# Supplementary material for: A lithium–aluminium heterobimetallic dimetallocene
Source: Nat Chem. 2024 May 14;16(7):1093–100. doi: 10.1038/s41557-024-01531-y (PMC11637000; doi:10.1038/s41557-024-01531-y)
Supplement: Supplementary file 2 — Crystallographic data for compound 1; CCDC reference no. 2279422. [file 41557_2024_1531_MOESM2_ESM.cif]

 
data_sh5219_b
# start Validation Reply Form
_vrf_PLAT049_sh5219_b
;
PROBLEM: Calculated Density Less Than 1.0 gcm-3.... 0.9848 Check
RESPONSE: The highest residual electron density is 0.17.
;
# end Validation Reply Form 
_audit_creation_method            'SHELXL-2018/3'
_shelx_SHELXL_version_number      '2018/3'
_chemical_name_systematic         ?
_chemical_name_common             ?
_chemical_melting_point           ?
_chemical_formula_moiety          'C20 H35 Al'
_chemical_formula_sum
 'C20 H35 Al' 
_chemical_formula_weight          302.46

loop_
 _atom_type_symbol
 _atom_type_description
 _atom_type_scat_dispersion_real
 _atom_type_scat_dispersion_imag
 _atom_type_scat_source
 'C'  'C'   0.0181   0.0091
 'International Tables Vol C Tables 4.2.6.8 and 6.1.1.4'
 'H'  'H'   0.0000   0.0000
 'International Tables Vol C Tables 4.2.6.8 and 6.1.1.4'
 'Al'  'Al'   0.2130   0.2455
 'International Tables Vol C Tables 4.2.6.8 and 6.1.1.4'
 
_space_group_crystal_system       orthorhombic
_space_group_IT_number            57
_space_group_name_H-M_alt         'P b c m'
_space_group_name_Hall            '-P 2c 2b'
 
_shelx_space_group_comment
;
The symmetry employed for this shelxl refinement is uniquely defined
by the following loop, which should always be used as a source of
symmetry information in preference to the above space-group names.
They are only intended as comments.
;
 
loop_
 _space_group_symop_operation_xyz
 'x, y, z'
 '-x, -y, z+1/2'
 '-x, y+1/2, -z+1/2'
 'x, -y+1/2, -z'
 '-x, -y, -z'
 'x, y, -z-1/2'
 'x, -y-1/2, z-1/2'
 '-x, y-1/2, z'
 
_cell_length_a                    8.7996(2)
_cell_length_b                    14.4009(3)
_cell_length_c                    16.0978(4)
_cell_angle_alpha                 90
_cell_angle_beta                  90
_cell_angle_gamma                 90
_cell_volume                      2039.95(8)
_cell_formula_units_Z             4
_cell_measurement_temperature     144(2)
_cell_measurement_reflns_used     9979
_cell_measurement_theta_min       5.03
_cell_measurement_theta_max       70.14
 
_exptl_crystal_description        plate
_exptl_crystal_colour             'pale yellow'
_exptl_crystal_density_meas       'not measured'
_exptl_crystal_density_method     ?
_exptl_crystal_density_diffrn     0.985          
_exptl_crystal_F_000              672
_exptl_transmission_factor_min    ?
_exptl_transmission_factor_max    ?
_exptl_crystal_size_max           0.100
_exptl_crystal_size_mid           0.100
_exptl_crystal_size_min           0.010
_exptl_absorpt_coefficient_mu     0.792
_shelx_estimated_absorpt_T_min    0.925
_shelx_estimated_absorpt_T_max    0.992
_exptl_absorpt_correction_type    'multi-scan'
_exptl_absorpt_correction_T_min   0.6617
_exptl_absorpt_correction_T_max   0.7533
_exptl_absorpt_process_details    
;
 SADABS 2016/2: Krause, L., Herbst-Irmer, R., Sheldrick G.M. & Stalke D.,
 J. Appl. Cryst. 48 (2015) 3-10
;
_exptl_absorpt_special_details    ?
_diffrn_ambient_temperature       144(2)
_diffrn_radiation_wavelength      1.54178
_diffrn_radiation_type            CuK\a
_diffrn_source                    'INCOATEC IµS microfocus sealed tube' 
_diffrn_measurement_device_type   'Bruker AXS D8 Venture, Photon II'
_diffrn_measurement_method        '\f and \w scans'
_diffrn_detector_area_resol_mean  ?
_diffrn_reflns_number             31665
_diffrn_reflns_av_unetI/netI      0.0229
_diffrn_reflns_av_R_equivalents   0.0742
_diffrn_reflns_limit_h_min        -10
_diffrn_reflns_limit_h_max        9
_diffrn_reflns_limit_k_min        -17
_diffrn_reflns_limit_k_max        15
_diffrn_reflns_limit_l_min        -19
_diffrn_reflns_limit_l_max        19
_diffrn_reflns_theta_min          5.026
_diffrn_reflns_theta_max          70.137
_diffrn_reflns_theta_full         67.679
_diffrn_measured_fraction_theta_max   1.000
_diffrn_measured_fraction_theta_full  1.000
_diffrn_reflns_Laue_measured_fraction_max    1.000
_diffrn_reflns_Laue_measured_fraction_full   1.000
_diffrn_reflns_point_group_measured_fraction_max   1.000
_diffrn_reflns_point_group_measured_fraction_full  1.000
_reflns_number_total              2021
_reflns_number_gt                 1650
_reflns_threshold_expression      'I > 2\s(I)'
_reflns_Friedel_coverage          0.000
_reflns_Friedel_fraction_max      .
_reflns_Friedel_fraction_full     .
 
_reflns_special_details
;
 Reflections were merged by SHELXL according to the crystal
 class for the calculation of statistics and refinement.
 
 _reflns_Friedel_fraction is defined as the number of unique
 Friedel pairs measured divided by the number that would be
 possible theoretically, ignoring centric projections and
 systematic absences.
;
 
_computing_data_collection        'APEX 4 (Bruker, 2021)' 
_computing_cell_refinement        'SAINT  (Bruker, 2019)'
_computing_data_reduction         'SAINT  (Bruker, 2019)'
_computing_structure_solution     'SHELXT 2018/2 (Sheldrick, 2018)'
_computing_structure_refinement 
;
SHELXL-2018/3 (Sheldrick, 2018),                                              
SHELXLe Rev 1000 (Huebschle et al., 2011)
;
_computing_molecular_graphics     'SHELXL-2018/3 (Sheldrick, 2018)'
_computing_publication_material   'CIFTAB-2014 (Sheldrick, G. M.)'
_refine_special_details           ?
_refine_ls_structure_factor_coef  Fsqd
_refine_ls_matrix_type            full
_refine_ls_weighting_scheme       calc
_refine_ls_weighting_details
'w=1/[\s^2^(Fo^2^)+(0.0843P)^2^+0.0648P] where P=(Fo^2^+2Fc^2^)/3'
_atom_sites_solution_primary      direct
_atom_sites_solution_secondary    difmap
_atom_sites_solution_hydrogens    geom
_refine_ls_hydrogen_treatment     constr
_refine_ls_extinction_method      none
_refine_ls_extinction_coef        .
_refine_ls_number_reflns          2021
_refine_ls_number_parameters      197
_refine_ls_number_restraints      67
_refine_ls_R_factor_all           0.0544
_refine_ls_R_factor_gt            0.0397
_refine_ls_wR_factor_ref          0.1270
_refine_ls_wR_factor_gt           0.1184
_refine_ls_goodness_of_fit_ref    1.081
_refine_ls_restrained_S_all       1.084
_refine_ls_shift/su_max           0.000
_refine_ls_shift/su_mean          0.000
 
loop_
 _atom_site_label
 _atom_site_type_symbol
 _atom_site_fract_x
 _atom_site_fract_y
 _atom_site_fract_z
 _atom_site_U_iso_or_equiv
 _atom_site_adp_type
 _atom_site_occupancy
 _atom_site_site_symmetry_order  
 _atom_site_calc_flag
 _atom_site_refinement_flags_posn
 _atom_site_refinement_flags_adp
 _atom_site_refinement_flags_occupancy
 _atom_site_disorder_assembly
 _atom_site_disorder_group
Al1 Al 0.92679(6) 0.48787(4) 0.750000 0.0518(2) Uani 1 2 d S T P . .
C1 C 0.6716(3) 0.45307(17) 0.7398(7) 0.0380(17) Uani 0.5 1 d D . P A -1
C2 C 0.7542(8) 0.4031(6) 0.6778(4) 0.0326(13) Uani 0.5 1 d D . P A -1
C3 C 0.8525(8) 0.3396(5) 0.7171(4) 0.0333(12) Uani 0.5 1 d D . P A -1
C4 C 0.8312(8) 0.3502(5) 0.8048(4) 0.0350(12) Uani 0.5 1 d D . P A -1
C5 C 0.7186(8) 0.4203(7) 0.8195(5) 0.0351(12) Uani 0.5 1 d D . P A -1
C6 C 0.5475(3) 0.52492(19) 0.72414(18) 0.0506(7) Uani 0.5 1 d D . P A -1
H6 H 0.539544 0.531725 0.662476 0.061 Uiso 0.5 1 calc R U P A -1
C7 C 0.5807(3) 0.62232(19) 0.7584(16) 0.066(3) Uani 0.5 1 d D . P A -1
H7A H 0.496513 0.664026 0.744313 0.098 Uiso 0.5 1 calc R U P A -1
H7B H 0.674936 0.645959 0.733857 0.098 Uiso 0.5 1 calc R U P A -1
H7C H 0.591660 0.619146 0.818918 0.098 Uiso 0.5 1 calc R U P A -1
C8 C 0.3921(3) 0.4891(2) 0.7540(15) 0.0607(13) Uani 0.5 1 d D . P A -1
H8A H 0.311956 0.531083 0.734603 0.091 Uiso 0.5 1 calc R U P A -1
H8B H 0.390969 0.486641 0.814833 0.091 Uiso 0.5 1 calc R U P A -1
H8C H 0.374406 0.426768 0.731573 0.091 Uiso 0.5 1 calc R U P A -1
C9 C 0.7305(3) 0.4114(2) 0.58367(17) 0.0473(6) Uani 0.5 1 d D . P A -1
H9 H 0.803992 0.365849 0.559480 0.057 Uiso 0.5 1 calc R U P A -1
C10 C 0.7801(14) 0.5055(8) 0.5472(9) 0.064(3) Uani 0.5 1 d D . P A -1
H10A H 0.773753 0.503143 0.486493 0.097 Uiso 0.5 1 calc R U P A -1
H10B H 0.884965 0.518724 0.563908 0.097 Uiso 0.5 1 calc R U P A -1
H10C H 0.712995 0.554570 0.568122 0.097 Uiso 0.5 1 calc R U P A -1
C11 C 0.5771(8) 0.3784(6) 0.5533(5) 0.052(3) Uani 0.5 1 d D . P A -1
H11A H 0.575264 0.379340 0.492468 0.078 Uiso 0.5 1 calc R U P A -1
H11B H 0.497601 0.419623 0.574821 0.078 Uiso 0.5 1 calc R U P A -1
H11C H 0.558932 0.315024 0.573046 0.078 Uiso 0.5 1 calc R U P A -1
C12 C 0.9518(3) 0.26711(19) 0.67477(16) 0.0434(6) Uani 0.5 1 d D . P A -1
H12 H 1.000069 0.231305 0.720993 0.052 Uiso 0.5 1 calc R U P A -1
C13 C 1.0821(10) 0.3021(7) 0.6226(6) 0.056(3) Uani 0.5 1 d D . P A -1
H13A H 1.137556 0.249196 0.599195 0.084 Uiso 0.5 1 calc R U P A -1
H13B H 1.150830 0.339009 0.657289 0.084 Uiso 0.5 1 calc R U P A -1
H13C H 1.042553 0.340780 0.577432 0.084 Uiso 0.5 1 calc R U P A -1
C14 C 0.8637(15) 0.1960(7) 0.6248(8) 0.060(4) Uani 0.5 1 d D . P A -1
H14A H 0.934240 0.150014 0.601804 0.090 Uiso 0.5 1 calc R U P A -1
H14B H 0.810008 0.227191 0.579342 0.090 Uiso 0.5 1 calc R U P A -1
H14C H 0.790005 0.164819 0.660890 0.090 Uiso 0.5 1 calc R U P A -1
C15 C 0.9138(3) 0.2942(2) 0.87206(16) 0.0458(6) Uani 0.5 1 d D . P A -1
H15 H 0.876885 0.320167 0.926024 0.055 Uiso 0.5 1 calc R U P A -1
C16 C 1.0859(9) 0.3069(9) 0.8736(7) 0.071(4) Uani 0.5 1 d D . P A -1
H16A H 1.127993 0.275732 0.922589 0.107 Uiso 0.5 1 calc R U P A -1
H16B H 1.110045 0.373301 0.876025 0.107 Uiso 0.5 1 calc R U P A -1
H16C H 1.130171 0.279930 0.823254 0.107 Uiso 0.5 1 calc R U P A -1
C17 C 0.8545(14) 0.1928(6) 0.8699(7) 0.050(3) Uani 0.5 1 d D . P A -1
H17A H 0.888816 0.159844 0.919769 0.075 Uiso 0.5 1 calc R U P A -1
H17B H 0.893983 0.161358 0.820405 0.075 Uiso 0.5 1 calc R U P A -1
H17C H 0.743144 0.193016 0.868178 0.075 Uiso 0.5 1 calc R U P A -1
C18 C 0.6618(3) 0.4517(2) 0.90285(17) 0.0479(6) Uani 0.5 1 d D . P A -1
H18 H 0.584716 0.500578 0.889725 0.057 Uiso 0.5 1 calc R U P A -1
C19 C 0.7723(13) 0.4990(8) 0.9589(9) 0.066(3) Uani 0.5 1 d D . P A -1
H19A H 0.720760 0.517407 1.010294 0.099 Uiso 0.5 1 calc R U P A -1
H19B H 0.812985 0.554194 0.931184 0.099 Uiso 0.5 1 calc R U P A -1
H19C H 0.855640 0.456317 0.972082 0.099 Uiso 0.5 1 calc R U P A -1
C20 C 0.5699(10) 0.3735(7) 0.9430(5) 0.073(4) Uani 0.5 1 d D . P A -1
H20A H 0.525856 0.395554 0.995316 0.110 Uiso 0.5 1 calc R U P A -1
H20B H 0.636815 0.320496 0.954140 0.110 Uiso 0.5 1 calc R U P A -1
H20C H 0.488338 0.354269 0.905325 0.110 Uiso 0.5 1 calc R U P A -1
 
loop_
 _atom_site_aniso_label
 _atom_site_aniso_U_11
 _atom_site_aniso_U_22
 _atom_site_aniso_U_33
 _atom_site_aniso_U_23
 _atom_site_aniso_U_13
 _atom_site_aniso_U_12
Al1 0.0387(3) 0.0501(4) 0.0666(4) 0.000 0.000 -0.0058(2)
C1 0.0306(8) 0.0406(10) 0.043(5) 0.0020(17) -0.0036(17) 0.0017(7)
C2 0.021(3) 0.046(4) 0.0314(16) 0.0065(17) -0.0021(17) 0.009(2)
C3 0.0279(17) 0.0424(19) 0.030(3) -0.0002(18) -0.0057(16) 0.0062(12)
C4 0.032(3) 0.047(2) 0.026(3) -0.001(2) 0.0018(18) 0.0019(19)
C5 0.021(3) 0.041(3) 0.043(2) -0.0080(17) 0.0022(17) 0.0084(19)
C6 0.0407(12) 0.0491(14) 0.0620(19) 0.0035(11) -0.0031(9) 0.0093(10)
C7 0.0588(12) 0.0476(13) 0.090(8) 0.004(3) 0.000(3) 0.0110(9)
C8 0.0356(10) 0.0679(15) 0.079(3) -0.008(6) -0.004(5) 0.0077(9)
C9 0.0469(14) 0.0582(17) 0.0369(13) 0.0086(12) -0.0050(11) 0.0112(14)
C10 0.068(5) 0.071(5) 0.053(5) 0.035(4) 0.002(3) -0.006(4)
C11 0.046(4) 0.060(4) 0.051(4) 0.011(3) 0.002(3) 0.008(3)
C12 0.0484(13) 0.0541(15) 0.0278(13) 0.0011(11) 0.0011(10) 0.0141(11)
C13 0.056(6) 0.065(4) 0.047(5) 0.005(3) 0.002(3) 0.007(3)
C14 0.088(7) 0.065(6) 0.028(4) 0.006(3) -0.001(3) 0.021(4)
C15 0.0539(14) 0.0571(17) 0.0263(12) -0.0043(11) -0.0034(10) 0.0162(12)
C16 0.048(5) 0.120(8) 0.046(5) 0.002(5) -0.021(4) 0.030(5)
C17 0.067(5) 0.041(4) 0.042(5) 0.013(3) 0.002(3) 0.009(3)
C18 0.0458(14) 0.0547(16) 0.0431(14) -0.0127(12) 0.0024(11) 0.0139(14)
C19 0.066(6) 0.076(5) 0.056(5) -0.017(3) -0.004(3) 0.026(4)
C20 0.078(6) 0.093(7) 0.048(4) 0.010(4) 0.040(3) 0.018(4)
 
_geom_special_details
;
 All esds (except the esd in the dihedral angle between two l.s. planes)
 are estimated using the full covariance matrix.  The cell esds are taken
 into account individually in the estimation of esds in distances, angles
 and torsion angles; correlations between esds in cell parameters are only
 used when they are defined by crystal symmetry.  An approximate (isotropic)
 treatment of cell esds is used for estimating esds involving l.s. planes.
;
 
loop_
 _geom_bond_atom_site_label_1
 _geom_bond_atom_site_label_2
 _geom_bond_distance
 _geom_bond_site_symmetry_2
 _geom_bond_publ_flag
Al1 C2 2.269(9) . ?
Al1 C3 2.295(8) . ?
Al1 C1 2.307(2) . ?
Al1 C4 2.328(7) . ?
Al1 C5 2.357(9) . ?
C1 C5 1.428(10) . ?
C1 C2 1.429(9) . ?
C1 C6 1.525(4) . ?
C2 C3 1.410(7) . ?
C2 C9 1.534(7) . ?
C3 C4 1.432(5) . ?
C3 C12 1.522(8) . ?
C4 C5 1.434(7) . ?
C4 C15 1.533(8) . ?
C5 C18 1.502(8) . ?
C6 C7 1.535(10) . ?
C6 C8 1.539(8) . ?
C9 C11 1.512(7) . ?
C9 C10 1.540(9) . ?
C12 C13 1.508(8) . ?
C12 C14 1.516(9) . ?
C15 C16 1.526(8) . ?
C15 C17 1.551(9) . ?
C18 C19 1.490(9) . ?
C18 C20 1.530(8) . ?
 
loop_
 _geom_angle_atom_site_label_1
 _geom_angle_atom_site_label_2
 _geom_angle_atom_site_label_3
 _geom_angle
 _geom_angle_site_symmetry_1
 _geom_angle_site_symmetry_3
 _geom_angle_publ_flag
C2 Al1 C3 36.0(2) . . ?
C2 Al1 C1 36.4(2) . . ?
C3 Al1 C1 60.3(2) . . ?
C2 Al1 C4 59.6(3) . . ?
C3 Al1 C4 36.08(14) . . ?
C1 Al1 C4 59.3(2) . . ?
C2 Al1 C5 60.04(10) . . ?
C3 Al1 C5 60.2(3) . . ?
C1 Al1 C5 35.6(3) . . ?
C4 Al1 C5 35.6(2) . . ?
C5 C1 C2 108.3(3) . . ?
C5 C1 C6 125.4(7) . . ?
C2 C1 C6 126.2(8) . . ?
C5 C1 Al1 74.1(4) . . ?
C2 C1 Al1 70.4(4) . . ?
C6 C1 Al1 124.15(17) . . ?
C3 C2 C1 109.0(6) . . ?
C3 C2 C9 125.3(5) . . ?
C1 C2 C9 125.6(5) . . ?
C3 C2 Al1 73.0(4) . . ?
C1 C2 Al1 73.2(4) . . ?
C9 C2 Al1 123.7(5) . . ?
C2 C3 C4 107.1(8) . . ?
C2 C3 C12 126.6(5) . . ?
C4 C3 C12 126.1(5) . . ?
C2 C3 Al1 71.0(4) . . ?
C4 C3 Al1 73.2(6) . . ?
C12 C3 Al1 125.3(5) . . ?
C3 C4 C5 109.1(8) . . ?
C3 C4 C15 125.3(6) . . ?
C5 C4 C15 125.6(5) . . ?
C3 C4 Al1 70.7(6) . . ?
C5 C4 Al1 73.3(5) . . ?
C15 C4 Al1 123.0(4) . . ?
C1 C5 C4 106.6(5) . . ?
C1 C5 C18 127.3(5) . . ?
C4 C5 C18 126.1(6) . . ?
C1 C5 Al1 70.3(4) . . ?
C4 C5 Al1 71.1(4) . . ?
C18 C5 Al1 123.9(6) . . ?
C1 C6 C7 115.1(5) . . ?
C1 C6 C8 110.9(4) . . ?
C7 C6 C8 111.3(7) . . ?
C11 C9 C2 114.6(5) . . ?
C11 C9 C10 114.0(7) . . ?
C2 C9 C10 114.0(7) . . ?
C13 C12 C14 108.6(7) . . ?
C13 C12 C3 117.2(5) . . ?
C14 C12 C3 114.1(6) . . ?
C16 C15 C4 114.7(6) . . ?
C16 C15 C17 116.6(7) . . ?
C4 C15 C17 108.7(6) . . ?
C19 C18 C5 117.5(7) . . ?
C19 C18 C20 115.1(8) . . ?
C5 C18 C20 109.4(6) . . ?
 
loop_
 _geom_torsion_atom_site_label_1
 _geom_torsion_atom_site_label_2
 _geom_torsion_atom_site_label_3
 _geom_torsion_atom_site_label_4
 _geom_torsion
 _geom_torsion_site_symmetry_1
 _geom_torsion_site_symmetry_2
 _geom_torsion_site_symmetry_3
 _geom_torsion_site_symmetry_4
 _geom_torsion_publ_flag
C5 C1 C2 C3 -0.1(4) . . . . ?
C6 C1 C2 C3 -176.7(4) . . . . ?
Al1 C1 C2 C3 64.8(5) . . . . ?
C5 C1 C2 C9 175.3(10) . . . . ?
C6 C1 C2 C9 -1.3(11) . . . . ?
Al1 C1 C2 C9 -119.8(9) . . . . ?
C5 C1 C2 Al1 -64.9(3) . . . . ?
C6 C1 C2 Al1 118.5(4) . . . . ?
C1 C2 C3 C4 -0.1(9) . . . . ?
C9 C2 C3 C4 -175.5(9) . . . . ?
Al1 C2 C3 C4 64.8(7) . . . . ?
C1 C2 C3 C12 174.7(7) . . . . ?
C9 C2 C3 C12 -0.7(11) . . . . ?
Al1 C2 C3 C12 -120.4(7) . . . . ?
C1 C2 C3 Al1 -64.9(5) . . . . ?
C9 C2 C3 Al1 119.6(8) . . . . ?
C2 C3 C4 C5 0.3(11) . . . . ?
C12 C3 C4 C5 -174.5(6) . . . . ?
Al1 C3 C4 C5 63.6(6) . . . . ?
C2 C3 C4 C15 179.3(6) . . . . ?
C12 C3 C4 C15 4.5(16) . . . . ?
Al1 C3 C4 C15 -117.3(8) . . . . ?
C2 C3 C4 Al1 -63.4(6) . . . . ?
C12 C3 C4 Al1 121.8(8) . . . . ?
C2 C1 C5 C4 0.3(4) . . . . ?
C6 C1 C5 C4 176.9(4) . . . . ?
Al1 C1 C5 C4 -62.2(5) . . . . ?
C2 C1 C5 C18 -179.3(11) . . . . ?
C6 C1 C5 C18 -2.7(11) . . . . ?
Al1 C1 C5 C18 118.2(9) . . . . ?
C2 C1 C5 Al1 62.5(3) . . . . ?
C6 C1 C5 Al1 -120.9(3) . . . . ?
C3 C4 C5 C1 -0.3(9) . . . . ?
C15 C4 C5 C1 -179.3(6) . . . . ?
Al1 C4 C5 C1 61.7(5) . . . . ?
C3 C4 C5 C18 179.3(10) . . . . ?
C15 C4 C5 C18 0.3(12) . . . . ?
Al1 C4 C5 C18 -118.7(8) . . . . ?
C3 C4 C5 Al1 -62.0(7) . . . . ?
C15 C4 C5 Al1 119.0(6) . . . . ?
C5 C1 C6 C7 64.1(11) . . . . ?
C2 C1 C6 C7 -119.9(11) . . . . ?
Al1 C1 C6 C7 -30.2(13) . . . . ?
C5 C1 C6 C8 -63.4(11) . . . . ?
C2 C1 C6 C8 112.6(11) . . . . ?
Al1 C1 C6 C8 -157.7(10) . . . . ?
C3 C2 C9 C11 109.7(8) . . . . ?
C1 C2 C9 C11 -65.0(10) . . . . ?
Al1 C2 C9 C11 -158.0(4) . . . . ?
C3 C2 C9 C10 -116.6(9) . . . . ?
C1 C2 C9 C10 68.7(10) . . . . ?
Al1 C2 C9 C10 -24.2(7) . . . . ?
C2 C3 C12 C13 67.6(9) . . . . ?
C4 C3 C12 C13 -118.6(11) . . . . ?
Al1 C3 C12 C13 -24.1(7) . . . . ?
C2 C3 C12 C14 -60.9(9) . . . . ?
C4 C3 C12 C14 113.0(10) . . . . ?
Al1 C3 C12 C14 -152.5(6) . . . . ?
C3 C4 C15 C16 62.4(12) . . . . ?
C5 C4 C15 C16 -118.7(8) . . . . ?
Al1 C4 C15 C16 -26.3(6) . . . . ?
C3 C4 C15 C17 -70.1(11) . . . . ?
C5 C4 C15 C17 108.8(8) . . . . ?
Al1 C4 C15 C17 -158.8(5) . . . . ?
C1 C5 C18 C19 -115.3(9) . . . . ?
C4 C5 C18 C19 65.1(11) . . . . ?
Al1 C5 C18 C19 -25.3(8) . . . . ?
C1 C5 C18 C20 111.0(9) . . . . ?
C4 C5 C18 C20 -68.5(9) . . . . ?
Al1 C5 C18 C20 -158.9(5) . . . . ?
 
_refine_diff_density_max    0.165
_refine_diff_density_min   -0.353
_refine_diff_density_rms    0.033

_shelx_res_file
;
TITL sh5219_b.res in Pbcm
    sh5219_b.res
    created by SHELXL-2018/3 at 12:36:14 on 28-Mar-2023
REM Old TITL sh5219 in Pbcm
REM SHELXT solution in Pbcm: R1 0.291, Rweak 0.026, Alpha 0.051
REM <I/s>   0.504 for  229 systematic absences,  Orientation as input
REM Formula found by SHELXT:  C20 Al
CELL  1.54178   8.7996  14.4009  16.0978   90.000   90.000   90.000
ZERR    4.000   0.0002   0.0003   0.0004    0.000    0.000    0.000
LATT  1
SYMM -X, -Y, 1/2+Z
SYMM -X, 1/2+Y, 1/2-Z
SYMM X, 1/2-Y, -Z
SFAC C H AL
UNIT 80 140 4
TEMP -129.150
SIZE 0.01 0.10 0.10
L.S. 10
BOND
ACTA
CONF
SADI C1 C2 C2 C3 C3 C4 C4 C5 C5 C1
SADI C1 C6 C2 C9 C3 C12 C4 C15 C5 C18
SADI C6 C7 C6 C8 C9 C10 C9 C11 C12 C13 C12 C14 C15 C16 C15 C17 C18 C19 C18 C20
FLAT C1 c2 c3 c4 c5
LIST 4
FMAP 2
PLAN -5
WGHT    0.084300    0.064800
FVAR       0.64898
AL1   3    0.926793    0.487868    0.750000    10.50000    0.03872    0.05012 =
         0.06662    0.00000    0.00000   -0.00578
PART -1 10.5
C1    1    0.671620    0.453069    0.739782    10.50000    0.03055    0.04064 =
         0.04272    0.00203   -0.00361    0.00170
C2    1    0.754162    0.403113    0.677798    10.50000    0.02072    0.04552 =
         0.03141    0.00655   -0.00213    0.00895
C3    1    0.852542    0.339599    0.717147    10.50000    0.02789    0.04238 =
         0.02965   -0.00025   -0.00572    0.00617
C4    1    0.831217    0.350183    0.804811    10.50000    0.03209    0.04677 =
         0.02617   -0.00104    0.00184    0.00193
C5    1    0.718622    0.420282    0.819477    10.50000    0.02124    0.04074 =
         0.04319   -0.00802    0.00220    0.00841
C6    1    0.547520    0.524925    0.724144    10.50000    0.04073    0.04908 =
         0.06203    0.00350   -0.00310    0.00932
AFIX  13
H6    2    0.539544    0.531725    0.662476    10.50000   -1.20000
AFIX   0
C7    1    0.580652    0.622317    0.758405    10.50000    0.05882    0.04756 =
         0.09030    0.00379    0.00015    0.01102
AFIX 137
H7A   2    0.496513    0.664026    0.744313    10.50000   -1.50000
H7B   2    0.674936    0.645959    0.733857    10.50000   -1.50000
H7C   2    0.591660    0.619146    0.818918    10.50000   -1.50000
AFIX   0
C8    1    0.392107    0.489103    0.753998    10.50000    0.03561    0.06787 =
         0.07867   -0.00792   -0.00413    0.00771
AFIX 137
H8A   2    0.311956    0.531083    0.734603    10.50000   -1.50000
H8B   2    0.390969    0.486641    0.814833    10.50000   -1.50000
H8C   2    0.374406    0.426768    0.731573    10.50000   -1.50000
AFIX   0
C9    1    0.730500    0.411392    0.583669    10.50000    0.04689    0.05824 =
         0.03686    0.00860   -0.00504    0.01116
AFIX  13
H9    2    0.803992    0.365849    0.559480    10.50000   -1.20000
AFIX   0
C10   1    0.780058    0.505513    0.547236    10.50000    0.06833    0.07140 =
         0.05334    0.03467    0.00174   -0.00598
AFIX 137
H10A  2    0.773753    0.503143    0.486493    10.50000   -1.50000
H10B  2    0.884965    0.518724    0.563908    10.50000   -1.50000
H10C  2    0.712995    0.554570    0.568122    10.50000   -1.50000
AFIX   0
C11   1    0.577079    0.378447    0.553332    10.50000    0.04614    0.05958 =
         0.05098    0.01083    0.00209    0.00779
AFIX 137
H11A  2    0.575264    0.379340    0.492468    10.50000   -1.50000
H11B  2    0.497601    0.419623    0.574821    10.50000   -1.50000
H11C  2    0.558932    0.315024    0.573046    10.50000   -1.50000
AFIX   0
C12   1    0.951808    0.267115    0.674768    10.50000    0.04841    0.05410 =
         0.02780    0.00112    0.00112    0.01411
AFIX  13
H12   2    1.000069    0.231305    0.720993    10.50000   -1.20000
AFIX   0
C13   1    1.082084    0.302084    0.622608    10.50000    0.05570    0.06515 =
         0.04650    0.00530    0.00233    0.00662
AFIX 137
H13A  2    1.137556    0.249196    0.599195    10.50000   -1.50000
H13B  2    1.150830    0.339009    0.657289    10.50000   -1.50000
H13C  2    1.042553    0.340780    0.577432    10.50000   -1.50000
AFIX   0
C14   1    0.863735    0.196003    0.624785    10.50000    0.08787    0.06482 =
         0.02818    0.00638   -0.00094    0.02054
AFIX 137
H14A  2    0.934240    0.150014    0.601804    10.50000   -1.50000
H14B  2    0.810008    0.227191    0.579342    10.50000   -1.50000
H14C  2    0.790005    0.164819    0.660890    10.50000   -1.50000
AFIX   0
C15   1    0.913759    0.294172    0.872063    10.50000    0.05394    0.05707 =
         0.02628   -0.00427   -0.00342    0.01615
AFIX  13
H15   2    0.876885    0.320167    0.926024    10.50000   -1.20000
AFIX   0
C16   1    1.085889    0.306925    0.873622    10.50000    0.04786    0.11998 =
         0.04591    0.00187   -0.02123    0.03046
AFIX 137
H16A  2    1.127993    0.275732    0.922589    10.50000   -1.50000
H16B  2    1.110045    0.373301    0.876025    10.50000   -1.50000
H16C  2    1.130171    0.279930    0.823254    10.50000   -1.50000
AFIX   0
C17   1    0.854467    0.192762    0.869905    10.50000    0.06707    0.04068 =
         0.04239    0.01257    0.00182    0.00866
AFIX 137
H17A  2    0.888816    0.159844    0.919769    10.50000   -1.50000
H17B  2    0.893983    0.161358    0.820405    10.50000   -1.50000
H17C  2    0.743144    0.193016    0.868178    10.50000   -1.50000
AFIX   0
C18   1    0.661808    0.451714    0.902849    10.50000    0.04580    0.05474 =
         0.04305   -0.01271    0.00237    0.01385
AFIX  13
H18   2    0.584716    0.500578    0.889725    10.50000   -1.20000
AFIX   0
C19   1    0.772255    0.498953    0.958902    10.50000    0.06602    0.07592 =
         0.05603   -0.01679   -0.00355    0.02581
AFIX 137
H19A  2    0.720760    0.517407    1.010294    10.50000   -1.50000
H19B  2    0.812985    0.554194    0.931184    10.50000   -1.50000
H19C  2    0.855640    0.456317    0.972082    10.50000   -1.50000
AFIX   0
C20   1    0.569949    0.373477    0.943017    10.50000    0.07812    0.09334 =
         0.04807    0.00968    0.03958    0.01773
AFIX 137
H20A  2    0.525856    0.395554    0.995316    10.50000   -1.50000
H20B  2    0.636815    0.320496    0.954140    10.50000   -1.50000
H20C  2    0.488338    0.354269    0.905325    10.50000   -1.50000

PART 0
AFIX   0
HKLF 4


REM  sh5219_b.res in Pbcm
REM wR2 = 0.127047, GooF = S = 1.08054, Restrained GooF = 1.08392 for all data
REM R1 = 0.039699 for 1650 Fo > 4sig(Fo) and 0.054371 for all 2021 data
REM 197 parameters refined using 67 restraints

END

WGHT      0.0843      0.0648

REM Highest difference peak  0.165,  deepest hole -0.353,  1-sigma level  0.033
Q1    1   0.6028  0.1867  0.2500  10.50000  0.05    0.17
Q2    1   0.8956  0.3145  0.6926  11.00000  0.05    0.15
Q3    1   0.5058  0.3263  0.5877  11.00000  0.05    0.15
Q4    1   0.6643  0.3176  0.5319  11.00000  0.05    0.11
Q5    1   1.1391  0.3724  0.6382  11.00000  0.05    0.10
;
_shelx_res_checksum   17971

_shelx_hkl_file
;
  -1   0   0 1053.79   28.60
  -1   0   0 1125.19   30.70
   2   0   0   19.20    0.80
  -2   0   0   16.80    5.10
  -2   0   0   20.20    1.90
   3   0   0  506.15   13.50
  -3   0   0  518.95   15.10
   4   0   0  721.43   19.10
   5   0   0  303.27    8.60
  -5   0   0  327.97   11.50
  -6   0   0  961.80   28.50
  -6   0   0  923.41   28.50
  -6   0   0  901.61   27.70
  -6   0   0  948.01   29.10
  -7   0   0    5.50    2.70
  -7   0   0    4.10    2.40
   8   0   0  113.79    4.70
  -8   0   0  103.59    5.60
  -8   0   0  104.69    6.10
  -8   0   0  106.89    7.60
  -8   0   0  111.99    7.90
  -8   0   0  118.89    7.20
  -9   0   0   23.60    4.30
  -9   0   0   21.20    3.30
 -10   0   0   51.89    3.70
 -10   0   0   42.30    4.30
   0   1   0    0.20    0.20
   0  -1   0   -0.20    0.20
   0   1   0   -3.40    4.40
   0   1   0    0.30    0.20
  -1   1   0 5565.74  141.69
   1  -1   0 5134.89  136.29
  -1  -1   0 5140.39  136.39
  -1   1   0 5296.07  136.89
  -1  -1   0 5282.17  136.49
  -2   1   0  528.65   18.00
  -2   1   0  507.25   14.50
  -2  -1   0  504.45   14.10
   2  -1   0  495.05   13.30
  -3   1   0    0.20    1.20
  -3  -1   0    0.50    1.00
   3   1   0    0.00    0.50
   3  -1   0    0.40    0.30
   4   1   0   60.69    2.30
  -4   1   0   61.89    4.40
  -4  -1   0   62.09    3.90
   4  -1   0   59.49    2.10
   5   1   0   13.00    1.20
  -5   1   0   10.70    2.60
  -5  -1   0   14.20    2.40
  -6  -1   0   35.40    4.30
  -6   1   0   35.70    3.40
  -6  -1   0   49.00    5.10
  -6   1   0   39.00    4.30
  -6   1   0   27.40    5.00
   6   1   0   41.70    2.20
   6   1   0   38.60    1.80
  -6  -1   0   39.70    3.80
  -6  -1   0   40.50    4.40
  -7  -1   0   12.70    3.10
  -7  -1   0   13.90    3.80
  -7   1   0   19.10    2.70
  -7  -1   0   14.30    2.90
  -7   1   0   21.70    5.50
  -7  -1   0   19.10    3.30
  -7   1   0   16.20    2.80
   7   1   0   18.80    2.20
  -7   1   0   15.60    3.30
  -8   1   0   98.09    6.90
  -8  -1   0   88.69    6.40
  -8   1   0   84.59    5.00
  -8  -1   0   87.89    7.10
   8   1   0   89.09    4.30
  -8   1   0   84.49    6.20
  -8   1   0   93.19    7.30
  -8  -1   0   73.99    5.50
  -9  -1   0   21.40    3.10
  -9  -1   0   32.20    4.00
  -9   1   0   33.90    3.90
   9   1   0   31.10    3.00
  -9   1   0   36.50    4.60
  -9  -1   0   30.60    4.40
 -10  -1   0    1.00    1.40
 -10   1   0   -0.20    1.30
 -10   1   0   -2.20    1.60
 -10  -1   0   -0.70    1.70
   0   2   0 2138.29   67.09
   0   2   0 2080.79   55.69
   0   2   0 2220.48   55.89
   0   2   0 2136.69   55.79
  -1   2   0 6193.48  163.78
  -1   2   0 6003.10  153.78
  -1   2   0 5734.33  152.78
  -1  -2   0 6044.20  153.08
   1   2   0 5819.82  167.08
  -1  -2   0 5728.43  152.88
  -1   2   0 5879.81  152.68
   2  -2   0 1447.26   38.20
   2   2   0 1450.65   38.40
  -2   2   0 1496.95   39.50
  -2   2   0 1491.35   48.00
  -2  -2   0 1451.85   38.50
  -3  -2   0  887.71   24.70
  -3   2   0  907.91   25.70
  -3   2   0  901.01   30.40
   3   2   0  894.11   24.10
  -3   2   0  952.40   30.10
   3  -2   0  889.31   23.80
   3  -2   0  917.11   23.90
   4   2   0  449.56   12.70
  -4   2   0  462.75   15.10
   4  -2   0  478.15   12.50
   4   2   0  454.95   12.80
  -4  -2   0  467.25   13.90
   5   2   0   17.50    1.40
  -5  -2   0   15.20    2.30
  -5   2   0   14.20    3.10
   5   2   0   13.20    1.60
  -6  -2   0  164.88    7.30
   6   2   0  180.98    6.00
  -6  -2   0  173.68    8.60
  -6   2   0  160.88    8.60
  -6   2   0  182.08    9.10
   6   2   0  181.58    5.70
  -6   2   0  174.38    8.30
  -6   2   0  177.38    7.40
  -6   2   0  191.28    9.80
  -6  -2   0  192.68    9.40
  -7   2   0  122.59    7.80
  -7  -2   0  123.09    7.40
  -7  -2   0  121.49    8.00
  -7  -2   0  114.79    6.90
   7   2   0  120.89    4.80
  -7   2   0  111.69    6.20
  -7   2   0  125.49    8.00
  -7   2   0  120.39    6.60
  -8   2   0   17.70    3.40
  -8  -2   0   19.70    3.10
  -8   2   0   24.30    4.30
  -8   2   0   21.20    3.30
  -8  -2   0   22.30    4.50
  -8   2   0   20.80    2.90
  -8  -2   0   22.70    3.50
  -8   2   0   27.00    4.70
  -9   2   0    3.50    2.60
   9   2   0    1.90    1.60
  -9   2   0    5.40    1.90
  -9  -2   0    1.70    2.00
  -9  -2   0    2.20    2.90
  -9  -2   0   -0.70    2.20
  -9   2   0    7.70    2.30
 -10   2   0    0.50    1.30
 -10  -2   0   -2.80    1.80
 -10   2   0    0.10    1.90
 -10  -2   0    1.30    1.40
   0  -3   0    1.40    0.80
   0  -3   0    1.70    1.20
   0   3   0    0.90    0.80
   0   3   0   -0.30    1.00
   0   3   0    0.70    0.80
   0   3   0   -8.30   12.30
  -1  -3   0 1922.51   49.00
  -1  -3   0 1893.91   48.80
  -1   3   0 1884.61   48.60
   1   3   0 1820.02   48.80
  -1   3   0 1830.52   49.30
   1  -3   0 1778.32   48.60
  -1   3   0 1911.01   64.39
   1   3   0 1935.61   70.09
   1   3   0 1874.41   49.00
  -1   3   0 1797.42   48.60
  -2  -3   0  420.16   11.40
  -2   3   0  387.86   11.10
  -2   3   0  431.56   12.70
   2  -3   0  412.76   11.30
  -2   3   0  404.46   25.10
   2   3   0  407.16   11.50
  -2  -3   0  407.46   11.40
  -3   3   0  546.75   27.40
  -3   3   0  529.45   30.30
   3  -3   0  544.05   14.40
  -3   3   0  524.85   16.50
   3   3   0  510.75   14.60
   3   3   0  534.85   14.60
  -3  -3   0  519.65   14.50
   4   3   0  285.17    8.30
   4  -3   0  277.17    7.90
  -4   3   0  273.57   10.50
   4   3   0  270.57    8.30
  -4  -3   0  266.27    8.60
  -5  -3   0   44.00    2.90
   5  -3   0   39.40    1.90
  -5   3   0   45.20    4.70
   5   3   0   36.00    2.40
   5   3   0   42.50    2.30
  -6  -3   0   30.30    3.70
  -6   3   0   35.70    4.10
  -6   3   0   34.40    4.00
  -6  -3   0   36.80    4.60
  -6  -3   0   37.20    4.40
  -6   3   0   33.80    3.60
  -6   3   0   38.90    4.80
  -6   3   0   36.30    4.60
   6   3   0   39.60    2.20
   6   3   0   39.80    2.60
   7  -3   0    5.40    1.40
   7   3   0    7.50    1.30
  -7   3   0    9.40    2.70
  -7   3   0    5.70    2.10
  -7  -3   0   10.60    2.90
  -7   3   0   10.40    3.50
  -7   3   0   11.40    3.30
  -7  -3   0    6.30    3.00
  -7  -3   0   11.20    2.90
   7   3   0    5.60    1.50
  -7   3   0    6.80    2.80
  -8  -3   0    3.00    2.50
  -8  -3   0    6.80    2.70
   8   3   0   -1.10    1.40
  -8   3   0    2.60    2.80
  -8  -3   0   -2.50    2.80
  -8   3   0    5.40    2.20
  -8   3   0   -1.10    2.70
  -8   3   0    1.10    2.00
  -9  -3   0    1.80    2.50
   9   3   0    0.80    1.50
  -9   3   0    1.50    1.70
  -9  -3   0    4.00    2.20
  -9   3   0    2.50    2.10
  -9  -3   0    3.90    2.10
  -9   3   0   -1.30    2.20
 -10  -3   0    4.90    2.30
 -10   3   0    3.10    1.80
 -10  -3   0    6.10    1.80
   0   4   0  521.25   14.30
   0  -4   0  539.45   14.30
   0   4   0  492.15   14.20
   0   4   0  527.25   14.50
   0  -4   0  493.15   14.70
   1   4   0 2114.29   55.49
  -1  -4   0 2201.68   55.99
  -1   4   0 2120.99   55.49
   1   4   0 2151.28   83.89
   1  -4   0 2051.39   55.89
  -1   4   0 2124.99   76.49
  -1   4   0 2122.69   55.49
  -1   4   0 2113.99   56.19
  -1  -4   0 2088.09   55.59
   1  -4   0 2031.70   55.49
   1  -4   0 2164.38   55.59
   1   4   0 2135.89   55.99
  -2   4   0  147.59    4.60
   2   4   0  150.98    5.10
   2   4   0  153.88    5.50
   2  -4   0  148.29    4.70
   2   4   0  152.18    5.00
   2  -4   0  146.29    4.90
  -2   4   0  114.19   20.10
  -2  -4   0  155.08    5.20
   2   4   0  176.08   41.60
  -2  -4   0  148.19    4.90
  -2   4   0  170.48   29.20
  -2   4   0  153.08    6.10
  -3   4   0  291.57   31.80
  -3   4   0  266.77   25.40
   3   4   0  261.67    8.60
   3  -4   0  267.97    7.70
   3  -4   0  249.88    7.40
   3   4   0  248.58    7.90
   3   4   0  251.87    7.90
  -3   4   0  258.87    9.70
   4  -4   0    4.30    1.10
  -4   4   0   18.60   11.10
  -4   4   0    3.50    2.40
   4   4   0    4.20    1.20
   4  -4   0    4.50    0.80
   4   4   0    3.40    1.10
   5  -4   0  130.59    4.30
   5  -4   0  127.59    4.40
  -5  -4   0  136.79    7.20
  -5  -4   0  118.09    6.60
   5   4   0  128.89    4.90
  -5   4   0  120.69    6.00
   5   4   0  131.99    5.00
  -5   4   0  136.89    7.70
  -6  -4   0   75.49    6.10
  -6  -4   0   84.59    6.30
   6  -4   0   83.49    3.30
   6   4   0   86.69    4.00
  -6   4   0   78.29    6.20
  -6   4   0   93.79    6.90
  -6   4   0   67.89    5.00
   6   4   0   75.49    4.40
  -6  -4   0   77.49    5.70
  -6   4   0   78.39    4.90
   7   4   0  696.93   19.90
  -7   4   0  684.03   29.40
   7  -4   0  677.33   18.90
  -7   4   0  675.23   20.90
  -7   4   0  651.03   22.90
  -7  -4   0  706.13   23.30
  -7  -4   0  668.93   22.50
  -7  -4   0  691.83   22.50
  -7   4   0  635.34   21.40
   7   4   0  681.73   19.10
   8  -4   0   43.40    3.10
  -8  -4   0   40.30    5.00
  -8   4   0   42.80    4.40
  -8   4   0   48.60    5.60
  -8  -4   0   55.29    5.50
  -8   4   0   63.19    6.50
  -8   4   0   48.00    4.80
  -8  -4   0   44.10    5.60
   8   4   0   43.00    3.40
  -9   4   0   -0.70    2.00
  -9  -4   0    0.80    1.80
  -9  -4   0   -0.80    2.00
  -9   4   0    1.60    2.30
  -9  -4   0    1.80    2.20
   9   4   0    0.90    1.40
  -9   4   0   -2.40    1.70
 -10  -4   0    2.50    1.50
 -10  -4   0   -1.20    1.70
 -10   4   0    0.10    2.90
   0   5   0    0.10    0.80
   0  -5   0   -0.30    0.90
   0   5   0   -9.60   19.70
   0   5   0    1.50    1.20
   0  -5   0   -0.60    0.80
   0  -5   0    1.80    1.40
   0   5   0   -0.30    0.80
  -1  -5   0    1.80    1.00
   1  -5   0    2.70    1.10
   1   5   0    2.60    1.00
   1   5   0    1.40    1.30
  -1   5   0    1.60    1.10
   1   5   0    1.70    1.00
  -1  -5   0    1.80    1.40
  -1   5   0    1.20    0.80
  -1   5   0    1.50    1.30
   1   5   0    0.00   26.30
  -1   5   0   12.40   16.10
   1  -5   0    0.70    1.40
   1  -5   0    0.70    0.90
  -2   5   0  216.28    7.90
  -2   5   0  203.08    6.30
  -2   5   0  190.08   27.80
   2  -5   0  203.28    7.30
  -2  -5   0  215.48    7.00
   2   5   0  206.08    6.80
   2   5   0  132.59   49.50
  -2   5   0  189.38    6.40
   2   5   0  201.58    7.30
  -2  -5   0  209.28    6.70
   2  -5   0  204.68    6.40
   2   5   0  206.68    6.70
  -2   5   0  209.58    5.90
  -2   5   0  234.08   44.60
  -3  -5   0   55.09    3.90
  -3   5   0   58.99   34.20
  -3   5   0   28.90   18.90
   3   5   0   44.60    3.40
  -3  -5   0   51.79    2.50
   3   5   0   50.99    3.00
   3   5   0   51.19    3.00
   3  -5   0   49.00    2.80
   3  -5   0   52.19    2.50
  -3   5   0   45.40    4.40
   4   5   0 1701.23   46.00
  -4   5   0 1782.02   65.99
   4  -5   0 1721.13   45.70
   4  -5   0 1684.13   45.90
  -4   5   0 1756.72   48.70
   4   5   0 1771.42   46.00
   4   5   0 1619.14   46.90
   5   5   0   54.19    3.10
  -5   5   0   55.39    4.90
  -5   5   0   50.79    4.10
  -5   5   0   59.39    6.00
   5   5   0   54.69    3.30
  -5  -5   0   48.10    5.10
   5  -5   0   53.49    2.70
   5  -5   0   52.59    2.70
  -6   5   0   33.40    3.70
   6   5   0   36.20    2.60
   6  -5   0   34.70    2.10
   6  -5   0   28.00    2.60
  -6  -5   0   33.80    4.20
   6   5   0   29.50    3.00
  -6  -5   0   37.80    4.80
  -6   5   0   24.00    3.20
  -6   5   0   33.60    4.30
  -6   5   0   29.00    4.60
  -7  -5   0    2.40    2.40
   7   5   0    4.70    1.80
  -7   5   0    0.90    2.00
   7   5   0    1.00    1.70
  -7   5   0    0.10    2.70
  -7   5   0    3.30    2.60
   7  -5   0    2.60    1.50
  -7   5   0   -0.80    2.90
  -7  -5   0    2.60    2.70
  -7  -5   0    6.10    3.00
  -8   5   0   48.60    5.30
  -8  -5   0   42.50    4.90
  -8  -5   0   44.10    4.70
   8   5   0   43.60    3.50
   8  -5   0   40.90    3.10
  -8   5   0   49.70    4.50
  -8  -5   0   43.70    5.50
  -8   5   0   44.20    6.00
  -9  -5   0    8.70    2.40
  -9  -5   0    6.30    2.30
  -9   5   0    6.90    2.50
  -9  -5   0   10.10    2.90
   9   5   0    8.60    1.70
  -9   5   0   11.10    3.50
 -10   5   0   -2.10    1.70
 -10  -5   0    1.00    1.70
 -10  -5   0    0.70    1.30
   0  -6   0 2430.66   62.79
   0   6   0 2386.96   62.89
   0   6   0 2348.76   62.89
   0   6   0 2412.96  100.09
   0   6   0 2371.96   62.69
   0  -6   0 2325.77   63.49
   0   6   0 2466.35   63.29
   0  -6   0 2331.37   62.99
  -1   6   0  589.54   17.80
   1  -6   0  593.24   17.90
   1   6   0  581.34   17.20
   1   6   0  681.63   57.19
  -1  -6   0  607.74   17.70
  -1   6   0  650.83   17.30
  -1  -6   0  612.04   17.80
  -1   6   0  610.24   47.70
   1  -6   0  602.34   17.20
   1   6   0  608.04   17.70
  -1   6   0  590.44   17.00
   1  -6   0  603.24   17.00
  -1  -6   0  593.94   17.30
   1   6   0  608.04   17.00
   2  -6   0  197.78    6.60
   2   6   0  266.07   57.19
   2  -6   0  202.78    7.70
  -2   6   0  197.48    6.40
  -2   6   0  196.58    6.40
  -2  -6   0  195.08    6.90
  -2  -6   0  207.28    7.40
  -2   6   0  198.08    8.10
  -2   6   0  203.18   32.30
   2   6   0  193.88    7.00
   2   6   0  200.08    6.80
   2   6   0  205.98    7.60
  -2   6   0  204.88    6.10
   2  -6   0  203.18    6.90
  -3  -6   0  785.52   22.40
  -3   6   0  728.03   49.70
  -3   6   0  695.43   82.29
   3  -6   0  828.02   22.20
   3   6   0  776.42   23.30
   3  -6   0  788.92   22.40
  -3   6   0  812.92   24.50
   3   6   0  825.52   22.60
  -3  -6   0  845.82   22.30
   3   6   0  809.82   22.70
  -4   6   0  516.05   40.50
   4   6   0  500.55   14.70
   4   6   0  501.85   14.60
   4  -6   0  479.95   14.00
   4   6   0  461.65   15.50
  -4   6   0  502.95   17.30
   4  -6   0  477.35   14.30
  -4   6   0  468.95   15.40
   5   6   0    1.30    1.40
   5  -6   0    3.60    1.10
  -5   6   0    3.10    1.70
  -5   6   0    9.20    3.20
  -5  -6   0    0.40    1.90
  -5   6   0    0.40    2.50
   5  -6   0    0.80    1.20
   5   6   0    1.00    1.20
  -5  -6   0    1.30    1.60
  -6   6   0    7.40    2.40
  -6   6   0    4.20    2.60
  -6  -6   0    3.80    2.40
   6  -6   0    8.40    1.70
   6   6   0    8.70    1.60
  -6   6   0    9.20    3.30
   6   6   0    8.20    1.90
   6  -6   0    4.60    1.30
  -7   6   0   92.99    7.80
  -7  -6   0   79.49    6.80
  -7   6   0   89.39    6.70
   7  -6   0   90.49    4.30
  -7  -6   0   88.39    6.90
   7   6   0   93.99    4.40
  -7  -6   0   84.99    6.20
   7   6   0   89.09    5.00
  -8   6   0   36.70    4.70
  -8  -6   0   35.30    4.20
  -8  -6   0   44.70    4.50
   8   6   0   36.80    3.40
  -8   6   0   39.40    4.30
  -8  -6   0   34.30    4.60
  -9  -6   0    1.30    2.00
  -9  -6   0    0.00    1.60
  -9  -6   0    3.70    2.30
   9   6   0   -0.70    1.30
  -9   6   0    3.10    2.20
 -10  -6   0    2.20    1.50
 -10  -6   0    0.80    1.10
   0  -7   0    1.50    1.40
   0   7   0    0.40    1.20
   0   7   0   -1.00    1.20
   0   7   0    0.30    1.70
   0  -7   0    1.30    1.40
   0   7   0    8.00   29.80
   0  -7   0    1.30    2.10
   0   7   0   -0.90    1.20
  -1   7   0   45.60    3.00
   1  -7   0   47.40    4.20
   1   7   0   35.90   45.10
  -1   7   0   48.60    3.70
   1   7   0   49.20    3.20
  -1   7   0   45.10   28.50
  -1   7   0   47.50    3.40
   1  -7   0   43.70    3.20
  -1  -7   0   51.79    3.30
  -1  -7   0   48.70    4.10
   1   7   0   48.10    3.10
  -1  -7   0   43.90    3.00
   1   7   0   51.89    4.00
   2   7   0  268.17   78.69
  -2   7   0  231.48    7.50
  -2   7   0  133.39   30.50
  -2  -7   0  239.18    8.40
   2   7   0  239.38    7.80
  -2   7   0  228.48    9.10
   2   7   0  229.58    8.60
   2   7   0  224.88    8.00
   2  -7   0  224.18    7.90
   2  -7   0  232.98    7.70
  -2   7   0  226.38    7.00
  -2  -7   0  220.88    7.90
   3  -7   0   47.80    4.40
  -3   7   0   43.70   27.10
   3   7   0   40.20    3.60
   3   7   0   46.80    3.20
   3   7   0   45.20    3.20
  -3   7   0   46.80    4.50
   3  -7   0   44.20    3.00
  -3  -7   0   47.90    3.10
   3  -7   0   48.60    3.00
   4  -7   0   55.09    3.40
  -4   7   0   57.39    4.10
   4   7   0   52.19    4.20
  -4   7   0   46.90   25.20
   4   7   0   59.29    3.70
   4  -7   0   62.29    3.40
  -4  -7   0   57.09    4.50
  -4   7   0  -22.10  100.49
  -4   7   0   57.99    5.40
   4   7   0   61.59    3.70
   5  -7   0  373.86   12.00
   5   7   0  387.86   12.60
  -5  -7   0  384.36   13.90
  -5   7   0  390.16   13.30
  -5  -7   0  395.56   14.20
   5   7   0  400.96   12.70
   5  -7   0  386.96   12.00
  -5   7   0  366.56   14.20
  -5   7   0  398.46   15.80
   6   7   0    0.10    1.60
   6   7   0   -2.60    1.00
  -6   7   0   -0.50    3.10
   6  -7   0    1.20    1.50
  -6  -7   0   -2.70    1.70
  -6   7   0    0.80    2.00
   6  -7   0   -0.90    1.20
  -6   7   0   -1.70    2.50
  -6  -7   0    3.60    2.50
   7   7   0   71.19    4.00
  -7  -7   0   59.29    5.60
  -7   7   0   73.89    6.40
  -7  -7   0   65.59    6.40
  -7  -7   0   66.59    5.40
  -7   7   0   61.09    6.90
   7   7   0   69.59    4.50
   7  -7   0   66.79    3.90
  -7   7   0   62.59    5.20
   8   7   0    0.70    1.70
  -8   7   0   -1.20    2.20
  -8  -7   0    0.90    2.30
  -8   7   0   -4.00    2.30
  -8  -7   0   -1.10    1.80
  -8  -7   0   -0.20    2.00
  -9  -7   0   -0.20    1.80
   9   7   0   -0.60    1.40
  -9  -7   0    1.30    1.50
  -9   7   0    6.80    2.80
  -9   7   0   -3.70    1.90
  -9  -7   0    1.80    1.90
   0  -8   0  192.18    6.90
   0  -8   0  182.68    8.00
   0   8   0  197.08    7.10
   0   8   0  158.58   46.40
   0   8   0  181.88    6.50
   0  -8   0  183.28    7.10
   0   8   0  205.18    9.00
   0   8   0  183.48    6.50
   1   8   0  103.39   52.29
  -1   8   0  117.19    5.20
  -1  -8   0  109.69    5.10
   1   8   0  114.99    5.20
   1  -8   0  111.09    6.00
  -1  -8   0  114.39    5.90
  -1   8   0  110.39    5.50
  -1   8   0  105.29   38.90
   1  -8   0  109.79    4.90
  -1   8   0  118.29    5.00
  -1  -8   0  107.19    4.70
   1   8   0  113.19    4.80
   1  -8   0  113.69    5.10
   1   8   0  118.29    5.80
   2   8   0  246.08    9.30
  -2   8   0  233.88    8.00
  -2   8   0  243.28    7.50
   2   8   0  253.07   90.29
  -2   8   0  130.69   35.90
   2  -8   0  241.78    8.30
  -2  -8   0  252.17    8.60
   2  -8   0  245.88    8.60
  -2  -8   0  241.38    9.00
   2  -8   0  242.58    9.70
   2   8   0  240.78    8.30
   2   8   0  246.88    8.70
  -2   8   0  243.28    9.70
   3  -8   0    9.70    2.80
  -3   8   0  -27.10   28.40
  -3  -8   0    8.30    1.60
  -3  -8   0    8.40    1.80
   3   8   0    9.40    1.80
  -3   8   0    6.20    2.40
   3  -8   0    6.90    1.60
  -3   8   0    5.00    2.00
   3  -8   0    8.40    1.70
   3   8   0    8.80    1.90
  -4   8   0   -2.90   29.80
  -4   8   0 -165.28   99.69
   5   8   0  201.38    8.10
  -5  -8   0  193.18    8.90
   5  -8   0  205.68    7.60
  -5   8   0  195.18   10.60
   5   8   0  207.68    8.00
  -5  -8   0  198.18    8.70
  -5   8   0  211.68    9.80
  -5   8   0  179.78    8.00
   5  -8   0  200.98    7.60
   5   8   0  191.08    9.40
  -5   8   0  230.08   10.50
   6   8   0  261.27    9.80
   6  -8   0  269.27    8.90
  -6   8   0  260.87   13.00
  -6   8   0  235.28   11.20
   6   8   0  264.57    9.60
  -6   8   0  263.87   10.50
  -6  -8   0  252.87   10.90
  -6  -8   0  253.27   10.50
   6  -8   0  263.27    9.20
  -7   8   0   12.20    4.00
   7   8   0   12.20    2.30
  -7  -8   0   14.30    3.00
  -7   8   0   18.50    3.40
  -7   8   0   11.10    2.90
  -7  -8   0   13.20    3.00
   7   8   0   14.40    2.50
   7  -8   0   13.10    2.20
  -7  -8   0    7.80    3.20
   8  -8   0   23.80    2.80
  -8  -8   0   34.60    4.10
  -8  -8   0   27.40    3.80
  -8   8   0   25.00    3.50
  -8   8   0   29.00    3.50
  -9  -8   0    2.10    1.70
  -9   8   0    1.40    1.80
  -9  -8   0    2.80    1.80
  -9  -8   0    3.90    1.40
   0   9   0    2.60    1.50
   0   9   0    0.00    1.70
   0  -9   0   -2.20    1.80
   0  -9   0    1.70    1.50
   0   9   0   48.00   51.59
   0  -9   0   -1.80    1.30
   0   9   0   -0.60    1.10
   0  -9   0    1.10    1.40
   0  -9   0    0.40    1.00
   1   9   0   75.89    4.00
   1   9   0   72.29    4.70
  -1  -9   0   62.49    3.80
  -1  -9   0   82.29    4.40
  -1  -9   0   75.39    4.00
   1  -9   0   70.99    3.90
   1  -9   0   79.99    4.20
   1  -9   0   76.09    4.30
   1   9   0   70.99    4.20
  -1   9   0   11.80   41.10
   1  -9   0   67.89    5.20
   1   9   0  -29.80   67.39
  -1  -9   0   69.09    4.10
  -1  -9   0   73.69    5.00
  -1   9   0   78.09    4.60
  -1   9   0   78.79    4.10
   1  -9   0   66.89    4.30
  -1   9   0   78.19    4.30
  -2  -9   0   78.49    4.50
   2  -9   0   88.39    4.70
   2  -9   0   91.39    5.80
  -2   9   0   95.59    4.80
   2   9   0   94.69    5.50
  -2   9   0   82.19    5.30
  -2   9   0   88.59    3.60
   2  -9   0   81.09    4.40
   2  -9   0   86.39    4.80
  -2   9   0   93.09   41.30
   2  -9   0   85.39    4.90
  -2  -9   0   87.39    4.20
  -2   9   0   93.29    5.40
   2   9   0   86.49    4.50
  -2  -9   0   87.49    5.20
   2   9   0  112.89  103.99
   2   9   0   94.79    4.90
  -3  -9   0  185.28    7.00
  -3  -9   0  195.38    8.00
  -3   9   0  195.68    7.90
   3  -9   0  202.58    9.30
  -3   9   0  181.48   44.20
  -3  -9   0  197.88    7.70
   3   9   0  184.48    8.50
   3  -9   0  200.18    7.70
  -3   9   0  186.18   10.80
   3  -9   0  198.48    7.60
   3  -9   0  221.18    8.50
   3   9   0  199.18    8.00
  -3  -9   0  200.78    7.50
   3   9   0  180.38    8.80
   3  -9   0  190.48    7.90
  -4   9   0  100.19   39.50
   4  -9   0  134.89    6.10
  -4   9   0  124.59    6.50
   4   9   0  127.59    7.20
  -4  -9   0  130.39    6.70
  -4   9   0  137.49    6.70
   4  -9   0  125.99    6.60
   4   9   0  135.19    6.20
   4   9   0  139.49    6.40
   4  -9   0  134.59    6.10
  -4   9   0  123.99    8.10
  -4  -9   0  130.99    6.40
   4  -9   0  134.39    5.80
  -5   9   0  -27.80   40.70
   5  -9   0    1.60    1.80
  -5   9   0    1.20    4.50
   5  -9   0    3.40    1.90
   5  -9   0    1.00    1.40
   5  -9   0   -0.90    2.50
  -5  -9   0    1.90    1.70
  -5   9   0   -5.20   25.90
  -5   9   0   -8.50    3.50
   5   9   0   -2.50    1.60
  -5  -9   0   -1.70    2.00
  -6   9   0   50.69    6.40
   6  -9   0   47.90    4.00
   6   9   0   51.49    5.00
   6  -9   0   51.79    3.70
  -6  -9   0   53.69    4.40
   6   9   0   45.50    3.80
  -6   9   0   45.60    5.00
  -6   9   0   51.19    4.90
  -6  -9   0   53.39    5.20
   6  -9   0   56.19    4.90
   7  -9   0   50.49    4.70
  -7  -9   0   49.20    4.80
  -7   9   0   43.40    4.90
  -7  -9   0   44.70    4.00
   7   9   0   50.89    4.10
   7  -9   0   55.69    3.80
  -7  -9   0   46.30    5.40
   8   9   0   16.10    2.30
  -8  -9   0   20.90    4.40
  -8   9   0   16.60    3.10
  -8  -9   0   21.30    3.00
  -8  -9   0   22.60    2.60
  -9  -9   0   38.00    2.90
  -9   9   0   40.10    3.20
  -9  -9   0   31.20    2.80
  -9  -9   0   40.00    2.40
   0 -10   0  461.15   16.10
   0 -10   0  442.76   14.70
   0  10   0  470.95   15.30
   0 -10   0  464.25   14.90
   0  10   0  487.65   15.60
   0 -10   0  471.35   14.60
   0  10   0  391.46   78.79
   0 -10   0  482.25   15.30
  -1  10   0  150.08    6.60
   1  10   0  151.58    6.70
  -1 -10   0  144.29    6.10
   1 -10   0  155.08    6.50
  -1 -10   0  142.99    6.10
  -1 -10   0  143.59    6.00
  -1  10   0  146.19    6.30
   1  10   0  144.49    7.00
   1 -10   0  146.59    6.70
   1 -10   0  146.89    8.00
  -1 -10   0  165.48    8.80
   1 -10   0  152.48    6.70
  -1 -10   0  148.09    7.50
   1  10   0  139.49    6.00
  -1  10   0  148.39    6.40
   1  10   0  290.37   99.69
   1 -10   0  141.59    6.30
  -1  10   0   -7.40   53.29
  -2 -10   0    6.50    2.00
  -2 -10   0    5.40    2.20
   2 -10   0    7.10    1.60
  -2  10   0    4.10    2.00
   2 -10   0    3.30    1.60
   2  10   0    5.00    2.40
  -2 -10   0    0.90    1.70
   2 -10   0    1.30    1.80
  -2 -10   0    4.60    1.30
  -2  10   0    7.50   47.60
   2  10   0    3.00    1.80
   2  10   0    4.30    1.80
   2 -10   0    4.70    2.00
  -2  10   0    2.30    1.90
   2 -10   0    2.80    2.60
   3 -10   0   14.10    2.50
  -3  10   0   14.10    2.80
   3  10   0   13.10    2.30
  -3 -10   0   14.30    2.40
  -3 -10   0   17.80    2.10
   3  10   0   17.60    2.70
   3 -10   0   16.50    3.70
  -3  10   0   15.40    2.70
   3 -10   0   14.80    2.40
   3 -10   0   15.10    2.80
  -3  10   0   15.10    3.40
   3 -10   0   14.40    2.00
  -3  10   0   39.70   44.90
   3  10   0   10.70    2.80
  -3 -10   0   10.10    2.40
   4 -10   0   10.30    2.20
   4  10   0    8.30    2.80
  -4  10   0   12.80    3.90
  -4  10   0   75.29   44.60
   4 -10   0   12.80    2.60
   4  10   0   10.00    2.30
  -4 -10   0   13.50    2.70
   4 -10   0    9.60    2.30
   4 -10   0    9.20    1.80
   4  10   0   12.00    2.30
  -4  10   0   13.50    3.00
  -4  10   0   13.20    3.20
   5 -10   0   19.50    3.20
   5 -10   0   18.20    2.20
  -5 -10   0   16.30    3.00
  -5  10   0   17.30    4.30
   5  10   0   14.70    2.50
  -5  10   0    8.20    3.30
   5 -10   0   19.30    2.50
  -5 -10   0   14.20    2.60
   5  10   0   23.10    3.70
  -5  10   0   18.40    3.20
   5  10   0   17.80    2.80
   5 -10   0   16.90    2.70
   6  10   0  445.86   14.90
   6 -10   0  447.46   14.90
  -6 -10   0  438.46   15.10
  -6  10   0  426.86   18.00
   6  10   0  433.36   14.60
   6 -10   0  444.26   14.30
  -6  10   0  457.95   15.40
  -6 -10   0  452.95   14.60
   7  10   0   29.10    3.30
  -7 -10   0   29.40    4.10
  -7  10   0   28.90    3.90
  -7 -10   0   27.70    3.30
  -7 -10   0   30.80    3.00
  -8  10   0    3.30    2.20
  -8 -10   0    7.00    2.40
  -8 -10   0    2.90    1.30
   8 -10   0    1.50    1.80
   8 -10   0    6.20    2.10
   8  10   0    1.20    1.50
  -8 -10   0    3.10    1.70
   0  11   0    1.20    1.50
   0 -11   0    0.10    1.10
   0  11   0   -9.50   72.09
   0  11   0   -0.40    1.90
   0 -11   0    1.70    1.50
   0 -11   0   -0.90    2.20
   0 -11   0   -2.40    1.60
   0 -11   0   -1.00    1.80
  -1  11   0    6.50    2.00
  -1 -11   0    3.90    1.50
   1 -11   0    5.60    2.90
   1  11   0    5.40    2.50
  -1 -11   0    4.70    2.10
   1 -11   0    8.70    2.20
  -1 -11   0    6.90    2.60
  -1 -11   0    6.70    2.00
  -1  11   0    9.70    2.00
   1 -11   0    5.20    1.90
  -1 -11   0    7.70    1.90
   1  11   0    7.10    2.10
   1  11   0    7.60    2.00
   1 -11   0    3.80    1.40
  -1  11   0    7.00   64.39
   1 -11   0    7.90    2.40
   1  11   0  -32.30  161.08
  -2 -11   0   38.70    3.70
  -2 -11   0   38.60    3.30
  -2  11   0   39.30    4.30
  -2  11   0   63.89   58.29
   2 -11   0   42.70    3.90
  -2  11   0   46.10    4.60
   2  11   0   43.50    3.80
  -2 -11   0   38.60    3.60
  -2 -11   0   40.30    4.30
   2 -11   0   43.60    4.00
   2 -11   0   35.40    4.60
   2 -11   0   41.50    3.90
   2  11   0   44.70    3.70
  -3 -11   0   16.10    2.50
   3 -11   0   17.60    3.00
   3  11   0   20.00    3.10
   3 -11   0   21.40    3.00
  -3  11   0   23.80    3.30
  -3 -11   0   22.40    2.70
  -3 -11   0   19.00    2.10
   3 -11   0   18.10    2.80
   3  11   0   18.80    3.50
  -3  11   0   48.60   54.09
   3 -11   0   21.20    2.60
   3  11   0   21.90    2.90
  -3  11   0   13.80    3.40
   4 -11   0   75.69    5.40
  -4  11   0   83.99    6.80
   4  11   0   71.19    5.00
  -4  11   0   -4.30   49.80
  -4  11   0   77.99    5.80
   4 -11   0   72.09    5.00
   4 -11   0   69.99    4.20
   4 -11   0   69.49    4.70
   4  11   0   73.79    4.90
   4  11   0   75.49    6.00
  -4 -11   0   71.79    4.90
  -5  11   0    3.60    2.90
   5  11   0    7.60    3.40
   5  11   0    9.20    2.30
   5  11   0    7.90    2.10
   5 -11   0    7.30    2.20
   5 -11   0   11.70    3.50
   5 -11   0    7.90    2.40
   6  11   0    1.90    1.90
   6 -11   0    5.30    2.30
  -6 -11   0    2.90    2.00
   6 -11   0    2.80    1.40
   6 -11   0    3.40    2.00
  -6  11   0    0.60    2.60
  -6 -11   0    3.70    1.80
  -7  11   0    9.90    2.80
   7 -11   0   10.10    2.10
  -7 -11   0   10.10    2.80
   7  11   0    8.10    2.00
  -7 -11   0    8.60    1.90
   7 -11   0    8.50    2.30
  -7 -11   0    9.50    1.50
  -8  11   0    3.10    1.70
   8 -11   0    5.20    1.80
  -8 -11   0    5.80    1.90
  -8 -11   0    3.10    1.10
   0 -12   0   14.50    3.60
   0  12   0   10.50    2.60
   0 -12   0   13.10    2.50
   0 -12   0    7.90    2.00
   0 -12   0   10.60    2.30
   0 -12   0    9.00    1.90
   0  12   0   17.80   98.79
   0  12   0    9.50    2.20
   1 -12   0   80.09    6.50
   1 -12   0   80.79    5.10
  -1 -12   0   81.39    4.70
   1 -12   0   74.79    5.30
   1 -12   0   79.29    4.70
   1  12   0   87.29    5.40
   1  12   0   56.09  161.98
  -1  12   0  -23.60   83.79
  -1 -12   0   85.19    5.30
   1  12   0   73.49    5.80
  -1 -12   0   70.19    5.80
  -1 -12   0   72.59    4.20
  -1  12   0   77.09    4.50
   2 -12   0   80.49    5.10
   2 -12   0   74.39    4.60
   2 -12   0   86.39    5.40
  -2 -12   0   80.79    4.40
   2  12   0   81.99    6.00
   2 -12   0   75.99    5.30
  -2  12   0   70.59    5.00
   2  12   0   84.29    5.40
   2 -12   0   84.29    6.90
   2  12   0   73.49    4.70
  -2 -12   0   79.69    5.60
   3 -12   0   14.60    2.70
   3 -12   0   10.80    2.10
  -3 -12   0   13.70    2.20
   3 -12   0   13.50    2.50
   3  12   0    9.80    2.50
   3 -12   0    6.20    4.10
   3  12   0   11.60    3.00
  -3  12   0  -16.30   62.39
   3 -12   0   11.90    2.80
  -3  12   0   13.70    3.10
  -3 -12   0   13.70    1.80
   3  12   0   14.50    2.60
  -3 -12   0    9.60    1.90
   4 -12   0   61.49    4.80
  -4  12   0   66.09    5.60
   4 -12   0   64.49    4.10
  -4  12   0   53.89    9.90
   4 -12   0   75.09    4.90
   4 -12   0   60.79    5.20
  -4  12   0   93.89   60.09
   4  12   0   75.39    5.00
   4  12   0   71.59    4.80
   5 -12   0    0.80    1.00
  -5 -12   0   -0.10    1.30
   5 -12   0    0.80    2.10
  -5  12   0    0.10    2.60
   5  12   0   -1.10    1.70
   5  12   0    3.10    3.00
   5 -12   0   -0.70    1.90
   6 -12   0   11.20    1.60
   6 -12   0    9.60    2.20
  -6  12   0    6.50    2.60
   6 -12   0    7.10    2.40
   6  12   0   11.10    2.20
   7 -12   0    2.30    1.80
  -7  12   0    2.10    1.80
   7 -12   0    4.90    1.70
   7  12   0    2.10    1.60
  -7 -12   0    4.30    1.20
  -7 -12   0    4.40    2.40
   0  13   0 -104.79  138.69
   0 -13   0   -1.00    1.20
   0 -13   0    1.70    2.30
   0  13   0    2.00    1.90
   0 -13   0   -2.70    1.60
   0 -13   0    1.90    2.40
   0 -13   0   -0.90    1.70
   1 -13   0    5.80    3.40
   1 -13   0    5.70    2.50
  -1  13   0 -106.39  103.09
   1  13   0    6.00    2.30
   2 -13   0   52.59    4.90
   2 -13   0   41.60    5.20
   2 -13   0   55.69    4.00
   2  13   0   55.49    4.70
   2 -13   0   54.49    4.60
  -2 -13   0   59.89    3.80
  -2  13   0    2.70   87.59
   2 -13   0   61.89    4.60
  -2 -13   0   55.69    4.50
   2  13   0   55.89    5.10
  -3  13   0   66.39   93.89
  -4  13   0   44.10    4.10
   4  13   0   41.10    4.60
   4 -13   0   41.60    4.40
   4  13   0   37.60    3.70
  -4 -13   0   37.50    3.00
   4 -13   0   40.80    3.30
   4 -13   0   41.50    4.10
   5  13   0   40.20    3.50
   5 -13   0   48.40    4.30
   5 -13   0   39.20    5.10
   5 -13   0   43.20    3.10
  -5 -13   0   42.50    3.10
  -5  13   0   51.49    4.30
   6 -13   0    7.40    2.20
   6  13   0    2.80    1.80
   6 -13   0    5.00    1.60
  -6  13   0    2.50    1.80
   6 -13   0    6.50    1.90
   7 -13   0    6.10    1.60
  -7 -13   0    4.80    2.00
  -7  13   0    3.70    1.50
   0 -14   0   24.30    2.80
   0 -14   0   17.50    2.90
   0 -14   0   16.20    2.40
   0  14   0  -12.20  183.88
   0 -14   0   18.70    3.50
   1  14   0   39.80    4.00
   1 -14   0   34.40    4.00
  -1  14   0   -7.70  136.29
   1 -14   0   35.70    3.80
   1 -14   0   34.90    4.00
  -1 -14   0   24.40    5.20
   1 -14   0   39.40    3.50
  -1 -14   0   34.60    4.30
  -1 -14   0   43.10    3.40
   1 -14   0   45.10    5.50
   2  14   0   -0.40    1.80
   2 -14   0   -0.10    2.10
   2 -14   0    0.90    2.10
  -2 -14   0    0.80    1.20
   2 -14   0    1.00    1.30
   2 -14   0   -1.50    3.40
  -2 -14   0   -1.40    1.50
   3 -14   0    4.30    2.30
   3 -14   0    5.20    2.20
   3 -14   0   -8.50    5.00
   3 -14   0    4.60    1.60
  -3  14   0    2.20    2.00
  -3 -14   0    0.60    1.20
   3  14   0    3.70    2.30
   4 -14   0    0.80    2.00
   4  14   0   -0.40    2.50
  -4  14   0    0.90    2.10
   4 -14   0    4.10    2.10
   4 -14   0   -1.80    1.10
  -5  14   0   -2.10    1.40
   5 -14   0    0.10    1.80
   5 -14   0   -1.20    0.90
   5 -14   0   -1.40    1.60
   6 -14   0   12.50    1.70
  -6 -14   0    8.70    2.50
   6 -14   0   12.20    2.00
   0 -15   0   -0.90    1.20
   0 -15   0   -1.90    2.10
   0 -15   0   -0.90    1.20
   1 -15   0    1.40    2.50
   1 -15   0    6.30    1.90
  -1 -15   0    5.10    2.00
  -1 -15   0    5.80    1.50
   1 -15   0    6.50    1.70
   1  15   0    5.00    1.80
   2 -15   0   77.49    4.60
   2 -15   0   74.09    4.30
   2  15   0   68.99    5.10
  -2 -15   0   76.79    3.70
   3 -15   0    1.20    1.90
   3 -15   0    1.20    1.90
   3 -15   0    1.00    1.20
  -4  15   0   16.20    2.50
   4 -15   0   13.40    1.80
   4 -15   0   15.00    2.40
   5 -15   0   26.10    3.00
   5 -15   0   25.80    2.10
   0 -16   0    4.80    1.40
   1 -16   0    0.90    1.10
   1 -16   0    0.30    1.10
  -1 -16   0   -0.20    1.00
   2 -16   0    6.90    1.50
  -2 -16   0    5.60    1.20
   2 -16   0    5.70    1.50
   3 -16   0    0.30    0.90
   3 -16   0   -2.30    1.30
   4 -16   0   13.30    1.50
   4 -16   0   11.50    1.70
   0 -17   0    0.80    0.90
   1 -17   0    2.60    1.10
  -1 -17   0    3.00    0.90
   2 -17   0   18.70    1.90
   0   0   1    0.50    4.30
   0   0  -1    0.10    0.20
   1   0  -1    0.10    0.30
  -1   0   1   -3.30    5.50
  -1   0  -1   -0.20    0.60
  -1   0  -1    1.40    4.10
  -2   0  -1    0.40    1.00
   2   0  -1    0.10    0.50
  -2   0   1   -4.00    6.90
  -2   0   1    1.10    1.10
  -3   0   1   11.80    8.60
  -4   0   1    1.50    2.00
   4   0  -1    0.60    0.70
  -4   0  -1    0.20    1.90
  -5   0   1   -0.70    1.60
  -5   0  -1   -2.80    1.50
   5   0  -1    0.40    0.60
  -6   0   1    3.30    1.70
  -6   0  -1   -2.70    1.60
   6   0  -1    3.20    1.00
  -6   0  -1   -1.00    2.10
  -6   0  -1   -1.30    1.60
  -6   0   1    1.00    2.00
   6   0  -1   -0.90    0.70
  -6   0  -1    5.80    2.30
  -7   0  -1   -0.70    2.00
  -7   0   1   -1.60    2.20
  -7   0   1   -0.60    2.60
  -7   0  -1   -1.70    1.80
  -7   0   1    1.20    2.30
  -7   0   1    3.70    2.10
  -7   0   1    1.10    2.50
  -7   0  -1   -2.00    2.20
   7   0  -1    1.00    1.20
  -7   0  -1   -3.90    2.60
  -8   0   1    4.00    2.30
  -8   0  -1   -2.10    2.30
  -8   0  -1   -0.30    2.10
  -8   0  -1   -5.50    3.20
  -8   0   1    2.60    2.90
  -8   0  -1   -0.40    2.10
  -8   0   1   -7.50    3.50
   8   0  -1    1.20    1.50
  -8   0   1    9.80    4.40
  -8   0  -1    3.30    2.20
  -9   0   1    1.60    2.00
  -9   0   1   -1.70    2.20
  -9   0  -1    0.10    2.40
  -9   0  -1    0.40    1.80
   9   0  -1    1.40    1.60
  -9   0  -1   -0.70    2.20
 -10   0  -1   -0.80    1.90
 -10   0  -1   -1.10    1.30
 -10   0   1   -1.20    1.30
 -10   0   1   -1.70    2.00
   0  -1  -1    4.40    0.50
   0   1   1    5.40    6.60
   1  -1   1 4783.52  129.59
  -1  -1  -1 4879.61  129.69
  -1   1   1 4883.31  129.79
  -1  -1  -1 4871.31  137.79
   1  -1   1 5016.90  129.69
  -1   1   1 5078.49  129.79
  -1   1   1 5049.09  138.69
  -1  -1  -1 5124.19  129.89
  -1   1   1 5013.40  130.29
  -1   1  -1 5145.29  130.39
  -1  -1   1 5091.49  139.99
  -1   1  -1 5226.58  135.49
  -1  -1   1 5130.89  129.89
  -2   1   1    6.90    7.60
  -2   1   1    6.70    1.40
   2   1  -1    6.20    0.70
   2   1   1    4.80    0.60
   2  -1  -1    5.90    0.70
  -2  -1   1   -6.30    8.70
  -2   1  -1    7.00    1.70
   3   1  -1   34.70    1.60
  -3   1   1   19.40    9.00
  -3  -1  -1   34.80    2.50
  -3   1   1   34.90    3.00
  -3  -1   1   33.80    2.50
  -3   1  -1   36.20    2.90
  -3  -1   1   57.79   11.90
   3  -1  -1   35.70    1.50
   3   1   1   37.50    1.50
   3   1   1   34.20    1.50
  -4   1   1  141.59    6.70
   4   1  -1  146.29    4.60
  -4  -1  -1  141.19    6.10
   4   1   1  145.89    4.30
   4  -1  -1  144.39    4.40
  -4   1  -1  141.29    6.60
  -4  -1   1  149.79    6.20
   4   1   1  140.79    4.50
   5   1  -1  513.35   14.60
   5   1  -1  525.65   14.60
  -5   1   1  555.14   17.50
  -5  -1  -1  532.55   16.60
   5   1   1  531.65   14.20
  -5  -1   1  531.15   16.80
  -5   1  -1  526.15   17.30
   5  -1  -1  515.85   14.40
   6   1  -1   45.30    2.10
  -6  -1  -1   43.00    3.90
  -6   1   1   38.20    3.40
  -6   1   1   39.10    4.90
  -6  -1  -1   40.00    5.00
  -6   1   1   50.69    4.40
  -6  -1  -1   40.40    4.20
  -6   1   1   55.99    8.30
   6   1  -1   50.39    2.70
  -6  -1   1   44.00    4.00
  -6   1  -1   39.90    5.30
  -6   1  -1   49.60    4.20
   6  -1  -1   36.90    1.90
  -6   1  -1   43.00    4.30
  -6   1  -1   48.50    4.80
  -6  -1   1   33.70    4.00
  -6   1  -1   46.90    3.60
  -6  -1   1   38.50    4.30
  -6  -1   1   56.19    5.30
  -7  -1  -1   48.70    4.60
  -7   1   1   50.49    5.60
  -7   1   1   44.90    5.20
  -7  -1  -1   50.49    5.60
  -7   1   1   53.09    5.70
  -7  -1  -1   46.00    4.80
  -7   1   1   43.60    3.80
   7   1  -1   44.40    2.90
  -7  -1  -1   41.10    4.60
  -7  -1  -1   50.89    4.30
  -7  -1   1   42.10    4.60
  -7   1  -1   52.59    5.10
  -7  -1   1   47.90    5.80
  -7  -1   1   46.00    5.00
  -7   1  -1   42.10    3.90
   7  -1  -1   49.99    2.90
  -7   1  -1   42.40    4.50
  -7  -1   1   50.09    4.80
   8   1  -1   27.10    2.70
  -8  -1  -1   22.60    3.40
  -8   1   1   27.40    4.10
  -8   1   1   22.40    3.20
  -8  -1  -1   29.80    4.70
  -8   1   1   26.30    3.80
  -8  -1  -1   23.40    3.70
  -8   1   1   21.70    3.90
   8   1   1   25.40    2.70
  -8  -1   1   15.50    3.20
  -8   1  -1   25.10    3.00
  -8  -1   1   30.50    4.10
  -8   1  -1   28.40    3.90
  -8  -1   1   23.60    4.40
  -8   1  -1   29.20    4.50
   8  -1  -1   24.20    3.00
  -8   1  -1   29.90    3.90
  -9  -1  -1    9.80    3.10
  -9  -1  -1    9.50    2.60
  -9  -1  -1    9.40    2.40
   9   1  -1    5.40    1.70
  -9   1   1    9.80    3.20
  -9   1   1    9.40    2.60
  -9   1  -1   15.10    2.80
  -9   1  -1   10.60    3.10
  -9  -1   1   11.80    2.80
  -9  -1   1   15.60    3.80
  -9   1  -1    8.80    2.50
  -9   1  -1   13.40    2.50
 -10  -1  -1    4.70    2.20
 -10   1   1    5.50    2.20
 -10  -1  -1    5.90    1.80
 -10   1   1    8.90    1.90
 -10   1  -1    6.20    1.60
 -10   1  -1    8.60    2.20
 -10  -1   1    4.90    2.10
 -10  -1   1    9.70    2.10
   0  -2   1 4246.08  126.39
   0  -2  -1 4419.96  113.99
   0   2   1 4399.66  127.29
   0   2   1 4428.16  113.89
   0   2  -1 4452.05  113.79
  -1   2   1  626.14   16.40
  -1   2   1  620.44   16.90
  -1   2   1  642.34   29.30
  -1   2   1  598.44   16.30
   1  -2   1  638.04   16.50
  -1  -2  -1  624.44   16.50
  -1  -2  -1  619.04   16.40
   1   2  -1  613.14   16.40
  -1   2  -1  639.14   26.40
  -1  -2   1  615.44   16.60
   1   2   1  626.24   33.00
  -1   2  -1  594.24   28.60
  -1  -2   1  609.24   16.40
   1  -2  -1  626.24   16.40
  -1   2  -1  588.94   16.10
   1   2   1  600.04   16.40
  -1   2  -1  606.24   17.00
  -1   2  -1  596.74   16.20
  -1  -2   1  590.84   29.40
  -2  -2  -1  584.84   15.70
  -2   2   1  580.54   16.70
   2   2  -1  578.44   15.60
  -2   2   1  586.04   27.90
  -2  -2  -1  552.74   15.40
   2  -2   1  584.34   15.40
   2  -2   1  561.54   15.40
  -2   2  -1  580.04   24.70
   2   2   1  559.94   15.60
  -2  -2   1  585.54   15.70
  -2   2  -1  592.04   23.90
  -2  -2   1  602.34   30.60
  -2  -2   1  593.24   15.50
   2  -2  -1  578.34   15.50
  -2   2  -1  599.74   16.70
  -3   2   1   28.80   10.20
  -3   2   1   22.30    2.80
  -3  -2  -1   23.90    2.00
   3  -2   1   21.90    1.10
   3   2  -1   21.50    1.50
   3  -2  -1   22.30    1.40
   3   2   1   21.90    1.40
  -3  -2   1   23.00    2.00
  -3   2  -1   23.20    2.70
   4   2  -1    0.60    0.90
   4   2  -1    1.40    1.00
  -4   2   1    1.00    2.00
  -4  -2  -1    2.20    1.50
  -4   2  -1    1.30    1.80
  -4  -2   1    1.20    1.50
   4   2   1    0.20    0.80
   4  -2  -1    0.90    0.80
   5   2  -1  124.49    4.50
  -5  -2  -1  126.39    5.60
   5   2  -1  125.49    4.40
  -5   2   1  123.49    6.90
  -5   2  -1  124.09    6.80
   5   2   1  128.39    4.20
   5  -2  -1  129.49    4.20
   5   2   1  121.79    4.20
  -5  -2   1  134.59    5.90
  -6   2   1    8.80    2.80
  -6  -2  -1    2.80    2.40
   6   2  -1    5.30    1.00
  -6  -2  -1    8.50    2.60
  -6   2   1    2.80    1.90
   6   2  -1    4.60    1.30
  -6   2   1    4.40    1.70
  -6  -2  -1    4.30    2.20
  -6   2   1    2.40    2.20
  -6   2  -1    4.20    2.40
  -6   2  -1    7.20    2.50
  -6   2  -1    5.20    2.10
  -6  -2   1    0.30    2.50
  -6   2  -1    7.40    2.10
  -6  -2   1    2.50    1.80
  -6   2  -1    5.00    1.80
  -6  -2   1    7.90    3.00
   6  -2  -1    5.30    1.10
  -6  -2   1    6.40    2.30
   6   2   1    1.90    1.10
  -7   2   1    4.60    2.70
  -7  -2  -1    2.60    4.30
  -7  -2  -1    3.90    2.50
   7   2  -1   -1.30    1.00
   7   2  -1    5.90    1.50
  -7  -2  -1   -0.10    1.60
  -7   2   1    1.10    1.70
  -7  -2  -1    1.00    2.30
  -7   2   1   -0.90    2.40
  -7   2   1    3.90    3.10
   7  -2  -1   -0.80    1.10
  -7  -2   1    4.40    2.90
  -7  -2   1    2.00    2.50
  -7   2  -1    1.10    2.20
  -7  -2   1    2.50    2.40
  -7   2  -1    1.50    2.20
  -7  -2   1    3.30    2.80
  -7   2  -1    3.50    2.50
   7   2   1    1.10    1.30
  -8  -2  -1    0.10    2.10
  -8   2   1   -1.90    2.70
  -8  -2  -1   -4.70    2.40
  -8   2   1    3.40    3.00
  -8   2   1   -1.40    1.90
  -8   2   1    1.90    1.90
  -8  -2  -1    1.00    2.30
  -8   2  -1    7.80    3.30
  -8   2  -1   -1.30    2.40
  -8   2  -1    2.10    1.70
   8  -2  -1   -4.20    1.70
  -8  -2   1    4.20    2.80
  -8   2  -1    3.30    2.20
   8   2   1   -3.20    1.60
  -8   2  -1   -1.90    2.20
  -8  -2   1   -0.20    2.50
  -8  -2   1    0.50    2.10
  -9   2   1   20.00    3.10
  -9  -2  -1   20.70    2.90
  -9   2   1   22.50    3.90
  -9  -2  -1   20.30    3.70
  -9  -2  -1   20.70    3.20
   9   2  -1   16.10    2.00
  -9   2   1   21.80    2.80
  -9   2  -1   16.00    3.40
  -9   2  -1   15.30    2.50
   9   2   1   18.20    2.00
  -9  -2   1   22.20    3.50
  -9   2  -1   19.20    3.00
  -9  -2   1   20.70    3.90
 -10   2   1    9.20    1.70
 -10   2   1    8.00    2.30
 -10  -2  -1    9.80    2.10
 -10  -2  -1    6.30    2.20
 -10   2  -1   12.70    2.60
 -10   2  -1    9.90    2.20
 -10  -2   1    7.90    2.10
 -10  -2   1   11.10    2.60
   0   3   1  -21.50   14.50
   0  -3  -1    1.40    1.20
   0   3   1    0.60    0.80
   0   3  -1    0.30    0.80
   0   3  -1    0.70    0.90
   0  -3  -1    0.30    0.80
   0  -3   1    0.00    0.80
   0   3   1    0.50    0.70
   0  -3   1   -0.10    1.10
   0   3  -1    0.90    0.80
   0   3   1    1.20    1.10
  -1   3   1  171.98   19.10
   1  -3   1  180.18    5.40
   1   3  -1  176.28    5.40
   1   3  -1  183.08    6.10
  -1  -3  -1  174.28    5.40
  -1   3   1  176.18    6.00
  -1   3   1  180.28    5.40
  -1   3   1  178.98    5.50
  -1  -3  -1  179.58    5.70
   1  -3  -1  175.98    5.40
  -1   3  -1  178.58    5.20
   1   3   1  174.58    5.80
  -1  -3   1  167.48    5.40
  -1  -3   1  179.28    5.70
  -1   3  -1  172.08   19.10
  -1   3  -1  171.38    5.20
   1   3   1  183.28    5.50
   1   3   1  183.08   26.00
  -2  -3  -1 1077.59   28.00
   2   3  -1 1051.79   28.20
   2  -3   1 1027.10   28.00
  -2   3   1 1084.19   29.30
  -2   3   1 1075.59   27.90
  -2  -3  -1 1045.10   28.10
   2   3  -1 1077.99   28.60
  -2   3   1 1060.59   44.70
   2   3  -1 1066.39   28.30
   2  -3  -1 1054.99   28.10
  -2   3  -1 1036.60   44.80
  -2   3  -1 1051.49   41.30
  -2  -3   1 1096.69   28.30
  -2   3  -1 1063.19   29.30
   2   3   1 1084.59   28.30
  -2   3  -1  980.20   27.60
  -3   3   1  183.78    7.40
   3   3  -1  180.88    5.80
   3  -3   1  178.78    5.40
   3   3  -1  184.28    5.80
  -3   3  -1  178.28    7.30
   3  -3  -1  180.88    5.60
  -3   3  -1  191.28   19.60
   3   3   1  179.38    5.60
  -3   3  -1  183.08   16.80
   3   3   1  187.18    5.80
   4   3  -1  884.41   23.90
  -4   3   1  951.20   51.39
  -4  -3  -1  865.11   24.10
   4  -3   1  865.61   23.30
  -4   3   1  882.11   26.40
   4   3  -1  867.91   23.90
   4  -3   1  895.01   23.50
  -4   3   1  909.61   35.10
   4  -3  -1  835.22   23.20
  -4  -3   1  863.81   24.30
  -4   3  -1  867.51   26.20
   4  -3  -1  889.51   23.90
   4   3   1  897.21   23.80
   4   3   1  876.21   23.70
   5   3  -1  235.38    7.40
  -5  -3  -1  233.48   11.90
  -5   3   1  230.38   10.10
   5   3  -1  227.38    7.30
  -5  -3  -1  222.18    7.80
   5   3   1  230.28    7.10
   5  -3  -1  233.88    7.00
  -5   3  -1  227.48    9.90
  -5  -3   1  220.48    7.90
   5   3   1  222.18    7.40
   5  -3  -1  218.38    6.70
  -6  -3  -1    5.00    2.40
  -6  -3  -1    6.00    2.50
  -6   3   1    3.20    2.30
  -6   3   1    4.50    2.20
   6   3  -1    4.70    1.20
  -6  -3  -1    3.80    2.00
  -6   3   1    5.70    2.60
  -6   3   1    9.80    2.20
   6   3  -1    7.20    1.50
  -6  -3   1    6.70    2.50
  -6   3  -1    4.10    2.20
   6   3   1    3.90    1.00
  -6   3  -1    2.60    2.10
  -6   3  -1    5.40    2.00
   6  -3  -1    2.60    1.00
  -6  -3   1    2.70    2.50
  -6   3  -1    5.00    2.50
   6   3   1    6.30    1.30
  -6  -3   1    4.90    2.20
  -7   3   1    6.50    3.00
  -7  -3  -1    9.90    3.30
  -7   3   1    6.30    2.30
  -7   3   1    9.20    2.50
  -7  -3  -1    8.50    3.00
  -7   3   1    7.00    2.90
  -7  -3  -1    2.80    2.70
  -7  -3   1    5.50    3.10
  -7  -3   1    6.90    3.20
  -7   3  -1    2.50    2.40
  -7  -3   1    8.60    3.10
  -7   3  -1    4.10    2.70
  -7   3  -1   11.60    3.10
   7   3   1    6.00    1.50
  -7   3  -1    6.40    2.20
  -7   3  -1    6.70    3.10
  -8   3   1  269.07   12.40
  -8   3   1  264.27   13.60
  -8  -3  -1  263.27   12.00
  -8  -3  -1  261.07   11.40
  -8   3   1  266.47   12.60
   8   3  -1  276.77    9.20
  -8  -3  -1  254.97   11.20
  -8   3   1  268.47   10.70
  -8  -3   1  260.87   11.60
   8   3   1  276.67    9.00
  -8   3  -1  273.17   13.20
  -8  -3   1  257.97   12.20
  -8   3  -1  253.37   10.50
  -8   3  -1  250.77   12.20
  -8   3  -1  281.67   12.20
   8  -3  -1  262.37    8.70
  -8  -3   1  229.38   12.90
  -9   3   1   28.30    3.20
  -9  -3  -1   30.70    4.20
  -9   3   1   30.10    4.20
  -9   3   1   25.50    3.10
  -9  -3  -1   37.00    4.10
   9   3  -1   23.70    2.40
  -9  -3  -1   24.30    3.20
  -9  -3   1   28.10    4.00
  -9   3  -1   30.50    3.60
  -9   3  -1   28.70    4.00
  -9  -3   1   26.80    3.60
   9   3   1   30.70    2.80
  -9   3  -1   29.70    3.20
  -9  -3   1   22.40    3.10
 -10  -3  -1    6.10    1.80
 -10  -3  -1    7.20    2.30
 -10   3   1    3.90    2.00
 -10  -3   1    8.00    2.00
 -10   3  -1    9.50    2.00
 -10  -3   1    9.60    2.60
   0  -4   1  225.08    7.30
   0  -4  -1  224.98    6.90
   0   4  -1  230.98    7.00
   0  -4  -1  228.58    7.30
   0   4   1  267.47   32.80
   0  -4   1  236.48    6.90
   0   4   1  210.78    7.10
   0   4   1  237.68    7.30
   0   4  -1  220.38    6.80
   0   4  -1  217.58    7.10
   0   4  -1  250.87   26.50
  -1   4   1  348.17   30.90
   1  -4   1  372.46   10.40
   1   4  -1  359.26   10.50
   1   4  -1  299.47   34.00
  -1   4   1  372.96   10.50
   1  -4   1  356.36   10.20
  -1   4   1  371.56   11.10
  -1  -4  -1  370.26   10.80
   1   4  -1  358.46   10.80
  -1  -4  -1  364.86   10.50
  -1   4   1  360.56   10.40
   1  -4   1  363.06   10.90
   1   4  -1  380.76   10.50
   1   4   1  352.76   10.50
   1   4   1  350.26   10.40
  -1  -4   1  348.87   10.40
   1   4   1  377.76   36.30
  -1  -4   1  378.86   10.90
  -1   4  -1  373.26   11.10
   1   4   1  366.16   10.90
  -1   4  -1  367.56   10.30
   1  -4  -1  349.96   10.30
  -1   4  -1  370.46   10.30
   1  -4  -1  380.66   10.50
  -1   4  -1  345.37   28.10
  -2   4   1 1024.60   28.10
   2   4  -1  983.70   27.30
  -2  -4  -1 1019.20   26.80
  -2   4   1  924.51   26.40
   2   4  -1 1024.80   26.90
   2  -4   1 1011.90   26.70
  -2   4   1  990.80   26.60
  -2  -4  -1 1036.80   26.90
   2   4  -1  989.50   26.90
  -2   4   1  982.90   47.70
   2   4  -1  971.70   59.89
   2  -4   1  977.90   26.50
  -2   4   1 1014.80   26.20
  -2   4  -1 1015.60   28.10
   2   4   1  987.20   27.00
  -2   4  -1  955.30   54.49
  -2  -4   1 1038.70   27.10
  -2   4  -1  960.40   26.30
   2  -4  -1  981.80   26.60
  -2  -4   1  989.90   26.90
   2   4   1 1024.10   26.80
  -2   4  -1  998.80   44.50
   2   4   1  932.01   68.09
   2  -4  -1 1035.60   26.90
   3  -4   1  494.85   13.80
   3  -4   1  514.65   14.20
  -3   4   1  507.85   16.30
   3   4  -1  508.05   15.30
  -3   4   1  517.25   34.20
   3   4  -1  513.85   14.50
   3   4  -1  523.55   14.50
  -3   4  -1  505.65   16.20
   3   4   1  512.45   15.20
   3   4   1  535.75   14.60
  -3   4  -1  560.14   38.80
   3   4   1  513.05   14.40
   3  -4  -1  521.15   14.50
  -3   4  -1  503.45   31.00
  -3  -4   1  453.25   14.30
   3  -4  -1  501.95   14.00
  -3  -4   1  522.15   13.80
   4   4  -1   36.20    3.20
   4  -4   1   41.50    2.20
   4  -4   1   40.30    2.10
  -4   4   1   49.30    4.60
  -4   4   1   40.70   15.70
  -4   4   1   23.60   22.40
   4   4  -1   43.00    2.60
   4  -4  -1   40.10    2.10
   4  -4  -1   43.10    2.40
   4   4   1   41.20    2.50
   4   4   1   39.20    2.50
  -4   4  -1   37.20    4.40
  -5  -4  -1   17.90    3.20
  -5   4   1   20.60    3.60
   5   4  -1   19.10    1.90
  -5  -4  -1   19.50    2.80
   5  -4   1   16.00    1.40
  -5   4   1   25.10    2.90
   5   4  -1   22.40    2.20
   5  -4   1   18.00    1.50
   5   4   1   17.20    1.80
  -5   4  -1   17.70    3.20
  -5  -4   1   24.90    3.60
  -5  -4   1   15.70    2.50
   5   4   1   20.20    2.00
   5  -4  -1   20.00    1.70
   5  -4  -1   22.20    1.80
  -5   4  -1   19.70    2.60
   6   4  -1    2.40    1.10
  -6   4   1   -2.00    2.30
  -6  -4  -1    1.00    2.00
  -6  -4  -1    2.40    2.50
  -6  -4  -1    4.00    2.50
  -6   4   1   -2.10    2.10
  -6   4   1    0.90    1.60
  -6   4   1    0.70    2.60
   6  -4   1    2.00    0.80
  -6   4  -1    6.60    2.50
   6  -4  -1    1.80    1.00
   6  -4  -1    0.30    0.90
  -6  -4   1    5.70    2.50
  -6   4  -1    0.20    2.50
  -6  -4   1    0.10    1.80
  -6   4  -1    5.10    2.80
  -6   4  -1    1.80    1.80
  -6   4  -1    1.50    2.00
   6   4   1    0.50    1.20
  -7   4   1   -1.50    1.90
  -7   4   1    3.50    2.10
   7   4  -1   -1.60    1.10
  -7  -4  -1   -1.30    2.40
  -7  -4  -1    0.30    2.30
   7  -4   1   -0.20    1.10
  -7  -4  -1    0.10    2.20
   7   4  -1    1.50    1.50
  -7  -4   1    2.10    2.30
  -7   4  -1    2.10    2.70
  -7  -4   1   -2.10    2.30
  -7   4  -1    2.00    2.10
  -7   4  -1   -0.80    2.00
  -7   4  -1    0.20    1.80
   7   4   1    1.50    1.40
   7  -4  -1   -0.90    1.50
  -7  -4   1   -1.20    2.40
  -8  -4  -1    8.10    2.90
  -8   4   1   25.20    6.80
  -8   4   1    5.90    2.90
  -8  -4  -1   11.90    3.40
  -8  -4  -1    3.50    3.00
  -8   4   1    8.30    2.60
  -8   4   1   15.80    5.10
   8   4  -1    8.00    1.90
  -8   4  -1   13.90    3.40
   8  -4  -1    8.50    1.90
   8   4   1   12.60    2.00
  -8   4  -1    6.50    2.40
  -8   4  -1   20.50    5.20
  -8  -4   1   16.00    3.80
  -8  -4   1   13.30    3.30
  -8   4  -1    7.10    2.30
  -9  -4  -1    1.90    2.20
  -9  -4  -1   -1.20    1.90
  -9   4   1    2.30    2.30
  -9   4   1   -1.80    2.10
  -9   4   1    0.40    1.70
  -9  -4  -1    0.50    1.80
  -9  -4   1   -0.20    2.00
  -9   4  -1   -2.30    2.10
  -9   4  -1   -0.40    1.90
  -9  -4   1    3.50    2.30
  -9   4  -1   -0.70    1.80
  -9  -4   1   -0.30    2.30
 -10  -4  -1    0.80    1.30
 -10  -4  -1    1.40    1.70
 -10   4   1   -0.30    1.60
 -10  -4   1   -2.10    1.30
 -10   4  -1    2.30    1.60
 -10  -4   1    0.90    1.90
 -10   4  -1   -2.30    1.50
   0  -5   1    1.10    0.90
   0   5   1   -0.50    0.90
   0   5   1   -2.00    0.80
   0   5   1    0.20    0.90
   0   5  -1   -1.00    0.80
   0   5  -1    0.10    0.80
   0   5  -1  -34.30   20.30
   0  -5   1    0.10    0.80
   0  -5  -1    0.40    0.90
   0  -5  -1    0.40    1.00
   0   5   1  -45.10   22.20
   0   5   1    1.10    1.30
   0  -5  -1    0.20    1.40
   0   5  -1   -0.60    1.10
   0  -5   1    1.00    1.40
  -1  -5  -1  614.14   17.00
   1   5  -1  564.04   16.80
   1   5  -1  574.24   16.40
  -1   5   1  602.24   16.60
  -1   5   1  590.84   16.50
  -1   5   1  604.74   17.20
   1  -5   1  579.24   17.10
   1   5  -1  608.44   16.60
   1  -5   1  607.24   16.50
   1  -5   1  600.34   16.30
  -1   5   1  618.84   41.60
   1   5  -1  489.35   46.00
  -1  -5  -1  577.64   16.50
  -1  -5   1  581.04   16.60
   1   5   1  564.44   16.40
  -1  -5   1  601.04   17.00
  -1   5  -1  635.54   40.10
  -1   5  -1  617.34   16.40
   1   5   1  554.44   48.50
  -1  -5   1  602.54   16.50
  -1   5  -1  602.94   17.20
   1   5   1  603.24   17.10
  -1   5  -1  565.24   16.30
   1  -5  -1  579.54   16.50
   1  -5  -1  571.24   17.00
   1  -5  -1  594.64   16.40
  -2   5   1  360.36    9.90
  -2   5   1  311.47   33.50
  -2   5   1  336.37   10.20
   2   5  -1  357.96   10.50
   2  -5   1  368.66   11.20
   2   5  -1  334.27   10.50
  -2   5   1  364.86   12.60
   2   5  -1  359.06   11.10
   2   5  -1  352.06   52.89
   2  -5   1  358.26   10.10
  -2  -5  -1  374.16   10.80
  -2  -5  -1  354.86   10.50
  -2   5  -1  347.97   12.40
   2  -5  -1  344.47   10.40
  -2   5  -1  424.76   49.00
  -2   5  -1  337.67   10.00
  -2  -5   1  363.86   10.90
   2   5   1  345.17   11.10
   2   5   1  350.26   10.60
   2  -5  -1  349.07   10.20
   2   5   1  401.56   60.39
   2  -5  -1  322.97   11.60
  -2  -5   1  352.06   10.50
  -2   5  -1  298.37   30.40
   2   5   1  370.86   10.50
   3   5  -1  200.88    6.90
   3  -5   1  193.68    6.50
  -3  -5  -1  195.48    6.50
  -3   5   1  294.97   55.69
   3   5  -1  190.18    7.40
   3  -5   1  202.28    6.20
  -3   5   1  199.98    8.70
   3   5  -1  203.28    6.80
  -3   5   1  174.98   27.30
   3  -5  -1  207.68    6.50
  -3   5  -1  182.98   25.60
   3   5   1  207.38    6.80
  -3   5  -1  217.38   37.10
   3  -5  -1  207.68    6.70
   3   5   1  201.68    7.70
   3   5   1  203.58    6.90
  -3  -5   1  205.78    6.50
  -3   5  -1  200.48    8.60
   4  -5   1  184.38    5.70
   4   5  -1  174.68    6.40
  -4   5   1  178.48   26.10
   4   5  -1  164.08    7.10
  -4   5   1  271.27   40.10
   4   5  -1  184.88    6.40
  -4   5   1  181.28    8.60
   4  -5   1  178.68    6.00
   4   5   1  160.08    7.30
   4  -5  -1  183.88    6.20
   4   5   1  187.18    6.40
  -4   5  -1  205.88   23.20
   4  -5  -1  187.28    6.40
   4   5   1  182.68    6.30
  -4   5  -1  198.78   26.70
  -4   5  -1  180.58    8.60
   5   5  -1   40.40    3.00
  -5  -5  -1   46.20    4.80
  -5   5   1   44.60    3.80
  -5  -5  -1   57.79    4.90
   5   5  -1   43.30    2.80
  -5   5   1   43.90    4.70
   5  -5   1   40.00    2.30
   5  -5   1   47.00    2.40
  -5   5  -1   48.00    3.80
   5   5   1   40.10    2.90
   5  -5  -1   40.30    2.50
   5   5   1   42.80    2.80
   5  -5  -1   40.40    2.60
  -5  -5   1   56.39    8.40
  -6   5   1   49.40    5.70
  -6   5   1   40.10    4.50
   6   5  -1   46.70    3.50
  -6   5   1   43.70    5.30
  -6  -5  -1   43.60    5.20
  -6  -5  -1   45.30    4.60
   6   5  -1   45.10    2.90
  -6   5   1   43.90    4.10
  -6  -5   1   50.29    4.90
  -6   5  -1   48.70    5.60
  -6   5  -1   40.40    5.00
   6   5   1   51.29    2.90
   6   5   1   37.00    3.10
  -6   5  -1   37.90    3.90
  -6   5  -1   44.10    4.20
  -6  -5   1   41.80    5.00
  -7   5   1   87.29    7.00
  -7  -5  -1  101.99    6.70
   7  -5   1   93.49    4.10
  -7  -5  -1  107.59    7.30
   7   5  -1   93.99    5.00
  -7   5   1   76.09    5.90
  -7   5   1   96.99    5.80
  -7   5   1   86.39    7.50
   7   5  -1  100.69    4.50
  -7  -5  -1   87.19    6.90
  -7   5  -1   82.19    5.30
  -7  -5   1   91.99    6.90
   7   5   1   89.69    4.80
   7  -5  -1   91.39    4.50
  -7  -5   1   98.19    6.70
   7   5   1   95.99    5.10
  -7   5  -1   94.49    5.70
  -7  -5   1   86.89    6.40
  -7   5  -1   99.59    6.90
  -7   5  -1   91.09    7.60
  -8   5   1  105.79    8.20
   8   5  -1   98.79    5.10
  -8  -5  -1  116.79    7.20
  -8  -5  -1  101.49    6.60
  -8  -5  -1  110.89    7.30
  -8   5   1  108.29    6.30
  -8   5   1  104.89    7.20
  -8   5  -1   99.59    8.00
   8   5   1  104.49    5.00
  -8  -5   1  113.99    7.30
  -8  -5   1  101.39    6.40
  -8  -5   1  100.79    6.70
  -8   5  -1   98.19    5.90
  -8   5  -1  100.39    6.70
   8  -5  -1  101.99    4.80
  -9  -5  -1    8.60    2.70
  -9   5   1   16.20    2.80
  -9  -5  -1   16.80    2.90
  -9   5   1    9.90    2.90
   9   5  -1   15.80    2.00
  -9  -5  -1   13.10    3.00
  -9  -5   1   16.20    3.30
   9   5   1   11.20    1.70
  -9  -5   1   12.40    2.70
  -9   5  -1   16.20    2.70
  -9  -5   1   13.10    2.60
  -9   5  -1   13.40    2.60
 -10   5   1    2.70    1.60
 -10  -5  -1    4.90    1.50
 -10  -5  -1    2.60    1.80
 -10  -5   1    7.30    2.10
 -10   5  -1    4.10    1.40
 -10  -5   1    3.10    1.60
   0  -6  -1  307.67   10.10
   0  -6  -1  302.77    9.20
   0   6   1  276.07   10.70
   0   6   1  302.97    9.80
   0   6  -1  304.47    9.60
   0   6  -1  303.47    9.30
   0  -6  -1  300.67    9.40
   0  -6   1  299.87    9.10
   0  -6   1  304.87    9.40
   0   6   1  282.67   39.70
   0   6  -1  290.07    9.00
   0   6   1  300.57    9.30
   0  -6   1  299.57   10.10
   0   6  -1  294.37    9.10
   0   6   1  294.77    9.40
   0   6  -1  346.47   42.70
  -1  -6  -1   63.99    4.20
   1   6  -1   65.69    3.30
  -1   6   1   64.89    3.70
  -1   6   1   84.69   28.10
   1  -6   1   67.09    3.20
  -1   6   1   61.69    3.30
  -1   6   1   68.69    4.10
  -1  -6  -1   66.79    3.40
   1   6  -1   63.49    3.40
   1   6  -1   62.39    3.90
   1  -6   1   64.49    4.20
   1   6  -1   50.69   33.20
  -1  -6  -1   60.79    3.20
   1  -6   1   64.99    3.40
  -1   6  -1   64.09    3.10
   1   6   1   61.39    3.30
  -1  -6   1   67.89    4.20
   1  -6  -1   63.69    3.30
   1   6   1   69.09    3.60
   1   6   1   60.19    4.10
  -1  -6   1   64.89    3.20
   1  -6  -1   66.29    4.20
  -1  -6   1   70.79    4.00
  -1   6  -1   71.59    3.50
  -1   6  -1   67.49    4.00
   1  -6  -1   66.89    3.50
   1   6   1   52.49   36.60
  -1   6  -1   39.20   25.20
   2   6  -1  156.58    6.40
   2   6  -1  155.38    5.90
  -2   6   1  -81.39   76.89
  -2   6   1  153.58    7.00
  -2  -6  -1  155.98    6.20
   2  -6   1  160.48    6.70
   2   6  -1  186.28   59.49
   2  -6   1  160.08    5.70
  -2   6   1  190.28   31.80
  -2   6   1  159.88    5.30
  -2   6   1  160.38    5.50
  -2  -6  -1  161.38    5.80
   2   6  -1  156.18    5.80
   2  -6   1  158.98    5.50
   2   6   1  295.67   67.19
   2   6   1  159.98    5.80
   2   6   1  155.98    6.60
   2   6   1  152.08    5.90
  -2   6  -1  161.58    4.80
  -2   6  -1  159.58    6.90
  -2   6  -1  110.49   62.99
   2  -6  -1  160.38    5.60
  -2   6  -1  159.88   28.00
   2  -6  -1  143.99    6.50
  -2   6  -1  156.08    5.10
  -2  -6   1  154.38    5.80
  -2   6  -1  154.58    5.30
   2  -6  -1  157.68    5.80
  -2  -6   1  155.48    6.30
   3   6  -1  735.03   22.00
  -3   6   1  754.12   23.30
   3  -6   1  742.83   21.00
   3   6  -1  742.93   21.40
  -3   6   1  770.62   51.29
  -3   6   1  789.42   80.19
  -3  -6  -1  733.93   21.00
   3   6  -1  784.12   21.30
   3  -6   1  773.92   21.10
  -3   6   1  698.13   20.40
  -3  -6  -1  765.62   20.70
   3  -6  -1  755.82   20.90
  -3   6  -1  750.82   23.20
   3  -6  -1  771.32   21.20
  -3  -6   1  756.82   21.00
   3   6   1  773.72   21.20
  -3   6  -1  763.82   48.80
   3   6   1  751.32   22.30
   3  -6  -1  700.73   22.10
  -3   6  -1  981.70   83.69
   3   6   1  761.32   21.40
  -4   6   1   74.29   25.20
   4   6  -1   71.79    3.80
  -4   6   1   76.09    5.80
   4  -6   1   74.09    3.50
   4  -6   1   77.19    3.30
   4   6  -1   78.09    3.90
   4   6  -1   72.19    4.50
  -4   6   1   68.69    4.30
  -4  -6  -1   76.59    7.70
   4   6   1   71.99    3.70
   4  -6  -1   71.59    3.50
  -4   6  -1   88.79   22.20
  -4   6  -1   54.99   35.00
   4  -6  -1   75.39    3.60
   4   6   1   68.99    3.80
  -4   6  -1   68.79    5.50
  -4   6  -1   66.19    4.30
   4   6   1   67.99    5.50
  -5  -6  -1   70.59    5.10
   5   6  -1   56.79    4.60
   5   6  -1   75.69    4.10
   5  -6   1   66.99    3.40
   5   6  -1   70.19    3.80
   5  -6   1   72.49    3.40
  -5   6   1   66.19    6.40
  -5  -6  -1   65.19    5.30
  -5   6   1   72.19    4.70
  -5   6  -1   59.79    5.70
   5   6   1   72.69    4.00
   5  -6  -1   71.89    3.70
  -5   6  -1   68.99    6.20
   5   6   1   76.99    3.90
  -5  -6   1   70.09    5.40
  -5  -6   1   65.99    4.90
  -5   6  -1   71.59    4.70
  -5   6  -1   72.39    4.30
   6   6  -1   65.79    4.20
  -6   6   1   64.69    5.00
   6   6  -1   69.69    3.80
   6  -6   1   61.09    3.40
   6   6  -1   57.19    4.80
  -6  -6  -1   64.99    5.80
  -6  -6  -1   62.59    5.80
  -6   6   1   70.89    6.00
   6  -6   1   64.49    3.00
  -6   6   1   65.89    6.50
   6   6   1   62.29    3.60
  -6  -6   1   72.79    6.40
  -6   6  -1   60.09    6.40
  -6   6  -1   61.29    4.40
  -6   6  -1   65.79    5.70
  -6   6  -1   66.99    4.90
   6  -6  -1   54.79    3.20
  -6  -6   1   73.99    6.60
   6  -6  -1   64.49    3.60
   6   6   1   60.99    4.10
   7  -6   1  181.88    6.50
   7   6  -1  179.68    7.70
  -7   6   1  194.78    9.90
  -7   6   1  171.38    8.10
  -7   6   1  168.78   10.60
   7   6  -1  175.78    6.80
  -7  -6  -1  167.98    9.10
   7   6  -1  175.88    7.30
  -7  -6  -1  177.98    8.80
  -7  -6  -1  172.48    9.40
  -7   6  -1  174.18    8.00
  -7   6  -1  162.08   10.10
  -7   6  -1  173.28    8.80
   7  -6  -1  170.88    6.60
  -7  -6   1  174.28    9.20
  -7  -6   1  181.18    9.20
  -7  -6   1  187.78    9.10
   7   6   1  174.18    7.20
  -7   6  -1  147.89    7.00
   7   6   1  161.98    6.50
   8  -6   1   33.90    3.20
  -8  -6  -1   45.00    5.00
  -8   6   1   36.60    4.00
  -8  -6  -1   41.70    4.40
   8   6  -1   38.30    3.50
  -8   6   1   40.10    4.90
  -8  -6  -1   35.70    4.30
  -8  -6   1   32.30    4.00
   8   6   1   38.70    3.40
  -8   6  -1   34.20    4.00
  -8   6  -1   42.00    4.20
   8  -6  -1   36.40    3.20
  -8  -6   1   43.70    5.10
  -8  -6   1   43.00    4.50
  -9  -6  -1    1.70    1.70
  -9  -6  -1   -0.80    1.80
  -9  -6  -1    1.10    2.10
  -9   6   1    0.70    2.10
  -9   6   1    1.40    2.10
  -9  -6   1    0.40    2.00
  -9  -6   1   -2.20    1.50
  -9   6  -1   -1.70    2.30
   9   6   1    0.40    1.40
  -9  -6   1    1.50    2.10
 -10  -6  -1    5.50    1.70
 -10  -6  -1    5.60    1.40
 -10  -6   1    8.30    1.60
 -10  -6   1    5.60    1.80
 -10   6  -1    7.80    1.30
   0   7   1   63.99   35.30
   0   7  -1   28.40   28.70
  -1  -7  -1   61.49    4.50
   1   7  -1   61.49    4.10
   1  -7   1   63.09    3.30
   1  -7   1   55.49    4.40
  -1  -7  -1   65.69    3.60
  -1  -7  -1   62.09    3.40
  -1   7   1   46.50   29.90
   1   7  -1   63.29    3.60
  -1   7   1   62.79    4.00
   1   7  -1   59.59    3.40
   1   7  -1   25.90   43.70
   1  -7   1   59.79    3.50
  -1   7   1   61.39    3.90
   1  -7  -1   60.89    4.60
  -1  -7   1   59.19    4.30
  -1   7  -1   59.69    3.30
   1   7   1   56.69    4.20
   1   7   1   57.29    3.60
   1   7   1   33.90   48.10
  -1   7  -1   65.49    3.60
  -1  -7   1   57.79    3.30
  -1   7  -1   62.99    4.10
   1   7   1   60.09    3.40
   1  -7  -1   64.69    3.70
  -1   7  -1   75.39   27.10
  -1  -7   1   62.89    3.60
   1  -7  -1   58.39    4.10
  -2   7   1  698.43   20.80
  -2   7   1  692.93   18.70
   2   7  -1  660.23   19.50
   2   7  -1  691.43   19.30
   2  -7   1  669.63   19.00
  -2  -7  -1  709.93   20.00
  -2   7   1  665.53   19.10
   2  -7   1  669.33   21.30
   2   7  -1  617.44   80.69
   2  -7   1  671.93   19.40
  -2   7   1  512.05   51.49
   2   7  -1  684.53   20.10
  -2  -7  -1  657.23   19.40
   2   7   1  829.12   93.29
   2  -7  -1  682.33   19.50
   2  -7  -1  674.93   19.10
   2   7   1  683.53   19.60
   2   7   1  664.53   20.10
  -2  -7   1  664.83   19.40
  -2   7  -1  679.43   20.70
  -2   7  -1  630.44   18.50
  -2  -7   1  677.03   20.10
   2   7   1  690.03   19.30
  -2   7  -1  703.23   53.09
   2  -7  -1  645.54   20.20
  -2   7  -1  675.43   18.30
  -2   7  -1  690.13   18.90
  -3   7   1  480.05   16.60
  -3  -7  -1  483.65   14.50
   3  -7   1  494.05   14.20
   3   7  -1  503.35   14.70
   3  -7   1  449.56   15.70
   3   7  -1  472.85   15.40
  -3   7   1  477.15   50.49
   3   7  -1  489.05   14.80
  -3  -7  -1  496.05   14.20
  -3   7   1  279.27  105.79
   3  -7   1  481.75   14.50
   3   7   1  480.25   14.50
   3  -7  -1  493.55   14.40
  -3   7  -1  484.15   16.50
   3   7   1  507.55   14.90
  -3   7  -1  554.64   91.19
   3  -7  -1  467.55   15.70
  -3   7  -1  453.45   46.20
  -3  -7   1  488.95   14.50
   3   7   1  464.75   15.50
   3  -7  -1  508.35   14.70
  -4   7   1   43.70    4.90
   4   7  -1   45.90    4.00
   4   7  -1   46.70    3.40
  -4  -7  -1   43.70    3.70
   4   7  -1   45.80    3.30
   4   7  -1   47.30    3.60
   4  -7   1   47.00    2.90
  -4   7   1   43.00    3.70
   4  -7   1   46.40    3.00
  -4   7   1   47.30   28.10
   4   7   1   41.80    3.10
  -4   7  -1   69.29   55.29
   4  -7  -1   43.50    3.10
   4   7   1   34.20    3.80
   4  -7  -1   47.30    3.30
  -4   7  -1   43.20    3.60
   4   7   1   41.90    3.30
  -4   7  -1   45.90    4.90
  -4  -7   1   41.40    3.90
  -4   7  -1   32.10   25.20
   5   7  -1    2.70    1.60
  -5   7   1    3.90    2.50
  -5   7   1  -10.70   21.20
  -5  -7  -1   -1.70    1.60
   5  -7   1    0.20    1.30
   5  -7   1    3.80    1.30
   5   7  -1    1.50    1.50
  -5   7   1    0.20    1.60
  -5  -7  -1    4.70    2.30
  -5   7  -1    1.40    1.80
   5   7   1    0.20    1.20
   5  -7  -1    0.50    1.20
  -5   7  -1    1.70    2.00
   5  -7  -1    1.50    1.50
  -5   7  -1    3.50    3.10
  -5  -7   1    1.20    1.70
   5   7   1    2.70    1.60
  -5   7  -1    1.20    2.50
  -5  -7   1    3.40    2.10
  -6  -7  -1   -2.70    1.90
  -6  -7  -1    2.00    2.00
   6   7  -1    1.10    1.30
  -6   7   1   -0.30    2.30
  -6   7   1    0.10    2.30
   6   7  -1   -0.60    1.50
   6  -7   1    0.00    1.30
  -6  -7   1    0.90    2.00
   6   7   1   -0.50    1.50
  -6   7  -1   -2.30    2.20
  -6  -7   1    3.50    2.40
  -6   7  -1   -1.60    3.30
  -6   7  -1   -0.40    2.00
   6  -7  -1    3.20    1.70
   6   7   1   -1.40    1.10
  -7   7   1    9.00    3.00
  -7   7   1    6.90    3.60
  -7  -7  -1   12.00    2.90
   7   7  -1    6.00    2.00
  -7   7   1   10.00    4.00
   7   7  -1   10.90    2.00
  -7  -7  -1   10.70    3.20
   7  -7   1    7.90    1.90
  -7  -7  -1   10.40    3.50
  -7  -7   1    6.80    2.60
  -7   7  -1    8.50    2.60
   7   7   1    8.90    1.90
   7  -7  -1    9.70    2.10
  -7   7  -1    9.10    3.60
  -7  -7   1   12.10    3.40
  -7  -7   1   11.60    3.20
   7   7   1    9.00    2.10
   8  -7   1    9.20    2.10
  -8  -7  -1    9.10    2.70
   8   7  -1   10.30    2.10
  -8   7   1    5.80    2.90
  -8  -7  -1   12.10    2.60
  -8  -7  -1    8.30    2.80
  -8   7   1    8.70    2.80
  -8  -7   1    8.30    2.80
  -8  -7   1    7.50    2.70
  -8   7  -1    9.60    2.60
  -8   7  -1   12.40    3.00
   8   7   1    8.40    2.00
  -8  -7   1    9.10    2.50
   8  -7  -1    8.60    2.40
  -9   7   1   12.70    2.50
  -9  -7  -1   14.50    2.50
   9   7  -1   12.10    1.90
  -9  -7  -1   14.50    2.20
  -9   7   1   14.60    2.40
  -9  -7  -1   15.50    2.80
  -9  -7   1   17.50    2.50
  -9  -7   1   10.30    2.30
  -9   7  -1   12.70    2.50
  -9  -7   1   13.20    2.40
   0   8   1    6.10    1.60
   0  -8  -1    5.50    1.70
   0   8  -1    5.70    1.60
   0   8  -1   -7.10   34.70
   0   8  -1    5.70    2.00
   0  -8  -1    4.10    2.20
   0   8   1    5.80    1.50
   0  -8   1    5.80    1.60
   0   8   1    4.60    2.00
   0  -8   1    4.60    1.60
   0   8  -1    7.30    1.50
   0   8   1    4.80    1.40
   0  -8  -1    3.00    1.30
   0   8   1   29.80   45.20
   0   8  -1    7.50    1.40
   0  -8   1    5.70    2.30
  -1  -8  -1   82.49    5.10
   1  -8   1   84.79    5.30
  -1  -8  -1   76.69    4.00
   1  -8   1   83.19    4.10
   1   8  -1   87.29    4.00
   1   8  -1   93.09   49.50
  -1   8   1   79.99    4.70
  -1   8   1   81.69    4.40
  -1   8   1   82.39    4.20
   1   8  -1   80.59    4.20
  -1   8   1  112.19   37.40
  -1  -8  -1   77.99    4.20
   1  -8   1   81.49    4.30
  -1   8  -1   80.99    4.00
   1  -8  -1   81.09    4.20
   1  -8  -1   85.99    4.40
   1   8   1   88.79    5.10
   1   8   1   85.89    4.40
  -1   8  -1   82.59    4.60
   1  -8  -1   87.79    5.40
  -1  -8   1   81.49    5.10
  -1   8  -1   85.69   36.90
  -1  -8   1   80.49    4.30
   1   8   1   12.90   59.79
   1   8   1   80.99    4.10
  -1   8  -1   86.59    4.30
  -1  -8   1   78.69    3.90
  -2   8   1   -0.60    1.10
   2  -8   1    0.40    1.30
   2   8  -1 -193.38   80.79
  -2   8   1    0.80    1.10
   2  -8   1   -0.20    1.00
  -2  -8  -1    1.30    1.80
  -2   8   1   17.70   30.50
   2   8  -1    1.50    1.20
  -2  -8  -1    0.50    1.20
   2  -8   1    2.00    2.00
  -2   8   1    1.60    1.90
   2   8  -1    1.30    1.30
   2   8   1    3.30    1.80
   2  -8  -1    2.10    1.40
  -2   8  -1    4.60    2.20
   2  -8  -1    0.80    1.90
   2   8   1    1.70    1.40
  -2   8  -1    0.80    1.10
  -2   8  -1   21.20   29.00
   2   8   1    0.00    1.20
  -2  -8   1    1.80    1.80
  -2  -8   1    2.10    1.30
   2   8   1  -56.39   92.09
   2  -8  -1    1.20    1.40
   3  -8   1   11.60    2.00
  -3   8   1   10.60    2.10
  -3   8   1   12.90    2.80
   3  -8   1   10.70    1.80
   3   8  -1   10.90    2.40
  -3   8   1  -15.20   30.50
  -3  -8  -1    9.80    1.70
  -3  -8  -1   14.00    2.00
   3   8  -1   13.70    2.00
   3  -8   1   14.40    3.00
   3   8  -1   15.40    2.10
  -3  -8  -1   11.70    2.20
  -3   8  -1    8.20    2.50
   3  -8  -1   11.70    1.90
  -3   8  -1   11.60    2.10
   3   8   1   12.60    2.00
   3  -8  -1   13.70    2.90
   3   8   1   10.90    1.90
  -3  -8   1   10.30    2.00
  -3   8  -1    4.70   29.30
   4   8  -1  313.57   10.50
  -4  -8  -1  306.57   11.30
   4  -8   1  295.37   10.10
  -4   8   1  302.57   13.00
   4   8  -1  323.47   11.60
   4   8  -1  306.77   10.40
  -4   8   1  301.67   43.90
  -4  -8  -1  326.17   14.70
   4  -8   1  261.67   10.60
   4  -8   1  269.27   10.00
  -4   8   1  297.97   10.80
  -4   8  -1  312.07   12.90
  -4   8  -1  288.07   10.40
   4   8   1  300.77   11.50
   4  -8  -1  269.97   10.00
   4   8   1  305.37   10.50
   4  -8  -1  310.07   10.30
   4   8   1  301.67   10.20
  -4   8  -1  299.57   10.70
  -4   8  -1  257.87   40.50
   4  -8  -1  287.87   10.60
  -4  -8   1  304.27   11.10
  -4  -8   1  273.37   11.40
   4  -8  -1  295.07   10.70
  -4   8  -1  193.88   89.49
  -5   8   1    0.50    2.40
  -5   8   1   16.40   26.70
   5  -8   1    3.40    1.70
  -5   8   1   -2.30   49.10
  -5  -8  -1    1.00    1.70
  -5   8   1    4.30    2.20
   5   8  -1   -1.20    2.20
   5   8  -1    1.60    1.70
   5   8  -1    2.90    1.50
   5  -8  -1    1.30    1.20
   5   8   1    0.70    1.30
  -5   8  -1    2.80    2.70
  -5  -8   1    3.20    2.00
   5  -8  -1    9.40    2.50
   5   8   1    2.80    1.80
   5  -8  -1    2.20    1.70
  -5   8  -1    3.00    2.00
  -5  -8   1    3.10    2.20
  -6  -8  -1   84.89    5.50
   6   8  -1   83.79    5.10
   6   8  -1   84.89    4.80
  -6   8   1   76.89    5.60
  -6   8   1   88.99    7.60
  -6   8   1   72.59    6.20
   6  -8   1   76.79    4.10
   6  -8   1   80.79    4.60
  -6  -8  -1   75.89    5.80
  -6   8  -1   82.79    5.10
   6  -8  -1   86.39    4.70
   6   8   1   71.89    4.80
   6  -8  -1   71.59    4.30
  -6  -8   1   78.79    5.50
  -6   8  -1   73.09    7.10
  -6   8  -1   76.69    5.50
  -6  -8   1   83.39    6.00
   6  -8  -1   63.49    6.80
   6   8   1   81.99    4.60
  -7   8   1    4.90    2.80
   7  -8   1   -0.30    1.60
   7   8  -1    3.10    1.80
  -7  -8  -1    4.60    2.00
   7   8  -1    3.40    2.00
  -7  -8  -1    4.20    2.70
  -7  -8  -1    4.00    2.90
  -7   8   1    6.20    3.70
  -7   8   1    6.30    2.80
   7   8   1    3.40    1.90
   7  -8  -1    5.00    2.00
  -7   8  -1    4.70    3.50
   7   8   1    3.00    1.90
  -7   8  -1    5.30    2.40
  -7  -8   1    5.50    2.30
  -7  -8   1    4.30    2.50
  -7  -8   1    4.90    2.90
  -7   8  -1    7.30    3.70
  -8  -8  -1    9.10    2.30
  -8   8   1    9.30    2.70
   8   8  -1    6.40    3.20
  -8  -8  -1   10.30    2.80
  -8  -8  -1    9.80    2.80
  -8   8   1    6.40    2.90
   8  -8   1   13.00    2.10
   8   8   1   12.80    2.40
  -8  -8   1    9.20    2.30
  -8  -8   1    6.90    2.70
  -8   8  -1    9.70    2.70
  -8  -8   1    6.50    2.40
  -9  -8  -1    4.30    1.50
   9   8  -1    1.80    2.10
  -9   8   1    3.30    1.70
  -9  -8  -1    2.00    1.60
  -9  -8  -1    0.30    1.70
  -9   8  -1    6.90    2.30
  -9  -8   1    1.10    1.60
  -9  -8   1    5.20    1.50
  -9  -8   1    3.70    1.90
   0  -9  -1   -1.10    1.20
   0   9   1   -1.00    1.20
   0   9  -1    0.10    1.70
   0  -9   1   -0.20    0.90
   0   9   1  -21.30   55.19
   0  -9   1    1.20    1.90
   0  -9  -1   -0.30    1.20
   0  -9  -1   -1.20    1.80
   0   9   1    0.60    1.80
   0   9   1    0.90    1.30
   0  -9  -1   -0.50    0.80
   0  -9   1   -0.10    1.50
   0  -9  -1   -1.10    1.40
   0   9  -1    2.10    1.40
   0  -9   1    0.60    1.40
   0   9  -1    0.40    1.20
   0   9  -1    5.40   49.20
   0  -9   1    0.60    1.30
   1   9  -1   45.00   66.99
   1  -9   1    0.60    1.40
  -1   9   1    2.70    1.80
   1   9  -1   -0.10    1.10
   1  -9   1    0.80    1.40
  -1  -9  -1    2.50    1.40
  -1   9   1   -0.60    1.50
   1  -9   1    4.60    2.20
  -1  -9  -1    1.00    1.30
  -1   9   1   -8.30   44.90
  -1  -9  -1   -1.50    1.20
   1   9  -1   -1.10    1.10
  -1  -9  -1    1.60    1.00
  -1   9   1    0.00    1.10
   1  -9   1    4.90    1.80
   1   9  -1    1.80    1.80
   1  -9   1    1.40    1.00
  -1  -9  -1    3.80    2.10
   1   9   1   -0.90    1.70
   1   9   1   -0.80    1.30
  -1   9  -1   23.40   41.00
  -1  -9   1    1.60    2.00
   1  -9  -1    2.00    1.10
  -1  -9   1    2.10    1.40
   1  -9  -1    1.40    1.50
   1  -9  -1   -0.20    1.50
   1   9   1   65.19   78.29
  -1   9  -1   -1.40    2.00
  -1  -9   1    3.30    1.40
  -1   9  -1    0.30    1.50
   1  -9  -1   -0.70    2.00
  -1  -9   1    1.00    1.20
   1  -9  -1   -1.20    1.00
  -1  -9   1    1.10    1.00
   1   9   1   -0.70    1.20
  -1   9  -1    0.50    1.10
  -1   9  -1   -1.50    1.30
  -2  -9  -1   72.49    3.90
  -2   9   1   72.99    3.90
   2  -9   1   70.89    4.00
  -2   9   1   75.29    3.50
   2   9  -1   84.49    5.10
   2   9  -1   76.29    4.10
  -2  -9  -1   75.49    4.30
  -2   9   1   71.19    4.40
   2  -9   1   68.69    5.60
   2  -9   1   81.99    5.60
  -2   9   1   70.19    5.10
  -2  -9  -1   74.99    4.50
   2  -9   1   75.79    4.40
  -2  -9  -1   77.99    4.80
   2  -9   1   73.79    4.00
   2   9  -1   79.99    4.50
  -2   9   1   80.39   40.40
   2   9   1   74.49    5.10
  -2  -9   1   72.09    4.80
   2   9   1   74.79    4.20
   2  -9  -1   81.39    8.60
  -2   9  -1   64.29    4.90
  -2   9  -1   63.89    4.80
  -2   9  -1   51.19   39.10
   2  -9  -1   71.19    3.90
   2   9   1  118.29  122.89
  -2  -9   1   76.99    5.60
   2   9   1   80.99    4.60
   2  -9  -1   75.09    5.70
   2  -9  -1   77.69    4.30
  -2  -9   1   72.19    4.30
  -2   9  -1   73.89    4.90
  -2   9  -1   72.29    3.00
   3  -9   1   88.39    4.40
  -3  -9  -1   88.49    4.70
  -3  -9  -1   89.39    5.20
  -3   9   1   63.59   38.70
  -3   9   1   88.89    8.20
  -3   9   1   94.19    5.70
   3  -9   1   92.09    4.70
   3   9  -1   96.49    5.10
   3  -9   1   77.09    6.30
   3  -9   1   94.09    4.80
  -3   9   1   84.09    5.00
   3   9  -1   87.29    5.50
   3  -9   1   83.39    4.90
  -3  -9  -1   96.59    4.60
   3   9  -1   86.99    6.60
   3   9   1   83.09    5.60
  -3  -9   1   91.79    4.80
   3  -9  -1   83.09    5.20
  -3   9  -1   88.59    5.40
  -3  -9   1   87.49    4.20
   3  -9  -1   89.19    4.90
  -3  -9   1   77.39    6.90
   3  -9  -1   82.29    4.40
   3  -9  -1   95.09    4.90
  -3   9  -1   91.99   10.10
  -3   9  -1   76.79   38.00
  -3   9  -1   84.19    4.80
   4  -9   1   26.00    3.20
   4   9  -1   23.30    2.80
   4   9  -1   25.60    3.10
  -4  -9  -1   26.70    3.20
   4  -9   1   35.50    3.80
   4  -9   1   27.90    3.00
   4   9  -1   29.80    3.90
   4  -9   1   30.20    2.90
  -4  -9  -1   26.10    3.40
  -4   9   1   29.30    3.30
  -4   9   1    7.70   36.60
  -4   9   1   20.80    3.80
  -4   9  -1   20.10    3.90
   4   9   1   24.00    2.90
  -4   9  -1   33.30    4.00
  -4  -9   1   26.30    3.30
   4  -9  -1   27.20    2.80
   4  -9  -1   21.80    3.20
   4  -9  -1   25.90    2.90
  -4   9  -1   25.80   35.50
  -4   9  -1   27.90    3.30
  -4  -9   1   27.90    3.40
   4   9   1   35.30    4.00
   4  -9  -1   31.70    3.40
   4   9   1   27.50    3.20
   5   9  -1  321.17   13.50
   5  -9   1  324.87   11.30
  -5   9   1  328.87   71.99
   5  -9   1  324.57   11.30
  -5  -9  -1  339.17   12.70
   5   9  -1  333.77   11.70
  -5   9   1  224.68   38.90
   5  -9   1  325.17   11.90
   5  -9   1  359.36   14.00
  -5   9   1  310.37   13.10
   5   9  -1  356.16   12.30
  -5  -9  -1  336.37   12.10
  -5   9   1  335.57   12.30
  -5  -9   1  319.47   12.20
  -5   9  -1  359.06   21.30
  -5   9  -1  316.27   11.60
   5   9   1  323.27   11.60
   5  -9  -1  335.27   12.00
  -5   9  -1  341.57   12.20
   5  -9  -1  319.17   11.10
   5  -9  -1  321.57   11.30
  -5  -9   1  341.67   12.20
   5   9   1  375.76   13.40
   5  -9  -1  323.27   12.10
  -6   9   1   12.80    3.20
   6  -9   1    3.90    2.70
   6   9  -1    8.20    2.40
  -6  -9  -1   12.70    3.10
  -6  -9  -1   11.30    2.50
  -6   9   1    8.40    3.10
   6   9  -1    9.80    2.20
   6  -9   1    9.70    2.10
  -6   9   1    6.50    3.50
  -6  -9   1   11.50    2.70
  -6   9  -1    9.50    3.80
  -6  -9   1   13.90    2.70
   6   9   1    6.80    1.90
   6  -9  -1    4.60    2.60
   6   9   1    9.70    2.40
  -6   9  -1    9.00    2.80
  -6   9  -1    4.80    2.50
   6  -9  -1    6.70    2.20
   6  -9  -1    4.90    1.90
  -7  -9  -1   18.70    3.30
  -7  -9  -1   16.50    2.60
   7   9  -1   18.60    2.70
  -7   9   1   21.40    3.70
  -7  -9  -1   23.40    4.10
   7  -9   1   25.30    3.40
   7  -9   1   20.10    2.50
  -7   9   1   19.20    3.30
   7  -9  -1   19.60    2.60
  -7  -9   1   18.00    2.80
  -7   9  -1   17.10    2.90
  -7  -9   1   16.60    3.40
   7  -9  -1   14.80    2.90
   7   9   1   14.70    2.60
  -7  -9   1   23.00    3.30
  -8  -9  -1   11.20    2.70
  -8   9   1   11.20    2.80
  -8  -9  -1   13.10    2.10
  -8  -9  -1   10.00    2.30
   8   9  -1   10.50    2.10
  -8  -9   1   11.60    2.80
   8  -9  -1   11.00    2.40
   8   9   1   14.70    2.10
  -8  -9   1   12.60    2.20
  -8  -9   1   10.80    4.00
   8  -9  -1    9.00    1.90
  -8   9  -1    9.70    2.50
  -9   9   1    9.80    1.80
  -9  -9  -1    5.60    1.80
  -9  -9  -1   10.10    1.40
  -9  -9  -1    8.10    1.70
  -9  -9   1    5.90    2.50
  -9  -9   1    9.00    1.40
  -9  -9   1    7.90    1.80
  -9   9  -1   11.80    2.00
   0  10  -1    1.30    1.90
   0 -10   1    0.80    1.10
   0 -10  -1    1.60    1.70
   0  10  -1  -85.39   62.79
   0  10   1   -9.90   69.89
   0 -10   1    3.00    1.60
   0  10   1    2.80    2.10
   0 -10  -1    1.60    1.30
   0  10  -1    2.00    1.30
   0 -10  -1    1.70    1.60
   0 -10  -1    0.90    1.30
   0 -10   1    5.10    2.40
   0 -10  -1    1.00    2.20
   0 -10   1    0.40    1.50
   0 -10   1    1.10    1.50
   1 -10   1  187.18    7.80
   1  10  -1  191.28    7.10
  -1 -10  -1  179.08    7.30
   1 -10   1  193.68    7.50
   1  10  -1  188.98    7.80
  -1  10   1  186.48    7.50
  -1 -10  -1  178.68    7.00
   1 -10   1  184.38    8.90
  -1 -10  -1  190.18    7.20
  -1 -10  -1  181.08    7.20
   1 -10   1  190.28    7.90
   1  10  -1  158.38   93.79
   1  10  -1  189.08    8.20
  -1  10   1  145.09   58.69
  -1  10   1  200.48    7.70
  -1  10   1  201.68    7.90
   1 -10   1  177.28    7.30
  -1 -10  -1  184.38    8.50
   1 -10  -1  189.68    7.70
  -1 -10   1  191.88    7.90
   1 -10  -1  191.38    7.90
   1  10   1  189.48    8.30
   1  10   1  200.68    8.00
  -1 -10   1  176.88    8.40
   1  10   1  188.78    7.20
  -1 -10   1  185.38    7.30
   1 -10  -1  185.48    8.90
  -1  10  -1  165.68   93.69
  -1  10  -1  190.08    7.70
   1  10   1  267.47  105.99
   1 -10  -1  177.98    7.20
  -1  10  -1  190.88    7.20
  -1  10  -1  189.08    7.40
   1 -10  -1  187.78    7.70
  -1 -10   1  190.58    7.40
  -1 -10   1  183.78    7.10
   2 -10   1   67.19    4.40
  -2 -10  -1   56.79    4.60
  -2 -10  -1   55.29    3.90
   2  10  -1   55.39    4.10
   2  10  -1   30.40  129.69
   2  10  -1   52.89    4.80
   2  10  -1   63.59    4.00
  -2  10   1   54.69    3.00
  -2 -10  -1   57.69    3.50
  -2  10   1   58.59    5.20
  -2 -10  -1   62.19    5.30
   2 -10   1   57.59    4.40
  -2  10   1   -0.30   46.80
  -2  10   1   62.89    4.70
   2 -10   1   60.29    3.70
   2 -10   1   64.09    4.40
  -2  10  -1   62.89    5.40
  -2 -10   1   59.59    4.80
   2 -10  -1   63.39    4.20
   2 -10  -1   59.79    5.50
   2  10   1   65.89    5.30
   2  10   1   59.99    4.20
  -2  10  -1   60.99    4.00
  -2 -10   1   62.89    4.40
  -2 -10   1   55.69    4.00
  -2  10  -1    7.00   46.80
  -2  10  -1   54.09    4.70
   2 -10  -1   63.99    4.60
   2 -10  -1   58.29    4.20
   2  10   1   61.99    4.30
  -2 -10   1   69.79    3.80
   2 -10  -1   56.99    3.70
   3 -10   1   24.90    3.20
  -3 -10  -1   27.70    3.30
  -3  10   1   23.10    3.30
  -3 -10  -1   23.10    2.90
   3 -10   1   30.20    3.20
   3 -10   1   23.10    2.70
   3 -10   1   22.30    2.80
   3  10  -1   23.90    3.80
  -3  10   1   77.79   46.40
  -3  10   1   19.70    3.60
   3  10  -1   29.10    3.30
   3  10  -1   24.70    2.90
  -3 -10  -1   23.60    2.40
   3 -10   1   19.40    4.10
  -3  10  -1   21.60    3.00
  -3  10  -1   26.90    3.30
   3 -10  -1   20.30    2.80
  -3  10  -1   31.70   43.60
   3 -10  -1   22.90    4.10
  -3 -10   1   18.10    2.70
   3 -10  -1   29.20    3.10
   3  10   1   24.20    3.60
  -3  10  -1   23.00    3.70
   3  10   1   31.50    3.50
   3  10   1   30.50    3.50
   3 -10  -1   24.80    2.80
  -3 -10   1   21.90    2.80
   3 -10  -1   23.60    3.20
  -3 -10   1   20.10    2.40
   4  10  -1   21.60    4.00
   4 -10   1   21.80    2.40
   4  10  -1   24.00    2.90
   4 -10   1   27.70    3.20
   4 -10   1   20.30    2.90
   4  10  -1   19.90    2.90
  -4  10   1   13.60    3.40
   4 -10   1   15.60    3.00
  -4 -10  -1   26.50    3.40
  -4  10   1   50.09   44.10
  -4  10   1   19.90    3.60
   4 -10  -1   21.20    2.50
  -4  10  -1   25.50   41.90
   4  10   1   16.80    3.60
   4  10   1   19.30    2.80
  -4  10  -1   15.70    3.40
  -4 -10   1   19.90    3.00
   4  10   1   21.00    3.00
  -4  10  -1   19.50    3.20
   4 -10  -1   20.60    2.80
  -4  10  -1   18.20    2.90
   4 -10  -1   25.60    3.30
  -5  10   1    0.70    2.70
   5 -10   1    3.60    2.00
   5  10  -1    3.40    2.00
   5 -10   1    1.70    2.20
   5 -10   1    2.70    1.40
   5 -10   1    4.10    1.70
   5  10  -1    3.10    1.70
  -5  10   1   -6.50   37.10
   5  10  -1    0.40    2.70
  -5 -10  -1    6.60    2.70
  -5  10   1    0.30    3.10
  -5  10   1 -109.49   84.09
   5  10   1    3.50    2.00
  -5 -10   1    2.70    2.00
  -5  10  -1    5.90    2.70
  -5  10  -1   -1.40    2.50
   5  10   1    2.30    1.50
   5  10   1    6.30    2.90
   5 -10  -1    1.40    2.00
   5 -10  -1    6.20    1.90
  -5 -10   1    2.50    2.10
  -5  10  -1    0.10    2.00
   5 -10  -1    3.90    2.30
   5 -10  -1    0.30    1.40
  -6  10   1   -0.30    3.00
   6 -10   1    3.70    2.30
   6  10  -1    1.20    1.90
   6 -10   1    0.80    1.80
  -6 -10  -1    4.80    1.80
  -6  10   1    7.90    3.90
  -6 -10  -1    3.90    2.40
   6  10  -1    3.40    1.80
  -6  10   1    3.40    3.00
   6 -10  -1    2.80    1.40
   6 -10  -1    0.60    1.90
  -6 -10   1    2.00    1.80
   6  10   1    2.50    2.00
  -6  10  -1    3.90    2.40
  -6  10  -1    7.20    3.30
   6 -10  -1   -2.10    2.00
  -6 -10   1    2.20    2.10
   6  10   1    5.00    1.80
  -6  10  -1   -0.60    3.00
   7  10  -1   68.39    4.50
   7 -10   1   65.89    5.00
  -7 -10  -1   74.49    4.20
  -7  10   1   65.79    5.60
   7 -10   1   70.39    5.60
  -7 -10  -1   68.59    4.90
  -7  10  -1   70.79    5.30
   7 -10  -1   69.99    5.10
  -7 -10   1   67.59    4.70
  -7 -10   1   64.99    5.70
  -7 -10   1   76.19    4.30
   7  10   1   67.99    4.40
   8 -10   1    6.50    2.20
  -8 -10  -1    9.60    2.60
  -8 -10  -1   10.70    2.00
  -8  10   1   10.70    2.30
  -8 -10  -1   11.30    1.60
   8  10  -1    8.90    1.90
   8 -10  -1    9.80    2.30
  -8  10  -1    8.30    2.40
  -8 -10   1   12.70    2.10
   8 -10  -1    8.50    1.70
   8  10   1    9.40    2.00
  -8 -10   1   11.20    1.90
  -8 -10   1   10.10    2.50
   0  11   1  -19.40   85.19
   0 -11   1    1.50    1.90
   0 -11  -1   -0.60    1.50
   0  11   1   -2.00    1.30
   0  11  -1   84.39   81.99
   0  11  -1    0.40    1.40
   0 -11   1   -0.20    1.50
   0 -11   1    1.00    1.50
   0 -11  -1    0.10    1.20
   0 -11   1   -1.30    2.20
   0  11   1    0.60    2.10
   0 -11  -1    0.30    1.50
   0 -11  -1    0.00    1.80
   0 -11  -1    1.80    2.50
   0  11  -1    0.10    1.90
   0 -11   1    0.30    1.10
   1 -11   1    2.50    1.60
   1  11  -1    6.10    1.90
   1 -11   1    3.50    2.00
  -1  11   1   -2.00    1.70
  -1  11   1    0.30    2.00
  -1 -11  -1    2.40    1.60
  -1 -11  -1    2.10    2.30
  -1 -11  -1    1.90    2.50
   1 -11   1    4.70    2.00
  -1 -11  -1    4.70    1.60
  -1  11   1 -141.99   66.99
   1  11  -1    2.50    2.20
   1 -11   1   -1.90    2.20
  -1 -11  -1    3.70    1.40
  -1  11   1    2.40    1.70
   1  11  -1    3.60    1.80
   1 -11   1    3.10    1.40
  -1 -11   1    5.40    2.00
   1 -11  -1    3.10    2.00
  -1 -11   1    2.20    1.40
   1 -11  -1    4.10    2.90
  -1 -11   1    2.60    1.70
   1  11   1    6.90    2.50
  -1  11  -1   -0.40    1.50
   1 -11  -1    2.40    1.80
   1  11   1    1.00    1.50
   1 -11  -1    3.10    1.40
   1  11   1    3.30    1.90
   1  11   1    7.80  119.69
  -1 -11   1    1.50    2.20
   1 -11  -1    0.20    2.00
  -1  11  -1  -13.10   65.09
  -1  11  -1    6.50    2.80
  -1 -11   1    5.70    1.70
  -2 -11  -1   48.70    3.80
   2  11  -1   52.99    4.10
   2 -11   1   42.30    5.40
  -2 -11  -1   46.50    4.70
  -2 -11  -1   48.60    3.80
   2  11  -1   45.50    5.10
  -2  11   1   44.80    4.40
   2 -11   1   39.50    4.50
  -2  11   1   31.00   58.89
  -2 -11  -1   44.10    3.90
   2  11  -1   48.40    3.80
  -2  11   1   47.10    4.60
   2 -11   1   46.00    4.10
   2 -11   1   52.99    4.30
   2 -11  -1   42.30    4.30
   2  11   1   52.99    6.90
   2  11   1   47.50    4.10
  -2  11  -1   42.30    4.40
   2 -11  -1   41.40    5.10
   2 -11  -1   50.19    4.20
  -2 -11   1   46.60    5.10
   2 -11  -1   50.89    5.20
  -2  11  -1  -17.90   54.79
  -2 -11   1   51.59    4.00
  -2  11  -1   45.90    4.20
   2 -11  -1   49.70    4.10
   2  11   1   49.90    3.90
   3 -11   1   38.20    3.30
   3  11  -1   41.10    4.90
   3  11  -1   43.20    3.90
   3  11  -1   38.60    5.40
  -3 -11  -1   37.90    3.30
   3 -11   1   25.40    5.80
  -3 -11  -1   38.60    3.70
   3 -11   1   47.40    4.50
  -3  11   1   44.70    5.00
  -3  11   1   27.20    4.20
  -3 -11  -1   33.00    2.80
   3 -11   1   40.50    6.10
  -3  11   1  -11.30   53.29
   3 -11   1   41.70    4.10
   3 -11  -1   42.10    4.10
  -3 -11   1   38.90    3.50
  -3 -11   1   37.40    2.80
   3  11   1   34.50    5.00
  -3  11  -1   -9.90   51.59
   3  11   1   37.60    3.90
   3 -11  -1   36.90    3.30
   3 -11  -1   45.10    4.50
  -3  11  -1   42.20    4.30
  -3  11  -1   29.20    4.40
   3  11   1   41.90    5.00
   3 -11  -1   39.90    8.00
  -3  11  -1   45.50    4.60
  -4  11   1   28.20    4.60
   4 -11   1   22.90    2.70
   4  11  -1   24.10    3.10
  -4  11   1  -43.60   49.20
   4  11  -1   28.40    3.50
   4  11  -1   22.40    3.90
   4 -11   1   21.50    3.00
   4 -11   1   25.40    3.20
  -4 -11  -1   22.90    3.20
   4 -11   1   22.90    3.40
  -4  11   1   22.40    4.00
   4  11   1   22.60    3.70
   4  11   1   23.70    3.10
  -4  11  -1   24.60    3.40
  -4  11  -1   61.29   49.90
   4 -11  -1   24.20    3.50
   4  11   1   24.00    3.20
  -4  11  -1   30.00    3.60
  -4  11  -1   25.80    4.20
   4 -11  -1   27.70    3.30
  -4 -11   1   26.40    3.00
   4 -11  -1   25.00    2.80
   4 -11  -1   28.10    3.40
   5  11  -1   90.89    5.30
   5  11  -1   81.99    6.60
   5 -11   1   90.79    4.70
  -5  11   1   97.09    6.60
   5  11  -1   97.29    6.10
  -5  11   1   58.89    9.80
   5 -11   1   96.19    5.30
   5  11   1   72.59    6.60
  -5  11  -1   70.79    5.30
   5 -11  -1   92.49    5.20
  -5  11  -1   97.59   12.40
  -5  11  -1   91.29    6.00
   5 -11  -1   95.79    5.50
  -5 -11   1   85.99    6.20
   5  11   1   79.19    5.30
   6 -11   1    3.10    2.10
   6  11  -1   -1.90    1.60
  -6 -11  -1   -0.90    1.80
   6 -11   1    0.60    1.70
  -6  11   1   -0.30    2.80
   6 -11   1   -0.30    1.20
  -6 -11  -1   -1.30    1.30
   6 -11  -1    1.10    2.10
   6  11   1   -0.60    1.80
   6 -11  -1    0.60    1.90
  -6 -11   1   -0.20    1.70
   6 -11  -1   -0.10    1.30
  -6  11  -1    0.20    2.50
  -7 -11  -1   22.60    3.50
   7 -11   1   28.80    2.90
   7 -11   1   24.30    3.00
  -7  11   1   20.80    3.10
  -7 -11  -1   23.40    2.50
   7  11  -1   24.50    2.90
  -7 -11  -1   22.80    2.80
  -7 -11   1   28.00    2.90
  -7  11  -1   23.30    3.30
  -7 -11   1   22.90    3.40
   7  11   1   21.70    2.70
   7 -11  -1   23.90    2.80
   8 -11   1   -1.50    2.00
  -8  11   1    4.70    1.80
  -8 -11  -1    3.30    1.90
  -8 -11  -1    3.60    1.50
  -8  11  -1    2.20    1.80
  -8 -11   1    4.90    2.00
   0 -12  -1    3.30    1.60
   0  12  -1   81.69   94.29
   0 -12  -1   -0.90    2.40
   0  12   1    1.40    1.70
   0  12   1   57.29  116.39
   0 -12   1   -1.20    1.40
   0  12   1    0.70    2.10
   0 -12  -1   -0.40    1.80
   0  12  -1   -1.00    1.80
   0 -12  -1   -0.50    1.20
   0  12  -1    2.30    2.00
   0 -12  -1    0.40    1.80
   0 -12   1   -0.10    1.70
   0 -12   1    1.90    1.90
   0 -12   1    0.90    1.30
   0 -12   1    4.90    2.80
   1 -12   1   25.00    3.30
  -1  12   1   23.50    3.00
   1 -12   1   22.10    4.10
  -1 -12  -1   19.70    2.30
  -1 -12  -1   18.80    3.60
  -1  12   1   68.69   84.99
   1  12  -1  199.18  160.48
  -1 -12  -1   23.10    2.70
   1 -12   1   24.70    3.10
   1  12  -1   24.30    3.70
   1 -12   1   27.50    3.00
  -1 -12  -1   29.50    3.60
   1  12  -1   23.60    3.30
   1  12   1   25.00    3.20
   1 -12  -1   25.80    3.30
   1 -12  -1   20.40    4.10
   1  12   1   20.90    3.40
   1 -12  -1   23.60    3.10
  -1 -12   1   30.40    3.70
  -1 -12   1   20.30    2.50
  -1 -12   1   24.00    2.80
  -1 -12   1   18.00    3.40
   1  12   1   92.39  168.58
  -1  12  -1   24.10    2.80
   1 -12  -1   20.30    2.50
  -1  12  -1   35.10   79.49
   2 -12   1    4.70    2.30
  -2  12   1    9.40    2.50
   2 -12   1   10.20    2.00
   2  12  -1    7.50    2.20
   2 -12   1   12.20    3.50
  -2 -12  -1   10.20    2.70
   2 -12   1   11.70    2.80
  -2 -12  -1    9.40    1.80
   2  12  -1    9.20    2.30
   2  12  -1    9.80    2.90
   2 -12   1    6.80    2.00
   2  12   1    6.50    2.80
  -2 -12   1   10.70    1.90
   2 -12  -1    8.40    2.70
   2 -12  -1    9.50    1.90
   2 -12  -1    7.90    2.10
  -2  12  -1   12.60    2.80
   2 -12  -1    9.90    3.50
  -2 -12   1   10.00    2.70
   2 -12  -1    9.90    2.60
   2  12   1   10.90    2.30
   2  12   1    8.40    2.20
   3  12  -1   56.89    4.50
  -3  12   1   75.99   65.59
   3  12  -1   54.49    5.30
  -3 -12  -1   48.50    3.20
   3 -12   1   49.99    4.40
   3 -12   1   64.49    6.50
   3 -12   1   53.79    4.30
  -3  12   1   40.10    8.20
  -3 -12  -1   53.79    3.30
   3 -12   1   51.19    3.80
   3  12  -1   47.10    4.10
  -3 -12  -1   49.10    3.70
  -3  12   1   52.59    4.70
  -3 -12   1   48.90    3.50
   3 -12  -1   55.39    4.70
  -3  12  -1   51.99    4.90
  -3  12  -1  -29.60   61.89
   3 -12  -1   38.50    5.50
   3  12   1   47.70    5.00
  -3 -12   1   50.89    3.80
   3  12   1   52.99    4.50
   3 -12  -1   52.69    3.80
   3 -12  -1   48.40    4.30
   3 -12  -1   55.69    4.90
  -3 -12   1   49.10    3.30
   3  12   1   44.70    4.10
   4 -12   1    3.60    2.60
   4  12  -1   -0.20    1.60
   4 -12   1   -2.50    1.70
   4  12  -1    0.10    1.80
   4 -12   1    0.20    1.90
  -4  12   1    1.80    4.70
   4 -12   1    0.00    1.40
  -4  12   1   17.30   60.39
  -4  12   1    1.60    2.60
   4 -12  -1    0.20    1.10
   4 -12  -1    2.40    1.90
  -4 -12   1    3.10    1.50
  -4  12  -1  -20.30   56.99
  -4  12  -1    4.90    5.20
   4  12   1    1.80    2.00
   4 -12  -1   -0.80    2.20
   4 -12  -1    1.60    2.10
   4  12   1    3.50    1.80
  -4  12  -1   -2.10    2.50
   5 -12   1    9.90    2.60
  -5 -12  -1    7.00    1.90
   5 -12   1    7.90    2.40
   5  12  -1    8.70    2.20
   5  12  -1    8.50    3.20
   5 -12   1    8.10    1.60
  -5  12   1   10.30    2.90
   5 -12  -1    9.10    2.40
   5  12   1   13.30    2.50
   5  12   1    5.90    3.20
  -5  12  -1   15.10    3.20
   5 -12  -1   11.40    1.90
  -5 -12   1   11.40    1.90
   5 -12  -1    7.10    2.60
   6  12  -1  100.79    5.30
   6 -12   1  103.89    5.60
  -6  12   1  102.99    5.90
   6 -12   1  108.19    5.20
  -6 -12  -1  101.09    4.90
   6 -12   1   99.39    4.50
   6  12   1   94.09    5.10
   6 -12  -1   98.79    5.20
   6 -12  -1  101.99    4.60
  -6 -12   1  109.39    4.70
   6 -12  -1  105.49    5.70
  -6  12  -1  102.29    6.00
  -7  12   1   48.60    3.80
  -7 -12  -1   59.99    4.80
   7 -12   1   50.49    3.70
   7  12  -1   44.70    3.40
   7 -12   1   41.40    3.10
  -7 -12  -1   47.70    2.90
  -7  12  -1   50.69    3.90
   7  12   1   42.70    3.30
  -7 -12   1   60.59    4.60
  -7 -12   1   49.30    2.80
   7 -12  -1   56.29    3.90
   0  13  -1   -1.90    2.50
   0 -13   1   -0.40    1.80
   0 -13  -1   -0.20    1.30
   0 -13   1   -0.60    1.20
   0  13   1  111.29  148.89
   0 -13  -1    2.60    2.50
   0 -13  -1    1.60    1.80
   0 -13   1    0.50    1.70
   0 -13   1   -0.40    2.30
   0 -13  -1    0.10    1.80
   0  13  -1   -0.60    1.60
   0  13  -1 -265.67  131.49
   0  13   1   -2.50    2.30
   0 -13   1   -1.40    2.20
   0  13   1   -1.00    1.70
  -1  13   1  106.99  110.49
  -1 -13  -1   36.00    3.00
  -1 -13  -1   41.00    4.60
   1  13  -1   38.90    4.30
   1 -13   1   30.50    4.60
   1 -13   1   45.00    3.80
  -1 -13  -1   38.50    4.30
   1 -13   1   49.10    4.50
  -1 -13  -1   50.59    3.80
   1  13  -1   49.90    4.40
  -1  13   1   40.50    3.10
   1 -13   1   47.10    4.40
   1 -13   1   45.80    4.30
  -1 -13   1   53.19    4.50
  -1 -13   1   40.60    3.20
  -1 -13   1   41.30    4.70
  -1  13  -1   42.90  102.19
   1 -13  -1   47.20    5.30
   1 -13  -1   47.10    4.30
   1 -13  -1   44.50    3.80
   1  13   1   49.40    4.50
   1 -13  -1   51.59    4.50
   1  13   1   47.40    4.80
   1 -13  -1   44.70    4.20
  -1 -13   1   50.69    3.80
   2 -13   1  265.37   10.50
  -2 -13  -1  244.28   10.50
  -2 -13  -1  248.38    9.90
   2 -13   1  267.37   10.00
   2 -13   1  266.07    9.80
  -2  13   1  210.58   96.09
  -2 -13  -1  255.37    9.10
   2  13  -1  263.37   10.40
   2 -13   1  251.07   10.10
   2  13  -1  241.78   10.50
   2 -13  -1  251.67    9.50
   2  13   1  252.07   10.40
   2 -13  -1  255.47    9.80
  -2 -13   1  254.97    9.10
   2 -13  -1  255.47   10.10
   2 -13  -1  239.28   11.50
  -2 -13   1  237.98    9.90
   2  13   1  252.87   10.70
   2 -13  -1  247.58   10.30
  -2  13  -1  328.47   90.89
   3 -13   1    1.30    1.40
   3  13  -1    1.60    2.30
   3 -13   1    0.00    1.70
   3 -13   1    5.00    4.30
   3  13  -1    1.00    2.00
  -3  13   1   -8.20   87.89
   3 -13   1    0.10    2.00
  -3 -13  -1    0.00    1.10
   3 -13   1   -0.80    2.50
  -3  13   1   -1.50    1.80
   3  13  -1    0.00    2.30
   3 -13  -1    3.30    2.30
   3  13   1    1.50    1.80
   3 -13  -1   -0.30    1.30
  -3 -13   1   -2.20    1.20
   3  13   1    3.00    2.50
   3 -13  -1   -2.60    4.00
   3  13   1   -2.10    2.00
   3 -13  -1    1.90    1.70
  -3 -13   1    0.60    1.10
  -3  13  -1    0.50    1.90
  -3  13  -1   13.30  116.69
   3 -13  -1   -1.80    2.80
   4  13  -1   11.00    2.50
   4 -13   1   11.60    2.60
   4  13  -1   16.30    3.00
   4 -13   1   11.00    2.70
   4 -13   1    9.70    1.80
  -4  13   1    5.90    2.40
  -4 -13  -1   12.70    2.00
  -4  13  -1    7.80    2.50
   4  13   1    9.50    2.80
   4 -13  -1    7.50    2.50
   4 -13  -1    9.10    2.60
   4  13   1    9.60    2.30
   4 -13  -1   13.60    2.10
  -5  13   1   -2.50    1.90
   5 -13   1    0.70    1.10
   5  13  -1    0.80    1.80
   5 -13   1    1.30    2.10
  -5  13  -1   -1.10    2.10
   5 -13  -1   -1.60    1.90
   5 -13  -1   -1.60    1.10
   5  13   1    1.40    1.80
  -6 -13  -1    0.30    1.10
   6  13  -1    1.10    1.60
  -6 -13  -1   -0.50    2.10
  -6  13   1    0.40    1.70
   6 -13   1    0.30    1.90
   6 -13   1    0.40    1.70
   6 -13   1   -0.50    1.10
  -6  13  -1    1.40    1.80
   6 -13  -1    1.00    1.90
   6 -13  -1    1.20    1.10
   6 -13  -1    2.80    1.70
  -7 -13  -1    1.50    1.80
   7 -13   1    4.10    1.40
  -7  13   1    0.90    1.50
  -7  13  -1   -0.30    1.90
  -7 -13   1    3.40    1.70
   7 -13  -1   -0.20    1.50
   0  14  -1  132.19    5.70
   0 -14   1  137.69    7.30
   0  14   1    6.40  285.77
   0 -14  -1  142.49    7.30
   0 -14   1  136.39    6.00
   0 -14  -1  144.29    6.40
   0  14   1  123.39    5.90
   0 -14   1  125.49    7.50
   0 -14  -1  116.29    7.20
   0 -14  -1  140.49    5.80
   0 -14   1  144.49    6.40
   0  14  -1  -28.10  191.28
   1 -14   1   63.79    4.80
   1 -14   1   64.69    5.70
  -1 -14  -1   61.99    5.00
   1 -14   1   67.99    4.70
  -1  14   1   -1.20  151.48
  -1 -14  -1   71.79    4.10
   1 -14   1   78.39    5.30
   1  14  -1   60.69    4.80
   1 -14   1   72.99    4.50
  -1 -14   1   70.29    4.20
   1  14   1   53.69    4.60
   1 -14  -1   66.29    4.40
   1 -14  -1   64.69    5.00
   1 -14  -1   68.29    4.70
  -1 -14   1   62.29    5.20
  -1  14  -1  -70.79  132.59
   1 -14  -1   63.29    6.30
   2 -14   1   -2.10    1.90
   2 -14   1   -2.30    3.00
  -2 -14  -1   -1.20    1.50
  -2 -14  -1    1.20    1.20
   2 -14   1   -1.00    1.20
   2  14  -1   -0.40    1.80
   2 -14   1    0.00    2.00
   2 -14  -1   -4.70    1.80
  -2 -14   1    1.50    1.20
   2  14   1   -3.40    1.90
   2 -14  -1    0.20    2.00
   2 -14  -1    3.40    3.00
  -2 -14   1   -0.40    1.50
   2 -14  -1    0.40    1.20
   3 -14   1    3.70    3.50
  -3 -14  -1    3.20    1.30
   3 -14   1    6.40    2.40
   3 -14   1    7.10    2.30
  -3  14   1    4.60    2.00
   3  14  -1    2.80    2.30
   3 -14   1    4.40    1.50
   3 -14  -1    2.70    1.50
   3 -14  -1    4.20    2.30
  -3  14  -1    4.00    2.00
   3 -14  -1    6.40    4.10
   3  14   1    1.90    2.40
  -3 -14   1    4.60    1.20
   3 -14  -1    4.50    2.30
   4 -14   1    3.80    1.50
   4 -14   1    1.80    1.80
   4 -14   1    5.30    2.30
   4  14  -1   -0.70    2.80
   4  14   1   -5.30    3.70
  -4  14  -1    2.80    1.80
   4  14   1   -3.40    2.20
   4 -14  -1   -0.20    1.90
   4 -14  -1    4.80    2.30
   4 -14  -1    2.10    1.30
  -5  14   1   -2.10    1.30
   5 -14   1    1.50    1.10
   5 -14   1    0.10    1.80
   5 -14   1    0.30    1.70
   5 -14  -1   -0.10    1.80
   5 -14  -1   -0.30    1.00
  -5  14  -1    0.50    1.60
   6 -14   1   17.60    2.20
  -6 -14  -1   13.70    2.50
   6 -14   1    9.20    1.80
  -6  14   1   14.50    2.10
  -6 -14   1    9.90    2.50
   6 -14  -1   14.60    2.10
   6 -14  -1   10.50    1.40
  -6  14  -1   15.20    2.00
   0 -15   1    1.90    2.20
   0 -15  -1    1.90    2.60
   0 -15   1   -0.40    1.10
   0 -15  -1    1.70    1.40
  -1 -15  -1    9.20    1.70
  -1 -15  -1    6.70    2.30
   1  15  -1    6.20    2.30
   1 -15   1    7.50    1.70
   1 -15   1    9.10    2.00
  -1 -15   1    5.00    2.20
   1 -15  -1    9.00    1.90
   1 -15  -1    9.90    2.70
  -1 -15   1    8.30    1.70
   1 -15  -1    7.70    1.80
   1  15   1    8.70    2.10
   2 -15   1    1.60    1.90
   2 -15   1    1.40    1.30
  -2 -15  -1    0.80    1.00
   2 -15   1    1.40    2.30
   2 -15   1   -1.40    3.40
   2  15  -1    3.00    1.90
  -2 -15   1    1.00    1.10
   2 -15  -1   -1.90    2.40
   2 -15  -1    2.80    2.30
   2 -15  -1    1.60    1.40
   2 -15  -1    1.40    1.80
   2  15   1    1.20    2.00
   3 -15   1   -0.40    1.70
   3 -15   1   -0.30    1.10
   3 -15   1   -2.70    1.80
   3 -15  -1   -0.30    1.00
   3 -15  -1   -3.30    1.70
   3 -15  -1    1.40    1.80
   4 -15   1    1.30    1.10
  -4  15   1   -0.80    1.60
   4 -15   1    1.10    1.80
   4 -15   1    2.40    2.30
   4 -15  -1    1.90    1.80
   4 -15  -1    1.80    1.10
   4 -15  -1    2.40    1.80
   5 -15   1    2.40    0.90
  -5  15   1    1.30    1.40
   5 -15   1   -2.90    1.40
  -5 -15  -1   -0.90    1.90
   5 -15  -1    3.00    1.60
   5 -15  -1   -0.20    1.00
   0 -16  -1    7.20    1.60
   0 -16   1    7.40    1.50
   1 -16   1   11.90    1.50
   1 -16   1   14.20    1.90
  -1 -16  -1   13.40    1.70
   1 -16  -1   14.40    1.90
  -1 -16   1   15.50    1.80
   2 -16   1    1.90    1.40
   2 -16   1    4.40    1.30
  -2 -16  -1    4.00    1.40
   2 -16  -1    4.80    1.40
  -2 -16   1    3.30    1.10
   2 -16  -1    4.80    1.40
   3 -16   1    0.00    1.00
   3 -16   1    0.80    1.40
   3 -16  -1    0.70    1.00
   3 -16  -1    1.30    1.40
   4 -16   1    0.40    1.40
   4 -16   1   -0.50    0.90
   4 -16  -1   -0.60    0.90
   4 -16  -1    0.80    1.30
   0 -17   1    0.10    0.90
   0 -17  -1   -0.50    0.80
   1 -17   1    0.60    1.00
  -1 -17  -1    1.80    0.90
  -1 -17   1    0.70    0.80
   1 -17  -1    2.30    1.00
   2 -17   1   -0.10    0.90
   2 -17  -1    0.30    0.90
   0   0   2 4739.93  133.39
  -1   0  -2  345.07   19.10
  -1   0  -2  355.86   10.10
  -1   0  -2  349.07    9.40
  -1   0   2  378.06   21.80
  -1   0   2  358.26   10.00
  -2   0   2  698.13   18.90
   2   0   2  667.83   17.90
  -2   0   2  751.62   31.90
  -2   0  -2  676.73   19.00
  -2   0  -2  653.63   23.90
   2   0  -2  678.43   18.20
  -3   0  -2  193.68    6.90
  -3   0   2  192.58    6.90
  -3   0   2  203.18   20.20
   3   0   2  185.28    5.20
   3   0  -2  187.28    5.60
  -4   0   2  465.35   29.20
   4   0  -2  481.65   13.50
  -4   0  -2  489.95   15.30
  -4   0   2  503.25   15.40
  -5   0   2  190.28    8.20
   5   0  -2  183.98    5.90
  -5   0  -2  189.28    8.00
   5   0  -2  187.48    6.00
  -6   0  -2   14.60    3.00
  -6   0  -2   10.80    2.60
  -6   0   2   13.60    2.90
  -6   0   2   18.00    3.20
  -6   0   2   15.70    3.40
   6   0  -2   13.10    1.50
  -6   0  -2   10.90    2.40
  -6   0  -2   18.40    3.10
  -6   0  -2   15.30    2.40
  -7   0  -2   11.50    2.90
  -7   0  -2   13.60    2.30
  -7   0  -2   14.80    3.40
  -7   0   2   13.00    3.80
  -7   0  -2   12.30    2.80
  -7   0   2    6.00    2.80
  -7   0   2   10.40    2.70
  -7   0  -2   13.40    2.90
  -8   0  -2   65.39    6.10
  -8   0   2   57.09    6.40
  -8   0   2   46.80    5.60
  -8   0   2   56.09    5.60
  -8   0  -2   67.29    5.30
  -8   0  -2   62.69    4.20
  -8   0  -2   51.39    5.40
   9   0  -2   80.09    4.00
  -9   0   2   85.29    6.80
  -9   0  -2   86.39    6.30
  -9   0  -2   84.59    5.20
  -9   0   2   85.19    5.80
  -9   0  -2   88.79    5.60
 -10   0  -2   15.20    2.10
 -10   0   2   15.90    2.30
 -10   0  -2   15.70    2.70
   0  -1  -2   -0.50    0.70
   0  -1   2    0.70    9.40
   0  -1  -2    0.30    0.50
   0   1  -2    0.20    0.50
   0   1   2    6.80    9.40
   0   1  -2    1.30    0.60
  -1  -1  -2   89.09    2.90
  -1   1   2   86.09    3.10
   1   1  -2   84.29    2.80
   1  -1   2   87.49    2.70
  -1  -1  -2   90.99    2.70
  -1   1   2   83.99   13.50
  -1   1  -2   81.99    2.60
  -1  -1   2   85.39    3.10
   1  -1  -2   82.99    2.90
  -1   1  -2   82.99    3.40
  -1   1  -2  109.19   12.80
  -1  -1   2   95.19   13.70
  -2   1   2 1611.34   42.40
  -2  -1  -2 1559.44   52.59
  -2   1   2 1632.04   56.89
  -2  -1  -2 1624.14   43.00
   2   1  -2 1584.64   42.50
   2  -1   2 1578.04   42.10
   2  -1   2 1535.35   42.10
  -2   1   2 1725.93   43.50
   2  -1  -2 1598.94   42.50
  -2  -1   2 1662.13   42.40
  -2   1  -2 1670.43   43.50
  -2   1  -2 1641.74   47.80
  -2  -1   2 1661.33   59.09
  -2  -1   2 1651.53   43.00
  -3   1   2  249.18   20.70
  -3   1   2  223.68    8.00
  -3  -1  -2  227.58    7.50
   3   1  -2  227.18    6.70
   3   1   2  229.18    6.40
  -3  -1   2  220.08   22.30
   3   1   2  223.18    6.50
  -3   1  -2  226.48    8.10
   3  -1  -2  226.38    6.60
  -3  -1   2  226.58    7.60
   4   1  -2  176.08    6.40
  -4   1   2  185.38    7.60
  -4   1   2  201.58   20.20
   4   1  -2  173.18    5.60
  -4  -1  -2  178.28    6.90
  -4  -1   2  165.98   20.90
  -4   1  -2  184.68    7.60
   4  -1  -2  180.88    5.50
   4   1   2  179.48    5.20
   4   1   2  168.88    5.30
   4  -1  -2  172.78    5.30
  -4  -1   2  172.88    7.10
   5   1  -2   50.89    2.50
  -5   1   2   52.19    4.50
  -5  -1  -2   49.50    3.90
   5  -1  -2   48.10    2.40
   5  -1  -2   51.89    2.40
  -5  -1   2   48.70    4.10
   5   1   2   51.49    1.90
  -5   1  -2   52.09    4.40
   6   1  -2    3.50    0.90
   6   1  -2   -1.80    1.20
  -6  -1  -2    5.00    2.30
  -6  -1  -2    0.50    1.70
  -6   1   2    0.30    1.70
  -6   1   2   -0.30    1.60
  -6   1   2    4.30    2.50
  -6   1   2    1.40    2.20
  -6  -1  -2   -1.60    2.10
  -6  -1  -2    0.50    1.60
  -6  -1  -2    3.70    2.50
   6  -1  -2    1.40    1.10
  -6  -1   2    3.70    2.00
  -6  -1   2    2.00    1.90
  -6   1  -2    1.90    2.20
  -6   1  -2    0.70    1.80
  -6   1  -2    1.70    2.20
  -6  -1   2   -0.40    2.20
  -6   1  -2    3.50    1.80
  -7  -1  -2   23.20    3.30
  -7   1   2   18.50    2.90
  -7   1   2   19.70    4.00
   7   1  -2   14.90    1.80
   7   1  -2   26.00    2.50
  -7  -1  -2   23.50    3.90
  -7  -1  -2   20.30    2.70
  -7   1   2   21.60    3.80
  -7   1   2   18.30    3.50
  -7  -1  -2   20.10    3.80
  -7   1  -2   23.10    4.80
  -7  -1   2   23.40    3.80
  -7   1  -2   16.80    3.20
  -7  -1   2   20.20    3.30
   7  -1  -2   20.50    2.40
  -7   1  -2   25.90    3.10
  -7   1  -2   23.10    3.80
  -7   1  -2   20.00    3.60
  -7  -1   2   14.90    3.00
  -7  -1   2   26.20    4.00
  -8   1   2    6.00    2.80
  -8   1   2    2.30    2.90
  -8  -1  -2    5.90    2.50
  -8   1   2    0.60    3.20
  -8   1   2    7.20    2.80
  -8  -1  -2    2.90    2.50
  -8  -1  -2    6.00    3.10
  -8   1  -2    6.20    1.90
  -8  -1   2    9.40    3.50
  -8  -1   2    4.90    2.70
  -8   1  -2    7.50    2.40
  -8   1  -2    6.90    3.00
  -8   1  -2    1.90    3.00
  -8   1  -2    2.70    2.10
  -9   1   2   11.50    3.40
  -9   1   2   14.10    2.90
  -9  -1  -2    6.60    2.40
   9   1  -2    7.30    1.80
  -9  -1  -2   15.20    2.80
  -9  -1  -2    9.10    2.80
  -9   1  -2    9.30    2.30
  -9  -1   2    8.90    3.00
   9  -1  -2   10.40    1.80
  -9   1  -2   11.00    3.10
  -9  -1   2   16.90    3.20
  -9   1  -2   12.00    2.40
  -9   1  -2   13.90    2.60
 -10   1   2    9.00    1.80
 -10  -1  -2    5.60    2.20
 -10  -1  -2    4.70    1.60
 -10   1   2    5.90    2.50
 -10   1  -2    6.60    2.00
 -10  -1   2    4.50    1.70
 -10   1  -2    5.90    1.50
 -10  -1   2    4.80    2.20
   0  -2  -2  441.16   12.40
   0   2  -2  435.36   11.90
   0  -2   2  441.46   27.20
   0  -2   2  450.85   12.30
   0  -2  -2  442.06   12.00
   0   2   2  446.36   29.20
   0   2  -2  444.16   12.10
   0   2   2  431.46   12.10
   0   2   2  429.36   12.30
   0  -2   2  446.56   12.00
   1   2  -2  400.46   11.00
   1   2  -2  404.16   11.20
  -1  -2  -2  397.86   11.00
   1  -2   2  390.96   10.80
  -1  -2  -2  373.86   10.80
  -1   2   2  393.96   11.00
  -1   2   2  405.76   11.10
   1   2   2  425.36   29.30
  -1   2  -2  385.16   10.70
  -1   2  -2  402.76   11.60
  -1   2  -2  402.96   10.60
  -1   2  -2  407.76   25.90
   1   2   2  381.26   11.00
   1  -2  -2  399.76   11.00
  -1  -2   2  409.56   11.20
  -1  -2   2  424.86   26.80
   2   2  -2 1123.69   29.10
  -2   2   2 1088.59   30.00
  -2  -2  -2 1124.39   46.80
  -2   2   2 1094.89   28.90
  -2  -2  -2 1037.10   28.70
  -2   2   2 1114.39   45.30
   2  -2   2 1083.69   28.80
  -2   2  -2 1093.49   30.10
   2  -2  -2 1112.79   29.00
  -2  -2   2 1091.99   29.10
  -2   2  -2 1136.89   39.90
  -2   2  -2 1060.89   38.00
  -2  -2   2 1152.98   48.60
   2   2   2 1092.19   29.10
   3  -2   2  376.46   10.20
   3   2  -2  391.66   10.80
   3  -2   2  369.36   10.40
  -3   2   2  377.26   26.40
  -3   2   2  378.36   12.30
   3   2  -2  379.26   10.80
  -3  -2  -2  372.96   11.20
   3  -2  -2  387.26   10.70
  -3  -2   2  389.56   30.10
  -3  -2   2  381.26   11.30
  -3   2  -2  375.26   12.20
   3   2   2  383.26   10.60
   4   2  -2  244.18    7.70
  -4   2   2  231.18   22.10
  -4   2   2  264.97   10.00
   4   2  -2  265.37    7.80
  -4  -2  -2  240.78    8.50
  -4  -2   2  254.77    8.80
  -4   2  -2  260.97    9.90
   4   2   2  252.17    7.50
  -5   2   2  197.98    8.90
  -5  -2  -2  180.18    7.20
   5   2  -2  194.78    6.30
   5   2  -2  187.88    6.20
  -5   2  -2  188.68    8.60
   5   2   2  187.18    5.70
  -5  -2   2  179.58    7.40
   5  -2  -2  172.68    5.80
   5   2   2  186.48    5.70
   5  -2  -2  188.28    6.00
  -6  -2  -2  157.58    8.00
  -6  -2  -2  138.79    6.50
  -6   2   2  136.79    7.40
  -6   2   2  160.78    8.70
  -6  -2  -2  168.48    7.90
   6   2  -2  155.98    5.80
  -6   2   2  140.09    6.40
  -6   2   2  161.28    8.50
  -6  -2  -2  149.59    8.10
   6   2  -2  149.29    5.40
  -6  -2   2  148.49    7.80
  -6   2  -2  159.78    7.20
  -6  -2   2  143.79    6.90
   6   2   2  159.18    4.70
   6  -2  -2  150.58    5.10
  -6  -2   2  149.59    7.90
  -6   2  -2  155.78    8.20
  -6   2  -2  147.49    6.70
  -6   2  -2  154.28    7.30
  -6  -2   2  154.38    8.40
   6   2   2  151.28    5.10
  -6   2  -2  148.19    7.90
  -7   2   2   58.19    5.80
   7   2  -2   43.50    2.60
  -7   2   2   52.29    6.00
   7   2  -2   51.39    3.30
  -7  -2  -2   50.39    4.90
  -7   2   2   46.00    4.80
  -7  -2  -2   53.89    5.70
  -7  -2  -2   45.40    5.20
   7   2   2   49.30    2.90
  -7   2  -2   40.20    5.10
  -7   2  -2   49.50    4.10
  -7   2  -2   52.19    5.40
  -7  -2   2   50.49    5.20
  -7  -2   2   46.60    5.70
   7  -2  -2   52.79    3.10
  -7  -2   2   49.70    5.20
  -7   2  -2   51.29    4.60
  -8   2   2   58.99    5.00
   8   2  -2   69.89    4.00
  -8  -2  -2   73.89    5.90
  -8   2   2   71.69    6.70
  -8  -2  -2   68.79    5.60
  -8   2   2   71.49    5.70
  -8   2   2   73.09    6.40
  -8  -2  -2   77.19    6.50
   8   2   2   74.29    3.70
  -8   2  -2   80.09    6.30
   8  -2  -2   79.09    4.10
  -8   2  -2   81.59    6.60
  -8   2  -2   65.29    5.00
  -8  -2   2   75.99    6.20
  -8  -2   2   71.59    6.70
  -8   2  -2   64.39    4.60
  -8   2  -2   56.19    4.70
  -9  -2  -2    9.50    2.50
  -9   2   2    9.80    2.50
   9   2  -2    5.60    1.70
  -9   2   2    6.30    3.00
  -9  -2  -2    7.30    2.60
  -9  -2  -2    4.90    2.30
   9  -2  -2    1.50    1.70
  -9  -2   2    7.70    2.70
  -9  -2   2    6.50    3.00
  -9   2  -2   10.00    2.20
  -9   2  -2    9.50    2.80
  -9   2  -2    4.00    2.20
  -9   2  -2    6.10    2.10
 -10   2   2   -2.40    1.80
 -10  -2  -2   -0.20    1.70
 -10  -2  -2    1.60    1.40
 -10   2   2    0.30    1.30
 -10   2  -2    2.00    1.70
 -10  -2   2   -0.10    1.50
 -10  -2   2   -0.20    1.60
 -10   2  -2   -1.60    1.10
   0  -3   2   -0.80    0.70
   0  -3  -2   -0.10    0.80
   0   3   2    1.20    1.20
   0   3   2   -0.60    0.80
   0  -3   2   -0.90    1.20
   0  -3   2   -9.20   16.00
   0  -3  -2   -0.20    1.20
   0   3  -2    0.10    0.70
   0   3   2    2.10   15.30
   0   3  -2   -0.80    0.80
  -1   3   2   21.30    2.00
  -1   3   2   23.00    1.60
  -1  -3  -2   21.30    1.60
   1  -3   2   11.50   37.70
  -1   3   2   20.40    2.20
  -1  -3  -2   21.20    2.10
   1   3  -2   20.80    1.90
   1   3  -2   19.80    1.60
  -1   3   2    5.00   14.30
   1  -3   2   22.80    1.60
   1   3   2   22.40    1.70
   1  -3  -2   21.00    1.60
   1   3   2   24.90   21.40
  -1   3  -2   20.80    2.10
  -1   3  -2   20.80    1.40
   1  -3  -2   16.70    2.10
  -1   3  -2   -3.30   20.10
   1   3   2   17.90    2.20
  -1  -3   2  -11.80   14.20
  -1  -3   2   17.90    2.00
  -1  -3   2   18.50    1.60
  -1   3  -2   21.80    1.30
  -2  -3  -2  438.86   39.40
   2  -3   2  415.56   11.40
  -2   3   2  431.26   11.30
  -2  -3  -2  416.56   11.40
  -2  -3  -2  406.06   11.50
  -2   3   2  416.26   11.50
   2   3  -2  434.76   11.80
  -2   3   2  427.16   30.90
   2   3  -2  388.36   13.60
  -2   3   2  415.16   12.70
   2   3  -2  411.36   11.70
   2  -3  -2  428.26   11.70
  -2   3  -2  423.96   12.80
  -2  -3   2  415.56   11.40
   2  -3  -2  402.36   11.60
   2   3   2  412.96   11.70
  -2   3  -2  399.66   24.10
  -2  -3   2  430.06   32.90
  -2   3  -2  414.36   11.00
  -2   3  -2  361.06   30.50
   2   3   2  402.06   11.50
   3   3  -2  762.02   20.40
   3  -3   2  732.93   19.90
  -3   3   2  778.12   40.10
   3   3  -2  768.52   21.00
  -3   3   2  749.03   22.10
  -3   3  -2  731.03   31.70
   3   3   2  744.53   20.30
   3   3   2  753.32   21.20
  -3   3  -2  698.93   36.40
  -3  -3   2  725.63   20.40
   3  -3  -2  756.72   20.30
  -3   3  -2  758.92   22.00
   3  -3  -2  718.23   20.00
  -3  -3   2  728.73   43.50
   4  -3   2  300.87    8.30
   4   3  -2  300.27    9.00
   4   3  -2  304.17    9.10
  -4   3   2  248.08   26.10
  -4   3   2  302.97   11.40
   4  -3   2  295.47    8.50
  -4   3  -2  301.97   11.20
  -4  -3   2  289.77    9.40
   4  -3  -2  297.27    8.80
   4   3   2  287.97    8.60
   4   3   2  300.47    8.90
   4  -3  -2  284.87    8.60
  -5  -3  -2   44.80    4.40
  -5  -3  -2   46.20    4.10
   5   3  -2   43.80    2.60
  -5   3   2   49.40    4.80
   5   3  -2   47.20    2.70
  -5  -3   2   37.10    4.00
   5  -3  -2   44.80    2.40
   5   3   2   45.80    2.40
  -5  -3   2   41.40    5.40
   5   3   2   43.30    2.30
   5  -3  -2   45.90    2.80
  -5   3  -2   33.40    4.90
  -5   3  -2   42.40    4.60
  -6   3   2    2.00    2.30
   6   3  -2   -1.90    0.90
  -6  -3  -2    0.20    2.30
  -6  -3  -2    1.20    1.90
  -6   3   2   -1.10    1.70
  -6   3   2   -1.70    1.50
  -6  -3  -2    4.10    2.30
  -6   3   2    1.30    2.40
   6  -3  -2    1.20    0.90
  -6  -3   2   -0.20    2.30
   6  -3  -2    0.60    1.10
   6   3   2   -0.40    1.00
  -6  -3   2    1.00    1.80
  -6   3  -2    2.50    2.30
  -6   3  -2   -1.40    1.70
  -6   3  -2   -0.70    1.50
  -6  -3   2   -2.90    2.20
  -6   3  -2    0.30    2.10
   6   3   2   -0.70    0.70
  -6   3  -2   -3.60    1.70
  -7   3   2    4.30    3.00
  -7  -3  -2    2.90    2.50
  -7   3   2    1.30    2.60
  -7   3   2    2.00    2.10
   7   3  -2   -2.00    1.30
  -7  -3  -2   -2.00    1.90
  -7   3   2    2.50    2.10
  -7  -3  -2   -1.40    2.40
   7   3  -2    2.60    1.10
  -7  -3   2   -1.30    2.30
  -7   3  -2    0.40    1.90
  -7   3  -2   -0.20    2.00
  -7   3  -2   -0.20    2.10
  -7   3  -2    5.00    2.30
  -7   3  -2    1.40    2.60
  -7  -3   2    0.50    2.50
   7  -3  -2   -0.80    1.20
  -8   3   2    9.90    4.30
  -8  -3  -2    6.30    3.10
  -8   3   2    3.40    3.20
   8   3  -2    9.50    1.90
  -8  -3  -2    5.60    4.60
  -8   3   2    5.60    3.80
  -8  -3  -2    7.00    3.80
  -8  -3   2    5.10    3.00
   8  -3  -2    9.30    2.00
  -8   3  -2    4.20    2.50
   8   3   2   11.20    1.90
  -8   3  -2    8.30    2.30
  -8  -3   2   12.70    3.10
  -8   3  -2    2.20    3.40
  -8  -3   2    7.20    3.40
  -9  -3  -2    1.70    2.30
  -9   3   2    2.90    1.90
  -9  -3  -2    0.60    2.10
   9   3  -2    3.40    1.50
  -9   3   2    1.70    2.50
  -9  -3  -2   -3.70    1.50
  -9   3   2   -2.00    1.80
   9   3   2   -1.50    1.50
  -9   3  -2   -0.40    1.40
  -9  -3   2    3.30    2.00
  -9   3  -2   -4.90    2.10
   9  -3  -2   -0.20    1.70
  -9  -3   2    4.10    2.70
  -9   3  -2   -1.10    2.20
  -9   3  -2    0.70    1.80
 -10   3   2    3.10    2.00
 -10  -3  -2    6.90    2.50
 -10  -3  -2    3.60    2.00
 -10  -3  -2    2.70    1.50
 -10   3   2    2.50    1.50
 -10   3  -2    1.80    1.60
 -10  -3   2    5.60    2.20
 -10  -3   2    4.20    1.70
   0   4  -2  301.87    9.10
   0  -4   2  310.17    9.00
   0   4  -2  306.67    8.90
   0  -4   2  378.66   38.00
   0  -4  -2  306.07    9.00
   0   4  -2  291.57    9.00
   0   4   2  303.47    9.40
   0  -4  -2  298.87    9.40
   0  -4   2  316.07    9.50
   0   4   2  294.27    9.00
   0   4   2  397.76   62.39
   0   4   2  315.27    9.10
   0  -4   2  318.87    8.90
  -1   4   2   56.79    2.60
  -1   4   2   36.00   17.70
   1   4  -2   53.89    2.60
   1  -4   2   55.79    3.10
  -1  -4  -2   51.99    2.50
  -1  -4  -2   57.19    3.40
   1   4  -2   54.59    2.60
   1  -4   2   54.29    2.50
   1   4  -2   53.69    2.90
  -1   4   2   58.59    3.10
   1  -4   2   52.09    2.30
  -1  -4   2   57.29    3.10
   1  -4  -2   56.69    2.60
  -1   4  -2   55.29    2.40
  -1  -4   2   20.20   18.40
  -1   4  -2   69.89   17.40
   1   4   2   53.29    2.70
   1   4   2   50.79    2.50
  -1   4  -2   52.79    2.30
   1   4   2   54.59    3.10
   1  -4  -2   53.49    2.50
  -1  -4   2   50.49    2.60
   1   4   2  122.69   30.10
   1  -4  -2   54.19    3.10
  -1   4  -2   56.19    3.10
  -2  -4  -2 2659.23   69.29
  -2   4   2 2676.73   70.59
   2   4  -2 2658.93   69.39
   2  -4   2 2681.53   69.19
  -2  -4  -2 2670.43   69.29
   2  -4   2 2616.54   68.89
  -2   4   2 2694.63   95.09
   2   4  -2 2725.83   69.39
  -2   4   2 2694.43   68.99
   2   4  -2 2629.74   69.79
  -2   4   2 2536.75   69.59
   2   4   2 2633.54   69.19
  -2   4  -2 2679.63   89.19
   2  -4  -2 2803.52   69.39
   2  -4  -2 2592.64   69.79
   2   4   2 2455.35   69.99
  -2  -4   2 2690.83   69.59
  -2   4  -2 2700.23   70.59
   2   4   2 2674.53   69.49
  -2   4  -2 2699.53   96.79
  -2   4  -2 2543.15   68.69
  -2  -4   2 2592.14   97.69
   2  -4  -2 2611.94   69.09
   2   4   2 2478.05  112.19
  -3  -4  -2  388.16   11.40
   3   4  -2  397.36   12.50
   3   4  -2  399.66   11.90
  -3   4   2  391.16   33.90
   3  -4   2  418.76   11.50
   3  -4   2  403.96   11.10
  -3   4   2  407.16   13.70
   3   4  -2  420.16   12.00
  -3  -4   2  407.76   11.50
   3   4   2  400.86   11.90
   3  -4  -2  407.76   11.60
   3   4   2  411.66   11.70
  -3   4  -2  403.46   13.60
   3   4   2  398.16   12.60
  -3   4  -2  455.15   35.70
  -3   4  -2  388.76   28.00
   3  -4  -2  417.56   11.80
   4   4  -2  106.39    4.20
   4  -4   2   97.59    3.60
   4   4  -2   93.19    4.80
   4   4  -2   94.19    4.10
  -4   4   2   93.89    6.10
  -4   4   2  110.39   21.40
   4  -4   2   96.49    3.30
   4   4   2   92.49    4.00
  -4   4  -2   97.79    6.00
   4   4   2  100.49    4.00
   4  -4  -2   95.09    3.80
   4  -4  -2  100.29    4.00
   5   4  -2   86.09    4.00
   5  -4   2   91.79    3.10
  -5  -4  -2   84.79    5.90
  -5   4   2   91.09    7.20
  -5   4   2   89.69    5.00
   5   4  -2   94.49    4.20
  -5  -4  -2   86.89    5.50
   5  -4  -2   90.59    3.80
  -5  -4   2   85.89    5.50
  -5   4  -2   91.19    5.10
   5  -4  -2   94.29    3.80
  -5   4  -2   82.89    7.80
   5   4   2   95.39    3.90
  -5  -4   2   86.49    6.00
   5   4   2   93.59    3.90
   6   4  -2  177.28    6.50
   6   4  -2  178.78    6.90
  -6  -4  -2  186.08    9.10
  -6   4   2  178.58    7.60
  -6   4   2  171.98    9.70
  -6  -4  -2  167.78    8.40
  -6  -4  -2  191.48    9.20
  -6   4   2  168.88    8.10
  -6   4   2  158.08    9.10
   6   4   2  179.48    6.70
  -6   4  -2  166.38    7.70
  -6   4  -2  177.68    9.50
  -6  -4   2  194.68    9.30
  -6   4  -2  169.78    7.60
  -6   4  -2  173.58    7.50
  -6   4  -2  176.68    8.60
  -6  -4   2  173.28    8.70
  -7   4   2   69.59    5.10
   7   4  -2   70.69    4.30
  -7  -4  -2   64.09    5.50
  -7   4   2   77.89    6.80
  -7   4   2   77.39    6.50
  -7  -4  -2   75.89    6.20
  -7  -4  -2   64.69    6.20
  -7   4   2   65.89    5.20
   7   4  -2   67.69    3.60
  -7   4  -2   84.89    6.60
  -7   4  -2   67.39    4.90
   7  -4  -2   73.99    3.90
  -7   4  -2   66.79    4.90
  -7  -4   2   75.59    5.80
  -7   4  -2   66.59    5.00
  -7  -4   2   75.39    6.10
  -7  -4   2   68.09    6.30
   7   4   2   62.79    3.90
  -7   4  -2   69.99    5.80
  -8  -4  -2   92.69    7.40
  -8   4   2  101.99   11.20
  -8   4   2   93.79    5.90
  -8   4   2  102.29    8.30
  -8   4   2   84.59    8.40
   8   4  -2  101.39    5.10
  -8  -4  -2  111.09    7.00
   8   4   2   97.19    4.70
  -8  -4   2   98.49    7.70
  -8  -4   2  101.49    6.10
  -8  -4   2  111.49    8.00
  -8   4  -2   92.49    5.20
   8  -4  -2  103.49    4.80
  -8   4  -2   92.19    6.60
  -8   4  -2   96.39    8.60
  -8   4  -2   94.29    5.40
  -9  -4  -2    7.40    2.30
  -9   4   2    5.20    2.60
  -9   4   2    9.80    2.10
  -9   4   2   11.20    2.40
  -9  -4  -2    8.30    2.50
  -9  -4  -2    4.10    2.50
   9   4  -2    5.50    1.80
  -9   4  -2    2.80    3.10
   9   4   2    7.60    1.70
  -9   4  -2   12.80    2.40
   9  -4  -2    7.50    1.80
  -9  -4   2   14.50    3.40
  -9  -4   2    8.30    2.50
 -10  -4  -2   -0.40    1.60
 -10  -4  -2    0.70    1.20
 -10   4   2   -0.20    1.70
 -10  -4  -2    2.30    1.70
 -10  -4   2    2.40    2.10
 -10   4  -2    2.80    1.40
 -10  -4   2    1.60    1.40
   0   5   2   -0.20    1.00
   0   5  -2  -10.70   19.20
   0   5  -2    1.00    1.00
   0   5   2    5.50   22.70
   0   5   2   -0.60    1.20
   0   5   2   -0.50    0.90
   0   5  -2    1.60    1.10
   0  -5  -2   -0.40    1.70
   0  -5   2    0.00    1.30
   0   5  -2   -0.90    0.80
   0  -5  -2   -1.50    0.90
   0  -5   2   -0.50    0.90
   0   5   2   -0.10    0.90
   0  -5   2   -0.40    0.70
  -1   5   2   62.09    3.00
   1  -5   2   61.29    2.70
   1   5  -2   33.10   29.50
   1   5  -2   59.59    3.40
  -1   5   2   58.19    3.40
  -1   5   2   65.29   25.10
  -1   5   2   60.49    3.60
  -1  -5  -2   58.39    3.50
   1   5  -2   59.29    2.90
   1   5  -2   56.69    2.90
   1  -5   2   56.29    3.50
  -1  -5  -2   58.39    3.00
   1  -5   2   59.29    2.90
  -1   5  -2   62.59    3.50
   1  -5  -2   55.89    2.90
  -1  -5   2   62.29    2.80
  -1   5  -2   57.89    2.70
   1  -5  -2   60.09    3.00
  -1   5  -2   59.99   20.60
  -1  -5   2   59.79    3.00
   1   5   2   56.39    3.60
   1  -5  -2   57.19    3.60
   1   5   2   59.89    2.90
  -1   5  -2   59.49    2.80
   1   5   2   48.70   36.10
  -1  -5   2   61.99    3.60
   1   5   2   63.89    3.10
  -2  -5  -2  218.18    7.20
   2   5  -2  206.58    7.00
   2  -5   2  217.98    7.70
  -2   5   2  189.68   31.50
  -2   5   2  219.08    6.60
  -2   5   2  208.78    8.20
   2  -5   2  213.38    6.50
   2  -5   2  204.78    6.80
  -2  -5  -2  205.88    6.80
   2   5  -2  214.18    7.50
  -2   5   2  202.88    6.70
   2   5  -2  212.18    6.90
   2   5  -2  210.38   49.90
   2  -5  -2  210.08    6.90
  -2  -5   2  215.08    7.30
  -2   5  -2  219.28    8.20
   2   5   2  201.98    7.60
  -2   5  -2  215.08   41.00
  -2  -5   2  208.58    7.00
   2  -5  -2  203.28    7.50
   2   5   2  215.48    6.90
   2   5   2  194.68    7.00
   2   5   2  128.09   58.69
   2  -5  -2  206.58    6.80
  -2   5  -2  302.47   46.00
  -2   5  -2  203.18    6.30
  -3   5   2   31.70   21.00
   3   5  -2   51.09    3.70
  -3   5   2   47.60    2.30
   3   5  -2   -4.70   82.99
   3   5  -2   54.29    3.10
  -3  -5  -2   48.00    2.60
   3  -5   2   54.99    2.80
   3  -5   2   58.79    2.50
  -3   5   2   50.39    4.60
   3   5  -2   54.29    3.90
   3   5   2   50.49    3.80
   3  -5  -2   51.39    3.00
  -3   5  -2   56.89   19.20
  -3   5  -2   79.39   31.60
   3   5   2   54.99    3.00
   3   5   2   52.19    3.20
  -3   5  -2   47.10    4.50
   3  -5  -2   52.69    3.00
   3  -5  -2   40.10    4.80
  -3  -5   2   53.39    3.00
   4  -5   2  250.57    7.60
   4   5  -2  278.77    8.60
   4   5  -2  250.97    8.40
  -4   5   2  221.78   31.00
   4  -5   2  251.67    7.90
  -4   5   2  255.87   10.90
   4   5  -2  248.08    9.20
   4  -5  -2  256.67    8.10
   4   5   2  248.98    8.20
   4  -5  -2  252.87    8.20
  -4   5  -2  275.67   26.40
   4   5   2  249.88    8.40
  -4   5  -2  263.17   22.90
  -4   5  -2  256.47   10.60
  -5   5   2  135.29   24.20
  -5   5   2  157.88    6.90
   5   5  -2  157.08    6.10
   5  -5   2  145.69    5.10
   5   5  -2  151.88    6.00
  -5   5   2  161.48    8.70
   5  -5   2  154.38    5.10
  -5  -5  -2  146.19    7.40
  -5   5   2  149.09   20.20
  -5  -5  -2  154.78    7.70
  -5  -5   2  150.78    8.30
  -5   5  -2  143.49    6.60
  -5   5  -2  154.48    8.50
  -5   5  -2  151.78    6.90
   5  -5  -2  154.38    5.60
   5  -5  -2  155.68    5.60
   5   5   2  158.88    5.90
   5   5   2  156.18    5.90
  -5  -5   2  145.19    7.40
   6   5  -2   10.30    2.90
  -6   5   2   12.70    2.60
   6   5  -2   15.00    2.00
  -6   5   2   13.40    3.00
  -6  -5  -2   17.60    3.40
  -6   5   2   14.40    3.70
  -6  -5  -2   14.40    3.00
  -6   5   2   19.10    3.00
  -6  -5  -2   10.00    3.10
   6   5  -2   10.00    2.00
  -6   5  -2    9.90    3.10
  -6   5  -2   15.00    2.70
   6   5   2    9.60    1.60
  -6   5  -2   15.40    3.60
  -6  -5   2   13.40    3.20
   6  -5  -2   12.30    1.70
   6   5   2   11.40    2.00
  -6  -5   2   12.80    3.00
  -6   5  -2   18.50    2.60
   6  -5  -2   14.80    2.00
  -7  -5  -2   -2.90    2.40
   7  -5   2    0.10    1.20
  -7  -5  -2    0.70    2.40
  -7   5   2    3.60    2.90
  -7   5   2    2.00    2.30
   7   5  -2    3.00    1.80
  -7  -5  -2    3.50    2.20
  -7   5   2    3.80    2.90
   7   5   2   -2.70    1.10
  -7  -5   2    2.50    2.50
   7   5   2    1.10    1.60
  -7   5  -2   -5.40    2.40
  -7  -5   2   -0.30    2.20
  -7   5  -2    0.40    2.20
  -7   5  -2    0.20    2.00
  -7   5  -2    1.30    2.60
  -7  -5   2   -0.10    2.20
   8   5  -2    9.30    2.10
  -8   5   2    7.30    3.30
  -8   5   2    7.00    3.00
  -8   5   2    4.80    3.10
  -8   5   2    5.60    2.30
  -8  -5  -2    9.90    3.30
  -8  -5  -2    9.70    2.90
  -8  -5  -2    8.10    3.20
   8   5  -2    9.50    2.40
  -8   5  -2    5.30    2.30
  -8  -5   2   12.50    3.10
  -8  -5   2   10.50    3.10
  -8   5  -2    6.40    2.20
  -8   5  -2    9.90    3.90
  -8  -5   2    4.30    2.60
   8  -5  -2   11.00    2.00
   8   5   2    9.30    1.90
  -9  -5  -2   38.80    4.10
   9   5  -2   31.30    2.80
  -9  -5  -2   38.30    4.40
  -9  -5  -2   41.60    3.90
  -9   5   2   28.50    4.00
  -9   5  -2   40.70    3.80
  -9   5  -2   28.20    3.20
  -9  -5   2   33.60    3.90
   9   5   2   28.00    2.70
  -9  -5   2   39.50    4.60
 -10  -5  -2    7.90    3.30
 -10   5   2    2.00    1.70
 -10  -5  -2    7.20    2.00
 -10  -5  -2    4.50    1.50
 -10   5  -2    3.40    1.40
 -10  -5   2    5.50    1.90
 -10  -5   2    4.30    1.70
   0   6   2  300.57    9.60
   0   6  -2  301.47    9.50
   0   6  -2  299.27    9.20
   0   6  -2  285.67    8.90
   0   6  -2  291.37    9.10
   0  -6   2  297.07   10.10
   0  -6  -2  284.87   10.00
   0   6  -2  262.07   37.30
   0   6   2  289.97   44.50
   0   6   2  301.37    9.90
   0   6   2  297.97    9.40
   0  -6  -2  294.37    9.40
   0  -6   2  304.57    9.40
   0  -6  -2  298.57    9.20
   0  -6   2  292.57    9.00
   0   6   2  287.67    9.00
  -1   6   2   35.50    3.40
  -1   6   2   34.60    3.40
   1  -6   2   31.90    2.70
   1   6  -2   37.10    3.20
  -1  -6  -2   37.40    3.60
  -1  -6  -2   29.80    2.60
   1   6  -2   31.70    2.50
   1  -6   2   34.70    2.50
   1   6  -2    2.10   32.10
   1  -6   2   34.70    3.70
  -1   6   2   33.50    2.70
  -1  -6  -2   35.50    4.30
   1   6  -2   33.30    2.60
  -1   6   2   36.20   26.40
  -1  -6   2   35.50    2.50
  -1  -6   2   37.50    3.50
   1  -6  -2   35.50    2.80
   1   6   2   32.30    2.80
   1   6   2   34.10    3.50
   1  -6  -2   31.60    2.70
  -1  -6   2   33.10    2.70
  -1   6  -2   33.30    3.10
  -1   6  -2   -9.50   22.70
   1  -6  -2   40.70    3.80
  -1   6  -2   34.70    2.40
   1   6   2   50.29   38.80
   1   6   2   33.10    2.70
  -1   6  -2   38.30    2.70
   2   6  -2  433.96   13.60
   2  -6   2  424.46   13.80
   2   6  -2  437.96   13.10
  -2  -6  -2  439.56   13.00
   2  -6   2  437.46   12.60
  -2   6   2  435.56   12.80
   2   6  -2  586.94   70.59
   2   6  -2  442.06   13.00
  -2   6   2  424.36   14.30
  -2  -6  -2  445.86   13.30
  -2   6   2  446.16   45.50
  -2   6   2  442.36   12.60
   2  -6   2  435.56   12.90
   2  -6  -2  424.16   13.80
  -2   6  -2  427.36   39.60
   2  -6  -2  451.45   13.10
   2   6   2  330.87   69.09
  -2   6  -2  432.86   14.30
  -2   6  -2  414.06   12.30
  -2  -6   2  429.76   13.50
   2   6   2  425.16   13.80
  -2   6  -2  327.37   67.59
   2   6   2  429.26   13.20
   2   6   2  446.06   12.90
  -2  -6   2  442.96   13.50
   2  -6  -2  434.46   12.80
   3   6  -2   64.29    3.50
  -3  -6  -2   57.29    2.80
   3   6  -2   57.39    3.90
  -3   6   2   59.69    5.00
  -3   6   2   48.90    2.60
  -3   6   2   63.99   26.30
  -3  -6  -2   52.99    3.00
   3  -6   2   59.79    2.90
   3   6  -2   54.19    3.30
   3  -6   2   56.89    3.10
   3   6  -2  -71.69   96.49
   3   6   2   53.29    4.00
   3  -6  -2   55.09    3.20
  -3   6  -2   79.09   49.00
   3  -6  -2   52.49    3.20
  -3  -6   2   60.19    3.30
  -3   6  -2   57.49    4.70
   3   6   2   54.79    3.40
  -3   6  -2   39.70   21.20
   3   6   2   55.69    3.30
   3  -6  -2   56.09    4.30
  -4  -6  -2  390.86   14.00
   4  -6   2  404.06   12.20
  -4   6   2  397.06   13.30
   4   6  -2  409.26   12.80
   4   6  -2  397.06   13.50
   4  -6   2  417.36   11.90
   4   6  -2  415.06   12.70
  -4   6   2  462.75   72.59
  -4   6  -2  396.96   35.70
   4   6   2  388.36   15.60
   4  -6  -2  418.46   12.50
   4   6   2  412.06   12.70
   4  -6  -2  415.66   12.30
  -4   6  -2  415.06   15.10
  -4   6  -2  484.15   49.99
  -4   6  -2  397.96   13.40
   4   6   2  415.86   12.50
   5  -6   2   36.70    2.40
   5   6  -2   35.80    4.00
  -5   6   2   35.80    3.80
   5   6  -2   37.70    2.90
  -5  -6  -2   38.50    4.40
  -5  -6  -2   41.90    4.20
  -5   6   2    5.00   34.20
   5  -6   2   36.70    2.40
  -5   6   2   26.20   21.50
  -5   6   2   36.90    5.00
  -5   6  -2   33.60    4.80
  -5   6  -2   35.20    3.60
  -5   6  -2   35.30    3.70
   5  -6  -2   38.60    3.40
   5   6   2   39.10    2.90
   5   6   2   33.00    3.20
  -5  -6   2   36.90    4.00
  -5  -6   2   36.10    4.20
  -6  -6  -2    3.20    2.50
  -6   6   2    4.50    2.40
  -6   6   2   -2.50    2.30
   6   6  -2    4.60    1.50
   6   6  -2    3.60    1.80
   6   6  -2    4.80    2.10
  -6   6   2    3.90    3.10
  -6  -6  -2    3.90    2.00
   6  -6   2    1.40    1.20
  -6   6  -2    5.60    2.40
   6  -6  -2    3.20    1.70
  -6  -6   2    3.60    2.70
   6   6   2    2.50    1.70
   6   6   2    3.90    1.30
  -6  -6   2    4.00    2.70
  -6   6  -2    3.80    2.10
  -6   6  -2    1.20    2.70
   6  -6  -2    5.30    1.40
  -6   6  -2    5.60    3.20
   7  -6   2    6.80    1.60
   7   6  -2    5.20    1.50
  -7   6   2    0.20    2.50
  -7   6   2    5.80    3.20
   7   6  -2    3.10    1.80
  -7  -6  -2    2.00    2.10
  -7   6   2   -2.90    2.70
  -7  -6  -2    6.60    3.30
   7   6  -2    5.20    2.10
  -7  -6  -2    5.40    3.00
   7   6   2    3.00    1.80
  -7  -6   2    3.20    2.50
  -7   6  -2    0.30    2.70
  -7  -6   2    2.90    2.80
  -7   6  -2    0.40    2.70
  -7   6  -2    5.80    2.40
  -7   6  -2    1.40    2.00
  -7  -6   2    6.90    2.60
   7   6   2    0.70    1.40
   7  -6  -2    5.10    2.00
  -8  -6  -2   22.10    3.70
   8   6  -2   20.40    2.70
  -8   6   2   19.10    3.50
  -8  -6  -2   19.70    3.20
  -8   6   2   21.70    3.80
  -8  -6  -2   16.00    3.50
   8  -6   2   13.70    2.60
  -8  -6   2   15.80    2.90
   8  -6  -2   28.30    3.10
  -8   6  -2   11.50    2.60
  -8   6  -2   21.50    3.30
  -8   6  -2   21.00    3.30
  -8  -6   2   16.00    3.00
  -8  -6   2   18.90    3.60
   8   6   2   24.30    3.00
  -9   6   2   36.50    3.60
  -9  -6  -2   36.70    4.30
   9   6  -2   42.30    3.00
  -9  -6  -2   39.10    4.10
  -9   6   2   37.50    4.30
  -9  -6  -2   42.90    3.70
  -9  -6   2   35.80    4.20
  -9   6  -2   30.50    4.30
   9   6   2   37.10    2.90
  -9  -6   2   39.70    3.70
 -10  -6  -2    0.20    1.30
 -10  -6  -2    1.40    1.60
 -10   6  -2    1.80    1.10
 -10  -6   2   -0.10    1.60
 -10  -6   2    2.60    1.80
   0   7   2   30.20   40.30
   0  -7  -2    1.20    1.50
   0   7   2   -1.20    1.90
   0  -7   2   -0.20    1.30
   0   7   2   -1.40    1.30
   0   7  -2   -9.00   47.40
   0   7   2   -0.60    1.30
   0   7  -2    0.20    1.60
   0   7  -2    0.10    1.20
   0  -7  -2   -0.50    2.10
   0  -7   2    0.80    1.20
   0   7   2    1.20    1.40
   0  -7   2   -2.00    1.80
   0  -7  -2    1.60    1.50
   1  -7   2  143.09    5.90
  -1   7   2  151.48    5.90
  -1   7   2  149.19    7.30
  -1  -7  -2  143.99    5.60
   1   7  -2  151.88    5.90
  -1   7   2  130.09   38.10
  -1  -7  -2  155.08    6.00
   1   7  -2  169.58   49.40
   1   7  -2  157.88    6.40
   1   7  -2  149.19    5.60
  -1   7   2  157.98    6.30
  -1  -7  -2  152.28    6.70
   1  -7   2  147.79    6.90
   1  -7   2  150.48    5.60
   1  -7  -2  143.79    6.80
   1  -7  -2  151.78    5.80
  -1  -7   2  156.38    6.70
   1   7   2  185.28   53.99
   1   7   2  148.99    5.80
  -1   7  -2  149.69    5.60
  -1  -7   2  150.58    5.60
   1   7   2  150.98    6.20
   1   7   2  149.29    6.70
  -1   7  -2  161.58   35.90
  -1   7  -2  158.38    5.70
   1  -7  -2  155.68    6.10
  -1   7  -2  148.89    7.00
  -1  -7   2  150.68    6.00
   2   7  -2  116.59   59.49
  -2   7   2   13.60    1.90
   2  -7   2   14.20    1.90
   2   7  -2   14.80    2.10
   2   7  -2   17.00    2.60
  -2  -7  -2   14.00    1.90
   2  -7   2   14.70    3.00
   2  -7   2   16.00    1.80
  -2   7   2   13.10    2.50
   2   7  -2   15.70    2.00
  -2   7   2   37.50   29.10
  -2   7   2   17.30    2.00
   2   7   2   18.20    2.10
   2  -7  -2   15.90    2.80
  -2   7  -2   13.60    2.70
  -2   7  -2   14.80    1.60
  -2  -7   2   13.80    3.10
   2   7   2   15.60    2.60
  -2  -7   2   18.60    2.00
   2  -7  -2   13.80    1.90
   2  -7  -2   15.00    2.00
  -2   7  -2  -19.50   22.40
  -2  -7   2   17.10    2.20
   2   7   2   39.00   86.29
  -2   7  -2   14.80    1.80
   3  -7   2  114.29    4.80
  -3  -7  -2  109.89    4.40
  -3   7   2  108.59    6.50
   3   7  -2  112.89    4.90
  -3  -7  -2  102.99    4.60
   3  -7   2  108.99    4.50
   3   7  -2  104.49    4.90
   3   7  -2  110.99    5.50
   3   7   2  103.99    5.70
   3   7   2  107.29    4.90
   3  -7  -2  107.39    4.80
   3  -7  -2   98.29    5.70
  -3   7  -2  103.39   29.60
  -3  -7   2  110.39    4.90
   3   7   2  109.99    5.10
  -3   7  -2  115.39    6.50
  -3   7  -2  -42.30   77.99
   3  -7  -2  115.59    4.90
   4  -7   2    2.20    1.20
  -4   7   2 -101.69  147.69
   4   7  -2    2.10    1.50
   4   7  -2    3.10    1.70
   4   7  -2    1.90    1.50
   4   7  -2    2.60    1.60
  -4  -7  -2    3.80    2.00
  -4   7   2    2.90    2.00
   4  -7   2    4.30    1.30
  -4  -7  -2    1.40    1.70
   4  -7  -2    2.30    1.40
  -4   7  -2    3.60    1.80
  -4   7  -2   12.10   37.00
   4   7   2    0.70    2.00
  -4   7  -2    2.30    1.60
  -4  -7   2    5.00    1.90
  -4   7  -2   -5.90   48.50
   4   7   2    2.30    1.50
  -4   7  -2    4.90    4.50
   4  -7  -2    4.30    1.60
  -5   7   2    1.60    2.50
   5   7  -2    2.60    1.40
   5   7  -2    2.20    1.60
  -5   7   2    3.60    2.20
  -5   7   2   13.40   87.89
  -5  -7  -2    1.50    1.70
  -5  -7  -2    2.10    2.00
   5   7  -2    3.50    2.40
   5  -7   2    1.70    1.30
   5  -7   2   -0.60    1.10
   5   7  -2    1.20    1.60
  -5   7   2   20.80   26.10
  -5  -7   2    6.20    2.30
  -5  -7   2    5.90    2.00
  -5   7  -2   -0.20    1.90
   5  -7  -2    2.10    1.40
   5   7   2    0.60    1.50
   5  -7  -2    0.60    1.40
  -5   7  -2    1.70    2.30
  -5   7  -2    2.20    1.80
   5   7   2   -0.30    1.20
   6  -7   2   -1.00    1.30
  -6  -7  -2   -2.20    1.50
   6   7  -2   -0.10    1.60
  -6   7   2    5.80    2.90
  -6   7   2   -0.20    2.50
   6   7  -2    1.50    1.80
  -6   7   2    0.80    3.00
  -6  -7  -2    3.10    2.60
   6   7   2   -0.70    1.60
  -6   7  -2   -0.30    1.90
  -6  -7   2    1.80    2.30
   6  -7  -2    2.00    1.40
  -6  -7   2    2.50    1.90
   6   7   2    1.20    1.40
  -6   7  -2    3.70    2.10
  -6   7  -2    1.70    2.70
   6  -7  -2    0.60    1.70
   7   7  -2    2.60    1.90
  -7   7   2    6.40    4.80
  -7  -7  -2    1.20    3.10
  -7  -7  -2    3.00    3.20
   7  -7   2    7.20    1.80
  -7   7   2    1.60    3.50
  -7  -7  -2    5.10    3.30
   7   7  -2    0.60    1.50
  -7   7  -2    4.50    3.10
  -7   7  -2   -1.00    2.90
  -7   7  -2    3.10    2.40
  -7  -7   2    2.00    3.50
   7  -7  -2    5.30    2.10
   7   7   2    2.30    1.80
   8  -7   2    3.90    1.70
  -8  -7  -2    0.70    2.20
  -8   7   2    2.80    2.50
  -8  -7  -2    1.80    2.30
  -8   7   2    0.10    2.60
  -8  -7  -2    0.40    1.80
   8   7  -2    2.50    1.70
  -8  -7   2   -0.60    2.20
  -8  -7   2   -2.40    2.00
   8   7   2    1.30    1.60
   8  -7  -2    1.80    2.10
  -8  -7   2    1.10    1.90
  -8   7  -2   -0.10    2.00
   9   7  -2   30.20    3.40
  -9   7   2   20.70    2.80
  -9  -7  -2   24.50    3.10
  -9   7   2   29.80    3.30
  -9  -7  -2   29.60    2.90
  -9  -7  -2   21.30    2.90
  -9  -7   2   29.30    3.60
  -9   7  -2   24.30    2.90
  -9  -7   2   26.70    3.10
   9   7   2   22.20    2.60
   0   8   2   36.90    3.80
   0   8  -2   10.40   40.70
   0  -8   2   39.50    3.90
   0   8  -2   35.90    2.60
   0   8   2   34.30    2.70
   0   8  -2   42.40    3.50
   0   8   2   39.40    2.90
   0  -8   2   40.30    3.10
   0  -8  -2   36.90    4.00
   0  -8  -2   39.60    3.20
   0   8  -2   37.40    2.90
   0   8   2  -18.50   42.10
   0  -8  -2   41.60    3.20
   0   8   2   39.20    3.10
   0  -8   2   35.80    2.80
  -1  -8  -2   98.29    4.80
   1   8  -2   97.69    4.70
  -1   8   2   55.99   41.40
  -1   8   2  101.49    4.80
   1  -8   2  102.69    4.50
   1   8  -2   99.49    4.40
   1   8  -2  101.29    5.30
   1  -8   2  103.29    5.70
  -1  -8  -2   96.29    5.60
   1   8  -2   37.80   57.19
  -1   8   2   99.79    5.10
  -1  -8  -2   97.39    4.40
  -1   8   2   94.69    5.20
   1  -8   2   94.89    4.80
   1   8   2  161.18   62.49
  -1  -8   2  104.19    4.80
   1  -8  -2   95.69    5.70
  -1   8  -2   98.89   34.50
   1   8   2   98.09    4.50
   1   8   2  101.29    5.00
  -1   8  -2  100.09    4.40
   1  -8  -2  103.29    4.70
  -1   8  -2   93.09    5.00
  -1  -8   2  102.19    5.50
  -1   8  -2   95.99    4.40
   1  -8  -2   97.89    4.90
  -1  -8   2   98.99    4.80
  -2   8   2  323.47    9.90
   2  -8   2  330.47   10.60
  -2  -8  -2  321.27   10.60
  -2   8   2  204.38   44.20
   2   8  -2  349.47   80.79
   2   8  -2  310.07   10.20
   2   8  -2  317.37   11.10
  -2   8   2  300.37   11.60
   2  -8   2  317.47   10.10
  -2  -8  -2  331.47   11.00
  -2   8   2  313.07   10.20
   2  -8   2  323.67   11.90
   2   8  -2  313.17   10.60
  -2   8  -2  291.57    9.00
   2   8   2   67.09   90.79
  -2   8  -2  309.77   11.50
   2  -8  -2  310.67   10.30
   2  -8  -2  317.07   10.60
  -2  -8   2  313.67   10.60
   2   8   2  316.97   11.60
  -2   8  -2  307.17    9.80
  -2  -8   2  319.07   11.10
   2   8   2  333.67   10.40
   2  -8  -2  307.27   11.50
  -2   8  -2  308.87   45.20
   2   8   2  325.47   10.80
   3   8  -2   18.00    2.40
   3  -8   2   18.00    2.10
  -3  -8  -2   16.40    2.10
  -3   8   2   11.90    2.80
  -3   8   2    7.70   32.60
   3   8  -2   17.30    2.30
   3  -8   2   22.70    3.30
  -3  -8  -2   18.00    2.70
   3   8  -2   18.30    2.80
  -3  -8  -2   19.10    2.30
   3  -8  -2   12.80    2.90
   3  -8  -2   20.70    3.40
  -3  -8   2   21.40    2.10
  -3   8  -2   21.30    2.60
   3  -8  -2   15.60    2.10
   3  -8  -2   16.50    2.20
  -3   8  -2   19.50   28.50
  -3   8  -2   16.20    2.50
  -3   8  -2   17.90    3.00
   3  -8  -2   18.40    2.40
   3   8   2   18.70    2.40
  -3  -8   2   15.00    2.20
   3   8   2   14.10    2.20
   4  -8   2   63.09    3.80
  -4   8   2   63.69    6.10
  -4   8   2   58.69    4.70
   4  -8   2   62.09    3.80
   4   8  -2   61.49    4.10
  -4  -8  -2   55.79    4.30
  -4   8   2   31.80   32.50
   4   8  -2   68.39    5.00
  -4  -8  -2   67.89    5.10
   4   8  -2   65.69    4.10
   4  -8   2   46.50    5.20
   4  -8  -2   62.49    4.00
  -4   8  -2   66.09    4.50
  -4   8  -2   34.50   29.70
   4  -8  -2   56.79    4.50
   4  -8  -2   58.79    5.00
   4   8   2   73.49    4.30
  -4   8  -2   65.99    4.40
  -4  -8   2   58.59    4.40
  -4   8  -2   66.79    5.80
   4   8   2   62.29    5.00
  -4   8  -2   93.69   76.69
   4  -8  -2   67.89    4.10
   4   8   2   67.39    4.20
  -5   8   2   38.30   75.79
   5   8  -2   21.40    2.80
  -5   8   2   23.20    4.70
  -5  -8  -2   24.90    3.20
   5  -8   2   16.50    2.30
   5  -8   2   21.40    2.60
  -5   8   2   19.40    3.30
   5   8  -2   22.70    2.80
  -5  -8  -2   19.40    3.40
  -5   8   2   34.50   31.20
   5   8  -2   19.60    3.50
  -5   8  -2   17.40    4.00
   5  -8  -2   24.30    2.70
   5   8   2   23.70    2.90
  -5   8  -2   20.90    2.90
  -5   8  -2   24.80    3.00
   5  -8  -2   26.20    3.40
   5  -8  -2   21.10    2.70
   5   8   2   19.30    2.70
   5  -8  -2   20.30    2.30
  -5  -8   2   27.20    3.40
  -5  -8   2   20.50    3.10
  -6  -8  -2   51.79    5.10
   6   8  -2   50.59    4.20
   6   8  -2   51.89    3.80
  -6   8   2   45.60    5.30
  -6   8   2   62.39    5.80
  -6   8   2   50.79    6.10
   6  -8   2   49.30    3.70
  -6  -8  -2   47.00    4.40
  -6  -8   2   40.60    4.30
   6  -8  -2   48.90    4.70
   6   8   2   51.09    3.60
  -6  -8   2   51.29    4.90
   6  -8  -2   46.60    3.50
   6  -8  -2   46.80    4.00
   6   8   2   51.29    4.20
  -6   8  -2   50.29    6.00
  -6   8  -2   46.50    4.60
  -6   8  -2   44.50    4.20
  -7  -8  -2   32.20    4.10
  -7   8   2   30.30    5.60
   7   8  -2   29.10    3.30
  -7  -8  -2   34.00    3.90
  -7  -8  -2   29.20    4.70
   7  -8   2   29.40    3.10
  -7   8   2   34.00    4.30
  -7   8   2   28.90    4.40
   7   8  -2   36.10    3.50
  -7  -8   2   28.70    4.30
   7  -8  -2   30.20    3.40
  -7  -8   2   30.00    4.00
  -7   8  -2   30.20    3.40
  -7  -8   2   29.40    3.80
   7  -8  -2   29.70    3.50
  -7   8  -2   26.40    5.10
  -7   8  -2   34.20    4.10
   7   8   2   29.30    3.50
  -8  -8  -2    4.60    2.40
  -8   8   2    9.10    2.80
   8  -8   2    8.30    1.90
  -8  -8  -2    9.70    2.20
  -8   8   2    5.20    3.70
   8   8  -2   10.40    2.10
  -8  -8  -2    7.30    2.50
   8   8   2    6.40    1.80
  -8  -8   2    7.40    2.30
   8  -8  -2   10.20    2.60
  -8  -8   2    5.30    2.00
  -8   8  -2    5.90    2.30
   8  -8  -2    3.60    1.70
  -8  -8   2    5.60    2.50
  -9   8   2   17.40    3.20
  -9  -8  -2   16.00    2.40
  -9  -8  -2   28.10    2.60
  -9   8   2   25.90    2.90
  -9  -8  -2   19.30    2.60
  -9   8  -2   21.60    2.70
  -9  -8   2   25.10    2.60
  -9  -8   2   25.50    3.10
   0   9   2  -17.70   51.59
   0   9  -2   -0.90    1.50
   0  -9   2    0.20    1.30
   0   9   2    0.20    1.30
   0  -9   2   -0.70    0.90
   0  -9  -2   -0.50    1.50
   0   9   2    2.00    1.40
   0  -9  -2   -0.10    2.00
   0   9   2   -0.70    1.20
   0  -9   2    2.20    1.50
   0   9  -2  -41.40   48.00
   0   9  -2    0.50    1.20
   0  -9  -2    1.60    1.50
   0  -9  -2    1.40    1.00
   0  -9   2   -0.60    1.80
   0   9   2   -1.50    1.80
   0  -9   2   -0.50    1.20
   0  -9  -2    0.80    1.30
   0   9  -2   -0.70    1.70
   1   9  -2    0.60    1.30
  -1   9   2   18.80   41.50
   1  -9   2    4.30    2.30
  -1   9   2   -0.60    1.50
  -1  -9  -2    2.10    1.10
   1   9  -2    1.80    1.70
   1  -9   2    1.10    1.50
  -1  -9  -2    2.80    1.40
   1   9  -2    2.10    1.30
  -1  -9  -2    2.70    2.20
  -1   9   2    1.60    1.30
  -1  -9  -2   -0.20    2.30
   1   9  -2  -27.80   65.59
   1  -9   2    2.50    1.40
   1  -9   2   -0.40    1.00
  -1   9   2    1.80    1.80
  -1  -9  -2    3.00    1.50
  -1   9  -2    0.80    1.40
  -1  -9   2    2.10    1.40
  -1  -9   2    1.10    1.00
  -1  -9   2    0.70    1.20
   1  -9  -2   -0.70    2.00
   1   9   2  106.59   81.59
   1  -9  -2    1.90    1.50
   1   9   2    0.10    1.30
  -1  -9   2    1.30    1.80
  -1   9  -2   -7.70   39.90
   1  -9  -2    6.00    2.40
   1   9   2    1.50    2.00
   1   9   2    0.60    1.40
   1  -9  -2   -0.80    1.50
  -1  -9   2    2.70    1.40
  -1   9  -2    1.70    1.10
  -1   9  -2    0.00    1.90
  -1   9  -2   -0.60    1.40
   1  -9  -2   -0.70    0.90
   2  -9   2  309.27   12.40
   2  -9   2  333.27   10.70
   2   9  -2  332.27   11.80
   2   9  -2  322.47   10.70
  -2   9   2  318.47   11.30
  -2  -9  -2  317.57   11.10
  -2   9   2  330.77   10.20
  -2  -9  -2  325.17   11.10
  -2   9   2  320.07   12.20
  -2  -9  -2  332.47   13.00
   2  -9   2  302.07   10.70
   2  -9   2  341.17   11.90
  -2  -9  -2  332.47   11.50
  -2   9   2  260.67   56.49
   2  -9   2  311.77   11.40
  -2   9   2  326.27   10.80
   2  -9  -2  331.17   10.80
  -2  -9   2  345.17   11.30
   2   9   2  318.17   12.00
  -2   9  -2  308.27   11.20
  -2   9  -2  318.77   11.90
  -2  -9   2  311.57   10.40
   2  -9  -2  311.97   11.20
   2   9   2  346.47   10.90
   2  -9  -2  345.37   11.50
  -2  -9   2  307.07   10.60
  -2   9  -2  278.47   48.10
   2  -9  -2  313.07   12.10
   2   9   2  315.07   13.10
   2  -9  -2  290.07   11.40
  -2   9  -2  336.27   13.80
  -2  -9   2  323.17   11.60
   2   9   2  303.37  141.69
   3   9  -2    4.10    2.10
  -3   9   2    3.80    2.40
  -3  -9  -2    5.30    2.10
  -3   9   2   26.00   39.70
   3  -9   2    5.00    1.70
   3   9  -2    4.10    2.50
   3  -9   2    2.60    1.50
  -3  -9  -2    5.70    1.30
   3  -9   2    8.40    3.00
   3  -9   2    2.90    1.70
  -3   9   2    4.70    2.40
  -3  -9  -2    4.60    1.70
   3  -9   2    1.90    1.10
   3   9  -2    3.70    1.60
  -3  -9   2    1.60    1.10
   3  -9  -2    4.70    1.30
  -3   9  -2    1.60    2.00
  -3  -9   2    6.20    2.10
   3  -9  -2    2.90    2.00
   3   9   2    3.90    2.10
  -3   9  -2  -20.80   34.50
   3   9   2    4.70    1.80
   3   9   2    4.40    1.80
  -3   9  -2    1.90    1.60
  -3  -9   2    4.80    1.80
   3  -9  -2    4.90    1.80
   3  -9  -2    0.60    2.60
  -3   9  -2    6.50    2.40
   3  -9  -2    7.20    2.00
  -4   9   2  129.39    8.50
   4   9  -2  136.79    7.30
  -4   9   2  143.79    7.30
   4   9  -2  140.39    6.40
   4  -9   2  128.69    5.80
   4  -9   2  135.49    6.00
  -4   9   2   98.69   41.30
   4  -9   2  136.39    6.60
  -4  -9  -2  130.49    6.30
  -4  -9  -2  140.49    7.20
   4   9  -2  140.09    6.50
   4  -9   2  135.09    6.10
   4   9   2  128.79    7.20
   4   9   2  144.29    6.60
  -4   9  -2  119.29    7.80
  -4   9  -2   63.09   37.20
  -4   9  -2  146.29    6.90
   4  -9  -2  141.69    6.80
   4  -9  -2  139.59    6.30
  -4  -9   2  140.89    6.60
   4   9   2  135.99    6.40
   4  -9  -2  131.99    5.90
   4  -9  -2  138.99    6.30
  -4  -9   2  143.89    6.70
  -4   9  -2  135.89    6.60
  -5  -9  -2   10.80    3.00
   5  -9   2   10.40    2.20
  -5   9   2   -2.80   38.10
   5   9  -2   11.70    2.50
  -5   9   2  -29.30  101.89
   5  -9   2    8.90    2.40
   5   9  -2   10.90    2.30
   5   9  -2    9.40    4.50
  -5   9   2    9.90    3.20
  -5  -9  -2    9.10    2.20
  -5   9   2    8.20    3.50
  -5  -9   2   13.10    2.70
   5  -9  -2    6.10    2.20
   5   9   2    2.80    3.70
  -5   9  -2    8.80    2.60
  -5   9  -2   10.20    2.70
   5   9   2    8.30    2.30
  -5  -9   2   10.70    2.50
   5  -9  -2   10.20    2.50
   5   9   2    8.10    1.90
   5  -9  -2   12.50    1.90
  -5   9  -2    1.80    2.90
   5  -9  -2    3.30    2.40
  -6   9   2   19.90    3.70
  -6   9   2   20.40    4.60
  -6  -9  -2   20.10    3.40
   6  -9   2   27.80    3.30
   6   9  -2   27.00    3.20
  -6  -9  -2   21.90    3.10
   6   9  -2   18.40    2.80
  -6   9   2   20.00    4.30
   6  -9  -2   18.20    2.60
  -6   9  -2   17.80    4.50
   6   9   2   20.30    2.90
  -6   9  -2   21.40    3.50
  -6  -9   2   23.40    3.40
   6   9   2   21.40    2.80
  -6   9  -2   16.70    3.90
   6  -9  -2   24.20    3.00
  -6  -9   2   19.70    3.50
  -7   9   2   13.90    3.00
   7  -9   2   10.20    2.00
  -7  -9  -2    7.20    3.20
  -7   9   2    9.90    3.20
   7   9  -2   10.20    2.30
  -7  -9  -2   11.40    2.40
  -7  -9  -2   11.70    3.00
  -7  -9   2   14.00    2.50
  -7   9  -2    7.90    2.80
  -7  -9   2    7.50    3.00
   7  -9  -2    2.20    2.60
  -7   9  -2   10.20    2.50
  -7  -9   2    8.40    2.40
   7   9   2    7.40    2.10
  -8  -9  -2    2.30    1.80
  -8   9   2    1.70    2.10
  -8   9   2   -0.50    2.30
  -8  -9  -2    1.60    1.50
   8   9  -2    3.40    1.80
  -8  -9  -2    1.70    2.20
  -8  -9   2    3.20    2.20
   8   9   2    1.70    1.60
  -8   9  -2    1.80    2.10
   8  -9  -2    5.10    2.20
  -8  -9   2    3.10    1.60
   8  -9  -2    0.40    1.50
  -8  -9   2    4.70    1.90
  -9  -9  -2    1.60    1.00
  -9  -9  -2    3.70    1.80
  -9  -9  -2    1.40    1.30
  -9   9   2    3.10    1.40
  -9  -9   2    3.00    1.20
  -9   9  -2    1.10    1.60
  -9  -9   2   -0.10    1.00
   0 -10  -2    3.10    2.50
   0  10   2    3.10    1.50
   0  10   2    2.60    2.20
   0 -10  -2    0.70    1.60
   0 -10   2    3.50    1.60
   0  10  -2    1.60    1.80
   0  10   2   45.00   73.59
   0 -10  -2    4.20    1.40
   0  10  -2  -48.30   53.59
   0 -10  -2    3.30    1.60
   0 -10   2    3.50    1.80
   0  10   2    3.40    2.80
   0 -10   2    3.50    2.20
   0 -10   2    1.00    1.10
   0  10  -2    2.10    1.80
   0 -10  -2    3.60    1.70
   0 -10   2    1.50    1.60
   1 -10   2    9.90    2.20
  -1  10   2    6.90    1.80
   1  10  -2    6.10    2.20
   1 -10   2    4.10    2.30
   1 -10   2    5.20    2.40
   1 -10   2    8.80    1.70
   1 -10   2    5.00    1.90
  -1  10   2  107.59   66.99
  -1 -10  -2   10.90    2.20
  -1 -10  -2    6.60    1.80
   1  10  -2   84.59   86.99
   1  10  -2    5.60    1.70
  -1 -10  -2    8.20    1.60
  -1  10   2    4.80    2.20
  -1  10   2    3.10    2.00
  -1 -10  -2    5.60    2.60
  -1  10   2    9.20    2.30
   1  10  -2    8.80    2.00
   1  10   2   69.29   95.99
  -1 -10   2    7.00    1.80
   1 -10  -2    5.50    2.70
   1 -10  -2    8.40    2.20
   1 -10  -2   10.70    2.30
   1  10   2    6.30    1.80
  -1 -10   2    7.60    2.50
  -1 -10   2    9.60    2.10
  -1 -10   2    6.60    1.70
  -1  10  -2    9.40    1.80
   1 -10  -2    9.00    2.10
  -1  10  -2    7.90    2.50
  -1 -10   2    7.30    1.60
   1  10   2    6.50    1.80
   1 -10  -2    6.90    1.60
  -1  10  -2    7.70    1.80
   1  10   2    8.00    2.70
   2 -10   2  126.29    6.00
   2  10  -2  110.69    6.50
   2 -10   2  105.79    7.20
   2 -10   2  117.49    5.60
   2  10  -2  119.49    5.50
  -2  10   2  114.09    4.70
  -2  10   2  109.79    6.20
   2  10  -2  125.99    6.10
   2 -10   2  115.49    5.90
  -2 -10  -2  114.99    5.20
  -2 -10  -2  112.99    6.20
   2  10  -2  187.68  134.39
   2 -10   2  109.39    5.30
  -2 -10  -2  120.39    5.70
  -2  10   2  112.49    7.20
  -2  10   2   -9.10   53.09
  -2  10  -2  108.49    5.40
   2  10   2  114.39    5.90
  -2 -10   2  125.29    5.40
   2 -10  -2  113.59    5.80
  -2 -10   2  112.39    5.80
   2  10   2  115.39    6.00
   2 -10  -2  119.69    6.10
   2  10   2  117.49    6.90
   2 -10  -2  105.49    7.10
  -2 -10   2  108.79    6.20
  -2  10  -2   79.79   47.10
   2 -10  -2  109.69    5.40
   2 -10  -2  118.89    5.90
  -2 -10   2  105.79    4.70
  -2  10  -2  105.29    6.30
  -2  10  -2  119.59    6.60
   3  10  -2   16.80    2.50
   3 -10   2   19.70    2.70
   3  10  -2   15.40    2.50
   3 -10   2   15.30    2.50
  -3  10   2   13.40    3.20
  -3  10   2    9.30    2.90
   3 -10   2   16.20    2.50
   3 -10   2   11.70    3.90
   3  10  -2   19.10    3.40
  -3 -10  -2   17.00    1.90
   3 -10   2   23.50    2.60
  -3 -10  -2   14.70    2.20
  -3 -10  -2   21.60    3.00
  -3  10   2  -21.00   46.70
   3 -10  -2   19.10    2.30
  -3  10  -2   19.00    2.70
   3  10   2   16.70    3.40
  -3  10  -2   15.60    3.10
  -3 -10   2   17.60    2.50
  -3  10  -2   38.60   42.80
  -3  10  -2   16.20    3.50
  -3 -10   2   12.20    2.50
   3 -10  -2   19.50    3.00
   3  10   2   17.60    2.60
   3 -10  -2   14.60    3.60
   3  10   2   19.40    2.80
   3 -10  -2   17.20    2.70
   3 -10  -2   17.30    2.40
  -3 -10   2   18.90    2.20
  -4  10   2  -17.10   44.80
  -4  10   2    0.00    2.70
   4 -10   2    1.00    1.90
   4  10  -2   -0.20    1.70
   4  10  -2   -3.40    1.90
   4 -10   2    1.20    1.20
   4 -10   2    0.60    1.80
  -4 -10  -2    1.00    2.20
  -4  10   2    1.60    2.80
  -4 -10  -2    5.30    2.40
   4 -10   2    3.80    1.70
  -4  10  -2    0.00    1.70
   4 -10  -2    3.20    1.40
  -4  10  -2   43.50   42.30
  -4 -10   2   -1.30    2.00
   4 -10  -2    2.40    1.60
  -4  10  -2   -0.10    2.30
   4 -10  -2    1.60    2.00
   4  10   2   -3.20    2.60
  -4  10  -2    3.00    2.40
   4  10   2    1.90    2.10
   4 -10  -2    3.80    2.30
   5 -10   2   19.20    2.70
  -5 -10  -2   23.60    3.50
   5  10  -2   16.50    2.70
  -5  10   2   -2.50   42.50
  -5  10   2   11.80    4.00
   5  10  -2   13.90    3.30
   5 -10   2   20.00    2.70
   5 -10   2   23.70    3.20
  -5 -10  -2   19.90    2.70
   5  10  -2   21.00    3.00
  -5  10   2   23.70    4.30
   5 -10   2   19.70    2.40
   5 -10  -2   16.10    2.50
  -5 -10   2   19.20    2.90
   5  10   2   22.60    3.00
  -5  10  -2   16.60    2.90
  -5  10  -2   18.90    3.30
   5 -10  -2   18.00    2.90
  -5 -10   2   18.10    2.70
   5 -10  -2   22.10    3.20
   5 -10  -2   19.30    2.40
   5  10   2   17.30    3.80
   5  10   2   17.20    2.70
  -5  10  -2   11.10    3.90
  -6 -10  -2   86.59    4.80
  -6  10   2   81.09    6.20
   6 -10   2   90.09    5.60
  -6  10   2   88.39    6.60
  -6  10   2   80.39    7.70
   6  10  -2   90.49    5.30
  -6 -10  -2   85.19    5.90
   6  10  -2   88.89    5.30
   6 -10   2   83.69    4.80
   6  10   2   95.19    5.30
  -6  10  -2   75.79    7.70
   6 -10  -2  101.79    5.80
  -6 -10   2   83.39    5.20
  -6  10  -2   86.19    5.60
   6 -10  -2   91.59    5.10
   6  10   2   89.89    5.10
  -6 -10   2   85.59    4.90
   6 -10  -2   73.79    4.30
  -6  10  -2   78.99    5.40
  -7 -10  -2   13.10    2.70
  -7 -10  -2   22.30    2.50
  -7 -10  -2   18.50    3.70
   7 -10   2   17.00    2.80
   7  10  -2   17.90    2.70
  -7  10   2   17.60    3.30
   7 -10   2   12.30    2.20
   7 -10  -2   14.70    3.50
   7 -10  -2    9.60    2.50
  -7 -10   2   20.80    3.50
   7  10   2   17.70    2.60
  -7 -10   2   15.70    2.40
  -7  10  -2   17.60    3.00
  -8 -10  -2   -0.30    1.40
   8 -10   2    1.20    2.10
  -8  10   2    1.40    1.70
  -8 -10  -2    2.40    1.20
  -8 -10  -2   -1.90    1.90
   8  10  -2    0.00    2.30
  -8 -10   2   -2.50    1.30
  -8 -10   2    1.20    1.80
   8 -10  -2   -0.20    1.50
  -8  10  -2   -0.90    1.90
  -8 -10   2   -2.00    1.30
   8 -10  -2    3.30    2.20
   8  10   2    1.90    2.90
   0 -11  -2   -1.00    2.30
   0 -11  -2    1.60    1.30
   0 -11  -2   -0.80    1.70
   0 -11  -2   -3.80    1.60
   0  11  -2   16.20   79.39
   0  11  -2   -0.70    1.40
   0 -11   2    2.20    1.60
   0 -11   2    0.50    2.30
   0 -11   2    1.10    1.80
   0  11  -2    0.70    1.80
   0  11   2   22.90   97.19
   0  11   2    0.70    1.60
   0 -11  -2    0.20    1.30
   0 -11   2   -1.30    1.00
   0  11   2    1.00    2.30
   0 -11   2   -1.00    1.70
   1 -11   2   27.30    2.80
  -1  11   2   26.50    3.10
   1 -11   2   30.70    3.60
  -1  11   2 -102.59   62.49
   1 -11   2   31.10    3.60
  -1 -11  -2   23.80    2.70
   1 -11   2   35.80    4.00
  -1 -11  -2   28.40    3.40
  -1  11   2   25.30    3.10
  -1  11   2   28.70    3.80
  -1 -11  -2   30.30    2.90
   1  11  -2   27.00    4.50
   1  11  -2   27.80    5.80
   1  11  -2   31.40    3.40
   1  11  -2   42.90  101.09
   1 -11   2   31.30    4.50
   1  11   2   24.80    4.20
  -1 -11   2   31.30    5.50
   1  11   2   32.80    3.50
   1 -11  -2   29.60    3.00
  -1 -11   2   25.70    4.40
  -1  11  -2   31.00    2.90
  -1  11  -2    5.40   64.59
  -1 -11   2   25.30    2.80
  -1 -11   2   31.80    3.20
   1 -11  -2   29.00    4.40
   1 -11  -2   26.40    3.30
   1 -11  -2   32.70    3.50
   1  11   2 -124.89  224.88
   1 -11  -2   31.10    3.60
   1  11   2   21.80    2.60
  -1 -11   2   28.80    3.50
   2 -11   2   59.09    5.90
   2 -11   2   81.69    5.00
   2  11  -2   81.69    6.30
   2  11  -2   70.19    4.80
   2  11  -2   66.69    4.40
  -2 -11  -2   76.89    4.60
  -2  11   2   70.59    5.50
  -2 -11  -2   67.79    4.70
   2 -11   2   75.89    5.10
   2 -11   2   70.69    4.80
  -2  11   2  103.89   66.39
  -2  11   2   79.79    5.10
   2 -11   2   72.59    4.40
  -2 -11  -2   73.19    4.80
  -2  11  -2   33.10   58.39
   2  11   2   73.09    5.00
   2 -11  -2   73.09    5.10
  -2 -11   2   66.49    3.70
   2  11   2   68.39    4.50
   2 -11  -2   71.49    4.30
  -2 -11   2   71.69    4.10
  -2  11  -2   65.49    4.60
   2 -11  -2   78.59    5.00
  -2  11  -2   63.09    6.00
   2 -11  -2   71.49    6.40
   2  11   2   73.99    5.90
   2 -11  -2   68.99    4.80
  -2  11  -2   71.89    5.20
   3 -11   2   -5.00    3.60
   3  11  -2    3.30    2.00
   3 -11   2    3.90    1.40
  -3 -11  -2    3.50    1.20
  -3 -11  -2   -2.00    1.70
   3 -11   2    3.90    1.90
   3 -11   2    0.50    2.00
   3  11  -2    1.80    2.30
  -3 -11  -2    2.10    1.60
  -3  11   2    5.20    3.10
  -3  11   2   -7.10   54.99
  -3  11   2    1.50    2.60
   3 -11   2    1.80    2.00
   3  11   2    3.30    2.00
  -3  11  -2    7.60    2.70
  -3 -11   2    5.00    2.00
   3 -11  -2    2.40    2.10
   3 -11  -2   -0.10    2.10
   3  11   2    0.80    1.90
  -3  11  -2   -1.40   50.29
   3 -11  -2    0.10    1.20
   3 -11  -2    2.30    1.60
  -3 -11   2    1.70    1.20
  -3  11  -2    1.90    2.40
  -3  11  -2    3.10    2.10
   3  11   2    0.80    2.40
   4 -11   2  168.98    7.90
  -4  11   2  165.88   57.39
   4  11  -2  179.08    7.90
  -4  11   2  168.28    8.40
   4 -11   2  171.98    7.60
   4 -11   2  170.18    7.50
   4  11  -2  174.98    7.60
  -4 -11  -2  165.48    7.70
   4 -11   2  167.18    6.90
   4  11  -2  146.49    8.40
   4  11   2  152.68    8.60
   4 -11  -2  172.28    7.70
  -4  11  -2   86.09   51.59
  -4  11  -2  154.88    9.30
   4 -11  -2  169.28    7.50
   4 -11  -2  173.08    8.00
   4 -11  -2  162.68    7.00
  -4 -11   2  154.38    6.90
   4  11   2  173.78    7.90
  -4  11  -2  163.68    7.50
   4  11   2  175.78    7.50
  -4  11  -2  167.18    8.10
   5 -11   2    8.60    2.60
   5  11  -2   17.20    3.70
   5  11  -2    9.00    2.30
   5 -11   2    9.20    1.80
   5 -11   2    5.90    2.10
  -5  11   2    4.90    3.20
  -5  11   2   21.50   60.49
  -5 -11  -2   18.10    5.60
  -5 -11  -2   10.30    2.40
   5  11  -2    8.60    3.20
   5 -11   2   12.10    2.50
  -5  11   2   11.40    4.00
   5 -11  -2   13.10    3.90
  -5 -11   2    9.70    2.10
   5 -11  -2   10.70    1.90
   5 -11  -2   11.90    2.70
  -5  11  -2   12.20    3.00
  -5  11  -2   20.90    4.20
   5  11   2   12.60    2.50
   5  11   2    9.10    3.50
   5 -11  -2   12.90    2.70
   6  11  -2   27.10    3.30
   6 -11   2   28.40    3.00
  -6 -11  -2   28.60    2.90
  -6  11   2   28.50    3.80
  -6  11   2   25.10    3.70
  -6 -11  -2   35.30    4.00
   6 -11   2   27.90    3.30
   6 -11  -2   28.00    2.80
   6 -11  -2   30.00    3.60
  -6 -11   2   38.50    3.50
   6 -11  -2   28.20    3.40
   6  11   2   30.30    3.60
  -6  11  -2   28.40    3.50
  -7 -11  -2    2.50    2.30
  -7 -11  -2   -0.20    1.30
  -7 -11  -2   -1.60    2.50
   7 -11   2   -0.20    1.50
   7  11  -2    1.80    1.60
  -7  11   2    2.40    2.10
   7 -11   2    1.00    1.90
  -7  11  -2    3.30    2.30
  -7 -11   2    1.40    2.40
   7 -11  -2    1.50    1.70
  -7 -11   2    2.10    1.50
   7 -11  -2    0.90    1.90
   7  11   2   -0.40    1.50
  -8 -11  -2   29.30    3.30
  -8 -11  -2   23.70    2.20
   8 -11   2   28.60    3.00
  -8  11   2   24.30    2.90
  -8 -11   2   23.80    2.50
  -8  11  -2   22.80    2.70
   8 -11  -2   28.80    2.70
   0  12   2   37.50    4.50
   0 -12  -2   40.20    3.40
   0  12  -2   45.10    4.00
   0 -12  -2   51.79    5.50
   0 -12   2   51.59    7.00
   0 -12   2   30.30    4.60
   0  12  -2   46.00    3.90
   0 -12   2   37.40    3.80
   0  12   2 -196.58  119.59
   0 -12  -2   43.50    4.20
   0  12   2   34.20    3.80
   0  12  -2  -13.20  107.49
   0 -12   2   41.40    3.60
   0 -12   2   43.00    3.90
   0 -12  -2   39.90    3.80
   1 -12   2   35.40    3.90
  -1 -12  -2   36.50    3.00
   1  12  -2   36.30    4.20
  -1  12   2  -99.79   88.29
   1 -12   2   31.20    3.80
   1  12  -2   41.90    4.40
   1  12  -2 -200.68  146.29
  -1 -12  -2   38.50    3.30
   1 -12   2   40.40    4.20
  -1 -12  -2   31.50    4.20
  -1  12   2   40.30    3.70
   1 -12   2   43.00    5.40
   1 -12   2   35.60    3.30
  -1 -12  -2   38.20    4.20
  -1  12   2   32.80    3.80
   1 -12  -2   37.00    4.00
   1 -12  -2   27.70    4.70
   1  12   2   37.00    4.60
   1 -12  -2   36.90    4.10
   1 -12  -2   37.10    3.40
  -1 -12   2   34.00    3.20
  -1  12  -2   82.29   79.19
  -1 -12   2   38.40    4.80
  -1  12  -2   37.20    2.90
  -1 -12   2   32.70    3.30
   1  12   2   28.90    5.20
   1 -12  -2   35.40    3.90
   2 -12   2   15.10    2.40
   2 -12   2   16.10    2.90
  -2 -12  -2   10.60    2.60
  -2  12   2   21.80    3.10
  -2 -12  -2   13.00    2.90
  -2 -12  -2   14.50    2.00
   2 -12   2   10.00    3.70
   2 -12   2   17.70    2.90
   2  12  -2   14.70    2.70
  -2  12   2  104.49  121.79
   2  12  -2   20.50    2.80
   2 -12   2   17.80    2.90
   2  12  -2   16.70    3.20
   2 -12  -2   17.40    3.10
  -2  12  -2    4.20   76.19
   2  12   2   14.20    3.20
  -2 -12   2   17.50    2.30
  -2  12  -2   11.70    2.80
   2  12   2   15.60    2.70
   2 -12  -2   22.20    4.20
  -2 -12   2   14.20    3.00
   2 -12  -2   17.70    2.90
   2  12   2   17.30    2.80
   2 -12  -2   18.50    2.50
   2 -12  -2   25.00    3.20
   3 -12   2    2.40    2.20
   3  12  -2    5.00    2.00
   3 -12   2    3.40    2.10
   3  12  -2    4.50    2.50
  -3  12   2  -40.10   67.49
  -3  12   2    2.10    2.20
  -3 -12  -2    2.70    1.30
   3 -12   2    1.70    1.30
   3  12  -2    0.30    2.00
  -3 -12  -2    3.80    1.80
   3 -12   2    1.10    1.70
   3 -12  -2    2.00    1.50
   3 -12  -2    2.70    1.80
  -3  12  -2   67.29   62.69
   3  12   2    3.80    2.70
  -3  12  -2    3.10    2.30
   3 -12  -2    2.70    2.20
  -3 -12   2    3.80    1.30
   3 -12  -2    0.40    2.30
   3  12   2    3.40    2.00
   3 -12  -2   -1.20    3.20
   3  12   2    4.10    2.00
  -3 -12   2    1.10    1.60
   4 -12   2   17.90    2.80
  -4  12   2   16.70    4.70
  -4  12   2  -62.69   64.09
   4 -12   2   15.50    2.50
  -4 -12  -2   20.90    3.80
   4  12  -2   16.10    2.70
   4  12  -2    7.90    3.00
   4  12  -2   16.50    4.40
   4 -12  -2   14.20    3.80
  -4  12  -2   18.00    4.40
  -4  12  -2   10.90    4.30
  -4  12  -2   23.80   57.69
   4  12   2   18.10    2.90
   4 -12  -2   20.70    3.00
   4  12   2   13.60    3.10
   5 -12   2    7.60    1.70
   5 -12   2    9.90    2.40
  -5 -12  -2   11.20    2.20
   5  12  -2    6.60    2.20
  -5  12   2    5.40    2.60
   5 -12   2    7.40    2.50
   5  12  -2    6.80    2.70
   5  12   2   -0.70    3.20
   5  12   2    5.80    2.20
   5 -12  -2   11.00    2.60
   5 -12  -2    9.70    1.70
  -5  12  -2    5.60    2.70
  -5 -12   2    6.60    1.70
   5 -12  -2   11.20    2.60
   6 -12   2    5.90    2.00
  -6 -12  -2    6.50    1.80
  -6  12   2    9.60    2.50
   6 -12   2    7.40    1.50
   6 -12   2    8.60    2.60
   6  12  -2   11.70    2.30
  -6 -12  -2    8.00    2.90
  -6  12  -2    6.00    2.50
  -6 -12   2    8.80    1.50
   6 -12  -2    5.70    1.40
   6  12   2    9.30    2.10
   6 -12  -2    8.80    2.50
  -7 -12  -2    2.50    2.20
   7  12  -2   -2.60    2.10
   7 -12   2    1.80    1.70
   7 -12   2   -3.10    1.40
  -7 -12  -2   -1.30    1.00
  -7  12   2   -1.00    1.60
  -7  12  -2    0.50    1.80
   7 -12  -2   -1.90    1.60
  -7 -12   2    0.00    1.80
   7 -12  -2   -0.40    1.50
   7  12   2    2.70    1.50
   0  13  -2   -0.60    1.50
   0  13   2    0.90    1.90
   0  13  -2  -32.20  134.19
   0 -13  -2   -1.10    1.80
   0  13  -2   -6.30    2.50
   0  13   2    5.30    2.50
   0 -13   2    0.50    1.50
   0 -13   2   -2.20    1.20
   0  13   2   61.09  159.68
   0 -13  -2    0.30    1.30
   0 -13   2    1.90    2.10
   0 -13   2   -2.50    1.70
   0 -13  -2    1.00    1.70
   0 -13   2    2.10    2.70
   0 -13  -2    1.00    2.50
   1 -13   2   11.50    3.90
  -1 -13  -2   10.40    2.90
   1 -13   2   15.30    2.80
  -1  13   2    9.60    1.90
  -1  13   2  -33.10  115.39
   1 -13   2   12.90    2.70
   1 -13   2   11.50    3.30
   1  13  -2   16.80    3.00
   1 -13   2   11.20    2.00
   1  13  -2   14.50    2.80
  -1 -13  -2   12.20    2.60
  -1 -13  -2   12.10    2.10
   1 -13  -2    7.80    3.30
   1  13   2   11.00    2.70
  -1 -13   2    7.70    1.70
   1 -13  -2   14.00    4.10
  -1  13  -2  -62.19   97.19
   1 -13  -2   17.60    2.90
   1 -13  -2   14.20    2.30
   1  13   2   10.30    2.80
   1 -13  -2   14.30    2.70
  -1 -13   2   11.50    2.10
  -1 -13   2    6.20    2.80
  -2 -13  -2   42.50    3.90
   2 -13   2   42.20    4.30
  -2  13   2  -77.09   95.59
  -2 -13  -2   39.70    4.60
  -2  13   2   41.10    4.80
   2 -13   2   45.10    3.70
   2  13  -2   41.30    4.40
   2 -13   2   47.90    4.60
   2  13  -2   47.30    4.60
  -2 -13  -2   38.00    4.40
   2 -13   2   45.40    4.20
   2 -13  -2   31.70    4.60
  -2  13  -2   92.99   84.09
   2  13   2   41.80    4.70
  -2 -13   2   43.60    3.80
   2 -13  -2   49.30    4.40
   2 -13  -2   42.80    4.30
   2  13   2   49.00    4.70
   2 -13  -2   45.80    3.70
  -2 -13   2   36.70    4.00
   2 -13  -2   39.40    4.50
  -3 -13  -2   24.20    2.40
   3 -13   2   23.10    3.10
   3  13  -2   21.40    3.60
   3  13  -2   16.70    3.20
   3 -13   2   25.90    3.00
   3 -13   2   16.90    5.20
   3  13  -2   25.70    3.40
  -3  13   2   23.60    3.10
   3 -13   2   24.50    3.10
   3 -13   2   23.10    3.30
  -3 -13   2   20.60    2.30
   3 -13  -2   25.40    3.00
   3 -13  -2   21.30    3.10
   3 -13  -2   27.40    4.60
   3  13   2   21.80    3.80
   3 -13  -2   24.30    3.30
   3  13   2   16.90    3.00
  -3 -13   2   20.90    2.60
   3 -13  -2   21.90    3.10
   3  13   2   22.80    2.90
  -3  13  -2   28.20    3.40
  -4  13   2   10.30    2.50
   4  13  -2   10.30    2.50
   4 -13   2   11.60    1.90
   4 -13   2   10.60    2.70
   4 -13   2    9.60    2.30
   4  13  -2    7.30    2.50
  -4 -13  -2   10.70    1.80
   4  13   2   10.50    3.30
   4 -13  -2    7.50    2.60
  -4  13  -2    9.40    2.70
   4 -13  -2    8.30    1.90
   4 -13  -2   13.00    2.60
   4  13   2    6.00    2.20
  -5  13   2   14.60    2.60
   5 -13   2   16.10    2.80
  -5 -13  -2   17.10    2.10
   5 -13   2   11.90    2.40
   5  13  -2   15.50    2.50
   5 -13   2   20.40    2.80
   5  13   2   12.80    2.40
   5 -13  -2   16.10    2.80
   5 -13  -2   16.20    2.00
  -5  13  -2   13.70    2.60
  -6  13   2    3.30    1.80
  -6 -13  -2    6.60    2.50
   6 -13   2    5.60    1.30
   6 -13   2    6.90    1.90
   6 -13   2    5.30    2.10
  -6 -13  -2    7.80    1.50
   6 -13  -2    6.10    2.10
   6 -13  -2    8.40    1.30
   6  13   2    4.90    1.80
   6 -13  -2    3.10    1.80
  -6  13  -2    4.40    2.00
  -7 -13  -2    1.70    1.80
   7 -13   2   -0.10    1.40
  -7  13   2    0.40    1.20
  -7  13  -2    0.90    1.30
  -7 -13   2    1.60    1.70
   7 -13  -2   -0.60    1.40
   0 -14   2    0.60    2.30
   0 -14  -2    0.50    2.10
   0 -14  -2    4.10    2.40
   0  14  -2  -44.30  268.57
   0 -14  -2    1.80    1.60
   0 -14  -2   -0.30    1.20
   0 -14   2    1.30    1.40
   0 -14   2    0.80    1.70
   0  14   2    0.00    1.50
   0  14  -2    1.90    1.50
  -1  14   2  230.98  238.68
   1 -14   2   10.10    3.30
   1 -14   2   12.40    2.60
   1 -14   2    8.00    2.60
   1 -14   2    9.60    2.00
   1  14  -2   10.10    2.30
  -1 -14  -2   10.30    1.90
   1 -14   2   15.20    2.80
  -1 -14  -2    9.60    2.60
   1 -14  -2   11.30    3.40
   1 -14  -2    8.00    2.20
  -1  14  -2 -108.39  182.68
  -1 -14   2    7.70    2.60
   1 -14  -2    9.60    1.90
  -1 -14   2   14.00    2.20
   1 -14  -2   10.20    2.50
   1 -14  -2    9.30    2.80
   1  14   2    9.90    2.50
  -2 -14  -2    1.40    1.70
  -2  14   2    1.60    2.30
   2 -14   2    2.90    3.40
   2 -14   2    4.50    2.20
   2 -14   2    4.90    1.80
   2  14  -2    3.30    2.20
  -2 -14  -2    3.80    1.40
   2 -14   2    5.90    2.30
   2 -14  -2    4.40    3.10
  -2 -14   2    3.90    1.50
   2 -14  -2    3.50    2.30
   2 -14  -2    2.50    1.40
  -2 -14   2    2.10    1.70
   2  14   2    0.90    2.30
   3 -14   2   -1.10    3.10
   3  14  -2    2.90    1.90
   3 -14   2    0.90    2.00
   3 -14   2    0.20    1.20
   3 -14   2    1.40    2.00
   3  14   2   -0.60    2.20
   3 -14  -2    1.10    3.10
   3 -14  -2    0.00    2.10
   3 -14  -2   -0.70    1.20
  -3 -14   2    0.30    1.00
   4 -14   2   11.70    1.90
   4 -14   2    6.20    2.10
   4  14  -2    8.50    3.30
   4 -14   2   11.50    2.60
  -4  14  -2   10.40    2.10
   4  14   2    8.20    4.40
   4 -14  -2    8.80    1.70
   4 -14  -2    7.50    2.30
   4 -14  -2   13.70    2.70
   5 -14   2    0.00    1.00
  -5  14   2    1.00    1.60
   5 -14   2   -0.20    1.70
   5 -14   2    1.70    1.90
   5 -14  -2   -0.60    1.60
  -5  14  -2    3.30    1.60
   5 -14  -2    4.80    2.00
   5 -14  -2    4.40    1.20
  -6  14   2   -1.00    1.80
  -6 -14  -2    2.30    1.90
   6 -14   2    1.00    1.60
   6 -14  -2   -1.70    1.40
  -6  14  -2    4.90    1.30
   6 -14  -2    1.10    0.90
  -6 -14   2    5.40    1.90
   0 -15  -2    1.50    2.20
   0 -15   2    3.90    1.30
   0 -15  -2   -0.50    1.20
   0 -15   2   -0.50    2.30
   0 -15   2    0.80    1.30
   1 -15   2   16.20    2.20
   1 -15   2   14.40    2.20
   1  15  -2   12.00    2.60
  -1 -15  -2   12.60    1.90
  -1 -15   2   16.60    2.10
   1 -15  -2   12.50    2.00
  -1 -15   2   12.70    2.80
   1 -15  -2   12.50    2.00
   2 -15   2   30.50    3.50
   2 -15   2   32.80    3.00
   2  15  -2   28.10    3.40
  -2 -15  -2   30.10    2.90
   2 -15   2   30.30    3.30
   2 -15  -2   34.50    3.30
   2  15   2   22.50    3.00
   2 -15  -2   34.30    3.00
  -2 -15   2   32.40    2.50
   2 -15  -2   20.10    3.30
   3 -15   2   21.90    2.50
   3 -15   2   22.80    2.80
   3 -15   2   20.10    2.60
   3 -15  -2   21.90    2.50
   3 -15  -2   21.70    2.70
   4 -15   2    1.40    1.80
   4 -15   2    0.90    1.00
   4 -15   2   -2.00    1.80
   4 -15  -2   -0.50    1.00
   4 -15  -2    5.10    2.00
   4 -15  -2   -1.20    1.60
   5 -15   2    6.60    1.20
   5 -15   2    7.00    1.80
  -5 -15  -2    7.90    2.20
   5 -15  -2    6.40    1.30
   5 -15  -2    5.90    1.70
   0 -16   2    7.30    1.60
   0 -16  -2    7.30    1.90
   1 -16   2   -0.20    1.10
   1 -16   2    0.00    1.40
  -1 -16  -2    1.90    1.10
  -1 -16   2    0.50    1.00
   1 -16  -2    0.40    1.30
   2 -16   2    5.00    1.50
   2 -16   2    5.30    1.40
   2 -16  -2    5.00    1.50
   2 -16  -2    5.80    1.30
  -2 -16   2    6.00    1.10
   3 -16   2   10.00    1.80
   3 -16   2    9.00    1.50
   3 -16  -2    9.60    1.50
   3 -16  -2    5.50    1.50
   4 -16   2    2.80    1.40
   4 -16   2    0.30    0.80
   4 -16  -2    2.80    1.00
   4 -16  -2    1.30    1.20
   0 -17  -2   -1.20    0.80
   0 -17   2    0.30    0.80
   1 -17   2    3.00    1.10
  -1 -17  -2    0.00    1.00
  -1 -17   2    0.60    0.80
   1 -17  -2    1.30    1.00
   2 -17   2   14.80    1.80
   2 -17  -2   13.20    1.60
   0   0   3   15.70   12.80
   1   0  -3    0.80    0.90
  -1   0   3    0.60    0.90
  -1   0  -3    1.80   14.00
  -1   0  -3    0.70    0.80
   1   0  -3    0.70    0.70
  -1   0  -3    0.10    0.60
  -1   0   3    3.80   12.50
   2   0  -3    0.60    0.70
  -2   0  -3   -0.90    1.00
  -2   0   3    1.00    0.90
  -2   0   3    2.80   11.30
   3   0  -3   -0.40    0.70
   3   0  -3    1.80    0.80
  -3   0   3    0.90    1.40
  -3   0   3  -26.40   12.10
   3   0   3    0.30    0.50
  -3   0  -3    1.20    1.40
  -4   0   3   -0.70    1.80
   4   0   3    0.80    0.60
   4   0  -3    0.00    0.90
  -4   0   3   -3.70   14.10
  -4   0  -3    0.10    1.80
   4   0  -3   -0.40    1.00
   4   0   3   -0.50    0.50
  -5   0   3   -0.10    1.80
  -5   0   3  -16.40   14.50
   5   0  -3    1.90    1.10
   5   0  -3    0.40    0.90
  -5   0  -3    0.30    1.70
  -6   0  -3   -2.60    2.10
   6   0  -3   -2.00    0.80
  -6   0   3    3.10    2.80
   6   0  -3    1.80    1.20
  -6   0  -3   -0.80    1.40
  -6   0  -3   -3.00    1.80
  -6   0  -3    1.30    1.40
  -6   0   3   -0.70    1.70
  -6   0   3   -0.20    2.00
  -6   0  -3   -1.90    1.70
  -7   0  -3    0.70    2.30
  -7   0  -3    1.10    2.50
  -7   0   3    0.50    2.00
   7   0  -3   -1.20    1.10
  -7   0  -3    0.60    1.90
  -7   0   3   -2.90    2.10
  -7   0  -3   -2.00    2.00
   7   0  -3    1.30    1.30
  -7   0   3    2.50    2.90
  -7   0  -3   -1.70    3.20
  -8   0  -3   -0.60    2.20
  -8   0   3    0.40    2.40
   8   0  -3    1.00    1.50
  -8   0  -3    0.50    1.90
  -8   0   3   -3.50    2.60
  -8   0  -3    2.30    2.60
  -8   0  -3    4.50    2.00
  -9   0   3   -1.40    2.40
  -9   0  -3    2.10    2.10
  -9   0   3    1.70    1.90
  -9   0  -3    0.50    1.70
  -9   0  -3   -1.50    2.10
   9   0  -3    0.90    1.50
 -10   0   3   -1.10    1.90
 -10   0  -3   -2.80    1.90
 -10   0   3    0.70    1.30
 -10   0  -3    0.50    1.20
 -10   0  -3    0.70    1.70
   0  -1  -3    1.10    1.10
   0   1   3    4.20   13.30
   0  -1   3   -5.60   13.10
   0   1   3    1.00    1.00
   0  -1   3    0.40    0.90
   0  -1  -3    0.00    0.80
   0   1  -3   -0.10    0.80
  -1  -1  -3   92.29    3.10
  -1   1   3   94.89    3.50
  -1   1   3   74.19   18.30
   1   1  -3   86.09    3.20
   1   1  -3   88.79    3.40
  -1  -1  -3   96.49    3.30
   1   1   3   90.99   21.40
   1  -1  -3   91.19    3.50
  -1   1  -3   88.49   18.00
  -1  -1   3   89.79    3.50
  -1  -1   3  110.09   17.50
  -1   1  -3   95.39    3.00
  -1   1  -3   93.69    3.80
  -1   1  -3   91.09    2.90
   1  -1  -3   94.69    3.30
   2   1  -3 1659.73   45.10
  -2  -1  -3 1684.63   60.19
  -2   1   3 1737.83   64.29
   2  -1  -3 1690.03   45.10
  -2  -1   3 1772.22   45.20
  -2  -1   3 1730.03   65.29
  -2   1  -3 1728.53   46.10
  -2   1  -3 1761.62   56.69
  -3  -1  -3  950.60   26.00
  -3   1   3  910.51   46.00
  -3   1   3  959.70   26.50
  -3   1   3  917.51   24.70
   3   1  -3  926.01   25.10
   3   1  -3  916.31   25.50
   3  -1   3  898.61   24.50
  -3  -1   3  888.11   46.10
   3  -1  -3  967.50   25.10
   3  -1  -3  895.01   24.90
  -3  -1   3  964.90   26.00
  -3   1  -3  972.00   26.50
   4   1  -3  442.86   12.60
   4   1  -3  455.65   12.70
  -4  -1  -3  444.66   13.90
  -4   1   3  487.05   32.90
  -4   1   3  439.36   14.60
   4   1   3  455.15   12.20
  -4   1  -3  439.46   14.40
  -4  -1   3  437.06   14.10
  -4  -1   3  489.45   36.20
   4  -1  -3  445.36   12.60
  -4  -1   3  434.06   15.00
   4   1   3  409.46   12.30
  -5   1   3   41.00   15.30
   5   1  -3   33.20    2.20
  -5   1   3   35.10    4.10
   5   1  -3   33.40    2.40
  -5  -1  -3   31.80    3.40
   5  -1  -3   30.60    2.30
   5  -1  -3   33.20    2.20
  -5  -1   3   29.60    3.50
  -5   1  -3   35.80    3.80
  -6  -1  -3   33.80    3.80
  -6   1   3   36.60    4.10
   6   1  -3   35.80    2.80
  -6   1   3   29.30    3.40
  -6  -1  -3   39.80    3.30
  -6  -1  -3   44.40    4.60
  -6   1   3   31.50    4.30
   6   1  -3   34.80    2.30
  -6  -1  -3   37.30    3.70
  -6  -1  -3   34.00    4.20
  -6   1   3   43.40    4.80
  -6  -1   3   41.90    4.10
  -6   1  -3   36.60    3.80
  -6   1  -3   34.10    4.30
  -6   1  -3   40.10    4.30
  -6  -1   3   36.80    4.40
  -6  -1   3   33.50    4.50
  -6   1  -3   37.40    3.40
  -6   1  -3   34.40    3.80
   6  -1  -3   40.10    2.30
   6  -1  -3   38.70    2.60
  -7  -1  -3   61.59    5.70
  -7  -1  -3   58.89    5.10
   7   1  -3   72.39    3.90
   7   1  -3   58.59    3.10
  -7   1   3   58.99    5.70
  -7   1   3   67.99    5.40
  -7  -1  -3   67.99    5.70
  -7   1   3   71.79    5.00
  -7   1   3   65.29    6.50
  -7  -1  -3   61.29    4.40
  -7  -1   3   69.19    5.70
  -7   1  -3   48.00    5.40
  -7   1  -3   51.59    4.90
   7  -1  -3   63.69    3.00
  -7   1  -3   65.99    5.70
  -7  -1   3   54.59    5.30
  -7   1  -3   63.99    5.00
  -7   1  -3   66.39    4.50
  -7  -1   3   59.69    6.40
   7  -1  -3   55.49    3.60
  -8   1   3   30.40    5.20
  -8  -1  -3   22.80    3.70
   8   1  -3   24.20    2.90
  -8   1   3   20.60    3.70
  -8  -1  -3   24.40    4.10
  -8  -1  -3   24.00    3.50
  -8   1   3   16.90    4.00
  -8  -1   3   18.30    3.70
  -8   1  -3   29.30    3.50
  -8  -1   3   19.50    4.00
  -8   1  -3   23.10    3.30
  -8   1  -3   22.20    3.90
  -8   1  -3   25.30    3.40
   8  -1  -3   25.70    3.00
  -8   1  -3   29.90    4.30
  -9  -1  -3   14.20    2.80
  -9   1   3   21.90    3.10
  -9   1   3   17.40    3.80
   9   1  -3   15.20    2.00
  -9  -1  -3   21.00    3.30
  -9  -1  -3   20.50    3.00
  -9  -1   3   22.40    3.50
  -9  -1   3   23.00    4.00
  -9   1  -3   16.70    2.70
  -9   1  -3   16.70    2.50
  -9   1  -3   18.90    3.20
  -9   1  -3   16.10    2.60
 -10   1   3   27.10    2.80
 -10  -1  -3   31.00    2.70
 -10  -1  -3   20.90    2.20
 -10   1   3   24.40    3.30
 -10  -1  -3   23.50    2.80
 -10   1  -3   26.20    2.70
 -10  -1   3   23.90    3.00
 -10  -1   3   24.60    3.40
 -10   1  -3   23.30    2.30
   0   2   3 1103.59   49.70
   0  -2  -3 1128.39   29.70
   0  -2   3 1107.69   29.90
   0   2  -3 1114.49   29.50
   0   2  -3 1135.69   29.70
   0  -2  -3 1111.29   29.90
   0   2   3 1112.29   30.00
   0  -2   3 1128.09   49.99
  -1   2   3 1667.23   44.20
  -1  -2  -3 1738.33   44.00
   1  -2   3 1676.43   43.90
  -1  -2  -3 1722.73   44.00
   1   2  -3 1601.94   43.90
  -1   2   3 1609.74   44.00
   1   2  -3 1622.64   44.20
  -1   2   3 1730.53   64.29
  -1   2  -3 1690.43   44.60
   1   2   3 1718.33   66.09
   1  -2  -3 1593.04   44.20
  -1   2  -3 1631.74   43.70
  -1  -2   3 1737.73   44.30
  -1   2  -3 1692.63   43.70
   1  -2  -3 1710.43   44.00
   2  -2   3  823.72   22.80
  -2   2   3  854.01   43.10
  -2   2   3  873.71   23.00
   2   2  -3  845.12   23.50
   2   2  -3  888.31   23.30
  -2  -2  -3  844.62   22.80
  -2  -2  -3  793.32   45.20
  -2   2   3  870.41   24.10
   2   2  -3  847.92   23.20
  -2   2   3  869.01   23.20
  -2  -2   3  907.11   23.30
  -2   2  -3  904.71   24.20
  -2  -2   3  843.52   44.30
   2   2   3  856.51   23.10
   2  -2  -3  825.52   23.00
   2  -2  -3  882.91   23.20
  -2   2  -3  862.71   38.80
  -3   2   3   62.79   18.10
   3   2  -3   72.69    3.70
  -3   2   3   71.69    2.70
   3  -2   3   79.49    2.90
  -3   2   3   74.79    4.50
   3   2  -3   78.69    3.60
   3   2  -3   80.09    3.20
   3   2   3   72.79    3.00
   3  -2  -3   69.79    3.00
  -3  -2   3   45.10   19.40
  -3   2  -3   76.69    9.10
  -3  -2   3   72.39    3.60
  -3   2  -3   75.59    8.20
  -3   2  -3   74.09    4.50
   3  -2  -3   71.69    3.00
  -4  -2  -3   40.80    3.10
  -4   2   3   40.10    4.40
   4   2  -3   45.70    2.70
   4   2  -3   41.90    2.50
  -4   2   3   37.90   16.90
   4  -2   3   38.10    1.70
  -4   2  -3   41.30    4.10
   4   2   3   41.60    2.40
   4  -2  -3   40.80    2.40
  -4  -2   3   44.50    3.40
   4  -2  -3   39.20    2.30
  -4  -2   3    3.50   17.90
   5   2  -3    0.90    1.00
  -5   2   3   -1.30    2.00
  -5   2   3  -12.30   14.10
  -5  -2  -3    4.10    1.90
  -5  -2  -3    0.80    1.40
   5   2  -3   -0.80    0.80
  -5   2   3    1.60    2.10
  -5   2  -3    3.40    2.10
   5   2   3   -0.70    0.80
   5   2   3    1.70    0.70
   5  -2  -3   -0.20    0.90
  -5  -2   3    2.70    1.60
   5  -2  -3    3.50    1.20
  -5  -2   3    2.70    1.90
  -6   2   3  221.88   10.00
   6   2  -3  237.38    9.00
   6   2  -3  248.18    8.00
  -6  -2  -3  253.47   10.60
  -6   2   3  237.08   11.20
  -6   2   3  233.88    8.90
  -6  -2  -3  211.68    8.80
  -6  -2  -3  244.18   10.20
  -6   2   3  251.57   11.20
  -6  -2  -3  243.78   10.60
  -6  -2   3  241.28   10.90
  -6   2  -3  246.08    9.70
   6   2   3  244.38    7.50
  -6   2  -3  248.58   10.80
  -6  -2   3  240.18    9.70
   6  -2  -3  250.37    7.80
   6  -2  -3  248.78    8.00
  -6   2  -3  241.18   10.40
  -6   2  -3  237.68    9.40
  -6  -2   3  253.77   10.60
  -6   2  -3  229.58    9.60
  -7  -2  -3    1.80    2.10
  -7   2   3    5.20    2.90
  -7   2   3    2.10    2.30
   7   2  -3    1.20    1.10
   7   2  -3    2.40    1.40
  -7  -2  -3    0.00    2.60
  -7  -2  -3    4.80    2.70
  -7   2   3    3.60    2.20
  -7  -2  -3    1.60    2.50
  -7   2  -3    3.40    2.60
  -7   2  -3    2.40    1.90
  -7   2  -3    4.20    2.50
  -7   2  -3    2.50    1.70
  -7  -2   3    3.00    2.20
   7  -2  -3    0.50    1.40
   7   2   3    3.20    1.30
  -7  -2   3    1.00    2.70
  -7   2  -3    3.70    2.30
  -8   2   3   11.10    3.60
  -8   2   3   10.60    3.90
  -8  -2  -3   11.40    2.90
  -8  -2  -3   16.00    3.90
  -8  -2  -3   12.40    3.60
  -8   2   3   11.00    3.90
   8   2  -3   13.60    2.10
  -8   2  -3    8.80    3.10
   8  -2  -3   10.50    2.00
   8   2   3    7.70    1.70
  -8   2  -3   16.70    5.10
  -8  -2   3   16.90    4.00
  -8  -2   3   18.60    3.80
  -8   2  -3   14.00    4.30
  -9  -2  -3   12.70    2.60
  -9  -2  -3   19.40    3.40
   9   2  -3   12.90    2.10
  -9   2   3   15.70    3.00
  -9  -2  -3   12.90    2.70
  -9   2   3   14.00    3.60
  -9   2  -3   17.00    2.90
  -9   2  -3   15.40    2.60
   9  -2  -3   13.10    2.00
  -9  -2   3   14.30    2.90
  -9   2  -3   17.60    2.50
  -9   2  -3   11.70    2.30
  -9  -2   3   19.50    4.10
 -10   2   3    3.30    1.50
 -10   2   3    6.10    2.20
 -10  -2  -3    2.90    1.40
 -10  -2  -3    2.60    1.60
 -10  -2  -3    3.70    1.80
 -10  -2   3    5.80    1.80
 -10   2  -3    4.30    1.70
 -10   2  -3    3.50    1.70
 -10  -2   3    5.30    2.40
   0   3   3   -0.20    1.20
   0   3  -3    0.20    0.70
   0  -3   3    0.50    1.00
   0  -3  -3    1.30    0.90
   0  -3   3    0.40    0.80
   0   3   3    3.10   19.30
   0   3   3    0.50    0.80
   0  -3   3   19.00   20.40
   0  -3  -3    1.00    1.20
   0   3  -3    0.50    0.90
  -1   3   3 1314.77   58.79
   1  -3   3 1368.06   65.99
  -1  -3  -3 1373.26   36.50
   1   3  -3 1354.76   36.30
  -1   3   3 1386.06   36.60
   1  -3   3 1346.67   36.30
   1   3  -3 1413.56   36.70
   1   3  -3 1416.56   36.50
  -1  -3  -3 1354.06   36.30
  -1   3   3 1336.07   36.50
   1   3   3 1339.97   36.90
   1  -3  -3 1433.16   36.40
   1  -3  -3 1322.47   36.70
   1   3   3 1456.85   64.29
  -1  -3   3 1372.96   36.70
   1  -3  -3 1367.26   36.30
  -1   3  -3 1391.36   36.10
  -1   3  -3 1362.56   37.00
  -1   3  -3 1393.06   36.10
   1   3   3 1378.56   36.50
  -1  -3   3 1364.46   62.29
   1   3   3 1338.47   36.20
   2   3  -3  264.47    8.00
  -2   3   3  270.87    9.00
   2  -3   3  254.27    7.60
  -2   3   3  256.57   28.20
   2   3  -3  258.97    7.90
   2   3  -3  260.57    8.30
  -2  -3  -3  251.27    7.60
  -2  -3  -3  246.08   35.70
  -2   3   3  248.58    7.80
  -2   3   3  266.37    7.80
  -2  -3  -3  264.17    7.50
   2   3   3  259.67    7.70
  -2   3  -3  276.07    9.00
  -2   3  -3  312.37   29.50
   2  -3  -3  249.28    8.30
   2   3   3  269.77    8.00
  -2  -3   3  266.97    8.10
   2  -3  -3  261.57    7.90
   2  -3  -3  261.07    8.80
  -2  -3   3  286.47   32.10
  -3   3   3  176.58    5.60
   3   3  -3  197.08    6.20
   3   3  -3  184.28    6.10
  -3   3   3  189.68    7.90
   3  -3   3  172.48    5.60
   3   3  -3  186.38    6.70
  -3   3   3  191.08   26.80
  -3  -3   3  180.48    6.20
  -3  -3   3  185.78    5.70
   3  -3  -3  181.38    5.90
  -3   3  -3  210.18   22.10
  -3  -3   3  198.68   45.00
   3   3   3  180.38    5.80
  -3   3  -3  183.48    7.60
   3  -3  -3  179.78    6.00
   4   3  -3  306.47   10.80
   4   3  -3  338.37   10.30
  -4   3   3  380.76   32.80
   4   3  -3  330.27   10.10
  -4   3   3  334.57   12.40
  -4  -3   3  336.57   10.60
   4   3   3  337.27    9.70
   4  -3  -3  334.77   10.00
   4   3   3  328.67    9.90
  -4   3  -3  321.37   12.00
  -4  -3   3  344.87   35.70
   4  -3  -3  335.07    9.80
  -5  -3  -3  446.46   15.50
   5   3  -3  468.85   13.80
  -5  -3  -3  450.45   15.90
  -5   3   3  472.35   16.80
  -5  -3  -3  462.05   16.20
   5   3  -3  470.55   13.70
  -5   3   3  455.55   31.90
   5  -3  -3  468.35   13.40
  -5  -3   3  458.75   14.40
  -5   3  -3  465.55   16.20
   5   3   3  466.55   13.20
  -5  -3   3  460.55   15.80
   5   3   3  461.45   13.20
  -5   3  -3  464.15   15.00
   5  -3  -3  467.25   13.30
  -5  -3   3  426.76   15.90
  -6  -3  -3    4.10    2.80
  -6   3   3    2.90    2.80
   6   3  -3    6.10    2.20
  -6   3   3    6.10    2.80
   6   3  -3    6.00    1.30
  -6  -3  -3    4.90    2.60
  -6  -3  -3    4.70    2.10
  -6   3   3    5.40    2.20
  -6   3   3    7.20    2.20
   6  -3  -3    4.70    1.40
  -6   3  -3    2.70    1.70
   6   3   3    9.40    1.50
  -6  -3   3    7.70    2.60
   6   3   3    6.60    1.00
  -6   3  -3   10.40    3.20
  -6   3  -3    6.80    2.30
  -6  -3   3   11.40    2.80
  -7   3   3   26.40    5.00
  -7  -3  -3   20.80    3.60
  -7  -3  -3   19.40    3.80
   7   3  -3   30.90    2.40
  -7   3   3   22.20    4.70
  -7  -3  -3   25.40    3.90
   7   3  -3   26.30    3.10
  -7   3   3   28.90    3.90
  -7   3   3   24.80    3.60
   7  -3  -3   30.50    2.90
  -7  -3   3   28.90    4.50
  -7   3  -3   31.90    3.60
  -7   3  -3   35.90    3.80
   7   3   3   23.00    2.40
  -7  -3   3   23.30    3.70
  -7   3  -3   27.40    5.40
  -7   3  -3   24.40    3.30
  -7   3  -3   23.30    3.60
  -8  -3  -3   64.19    5.40
  -8   3   3   73.99    9.90
  -8   3   3   80.49    7.60
  -8  -3  -3   69.49    6.00
   8   3  -3   62.69    4.10
  -8  -3  -3   74.39    6.40
  -8   3   3   63.69    6.70
   8  -3  -3   69.19    4.10
  -8  -3   3   65.89    6.00
  -8   3  -3   54.49    6.30
  -8   3  -3   64.89    5.20
   8   3   3   69.39    3.80
  -8  -3   3   73.19    6.50
  -8   3  -3   65.09    8.10
  -8   3  -3   56.99    6.00
  -9   3   3   32.00    3.50
  -9   3   3   43.40    5.20
  -9   3   3   41.10    4.00
  -9  -3  -3   45.30    4.70
  -9  -3  -3   46.50    4.20
  -9  -3  -3   43.50    4.30
   9   3  -3   33.90    3.00
  -9  -3   3   42.10    4.40
   9  -3  -3   31.20    3.10
  -9   3  -3   30.80    3.40
  -9   3  -3   39.90    4.30
  -9  -3   3   42.00    5.30
  -9   3  -3   40.80    3.60
   9   3   3   34.20    2.90
 -10  -3  -3    8.40    2.10
 -10   3   3    5.50    2.20
 -10   3   3   10.70    2.60
 -10  -3  -3    7.60    1.60
 -10  -3  -3    8.60    1.90
 -10  -3   3    9.40    2.30
 -10  -3   3   10.00    2.00
   0  -4  -3   17.50    2.10
   0   4   3    3.20   23.90
   0   4   3   16.00    2.00
   0  -4  -3   16.70    1.70
   0   4  -3   16.30    1.50
   0  -4   3   17.40    2.10
   0  -4  -3   18.50    1.90
   0  -4   3  -13.30   23.60
   0  -4   3   15.30    1.70
   0   4   3   16.10    1.80
   0  -4   3   14.80    1.40
   0   4   3   15.70    1.70
  -1   4   3   91.69   23.50
   1   4  -3  115.89    4.50
  -1   4   3  109.19    4.50
  -1   4   3  113.99    4.80
   1   4  -3  114.09    4.20
  -1  -4  -3  114.39    4.20
   1  -4   3  108.79    4.70
   1   4  -3  110.89    4.10
  -1  -4  -3  113.29    4.60
  -1   4   3  113.59    4.30
   1  -4   3  114.99    4.20
   1  -4   3  198.78   40.40
   1  -4  -3  117.89    4.30
   1   4   3  113.99    4.10
  -1   4  -3  117.79    4.80
   1   4   3  110.29    4.80
  -1  -4   3   99.89   28.10
   1  -4  -3  114.79    4.20
  -1  -4   3  113.49    4.00
   1   4   3  118.19    4.40
   1   4   3   85.49   36.10
   1  -4  -3  110.99    4.70
  -1   4  -3  117.09    4.00
  -1   4  -3  118.19    3.90
  -1  -4   3  116.79    4.70
   2  -4   3  241.98    7.30
   2  -4   3  240.48    7.00
   2   4  -3  233.88    7.50
   2   4  -3  234.18    7.90
  -2   4   3  251.67   31.10
  -2   4   3  230.08    7.40
  -2  -4  -3  244.48    7.50
  -2   4   3  247.88    7.40
  -2  -4  -3  233.08    7.30
   2   4  -3  241.58    7.60
   2   4   3  248.38   54.59
  -2   4  -3  196.78   35.30
   2  -4  -3  263.37    9.30
  -2  -4   3  242.68    7.80
  -2   4  -3  227.58    6.80
   2   4   3  233.68    7.30
   2  -4  -3  233.68    7.30
   2  -4  -3  231.18    8.00
   2   4   3  222.18    8.10
  -2  -4   3  260.07   34.70
   3   4  -3  274.07    8.30
  -3  -4  -3  242.58    7.60
   3   4  -3  253.07    8.20
  -3   4   3  265.97   10.20
  -3   4   3  249.68    7.70
   3  -4   3  260.87    7.50
   3   4  -3  260.37    8.80
  -3   4   3  194.98   28.90
  -3  -4   3  179.18   30.90
  -3   4  -3  250.67   25.10
  -3  -4   3  262.77    8.10
   3   4   3  263.67    8.30
   3   4   3  269.47    8.10
   3   4   3  258.67    9.10
   3  -4  -3  267.77    8.10
  -3   4  -3  298.67   31.50
   3  -4  -3  263.57    8.20
   3  -4  -3  244.18    8.80
  -3   4  -3  270.87   10.00
  -3  -4   3  263.27    7.90
   4   4  -3   -0.10    1.40
   4  -4   3    1.00    0.80
   4   4  -3    0.00    1.10
  -4   4   3    5.70   19.00
   4  -4   3    0.20    0.60
   4   4  -3   -0.20    1.00
  -4   4   3   -2.30    1.90
   4  -4  -3   -1.30    1.00
  -4  -4   3   -1.10    1.00
   4   4   3   -0.40    0.90
   4  -4  -3    0.50    1.00
  -4   4  -3    0.90    2.10
   4   4   3    0.40    1.10
  -5  -4  -3   59.69    5.20
   5   4  -3   62.39    3.40
  -5  -4  -3   65.99    5.60
  -5   4   3   51.99   19.10
  -5   4   3   59.69    5.60
  -5   4   3   60.29    4.40
   5   4  -3   62.99    3.50
   5  -4   3   61.99    2.40
  -5   4  -3   59.49    5.30
   5  -4  -3   57.69    3.20
  -5  -4   3   60.19    7.20
  -5   4  -3   61.19    4.60
   5   4   3   60.99    3.10
  -5   4  -3   58.59    4.20
   5   4   3   60.79    3.20
   5  -4  -3   62.49    3.30
  -5  -4   3   59.59    5.00
  -6  -4  -3  118.69    6.70
   6   4  -3  116.99    5.30
  -6   4   3  118.79    8.00
  -6   4   3  119.19    7.60
  -6   4   3  105.89    6.00
  -6   4   3  116.59    6.60
   6  -4   3  113.09    3.90
  -6  -4  -3  125.39    7.70
  -6  -4  -3  117.19    7.00
   6   4  -3  111.69    4.90
  -6  -4   3  106.09    7.20
  -6   4  -3  114.29    6.10
   6   4   3  117.39    4.90
  -6   4  -3  116.29    6.20
  -6   4  -3  107.19    6.80
   6  -4  -3  116.59    4.60
   6   4   3  109.59    4.40
   6  -4  -3  113.99    4.90
  -6  -4   3  109.69    6.80
  -6   4  -3   95.09    5.70
  -6   4  -3  118.29    7.60
  -7   4   3  171.88    8.10
  -7   4   3  169.68   10.10
  -7  -4  -3  183.98    8.70
   7   4  -3  170.58    7.60
  -7  -4  -3  165.38    9.10
  -7   4   3  186.38   10.00
  -7  -4  -3  188.08    9.40
   7   4  -3  168.08    7.10
  -7   4   3  148.49    8.20
   7   4  -3  175.88    7.10
  -7   4  -3  166.08    7.80
   7   4   3  171.28    6.60
  -7   4  -3  160.78    7.30
  -7  -4   3  174.88    9.20
  -7   4  -3  172.48    9.60
  -7  -4   3  174.88    9.30
  -7   4  -3  141.89    8.10
  -7  -4   3  169.28    8.30
   7  -4  -3  167.18    6.70
  -7   4  -3  162.48    7.50
  -8  -4  -3   15.40    3.50
  -8  -4  -3   25.90    4.60
  -8   4   3   22.80    4.40
  -8  -4  -3   28.70    4.20
   8   4  -3   14.70    3.00
  -8   4   3   28.50    3.70
  -8   4   3   23.20    3.40
  -8   4   3   24.70    4.40
   8   4  -3   21.90    2.70
  -8   4  -3   23.10    2.70
  -8   4  -3   21.70    4.00
   8   4   3   22.00    2.40
  -8   4  -3   23.90    3.10
  -8  -4   3   26.90    4.10
  -8   4  -3   19.30    3.30
   8  -4  -3   26.50    3.00
   8  -4  -3   23.80    3.30
  -8  -4   3   16.50    3.60
  -8   4  -3   25.20    3.20
  -8  -4   3   17.90    3.50
   9   4  -3   -0.40    1.40
  -9  -4  -3    0.80    1.80
  -9  -4  -3    0.20    2.00
   9   4  -3   -2.80    1.90
  -9   4   3    0.90    1.70
  -9   4   3    4.40    2.40
  -9  -4  -3    0.20    2.00
  -9   4  -3    0.90    1.70
   9   4   3   -1.90    1.50
  -9   4  -3    5.40    2.00
   9  -4  -3   -1.70    1.60
  -9  -4   3    2.50    2.00
  -9  -4   3    1.00    2.10
  -9   4  -3   -1.40    2.00
 -10   4   3   16.60    2.60
 -10  -4  -3   19.90    2.50
 -10  -4  -3   13.40    2.00
 -10  -4  -3   17.50    2.40
 -10  -4   3   20.20    2.70
 -10   4  -3   19.70    1.90
 -10  -4   3   17.80    2.40
   0   5   3    0.80    1.10
   0  -5   3  -81.29   30.70
   0  -5   3   -1.00    1.70
   0  -5  -3   -1.30    1.00
   0   5   3    0.30    1.50
   0  -5  -3    1.10    1.60
   0   5  -3    0.80    0.90
   0   5   3   19.70   26.30
   0  -5  -3    0.30    1.10
   0   5  -3    0.10    1.10
   0  -5   3    0.40    0.90
   0   5   3    0.10    1.00
   0   5   3   -0.80    1.20
   0  -5   3   -1.00    1.30
   1  -5   3  168.18    5.50
   1  -5   3  165.98    5.80
  -1   5   3  166.48    6.20
   1   5  -3  165.58    5.70
  -1  -5  -3  175.78    6.40
  -1   5   3  164.98    6.50
  -1   5   3  152.08   32.10
   1   5  -3  165.18    6.20
   1  -5   3  160.88    6.40
  -1   5   3  159.28    5.80
  -1  -5  -3  169.88    5.80
   1   5   3  196.68   42.00
   1   5   3  172.48    5.80
   1  -5  -3  159.88    6.40
   1   5   3  187.58    7.50
  -1  -5   3  164.28    5.60
  -1   5  -3  166.38    5.60
  -1  -5   3  158.98    5.80
   1  -5  -3  167.68    5.90
  -1   5  -3  168.38    6.40
  -1   5  -3  190.58   27.40
  -1  -5   3  198.78   35.00
   1  -5  -3  166.08    5.80
  -1   5  -3  163.78    5.50
  -1  -5   3  167.28    6.40
   1   5   3  169.78    6.00
  -2  -5  -3  703.43   19.10
   2   5  -3  684.43   19.00
  -2   5   3  706.83   18.90
  -2   5   3  690.73   19.00
  -2   5   3  660.43   20.30
   2  -5   3  677.23   19.80
  -2  -5  -3  669.63   18.90
  -2   5   3  719.23   78.59
   2  -5   3  688.43   18.50
   2  -5   3  664.83   18.90
   2   5  -3  653.93   19.40
   2   5  -3  663.83   19.10
   2  -5  -3  676.83   18.80
   2  -5  -3  671.93   19.10
   2   5   3  687.43   18.90
  -2   5  -3  678.73   20.20
   2   5   3  773.52   81.79
  -2  -5   3  700.03   19.50
   2   5   3  630.34   19.60
  -2   5  -3  650.13   18.30
  -2  -5   3  699.13   50.89
  -2   5  -3  702.33   42.90
   2   5   3  680.93   19.20
   2  -5  -3  649.14   19.60
  -2   5  -3  611.74   60.89
  -3   5   3  561.94   18.20
   3  -5   3  575.64   15.60
  -3   5   3  494.15   45.40
   3   5  -3  593.84   16.40
  -3  -5  -3  533.35   15.70
   3   5  -3  568.34   16.30
   3  -5   3  570.54   15.90
  -3   5   3  554.84   15.70
   3   5  -3  553.74   16.80
   3   5   3  579.24   16.50
  -3  -5   3  583.14   16.10
   3  -5  -3  562.94   16.20
  -3   5  -3  557.84   18.00
  -3   5  -3  505.55   36.90
   3  -5  -3  539.35   17.00
   3   5   3  571.04   16.10
   3   5   3  559.34   17.20
   3  -5  -3  540.55   16.10
  -3   5  -3  556.24   55.89
   4   5  -3  242.18    8.20
  -4   5   3  239.58   10.60
   4   5  -3  247.48    8.30
  -4   5   3  206.48   33.00
   4  -5   3  244.68    7.70
   4   5  -3  231.98    9.00
  -4   5  -3  238.78   10.20
   4  -5  -3  241.88    7.90
   4  -5  -3  232.18    8.00
  -4   5  -3  267.47   22.40
   4   5   3  246.18    8.00
   4   5   3  247.88    8.20
  -4   5  -3  231.28   24.50
  -5   5   3   51.09   24.90
   5   5  -3   63.79    4.50
  -5   5   3   56.89    5.80
  -5   5   3   47.30   40.00
   5  -5   3   59.79    2.80
   5   5  -3   68.79    4.30
  -5   5   3   64.49    4.40
  -5  -5  -3   61.39    4.60
  -5  -5  -3   66.19    5.00
  -5  -5   3   60.59    4.80
  -5  -5   3   67.19    5.10
  -5   5  -3   67.69    5.70
  -5   5  -3   60.69    4.40
   5   5   3   63.69    3.60
   5  -5  -3   64.79    3.80
  -5   5  -3   67.69    4.50
   5  -5  -3   65.19    3.60
  -6  -5  -3   31.60    4.70
  -6   5   3   32.10    3.70
  -6   5   3   36.10    3.80
  -6  -5  -3   40.80    5.40
  -6   5   3   37.90    4.80
   6   5  -3   34.50    3.30
  -6   5   3   38.20    5.50
   6   5  -3   33.50    2.80
   6   5  -3   30.60    3.20
   6   5  -3   35.40    4.10
  -6  -5   3   35.60    4.30
  -6   5  -3   34.40    3.60
  -6   5  -3   32.40    4.30
   6  -5  -3   30.80    3.00
   6   5   3   33.80    2.60
   6  -5  -3   37.60    2.70
   6   5   3   36.80    3.20
  -6   5  -3   34.20    4.80
  -6  -5   3   34.00    4.50
  -7   5   3    5.70    2.60
   7   5  -3   11.30    2.20
  -7   5   3    5.80    3.20
  -7   5   3    6.60    3.00
  -7  -5  -3   10.30    2.90
   7   5  -3   11.80    1.90
  -7  -5  -3    8.40    3.00
   7  -5   3   10.70    1.60
  -7  -5  -3    9.30    3.20
  -7   5   3    9.80    3.20
   7   5  -3    5.10    2.50
  -7   5  -3    7.00    2.50
   7  -5  -3    8.50    2.00
  -7   5  -3    7.70    2.80
   7   5   3    6.20    1.90
  -7   5  -3    9.10    3.30
  -7  -5   3   12.50    3.00
   7   5   3    9.60    2.10
  -7  -5   3   12.90    3.50
  -7  -5   3    6.60    2.90
  -7   5  -3   11.10    2.90
   8   5  -3    1.20    1.90
  -8  -5  -3    3.50    2.90
  -8  -5  -3    2.60    2.50
  -8   5   3    3.30    2.60
   8   5  -3    3.80    1.80
  -8   5   3    2.60    2.10
  -8  -5  -3    5.80    2.30
  -8   5   3    3.00    2.90
  -8  -5   3    1.90    2.20
  -8   5  -3    5.80    2.60
  -8  -5   3    3.50    2.60
  -8  -5   3    1.80    2.70
   8   5   3   -1.00    1.50
  -8   5  -3    3.10    2.00
  -8   5  -3    6.70    2.20
   8  -5  -3    4.80    1.90
   9   5  -3   11.70    1.90
  -9  -5  -3   13.60    2.50
  -9   5   3   13.50    3.00
  -9  -5  -3   12.60    2.70
  -9   5   3   11.10    2.20
  -9  -5  -3   11.20    2.70
  -9   5  -3   14.20    2.40
   9  -5  -3   11.30    2.10
  -9  -5   3   10.20    2.50
  -9  -5   3    6.80    2.50
 -10  -5  -3   31.30    2.90
 -10  -5  -3   32.60    2.60
 -10  -5  -3   21.10    2.40
 -10   5   3   30.00    3.30
 -10  -5   3   28.40    3.20
 -10  -5   3   30.60    2.90
 -10   5  -3   23.10    2.40
   0  -6  -3  486.85   15.00
   0   6  -3  485.75   14.70
   0  -6   3  495.85   14.50
   0   6  -3  443.96   50.19
   0  -6  -3  481.25   14.20
   0   6  -3  468.75   13.90
   0  -6  -3  484.15   14.50
   0   6   3  482.25   14.90
   0   6   3  515.45   58.39
   0   6  -3  505.45   14.60
   0  -6   3  501.35   15.20
   0   6   3  497.95   14.20
   0   6   3  492.15   14.60
   0  -6   3  500.85   14.20
   0   6   3  499.75   14.70
  -1   6   3  135.79    5.50
   1  -6   3  139.99    5.40
  -1   6   3  138.99    6.20
  -1  -6  -3  139.19    6.10
  -1   6   3  112.09   53.79
   1  -6   3  134.89    6.20
   1   6  -3  137.49    5.80
  -1  -6  -3  141.09    5.40
   1   6  -3  139.89    5.20
   1  -6   3  140.09    5.10
   1   6  -3  174.68   39.30
   1   6  -3  141.59    5.40
  -1   6   3  145.19    6.00
  -1   6  -3  159.58   31.70
   1   6   3  132.89    6.20
   1   6   3  200.38   49.40
   1   6   3  135.19    5.60
  -1  -6   3  143.39    6.20
   1   6   3  142.39    5.40
  -1   6  -3  143.89    5.20
  -1   6  -3  128.09    5.00
   1  -6  -3  130.99    6.20
  -1  -6   3  138.19    5.10
  -1   6  -3  139.59    6.00
   1   6   3  132.59    4.90
   1  -6  -3  133.09    5.40
  -1  -6   3  141.49    5.50
   1  -6  -3  137.39    5.40
  -2   6   3    2.70    2.10
  -2  -6  -3    0.40    1.20
   2   6  -3   -2.20   53.99
  -2   6   3    0.60    1.60
  -2  -6  -3   -2.10    1.60
   2  -6   3   -1.80    1.10
  -2   6   3   -2.20    1.00
   2   6  -3    0.40    1.50
   2   6  -3   -1.50    1.50
  -2   6   3  -32.90   25.90
   2  -6   3    0.40    1.70
   2   6  -3   -0.30    1.20
  -2   6  -3    2.60   20.60
   2   6   3   -2.30    1.80
   2  -6  -3   -3.10    1.80
  -2  -6   3    0.60    1.70
  -2   6  -3    1.80    2.00
  -2   6  -3   65.99   63.79
   2   6   3   91.19   75.79
   2   6   3    0.90    1.20
   2   6   3    0.70    1.40
   2  -6  -3    3.00    1.50
   2  -6  -3    1.60    1.40
  -2   6  -3    0.40    0.80
   3   6  -3   -0.10    1.30
  -3   6   3   20.00   25.70
   3   6  -3    1.10    1.20
   3   6  -3    2.60    1.30
  -3  -6  -3    0.60    0.90
   3  -6   3   -0.30    1.00
  -3  -6  -3    1.90    1.00
   3  -6   3    0.50    1.00
  -3  -6  -3    2.10    1.00
   3   6  -3   18.40   99.69
  -3   6   3   -0.90    1.90
  -3   6   3    2.20    1.10
   3   6   3    0.10    1.20
   3  -6  -3    1.90    1.80
  -3   6  -3    1.90    2.00
   3   6   3    0.40    1.30
  -3   6  -3   27.40   48.60
  -3  -6   3    1.00    1.40
   3  -6  -3    1.30    1.30
   3   6   3    1.40    1.70
  -3   6  -3   26.50   20.40
   3  -6  -3   -0.30    1.20
   4  -6   3   19.60    1.80
  -4   6   3   16.30    2.50
   4   6  -3   19.70    2.30
   4   6  -3   21.40    2.50
  -4  -6  -3   19.30    2.90
   4   6  -3   19.60    2.80
  -4  -6  -3   20.90    3.30
  -4   6   3   31.80   26.60
   4  -6   3   20.70    2.10
  -4   6   3   18.80    3.90
   4  -6  -3   21.00    2.20
  -4   6  -3   23.30    2.70
  -4   6  -3   23.10   18.90
   4  -6  -3   19.30    2.20
  -4   6  -3   17.40    3.30
   4   6   3   21.60    2.90
  -4   6  -3   19.20    2.70
  -4   6  -3  -31.50   27.40
   4   6   3   22.10    2.40
   4   6   3   23.90    2.50
  -5   6   3   18.40   27.00
   5   6  -3   42.60    3.90
   5  -6   3   48.70    2.70
  -5  -6  -3   45.10    4.60
  -5   6   3   49.20    5.80
   5  -6   3   38.00    2.60
  -5   6   3   46.90    4.40
  -5  -6  -3   44.20    4.10
   5   6  -3   43.90    3.20
  -5   6   3    8.30   56.09
   5   6  -3   41.60    4.50
   5   6  -3   43.90    3.50
   5  -6  -3   49.40    3.20
   5   6   3   38.90    3.30
  -5   6  -3   41.30    3.90
  -5  -6   3   37.00    4.30
   5   6   3   43.40    3.10
  -5   6  -3   49.20    5.30
  -5   6  -3   45.30    4.00
  -5  -6   3   36.00    4.10
  -6  -6  -3   17.80    3.20
   6   6  -3   18.20    2.60
  -6  -6  -3   19.00    3.30
  -6   6   3   28.90    4.40
  -6   6   3   24.80    4.90
   6   6  -3   21.00    2.60
   6  -6   3   23.40    2.20
  -6  -6  -3   21.00    4.20
   6   6  -3   16.80    4.50
  -6   6   3   21.50    3.70
  -6   6  -3   18.90    4.00
  -6   6  -3   24.80    3.10
   6  -6  -3   22.70    2.70
   6   6   3   28.40    2.50
  -6  -6   3   27.10    4.00
   6  -6  -3   26.00    2.50
  -6  -6   3   21.90    3.80
   6   6   3   28.30    3.20
  -6   6  -3   22.70    3.20
   7   6  -3   10.70    2.10
   7   6  -3    9.70    2.40
   7   6  -3   13.50    3.10
  -7  -6  -3    9.80    2.50
  -7  -6  -3   15.60    3.80
  -7   6   3   12.40    3.40
  -7  -6  -3   12.70    2.90
  -7   6   3   17.10    3.60
  -7   6   3    7.90    3.60
  -7  -6   3   10.40    3.40
  -7   6  -3   11.90    2.50
  -7  -6   3   14.90    3.30
  -7   6  -3   12.20    2.90
   7   6   3    7.10    2.70
  -7  -6   3    7.90    3.10
   7   6   3    7.20    1.80
  -7   6  -3    5.00    3.00
  -8  -6  -3    6.70    2.30
  -8  -6  -3    6.10    2.60
  -8   6   3    6.50    2.80
  -8   6   3    8.20    3.10
  -8  -6  -3    7.10    2.90
   8  -6   3    6.60    2.60
   8   6  -3    9.50    2.10
  -8   6  -3    7.00    2.30
  -8  -6   3    5.40    2.40
   8   6   3    8.30    1.90
   8  -6  -3    5.80    1.90
  -8  -6   3    9.40    2.90
  -8  -6   3    5.10    2.50
  -8   6  -3   12.20    2.30
  -9  -6  -3    2.20    2.10
  -9   6   3    0.90    2.20
  -9   6   3    1.60    1.70
  -9  -6  -3    4.90    2.60
  -9  -6  -3    2.20    2.10
   9   6  -3    3.50    1.50
  -9  -6   3   -0.70    2.00
  -9  -6   3    2.30    2.00
  -9   6  -3    0.10    1.70
   9  -6  -3    5.50    1.80
   0  -7  -3    0.80    1.40
   0   7   3  -46.20   36.90
   0  -7   3    1.00    1.90
   0   7  -3   -0.70    1.10
   0   7   3    0.90    1.30
   0   7   3   -0.20    2.00
   0  -7  -3    0.70    2.10
   0   7  -3    1.40    1.10
   0   7  -3   -1.10    1.40
   0  -7   3    1.50    1.20
   0  -7   3    1.00    1.40
   0  -7  -3    0.00    1.40
   0   7   3    0.20    1.40
   0   7   3    0.90    1.50
   0   7  -3   30.10   35.80
  -1  -7  -3   -1.40    1.90
  -1   7   3   -0.20    1.30
  -1   7   3    0.80    1.80
   1  -7   3    0.30    1.80
  -1   7   3  -23.80   33.80
   1   7  -3   -1.00    1.10
   1   7  -3    5.70   39.70
   1  -7   3    0.80    1.30
   1   7  -3   -1.00    1.40
   1  -7   3    0.30    1.10
  -1   7   3    1.40    2.00
  -1  -7  -3    0.40    1.30
   1   7  -3    0.60    1.20
  -1  -7   3    0.50    1.10
   1   7   3  -97.69   55.29
  -1   7  -3   -5.50   27.70
   1   7   3    0.70    1.40
  -1  -7   3    0.00    1.30
   1  -7  -3    0.70    1.50
  -1  -7   3   -2.10    1.60
   1   7   3   -1.30    1.30
  -1   7  -3   -0.50    1.00
  -1   7  -3    0.50    1.30
   1  -7  -3   -0.20    1.30
  -1   7  -3   -1.00    1.40
   1  -7  -3    3.00    2.20
   1   7   3    0.40    1.90
   2  -7   3  150.18    5.50
   2   7  -3  146.79    5.70
   2  -7   3  140.39    5.70
  -2   7   3   86.99   37.00
  -2   7   3  162.08    6.20
  -2  -7  -3  150.38    6.20
  -2  -7  -3  139.49    5.70
   2  -7   3  153.28    7.60
   2   7  -3  143.69    6.30
   2   7  -3  195.48   69.99
   2   7  -3  143.09    5.90
  -2   7   3  141.89    7.00
  -2   7   3  141.09    5.70
  -2   7  -3  141.69    6.80
   2  -7  -3  146.09    6.80
   2   7   3  145.69    6.70
  -2   7  -3  137.99   32.10
   2   7   3  143.19    5.70
  -2  -7   3  142.89    6.30
  -2   7  -3  127.09    5.00
   2  -7  -3  145.19    5.70
   2   7   3  141.29    6.00
   2  -7  -3  145.59    5.90
   2   7   3  115.39   90.09
   3  -7   3  114.69    4.50
   3   7  -3  109.49    5.10
   3   7  -3  111.49    5.00
  -3  -7  -3  107.39    5.80
   3  -7   3  116.29    4.90
  -3   7   3  110.29    5.70
  -3   7   3  104.29    6.70
   3   7  -3  107.99    5.60
  -3  -7  -3  108.19    4.70
  -3  -7  -3  113.79    4.30
  -3   7   3   82.09   32.60
   3  -7  -3  106.59    6.10
  -3  -7   3  111.29    5.10
   3   7   3  115.39    5.30
   3   7   3  105.09    5.90
   3  -7  -3  115.99    5.10
   3  -7  -3  113.19    4.90
   3   7   3  114.79    5.00
  -3   7  -3   75.39   27.50
  -3   7  -3  116.99    6.40
  -3   7  -3  143.29   78.79
  -4   7   3  155.38    7.30
   4   7  -3  169.78    6.70
   4   7  -3  161.68    6.60
   4   7  -3  156.18    6.90
   4  -7   3  155.78    5.90
  -4   7   3   77.39   33.30
  -4  -7  -3  156.48    7.50
  -4   7   3  163.48    8.90
   4   7  -3  167.08    7.80
  -4   7  -3  151.58    6.80
  -4  -7   3  152.88    7.30
   4   7   3  170.98    6.70
   4  -7  -3  167.48    8.80
   4   7   3  169.38    6.70
   4   7   3  146.59    7.60
  -4   7  -3  130.69   28.60
  -4   7  -3  155.48    6.90
  -4   7  -3  166.88    8.50
   4  -7  -3  174.68    8.90
  -4   7  -3  220.68   50.59
  -4  -7   3  155.38    7.40
   4  -7  -3  153.08    8.60
   5   7  -3    4.30    1.50
   5  -7   3    6.70    1.40
   5  -7   3    3.80    1.40
  -5   7   3   98.79   93.59
   5   7  -3    2.90    2.40
  -5  -7  -3    4.70    1.90
   5   7  -3    3.50    1.80
  -5   7   3    5.60    2.50
   5   7  -3    2.40    1.90
  -5   7   3   12.80   31.00
  -5  -7  -3    3.50    2.40
  -5   7   3    1.10    2.90
  -5   7  -3    1.30    2.50
  -5  -7   3    6.10    2.30
  -5  -7   3    7.00    2.40
   5  -7  -3    4.00    1.90
   5  -7  -3    3.60    1.60
   5   7   3    4.00    1.80
   5  -7  -3   -2.80    2.40
   5  -7  -3    4.00    1.50
  -5   7  -3    5.20    2.10
   5   7   3    5.30    1.60
  -5   7  -3    5.80    2.20
   6  -7   3    0.60    1.40
  -6  -7  -3    2.20    2.40
  -6  -7  -3    2.20    2.00
   6   7  -3    2.20    1.90
   6   7  -3    0.90    1.50
  -6   7   3   -0.80    2.90
   6   7  -3    4.50    1.70
  -6  -7  -3    5.80    3.40
  -6   7   3    2.90    2.70
  -6   7   3   -0.50    2.80
   6   7   3    0.50    1.70
  -6  -7   3    4.20    2.10
  -6   7  -3    1.90    2.10
  -6   7  -3    3.00    2.30
   6  -7  -3    0.90    1.90
   6   7   3    1.20    1.40
  -6  -7   3    8.60    2.70
  -6   7  -3    2.60    2.70
   7   7  -3    2.60    1.90
  -7   7   3    2.30    3.20
  -7  -7  -3    4.70    3.20
  -7  -7  -3    2.50    2.10
  -7   7   3    4.90    3.00
   7   7  -3    5.60    2.50
  -7   7   3    1.60    3.30
   7  -7   3   -1.40    1.40
  -7  -7  -3    0.60    2.90
  -7  -7   3    0.60    2.10
  -7  -7   3   -0.80    2.30
   7   7   3    3.30    2.00
  -7   7  -3    3.40    2.30
   7   7   3    1.10    1.80
   7  -7  -3    6.40    2.50
  -7  -7   3    8.20    4.30
   7  -7  -3   -0.20    1.70
  -8  -7  -3    2.50    2.30
   8   7  -3    2.90    1.70
  -8   7   3    2.10    2.30
  -8  -7  -3    2.50    1.70
  -8  -7  -3    3.90    2.30
  -8   7   3   -0.60    2.30
   8  -7   3    1.50    1.70
  -8  -7   3    2.10    2.40
  -8   7  -3    0.30    1.70
   8  -7  -3    6.60    2.60
  -8  -7   3    4.00    2.10
   8   7   3    3.20    1.80
  -8  -7   3    3.50    2.00
  -9  -7  -3    2.50    1.70
  -9   7   3    5.70    1.80
  -9  -7  -3    1.50    1.80
   9   7  -3    1.00    1.60
  -9  -7  -3    2.10    1.40
  -9   7   3    1.20    1.90
   9   7   3    2.90    1.60
  -9   7  -3    0.90    1.70
  -9  -7   3    1.50    1.60
  -9  -7   3    1.40    1.60
   0  -8  -3  359.76   11.30
   0   8  -3  347.67   11.80
   0  -8  -3  367.96   12.60
   0  -8   3  353.06   11.20
   0  -8  -3  365.86   11.80
   0   8   3  476.45   71.59
   0   8  -3  408.36   61.59
   0  -8   3  374.36   11.90
   0   8   3  365.56   11.80
   0   8  -3  355.66   11.70
   0   8   3  358.76   12.30
   0   8   3  356.46   11.10
   0   8  -3  363.86   11.50
   0   8   3  366.96   11.90
   0  -8   3  356.36   12.60
   1   8  -3  243.18    8.30
  -1  -8  -3  246.18    9.40
  -1  -8  -3  256.47    8.80
  -1   8   3  240.18   51.99
  -1   8   3  242.78    8.80
  -1   8   3  247.18    9.50
   1   8  -3  255.37    8.70
   1   8  -3  241.48    9.10
   1  -8   3  256.37    8.90
   1  -8   3  238.98    9.60
   1   8  -3  285.67   62.89
   1  -8   3  254.17    8.40
  -1   8   3  242.68    9.00
  -1   8  -3  258.57    9.10
   1  -8  -3  243.18    8.50
  -1  -8   3  243.78    9.50
   1  -8  -3  239.68    9.60
   1   8   3  289.77   79.69
  -1   8  -3  252.27    8.30
  -1   8  -3  233.38   43.70
  -1   8  -3  237.48    8.30
   1  -8  -3  255.57    8.90
   1   8   3  245.28    9.00
  -1  -8   3  235.98    8.30
   1   8   3  251.27    8.50
   1   8   3  253.77    9.60
  -1  -8   3  253.77    8.90
   2  -8   3   -0.40    1.20
   2   8  -3    0.80    1.30
   2  -8   3   -0.90    1.70
   2   8  -3    0.60    1.60
  -2  -8  -3   -0.30    2.00
  -2  -8  -3    1.50    1.30
  -2   8   3    1.50    1.20
  -2  -8  -3   -0.90    1.70
  -2   8   3    6.60   34.70
   2   8  -3    0.60    1.20
  -2   8   3    2.60    1.50
   2  -8   3    0.30    1.20
  -2   8   3   -1.30    1.80
   2   8  -3   67.49   72.29
  -2  -8   3   -1.40    1.40
   2  -8  -3    4.00    2.30
   2  -8  -3    1.60    1.40
   2   8   3   -0.20    1.40
   2   8   3    1.80    2.10
   2  -8  -3   -0.70    1.90
  -2  -8   3    1.90    1.70
   2   8   3   55.99  106.79
  -2   8  -3    0.60    1.70
  -2   8  -3   -0.20    1.80
   2   8   3   -0.30    1.30
   2  -8  -3   -0.70    1.40
  -2   8  -3   38.90   30.50
  -2   8  -3    1.50    1.10
  -3  -8  -3    1.70    1.30
   3   8  -3    1.40    1.30
  -3  -8  -3   -0.90    1.80
   3  -8   3    3.30    1.40
  -3   8   3   -1.10   50.49
  -3   8   3    3.00    2.20
   3  -8   3    0.30    1.20
   3   8  -3    2.60    1.40
   3  -8   3   -4.00    2.50
  -3  -8  -3    0.40    1.20
   3   8  -3    0.40    1.70
  -3   8  -3    2.10    1.90
   3   8   3    0.30    1.80
  -3  -8   3    3.60    1.10
   3  -8  -3    5.90    1.90
   3  -8  -3    2.80    1.70
  -3  -8   3    2.10    1.50
   3  -8  -3    3.90    2.60
   3   8   3    0.20    1.40
   3  -8  -3    2.40    1.00
   3  -8  -3    1.80    2.50
  -3   8  -3    2.80    2.00
   3   8   3    3.30    1.70
   4  -8   3   30.80    3.10
  -4   8   3   38.10    5.00
  -4  -8  -3   45.70    4.40
   4  -8   3   40.30    3.10
  -4  -8  -3   35.80    3.40
   4   8  -3   40.80    3.50
   4   8  -3   32.60    3.90
   4   8  -3   35.20    3.30
  -4   8   3   35.40    4.00
   4  -8   3   41.90    3.20
   4  -8   3   29.80    3.90
  -4   8   3   38.90   37.50
   4   8   3   45.60    3.60
   4   8   3   36.10    4.30
  -4   8  -3   39.90    3.70
   4  -8  -3   36.20    2.90
   4  -8  -3   28.40    3.40
  -4   8  -3   24.40   72.49
  -4  -8   3   37.90    3.90
  -4   8  -3   35.00    4.50
   4  -8  -3   39.60    3.60
   4  -8  -3   36.30    3.30
  -4  -8   3   34.80    3.80
   4   8   3   35.80    3.50
  -4   8  -3   15.20   29.20
  -4   8  -3   33.30    4.00
  -5   8   3  170.28  104.69
  -5   8   3  -13.10   33.30
  -5   8   3    5.00    3.10
   5   8  -3    3.00    1.60
  -5  -8  -3    6.80    2.20
   5   8  -3    4.60    1.90
   5  -8   3    6.10    1.70
   5  -8   3    2.70    1.50
  -5   8   3    2.10    3.00
   5   8  -3    7.10    2.50
  -5  -8  -3    8.80    2.80
   5   8   3    4.50    2.00
  -5   8  -3    2.50    2.90
   5  -8  -3    5.60    1.70
  -5   8  -3    5.90    2.30
  -5  -8   3    7.60    2.90
  -5  -8   3   10.10    3.30
   5   8   3    7.80    1.80
   5  -8  -3    1.70    1.90
   5  -8  -3    5.80    1.90
   5  -8  -3    5.20    2.50
  -5   8  -3    4.10    2.20
  -6   8   3   23.40    4.10
  -6  -8  -3   27.30    3.40
   6   8  -3   22.30    3.00
   6   8  -3   28.10    3.10
  -6  -8  -3   27.50    4.80
  -6   8   3   19.10    4.40
   6  -8   3   21.60    2.50
  -6  -8  -3   28.00    4.00
  -6   8   3   25.50    4.00
  -6   8  -3   28.30    4.60
  -6   8  -3   25.70    3.50
  -6   8  -3   23.90    3.20
   6  -8  -3   22.30    3.20
  -6  -8   3   25.60    3.80
   6  -8  -3   18.10    2.40
   6  -8  -3   18.70    2.60
   6   8   3   23.20    2.90
  -6  -8   3   23.70    3.90
   6   8   3   24.10    2.90
   6  -8  -3   27.40    3.10
   7   8  -3   13.60    2.50
  -7   8   3    3.70    4.10
  -7  -8  -3   11.80    3.50
   7  -8   3   15.70    2.10
  -7   8   3   12.40    3.40
  -7  -8  -3   14.90    2.80
  -7  -8  -3   12.80    3.00
  -7   8   3   11.60    3.30
   7  -8  -3    7.60    2.50
   7  -8  -3   12.00    2.30
  -7   8  -3   13.10    2.80
  -7  -8   3   11.60    3.20
  -7   8  -3    5.70    4.10
  -7  -8   3   15.80    3.00
  -7  -8   3   12.60    2.90
  -7   8  -3   13.70    2.70
   7   8   3   12.10    2.40
  -8  -8  -3    6.20    2.50
  -8   8   3    7.10    2.40
   8   8  -3    5.20    1.80
  -8  -8  -3    6.00    2.70
  -8  -8  -3   10.00    2.10
   8  -8   3    9.20    1.80
  -8   8   3    2.90    2.70
  -8  -8   3    6.20    2.10
  -8  -8   3    7.20    2.40
  -8  -8   3    8.80    2.20
   8  -8  -3    4.90    1.80
   8   8   3    6.40    1.80
  -8   8  -3    6.20    2.20
  -9  -8  -3   27.80    3.10
  -9  -8  -3   21.90    2.60
  -9  -8  -3   28.10    2.50
  -9   8   3   25.30    2.80
  -9  -8   3   25.90    2.90
  -9  -8   3   24.30    2.60
  -9   8  -3   34.40    3.40
   0   9   3  -29.80   56.89
   0   9  -3    1.50    1.10
   0   9   3    0.80    1.20
   0  -9   3    0.40    1.80
   0   9  -3    0.00    2.40
   0  -9  -3   -1.40    1.40
   0  -9  -3    0.30    2.10
   0   9   3    2.60    1.40
   0   9  -3  -19.50   43.20
   0  -9   3   -0.40    1.00
   0   9  -3   -0.70    1.40
   0   9   3    1.30    2.00
   0  -9  -3    0.70    1.70
   0  -9  -3    1.20    1.50
   0   9   3   -1.20    1.20
   0  -9   3   -0.40    1.20
  -1  -9  -3   40.90    3.50
   1   9  -3  -94.79   58.89
  -1   9   3   49.20    4.10
  -1  -9  -3   47.00    4.50
  -1   9   3   43.80    3.50
   1  -9   3   43.40    4.40
   1  -9   3   47.10    3.30
  -1  -9  -3   38.00    3.40
  -1  -9  -3   43.90    3.60
   1   9  -3   44.40    3.30
   1   9  -3   44.90    3.10
   1   9  -3   47.50    4.00
   1  -9   3   49.90    3.40
  -1  -9  -3   43.40    3.30
  -1   9   3   49.90    4.00
  -1   9   3   -0.20   47.60
  -1  -9  -3   42.20    3.10
   1  -9   3   48.00    3.60
   1  -9  -3   46.10    3.20
  -1   9  -3   38.90   39.50
   1  -9  -3   48.00    3.60
   1   9   3   45.80    3.40
   1  -9  -3   48.40    3.80
   1  -9  -3   44.00    3.70
  -1   9  -3   50.39    3.20
  -1  -9   3   46.50    3.60
  -1  -9   3   46.70    3.20
  -1   9  -3   47.50    3.20
  -1  -9   3   48.60    3.30
   1   9   3   46.80    4.40
   1  -9  -3   47.00    4.90
  -1   9  -3   56.59    6.00
  -1  -9   3   43.80    4.20
   1   9   3  166.78   89.59
  -2   9   3   32.90    2.90
  -2   9   3   -6.70   41.20
  -2  -9  -3   33.90    3.10
  -2  -9  -3   28.00    2.50
   2   9  -3   97.99  109.69
  -2  -9  -3   33.10    3.50
   2   9  -3   30.10    3.70
   2   9  -3   33.70    3.00
  -2   9   3   34.20    3.90
   2  -9   3   31.10    3.00
   2  -9   3   28.90    3.80
  -2  -9  -3   31.70    3.60
   2   9  -3   28.10    3.00
  -2   9   3   26.20    2.90
  -2   9   3   30.40    4.00
   2  -9   3   32.30    3.10
   2  -9   3   31.80    2.80
  -2  -9   3   32.70    2.70
  -2  -9   3   29.40    2.60
   2   9   3   32.90    3.20
   2  -9  -3   40.50    3.70
   2  -9  -3   32.60    3.30
   2  -9  -3   25.60    2.60
  -2  -9   3   29.60    3.60
  -2   9  -3   31.70    3.70
   2  -9  -3   26.60    3.70
  -2   9  -3   33.40    3.90
  -2   9  -3   23.90    2.90
   2   9   3   33.50    4.20
   2  -9  -3   33.50    4.10
   2   9   3   26.70    3.30
  -3   9   3   77.09    6.10
   3  -9   3   80.89    4.40
  -3  -9  -3   75.19    3.90
  -3  -9  -3   72.99    5.20
   3  -9   3   74.39    4.50
   3  -9   3   66.69    4.00
   3  -9   3   74.69    6.60
  -3   9   3   76.59    5.70
  -3  -9  -3   68.99    4.30
   3   9  -3   75.09    4.60
  -3  -9  -3   69.09    3.60
   3  -9   3   74.19    4.40
   3   9  -3   78.29    5.40
   3   9  -3   74.29    4.50
  -3   9   3   34.80   43.40
   3  -9  -3   76.49    4.70
  -3  -9   3   71.39    4.50
   3   9   3   76.49    4.80
   3  -9  -3   75.89    4.60
  -3   9  -3   72.99    4.50
   3  -9  -3   78.59    4.30
   3  -9  -3   74.29    6.20
  -3   9  -3   65.99   38.20
  -3   9  -3   79.09    5.10
   3  -9  -3   73.69    5.00
  -3  -9   3   73.39    3.90
   3   9   3   72.09    5.30
  -3   9  -3   77.89    5.90
   3   9   3   72.19    4.80
   4   9  -3  129.99    6.30
   4   9  -3  140.19    6.50
  -4  -9  -3  133.29    6.30
   4  -9   3  129.39    5.90
   4  -9   3  120.99    5.80
   4   9  -3  132.89    7.30
  -4   9   3   81.89   44.20
   4  -9   3  123.79    6.30
  -4   9   3  136.69    8.60
   4  -9   3  131.29    6.00
  -4   9  -3  131.89    7.20
  -4   9  -3  138.19    8.30
  -4  -9   3  124.69    5.30
  -4  -9   3  118.99    6.30
   4  -9  -3  139.59    6.00
   4   9   3  134.29    6.40
   4   9   3  126.69    7.30
   4  -9  -3  127.69    6.90
  -4   9  -3   84.09   38.20
   4  -9  -3  144.19    6.50
  -4  -9   3  130.39    9.90
   4   9   3  143.09    6.60
  -4   9  -3  137.39    6.90
   4  -9  -3  138.79    6.30
  -5   9   3   32.20    5.60
  -5  -9  -3   41.90    3.70
   5   9  -3   45.20    3.70
   5  -9   3   42.00    4.10
  -5  -9  -3   42.20    4.80
   5  -9   3   40.50    3.70
   5  -9   3   39.00    3.20
  -5   9   3   45.00    5.00
   5   9  -3   41.40    4.00
   5   9  -3   49.40    4.90
  -5  -9   3   35.30    3.90
   5  -9  -3   41.20    3.30
   5  -9  -3   42.30    3.50
  -5   9  -3   35.10    4.30
   5  -9  -3   42.30    4.40
  -5  -9   3   35.00    4.00
  -5   9  -3   40.00    4.10
   5   9   3   35.80    3.90
  -5   9  -3   36.50    5.10
   5  -9  -3   39.60    4.00
   5   9   3   43.80    3.70
   6   9  -3    5.10    1.80
  -6   9   3   -1.10    3.60
   6   9  -3    1.60    2.00
   6  -9   3    2.90    1.80
  -6   9   3    5.70    4.70
  -6   9   3    6.70    3.60
  -6  -9  -3    4.60    2.00
   6   9   3    8.00    1.90
  -6   9  -3    3.10    2.90
  -6   9  -3    0.50    2.40
  -6  -9   3    4.80    2.20
  -6  -9   3    4.00    2.30
   6  -9  -3    6.70    2.20
   6  -9  -3    7.20    2.00
   6   9   3    0.80    2.00
  -7  -9  -3   -1.40    1.40
  -7   9   3   -2.80    2.50
   7   9  -3    0.60    1.70
   7  -9   3    3.60    1.60
  -7  -9  -3    3.50    2.70
  -7   9   3    7.20    2.70
  -7  -9  -3    0.20    2.10
   7  -9  -3    6.30    2.40
  -7  -9   3    1.80    2.50
  -7   9  -3    2.80    2.30
  -7  -9   3    0.80    1.50
  -7  -9   3    0.10    1.70
   7  -9  -3    1.30    1.80
   7   9   3   -1.60    1.70
  -7   9  -3    1.60    2.00
   8  -9   3   14.70    2.10
  -8   9   3   20.90    4.00
  -8   9   3   14.90    2.70
  -8  -9  -3   19.00    3.60
  -8  -9  -3   18.50    3.00
   8   9  -3   18.90    2.30
  -8  -9  -3   18.10    2.30
   8   9   3   19.70    2.40
  -8   9  -3   19.10    2.80
   8  -9  -3   19.00    2.50
  -8  -9   3   20.80    2.50
  -8  -9   3   19.30    2.40
  -8  -9   3   16.00    2.70
   8  -9  -3   23.10    2.70
  -9  -9  -3    0.30    1.40
  -9   9   3    2.90    1.40
  -9  -9  -3    3.00    1.30
  -9  -9  -3    0.90    1.10
  -9   9  -3    0.30    1.50
   0 -10   3    3.70    1.80
   0  10  -3    4.20    1.70
   0 -10  -3    3.20    1.20
   0 -10  -3    3.70    1.70
   0  10   3    4.20    1.90
   0  10  -3   -3.90   53.69
   0 -10   3    4.20    2.30
   0 -10   3    3.50    1.70
   0  10  -3    3.60    1.90
   0 -10  -3    2.80    1.70
   0 -10  -3    2.50    1.70
   0  10   3    2.90    2.40
   0 -10   3    0.90    1.10
   0  10   3  -29.10   76.49
   0  10   3    4.30    2.40
   0  10   3    3.30    1.60
   0 -10  -3    3.10    2.60
   1 -10   3  186.78    7.70
   1 -10   3  178.88    7.10
   1 -10   3  166.68    7.00
  -1 -10  -3  178.78    7.30
   1 -10   3  167.38    7.20
   1  10  -3  167.08    6.70
  -1 -10  -3  150.68    8.00
   1 -10   3  170.78    8.50
  -1 -10  -3  177.28    8.20
   1  10  -3  343.57   96.79
  -1 -10  -3  160.08    6.60
  -1 -10  -3  185.48    7.60
  -1  10   3  177.38    7.50
  -1  10   3  176.28    7.50
   1  10  -3  165.28    7.60
   1  10  -3  175.38    7.30
  -1 -10  -3  175.28    6.90
  -1  10   3  162.68    7.50
   1 -10  -3  164.28    6.90
   1 -10  -3  159.38    8.50
  -1 -10   3  175.08    6.80
  -1 -10   3  178.68    7.60
  -1  10  -3  172.38    6.90
  -1 -10   3  169.88    7.00
   1  10   3  171.68    6.90
  -1  10  -3  171.58    8.10
   1  10   3  301.57  125.59
  -1 -10   3  164.98    8.20
   1  10   3  172.58    8.30
   1 -10  -3  186.78    7.70
   1  10   3  178.88    7.70
   1 -10  -3  178.78    7.50
   1 -10  -3  178.78    8.30
  -1  10  -3   29.80   49.70
  -1  10  -3  177.78    6.70
  -1 -10   3  171.78    7.00
  -2 -10  -3    1.10    1.60
  -2 -10  -3    0.80    2.00
   2 -10   3    1.80    1.80
  -2 -10  -3    1.10    1.20
   2 -10   3   -2.00    1.40
   2  10  -3  -50.89  139.49
   2 -10   3    2.80    2.40
  -2  10   3   -2.20    1.50
   2 -10   3   -2.10    0.90
  -2  10   3    2.90    2.10
  -2  10   3   -2.90   53.99
  -2  10   3   -0.70    2.50
   2  10  -3    1.50    1.40
   2 -10   3    0.10    1.50
  -2  10   3   -1.10    1.40
   2  10  -3    1.60    2.00
   2  10  -3   -0.20    1.30
  -2  10  -3    1.00    2.30
   2 -10  -3   -0.30    1.70
  -2 -10   3    1.20    1.30
   2  10   3   -3.40    2.10
  -2 -10   3   -1.00    1.80
   2  10   3    0.20    1.40
   2  10   3   -2.30    1.50
  -2 -10   3   -0.90    0.90
  -2  10  -3    0.30    1.70
   2 -10  -3    1.30    1.30
   2 -10  -3    4.00    2.00
   2 -10  -3   -5.60    2.40
   2 -10  -3   -0.80    1.30
  -2  10  -3   55.19   45.00
  -2  10  -3   -1.30    1.90
   3 -10   3   40.60    3.20
   3  10  -3   42.40    3.70
  -3  10   3   17.50   51.39
  -3  10   3   28.70    4.20
  -3 -10  -3   36.70    4.30
   3  10  -3   42.60    4.60
  -3  10   3   40.70    4.70
  -3 -10  -3   35.50    2.70
   3  10  -3   46.10    3.80
  -3 -10  -3   40.60    3.00
   3 -10   3   38.80    3.90
   3 -10   3   41.60    3.70
   3 -10   3   38.60    3.60
   3 -10   3   42.40    5.10
  -3  10  -3  -20.80   42.10
  -3  10  -3   40.00    4.70
   3  10   3   39.40    5.00
   3 -10  -3   40.20    3.30
  -3  10  -3   40.80    3.60
   3 -10  -3   35.70    4.00
   3  10   3   38.80    3.90
  -3 -10   3   40.40    3.70
   3 -10  -3   48.90    5.60
  -3 -10   3   41.30    3.10
   3  10   3   44.30    3.90
   3 -10  -3   37.80    3.70
   3 -10  -3   36.70    4.90
  -3  10  -3   33.80    4.20
   4 -10   3    0.60    1.70
   4 -10   3    4.00    1.40
   4  10  -3    4.00    1.90
  -4 -10  -3   -0.70    2.30
  -4  10   3    1.00    3.00
   4 -10   3   -0.40    1.80
  -4  10   3    9.00   49.70
   4  10  -3    4.20    2.40
   4  10  -3    0.20    1.50
   4  10   3    2.40    2.00
   4 -10  -3    3.70    1.30
   4  10   3    7.50    2.90
  -4 -10   3    1.20    1.20
  -4 -10   3    3.60    2.00
   4 -10  -3    1.30    2.10
  -4  10  -3    4.00    2.00
  -4  10  -3    2.70    2.50
  -4  10  -3   37.60   42.80
   4  10   3    3.80    1.50
  -5 -10  -3   28.00    3.70
   5  10  -3   32.50    3.50
   5 -10   3   27.30    3.60
   5  10  -3   27.70    3.30
   5 -10   3   27.00    3.40
  -5  10   3   28.00    4.20
  -5 -10  -3   26.40    3.20
  -5  10   3   27.30    4.70
   5  10  -3   27.50    4.20
   5 -10   3   23.40    2.70
  -5  10   3  -28.30   46.30
  -5  10  -3   24.60    4.60
  -5  10  -3   23.40    3.50
  -5 -10   3   29.40    3.30
   5 -10  -3   26.20    2.80
  -5  10  -3   33.60    3.90
   5 -10  -3   26.40    3.50
   5  10   3   27.10    3.60
   5  10   3   34.50    4.50
   5  10   3   25.50    3.10
  -5 -10   3   28.10    3.50
   5 -10  -3   29.60    3.80
   5 -10  -3   35.60    3.40
   6 -10   3    6.30    2.30
  -6 -10  -3    8.70    1.90
   6 -10   3    7.60    2.10
  -6 -10  -3   10.60    2.90
   6  10  -3    5.60    2.10
  -6 -10  -3    9.00    3.10
  -6  10   3    9.30    3.30
  -6  10   3    6.10    2.80
   6 -10  -3    6.70    1.60
   6  10   3    7.80    2.20
  -6  10  -3   10.80    2.60
  -6 -10   3    7.20    2.00
   6 -10  -3    9.30    2.60
  -6  10  -3    5.70    2.70
  -6 -10   3    9.40    2.30
   7 -10   3  111.29    5.60
  -7 -10  -3  105.59    5.00
  -7  10   3  103.79    6.10
  -7  10   3   96.59    7.20
  -7 -10  -3   99.59    6.80
  -7 -10  -3   99.79    5.80
   7  10  -3  109.09    5.60
   7 -10   3  103.59    4.90
   7 -10  -3  100.19    5.70
   7 -10  -3   96.89    5.20
  -7  10  -3   86.09    5.30
  -7 -10   3  110.59    6.60
  -7 -10   3  113.19    5.20
  -7  10  -3  104.19    5.70
  -7 -10   3  110.09    7.00
   7  10   3   94.59    5.90
   8  10  -3   -1.60    1.30
  -8 -10  -3    0.80    1.20
  -8 -10  -3    2.60    1.50
  -8  10   3    3.40    1.80
  -8 -10  -3    0.90    2.10
  -8  10  -3    0.40    1.80
  -8 -10   3    2.30    1.20
   8  10   3    1.40    1.40
  -8 -10   3    2.90    1.20
   0 -11   3    0.00    1.20
   0 -11   3   -0.60    1.60
   0 -11  -3    0.80    1.70
   0 -11  -3    1.00    3.50
   0  11   3   -6.30  108.09
   0 -11  -3    1.50    1.30
   0 -11   3    0.20    1.40
   0  11  -3  -10.90   69.49
   0  11   3    0.20    1.60
   0 -11   3   -2.10    1.70
   0  11  -3   -0.30    1.50
   0  11   3    1.40    3.10
   0 -11  -3    1.70    1.40
   0 -11   3    1.90    2.20
   1 -11   3    2.40    2.00
   1 -11   3    0.40    2.20
   1 -11   3   -0.70    2.20
  -1  11   3   -1.00    2.00
   1  11  -3   51.39  112.09
  -1 -11  -3   -1.00    1.50
  -1  11   3    4.00    2.20
   1 -11   3    2.20    1.70
   1  11  -3    2.40    2.00
   1  11  -3    2.60    1.60
  -1  11   3  -87.89   74.19
  -1  11   3    0.60    1.80
  -1 -11  -3    4.70    1.80
  -1 -11  -3    5.40    2.70
  -1 -11   3    2.50    2.50
  -1  11  -3   -1.20    1.60
   1  11   3    1.60    1.60
   1 -11  -3    2.00    1.40
  -1 -11   3    0.20    1.50
   1 -11  -3    0.80    3.10
  -1 -11   3    2.50    1.50
  -1 -11   3   -2.10    2.40
  -1  11  -3   35.30   65.79
   1 -11  -3   -0.60    2.00
   1 -11  -3    1.00    2.00
   1  11   3    3.60    2.70
   1 -11  -3    3.60    1.50
  -1 -11   3    0.60    1.50
   1  11   3    5.70    1.90
  -2 -11  -3   82.19    5.40
   2 -11   3   82.99    5.30
  -2  11   3   79.39    6.00
  -2  11   3   36.50   68.99
  -2  11   3   74.89    5.90
   2  11  -3   85.29    5.20
  -2 -11  -3   85.29    5.20
   2  11  -3   83.19    4.80
   2 -11   3   85.29    5.30
  -2 -11  -3   82.19    4.40
   2 -11   3   87.79    5.20
  -2  11   3   78.19    3.70
   2 -11   3   84.99    6.60
   2  11  -3   79.69    5.70
  -2 -11  -3   81.89    5.00
   2 -11   3   79.59    4.70
  -2  11  -3   80.39    5.90
  -2 -11   3   79.19    3.90
  -2  11  -3   96.39   59.69
   2  11   3   89.19    5.50
   2 -11  -3   83.19    4.80
  -2  11  -3   94.69    5.00
  -2 -11   3   72.99    5.50
   2 -11  -3   88.39    5.30
   2  11   3   91.49    5.10
  -2 -11   3   81.09    4.50
   2 -11  -3   95.19    8.30
   2 -11  -3   83.69    5.60
   3  11  -3   74.49    4.70
  -3 -11  -3   69.79    4.80
   3 -11   3   75.59    4.90
  -3 -11  -3   68.59    3.70
   3  11  -3   67.29    5.50
   3 -11   3   72.09    4.30
  -3 -11  -3   65.99    3.50
   3 -11   3   77.19    5.00
  -3  11   3   71.19    5.40
   3 -11   3   67.99    5.00
  -3  11   3   78.29   76.79
   3  11  -3   72.69    4.90
  -3  11   3   70.99    6.60
  -3  11  -3   72.79    4.70
   3 -11  -3   92.09    6.90
   3  11   3   71.99    4.90
  -3 -11   3   75.19    4.70
   3  11   3   63.59    5.90
   3  11   3   75.59    5.10
  -3 -11   3   70.29    4.00
  -3  11  -3   73.29    6.30
   3 -11  -3   72.99    4.50
   3 -11  -3   75.09    4.80
   3 -11  -3   77.79    5.40
   3 -11  -3   73.99    5.10
  -3  11  -3   69.19    5.60
   4 -11   3   22.10    2.70
   4  11  -3   31.70    3.70
   4  11  -3   25.10    3.80
   4  11  -3   34.00    3.60
  -4 -11  -3   24.30    3.30
   4 -11   3   25.90    3.20
  -4  11   3   23.40    3.80
  -4  11   3   20.10    4.20
   4 -11   3   27.30    3.20
   4 -11   3   23.00    3.20
  -4  11   3  -11.20   57.99
  -4  11  -3   25.20    4.30
  -4  11  -3   27.30    3.50
   4  11   3   27.00    3.30
  -4  11  -3   31.40   49.50
   4 -11  -3   22.90    3.20
   4 -11  -3   27.90    3.60
   4 -11  -3   25.10    3.00
   4  11   3   30.30    3.60
   4 -11  -3   27.60    3.30
   4 -11  -3   25.10    5.70
  -4  11  -3   22.00    3.60
  -5 -11  -3    0.70    1.60
   5  11  -3    1.10    2.50
   5 -11   3   -1.00    1.90
  -5  11   3   10.90    4.00
   5  11  -3    1.90    1.80
  -5 -11  -3    1.20    2.20
  -5  11   3    0.00    2.60
   5 -11   3    3.80    1.30
   5  11  -3    0.90    1.60
   5 -11   3   -0.20    1.80
   5  11   3    0.50    1.60
  -5  11  -3    0.30    2.40
  -5 -11   3    0.00    1.60
   5  11   3    0.60    1.90
   5  11   3   -8.00    3.30
   5 -11  -3   -0.10    1.70
   5 -11  -3   -2.40    2.00
  -5  11  -3   -0.70    1.90
   5 -11  -3    1.50    2.30
  -5  11  -3    4.40    3.40
   5 -11  -3   -1.70    1.10
  -6 -11  -3    4.30    1.70
  -6  11   3    6.50    2.60
  -6 -11  -3    1.20    1.90
  -6 -11  -3    3.20    2.90
  -6  11   3    2.00    2.40
   6 -11   3    2.90    1.90
   6  11  -3    2.30    1.90
   6 -11  -3    3.50    2.30
   6 -11  -3    4.00    1.40
  -6  11  -3    3.50    2.20
  -6  11  -3   -0.80    2.20
   6  11   3    2.80    2.00
   6 -11  -3    0.60    2.00
  -6 -11   3    3.60    2.10
  -7  11   3   -2.30    3.20
  -7 -11  -3   -0.30    1.50
   7 -11   3    4.60    2.00
   7 -11   3   -0.20    1.40
  -7  11   3    1.30    2.00
   7  11  -3   -1.70    1.40
  -7 -11  -3    1.50    2.20
  -7 -11  -3   -0.10    1.30
   7 -11  -3    1.30    1.60
  -7 -11   3    3.90    2.40
   7 -11  -3   -2.00    1.80
  -7  11  -3   -1.20    2.60
  -7 -11   3    4.70    2.10
   7  11   3   -0.30    1.60
  -8  11   3    8.80    1.90
  -8 -11  -3    9.60    2.20
  -8 -11  -3    7.50    1.40
   8 -11  -3   10.50    1.80
  -8 -11   3    9.20    3.10
  -8  11  -3    4.70    1.80
   0 -12   3    9.40    3.40
   0  12   3  -24.60  134.39
   0  12  -3 -179.68  100.59
  -1  12   3   41.80    3.90
   1 -12   3   39.90    4.10
  -1 -12  -3   42.50    4.10
  -1 -12  -3   39.40    4.90
  -1  12   3  179.98  101.09
   1 -12   3   34.90    4.80
   1  12  -3   50.29    4.70
  -1  12   3   43.10    4.00
  -1 -12  -3   34.80    3.10
   1 -12   3   48.00    3.50
   1  12  -3  -48.90  150.58
   1  12  -3   39.70    4.30
   1 -12   3   36.20    4.10
   1 -12   3   42.70    4.40
  -1 -12  -3   39.00    3.30
  -1 -12   3   36.90    3.50
   1 -12  -3   42.20    4.30
   1 -12  -3   41.50    4.30
   1 -12  -3   40.80    5.20
   1  12   3   48.70    5.20
  -1  12  -3   72.69   86.09
   1 -12  -3   44.30    3.70
  -1 -12   3   42.30    3.50
   1 -12  -3   44.60    4.00
  -1 -12   3   44.60    4.80
  -1  12  -3   39.90    2.70
   1  12   3   45.40    4.30
   2 -12   3    4.80    1.90
  -2 -12  -3    0.10    1.20
   2  12  -3    4.30    4.20
  -2 -12  -3    0.90    1.90
  -2  12   3    5.10    2.10
   2  12  -3    3.30    2.10
   2 -12   3    1.90    1.40
   2  12  -3    2.90    2.20
  -2 -12  -3    4.30    2.40
   2 -12   3    2.60    2.10
  -2  12   3  -16.60   82.29
   2 -12   3    0.80    2.20
   2  12   3    1.10    1.80
  -2 -12   3    1.30    1.30
   2 -12  -3    3.20    2.30
   2 -12  -3    0.10    1.40
  -2  12  -3    3.60    2.60
   2  12   3   -0.90    1.90
   2 -12  -3   -0.60    3.20
  -2  12  -3  -21.90   68.19
  -2 -12   3    1.70    2.00
   2 -12  -3    3.00    1.60
   2  12   3    7.40    2.90
   2 -12  -3   -1.90    2.30
  -3  12   3    2.60    2.30
  -3 -12  -3    1.60    1.30
   3 -12   3    3.20    1.60
   3 -12   3    3.70    1.80
  -3  12   3   78.09   70.49
  -3 -12  -3    0.00    1.60
   3  12  -3    3.60    1.80
   3  12  -3    6.80    2.50
   3 -12   3    5.80    4.10
   3 -12   3    2.80    2.20
   3 -12  -3    3.00    2.50
   3 -12  -3   11.80    4.00
   3  12   3    2.40    2.60
  -3 -12   3    3.00    1.30
  -3 -12   3    4.20    1.70
   3 -12  -3    3.20    1.80
   3 -12  -3    0.90    1.40
  -3  12  -3    4.00    2.30
  -3  12  -3    6.10    2.80
   3 -12  -3   -0.70    4.20
  -3  12  -3  -48.00   59.79
   3  12   3    3.50    1.90
   4  12  -3    5.40    2.10
  -4 -12  -3    8.50    2.20
  -4  12   3    7.30    2.70
   4  12  -3    4.20    2.50
   4 -12   3    5.80    2.40
   4 -12   3    6.80    2.30
  -4  12   3    5.30    6.30
   4  12  -3   11.30    2.40
  -4  12   3  -17.30   82.79
   4 -12   3    7.70    1.70
   4  12   3    6.30    2.10
  -4  12  -3    6.10    2.50
   4 -12  -3    5.90    2.80
   4  12   3   12.30    3.10
   4 -12  -3    4.20    1.80
   4 -12  -3    6.90    1.80
   4 -12  -3   15.40    6.80
   4  12   3    5.90    2.10
   4 -12  -3    8.50    2.60
  -4  12  -3    4.00    2.70
  -5  12   3   -1.80    2.00
   5 -12   3    0.90    1.20
   5  12  -3    1.30    1.80
   5  12  -3   -3.50    2.90
  -5  12   3   -1.40    2.60
   5 -12   3    0.70    1.90
   5 -12   3   -0.10    2.00
  -5 -12  -3   -2.40    1.30
   5  12   3    0.80    1.80
   5 -12  -3    1.70    1.30
  -5  12  -3    0.90    2.30
  -5  12  -3    1.70    2.20
   5 -12  -3   -2.40    2.10
   6  12  -3    6.30    1.90
   6 -12   3    6.60    2.50
  -6  12   3    2.90    2.10
   6 -12   3    4.00    1.80
  -6 -12  -3    5.50    1.80
  -6 -12  -3    4.60    2.70
   6 -12   3    4.30    1.80
   6 -12  -3    5.70    1.40
   6 -12  -3    6.50    2.10
   6 -12  -3    3.20    2.20
   6  12   3    3.80    1.80
  -6  12  -3    7.70    2.40
  -7 -12  -3   23.00    2.40
   7 -12   3   21.90    4.00
  -7 -12  -3   22.50    3.20
  -7  12   3   25.90    3.00
  -7 -12   3   31.50    3.60
   7 -12  -3   20.70    2.50
   7 -12  -3   15.80    2.20
  -7  12  -3   19.90    2.60
   0 -13  -3    2.00    1.50
   0 -13  -3   -2.00    1.50
   0  13  -3   -1.40    1.40
   0  13   3  -90.09  172.98
   0 -13   3    1.80    1.50
   0 -13   3   -0.50    1.80
   0 -13  -3   -1.50    1.70
   0  13   3   -3.10    1.90
   0  13  -3   53.49  140.39
   0 -13  -3    1.20    2.50
   0  13   3    1.40    2.20
   0 -13   3   -2.60    2.30
  -1  13   3    5.80    1.60
   1  13  -3    2.90    2.10
   1  13  -3    0.50    1.80
  -1 -13  -3    3.20    1.50
  -1 -13  -3    2.30    2.00
   1 -13   3    4.30    2.30
   1  13  -3  167.58  304.67
   1 -13   3    3.30    1.70
   1 -13   3   10.80    3.00
  -1 -13  -3   -2.00    2.10
   1 -13   3    0.30    1.90
  -1  13   3   95.19  128.49
   1  13   3    2.40    2.40
   1  13   3    3.60    2.20
   1 -13  -3    2.80    3.00
   1 -13  -3   -0.10    1.30
   1 -13  -3    2.10    1.90
  -1 -13   3    2.00    1.40
  -1  13  -3  -76.69   99.09
  -1 -13   3   -1.60    2.10
   1 -13  -3    2.00    2.20
   1 -13  -3    0.80    2.00
  -1 -13   3    1.90    1.50
   2  13  -3   19.40    3.20
   2 -13   3   12.60    2.20
  -2 -13  -3   15.60    2.20
  -2  13   3  -45.80  101.29
   2 -13   3   15.40    2.70
   2 -13   3   17.10    4.70
   2 -13   3   15.90    2.80
  -2 -13  -3   12.20    2.40
   2 -13  -3   17.40    2.90
   2 -13  -3   16.40    2.90
   2  13   3   10.70    3.10
  -2 -13   3   12.50    2.60
   2 -13  -3   12.50    5.80
   2  13   3   18.00    2.90
  -2  13  -3  -26.60   82.39
  -2 -13   3   15.70    2.30
   2 -13  -3   15.00    3.60
   3 -13   3   12.60    2.60
  -3  13   3   81.29   87.69
   3 -13   3   11.40    4.20
   3  13  -3    8.00    2.80
   3 -13   3    4.50    2.30
   3  13  -3   13.40    2.60
  -3 -13  -3    6.80    1.40
   3 -13   3    8.20    1.90
   3 -13  -3    5.50    2.10
   3  13   3   12.20    2.40
   3 -13  -3    5.90    1.80
  -3  13  -3   -9.70   78.19
  -3 -13   3    5.80    1.60
   3 -13  -3   16.00    4.00
   3 -13  -3    9.90    2.90
   3  13   3    5.80    2.80
   3  13   3    7.10    2.30
  -3  13  -3    4.60    2.20
  -3 -13   3    9.10    1.60
   4  13  -3   10.80    3.30
  -4 -13  -3   11.50    2.00
   4 -13   3    8.90    2.40
   4 -13   3   12.60    2.80
  -4  13   3   13.40    2.60
   4 -13   3   11.60    1.90
   4  13  -3   12.70    2.70
  -4  13  -3   13.40    2.60
   4  13   3    7.80    2.80
   4  13   3   14.20    2.60
   4 -13  -3   13.10    2.10
   4 -13  -3   13.20    2.90
   5 -13   3   -1.70    1.00
  -5 -13  -3   -1.80    1.20
   5 -13   3   -1.90    1.70
   5  13  -3    3.20    2.00
   5 -13   3    0.50    2.00
  -5  13   3    3.10    1.90
   5 -13  -3    0.80    2.00
   5  13   3    1.30    1.80
  -5  13  -3   -0.80    2.30
   5 -13  -3   -0.50    1.00
   5 -13  -3    0.20    1.90
   6 -13   3    0.10    1.70
   6 -13   3    0.50    1.70
  -6 -13  -3   -0.80    2.00
   6 -13   3    1.60    1.30
  -6 -13  -3   -0.40    1.00
  -6  13   3    0.20    1.50
   6 -13  -3    0.40    1.80
   6  13   3    3.90    1.60
   6 -13  -3   -1.80    0.90
  -6  13  -3    0.00    1.60
   6 -13  -3   -0.80    1.60
  -7  13   3    3.90    2.00
  -7 -13  -3    1.70    1.50
   7 -13   3    1.80    1.40
   7 -13  -3    2.10    1.40
  -7  13  -3    2.70    1.30
   7 -13  -3    2.00    1.90
  -7 -13   3   -0.70    1.50
   0 -14  -3  103.49    5.20
   0 -14   3   94.49    4.90
   0  14  -3   94.19    4.10
   0 -14   3   88.89    6.40
   0 -14  -3   91.19    4.20
   0  14   3   98.99    5.10
   0 -14   3  103.89    5.30
   0 -14  -3   92.79    6.30
  -1 -14  -3   17.40    2.30
   1 -14   3   16.40    2.70
   1 -14   3   14.70    2.30
   1 -14   3   15.90    3.20
  -1 -14  -3    9.20    2.50
   1  14  -3   12.60    2.20
   1 -14   3   15.40    2.80
  -1 -14   3   17.10    3.10
  -1 -14   3   21.60    2.60
   1 -14  -3   20.80    5.40
   1 -14  -3   20.40    2.60
   1 -14  -3   11.00    3.20
   1 -14  -3   15.80    2.40
  -2 -14  -3   24.60    3.00
   2 -14   3   29.60    3.40
   2 -14   3   35.10    3.90
   2  14  -3   21.30    3.10
   2 -14   3   28.50    3.00
  -2 -14  -3   33.00    2.60
  -2 -14   3   31.20    3.30
   2 -14  -3   22.70    3.10
   2 -14  -3   31.40    3.80
   2 -14  -3   30.20    3.20
  -2 -14   3   30.60    2.70
   3 -14   3    0.00    1.90
   3 -14   3    0.00    1.20
   3 -14   3   -0.90    1.80
   3  14  -3    2.60    2.10
  -3  14   3   -2.30    1.80
   3  14   3    4.70    2.40
   3 -14  -3    1.00    2.10
   3 -14  -3   -0.40    1.20
   3 -14  -3   -0.60    2.60
  -3 -14   3   -0.90    0.90
   3 -14  -3    2.10    3.10
  -4  14   3   17.80    2.90
   4 -14   3   20.60    2.70
   4 -14   3   21.80    2.80
   4 -14   3   20.70    2.40
  -4  14  -3   15.60    2.20
   4 -14  -3   20.40    2.90
   4 -14  -3   20.60    2.40
   4 -14  -3   12.50    2.50
  -5 -14  -3    1.00    2.20
   5 -14   3    3.10    1.10
   5 -14   3    4.10    1.90
   5 -14   3   -1.20    1.50
  -5  14   3    4.20    1.80
  -5  14  -3    3.20    1.50
   5 -14  -3    3.70    3.00
   5 -14  -3    3.40    1.20
   5 -14  -3    2.10    1.80
  -6  14   3   33.80    3.50
   6 -14   3   37.10    3.10
  -6 -14  -3   26.80    3.30
   6 -14  -3   40.30    3.10
  -6 -14   3   30.70    3.30
  -6  14  -3   31.70    2.30
   6 -14  -3   28.80    2.00
   0 -15   3    0.60    1.20
   0 -15  -3    0.10    1.20
   0 -15   3   -0.20    1.20
   1 -15   3    0.00    1.10
   1 -15   3   -1.80    1.40
  -1 -15  -3   -0.10    1.10
  -1 -15  -3   -2.10    1.70
   1  15  -3    0.40    1.70
   1 -15   3   -1.70    2.50
   1  15   3   -1.40    1.50
  -1 -15   3   -0.40    1.00
   1 -15  -3   -2.50    2.20
  -1 -15   3    0.40    2.10
   1 -15  -3    1.10    1.30
   1 -15  -3    1.10    1.30
   2 -15   3   10.40    2.40
  -2 -15  -3    4.80    1.30
   2 -15   3    6.30    1.70
   2 -15   3    6.20    2.10
  -2 -15   3    4.70    1.30
   2 -15  -3    6.90    1.80
   2 -15  -3    6.10    1.70
   2  15   3    3.40    2.20
   3 -15   3    1.40    1.30
   3 -15   3    1.70    1.80
   3 -15   3    2.20    1.80
   3 -15  -3    0.60    1.10
   3 -15  -3    4.30    1.80
   3 -15  -3    4.20    2.30
   4 -15   3   11.60    1.60
   4 -15   3    8.20    2.00
   4 -15   3   15.20    2.40
   4 -15  -3   15.00    2.20
   4 -15  -3   12.00    1.80
   5 -15   3    1.80    0.90
   5 -15   3   -2.00    1.40
  -5 -15  -3   -0.30    1.70
   5 -15  -3    2.00    1.40
   5 -15  -3   -0.30    0.80
   0 -16  -3   21.40    2.20
   0 -16   3   15.10    2.00
   1 -16   3    5.20    1.30
  -1 -16  -3    5.50    1.20
   1 -16   3    9.70    1.70
  -1 -16   3    8.50    1.40
   1 -16  -3    4.30    1.40
   2 -16   3    1.80    1.30
   2 -16   3    1.90    1.10
   2 -16  -3    2.30    1.20
  -2 -16   3    3.00    1.00
   2 -16  -3    1.30    1.10
   3 -16   3    0.90    1.30
   3 -16   3   -0.30    0.80
   3 -16  -3    0.70    1.00
   3 -16  -3   -1.90    1.10
   4 -16   3    4.50    1.00
  -4 -16  -3    3.90    1.70
   4 -16   3    5.40    1.50
   4 -16  -3    4.00    1.20
   4 -16  -3    4.30    1.20
   0 -17  -3   -0.70    1.00
   0 -17   3   -0.50    0.80
   1 -17   3    1.20    0.90
  -1 -17   3    0.50    0.70
   1 -17  -3    1.50    0.90
   2 -17   3    0.00    0.80
   2 -17  -3   -0.30    0.80
   0   0  -4   70.69    2.70
   0   0   4   69.49   19.60
   0   0  -4   64.79    2.90
   0   0   4   61.49    3.00
   1   0   4 2942.11  102.49
  -1   0  -4 3047.90   80.09
  -1   0  -4 3229.98   80.09
  -1   0   4 3064.79   80.49
  -1   0   4 3149.39  103.89
   1   0  -4 2988.40   80.39
   1   0  -4 3105.19   80.19
   2   0  -4   65.39    2.90
  -2   0   4  100.19   20.20
  -2   0  -4   96.99   20.40
   2   0  -4   70.59    2.80
  -2   0   4   66.09    3.30
  -3   0  -4  130.39    5.60
   3   0  -4  130.19    5.10
  -3   0   4  143.89   24.00
   3   0  -4  126.39    4.60
  -3   0   4  123.29    5.60
  -3   0  -4  128.19   16.70
   3   0  -4  121.59    4.60
  -4   0  -4    9.90    2.30
  -4   0   4   13.20    2.60
   4   0  -4   11.00    1.50
  -4   0   4   10.50    2.90
  -4   0   4    9.10   17.80
   4   0  -4   13.70    1.70
  -5   0  -4  288.77   11.00
  -5   0   4  255.17   30.80
   5   0  -4  259.07    9.20
   5   0  -4  285.37    9.00
   5   0  -4  274.87    8.70
  -5   0   4  279.57   10.90
  -5   0  -4  278.87   10.50
   6   0  -4   17.70    3.00
  -6   0  -4   23.50    3.10
  -6   0  -4   19.50    3.10
  -6   0   4   23.10    3.90
  -6   0   4   26.20    3.50
  -6   0  -4   21.70    3.30
  -6   0  -4   20.20    2.80
  -6   0   4   23.30    3.90
  -6   0  -4   19.80    3.40
  -7   0   4   11.80    3.50
   7   0  -4   15.90    1.80
  -7   0  -4   14.20    3.20
  -7   0   4   14.80    3.20
  -7   0  -4   14.80    2.60
  -7   0  -4   16.40    3.30
  -7   0   4   15.20    3.20
  -7   0  -4   17.10    3.20
  -8   0  -4   68.89    5.10
  -8   0   4   70.89    7.20
   8   0  -4   77.69    4.50
  -8   0   4   88.09   10.00
  -9   0  -4    1.80    2.30
  -9   0  -4    1.00    1.90
  -9   0  -4    3.90    1.80
  -9   0  -4    2.00    2.20
  -9   0   4    5.00    2.80
   9   0  -4    6.10    1.70
  -9   0   4    3.10    2.10
 -10   0   4   -1.40    1.30
 -10   0  -4   -0.90    1.60
 -10   0  -4    0.70    1.00
 -10   0  -4    0.90    1.50
   0   1   4  -12.60   17.40
   0  -1   4   75.19   21.80
  -1  -1  -4  144.39    4.70
  -1   1   4  168.58   25.20
   1   1  -4  143.59    4.70
   1   1  -4  139.09    4.90
  -1  -1  -4  141.89    4.60
  -1   1   4  146.29    5.00
  -1  -1   4  162.58   23.50
  -1  -1   4  139.39    5.00
   1  -1  -4  139.59    5.00
   1   1   4  173.78   27.90
  -1   1  -4  185.08   28.10
  -1   1  -4  137.59    4.40
   1  -1  -4  152.08    4.80
  -1   1  -4  144.19    4.50
   2   1  -4    6.60    1.00
  -2  -1  -4    6.10    0.80
  -2   1   4    7.40   15.50
  -2  -1  -4    8.90   19.10
   2   1  -4    5.90    1.20
  -2   1   4    9.40    1.40
  -2  -1   4    2.80   15.90
  -2  -1   4    7.70    1.30
  -2   1  -4    7.00    1.60
   2  -1  -4    5.90    1.10
  -2   1  -4    8.60    0.80
   2  -1  -4    6.30    1.10
  -2   1  -4  -11.90   15.90
   3   1  -4   16.80    1.80
   3   1  -4   17.90    1.80
  -3   1   4   18.70    1.60
  -3  -1  -4   43.20   17.00
  -3   1   4   14.80    2.50
   3  -1  -4   17.20    2.00
  -3  -1   4   17.80    1.60
  -3  -1   4   16.70    1.60
   3  -1  -4   16.00    1.90
  -3   1  -4   27.90   12.20
  -3   1  -4   16.30    2.50
  -3  -1   4   18.40    2.30
  -3  -1   4   10.40   19.50
   3  -1  -4   19.30    1.80
   4   1  -4   27.10    2.20
   4   1  -4   30.10    2.90
  -4   1   4   23.30    3.20
  -4   1   4   10.20   17.80
  -4  -1  -4   24.80    3.10
  -4   1   4   28.20    3.70
   4  -1   4   21.10    1.70
   4   1  -4   28.40    2.40
  -4  -1   4   26.10    3.90
   4  -1  -4   26.70    2.20
   4   1   4   22.50    1.50
   4   1   4   26.20    1.90
  -4  -1   4   33.40   20.70
  -4  -1   4   27.30    3.20
  -4   1  -4   25.80    3.20
   4  -1  -4   29.60    2.50
  -5   1   4    0.20    1.90
   5   1  -4   -2.50    1.00
  -5  -1  -4   -1.80    1.50
  -5   1   4   -0.30   18.20
  -5  -1  -4   -0.40    2.00
   5   1  -4    0.20    0.90
  -5   1   4   -3.50    1.80
  -5   1   4   -0.10    2.20
  -5  -1  -4    0.00    1.50
  -5   1  -4    1.40    1.90
  -5  -1   4   -1.10    1.80
   5   1   4   -1.40    0.60
   5  -1  -4   -0.30    0.90
  -5  -1   4    1.60    1.90
  -5  -1   4   18.00   20.10
  -5   1  -4   -0.30    2.00
   5  -1  -4    0.70    1.10
  -6  -1  -4   10.10    2.80
  -6  -1  -4    9.50    2.80
   6   1  -4    9.10    1.70
  -6   1   4    9.40    3.10
   6   1  -4    5.30    1.30
  -6  -1  -4    5.80    1.90
  -6   1   4    4.20    2.40
  -6   1   4    2.00    2.00
  -6  -1  -4    4.60    2.10
  -6   1  -4    5.10    1.90
  -6   1  -4    7.70    2.10
  -6  -1   4    6.80    2.50
   6  -1  -4    6.50    2.10
   6   1   4    7.20    1.20
   6  -1  -4    9.60    2.00
  -6   1  -4    6.80    2.30
  -6  -1   4    3.90    2.60
  -6  -1   4    6.20    2.40
  -6   1  -4    9.70    2.80
  -6   1  -4    7.80    2.70
  -7  -1  -4    1.30    2.50
  -7  -1  -4    0.70    1.80
   7   1  -4    1.70    1.60
  -7  -1  -4   -1.40    2.30
   7   1  -4    4.50    1.30
  -7   1   4    3.50    2.50
  -7   1   4    5.40    2.20
  -7  -1  -4   -1.40    1.80
  -7   1   4    6.50    3.50
   7   1   4    6.00    1.30
   7  -1  -4    2.70    1.70
  -7  -1   4    3.70    2.60
  -7   1  -4    4.60    2.50
  -7   1  -4    4.60    2.10
   7  -1  -4    3.20    1.20
  -7   1  -4    2.10    1.80
  -7  -1   4    0.30    2.70
  -7   1  -4    0.30    2.20
  -7   1  -4    7.90    2.60
  -8   1   4    7.90    4.50
  -8   1   4    7.70    5.20
  -8  -1  -4    2.90    3.70
  -8  -1  -4    5.00    2.90
   8   1  -4    7.10    2.00
  -8   1   4    2.60    4.50
  -8  -1  -4   12.10    5.50
  -8   1  -4    7.70    2.30
   8  -1  -4    6.70    1.90
  -8   1  -4    9.70    2.30
  -8   1  -4    5.90    2.70
  -8   1  -4    2.70    3.80
  -8  -1   4    4.60    4.10
  -9  -1  -4    3.60    2.40
  -9  -1  -4    4.10    2.40
   9   1  -4    7.80    1.70
  -9   1   4    5.70    2.20
  -9   1   4    6.80    3.00
  -9  -1  -4    8.80    2.20
  -9  -1   4    6.40    2.50
  -9   1  -4    5.80    2.10
  -9  -1   4    7.50    3.20
  -9   1  -4    7.50    2.00
  -9   1  -4    6.90    2.40
   9  -1  -4    9.50    1.90
  -9   1  -4    6.40    2.30
 -10   1   4    1.90    1.40
 -10  -1  -4    3.10    1.70
 -10  -1  -4    0.20    1.50
 -10  -1  -4    1.20    1.20
 -10   1   4    3.90    2.40
 -10  -1   4    1.90    2.30
 -10   1  -4    0.90    1.70
 -10  -1   4    1.70    1.50
 -10   1  -4    2.40    1.10
 -10   1  -4    2.70    1.50
   0   2   4 9839.82  279.97
   0  -2  -4 9738.03  252.67
   0   2   4 9632.04  252.87
   0  -2   4 9611.54  252.87
   0  -2   4 9999.00  278.87
  -1  -2  -4 1836.92   47.20
   1   2  -4 1840.92   47.20
   1  -2   4 1615.44   75.99
  -1   2   4 1793.92   47.50
   1   2  -4 1797.82   47.20
  -1  -2  -4 1828.52   47.10
   1   2  -4 1765.42   47.40
  -1   2   4 1816.92   73.29
  -1  -2   4 1779.02   72.49
  -1   2  -4 1743.63   46.90
   1   2   4 1758.02   47.60
   1   2   4 1767.22   47.00
   1  -2  -4 1728.63   47.50
   1  -2  -4 1827.02   47.30
  -1   2  -4 1855.31   46.90
  -1  -2   4 1814.32   47.60
   1  -2  -4 1788.42   47.20
  -2   2   4  375.76   11.20
  -2  -2  -4  376.36   10.80
  -2  -2  -4  421.36   40.90
  -2   2   4  366.96   31.80
   2   2  -4  390.36   11.20
   2   2  -4  395.16   11.30
  -2   2   4  408.76   11.30
   2   2  -4  392.46   11.60
   2  -2  -4  389.16   11.20
  -2  -2   4  418.56   11.50
   2   2   4  383.56   10.90
  -2   2  -4  383.76   12.20
  -2  -2   4  386.66   33.60
  -2   2  -4  410.86   34.50
   2  -2  -4  370.56   11.50
  -3  -2  -4   40.10   22.90
   3   2  -4   36.70    2.40
  -3   2   4   21.40   18.80
  -3   2   4   40.00    2.20
   3   2  -4   34.40    2.80
  -3   2   4   38.80    3.90
   3   2  -4   38.90    2.60
   3  -2  -4   37.70    2.50
  -3  -2   4   39.70    2.30
  -3  -2   4   36.40    3.00
   3  -2  -4   36.00    2.70
   3   2   4   36.50    2.60
  -3  -2   4   29.90   21.80
   3   2   4   38.10    2.20
  -3   2  -4   47.60   14.40
   3  -2  -4   31.70    2.90
  -3   2  -4   40.70    3.80
   4   2  -4  336.97   10.20
  -4   2   4  265.97   32.00
   4   2  -4  314.57   10.70
   4   2  -4  320.97   10.00
  -4   2   4  338.67   12.70
  -4   2   4  326.77   12.10
   4  -2  -4  330.77   10.00
  -4  -2   4  313.77   37.00
  -4  -2   4  330.97   12.40
  -4  -2   4  321.47   11.00
   4   2   4  329.87    9.70
   4   2   4  326.07    9.40
  -4   2  -4  331.87   11.90
  -5   2   4  171.78   27.70
  -5   2   4  246.68   10.40
  -5  -2  -4  229.08    9.70
   5   2  -4  240.28    7.90
   5   2  -4  245.58    8.20
  -5   2   4  233.18    9.90
  -5  -2  -4  218.48    9.30
  -5  -2  -4  239.18   10.20
  -5  -2   4  167.68   30.30
   5  -2  -4  246.68    7.90
  -5   2  -4  233.78    9.20
  -5  -2   4  218.78   10.10
   5   2   4  241.58    7.30
  -5   2  -4  240.78   10.10
   5  -2  -4  251.77    8.00
  -5   2  -4  241.98    9.50
  -5  -2   4  240.38    9.30
   6   2  -4  392.16   12.30
  -6  -2  -4  391.76   13.40
  -6  -2  -4  390.86   14.70
   6   2  -4  423.66   13.10
  -6   2   4  418.86   16.00
  -6  -2  -4  434.26   15.30
  -6  -2  -4  385.76   14.20
  -6   2   4  388.36   13.30
  -6   2   4  386.36   14.50
  -6   2   4  418.66   15.90
   6   2   4  391.06   11.20
   6  -2  -4  405.36   12.60
  -6  -2   4  395.66   14.10
  -6  -2   4  404.76   15.00
  -6   2  -4  397.76   13.80
  -6   2  -4  382.26   13.80
  -6   2  -4  413.66   14.20
  -6   2  -4  405.36   15.20
  -6  -2   4  399.36   15.40
  -6   2  -4  403.66   14.50
   6  -2  -4  413.26   12.60
   6   2   4  406.76   11.70
  -7  -2  -4  211.88    9.90
  -7   2   4  183.18    9.30
  -7   2   4  178.98    8.30
  -7   2   4  196.68   10.70
  -7  -2  -4  191.88    8.20
   7   2  -4  203.88    7.10
  -7  -2  -4  203.48    9.50
   7   2  -4  195.68    7.60
  -7   2   4  212.78   11.00
  -7  -2  -4  199.68    9.20
   7  -2  -4  200.28    6.80
  -7   2  -4  188.18    9.20
   7   2   4  192.18    6.60
  -7  -2   4  195.38   10.20
   7  -2  -4  201.88    7.60
   7  -2  -4  185.68    7.70
  -7   2  -4  197.68   10.00
  -7   2  -4  187.18    8.40
  -7   2  -4  192.68    8.80
  -7   2  -4  178.58    8.40
  -7  -2   4  199.48    9.80
  -8  -2  -4   82.89    6.30
  -8   2   4   89.29    6.80
   8   2  -4   70.39    4.40
  -8   2   4   69.69    4.90
  -8   2   4   84.29    7.40
  -8  -2  -4   79.89    5.70
  -8  -2  -4   80.99    6.30
  -8  -2   4   77.69    7.10
   8   2   4   65.89    3.70
   8  -2  -4   73.49    4.50
  -8  -2   4   80.99    6.50
  -8   2  -4   73.49    6.10
   9   2  -4   -1.00    2.30
  -9  -2  -4    3.50    2.30
   9   2  -4    2.70    1.50
  -9   2   4    3.10    2.00
  -9   2   4    3.20    2.90
  -9  -2  -4    2.60    2.20
  -9  -2  -4    1.60    1.60
  -9   2  -4    4.10    1.70
  -9  -2   4    2.50    2.10
  -9   2  -4    6.50    2.00
  -9  -2   4    7.20    3.10
  -9   2  -4    3.80    1.60
 -10   2   4    0.60    2.10
 -10  -2  -4   -0.60    1.90
 -10  -2  -4    0.10    1.10
 -10  -2  -4    1.10    1.70
 -10   2   4    1.60    1.50
 -10  -2   4    0.70    1.50
 -10  -2   4    0.80    1.90
   0  -3   4    1.10    0.70
   0   3   4    0.70    0.80
   0  -3   4   39.90   24.60
   0  -3   4    0.30    1.10
   0   3  -4    1.10    1.00
   0   3   4    3.00    1.00
   0   3   4   12.60   23.70
   0  -3  -4   -0.30    1.30
  -1   3   4    0.30    0.90
   1   3  -4    1.00    0.80
   1   3  -4    0.30    0.80
   1  -3   4   -0.20    0.60
   1  -3   4    4.70   35.70
  -1  -3  -4    0.00    1.20
   1   3  -4    1.00    1.00
  -1   3   4  -28.90   17.20
   1  -3   4    0.30    1.10
  -1  -3  -4   -0.10    0.80
  -1  -3   4    5.60   22.00
   1   3   4   21.90   30.00
   1  -3  -4    1.10    1.20
  -1  -3   4    2.70    2.20
   1   3   4    0.70    1.30
  -1   3  -4    1.10    1.20
   1   3   4    1.10    1.30
   1  -3  -4    0.50    0.90
  -1   3  -4   -0.50    0.60
   1   3   4    1.10    1.00
  -2  -3  -4  354.36   45.10
  -2  -3  -4  366.56    9.90
   2   3  -4  361.56   10.40
  -2  -3  -4  350.26   11.10
  -2   3   4  358.76   10.40
   2   3  -4  351.06   10.70
  -2   3   4  331.67   35.10
   2  -3   4  345.87    9.70
  -2   3   4  337.07   10.30
  -2   3  -4  333.97    9.50
  -2  -3   4  373.86   38.70
   2   3   4  339.77   10.00
  -2   3  -4  358.66   36.90
  -2  -3   4  342.07   10.50
   2  -3  -4  338.27   10.70
   2   3   4  340.27   10.30
   2  -3  -4  351.86   10.20
   2   3   4  335.87   10.80
  -3   3   4   45.30    2.50
  -3   3   4   51.99   22.00
   3   3  -4   49.10    2.90
  -3  -3  -4   39.20   51.59
  -3  -3  -4   49.60    2.40
   3  -3   4   47.90    2.10
  -3   3   4   50.19    4.40
   3   3  -4   46.60    2.90
   3   3  -4   53.59    3.30
   3   3   4   53.69    2.70
  -3  -3   4   23.50   24.00
  -3  -3   4   50.19    3.10
   3  -3  -4   52.09    3.80
  -3   3  -4   26.50   13.60
   3  -3  -4   51.19    2.90
   3   3   4   49.30    2.80
  -3   3  -4   55.09   19.60
   3  -3  -4   45.00    2.90
  -3   3  -4   53.99    4.40
  -3  -3   4   53.29    2.90
  -3  -3   4   51.49    4.40
   4   3  -4   17.30    2.00
  -4   3   4   19.20   19.90
  -4   3   4   12.50    3.10
   4   3  -4   15.40    2.30
   4   3  -4   14.00    1.70
   4  -3  -4   19.60    2.20
   4   3   4   14.70    1.80
  -4  -3   4   15.00   22.60
   4  -3  -4   17.40    2.00
  -4  -3   4   18.50    2.40
   4   3   4   16.20    1.60
  -4  -3   4   18.60    3.50
  -4   3  -4   11.40    2.70
  -5   3   4   42.50   21.40
  -5   3   4   31.10    3.50
   5   3  -4   41.90    3.00
   5   3  -4   37.90    2.70
  -5   3   4   43.50    4.20
  -5  -3  -4   34.70    4.10
   5   3   4   41.40    2.50
   5  -3  -4   41.60    2.70
   5   3   4   40.70    2.40
  -5   3  -4   34.20    3.80
  -5  -3   4   35.60    4.30
  -5  -3   4   36.10    3.30
  -6  -3  -4   -1.10    1.80
  -6  -3  -4   -0.60    1.60
   6   3  -4   -0.30    1.00
  -6   3   4    0.10    1.90
   6   3  -4   -0.10    1.30
  -6  -3  -4    1.00    2.40
  -6   3   4    4.50    2.90
  -6   3   4    4.90    2.60
  -6   3   4    1.60    2.20
  -6   3  -4    2.80    2.30
  -6  -3   4   -5.70    2.20
  -6   3  -4    0.00    2.10
   6  -3  -4    1.60    1.50
   6  -3  -4   -1.60    1.00
  -6   3  -4   -3.40    2.00
  -6  -3   4    1.00    2.20
  -6  -3   4   -1.10    1.90
   6   3   4   -3.00    1.30
  -6   3  -4    3.70    2.00
  -6   3  -4    2.80    1.60
   7   3  -4   17.20    2.90
  -7   3   4   14.60    3.10
  -7  -3  -4    4.70    3.00
  -7   3   4   10.20    3.50
  -7  -3  -4   10.80    3.00
  -7   3   4    9.10    3.30
  -7   3   4    9.10    3.00
   7   3  -4    7.80    2.00
  -7  -3  -4   10.30    3.30
  -7   3  -4   12.30    2.90
  -7   3  -4   11.30    2.60
  -7   3  -4    9.80    3.10
   7  -3  -4   10.90    2.10
  -7  -3   4   15.30    3.40
  -7  -3   4    5.30    2.40
  -7   3  -4   11.40    2.40
  -7   3  -4   10.80    2.90
   7   3   4   11.50    1.80
   8   3  -4   -0.70    1.50
  -8  -3  -4    1.40    2.60
  -8   3   4    2.10    2.10
  -8   3   4    1.40    3.30
   8   3  -4   -1.00    2.00
  -8   3   4    1.00    2.00
  -8  -3  -4    0.80    3.80
  -8  -3  -4    1.40    2.20
  -8   3  -4    1.30    2.00
  -8  -3   4    2.60    3.00
  -8   3  -4   -0.10    2.00
  -8   3  -4    1.40    1.50
   8   3   4    1.10    1.50
  -8   3  -4    4.00    2.50
   8  -3  -4    2.50    1.60
  -9   3   4   -1.20    2.40
   9   3  -4   -1.50    1.90
  -9  -3  -4   -1.50    1.40
  -9   3   4    2.40    1.90
  -9  -3  -4    1.70    2.00
   9   3  -4    0.80    1.50
  -9  -3  -4    1.50    2.10
  -9   3  -4   -1.80    1.30
  -9  -3   4    2.10    2.50
  -9  -3   4    2.70    2.10
  -9   3  -4    1.50    2.60
  -9   3  -4   -0.90    1.50
 -10   3   4    3.00    1.70
 -10   3   4   -0.70    1.70
 -10  -3  -4    0.50    1.60
 -10  -3  -4   -0.90    1.50
 -10  -3  -4    1.70    1.20
 -10  -3   4    3.40    1.90
 -10  -3   4    2.30    1.40
   0  -4   4  427.16   47.30
   0   4   4  310.47   38.50
   0  -4  -4  329.37    9.80
   0  -4  -4  321.37   10.20
   0   4   4  319.37   10.50
   0  -4   4  336.17   10.40
   0  -4  -4  334.47    9.90
   0   4   4  311.97   10.00
   0   4  -4  323.77    9.70
   0   4  -4  329.67    9.90
   0  -4   4  342.57    9.60
  -1  -4  -4   78.89    3.30
  -1   4   4   70.99    3.40
   1  -4   4   75.59    3.00
   1   4  -4   73.49    3.30
  -1   4   4   76.39    3.90
   1  -4   4   99.99   45.60
   1  -4   4   77.39    3.90
   1   4  -4   74.29    3.30
  -1  -4  -4   74.99    3.80
  -1   4   4   -5.60   25.00
   1  -4   4   77.79    3.30
   1   4  -4   75.29    3.60
  -1  -4   4   90.19   29.30
  -1   4  -4   80.29    4.00
  -1  -4   4   73.69    3.10
   1   4   4   88.99   39.50
  -1  -4   4   76.09    3.90
   1  -4  -4   71.99    4.00
   1  -4  -4   73.59    3.40
   1  -4  -4   75.29    3.40
   1   4   4   73.89    3.90
  -1   4  -4   77.69    3.10
  -1   4  -4   76.19    3.10
   1   4   4   73.79    3.30
   2   4  -4   25.70    2.30
   2   4  -4   23.90    2.30
  -2   4   4   27.60    2.90
  -2  -4  -4   30.20    2.60
  -2   4   4   23.70   21.60
   2  -4   4   28.30    2.20
  -2  -4  -4   25.90    2.10
   2   4  -4   27.90    2.80
   2  -4   4   26.50    1.90
  -2   4   4   25.10    2.30
  -2   4   4   22.20    2.80
  -2   4  -4   25.10    3.00
   2  -4  -4   28.90    2.60
   2  -4  -4   20.80    2.60
  -2   4  -4   28.80   35.10
   2   4   4  111.39   54.69
  -2  -4   4   25.70    2.70
  -2  -4   4   16.50   24.80
   2  -4  -4   26.50    2.40
   2   4   4   28.70    2.40
   2   4   4   27.00    2.40
  -2   4  -4   27.30    1.60
  -3   4   4   55.79    4.80
   3   4  -4   54.89    3.20
   3   4  -4   51.79    3.10
   3  -4   4   56.49    2.50
  -3   4   4   36.00   23.50
  -3   4   4   55.99    2.90
   3  -4   4   57.49    2.80
  -3  -4  -4   81.09   46.00
   3  -4  -4   57.79    3.20
   3   4   4   58.29    3.20
  -3   4  -4   59.49    4.70
  -3   4  -4   78.59   17.90
  -3  -4   4   49.00   26.60
   3   4   4   49.10    4.10
  -3  -4   4   53.99    3.00
  -3  -4   4   56.09    3.20
   3   4   4   57.29    3.10
   3  -4  -4   56.79    4.00
   3  -4  -4   55.39    3.20
  -3   4  -4  110.39   27.50
  -4   4   4   79.19   25.20
   4   4  -4   72.89    3.70
  -4   4   4   77.59    5.80
   4  -4   4   67.39    2.70
   4   4  -4   71.79    3.60
   4   4  -4   71.99    4.30
  -4   4  -4   65.29    5.10
  -4  -4   4   71.39    3.60
   4  -4  -4   68.79    3.50
  -4  -4   4   39.70   26.30
   4   4   4   68.29    3.40
   4   4   4   74.19    3.60
   4  -4  -4   71.79    3.60
  -5   4   4   42.30    5.00
  -5  -4  -4   37.30    3.80
   5   4  -4   38.10    2.80
   5   4  -4   35.70    3.00
  -5   4   4   38.00    3.90
  -5  -4  -4   50.09    4.90
  -5  -4  -4   43.30    4.40
   5  -4   4   36.90    2.00
  -5   4  -4   35.50    3.70
  -5  -4   4   39.00    4.10
   5   4   4   40.30    2.80
   5  -4  -4   45.90    3.20
   5  -4  -4   39.90    2.80
  -5   4  -4   40.90    4.70
  -5   4  -4   41.90    3.60
   5   4   4   36.90    2.60
   6   4  -4   88.99    5.00
  -6   4   4  108.09    7.70
  -6   4   4  103.09    7.40
  -6   4   4  104.09    6.30
   6   4  -4   94.39    4.60
   6   4  -4   80.99    5.60
  -6  -4  -4   98.49    6.50
  -6   4   4  102.89    6.20
   6  -4   4   93.09    3.50
  -6  -4  -4   93.79    5.90
  -6  -4  -4   97.09    7.30
   6   4  -4   96.19    5.00
  -6   4  -4   87.79    6.10
  -6  -4   4  105.59    7.10
   6   4   4   99.39    4.20
   6   4   4  100.79    4.60
  -6  -4   4  104.59    6.60
  -6   4  -4   96.39    5.80
   6  -4  -4  105.29    5.00
  -6   4  -4  100.89    7.10
   6  -4  -4   99.49    4.50
  -6   4  -4   85.99    5.10
  -6   4  -4   88.59    5.70
  -7  -4  -4  128.39    8.10
  -7   4   4  114.19    6.90
   7   4  -4  102.99    6.00
   7   4  -4  120.29    5.90
  -7   4   4  115.69    8.50
  -7  -4  -4  121.59    7.20
   7   4  -4  124.49    5.40
   7   4  -4  125.29    7.90
  -7   4   4  120.69    7.10
  -7   4   4  142.39    8.80
  -7  -4  -4  126.49    7.60
   7  -4  -4  118.79    4.90
  -7  -4   4  124.39    7.70
  -7   4  -4  120.89    5.90
   7  -4  -4  120.09    5.70
   7   4   4  118.19    5.30
  -7   4  -4  121.69    6.50
  -7   4  -4  119.99    6.60
  -7   4  -4  114.69    7.90
  -7  -4   4  116.99    8.20
  -7  -4   4  121.39    7.90
  -7   4  -4  111.89    6.80
   8   4  -4    8.20    2.10
  -8   4   4   -2.80    3.80
  -8   4   4    9.00    3.50
  -8   4   4    4.50    2.30
  -8  -4  -4    1.20    2.50
  -8  -4  -4   10.30    2.70
  -8  -4  -4    8.70    2.80
  -8   4   4    7.70    2.40
   8   4  -4   11.80    2.40
  -8  -4   4    6.50    2.70
  -8   4  -4    5.50    1.90
  -8   4  -4    3.30    2.30
   8  -4  -4    8.80    2.00
  -8   4  -4    9.00    2.50
  -8  -4   4    6.80    2.90
  -8   4  -4    0.90    3.60
   8   4   4    3.80    1.60
  -9   4   4    3.60    2.50
   9   4  -4    4.80    1.60
  -9  -4  -4    3.30    2.20
  -9  -4  -4    5.50    1.90
  -9   4   4    6.40    1.90
   9   4  -4    2.30    2.00
  -9  -4  -4    4.60    2.40
  -9   4   4    4.50    1.80
   9   4   4    6.20    2.60
  -9   4  -4    4.00    1.90
  -9  -4   4    4.10    2.30
  -9   4  -4    5.60    2.00
   9  -4  -4    0.10    1.60
  -9  -4   4    5.50    2.50
 -10   4   4    0.40    1.70
 -10  -4  -4   -1.50    1.30
 -10  -4  -4    0.60    1.40
 -10  -4  -4    2.00    1.20
 -10  -4   4   -1.00    1.40
 -10  -4   4   -1.20    1.20
 -10   4  -4   -2.80    1.40
   0  -5   4  -20.40   36.70
   0   5   4    0.30    1.30
   0  -5  -4    0.70    1.90
   0  -5   4   -0.50    1.10
   0  -5   4   -1.40    0.90
   0   5  -4    0.80    1.30
   0   5   4   39.60   34.70
   0   5   4   -0.80    1.10
   0  -5   4   -1.30    1.40
   0  -5  -4    2.40    1.30
   0   5  -4    0.60    1.00
   0   5   4   -1.00    1.70
   1  -5   4    4.90    1.40
   1   5  -4    4.80    1.30
  -1   5   4    6.50    2.00
  -1   5   4    2.80    1.40
   1   5  -4    4.80    1.30
  -1  -5  -4    6.20    2.20
   1  -5   4    6.10    1.90
  -1  -5  -4    3.80    1.40
  -1   5   4    4.30    2.00
   1   5  -4    4.10    1.60
   1  -5   4    3.50    1.10
  -1   5   4  -27.00   27.80
   1  -5   4   73.39   54.99
  -1  -5   4    5.40    1.20
   1   5   4  -29.80   41.10
   1  -5  -4    3.30    1.40
   1   5   4    4.50    1.60
  -1  -5   4    4.40    1.80
   1  -5  -4    4.80    1.60
   1   5   4    4.60    1.90
  -1   5  -4    4.60    1.20
   1  -5  -4    3.60    2.00
  -1  -5   4   15.10   27.80
  -1   5  -4    4.90    1.70
   1   5   4    2.30    1.30
  -1   5  -4    5.20    1.40
   2   5  -4    1.20    1.30
  -2  -5  -4    1.30    1.20
   2   5  -4    0.90    1.20
   2  -5   4    1.50    1.20
  -2   5   4  -19.70   24.90
   2   5  -4   -1.30    1.40
   2  -5   4   -2.10    1.50
  -2   5   4    1.50    1.20
  -2  -5  -4   -0.30    1.70
   2  -5   4    0.10    1.00
  -2   5   4   -1.20    1.60
  -2   5   4    1.50    2.10
   2   5   4    1.50    1.40
   2  -5  -4    1.60    1.50
  -2   5  -4    1.20    1.80
  -2  -5   4   -0.30    1.50
  -2   5  -4    1.00    0.80
   2  -5  -4    0.40    1.30
   2   5   4   -0.30    1.40
  -2   5  -4  -58.99   48.60
  -2   5  -4    6.50   18.00
   2   5   4   24.40   73.59
   2   5   4   -0.40    1.80
  -2  -5   4    0.30   28.90
   3  -5   4    1.80    1.10
  -3   5   4    1.40    1.10
   3   5  -4    2.90    1.30
  -3   5   4    0.80    2.10
  -3  -5  -4   -0.40    0.90
   3   5  -4    3.40    1.60
  -3   5   4   25.10   24.70
   3   5  -4    2.30    1.30
   3  -5   4    2.10    0.90
   3  -5  -4    0.40    1.20
   3  -5  -4   -1.00    1.90
  -3  -5   4    1.90    1.40
  -3   5  -4   16.90   35.40
   3   5   4    0.00    1.60
  -3   5  -4    0.90    1.80
  -3  -5   4   -3.40   27.60
  -3   5  -4   21.50   18.30
   3   5   4    1.90    1.30
   3   5   4    0.90    1.20
   3  -5  -4    0.90    1.40
   4   5  -4   68.39    3.80
   4   5  -4   64.09    4.30
   4   5  -4   73.29    3.80
  -4  -5  -4   59.09    4.50
  -4   5   4   70.99    5.70
  -4  -5  -4   63.69    4.70
  -4   5   4   64.89    4.60
   4  -5   4   66.59    2.90
  -4   5   4   62.59   27.90
  -4   5  -4   61.99   15.40
  -4   5  -4   58.99   17.00
   4   5   4   71.99    3.60
   4  -5  -4   64.49    3.60
   4  -5  -4   70.99    3.70
  -4   5  -4   65.89    4.40
   4   5   4   68.89    3.70
  -4   5  -4   73.29    5.10
  -4   5  -4   65.99    5.30
   5   5  -4    9.10    1.70
   5  -5   4    8.50    1.20
  -5   5   4    7.00    2.50
  -5  -5  -4    3.20    1.70
   5   5  -4    5.80    2.40
  -5  -5  -4    4.90    2.60
  -5   5   4    5.40    3.00
   5   5  -4   11.70    2.10
  -5  -5  -4    6.60    2.40
  -5   5   4   -6.70   25.10
  -5   5  -4    7.50    2.20
   5  -5  -4    7.80    1.80
  -5   5  -4    7.60    2.90
  -5   5  -4   11.10    2.50
  -5  -5   4   10.20    2.50
   5  -5  -4    9.30    2.30
  -5  -5   4    8.20    2.80
  -6  -5  -4    8.00    2.30
  -6  -5  -4    6.90    2.70
   6   5  -4    7.80    2.00
   6   5  -4    7.60    1.90
  -6   5   4   10.30    3.60
  -6  -5  -4   10.20    3.10
  -6   5   4   11.20    3.20
  -6   5   4   10.10    2.60
  -6   5   4    8.60    3.10
   6   5  -4   10.40    1.90
   6  -5   4    9.30    1.40
   6   5   4    9.40    1.60
  -6   5  -4    9.30    2.40
   6  -5  -4    5.50    2.00
  -6   5  -4    9.40    3.20
   6   5   4    9.30    1.90
   6  -5  -4    7.60    1.60
  -6  -5   4   10.00    2.90
  -7   5   4    1.60    3.30
   7  -5   4    4.10    1.40
  -7  -5  -4    6.90    2.50
   7   5  -4    3.20    1.80
   7   5  -4   -0.50    1.40
  -7  -5  -4    1.00    2.80
  -7   5   4    7.40    3.40
  -7  -5  -4    4.60    2.80
  -7   5   4   -0.40    2.10
  -7   5   4   -0.10    2.70
  -7   5  -4    5.00    2.90
  -7  -5   4    1.60    2.40
  -7  -5   4    7.90    3.20
   7   5   4    3.70    1.80
   7  -5  -4    8.70    2.10
   7  -5  -4    1.80    1.80
  -7   5  -4    4.00    2.30
  -7  -5   4    1.50    2.90
  -7   5  -4   -1.40    2.10
  -8  -5  -4    3.80    2.30
  -8  -5  -4    1.40    2.50
   8   5  -4    4.30    1.80
  -8   5   4   -1.90    2.00
  -8   5   4    0.50    2.30
  -8  -5  -4   -2.20    2.30
   8   5  -4   -2.00    1.70
  -8   5   4    1.30    2.60
   8   5   4    2.00    1.60
  -8   5  -4    3.80    2.10
   8  -5  -4   -0.30    2.10
  -8  -5   4    0.00    2.10
   8  -5  -4    4.80    1.90
  -8   5  -4    3.20    2.10
  -8  -5   4    1.70    2.60
  -9  -5  -4    9.40    2.80
  -9   5   4   13.50    2.20
  -9   5   4   13.50    3.10
  -9  -5  -4   12.00    2.70
  -9  -5  -4   10.80    2.20
   9   5  -4   14.00    2.00
  -9  -5   4   11.90    2.70
  -9   5  -4    8.40    2.10
  -9  -5   4   13.10    2.70
 -10  -5  -4   -0.10    1.30
 -10  -5  -4    0.80    1.10
 -10  -5  -4   -0.10    1.90
 -10   5   4    1.00    1.60
 -10  -5   4    0.30    1.40
 -10  -5   4    1.80    1.20
 -10   5  -4    2.20    1.40
   0  -6  -4  738.73   21.00
   0   6   4  749.03   21.90
   0  -6   4  764.12   21.40
   0   6  -4  750.92   21.10
   0   6   4  762.32   71.99
   0  -6  -4  747.33   21.30
   0  -6   4  745.23   21.00
   0   6   4  769.52   21.00
   0  -6  -4  754.32   22.00
   0  -6   4  757.32   22.10
   0   6   4  749.13   21.50
   0   6   4  747.83   21.50
   0   6  -4  785.22   21.40
   0   6  -4  726.83   20.80
   1  -6   4    9.30    2.20
  -1   6   4    6.80    2.10
  -1   6   4   10.00    1.90
  -1   6   4   32.40   30.70
   1  -6   4    8.90    2.40
  -1   6   4    9.70    2.30
  -1  -6  -4    9.50    1.50
   1  -6   4   10.20    1.80
   1   6  -4    8.10    1.60
  -1  -6  -4   10.10    1.80
  -1   6   4    8.50    1.50
  -1  -6  -4    8.50    2.40
   1   6  -4    6.90    1.90
   1   6  -4    9.50    1.70
  -1  -6   4   83.09   38.60
  -1   6  -4    8.80    2.00
   1  -6  -4    6.90    2.40
  -1   6  -4   17.80   24.80
  -1   6  -4    9.60    1.50
  -1  -6   4   12.10    2.40
   1  -6  -4    8.30    1.80
   1   6   4   33.20   55.79
   1   6   4   10.60    1.90
   1   6   4    9.60    1.70
  -1   6  -4   10.60    1.70
   1   6   4    7.70    2.30
   1   6   4    7.30    1.90
  -1  -6   4    9.30    1.50
   1  -6  -4    7.20    1.80
  -2   6   4    3.50    1.80
  -2  -6  -4    1.90    1.20
   2  -6   4    4.90    1.50
  -2   6   4    3.90    1.40
   2   6  -4    2.60    1.40
   2  -6   4    3.20    1.20
   2   6  -4    3.20    1.70
  -2  -6  -4    4.50    2.00
   2   6  -4    4.70    1.50
  -2   6   4    4.10    2.30
   2  -6   4    2.00    2.00
  -2   6   4   12.40   28.00
   2  -6  -4    4.80    1.60
   2   6   4    2.80    1.50
  -2   6  -4    3.00    1.00
  -2  -6   4    4.80    1.30
  -2   6  -4    3.50    2.00
   2  -6  -4    5.80    2.10
   2  -6  -4    3.20    1.40
   2   6   4   16.70   83.69
  -2   6  -4  155.28   72.79
   2   6   4    2.70    2.00
   2   6   4    3.90    1.70
  -2   6  -4   -8.90   21.80
  -2  -6   4    6.20    1.90
  -3   6   4    5.10    2.60
   3   6  -4    7.60    1.70
   3   6  -4   36.80   94.89
  -3   6   4   11.30    1.60
   3  -6   4    7.30    1.50
   3   6  -4    8.50    1.70
  -3  -6  -4    8.60    1.40
   3   6  -4    8.50    2.00
   3  -6   4    7.20    1.30
  -3   6   4   -2.70   27.30
   3  -6  -4    6.90    2.30
  -3  -6   4    8.00    1.80
  -3   6  -4    6.50    2.50
   3  -6  -4    6.70    1.60
   3   6   4   10.60    2.50
  -3   6  -4   35.00   55.59
  -3   6  -4   20.10   20.60
   3   6   4   10.30    1.80
   3   6   4   10.10    1.90
   3  -6  -4    9.40    1.80
  -4  -6  -4    5.90    2.00
   4  -6   4    7.20    1.40
   4   6  -4    8.00    1.60
  -4  -6  -4    6.40    2.30
  -4   6   4   16.80   29.60
   4   6  -4    9.00    1.70
   4   6  -4    6.00    2.00
   4   6  -4    6.60    2.00
   4  -6   4    7.10    1.30
  -4   6   4    8.70    2.60
  -4   6   4    4.90    2.70
   4   6  -4    6.40    1.60
   4  -6  -4    7.10    1.70
  -4  -6   4    9.20    2.20
   4   6   4    4.10    2.50
  -4   6  -4    7.60    2.10
   4   6   4    6.50    2.60
   4   6   4    5.40    1.70
  -4   6  -4    1.40   29.10
  -4   6  -4    3.40    2.30
  -4   6  -4    7.30   19.70
  -5   6   4    2.00    2.90
   5   6  -4    2.40    1.30
   5   6  -4    3.60    1.70
   5  -6   4    3.70    1.20
   5   6  -4    1.70    1.60
   5   6  -4    5.00    2.10
  -5   6   4    3.50    2.70
   5   6  -4    0.70    1.90
  -5   6   4    2.10   29.30
  -5   6   4  -64.79   80.49
  -5  -6  -4    3.80    2.00
   5  -6  -4    1.90    1.40
  -5  -6   4    2.70    1.90
  -5   6  -4    2.30    2.70
   5   6   4    3.00    1.40
   5  -6  -4    2.60    1.80
  -5  -6   4   -1.00    2.00
   5   6   4    0.60    1.40
  -5   6  -4    2.80    1.80
   5  -6  -4    4.20    1.60
  -5   6  -4    3.50    2.20
  -6  -6  -4   96.19    6.40
   6  -6   4   89.99    4.00
   6   6  -4   89.29    5.20
   6   6  -4   82.29    5.00
   6   6  -4   97.19    5.00
  -6   6   4   81.49    6.90
  -6   6   4   99.89    8.80
  -6  -6  -4   88.89    5.90
   6   6  -4   93.19    5.70
  -6   6   4   90.79    6.50
  -6  -6  -4   96.89    7.30
  -6   6  -4   88.39    7.70
   6  -6  -4   93.29    6.10
   6   6   4   93.89    5.00
  -6  -6   4  101.69    6.60
  -6  -6   4   94.49    6.50
   6  -6  -4   95.29    4.70
  -6   6  -4   93.59    5.80
   6   6   4   95.89    4.70
  -6   6  -4   89.79    5.70
  -7  -6  -4   27.90    3.80
   7  -6   4   26.40    2.70
   7   6  -4   36.00    3.20
  -7  -6  -4   32.90    4.70
  -7  -6  -4   27.10    3.50
  -7   6   4   27.60    5.40
  -7   6   4   33.00    5.00
   7   6  -4   37.60    3.70
   7   6  -4   30.30    3.60
  -7   6   4   34.10    4.40
   7   6   4   31.80    3.40
  -7   6  -4   35.10    4.00
  -7  -6   4   39.30    4.60
  -7  -6   4   37.00    4.70
  -7   6  -4   27.00    4.70
   7   6   4   38.70    3.50
  -7   6  -4   35.80    4.30
   7  -6  -4   32.80    3.50
  -7  -6   4   28.00    4.10
  -8  -6  -4    2.20    2.50
   8   6  -4    3.70    2.00
   8   6  -4    5.30    1.90
  -8  -6  -4    6.00    2.80
  -8   6   4   -0.10    2.30
  -8   6   4    7.70    2.60
  -8  -6  -4    3.70    2.10
   8  -6  -4    7.30    2.00
   8  -6  -4    6.80    2.20
   8  -6  -4   10.60    3.20
  -8  -6   4    6.90    2.30
  -8   6  -4    2.70    2.10
  -8  -6   4    7.70    2.80
  -9   6   4   12.40    2.90
  -9  -6  -4   17.80    2.90
  -9   6   4   24.70    2.80
  -9  -6  -4   23.50    2.80
   9   6  -4   18.10    2.20
  -9  -6   4   16.00    2.80
  -9   6  -4   17.40    2.30
  -9   6  -4   25.60    4.20
  -9  -6   4   22.00    2.90
   9   6   4   12.70    1.80
   0   7   4   -0.60    1.90
   0   7  -4    0.00    1.10
   0  -7   4    0.50    1.70
   0   7   4   -0.50    1.50
   0  -7  -4    0.20    1.50
   0  -7  -4   -0.30    1.30
   0   7  -4    1.20    1.20
   0   7   4    2.00   43.30
   0  -7   4    1.00    1.10
   0   7   4    0.30    1.30
   0  -7   4   -0.90    1.30
   0  -7  -4    0.30    2.10
   0   7  -4  -47.70   32.20
   0   7   4   -0.70    1.30
  -1   7   4   22.80    2.50
   1   7  -4   32.10    3.20
  -1   7   4   69.99   38.10
   1   7  -4   30.40    2.60
  -1  -7  -4   34.20    3.90
  -1  -7  -4   31.90    2.50
   1  -7   4   28.30    2.50
  -1   7   4   34.20    3.70
  -1  -7  -4   30.30    2.80
  -1   7   4   31.20    2.90
   1  -7   4   29.60    3.60
   1   7  -4   32.20    2.70
  -1   7   4   35.50    3.70
   1  -7   4   33.00    2.90
  -1  -7   4   30.30    2.50
   1  -7  -4   34.80    3.10
  -1  -7   4   31.10    3.60
   1   7   4   26.00    3.20
   1   7   4   32.50    2.80
   1  -7  -4   31.30    3.50
   1   7   4   -9.60   57.89
   1   7   4   29.60    2.60
   1   7   4   32.60    3.10
  -1   7  -4   56.59   33.30
   1  -7  -4   27.70    2.90
  -2   7   4   27.60    3.90
  -2   7   4   29.40    2.70
  -2   7   4  -16.60   33.70
   2   7  -4   21.90   62.79
   2  -7   4   34.40    2.80
   2  -7   4   33.10    2.50
   2   7  -4   30.40    2.80
  -2  -7  -4   31.00    3.30
   2   7  -4   34.70    2.70
  -2  -7  -4   30.60    2.70
  -2   7   4   35.00    3.20
   2   7  -4   36.70    4.40
   2  -7   4   29.30    3.60
   2   7   4   63.49  108.29
   2  -7  -4   31.50    3.60
  -2   7  -4   31.60    2.20
  -2  -7   4   31.10    3.40
   2   7   4   32.50    3.10
  -2   7  -4  -19.10   25.30
   2   7   4   30.30    3.60
   2   7   4   28.00    2.90
  -2   7  -4   33.90    3.70
  -2  -7   4   29.90    2.50
   2  -7  -4   34.10    3.00
   2  -7  -4   30.60    2.90
  -3   7   4   14.90    3.40
   3   7  -4   13.90    2.00
   3   7  -4   17.40    3.00
  -3  -7  -4   11.20    1.50
  -3  -7  -4   12.80    2.40
  -3   7   4   13.90    2.80
   3   7  -4   11.10    2.10
  -3   7   4   47.90   32.00
   3  -7   4   15.10    2.00
   3  -7   4   11.00    1.60
   3   7  -4   13.00    1.90
   3   7  -4   10.50    2.40
  -3   7  -4   17.60    2.50
   3  -7  -4   10.90    1.90
  -3   7  -4    2.00   23.90
   3  -7  -4   11.80    2.80
  -3   7  -4   13.20    2.20
   3   7   4   12.80    2.10
  -3   7  -4  -52.89   82.19
   3   7   4   11.70    2.60
  -3  -7   4   11.60    2.10
  -3   7  -4    9.50    2.60
   3  -7  -4   11.60    2.00
   3   7   4    9.10    1.90
  -4   7   4  189.58    8.50
   4   7  -4  193.38    8.50
   4   7  -4  206.28    7.60
  -4  -7  -4  184.88    7.90
  -4   7   4  191.78   10.00
  -4   7   4  145.89   40.60
   4   7  -4  201.88    8.60
  -4  -7  -4  198.98    8.60
   4   7  -4  183.38    7.70
   4   7  -4  189.88    7.60
  -4   7  -4  189.18    7.90
  -4   7  -4  175.98   30.10
  -4   7  -4  165.48   48.70
  -4   7  -4  187.28    7.90
  -4   7  -4  196.98    9.50
  -4  -7   4  169.38    8.00
   4  -7  -4  178.58    7.20
   4   7   4  184.08    9.90
   4   7   4  196.78    7.60
   4  -7  -4  189.58    7.30
  -4  -7   4  193.28    9.80
   4   7   4  168.88    8.40
   5   7  -4   65.39    4.50
  -5   7   4   58.69    6.40
   5   7  -4   62.39    4.30
   5  -7   4   64.79    3.60
  -5  -7  -4   55.59    4.60
  -5   7   4   46.90   35.60
  -5   7   4  168.08  126.99
   5   7  -4   61.69    4.00
  -5   7  -4   65.49    6.10
  -5  -7   4   61.99    5.10
   5   7   4   67.69    4.10
   5  -7  -4   50.99    3.70
  -5  -7   4   65.59    4.90
   5  -7  -4   50.69    4.80
   5  -7  -4   60.39    3.90
   5  -7  -4   60.29    4.20
   5   7   4   63.89    4.30
  -5   7  -4   61.69    4.70
   6   7  -4   -0.20    1.90
  -6  -7  -4   12.50    3.20
   6  -7   4    3.40    1.50
  -6   7   4    5.20    3.60
   6   7  -4    0.70    1.80
   6   7  -4    7.20    1.90
  -6   7   4    1.80    2.60
  -6  -7  -4    5.40    2.20
  -6  -7  -4    0.70    2.80
  -6   7   4    6.00    3.40
   6  -7  -4    0.80    2.20
   6   7   4    3.70    2.00
   6  -7  -4    3.40    1.70
  -6  -7   4    5.00    2.40
  -6   7  -4    7.00    2.50
   6   7   4    3.30    1.60
   6  -7  -4    2.20    1.50
  -6   7  -4    2.10    2.70
  -6   7  -4    5.30    2.40
  -6  -7   4    5.40    2.50
   7   7  -4    0.30    1.80
   7   7  -4   -0.30    1.80
   7  -7   4    0.70    1.40
  -7  -7  -4    0.60    1.90
  -7   7   4    4.90    3.20
  -7   7   4    2.10    4.20
   7   7   4    0.40    1.80
   7   7   4   -5.10    2.20
  -7   7  -4   -1.50    2.70
  -7   7  -4   -2.10    1.90
  -7  -7   4    0.00    2.20
  -7  -7   4    0.50    2.10
  -7   7  -4   -2.20    2.70
   7  -7  -4    1.30    1.80
   8  -7   4    4.20    1.80
  -8  -7  -4    0.40    1.50
   8   7  -4    4.50    1.80
  -8   7   4    3.30    2.30
  -8  -7  -4    2.50    2.50
  -8  -7  -4    5.90    2.50
  -8   7   4    4.90    2.70
   8  -7  -4    3.20    2.40
  -8   7  -4    0.10    1.80
   8   7   4    4.70    2.00
  -8  -7   4    4.00    2.10
   8  -7  -4    1.60    1.70
  -8  -7   4    4.00    2.20
   8  -7  -4    5.60    1.90
  -8   7  -4    4.30    2.10
  -9   7   4   15.60    2.10
  -9   7   4   17.30    2.90
  -9  -7  -4   15.80    2.10
  -9  -7  -4   18.30    2.50
  -9  -7  -4   15.90    2.50
   9   7  -4   12.20    1.90
   9  -7  -4   16.30    2.40
  -9   7  -4   15.10    2.30
  -9  -7   4   16.00    2.30
  -9  -7   4   16.00    2.30
   0   8   4 1748.63   47.40
   0   8   4 1634.74   47.70
   0  -8  -4 1728.03   46.50
   0   8  -4 1759.62   47.00
   0  -8   4 1723.63   46.60
   0  -8  -4 1727.93   47.90
   0   8   4 1738.53   47.70
   0  -8  -4 1692.83   47.60
   0  -8  -4 1747.73   47.20
   0   8   4 1765.42   47.40
   0  -8   4 1814.72   48.60
   0   8   4 1439.26  107.29
   0  -8   4 1738.53   47.30
   0   8  -4 1720.73   46.90
  -1  -8  -4  185.18    7.90
  -1   8   4  187.48    7.90
   1   8  -4  184.48    7.40
  -1   8   4  189.08    7.30
  -1  -8  -4  174.28    6.90
   1  -8   4  192.38    7.30
   1  -8   4  178.48    6.70
  -1   8   4  139.59   48.80
   1   8  -4  178.38    7.00
  -1   8   4  184.08    7.60
   1   8  -4  180.68    6.60
   1  -8   4  178.28    8.10
  -1   8   4  195.08    8.00
  -1  -8  -4  185.58    7.20
   1   8  -4  179.08   64.19
  -1  -8  -4  181.78    6.60
   1   8   4   38.20   84.09
  -1   8  -4  188.98    6.80
   1   8   4  193.98    7.00
   1  -8  -4  169.18    6.80
   1  -8  -4  190.48    7.30
   1  -8  -4  176.08    7.20
  -1  -8   4  182.88    6.70
   1   8   4  183.78    7.50
  -1   8  -4  157.18   44.00
  -1   8  -4  193.18    6.70
   1  -8  -4  188.48    7.00
   1  -8  -4  190.28    8.20
  -1  -8   4  179.18    6.90
  -1  -8   4  186.38    7.00
   1   8   4  183.28    8.00
  -1  -8   4  182.28    7.90
  -1   8  -4  175.88    7.60
  -2  -8  -4   65.69    4.50
  -2  -8  -4   62.49    3.50
  -2  -8  -4   69.79    4.50
  -2   8   4  -23.20   38.90
  -2  -8  -4   66.59    3.90
  -2   8   4   67.99    4.10
  -2   8   4   77.39    5.40
   2  -8   4   67.49    5.10
  -2   8   4   75.49    4.90
   2   8  -4   69.69    3.90
   2   8  -4   73.69   77.49
  -2   8   4   73.09    4.00
   2  -8   4   72.09    3.80
   2   8  -4   70.59    4.60
   2   8  -4   70.39    4.10
  -2   8  -4   81.69   34.70
   2   8   4   60.39    4.80
   2  -8  -4   65.49    5.50
  -2  -8   4   69.29    3.80
   2  -8  -4   64.49    4.30
   2  -8  -4   68.29    5.10
  -2  -8   4   70.69    4.60
  -2   8  -4   73.59    4.70
  -2  -8   4   63.09    3.70
   2   8   4   79.89    4.20
  -2   8  -4   72.19    4.90
   2  -8  -4   69.59    3.90
   2  -8  -4   74.29    4.20
   3  -8   4   29.50    2.90
   3   8  -4   32.00    3.10
   3   8  -4   28.90    3.50
  -3   8   4   27.50    3.50
  -3  -8  -4   24.60    3.00
  -3   8   4   34.30   37.10
  -3  -8  -4   27.70    3.40
  -3  -8  -4   25.70    2.20
   3  -8   4   23.60    2.50
   3  -8   4   22.20    2.80
   3  -8   4   24.80    2.60
   3  -8  -4   27.60    3.40
   3  -8  -4   28.50    3.20
  -3   8  -4   27.80    3.00
   3  -8  -4   30.80    3.10
   3   8   4   21.30    3.30
   3  -8  -4   33.00    2.70
  -3  -8   4   29.70    3.20
   3  -8  -4   28.50    4.20
   3   8   4   29.60    3.30
   3   8   4   24.00    2.70
  -3   8  -4   32.60    3.50
  -3  -8   4   28.00    2.40
  -3   8  -4   31.90   32.50
  -4  -8  -4   91.89    5.90
   4   8  -4   99.89    5.30
  -4  -8  -4   95.29    5.20
   4   8  -4   93.89    5.10
   4  -8   4   97.89    4.60
   4  -8   4   93.99    5.20
   4  -8   4   81.99    4.60
   4   8  -4   97.89    5.10
  -4   8   4   92.39    7.20
   4   8  -4  100.69    5.80
  -4   8   4   96.39    6.50
  -4   8   4   67.19   40.90
   4  -8   4   96.09    4.80
   4  -8  -4   95.29    4.80
   4   8   4  100.99    5.30
  -4   8  -4   89.59   32.40
   4  -8  -4   93.29    5.50
  -4  -8   4   81.99    4.20
  -4  -8   4   81.59    5.60
   4  -8  -4  100.29    5.20
  -4   8  -4   93.99    5.50
  -4   8  -4   97.59    6.90
  -4   8  -4   93.39    5.30
   4  -8  -4  102.19    7.50
   4  -8  -4   99.29    5.10
  -4   8  -4   57.79   66.39
   4   8   4   95.89    5.20
   5   8  -4   18.90    2.60
   5  -8   4   14.30    2.20
  -5  -8  -4   19.50    2.80
  -5   8   4    4.10   38.50
   5   8  -4   15.50    2.60
   5   8  -4   15.40    2.70
  -5   8   4   12.70    3.90
   5   8  -4   14.70    3.50
  -5   8   4   22.40    4.20
  -5  -8  -4   22.90    3.70
   5   8   4   16.10    2.70
  -5   8  -4   19.80    3.00
   5  -8  -4   16.50    3.00
   5  -8  -4   15.90    2.50
   5   8   4   15.90    2.50
  -5   8  -4   15.90    3.60
   5  -8  -4   13.60    2.90
   5  -8  -4   16.60    2.70
  -5  -8   4   18.50    3.10
  -5   8  -4   20.70    3.10
  -6   8   4  205.08   11.70
  -6  -8  -4  192.18   10.40
   6  -8   4  208.48    7.90
   6   8  -4  195.88    8.30
   6   8  -4  191.78    8.10
  -6   8   4  192.38   10.20
  -6   8   4  204.38    9.70
  -6  -8  -4  190.98    8.50
  -6  -8  -4  201.08    9.30
  -6   8  -4  194.88    8.40
   6   8   4  203.78    8.00
  -6   8  -4  205.58    9.00
  -6   8  -4  207.28   11.00
  -6  -8   4  191.68    8.90
   6  -8  -4  188.38    7.70
   6  -8  -4  193.28    8.50
  -6  -8   4  189.08    8.70
   6   8   4  214.48    8.40
   6  -8  -4  204.78    7.80
  -7   8   4   25.10    3.70
  -7  -8  -4   26.40    3.90
  -7  -8  -4   21.20    4.20
  -7  -8  -4   27.80    3.40
   7   8  -4   21.50    3.00
   7  -8   4   20.30    2.40
  -7   8   4   20.10    4.10
  -7   8  -4   25.80    3.20
   7  -8  -4   22.20    3.00
   7   8   4   21.20    2.70
  -7   8  -4   23.10    3.20
  -7  -8   4   30.30    3.70
  -7  -8   4   24.00    3.20
   7  -8  -4   23.60    2.90
  -7  -8   4   19.00    3.40
  -8  -8  -4    5.50    2.50
   8   8  -4    8.70    2.00
  -8   8   4    2.50    3.10
  -8  -8  -4    6.60    1.90
  -8   8   4    5.10    2.20
  -8  -8  -4    4.50    2.50
  -8  -8   4    8.90    2.80
   8  -8  -4    5.40    1.90
  -8   8  -4    7.90    2.20
   8  -8  -4    9.00    1.90
  -8   8  -4    7.80    2.20
   8   8   4    5.90    1.80
   8  -8  -4    3.50    2.20
  -8  -8   4   10.00    2.90
  -8  -8   4    6.90    2.10
  -9   8   4    2.50    1.40
  -9   8   4    1.30    1.70
  -9  -8  -4    4.70    1.40
  -9  -8  -4    2.90    1.70
  -9  -8  -4    4.80    1.70
  -9  -8   4    5.70    1.30
  -9  -8   4    3.80    2.20
   9  -8  -4    2.30    1.80
  -9   8  -4    5.60    1.80
   0  -9   4    0.90    1.90
   0   9  -4  -13.30   45.90
   0   9   4    1.70    1.30
   0  -9  -4   -0.30    1.60
   0   9   4   -0.20    1.40
   0  -9   4   -0.10    1.30
   0  -9   4    0.40    0.90
   0  -9  -4   -0.20    1.00
   0   9  -4   -1.70    1.90
   0   9  -4    0.40    1.20
   0  -9   4   -0.30    1.30
   0   9   4   28.00   63.49
   0  -9  -4    1.40    2.20
   0  -9   4    1.00    1.70
   0  -9  -4   -1.00    1.70
   0   9   4   -0.10    2.10
   0   9  -4   -1.00    1.30
   0   9   4    0.30    1.60
  -1   9   4  120.99    6.30
   1  -9   4  125.39    5.50
   1  -9   4  125.59    5.50
  -1   9   4  133.29    6.40
  -1  -9  -4  125.19    5.30
   1  -9   4  121.59    5.90
  -1  -9  -4  123.29    5.80
  -1  -9  -4  110.79    5.40
  -1  -9  -4  126.99    5.90
  -1   9   4  118.39    6.00
  -1   9   4  102.49   59.79
   1   9  -4  129.59    6.10
   1   9  -4   65.59   74.29
   1  -9   4  119.49    5.70
  -1  -9  -4  120.89    5.20
   1   9  -4  106.89    5.00
  -1   9   4  123.39    5.90
  -1  -9  -4  122.69    6.70
   1  -9   4  126.49    6.90
   1   9   4  131.09    6.80
   1  -9  -4  122.29    5.90
  -1   9  -4  105.59   45.70
   1  -9  -4  137.79    6.30
  -1   9  -4  117.09    5.30
   1  -9  -4  127.79    5.70
  -1  -9   4  120.29    6.60
   1   9   4  207.18  107.19
  -1  -9   4  119.29    5.50
   1   9   4  122.79    5.50
   1  -9  -4  117.39    6.80
   1  -9  -4  121.59    5.50
  -1   9  -4  128.09    5.10
  -1  -9   4  119.99    5.30
  -1  -9   4  119.99    5.50
  -1   9  -4  126.29    6.60
   2  -9   4  221.48    9.40
   2   9  -4  218.78    8.80
   2  -9   4  214.68    9.60
  -2   9   4  213.58    8.10
  -2  -9  -4  202.18    7.50
  -2   9   4  214.18    7.70
   2   9  -4  209.58    8.20
  -2   9   4  132.39   91.39
  -2  -9  -4  208.38    8.40
   2  -9   4  198.38    7.80
  -2  -9  -4  204.08    8.40
   2  -9   4  214.78    8.30
  -2   9   4  182.18   10.80
  -2  -9  -4  211.58    8.20
   2  -9   4  209.68    8.10
   2   9  -4  212.68    7.80
  -2   9   4  202.38    8.50
   2   9  -4  178.28  112.09
   2  -9  -4  211.48    8.90
   2  -9  -4  197.68    9.30
   2   9   4  214.18    8.00
  -2   9  -4  193.38    9.70
  -2  -9   4  216.08    8.90
   2   9   4  206.18    9.30
   2  -9  -4  206.88    8.30
  -2   9  -4  254.57   48.70
   2   9   4  211.58    8.60
  -2   9  -4  217.38    8.80
  -2  -9   4  205.28    7.80
  -2   9  -4  203.78    7.90
  -2  -9   4  201.78    7.40
   2  -9  -4  212.48    8.40
   2  -9  -4  212.48    8.00
   3  -9   4    0.70    1.70
  -3  -9  -4   -1.70    1.20
   3  -9   4   -1.30    1.20
  -3  -9  -4    0.00    1.70
   3  -9   4   -1.20    0.90
   3  -9   4   -0.10    1.40
  -3  -9  -4   -2.00    2.10
   3  -9   4    2.80    2.80
  -3   9   4   -0.90    2.30
  -3   9   4    1.90    2.50
   3   9  -4    1.10    1.40
  -3  -9  -4   -2.30    1.40
   3   9  -4   -0.50    1.70
  -3  -9  -4    1.90    1.10
   3   9  -4    1.60    1.60
  -3   9   4   52.19   47.30
   3  -9  -4    0.40    1.80
   3   9   4    1.00    1.50
   3  -9  -4    0.90    1.10
   3   9   4    0.90    1.80
   3  -9  -4    0.60    1.40
  -3   9  -4    0.80    2.10
  -3   9  -4   -2.00   37.30
   3  -9  -4    6.60    2.80
  -3   9  -4    0.80    1.50
   3   9   4   -0.50    1.90
  -3  -9   4   -0.30    1.00
   3  -9  -4   -0.70    2.00
  -3  -9   4   -0.20    1.60
  -3   9  -4   -1.50    1.90
  -4  -9  -4   24.20    2.90
   4   9  -4   23.20    2.90
  -4   9   4   21.40    4.40
   4  -9   4   27.00    3.10
  -4   9   4   20.60    3.70
  -4   9   4   18.40   46.00
   4  -9   4   28.90    2.90
   4   9  -4   28.10    3.40
   4  -9   4   18.80    2.50
   4  -9   4   29.00    3.50
  -4  -9  -4   25.80    3.60
   4   9  -4   25.80    3.70
  -4   9  -4  -65.39   93.89
   4   9   4   32.50    3.50
   4   9   4   23.40    3.70
  -4   9  -4   27.90    3.60
  -4   9  -4   27.40    3.40
  -4  -9   4   22.50    2.40
   4  -9  -4   21.80    3.00
  -4  -9   4   27.40    4.00
   4  -9  -4   20.10    4.10
  -4   9  -4   21.60    3.90
   4  -9  -4   24.00    3.00
   4  -9  -4   23.90    2.90
  -4   9  -4    1.70   35.80
   4   9   4   22.80    3.00
  -5  -9  -4    3.10    1.70
  -5   9   4  -42.80   44.70
   5  -9   4    1.50    1.70
  -5   9   4    1.80    3.30
   5   9  -4    0.80    1.70
  -5   9   4    1.60    3.10
  -5  -9  -4    2.20    2.30
   5   9  -4    2.00    1.90
   5  -9   4    6.30    2.00
  -5  -9   4    1.60    1.80
   5   9   4   -0.10    1.90
  -5   9  -4    2.80    2.40
   5   9   4    4.00    1.50
  -5   9  -4    1.70    2.10
   5  -9  -4    0.40    1.10
   5  -9  -4    0.80    1.50
   5  -9  -4    1.40    2.20
  -5  -9   4    5.90    2.20
   5  -9  -4    4.30    2.30
  -5   9  -4    7.60    3.10
  -6  -9  -4    0.90    2.30
  -6   9   4    4.30    2.90
  -6  -9  -4    1.80    3.00
  -6   9   4    2.80    6.50
   6   9  -4    3.40    2.00
   6  -9   4   -1.40    1.50
  -6  -9  -4    5.70    3.30
   6  -9   4    0.40    2.20
   6  -9  -4    3.50    2.60
   6   9   4   -0.20    2.20
   6  -9  -4    4.30    2.10
  -6   9  -4    2.10    5.90
   6   9   4    1.70    2.00
  -6   9  -4    5.10    4.20
  -6  -9   4    6.70    2.00
   6  -9  -4    1.30    1.20
   6  -9  -4    1.50    1.50
  -6   9  -4    3.50    2.30
  -6  -9   4    5.30    1.90
  -7  -9  -4    0.80    2.20
   7  -9   4    0.40    1.80
  -7  -9  -4   -1.60    2.10
   7   9  -4   -1.90    1.50
  -7  -9  -4   -0.80    1.40
  -7   9   4    0.70    2.60
  -7   9   4    1.30    2.30
  -7  -9   4   -1.40    1.60
   7  -9  -4    3.00    2.10
  -7  -9   4    0.90    1.70
  -7   9  -4   -1.10    2.10
   7  -9  -4    0.80    1.70
   7   9   4   -2.90    1.60
  -7   9  -4   -1.20    1.90
  -7  -9   4    3.80    2.50
  -8  -9  -4    5.20    1.60
  -8  -9  -4    1.60    2.10
   8   9  -4    6.70    1.70
  -8   9   4    1.80    1.90
  -8  -9  -4    3.30    1.90
  -8   9   4    2.90    2.00
   8  -9  -4    0.30    1.60
  -8  -9   4    3.40    1.50
  -8   9  -4    5.30    2.00
  -8  -9   4    6.60    3.50
   8  -9  -4   -1.60    2.00
   8   9   4    5.10    1.60
   8  -9  -4    2.30    1.50
  -8  -9   4    6.10    1.70
   0  10   4   45.50   98.29
   0  10   4   33.40    3.50
   0 -10   4   37.00    4.50
   0 -10  -4   28.20    3.30
   0  10  -4   24.70   91.49
   0  10  -4   36.20    4.10
   0  10   4   27.40    3.60
   0  10   4   28.20    2.70
   0  10  -4   30.80    3.30
   0 -10   4   33.10    3.40
   0 -10   4   30.80    3.40
   0 -10  -4   31.80    3.00
   0 -10   4   28.60    2.80
   0 -10  -4   26.70    3.90
   0  10   4   30.50    4.50
   0 -10  -4   34.30    3.50
   0 -10  -4   27.80    3.10
   1 -10   4   21.10    2.60
  -1  10   4   22.40    3.10
  -1  10   4   21.00    3.10
  -1 -10  -4   20.40    2.50
  -1  10   4  -11.50   62.69
  -1 -10  -4   20.60    2.40
   1  10  -4   24.50    3.10
   1 -10   4   24.80    3.90
   1 -10   4   22.80    2.90
   1  10  -4   19.40    2.50
   1 -10   4   22.80    2.60
   1  10  -4  172.08   92.59
  -1 -10  -4   21.30    2.90
   1 -10   4   24.50    3.10
  -1 -10  -4   19.90    2.60
  -1  10   4   31.70    3.50
  -1 -10  -4   23.00    3.60
   1  10  -4   19.50    3.00
  -1  10   4   21.10    2.80
  -1 -10   4   24.60    2.70
  -1  10  -4   22.40    3.50
   1 -10  -4   19.80    2.90
   1 -10  -4   24.50    2.70
   1 -10  -4   21.80    3.90
   1 -10  -4   17.10    2.40
   1  10   4 -145.89  115.29
  -1 -10   4   24.60    2.70
  -1 -10   4   22.80    3.60
   1  10   4   21.50    3.50
   1  10   4   17.90    2.60
  -1  10  -4  -26.40   50.49
   1 -10  -4   24.10    3.00
  -1 -10   4   19.70    2.60
  -1  10  -4   21.30    2.50
   2 -10   4   20.20    2.90
   2 -10   4   21.50    3.80
   2 -10   4   18.90    2.60
  -2 -10  -4   20.80    3.10
  -2 -10  -4   19.50    2.60
   2  10  -4   25.80    3.10
   2 -10   4   26.40    2.70
   2  10  -4   19.90    3.20
  -2  10   4   24.60   63.39
   2  10  -4   28.00    3.20
  -2 -10  -4   22.80    2.50
   2 -10   4   24.00    3.00
  -2 -10  -4   25.20    3.10
  -2  10   4   25.00    2.90
   2  10  -4  143.29  132.09
  -2  10   4   27.40    3.80
  -2 -10   4   24.90    3.60
  -2  10  -4   31.00    3.00
   2  10   4   17.00    3.50
   2  10   4   22.90    2.80
   2 -10  -4   21.80    3.10
   2 -10  -4   22.60    2.90
  -2  10  -4   11.30   47.50
   2 -10  -4   25.60    4.10
   2  10   4   31.20    3.60
   2 -10  -4   28.30    3.10
  -2 -10   4   24.20    2.60
  -2 -10   4   23.50    2.50
   2 -10  -4   22.00    2.60
  -2  10  -4   26.50    3.60
  -3 -10  -4   18.30    2.10
  -3 -10  -4   17.50    2.90
   3 -10   4   15.00    2.50
   3 -10   4   22.70    2.90
   3 -10   4   20.10    2.80
  -3  10   4   18.90    3.40
   3 -10   4   19.80    4.00
   3  10  -4   19.00    3.40
   3  10  -4   23.40    2.80
  -3  10   4  -11.40   51.79
   3  10  -4   23.00    3.00
   3 -10  -4   21.50    3.00
   3 -10  -4   19.20    2.90
   3  10   4   19.60    2.90
   3 -10  -4   21.40    3.20
  -3 -10   4   20.10    3.90
  -3  10  -4   18.40    3.30
  -3  10  -4   56.19   46.10
  -3  10  -4   13.10    3.60
   3 -10  -4   21.10    2.60
  -3 -10   4   16.40    2.80
   3  10   4   17.20    5.80
   3  10   4   18.90    2.80
   3 -10  -4   18.70    4.00
  -3  10  -4   19.20    3.30
  -4  10   4   18.10    3.90
   4 -10   4   10.00    2.30
   4 -10   4   12.80    2.50
  -4 -10  -4   18.10    3.20
   4 -10   4   16.70    2.20
   4  10  -4   17.30    2.70
  -4  10   4  -39.80   63.59
   4  10  -4   14.10    3.20
   4  10  -4   17.70    2.80
  -4 -10  -4   17.50    2.40
  -4  10   4   10.10    3.20
   4 -10  -4   15.10    2.60
   4  10   4   16.40    2.90
  -4  10  -4   15.00    3.10
   4 -10  -4   12.60    2.00
  -4  10  -4   13.40    3.60
   4  10   4   12.60    3.30
   4 -10  -4   12.10    2.80
   4 -10  -4   12.20    2.80
   4  10   4   13.40    2.50
   4 -10  -4   15.10    4.10
  -4 -10   4   14.20    1.80
  -4  10  -4   12.40    2.40
   5 -10   4    9.60    3.00
   5  10  -4   26.50    4.00
  -5  10   4   15.20    3.50
   5 -10   4   15.50    2.90
  -5 -10  -4   23.90    3.10
   5 -10   4   19.00    2.70
  -5 -10  -4   18.70    3.40
   5  10  -4   19.00    2.80
  -5  10   4   -9.80   52.39
  -5  10   4   15.00    4.40
   5  10  -4   22.30    2.90
   5 -10  -4   17.90    2.60
   5  10   4   20.00    2.80
   5 -10  -4   19.40    2.40
  -5  10  -4   12.50    3.70
  -5  10  -4   15.70    3.30
   5 -10  -4   20.40    3.20
   5  10   4   14.60    2.70
   5 -10  -4   22.10    3.40
  -5  10  -4   18.80    2.90
  -6 -10  -4   16.80    3.20
   6 -10   4   19.20    3.00
  -6 -10  -4   19.30    2.50
   6  10  -4   23.20    4.60
  -6  10   4   24.60    3.90
   6  10  -4   21.10    2.90
  -6  10   4   18.50    3.40
  -6 -10  -4   22.50    4.10
   6 -10   4   22.10    2.80
  -6  10  -4   16.70    3.10
   6 -10  -4   20.00    2.40
   6  10   4   22.80    2.90
  -6 -10   4   20.00    2.50
  -6 -10   4   28.70    3.20
  -6  10  -4   20.50    3.20
   6 -10  -4   18.20    3.00
   6 -10  -4   17.90    2.70
  -7  10   4   32.10    4.30
  -7  10   4   35.70    4.10
  -7 -10  -4   35.00    4.10
   7 -10   4   29.10    3.20
  -7 -10  -4   30.30    3.70
  -7 -10  -4   31.30    4.10
   7 -10   4   30.10    3.00
   7  10  -4   33.20    3.30
  -7 -10   4   33.50    3.10
  -7 -10   4   24.00    4.30
  -7 -10   4   31.50    3.10
  -7  10  -4   21.80    3.00
  -7  10  -4   33.40    3.60
   7  10   4   29.90    3.30
   7 -10  -4   33.70    3.40
  -8 -10  -4   -1.00    2.00
  -8  10   4   -2.60    1.80
  -8 -10  -4    1.90    1.30
  -8  10   4    2.30    1.60
  -8  10  -4    3.60    2.00
   8 -10  -4    5.50    1.70
  -8 -10   4   -3.20    3.40
   8  10   4    2.00    2.30
   0  11  -4    0.20    1.30
   0  11   4 -183.98  113.89
   0 -11   4    1.90    1.80
   0 -11  -4   -0.70    1.10
   0 -11   4    0.70    2.40
   0 -11  -4    0.30    1.40
   0 -11   4   -1.80    1.60
   0  11   4    1.20    1.90
   0 -11  -4   -0.10    1.90
   0 -11   4    0.90    1.20
   0  11  -4  -58.49   76.39
   0 -11  -4    0.90    2.70
   0  11  -4    0.40    2.50
   0 -11  -4   -2.50    2.70
  -1 -11  -4    6.20    3.10
  -1  11   4  -67.89   82.89
  -1  11   4   -1.30    2.10
   1  11  -4  -74.49  110.89
  -1  11   4    5.00    3.00
   1  11  -4    5.50    2.60
  -1  11  -4  -11.20   66.09
   1 -11  -4   10.00    4.00
  -1  11  -4    7.20    2.80
  -1  11  -4    6.70    3.80
   2  11  -4    8.90    2.70
   2 -11   4    7.10    2.20
  -2  11   4   -0.60    3.00
  -2 -11  -4    8.70    1.70
   2  11  -4    7.30    2.00
   2 -11   4    7.30    1.80
   2 -11   4    5.50    2.10
  -2 -11  -4    1.90    1.90
  -2 -11  -4    6.80    2.10
  -2  11   4   25.00   73.39
   2 -11   4    8.20    2.10
  -2  11   4    4.10    1.60
   2  11  -4    8.80    2.30
  -2 -11  -4    8.00    2.40
   2 -11   4    8.30    3.10
  -2  11   4    9.00    2.30
   2 -11  -4    7.10    2.50
   2 -11  -4    4.40    3.10
   2  11   4    7.60    2.10
  -2  11  -4    6.80    2.80
   2  11   4   11.30    3.30
   2 -11  -4   12.10    2.70
  -2  11  -4   -9.50   55.99
   2  11   4    7.40    2.20
   2 -11  -4    7.00    2.00
  -2  11  -4    5.40    2.20
  -2 -11   4    9.30    2.80
  -2 -11   4    4.10    1.50
   2 -11  -4    7.00    1.80
   3  11  -4    0.70    1.80
  -3  11   4    3.30    3.20
   3 -11   4   -0.40    1.90
  -3 -11  -4    0.70    1.30
  -3  11   4   42.70   64.79
   3 -11   4   -0.10    1.10
   3  11  -4    2.90    1.60
   3 -11   4   -0.20    1.50
  -3  11   4    0.90    2.30
   3 -11   4   -0.80    1.80
   3  11  -4    0.40    2.20
   3 -11   4   -0.60    3.10
  -3 -11  -4    0.50    1.80
   3 -11  -4    1.80    1.70
  -3  11  -4    1.30    1.80
   3 -11  -4    1.90    1.50
  -3 -11   4    1.10    1.10
  -3  11  -4   -1.40    2.30
  -3 -11   4    2.40    1.70
   3 -11  -4   10.70    3.90
   3 -11  -4   -0.90    2.20
   3  11   4    2.30    1.80
   3  11   4    1.60    2.00
   3 -11  -4    2.00    2.30
  -3  11  -4  -48.60   51.89
   3  11   4    0.70    2.40
  -4  11   4  117.69    8.80
   4  11  -4  117.39    8.70
   4 -11   4  127.59    6.00
  -4  11   4   71.79   62.79
  -4  11   4  136.69    7.30
   4  11  -4  138.59    6.90
   4 -11   4  126.49    8.30
  -4 -11  -4  134.49    6.90
   4 -11   4  123.89    6.60
   4  11  -4  129.59    7.50
  -4  11  -4  130.29    7.40
   4 -11  -4  137.79    7.20
   4 -11  -4  125.19    8.50
   4 -11  -4  128.29    6.40
   4 -11  -4  151.98    9.30
  -4  11  -4  132.19    6.50
  -4 -11   4  131.29    5.10
   4  11   4  116.49    6.70
  -4  11  -4   71.79   50.89
   4 -11  -4  138.99    6.30
   4  11   4  115.39    8.40
   5 -11   4   49.99    3.40
  -5 -11  -4   48.20    3.40
  -5 -11  -4   52.09    4.60
   5  11  -4   56.69    4.50
   5 -11   4   57.39    4.50
   5  11  -4   54.49    6.10
  -5  11   4   31.60   60.99
  -5  11   4   49.20    5.00
   5  11  -4   56.49    4.30
   5 -11   4   54.19    4.20
   5  11   4   60.39    4.50
  -5  11  -4   49.10    5.10
   5  11   4   49.50    4.10
   5 -11  -4   56.39    5.20
   5 -11  -4   57.89    3.80
   5 -11  -4   60.99    4.60
   5  11   4   49.50    6.10
  -5  11  -4   52.39    4.40
   6 -11   4   34.40    3.50
   6  11  -4   41.40    3.70
  -6  11   4   35.40    4.30
   6 -11   4   44.90    4.00
  -6 -11  -4   39.40    3.90
  -6  11   4   27.80    4.00
  -6 -11  -4   25.00    3.80
   6 -11  -4   38.60    3.10
  -6  11  -4   35.00    3.70
   6 -11  -4   34.00    3.90
   6  11   4   34.50    3.60
  -6  11  -4   34.30    4.20
   6 -11  -4   33.00    3.60
   7 -11   4    2.60    2.10
   7  11  -4    1.00    1.40
   7 -11   4   -1.00    1.40
  -7 -11  -4   -0.30    2.20
  -7  11   4   -2.10    2.30
  -7  11   4   -1.00    1.60
  -7 -11  -4    1.50    1.40
  -7 -11  -4    4.40    1.60
   7 -11  -4   -2.30    1.40
   7 -11  -4   -0.70    1.60
   7  11   4   -0.20    1.50
   7 -11  -4    4.00    1.90
  -7 -11   4   -3.50    1.90
  -7  11  -4   -0.70    1.70
  -8  11   4    4.70    1.50
  -8 -11  -4    4.40    1.80
  -8  11  -4    6.60    1.90
   8 -11  -4    8.70    1.60
   0 -12  -4   79.49    6.40
   0  12   4  104.39  152.48
   0 -12  -4   80.59    5.40
   0 -12   4   75.89    4.90
   0 -12   4   85.59    5.20
   0 -12  -4   86.79    4.90
   0 -12  -4   91.09    5.00
   0 -12   4   88.69    5.00
   0  12   4   80.39    5.40
   0 -12   4   82.29    6.40
   0  12  -4   77.69    4.60
   0  12   4   73.39    5.80
   1  12  -4  146.89    7.30
   1 -12   4  146.69    8.60
  -1  12   4  154.78    6.90
  -1 -12  -4  158.68    6.80
   1 -12   4  169.68    7.60
  -1  12   4 -117.29  160.58
   1  12  -4  163.08    7.50
   1 -12   4  156.58    7.20
   1 -12   4  160.98    7.00
  -1 -12  -4  140.99    7.40
  -1 -12  -4  150.68    7.80
   1  12  -4  238.78  190.88
  -1  12   4  154.78    7.30
  -1  12   4  141.79    7.60
  -1 -12   4  156.08    6.60
   1 -12  -4  156.78    7.50
  -1 -12   4  147.69    8.00
   1 -12  -4  163.78    7.20
   1 -12  -4  155.78    9.10
   1  12   4  167.18    7.90
  -1  12  -4   78.79   82.69
   1 -12  -4  158.98    7.10
  -1 -12   4  170.48    7.00
   1 -12  -4  157.38    7.20
   1  12   4  155.78    8.10
  -2 -12  -4   11.00    1.80
  -2  12   4    7.90    2.70
   2  12  -4    8.80    2.60
   2 -12   4    8.20    2.40
  -2 -12  -4    3.50    2.70
   2 -12   4    7.60    2.40
  -2  12   4   50.29   93.49
   2 -12   4    4.40    3.10
   2  12  -4   12.90    2.40
   2 -12   4    8.70    2.00
  -2 -12  -4    8.60    2.20
   2 -12  -4   12.10    3.80
   2  12   4    8.80    3.10
  -2 -12   4    8.00    2.40
   2 -12  -4    7.90    2.00
   2  12   4    3.20    2.20
   2 -12  -4   10.30    2.80
   2  12   4    2.90    1.90
  -2 -12   4    6.20    1.70
  -2  12  -4   11.70    3.10
  -2  12  -4  215.08   76.49
   2 -12  -4    6.20    2.30
   3  12  -4    7.00    2.40
   3 -12   4   20.80    4.60
  -3 -12  -4    7.60    2.30
  -3  12   4   17.20    3.30
   3  12  -4   17.80    2.80
   3 -12   4   10.90    2.80
  -3  12   4   13.40   78.29
   3 -12   4   11.30    2.00
   3 -12   4    7.30    2.40
   3  12  -4    8.10    3.00
   3 -12  -4   13.60    2.30
   3  12   4   10.30    3.20
  -3  12  -4  -17.60   62.09
   3 -12  -4   12.90    3.00
   3 -12  -4    7.60    2.20
  -3 -12   4   12.80    2.30
  -3 -12   4    9.60    1.80
   3  12   4   10.60    2.60
  -3  12  -4   17.00    3.50
   3 -12  -4    1.70    3.60
   3  12   4   13.30    2.50
   4  12  -4   20.50    3.10
  -4 -12  -4   22.80    2.90
  -4  12   4   23.40    3.30
   4 -12   4   28.10    3.30
   4  12  -4   24.50    3.80
   4 -12   4   26.30    2.80
   4  12  -4   23.80    2.90
   4 -12   4   21.80    3.30
  -4  12   4  -16.00   93.89
   4  12   4   24.00    3.20
   4 -12  -4   20.60    2.60
  -4  12  -4   31.60    3.50
   4 -12  -4   24.50    3.60
   4 -12  -4   37.40    4.10
  -4  12  -4   26.80    4.00
   4  12   4   27.80    3.40
  -4  12  -4  -13.80   69.49
   4  12   4   29.40    4.50
   4 -12  -4   25.40    3.00
   4 -12  -4   30.50    4.60
  -5  12   4   17.50    3.30
   5 -12   4   20.20    2.80
  -5  12   4   17.20    2.90
   5 -12   4   23.80    2.60
   5  12  -4   18.20    2.70
  -5 -12  -4   20.60    2.90
   5 -12   4   18.20    2.90
   5 -12  -4   19.60    3.10
   5 -12  -4   16.20    2.20
  -5  12  -4   20.90    3.00
   5 -12  -4   15.60    2.90
  -5  12  -4   21.30    3.40
   5  12   4   13.20    2.50
   6  12  -4    7.30    1.90
  -6  12   4    4.70    2.20
   6 -12   4    8.40    2.00
  -6  12   4    6.00    2.60
  -6 -12  -4    8.80    1.90
   6 -12   4    8.00    2.20
  -6 -12  -4    6.20    2.80
  -6  12  -4    8.00    3.90
   6 -12  -4    3.90    1.80
   6 -12  -4    7.60    2.40
   6 -12  -4    6.00    1.30
   6  12   4    5.70    1.80
   7 -12   4   23.50    2.40
  -7 -12  -4   21.50    2.30
  -7  12   4   27.60    3.00
  -7 -12  -4   32.40    3.50
  -7  12  -4   27.90    3.30
  -7 -12   4   28.30    5.00
   7 -12  -4   29.70    3.10
   0  13   4   -2.40    2.50
   0  13   4   62.89  199.18
   0 -13  -4   -1.70    1.20
   0 -13  -4   -0.10    2.00
   0  13   4   -1.40    1.90
   0 -13  -4   -4.00    1.70
   0 -13   4    0.30    1.30
   0 -13   4    0.10    1.70
   0 -13   4    1.00    2.40
   0  13  -4 -251.97  139.19
   0 -13  -4    1.30    2.40
   0 -13   4    1.60    2.00
   0  13  -4    0.60    1.60
   1  13  -4  159.38  320.67
  -1  13   4    0.40    1.50
   1  13  -4    2.50    1.70
  -1  13   4  -37.60  141.79
   1 -13   4    3.80    1.90
   1 -13   4    0.20    1.90
  -1 -13  -4    0.80    2.30
   1  13  -4   -0.20    3.00
   1 -13   4   -2.80    2.50
  -1 -13  -4    4.70    2.30
   1  13   4   -1.40    2.30
  -1 -13   4    1.20    2.20
   1  13   4    8.60    2.40
   1 -13  -4    2.60    2.20
  -1 -13   4    3.80    2.00
   1 -13  -4    7.70    3.10
   1 -13  -4    4.80    2.10
  -1  13  -4   13.50  103.29
  -1 -13   4    2.10    1.80
   1 -13  -4    4.60    1.80
   2 -13   4   63.39    5.50
   2  13  -4   53.09    5.00
  -2 -13  -4   50.69    3.40
  -2  13   4   55.99    4.60
   2 -13   4   53.79    4.40
   2  13  -4   54.59    5.10
   2 -13   4   39.00    5.00
  -2 -13  -4   54.09    3.80
   2 -13  -4   54.09    4.80
   2  13   4   55.59    5.10
   2  13   4   50.59    5.00
  -2  13  -4    7.40  139.29
   2 -13  -4   53.09    4.30
  -2 -13   4   41.00    4.60
  -2 -13   4   54.59    4.30
   2 -13  -4   47.90    5.70
   3 -13   4   13.40    4.60
  -3  13   4 -242.68  158.48
  -3  13  -4   37.10   94.29
   3 -13  -4   22.60    5.00
   4 -13   4   18.50    2.90
   4  13  -4   20.20    5.10
   4  13  -4   28.40    4.00
  -4  13   4   21.30    3.20
  -4 -13  -4   19.60    2.60
   4 -13   4   20.70    2.40
   4 -13   4   21.40    2.90
   4 -13  -4   18.50    2.40
  -4  13  -4   21.30    3.00
   4 -13  -4    6.50    5.60
   4 -13  -4   19.20    3.00
   4 -13  -4   20.80    2.90
   4  13   4   16.60    4.30
  -5 -13  -4   -0.90    2.30
   5 -13   4    1.40    2.00
   5 -13   4    1.30    1.00
  -5  13   4    0.10    1.70
   5 -13   4   -1.10    1.70
  -5 -13  -4    1.10    1.40
   5  13  -4    0.00    2.90
  -5  13   4    0.20    2.70
   5 -13  -4    1.20    2.00
   5 -13  -4   -1.80    1.60
  -5  13  -4   -0.10    1.90
   6 -13   4   -2.10    1.40
  -6 -13  -4    4.20    2.30
   6 -13   4   -1.10    1.50
  -6 -13  -4    1.90    1.10
  -6  13   4    1.10    1.60
   6 -13  -4    2.30    1.70
  -6  13  -4    2.30    1.70
   6 -13  -4    0.80    1.10
   6 -13  -4    1.90    1.70
   0 -14  -4    7.90    1.90
   0  14   4    2.80    1.80
   0 -14  -4    7.30    2.40
   0 -14   4    7.90    2.80
   0 -14   4    7.80    1.90
   0 -14   4    5.70    1.70
  -1 -14  -4    5.40    2.10
   1 -14   4    6.70    3.10
   1 -14   4    6.60    2.20
   1 -14   4    7.80    2.40
   1 -14   4    5.10    1.70
  -1 -14  -4    7.70    1.70
   1  14  -4    5.50    1.90
   1  14   4    6.80    2.40
   1 -14  -4    2.60    2.70
  -1 -14   4    3.80    2.10
   1 -14  -4    8.20    1.90
   1 -14  -4    8.70    2.00
  -1 -14   4    5.30    1.60
   2 -14   4    0.60    1.30
   2 -14   4    1.60    1.90
   2 -14   4    0.80    1.90
  -2 -14  -4    0.10    1.00
   2  14  -4    1.30    1.80
   2 -14   4   -1.50    2.70
  -2 -14   4    0.30    1.10
   2 -14  -4    3.50    2.10
   2 -14  -4    1.80    3.30
  -2 -14   4    1.20    1.70
   2 -14  -4    2.00    1.40
   2  14   4    8.30    2.70
   2 -14  -4    3.30    3.30
   3 -14   4   -0.90    2.60
  -3  14   4    2.70    1.80
   3 -14   4    1.80    1.30
   3 -14   4    2.80    2.00
   3  14   4    2.80    2.70
   3 -14  -4    1.40    2.00
  -3 -14   4    0.00    1.10
   3 -14  -4    2.00    1.40
   3 -14  -4   -1.50    1.90
   4 -14   4   -1.20    1.50
   4 -14   4   -0.50    1.00
  -4  14   4   -2.10    1.60
   4 -14   4    2.50    1.90
   4 -14  -4    1.00    1.20
  -4  14  -4    5.70    2.00
   4 -14  -4    2.00    1.90
   4 -14  -4   -2.80    1.70
  -5  14   4   -1.60    1.50
  -5 -14  -4    1.20    2.00
   5 -14   4   -2.00    1.60
   5 -14   4    1.10    0.90
   5 -14   4    0.50    1.60
   5 -14  -4    0.70    1.00
   5 -14  -4    0.00    1.80
  -5  14  -4    0.10    1.40
   5 -14  -4    3.80    1.70
   6 -14   4    3.20    1.50
  -6 -14  -4    0.80    1.70
  -6  14   4   -1.40    1.20
  -6 -14   4    1.70    1.60
   6 -14  -4   -1.60    1.40
   6 -14  -4   -0.10    0.90
   6 -14  -4    2.20    1.50
   0 -15   4    0.30    1.20
   0 -15   4    1.20    2.30
   0 -15  -4    0.00    1.90
   0 -15  -4   -0.70    1.10
   1 -15   4    1.70    1.30
  -1 -15  -4    2.30    1.20
   1 -15   4    4.50    2.40
   1 -15   4    2.00    1.60
   1 -15  -4    8.00    2.70
  -1 -15   4    1.30    1.10
   1  15   4    3.00    1.80
  -1 -15   4   -1.80    1.90
   1 -15  -4    1.60    1.20
   1 -15  -4    1.40    1.20
   2 -15   4   35.40    3.00
  -2 -15  -4   27.10    2.10
   2 -15   4   23.20    2.90
   2 -15   4   34.20    3.40
   2 -15  -4   30.60    2.80
   2 -15  -4   17.80    3.50
   2 -15  -4   27.60    2.90
   3 -15   4   13.30    1.80
   3 -15   4    9.20    2.80
   3 -15  -4   14.80    2.40
   3 -15  -4   11.70    2.00
   4 -15   4   -0.10    0.90
   4 -15   4   -0.10    1.60
  -4 -15  -4    2.80    1.80
   4 -15  -4    1.00    1.10
   4 -15  -4    2.40    1.60
   5 -15   4   -0.70    1.40
   5 -15   4   -0.60    0.90
  -5 -15  -4    0.80    1.70
   5 -15  -4    1.50    1.40
   5 -15  -4    0.50    1.60
   5 -15  -4    1.20    0.90
   0 -16  -4    0.60    1.00
   0 -16   4    0.70    1.10
   1 -16   4    2.20    1.20
   1 -16   4    1.90    1.10
  -1 -16  -4    1.80    0.90
   1 -16  -4    2.30    1.20
  -1 -16   4    2.40    1.10
  -2 -16  -4    3.10    1.30
   2 -16   4    1.40    1.20
   2 -16   4    1.30    1.10
   2 -16  -4   -0.50    1.00
  -2 -16   4   -1.00    0.80
  -3 -16  -4    2.20    1.60
   3 -16   4    7.90    1.30
   3 -16   4    5.30    1.50
   3 -16  -4    3.90    1.10
   3 -16  -4    6.20    1.30
   0 -17   4    0.80    0.80
   0 -17  -4    1.10    0.80
   1 -17   4    1.50    0.90
  -1 -17   4    0.20    0.70
   1 -17  -4    2.80    1.20
   0   0   5   12.80   21.70
   1   0  -5    0.60    0.80
  -1   0   5    0.20    1.10
   1   0   5  -24.80   31.70
   1   0  -5   -0.10    1.00
   1   0   5   -0.80    0.70
  -1   0  -5   -0.20    0.70
   1   0  -5    1.00    0.90
   1   0   5    1.10    1.00
  -1   0   5  -13.50   21.00
  -1   0  -5    0.70    1.10
   2   0   5   -0.40    0.70
  -2   0  -5   34.40   23.60
   2   0  -5   -0.80    0.80
   2   0  -5    0.80    1.00
  -2   0  -5   -0.40    0.60
  -2   0   5    1.40   18.40
   2   0  -5   -1.00    1.10
  -2   0   5    0.80    1.20
  -3   0   5   37.90   20.30
   3   0   5    0.50    0.80
   3   0  -5   -2.30    1.30
  -3   0   5   -0.60    1.80
  -3   0   5    0.30    1.20
  -3   0  -5    0.60   19.40
   3   0  -5   -1.60    1.20
   3   0  -5   -0.20    1.10
   4   0  -5   -0.50    1.60
  -4   0   5   -6.00   21.60
  -4   0  -5    0.80    1.90
  -4   0   5    1.60    1.30
  -4   0   5   -1.10    1.70
   4   0  -5   -0.50    1.40
  -4   0   5    0.70    2.10
   4   0  -5   -1.00    1.20
   4   0   5   -0.40    0.70
   4   0  -5   -0.60    1.00
   5   0   5    2.70    0.70
   5   0  -5   -0.40    1.40
  -5   0  -5   -0.90    1.40
  -5   0   5  -24.10   22.90
   5   0  -5    0.60    1.00
  -5   0  -5    1.90    1.60
  -5   0  -5    1.60    2.30
  -5   0   5    0.50    1.90
  -5   0   5    1.80    2.20
   5   0  -5    1.30    1.20
   5   0   5    1.10    0.80
  -6   0  -5   -1.50    1.80
  -6   0   5   -1.90    2.00
   6   0  -5    1.00    2.80
   6   0  -5    1.40    1.20
  -6   0  -5    3.00    1.70
  -6   0  -5    3.70    2.50
  -6   0  -5    2.90    2.00
  -6   0   5   -0.10    2.20
   6   0  -5    0.30    1.50
  -7   0  -5   -1.00    2.10
  -7   0  -5    1.90    2.40
   7   0  -5   -3.50    1.40
  -7   0  -5   -0.50    1.70
   7   0  -5    0.10    1.20
  -7   0   5    2.70    3.00
  -7   0   5    7.80    2.70
  -7   0   5   -0.20    2.10
  -7   0  -5   -0.20    1.50
  -8   0  -5    1.10    2.30
  -8   0   5   -5.20    3.90
  -8   0  -5    1.60    2.90
   8   0  -5   -2.90    1.50
  -8   0  -5   -2.20    1.70
   9   0  -5    0.80    1.50
   9   0  -5    5.20    2.50
  -9   0  -5   -0.30    1.50
  -9   0  -5    0.80    1.80
  -9   0  -5    0.40    1.60
  -9   0   5    0.70    2.00
  -9   0   5   -1.00    2.70
  -9   0  -5   -1.30    2.00
 -10   0  -5    1.60    1.50
 -10   0  -5   -1.70    1.30
 -10   0   5    1.10    1.50
 -10   0   5    3.60    2.10
 -10   0  -5   -0.20    1.30
   0   1   5    1.40    1.20
   0   1  -5    0.80    1.00
   0  -1  -5    0.70    1.20
   0  -1   5    1.20    1.10
   0  -1  -5    0.00    0.80
   0   1   5   21.30   25.30
   0   1  -5    0.50    0.80
   0  -1   5   -5.80   24.00
   0  -1   5   -0.20    0.70
   0   1   5    0.70    0.80
   1   1  -5 2209.58   58.59
   1   1  -5 2237.78   58.39
  -1  -1  -5 2179.68   58.29
   1  -1   5 2211.08   58.09
  -1  -1  -5 2285.27   58.69
  -1   1   5 2243.48   86.99
   1  -1   5 2008.80   86.69
   1   1  -5 2358.36   58.49
   1  -1   5 2122.29   58.69
   1   1   5 2190.48   58.19
   1  -1  -5 2306.37   58.49
   1  -1  -5 2294.17   58.49
   1  -1  -5 2219.78   58.69
  -1   1  -5 2141.09   58.19
  -1  -1   5 2275.27   58.89
  -1  -1   5 2192.28   88.19
   1   1   5 2176.78  100.39
   2  -1   5  323.87    9.10
   2   1  -5  338.47    9.70
  -2  -1  -5  315.97    9.10
  -2   1   5  301.47   32.70
  -2  -1  -5  346.07   38.70
   2   1  -5  317.07    9.90
  -2   1   5  318.77    9.80
   2   1  -5  337.27   11.20
  -2   1  -5  315.57   34.90
  -2  -1   5  306.37   35.20
   2  -1  -5  308.37    9.90
   2   1   5  320.57    9.90
   2  -1  -5  321.67    9.60
   2  -1  -5  300.77   10.00
  -2  -1   5  331.87    9.90
  -2   1  -5  315.97    8.90
  -3   1   5  620.94   18.80
   3   1  -5  599.44   18.00
  -3   1   5  639.44   17.10
  -3   1   5  622.34   45.20
  -3   1   5  634.14   17.40
   3   1  -5  641.44   17.70
   3  -1   5  594.54   16.70
   3   1  -5  609.64   17.50
  -3  -1  -5  690.13   44.10
  -3  -1   5  613.54   46.80
   3  -1  -5  618.14   17.50
   3   1   5  595.74   16.90
  -3   1  -5  654.63   38.00
  -3   1  -5  635.94   18.80
  -3  -1   5  624.04   19.50
  -3  -1   5  633.44   17.30
   3  -1  -5  622.84   17.60
   3  -1  -5  601.84   18.00
  -4   1   5    5.40    2.30
  -4   1   5   26.20   21.20
   4  -1   5    5.30    1.10
   4   1  -5    0.40    1.70
   4   1  -5    2.60    1.20
   4   1  -5    2.70    1.30
  -4   1   5    2.60    2.30
  -4   1  -5    2.50    1.90
   4   1   5    1.40    0.90
   4  -1  -5    2.90    1.30
  -4  -1   5    6.20    2.50
   4  -1  -5    4.10    1.40
  -4  -1   5   -9.10   20.80
   4   1   5    3.00    1.00
   4  -1  -5    0.40    1.80
  -4  -1   5    3.70    1.80
   5  -1   5  173.08    5.10
  -5  -1  -5  161.38    7.40
  -5   1   5  162.78    8.20
  -5   1   5  169.68    8.40
   5   1  -5  147.39    6.30
  -5   1   5  133.99   29.60
  -5  -1  -5  167.48    7.60
   5   1  -5  171.58    6.40
   5   1  -5  164.58    6.10
  -5  -1  -5  152.78    7.60
  -5   1   5  192.68   10.30
   5  -1  -5  166.18    6.30
  -5  -1   5  166.98    8.30
  -5   1  -5  164.98    7.20
   5  -1  -5  165.18    6.60
  -5   1  -5  171.58    8.20
  -5   1  -5  162.68    7.70
  -5  -1   5  152.28   31.40
  -5  -1   5  160.08    8.40
  -5  -1   5  166.68    7.80
   5   1   5  175.08    5.50
   5  -1  -5  160.08    6.10
  -5   1  -5  152.28    7.10
  -6  -1  -5   -1.00    2.00
  -6   1   5   -1.40    2.20
  -6   1   5    0.70    2.20
  -6  -1  -5   -0.50    1.70
   6   1  -5    0.20    1.40
   6   1  -5    1.00    1.20
  -6  -1  -5    0.70    1.70
  -6  -1  -5    4.20    2.60
   6  -1  -5    0.30    1.20
   6   1   5    3.30    1.00
   6  -1  -5   -2.00    1.70
  -6  -1   5    0.50    2.60
  -6   1  -5    1.20    1.50
   6  -1  -5    0.80    1.50
  -6   1  -5   -0.40    2.20
  -6   1  -5   -2.70    1.50
  -6  -1   5   -1.30    1.70
  -6   1  -5    0.80    1.90
  -6   1  -5   -1.20    2.00
  -7  -1  -5   12.30    2.70
  -7  -1  -5   24.50    3.80
  -7   1   5   15.60    4.20
  -7  -1  -5   14.60    3.20
  -7   1   5   16.10    3.40
   7   1  -5   17.00    3.10
   7   1  -5   14.90    2.40
  -7   1   5   16.50    2.90
  -7  -1  -5   17.50    3.00
  -7  -1   5   15.30    4.00
   7  -1  -5   16.20    2.50
   7  -1  -5   18.30    2.20
  -7  -1   5   19.70    3.50
  -7   1  -5   16.30    2.70
  -7   1  -5   18.80    3.20
  -7  -1   5   20.40    3.90
   8   1  -5   80.29    4.80
  -8  -1  -5   84.19    6.10
  -8   1   5   68.09    7.00
  -8  -1  -5   84.39    6.10
  -8   1   5   78.49    8.10
   8   1  -5   96.19    5.40
  -8  -1  -5   72.19    4.80
  -8   1  -5  105.89    7.90
  -8   1  -5   74.89    5.60
  -8   1  -5   78.69    5.10
  -8   1  -5   79.49    5.10
   8  -1  -5   88.59    4.80
  -9  -1  -5   52.09    3.80
   9   1  -5   47.80    4.20
   9   1  -5   42.00    3.40
  -9  -1  -5   49.30    4.40
  -9  -1  -5   54.39    4.60
  -9   1   5   47.50    4.40
  -9   1   5   50.59    5.60
  -9  -1   5   53.09    5.50
  -9  -1   5   55.79    4.90
  -9   1  -5   55.39    4.20
   9  -1  -5   40.70    3.30
  -9   1  -5   44.90    4.20
  -9   1  -5   50.39    3.60
 -10  -1  -5    0.90    1.10
 -10  -1  -5   -0.50    1.50
 -10   1   5    2.40    1.30
 -10  -1  -5    4.30    1.40
 -10   1   5    1.90    2.30
 -10  -1   5    1.20    1.50
 -10  -1   5   -0.70    1.70
 -10   1  -5    0.20    1.40
 -10   1  -5    0.30    1.00
   0  -2   5  186.78    6.10
   0  -2  -5  176.28    5.90
   0  -2   5  175.08    6.30
   0   2  -5  188.18    6.00
   0   2   5  175.08   30.70
   0  -2   5  157.78   30.90
   0   2   5  176.58    5.80
   0   2  -5  186.48    5.80
  -1   2   5  179.88    6.40
   1  -2   5  179.78    5.70
   1   2  -5  179.08    5.90
  -1  -2  -5  184.48    6.10
  -1   2   5  127.09   27.60
   1  -2   5  175.88    7.20
   1   2  -5  188.38    6.00
   1  -2   5  203.98   41.70
   1   2  -5  183.88    6.20
  -1  -2  -5  180.08    5.80
  -1   2  -5  185.28    5.80
   1   2   5  187.08    5.90
  -1  -2   5  182.28    6.30
  -1  -2   5  185.28    5.80
  -1  -2   5  162.58   29.80
   1  -2  -5  186.08    6.00
   1  -2  -5  177.18    6.00
   1   2   5  197.38   41.90
   1   2   5  175.78    6.40
   1  -2  -5  187.28    6.40
  -1   2  -5  178.48    5.70
  -2   2   5    6.50    1.60
  -2  -2  -5    6.00    1.10
   2   2  -5    5.60    1.30
   2   2  -5    5.10    1.20
  -2  -2  -5    6.00    1.10
   2   2  -5    6.20    1.60
  -2   2   5    2.40   20.40
   2  -2   5    7.10    1.00
  -2  -2  -5   -3.10   34.90
  -2   2  -5    7.60    0.90
  -2  -2   5  -11.50   20.00
  -2   2  -5   33.40   28.50
   2   2   5    5.10    1.60
   2  -2  -5    5.80    1.70
   2  -2  -5    4.90    1.40
   2   2   5    6.90    1.20
   2  -2  -5    4.70    1.30
  -2  -2   5    5.50    1.60
   3   2  -5   20.20    2.10
   3   2  -5   17.60    2.10
   3  -2   5   15.40    1.40
  -3   2   5   15.30   20.70
   3   2  -5   16.20    2.20
  -3  -2  -5  -22.60   28.80
  -3   2   5   15.50    1.70
  -3   2   5   14.50    2.70
  -3   2   5   15.30    2.40
  -3   2   5   15.00    1.80
  -3   2  -5   12.90   20.00
  -3  -2   5   22.50    3.40
  -3   2  -5   14.90    2.70
  -3  -2   5   28.20   22.90
   3  -2  -5   20.20    2.10
   3   2   5   14.50    1.60
   3  -2  -5   17.50    2.40
   3  -2  -5   14.30    1.80
  -3  -2   5   17.40    2.00
   3   2   5   11.40    1.40
  -4   2   5   85.79   25.70
  -4   2   5   91.69    7.00
   4   2  -5  107.19    4.60
   4  -2   5   93.09    3.40
   4   2  -5   96.79    4.30
   4   2  -5   98.89    5.00
  -4   2   5  100.19    6.10
   4  -2  -5  106.09    4.50
  -4  -2   5  106.69    5.20
   4   2   5   97.69    4.00
  -4  -2   5  102.19    6.30
   4  -2  -5   99.39    4.30
   4  -2  -5  101.99    5.10
   4   2   5  102.09    3.90
  -4  -2   5   99.09   28.60
  -4   2  -5  104.39    5.90
   5   2  -5   24.10    2.30
  -5   2   5   18.80   24.70
  -5   2   5   27.30    3.40
  -5   2   5   29.10    3.70
   5   2  -5   26.90    2.70
  -5   2   5   18.50    4.40
  -5  -2  -5   33.00    4.10
  -5  -2  -5   19.70    2.70
  -5  -2  -5   20.60    3.10
  -5   2  -5   23.40    2.90
  -5   2  -5   26.40    3.40
  -5  -2   5    0.30   25.90
   5  -2  -5   23.60    2.40
  -5  -2   5   28.00    3.80
   5   2   5   22.30    2.00
  -5  -2   5   25.20    3.20
  -5   2  -5   14.40    4.30
   5  -2  -5   28.50    2.70
   5   2   5   22.80    1.80
   6   2  -5   33.80    2.80
   6   2  -5   25.10    2.80
  -6   2   5   40.80    5.30
   6   2  -5   30.30    3.20
  -6  -2  -5   28.50    3.40
  -6   2   5   36.80    4.10
  -6  -2  -5   30.60    4.00
  -6   2   5   33.30    4.60
   6   2  -5   32.20    3.70
  -6  -2  -5   34.20    4.00
  -6  -2  -5   30.70    4.30
  -6   2  -5   34.20    4.20
   6   2   5   33.40    1.90
   6  -2  -5   31.40    3.20
  -6  -2   5   39.40    5.00
   6  -2  -5   35.20    2.70
  -6   2  -5   27.40    3.30
  -6   2  -5   25.50    3.70
  -6   2  -5   39.60    4.30
  -6  -2   5   34.60    4.40
  -6   2  -5   33.40    3.60
   6  -2  -5   30.60    3.20
  -7  -2  -5   20.80    3.40
  -7  -2  -5   11.50    3.20
  -7  -2  -5   13.00    2.60
   7   2  -5   19.90    2.60
   7   2  -5   19.30    3.10
  -7   2   5   16.30    3.90
  -7   2   5   16.70    2.70
  -7   2   5   22.70    3.80
  -7   2   5   17.10    4.30
   7   2  -5   18.00    2.30
   7   2   5   22.30    2.50
  -7  -2   5   15.40    3.50
  -7  -2   5   20.30    3.80
  -7   2  -5   16.20    3.00
   7  -2  -5   18.20    2.60
  -7   2  -5   21.00    3.00
  -7   2  -5   19.20    3.30
  -8  -2  -5    7.90    2.30
  -8   2   5    0.20    2.00
   8   2  -5    5.80    1.90
  -8   2   5    3.70    3.30
  -8  -2  -5    4.30    2.60
   8   2  -5    6.70    2.30
  -8  -2  -5   -0.50    1.90
  -8   2   5    2.60    2.20
  -8   2   5   -8.30    4.10
  -8  -2  -5    4.40    2.60
   8   2   5    4.30    1.50
  -8   2  -5    1.10    2.10
  -8   2  -5    2.80    1.70
  -8   2  -5    6.40    2.60
  -8  -2   5    1.80    2.20
  -8   2  -5    3.60    2.00
   8  -2  -5   -0.20    1.70
  -8  -2   5    0.70    2.80
  -9  -2  -5    1.40    1.60
  -9   2   5   -1.40    1.60
  -9   2   5   -1.70    2.50
   9   2  -5    2.30    1.90
   9   2  -5    0.60    1.50
  -9  -2  -5    1.00    2.00
   9  -2  -5    1.90    1.50
  -9   2  -5    1.70    2.00
  -9  -2   5    1.40    2.50
  -9   2  -5    2.60    1.80
  -9   2  -5    1.40    1.30
  -9   2  -5    1.60    1.90
  -9  -2   5    0.10    1.90
 -10  -2  -5    3.00    1.20
 -10   2   5    1.80    2.00
 -10   2   5    1.10    1.20
 -10  -2  -5    4.80    1.70
 -10  -2  -5    2.00    1.70
 -10  -2   5    2.60    1.60
 -10  -2   5    5.60    2.00
   0   3   5    0.50    2.60
   0   3  -5    0.40    0.80
   0  -3   5    0.50    0.80
   0  -3  -5   -0.10    0.90
   0   3   5  -44.90   29.00
   0  -3  -5   -1.30    1.30
   0  -3   5   -0.40    1.10
   0   3   5   -0.40    0.90
   0  -3  -5    0.50    0.90
   0   3  -5   -1.10    1.00
   0  -3   5   19.20   28.60
   0   3   5    0.50    0.90
  -1   3   5   36.70   23.80
  -1   3   5   -0.20    1.40
   1  -3   5    0.70    0.80
  -1  -3  -5    1.90    1.00
   1   3  -5   -0.20    0.90
   1   3  -5    2.00    1.30
   1  -3   5    5.90   44.40
  -1   3   5    0.20    1.00
  -1  -3  -5    1.00    1.50
   1  -3   5    1.20    1.20
   1   3  -5    1.50    0.90
  -1  -3   5   -0.40    1.30
   1   3   5    1.60    1.10
  -1   3  -5   -0.30    1.00
  -1   3  -5   -0.50    0.70
   1   3   5  -24.60   36.30
   1  -3  -5    1.40    1.10
   1   3   5    1.10    1.50
   1   3   5    0.10    1.40
   1  -3  -5   -0.30    1.60
  -1  -3   5   -8.50   22.90
  -1  -3   5   -0.50    0.80
   1  -3  -5    0.10    1.10
  -2   3   5  267.47    8.70
  -2  -3  -5  262.07    7.90
   2   3  -5  259.67    8.70
  -2   3   5  251.27    8.30
   2   3  -5  262.57    8.30
  -2  -3  -5  257.17    8.00
   2   3  -5  264.07    8.40
   2  -3   5  260.67    7.70
   2  -3  -5  263.47    8.40
   2   3   5  262.37    8.30
  -2   3  -5  252.17    7.50
   2  -3  -5  274.17    8.40
   2   3   5  256.27    9.00
  -2   3  -5  297.27   42.40
  -2  -3   5  258.77    8.60
   2  -3  -5  253.37    8.80
  -2   3  -5  262.97    9.40
  -2  -3   5  226.48   34.50
   2   3   5  261.47    8.10
   3  -3   5  210.48    6.30
  -3   3   5  208.68    8.80
  -3   3   5  211.48    6.40
   3   3  -5  209.98    7.20
  -3   3   5  206.98   34.00
   3   3  -5  209.78    7.20
  -3   3   5  198.78    6.90
   3   3  -5  209.68    7.90
  -3   3  -5  263.77   31.40
   3  -3  -5  217.88    7.20
  -3  -3   5  186.38   35.60
   3   3   5  211.18    8.10
  -3   3  -5  206.58    8.60
   3   3   5  199.58    7.00
   3  -3  -5  214.58    8.00
   3   3   5  205.98    6.80
  -3  -3   5  211.28    9.80
  -3  -3   5  209.58    7.10
  -4   3   5  496.75   17.00
  -4   3   5  462.25   46.40
   4   3  -5  475.35   14.60
   4   3  -5  495.65   15.40
   4   3  -5  502.45   14.80
   4  -3   5  484.05   13.50
   4  -3  -5  487.95   14.60
  -4  -3   5  493.85   49.20
   4  -3  -5  498.65   14.60
   4   3   5  500.15   14.10
  -4   3  -5  494.05   16.50
  -4  -3   5  510.35   17.30
   4   3   5  481.85   14.40
  -4  -3   5  488.25   15.20
   4  -3  -5  461.15   15.40
   5   3  -5  296.37    9.80
  -5   3   5  271.37   11.20
   5   3  -5  278.77    9.50
  -5   3   5  314.87   15.40
  -5  -3  -5  283.17   11.80
  -5  -3  -5  274.47   10.80
   5  -3   5  275.87    8.20
  -5  -3  -5  275.67   10.90
  -5  -3   5  114.69   55.29
  -5   3  -5  288.47   10.80
  -5   3  -5  289.67   12.40
   5   3   5  291.87    9.10
  -5  -3   5  282.57   10.40
   5   3   5  290.97    9.00
   5  -3  -5  296.37    9.60
  -5   3  -5  295.47   10.80
  -6   3   5   98.59    7.30
   6   3  -5   94.59    4.60
   6   3  -5   94.49    4.90
  -6   3   5   86.19    5.90
  -6  -3  -5   99.09    6.10
  -6  -3  -5   88.89    5.50
   6   3  -5   86.79    5.00
  -6   3   5  106.19    7.60
  -6  -3  -5   94.49    6.80
   6   3  -5   85.09    5.50
   6  -3   5   89.99    3.40
  -6  -3  -5   81.49    6.00
  -6   3  -5   83.89    5.00
  -6   3  -5   99.79    5.80
   6  -3  -5   96.59    4.90
   6   3   5   96.29    3.80
   6  -3  -5   96.09    4.50
  -6   3  -5   90.49    5.80
  -6  -3   5  101.79    6.50
  -6   3  -5   93.99    6.20
  -6   3  -5  101.59    6.70
   6   3   5   98.79    4.30
  -6  -3   5  106.99    7.10
  -7  -3  -5   25.30    4.10
  -7  -3  -5   23.70    3.70
  -7  -3  -5   24.40    4.20
   7   3  -5   21.60    2.70
  -7   3   5   24.20    3.50
   7   3  -5   23.20    2.40
  -7  -3  -5   22.00    3.30
  -7   3   5   26.30    3.90
   7   3  -5   24.10    3.20
   7   3  -5   30.40    2.90
  -7   3   5   27.10    4.30
  -7   3   5   15.70    4.20
  -7   3  -5   24.80    3.00
   7  -3  -5   28.90    2.80
   7  -3  -5   28.30    3.30
  -7   3  -5   23.20    3.50
   7  -3  -5   21.20    2.80
  -7  -3   5   21.20    3.70
  -7   3  -5   20.80    3.20
  -7  -3   5   19.40    3.70
  -7   3  -5   21.80    3.70
   7   3   5   29.70    2.80
  -8  -3  -5  141.69    7.30
   8   3  -5  152.18    6.60
  -8   3   5  147.79    9.20
  -8  -3  -5  150.38    7.80
  -8   3   5  142.99    7.80
  -8   3   5  129.69    6.50
   8   3  -5  148.49    6.70
  -8  -3  -5  145.69    8.10
  -8   3  -5  140.09    7.10
  -8  -3   5  153.68    8.60
   8   3   5  137.69    5.70
  -8   3  -5  141.29    7.00
  -8  -3   5  145.09    8.50
  -8   3  -5  134.29    6.20
   8  -3  -5  148.39    6.50
  -8   3  -5  148.69    7.20
  -9  -3  -5    9.00    2.50
  -9   3   5    6.00    2.80
   9   3  -5    9.00    2.30
  -9  -3  -5    3.90    2.10
   9   3  -5    4.50    1.60
  -9   3   5    1.90    1.90
  -9  -3  -5    9.50    2.10
  -9   3  -5   12.00    4.40
  -9  -3   5    4.30    2.50
  -9   3  -5    5.40    1.60
  -9  -3   5    3.50    2.20
   9  -3  -5    7.30    1.80
  -9   3  -5    7.20    2.60
 -10   3   5    7.20    2.40
 -10  -3  -5    9.00    1.50
 -10  -3  -5    8.20    2.60
 -10  -3  -5    5.40    1.60
 -10  -3   5    7.20    1.90
 -10  -3   5    8.30    2.00
   0   4   5   59.09    3.90
   0  -4   5   35.00   33.80
   0  -4   5   55.49    2.80
   0   4  -5   56.19    2.90
   0  -4  -5   55.29    3.80
   0   4   5  136.79   34.90
   0   4   5   54.59    3.20
   0  -4  -5   54.39    3.10
   0   4  -5   59.29    3.20
   0  -4  -5   57.99    3.10
   0   4   5   60.89    3.10
   1   4  -5   69.19    3.30
  -1   4   5   65.99    3.10
   1  -4   5   67.89    4.00
  -1  -4  -5   67.19    4.00
  -1   4   5   67.19    4.20
  -1  -4  -5   63.59    3.30
   1  -4   5   69.59    3.10
   1   4  -5   70.39    3.80
   1   4  -5   67.99    3.30
  -1   4   5   52.39   27.30
  -1   4   5   68.49    3.60
   1  -4  -5   67.29    3.50
   1   4   5   76.59    4.90
   1  -4  -5   70.89    4.20
   1   4   5   74.29   42.60
  -1   4  -5   69.79    3.10
  -1  -4   5   67.39    4.00
  -1  -4   5  168.58   38.00
  -1  -4   5   67.59    3.10
   1  -4  -5   64.59    3.50
   1   4   5   68.19    3.40
  -1   4  -5   63.69    3.00
   1   4   5   65.49    3.60
   2   4  -5  277.17    8.70
  -2   4   5  284.37    9.00
   2  -4   5  270.57    9.40
  -2   4   5  227.98   41.20
   2   4  -5  260.77    9.10
  -2  -4  -5  271.87    8.50
  -2   4   5  271.97    9.90
   2   4  -5  257.37    8.60
  -2  -4  -5  263.17    8.40
   2  -4   5  269.07    8.10
  -2   4   5  267.27    8.70
   2   4   5  324.77   79.09
   2   4   5  261.17    9.50
  -2   4  -5  271.77    9.70
   2  -4  -5  255.07   10.00
   2   4   5  276.07    8.50
   2   4   5  264.07    8.80
  -2   4  -5  257.77    7.90
  -2  -4   5  273.17   10.90
   2  -4  -5  276.27    8.80
  -2   4  -5  283.07   49.99
  -2  -4   5  272.67    9.10
  -3  -4  -5  301.37    9.50
  -3   4   5  314.07    9.50
   3  -4   5  333.37    9.60
   3   4  -5  333.47   10.90
   3   4  -5  328.07   10.30
  -3  -4  -5  352.26   63.89
   3   4  -5  329.57   10.30
  -3   4   5  312.97   10.00
  -3   4   5  344.07    9.40
  -3   4   5  278.57   39.30
  -3   4   5  318.67   12.00
   3   4   5  339.67   10.10
   3  -4  -5  316.97   11.00
   3   4   5  299.67   10.20
  -3   4  -5  258.07   40.80
  -3   4  -5  334.07   11.90
  -3   4  -5  349.47   31.50
   3  -4  -5  317.47   10.30
   3  -4  -5  342.17   10.30
  -3  -4   5  334.27   10.30
  -3  -4   5  298.87   44.10
  -3  -4   5  341.87   12.40
  -4  -4  -5   33.30    4.40
  -4  -4  -5   21.30    2.90
   4   4  -5   24.90    2.60
  -4   4   5   28.50    4.30
  -4   4   5   25.50    3.60
   4  -4   5   23.90    1.80
  -4  -4  -5   26.00    3.80
   4   4  -5   22.80    2.40
   4   4  -5   25.70    3.20
  -4   4   5   17.60   26.70
  -4  -4   5   30.40   27.70
   4   4   5   29.90    2.40
   4   4   5   27.00    2.50
  -4   4  -5   31.90    3.50
  -4   4  -5   28.60    3.70
   4  -4  -5   23.30    2.50
  -4   4  -5   23.50    2.90
   4  -4  -5   22.90    3.00
   5   4  -5   61.79    5.00
  -5   4   5   71.29    5.50
  -5  -4  -5   71.49    5.10
  -5  -4  -5   74.89    6.10
  -5   4   5   59.09   29.90
   5  -4   5   70.59    2.90
  -5   4   5   67.39    6.00
   5   4  -5   68.99    4.10
   5   4  -5   70.79    4.50
  -5   4   5   67.19    5.20
   5   4  -5   67.49    4.00
   5   4  -5   73.49    3.90
  -5  -4  -5   67.79    4.80
  -5  -4   5   54.39    5.00
  -5   4  -5   71.29    4.90
   5   4   5   65.69    4.30
  -5   4  -5   62.19    4.60
   5  -4  -5   68.39    4.20
  -5   4  -5   61.09    5.60
   5  -4  -5   69.79    5.30
   5   4   5   72.19    3.70
  -6  -4  -5   31.10    4.10
   6   4  -5   34.10    3.20
  -6  -4  -5   36.10    4.20
   6   4  -5   38.60    3.00
   6  -4   5   41.90    2.40
  -6   4   5   29.30    5.00
  -6  -4  -5   34.70    4.60
  -6   4   5   45.90    5.70
  -6   4   5   43.00    5.80
  -6   4   5   36.00    4.20
   6   4  -5   33.00    3.40
   6  -4  -5   36.60    3.50
  -6   4  -5   35.20    4.70
   6  -4  -5   36.30    2.90
  -6  -4   5   37.60    4.70
   6   4   5   36.70    2.50
  -6   4  -5   37.40    3.90
   6   4   5   33.60    3.00
  -6  -4   5   37.90    5.60
  -6   4  -5   33.60    3.30
  -7   4   5  142.39    9.20
  -7   4   5  117.49    8.80
  -7   4   5  132.09    7.40
   7   4  -5  136.59    6.40
   7   4  -5  126.69    6.10
  -7   4   5  139.99    7.10
  -7  -4  -5  136.69    7.40
  -7  -4  -5  144.79    8.80
  -7  -4  -5  128.69    7.60
   7   4  -5  128.69    5.90
   7   4  -5  138.49    6.70
  -7   4  -5  140.39    7.20
   7  -4  -5  145.19    6.40
   7  -4  -5  133.69    6.50
  -7  -4   5  141.59    8.40
  -7   4  -5  126.99    8.10
   7  -4  -5  129.99    8.80
  -7  -4   5  130.69    7.90
   7   4   5  138.19    5.80
   7  -4  -5  129.19    5.50
  -7   4  -5  126.19    6.00
  -7   4  -5  139.59    7.20
  -8   4   5   28.30    4.50
   8   4  -5   32.70    3.40
  -8  -4  -5   30.40    3.70
  -8  -4  -5   28.10    4.00
  -8   4   5   23.90    3.60
  -8   4   5   33.20    3.70
  -8  -4  -5   27.10    3.80
   8   4  -5   24.60    3.10
  -8  -4   5   24.60    4.10
   8  -4  -5   28.00    3.50
  -8   4  -5   29.30    3.60
  -8   4  -5   29.60    3.60
   8  -4  -5   23.60    3.10
   8  -4  -5   21.50    2.80
  -8  -4   5   30.10    4.50
   8   4   5   26.40    2.50
   9   4  -5   -1.60    1.80
  -9  -4  -5   -0.30    1.40
  -9   4   5    0.30    2.40
  -9  -4  -5   -1.00    1.80
  -9  -4  -5   -1.20    1.90
   9   4  -5    0.60    1.40
  -9   4   5   -0.60    1.70
  -9   4   5   -0.10    1.70
   9  -4  -5    2.90    1.50
  -9   4  -5    0.70    2.20
   9   4   5   -0.60    1.60
  -9   4  -5   -1.60    1.60
  -9  -4   5    0.10    1.70
 -10   4   5    6.00    2.10
 -10  -4  -5    4.40    1.50
 -10  -4  -5    6.20    1.60
 -10  -4  -5    7.00    1.40
 -10  -4   5   10.10    2.60
 -10   4  -5    4.50    2.00
 -10  -4   5    6.30    1.60
   0  -5   5    0.50    1.00
   0   5   5   -1.50    1.90
   0   5  -5   -0.40    1.10
   0   5  -5    0.60    1.40
   0   5   5    7.90   35.30
   0   5   5   -0.40    1.30
   0  -5   5    0.80    1.70
   0   5   5    0.80    1.30
   0  -5  -5    0.90    1.40
   0  -5  -5    0.90    1.40
   0  -5  -5    1.70    2.10
  -1   5   5  651.63   19.00
  -1   5   5  571.34   55.39
   1   5  -5  661.43   18.70
   1  -5   5  658.43   19.60
  -1   5   5  666.13   19.30
  -1   5   5  658.83   18.40
  -1   5   5  671.03   19.70
   1  -5   5  748.53   84.79
  -1  -5  -5  696.73   19.30
   1  -5   5  671.63   18.50
   1   5  -5  690.13   19.20
   1   5  -5  647.94   18.80
   1   5   5  625.64   19.00
  -1  -5   5  764.02   63.09
  -1   5  -5  628.04   18.40
  -1   5  -5  681.53   18.40
   1  -5  -5  649.74   18.90
  -1  -5   5  675.63   19.50
   1   5   5  683.33   76.29
   1   5   5  654.13   19.60
   1  -5  -5  634.14   19.40
  -1  -5   5  661.93   18.50
  -1   5  -5  634.84   19.20
   1   5   5  660.03   18.70
  -2  -5  -5 1409.06   38.00
   2   5  -5 1422.86   38.30
  -2   5   5 1318.37   79.49
  -2   5   5 1374.96   39.60
   2   5  -5 1424.76   38.70
  -2   5   5 1475.15   38.30
  -2   5   5 1388.46   38.20
   2   5  -5 1462.95   38.30
   2  -5   5 1410.36   39.10
  -2  -5  -5 1470.35   38.10
   2  -5   5 1419.66   38.30
  -2   5  -5 1294.77  105.99
   2  -5  -5 1446.56   38.30
  -2  -5   5 1389.06   40.00
   2   5   5 1376.16   39.10
  -2  -5   5 1188.78  110.49
   2  -5  -5 1394.76   38.00
  -2   5  -5 1384.86   37.40
  -2  -5   5 1348.47   37.70
   2   5   5 1384.06   38.50
   2   5   5 1268.27  115.69
   2   5   5 1445.66   38.10
  -2   5  -5 1422.66   39.40
  -2  -5   5 1446.06   38.80
   2  -5  -5 1379.36   38.90
  -3   5   5   16.90    1.90
   3   5  -5   20.70    2.30
  -3   5   5   17.70    1.80
   3   5  -5   18.00    2.20
  -3  -5  -5   16.90    2.00
   3  -5   5   19.20    1.80
  -3   5   5   27.80   26.90
  -3   5   5   17.40    3.20
  -3  -5  -5  181.68   88.19
   3   5  -5   20.20    2.60
  -3  -5   5   20.50    2.50
  -3  -5   5   26.80    3.80
  -3   5  -5   44.20   18.70
   3   5   5   21.20    2.50
  -3   5  -5   16.90    2.90
   3   5   5   12.00    2.60
   3   5   5   22.70    2.60
  -3   5  -5   -9.80   42.20
   3  -5  -5   17.80    2.10
   3  -5  -5   14.50    2.60
   3  -5  -5   20.40    2.20
  -3  -5   5   15.90    1.90
  -3  -5   5  -10.30   31.90
   4   5  -5  173.38    7.40
  -4   5   5  104.89   35.70
  -4   5   5  167.28   10.50
  -4  -5  -5  187.78    9.40
   4   5  -5  173.28    6.70
  -4   5   5  166.68    7.90
   4  -5   5  162.28    5.60
  -4  -5  -5  165.28    7.30
   4   5  -5  156.78    7.00
  -4   5   5  145.79    7.50
   4   5  -5  155.38    6.70
  -4   5  -5  160.18   23.50
  -4  -5   5  158.68   42.60
   4   5   5  169.98    6.60
   4   5   5  172.58    6.40
  -4   5  -5  190.38    9.40
   4  -5  -5  157.48    7.50
  -4   5  -5  160.88    7.90
  -4   5  -5  170.18   23.00
   4  -5  -5  173.68    6.50
  -4   5  -5  166.78    7.30
   4  -5  -5  173.08    6.50
   5  -5   5   43.80    2.50
  -5   5   5   37.70    5.20
   5   5  -5   46.20    3.80
  -5   5   5   39.10    4.10
   5   5  -5   39.00    3.50
  -5  -5  -5   36.00    4.20
  -5   5   5   19.10   29.80
  -5  -5  -5   45.10    4.00
  -5  -5  -5   38.80    4.30
   5   5  -5   36.70    3.20
   5   5  -5   43.00    3.20
   5  -5  -5   33.20    3.20
   5  -5  -5   37.80    3.50
   5   5   5   45.40    3.40
  -5   5  -5   43.40    5.00
   5  -5  -5   34.00    4.40
  -5   5  -5   40.40    4.10
   5   5   5   47.00    3.20
  -5  -5   5   51.69    4.60
   5  -5  -5   39.60    3.10
  -5  -5   5   40.50    4.40
  -5   5  -5   38.40    3.80
   6   5  -5   -1.20    1.20
   6   5  -5   -0.60    1.50
   6   5  -5    0.70    1.80
  -6  -5  -5    0.40    2.20
  -6   5   5    2.10    3.00
  -6  -5  -5    0.50    1.80
   6  -5   5    2.00    1.10
  -6   5   5    3.70    2.80
  -6  -5  -5   -5.30    2.50
  -6   5   5    1.70    2.80
   6  -5  -5   -2.00    1.30
   6  -5  -5   -0.70    2.50
  -6   5  -5    1.20    2.10
   6   5   5   -0.50    1.10
  -6  -5   5   -0.40    2.00
  -6  -5   5   -2.50    2.20
  -6   5  -5    3.80    2.60
   6   5   5   -0.90    1.50
  -6   5  -5    0.20    2.00
   6  -5  -5   -0.40    1.70
   7   5  -5    3.00    1.60
  -7   5   5   -1.00    3.10
  -7  -5  -5    5.60    3.30
  -7  -5  -5    2.20    2.30
  -7   5   5    5.80    3.00
   7   5  -5    1.10    2.00
   7   5  -5    1.40    1.40
  -7   5   5    0.80    2.20
  -7  -5  -5    2.00    2.10
  -7   5   5    0.60    2.50
   7  -5   5   -0.90    1.50
  -7   5  -5   -1.00    1.90
   7   5   5   -1.10    2.50
  -7   5  -5    1.10    3.00
  -7  -5   5    0.00    2.10
   7  -5  -5    1.50    2.40
  -7   5  -5    3.00    2.30
   7  -5  -5    2.00    1.70
  -7  -5   5   -1.40    2.30
   7  -5  -5   -1.20    2.10
  -8  -5  -5   80.49    5.20
   8   5  -5   80.29    4.70
   8   5  -5   82.99    4.90
  -8   5   5   81.39    7.00
  -8  -5  -5   85.39    6.00
  -8   5   5   82.59    5.20
  -8  -5  -5   77.69    6.30
  -8   5   5   85.09    5.30
   8  -5  -5   75.69    5.40
  -8  -5   5   79.09    6.00
  -8   5  -5   81.89    5.30
  -8  -5   5   86.79    6.30
   8  -5  -5   80.59    4.90
   8   5   5   73.59    4.20
  -8   5  -5   80.39    5.00
   8  -5  -5   80.29    4.70
   9   5  -5   -2.60    1.20
  -9   5   5   -3.40    1.90
  -9  -5  -5    0.20    1.80
  -9  -5  -5   -0.70    2.20
  -9   5   5   -1.20    1.50
   9   5   5    3.00    2.40
  -9   5  -5    1.50    1.80
  -9   5  -5    1.10    1.60
  -9  -5   5   -0.50    2.00
  -9  -5   5   -0.30    1.90
   9  -5  -5    1.60    2.20
   0  -6   5    1.90    1.20
   0  -6  -5    0.30    1.30
   0   6   5    3.60    2.20
   0  -6  -5    0.20    2.20
   0   6   5   32.20   41.60
   0   6  -5    1.00    1.10
   0  -6  -5    0.60    1.50
   0   6  -5    0.30    1.10
   0   6   5    2.40    1.50
   0   6   5    0.60    1.30
   0  -6   5    0.00    1.80
   0  -6   5   45.20   48.00
   0   6   5    1.00    1.60
   0   6  -5   -0.80    1.30
   1   6  -5    0.60    1.10
  -1   6   5    2.70    2.10
  -1  -6  -5   -1.20    1.30
   1   6  -5    1.80    1.20
  -1   6   5    1.20    2.10
  -1   6   5    1.00    1.60
  -1   6   5   14.70   33.60
  -1  -6  -5    0.30    2.00
   1  -6   5    2.00    1.20
  -1   6   5    1.40    1.40
  -1  -6  -5    1.80    1.30
   1  -6   5   -0.70    1.70
   1   6  -5    1.80    1.60
  -1  -6   5    0.10    1.70
  -1   6  -5    0.80    1.00
   1   6   5    1.50    1.50
   1   6   5   66.39   57.89
  -1  -6   5    0.50    1.00
   1   6   5    2.60    1.50
   1   6   5    1.90    1.90
   1  -6  -5    0.30    2.10
  -1  -6   5   -6.20   39.80
   1  -6  -5    1.10    1.40
  -1   6  -5    1.60    1.30
  -2   6   5  127.49    6.80
  -2   6   5   77.99   38.40
   2   6  -5  132.59    5.50
  -2   6   5  138.79    5.80
  -2  -6  -5  136.89    5.70
   2  -6   5  127.69    5.40
   2   6  -5  132.09    5.40
  -2   6   5  128.49    5.50
   2  -6   5  132.99    5.00
   2  -6   5  132.99    6.40
  -2  -6  -5  130.09    5.60
   2   6  -5  138.09    6.00
   2   6   5  130.79    5.80
  -2   6  -5  127.79    4.70
   2  -6  -5  132.59    6.30
   2  -6  -5  135.19    5.50
  -2   6  -5  125.49   31.30
   2   6   5  138.29    5.50
   2   6   5  128.49    6.30
  -2  -6   5  135.69    6.00
  -2  -6   5   84.69   38.70
  -2  -6   5  123.59    4.90
   2  -6  -5  132.59    5.60
  -2   6  -5  123.29    6.40
  -2   6  -5  152.48   93.69
   2   6   5  257.37  106.89
   3   6  -5   15.00    2.20
   3  -6   5   18.50    1.90
   3   6  -5   15.80    2.40
  -3  -6  -5   13.80    2.50
  -3   6   5   13.30   33.50
   3   6  -5   13.50    3.00
   3   6  -5   15.80    2.50
  -3  -6  -5   20.60    2.10
  -3   6   5   19.00    3.60
   3   6  -5   20.10    2.30
  -3   6   5   14.70    2.90
  -3   6   5   13.40    1.90
   3  -6  -5   19.30    3.00
  -3   6  -5  105.09   60.79
   3   6   5   13.90    2.20
  -3  -6   5    1.30   31.30
  -3   6  -5   16.30    2.40
  -3   6  -5   18.60    3.20
  -3   6  -5  -17.70   21.20
   3  -6  -5   14.70    2.10
  -3  -6   5   16.40    2.40
   3   6   5   13.70    2.10
   3   6   5   12.10    2.60
   3  -6  -5   18.80    2.30
   4   6  -5   24.00    2.70
   4   6  -5   27.00    2.90
   4  -6   5   24.20    2.20
   4   6  -5   27.10    3.50
  -4   6   5   24.60    4.20
   4   6  -5   24.30    2.70
  -4  -6  -5   28.10    3.20
  -4   6   5   27.10    3.70
  -4  -6  -5   29.20    3.50
  -4   6   5   23.10   33.10
   4   6  -5   23.80    2.90
  -4   6  -5   23.00    3.00
  -4  -6   5   28.50    3.40
  -4   6  -5  -17.50   31.20
   4  -6  -5   24.20    3.00
   4   6   5   23.70    4.20
   4  -6  -5   20.90    3.40
   4  -6  -5   28.40    2.80
   4  -6  -5   26.00    2.60
   4   6   5   24.20    2.80
  -4   6  -5   29.50    4.10
  -4   6  -5   24.00    2.90
   4  -6  -5   27.80    3.70
   5   6  -5    8.20    1.90
   5   6  -5    6.10    2.00
   5  -6   5    4.00    1.30
   5   6  -5    6.10    1.80
   5   6  -5    4.50    1.80
  -5   6   5    9.10    3.60
  -5   6   5    6.10    3.50
   5   6  -5    7.10    2.70
  -5  -6  -5   12.40    3.60
  -5   6   5   26.70   34.60
  -5  -6  -5    7.40    2.60
  -5  -6  -5    6.00    2.00
   5   6   5    5.10    1.90
  -5   6  -5    2.90    2.10
   5  -6  -5    4.90    1.60
   5   6   5    6.40    1.70
  -5  -6   5    7.10    2.20
  -5  -6   5   -0.50    2.30
  -5   6  -5    5.80    3.00
  -5   6  -5    5.30    2.30
   5  -6  -5    7.00    1.70
   6   6  -5   31.70    3.40
  -6  -6  -5   35.90    4.30
  -6  -6  -5   32.60    5.00
   6  -6   5   35.00    2.70
   6   6  -5   32.00    3.20
  -6   6   5   40.10    4.80
  -6   6   5   28.30    5.20
  -6  -6  -5   34.40    4.20
  -6   6   5   37.30    4.80
   6   6  -5   29.90    3.70
   6   6  -5   33.80    3.70
  -6  -6   5   36.30    4.50
  -6   6  -5   27.10    4.40
   6   6   5   27.00    3.10
  -6   6  -5   28.50    3.60
  -6  -6   5   29.20    4.20
  -6   6  -5   25.80    3.50
   6  -6  -5   41.80    3.50
   6  -6  -5   34.50    3.80
   6  -6  -5   30.00    3.60
   6  -6  -5   34.50    3.50
  -7  -6  -5    7.00    3.00
   7  -6   5    2.00    1.40
  -7  -6  -5    3.10    3.40
  -7  -6  -5    3.50    2.10
  -7   6   5    1.10    2.60
   7   6  -5    1.10    1.80
  -7   6   5    1.00    3.20
   7   6  -5    1.30    1.80
   7   6  -5    5.20    2.60
  -7   6   5   -3.90    2.90
  -7   6   5   -1.90    2.60
  -7  -6   5   -2.10    3.00
   7  -6  -5    0.90    2.50
  -7   6  -5    3.70    2.50
  -7   6  -5    2.50    3.00
   7  -6  -5    0.90    1.80
  -7  -6   5    3.80    2.60
  -7   6  -5    2.00    2.20
  -7  -6   5    3.10    2.50
   7   6   5    3.00    1.80
   7  -6  -5    5.90    2.70
   8   6  -5    2.60    1.80
   8   6  -5    0.60    1.60
  -8  -6  -5    0.50    2.40
  -8  -6  -5    4.00    2.40
  -8  -6  -5    2.50    1.80
  -8   6   5    2.50    2.20
  -8   6   5   -0.80    2.40
  -8   6  -5    5.50    2.20
  -8   6  -5    2.70    2.00
   8  -6  -5    4.80    2.00
  -8  -6   5    4.20    2.30
   8  -6  -5   -0.30    3.40
   8  -6  -5    2.80    1.90
  -8  -6   5    2.20    2.10
   8   6   5    3.00    1.90
  -9  -6  -5    2.40    1.80
  -9  -6  -5    5.10    2.00
  -9   6   5    3.30    1.60
  -9   6   5    3.20    2.30
  -9  -6  -5    4.10    1.60
  -9   6  -5    1.90    1.90
  -9   6  -5    6.40    1.80
  -9  -6   5    3.30    1.80
  -9  -6   5    2.60    1.70
   0   7   5   -0.80    2.00
   0   7   5   -1.30    1.40
   0  -7   5   -0.10    1.70
   0  -7   5    0.20    1.10
   0   7  -5   34.00   35.00
   0  -7  -5   -0.70    1.30
   0   7  -5    0.30    1.50
   0   7   5  -26.20   52.99
   0   7   5    0.70    1.40
   0   7  -5    0.70    1.10
   0   7   5   -1.60    1.90
   0  -7  -5    2.90    2.70
   0  -7  -5   -2.80    1.90
  -1   7   5  212.78    8.80
   1   7  -5  214.08    7.50
  -1  -7  -5  207.68    7.40
   1  -7   5  225.48    9.00
  -1  -7  -5  231.78    8.70
  -1   7   5  210.78    7.20
   1   7  -5  223.68    8.30
  -1   7   5  229.88    8.20
  -1   7   5  225.88   54.79
  -1   7   5  223.28    8.50
   1  -7   5  221.38    7.50
  -1   7   5  216.98    8.50
  -1  -7  -5  227.88    8.00
   1  -7   5  217.28    8.00
   1   7  -5  218.58    7.90
  -1   7  -5  248.18   43.00
  -1   7  -5  218.98    7.40
   1  -7  -5  222.48    8.90
  -1  -7   5  217.68    8.70
  -1  -7   5  220.78    7.50
  -1   7  -5  218.88    7.50
   1   7   5  221.08    7.80
   1   7   5  221.28    8.90
   1   7   5  118.39   68.59
   1  -7  -5  216.38    8.00
   1   7   5  220.78    7.80
  -2  -7  -5   92.89    4.80
  -2   7   5   89.79    5.10
   2  -7   5   88.09    4.40
  -2   7   5   83.79    4.40
  -2  -7  -5   85.79    4.20
  -2   7   5   26.70   41.00
  -2   7   5   92.99    4.80
   2  -7   5   79.19    5.40
   2   7  -5   83.59    4.40
  -2   7   5   82.19    5.60
  -2  -7  -5   84.19    5.10
   2  -7   5   84.19    4.00
   2   7  -5   78.59    4.40
   2   7  -5   83.99    4.20
   2   7  -5   87.09    4.90
   2   7  -5   79.49    4.40
  -2   7   5   74.89    5.30
  -2  -7   5   83.59    4.00
   2   7   5   89.29    4.50
  -2   7  -5  105.99   31.80
   2   7   5   80.39    5.20
  -2  -7   5   81.69    4.20
   2   7   5   88.39    4.80
   2  -7  -5   88.29    4.50
  -2   7  -5   81.99    5.40
  -2   7  -5   81.79    4.80
   2  -7  -5   87.49    4.60
  -2  -7   5   90.39    5.00
   2  -7  -5   86.19    5.40
  -3  -7  -5   56.89    4.70
   3   7  -5   58.59    3.70
   3  -7   5   59.49    3.20
   3   7  -5   57.59    3.70
  -3  -7  -5   50.89    3.70
   3   7  -5   52.19    4.20
   3   7  -5   57.89    3.90
  -3   7   5   58.19    4.80
  -3   7   5   56.99    6.00
  -3   7   5   27.00   36.60
  -3  -7   5   57.29    3.30
   3  -7  -5   54.39    3.90
  -3  -7   5   60.89    3.90
   3  -7  -5   64.69    6.10
  -3   7  -5   54.39    4.40
  -3   7  -5   60.79    3.90
   3  -7  -5   51.19    3.40
  -3   7  -5   46.70   49.00
   3   7   5   63.49    3.90
  -3   7  -5  135.59   91.19
   3   7   5   62.49    4.90
   3  -7  -5   59.49    5.00
   3  -7  -5   62.19    4.20
  -3   7  -5   58.19    5.20
   4   7  -5    2.60    1.60
  -4   7   5   -2.90   37.00
   4   7  -5    2.70    1.60
  -4  -7  -5    1.60    1.70
   4   7  -5    1.30    1.40
  -4   7   5    1.50    2.90
   4   7  -5    3.00    1.50
   4   7  -5    4.40    2.00
   4  -7   5    2.70    1.40
  -4   7   5   -0.10    2.40
  -4  -7  -5    2.30    2.10
  -4   7  -5   -5.50   47.50
   4  -7  -5    3.60    1.60
  -4  -7   5    2.90    1.20
   4  -7  -5    6.30    2.20
   4  -7  -5    2.00    1.20
   4  -7  -5    0.30    1.70
  -4  -7   5    1.70    1.80
  -4   7  -5    0.70    2.20
  -4   7  -5    3.30    1.90
  -4   7  -5  -22.80   28.10
   4   7   5    2.60    1.60
  -4   7  -5    2.80    2.10
   4   7   5    0.60    1.70
  -4  -7   5    4.10    2.60
  -4  -7   5    5.40    1.30
  -5   7   5  125.69   43.70
   5   7  -5  292.77   10.20
  -5  -7  -5  281.27   11.20
  -5  -7  -5  279.07   10.50
   5   7  -5  276.37   10.40
   5   7  -5  238.58   11.20
   5   7  -5  275.97   10.10
  -5   7   5  276.57   11.20
  -5   7   5  265.67   13.20
   5  -7   5  267.57    9.00
  -5  -7  -5  275.67   12.10
   5   7  -5  261.07   11.00
   5   7   5  274.07    9.90
   5  -7  -5  274.07    9.80
  -5   7  -5  273.27   10.40
  -5   7  -5  285.27   10.70
  -5   7  -5  271.77   12.30
   5  -7  -5  242.58   10.20
   5  -7  -5  268.77    9.70
   5   7   5  275.77    9.90
  -5  -7   5  277.57   11.70
  -5  -7   5  262.77   10.70
  -6   7   5    8.70    3.30
  -6   7   5    4.90    3.80
   6   7  -5   12.00    2.20
   6  -7   5    5.60    1.60
   6   7  -5    7.80    2.20
  -6  -7  -5    8.40    2.20
   6   7  -5   10.50    2.50
  -6  -7  -5    4.20    3.20
  -6  -7  -5    9.80    3.00
   6  -7  -5    5.50    2.20
  -6   7  -5    8.20    2.60
  -6   7  -5    3.50    2.70
   6  -7  -5    7.40    1.80
  -6  -7   5    4.20    2.40
  -6  -7   5    6.80    2.60
   6   7   5    7.60    2.20
  -6   7  -5    7.10    2.60
   6   7   5    9.60    1.90
   6  -7  -5    8.50    1.90
   6  -7  -5    5.10    2.40
  -7  -7  -5    2.30    2.20
   7   7  -5    2.90    2.50
   7  -7   5    0.50    1.50
  -7   7   5   -2.50    2.30
  -7   7   5    2.60    3.20
   7   7  -5    0.10    1.60
   7   7  -5    2.00    1.80
  -7   7   5    2.30    2.50
  -7  -7  -5   -1.60    1.50
  -7  -7  -5   -0.40    2.50
  -7  -7   5    7.10    2.50
   7   7   5    0.00    1.70
   7  -7  -5    2.20    1.90
  -7   7  -5    0.10    2.00
  -7  -7   5   -3.30    1.70
   7  -7  -5    2.50    2.20
  -7  -7   5   -1.00    2.70
  -7   7  -5   -0.40    2.80
  -7   7  -5    1.70    2.20
  -8  -7  -5    8.10    2.40
  -8  -7  -5    7.30    2.80
  -8   7   5    7.00    2.80
   8   7  -5    7.80    2.10
  -8  -7  -5    5.30    1.90
  -8   7   5    9.90    2.40
   8  -7  -5    6.20    1.90
  -8  -7   5    8.30    2.50
   8   7   5    4.80    1.80
   8  -7  -5   12.30    2.60
  -8   7  -5    8.00    2.10
  -8   7  -5    7.30    2.80
   8  -7  -5   10.70    2.20
  -8  -7   5   10.30    2.40
  -9  -7  -5    5.70    2.00
  -9   7   5    8.60    1.70
  -9  -7  -5    9.70    1.60
  -9   7   5    7.30    2.30
  -9  -7  -5    8.70    2.00
  -9   7  -5    9.30    1.80
  -9  -7   5    9.40    1.80
   9  -7  -5    5.50    1.90
   0   8   5  346.97   11.80
   0  -8   5  330.47   11.10
   0  -8   5  346.07   10.90
   0  -8   5  351.76   12.50
   0   8  -5  330.87   12.00
   0   8   5  343.17   78.69
   0   8  -5  363.36   63.49
   0   8   5  346.17   11.70
   0  -8  -5  339.27   11.00
   0  -8  -5  352.86   11.50
   0  -8  -5  343.77   12.20
   0   8   5  349.27   12.10
   0  -8   5  331.57   11.20
   0  -8  -5  330.57   11.00
   0  -8  -5  316.27   11.00
   0   8  -5  341.37   11.20
   0   8   5  339.27   10.80
   0   8  -5  329.57   11.00
   1   8  -5  155.08    5.90
  -1  -8  -5  144.09    6.60
   1  -8   5  154.68    9.20
  -1   8   5  143.99    7.20
   1  -8   5  152.58    6.30
  -1  -8  -5  152.48    6.00
   1   8  -5  141.79    7.00
   1   8  -5  185.88   61.89
  -1  -8  -5  152.68    7.10
  -1   8   5  145.39    6.80
   1  -8   5  146.09    6.30
  -1  -8  -5  145.79    7.30
  -1  -8  -5  154.38    6.50
   1   8  -5  152.08    6.70
  -1   8   5  162.28    6.90
  -1   8   5  158.08    6.70
  -1   8   5  158.78    7.10
   1   8  -5  154.28    6.40
  -1   8   5  119.49   51.99
   1  -8   5  162.98    6.10
   1   8   5   80.79  161.48
  -1   8  -5  156.88    6.00
  -1  -8   5  157.18    7.20
   1  -8  -5  157.58    7.50
   1  -8  -5  142.49    6.20
   1   8   5  153.08    6.20
   1  -8  -5  160.28    6.70
   1   8   5  159.18    6.90
  -1   8  -5  160.38    7.10
  -1  -8   5  153.58    6.20
  -1   8  -5  158.98    5.80
   1   8   5  160.38    6.10
  -1   8  -5   72.19   40.30
  -1  -8   5  150.28    6.20
   1  -8  -5  154.98    6.60
   1   8   5  147.59    7.30
  -1  -8   5  149.79    5.90
   2   8  -5   92.99   92.79
  -2   8   5   11.00    2.00
  -2   8   5   32.40   45.50
  -2   8   5   12.90    2.50
   2  -8   5    9.10    2.50
   2  -8   5   10.00    1.60
   2   8  -5    9.40    2.20
  -2   8   5    9.50    2.60
  -2  -8  -5   10.50    1.60
  -2  -8  -5    7.00    1.80
  -2  -8  -5   11.40    2.30
  -2   8   5   11.20    2.30
   2   8  -5   11.20    1.90
   2  -8   5   12.10    1.90
   2   8  -5    7.90    1.80
  -2  -8  -5    8.50    2.20
  -2  -8   5   13.80    2.70
   2  -8  -5   10.40    2.20
  -2   8  -5    7.80    2.40
   2   8   5   12.80    2.10
   2  -8  -5   10.10    1.70
  -2   8  -5  -23.10   34.60
   2  -8  -5    9.20    2.80
   2  -8  -5    8.80    2.10
  -2  -8   5   10.60    2.00
   2  -8  -5    9.40    2.10
  -2  -8   5   10.90    1.70
   2   8   5    7.50    1.90
   2   8   5   10.00    2.70
  -2  -8   5   12.00    1.80
   3   8  -5   55.09    4.30
   3  -8   5   55.89    3.60
  -3  -8  -5   60.39    5.00
   3   8  -5   62.19    4.70
  -3  -8  -5   60.29    3.80
   3  -8   5   55.49    4.50
  -3   8   5   46.50   44.00
  -3   8   5   53.49    4.80
   3   8  -5   59.89    4.00
  -3   8   5   51.39    5.60
  -3   8  -5   60.29    4.00
   3   8   5   52.79    4.90
  -3  -8   5   50.49    4.00
  -3  -8   5   60.59    3.50
   3   8   5   64.19    4.50
   3  -8  -5   63.49    5.70
  -3   8  -5   56.99    4.60
   3  -8  -5   61.99    4.10
   3  -8  -5   60.69    3.70
  -3   8  -5   56.49    5.00
   3  -8  -5   60.19    4.40
   3  -8  -5   62.19    4.20
  -3   8  -5   29.50   33.00
   3   8   5   61.09    4.20
  -4  -8  -5    0.90    1.40
   4   8  -5    3.20    1.60
  -4  -8  -5    2.60    2.50
   4  -8   5    2.10    1.50
   4   8  -5    0.30    2.00
  -4   8   5    6.10   42.50
  -4   8   5   -0.90    2.50
   4   8  -5    0.60    1.60
   4   8  -5    1.80    1.70
  -4   8   5    5.30    2.90
   4  -8   5    0.30    1.20
   4   8   5    2.00    1.80
   4  -8  -5    0.90    3.00
   4   8   5   -0.40    1.40
  -4   8  -5   -0.40    1.70
   4   8   5    3.60    2.70
   4  -8  -5    1.90    1.50
  -4   8  -5   -3.20    2.00
   4  -8  -5    1.70    1.20
   4  -8  -5   -0.50    1.80
  -4   8  -5    4.80    2.10
  -4  -8   5    3.30    1.20
  -4  -8   5    0.90    2.10
   4  -8  -5    1.30    2.10
  -4   8  -5    1.70   30.20
  -5   8   5   35.80   53.09
  -5   8   5   29.80    4.30
  -5  -8  -5   28.80    3.40
   5   8  -5   29.00    3.40
   5  -8   5   26.80    3.00
   5   8  -5   28.70    3.20
  -5   8   5   28.00    4.80
   5   8  -5   30.00    4.30
  -5  -8  -5   30.30    4.00
   5   8  -5   28.80    3.60
   5  -8  -5   31.80    3.30
  -5   8  -5   33.40    4.80
  -5   8  -5   26.00    3.40
  -5   8  -5   25.70    3.40
   5  -8  -5   38.80    4.30
  -5  -8   5   26.10    3.70
  -5  -8   5   35.60    3.70
   5   8   5   32.70    3.40
   5   8   5   22.90    3.00
   5  -8  -5   23.40    2.70
  -6   8   5   34.40    4.90
  -6   8   5   33.90    4.30
   6  -8   5   27.10    3.00
  -6  -8  -5   26.40    3.40
  -6  -8  -5   27.10    3.70
  -6   8   5   29.20    5.20
  -6  -8  -5   20.50    4.20
   6   8  -5   31.30    3.70
  -6   8  -5   36.80    5.10
  -6  -8   5   37.40    4.70
  -6   8  -5   26.10    3.70
   6   8   5   31.80    3.10
   6  -8  -5   31.50    3.40
   6  -8  -5   33.20    4.20
   6  -8  -5   35.50    3.20
   6   8   5   27.60    3.20
   6  -8  -5   24.00    3.10
  -6   8  -5   27.10    3.50
  -6  -8   5   30.60    3.80
  -7  -8  -5   25.30    3.40
   7  -8   5   28.00    2.80
  -7  -8  -5   31.10    3.50
  -7   8   5   28.70    3.70
   7   8  -5   28.50    3.50
  -7   8   5   25.10    4.70
  -7  -8  -5   25.00    4.10
   7  -8  -5   22.10    2.80
  -7  -8   5   27.50    3.50
  -7   8  -5   35.30    4.00
   7  -8  -5   29.10    3.30
  -7  -8   5   32.60    3.80
   7  -8  -5   31.30    3.80
  -7  -8   5   27.20    3.40
   7   8   5   31.80    3.40
  -7   8  -5   29.50    3.40
  -8  -8  -5    9.50    2.60
  -8  -8  -5    6.00    2.20
   8   8  -5    7.40    1.80
  -8   8   5    8.10    2.40
  -8   8   5   11.30    3.00
  -8  -8  -5    7.70    2.50
  -8   8  -5    4.80    2.20
   8  -8  -5    5.00    2.00
   8   8   5    6.50    1.90
  -8  -8   5    6.30    1.70
   8  -8  -5    3.30    2.20
   8  -8  -5    4.20    1.60
  -8  -8   5    5.60    1.90
  -8   8  -5    8.50    2.20
  -9   8   5   10.00    2.00
  -9  -8  -5    9.10    1.70
  -9  -8  -5    6.50    1.80
  -9   8   5    7.70    1.40
  -9  -8  -5    6.60    1.50
  -9  -8   5    7.20    1.40
  -9   8  -5    8.60    2.00
   9  -8  -5    7.10    2.00
   0   9   5    0.00    1.30
   0   9  -5  -44.90   52.39
   0  -9   5    0.90    1.10
   0   9   5   -0.10    1.80
   0   9  -5   -0.10    1.50
   0   9  -5    0.30    1.90
   0  -9   5   -1.90    1.20
   0   9   5    0.10    2.80
   0  -9  -5   -1.60    1.40
   0   9   5    2.20    1.80
   0  -9  -5   -0.60    1.40
   0   9   5   94.49   77.49
   0  -9  -5   -0.10    1.10
   0   9   5    1.30    2.30
   0   9  -5    0.30    1.00
   0  -9  -5   -0.20    1.40
   0  -9   5   -1.90    1.90
   0  -9  -5    1.10    2.40
   0  -9   5    0.60    1.20
  -1  -9  -5    7.60    2.70
   1  -9   5    5.70    2.30
  -1   9   5    6.40    2.80
  -1   9   5    4.70    1.90
  -1  -9  -5    5.40    2.10
   1   9  -5  -54.49   67.79
  -1   9   5  -53.69   65.89
   1  -9  -5    5.10    2.60
   1   9   5  -75.49  115.89
  -1   9  -5   10.50   72.19
  -1  -9   5    6.90    2.40
   2   9  -5   15.70    2.50
  -2  -9  -5   16.80    2.00
   2  -9   5   15.50    2.50
  -2   9   5   15.70    2.30
   2  -9   5   14.80    2.10
  -2  -9  -5   14.90    2.50
  -2  -9  -5   16.10    3.10
  -2  -9  -5   14.60    2.30
  -2   9   5   22.80   54.09
  -2   9   5   19.50    4.30
  -2   9   5   16.20    3.00
   2   9  -5   14.70    2.80
  -2   9   5   14.90    2.40
  -2  -9  -5   15.70    2.70
   2  -9   5   20.80    3.70
   2  -9   5   15.40    2.20
   2   9  -5   15.50    2.20
   2  -9   5   18.10    2.70
   2   9  -5  -92.99  120.99
  -2   9  -5   13.00    2.80
   2  -9  -5   17.00    2.10
  -2   9  -5  -47.90   37.40
  -2  -9   5   13.80    2.00
  -2   9  -5   17.10    2.30
   2  -9  -5   10.10    3.10
   2   9   5   17.90    2.50
  -2  -9   5   14.00    2.00
  -2  -9   5   14.70    2.80
   2  -9  -5   19.90    2.80
   2   9   5   15.60    2.50
   2  -9  -5   16.40    2.60
   2  -9  -5   14.10    2.60
   2   9   5   12.00    3.10
  -3  -9  -5   43.20    3.60
  -3  -9  -5   40.10    2.90
   3  -9   5   42.10    3.90
  -3  -9  -5   49.70    4.70
   3  -9   5   45.00    3.30
   3   9  -5   39.90    4.40
   3   9  -5   47.40    3.80
  -3   9   5   51.19    4.80
   3  -9   5   43.50    3.60
   3   9  -5   50.89    3.90
  -3   9   5   24.90   52.59
  -3   9   5   52.39    5.60
  -3  -9   5   43.20    3.10
   3  -9  -5   45.90    4.20
  -3  -9   5   51.29    4.00
   3  -9  -5   47.10    4.40
  -3   9  -5   42.50    3.70
   3   9   5   52.89    5.10
   3  -9  -5   44.00    5.00
   3  -9  -5   50.69    3.60
   3  -9  -5   44.80    3.90
   3   9   5   44.90    4.00
  -3   9  -5   47.90    4.60
  -3   9  -5   -9.60   39.60
   3   9   5   46.10    4.10
   4   9  -5    3.00    1.70
   4  -9   5    2.30    1.60
  -4  -9  -5    5.30    1.80
  -4   9   5   48.60   52.39
  -4   9   5    3.60    2.80
  -4  -9  -5    2.70    2.60
   4  -9   5    6.60    2.30
   4   9  -5    4.10    1.90
  -4   9  -5   45.70   37.60
  -4   9  -5    1.50    2.50
  -4   9  -5    4.00    1.90
   4   9   5    3.00    3.10
  -4   9  -5    3.50    2.40
   4  -9  -5    0.30    3.60
   4  -9  -5   -0.70    1.40
   4   9   5    1.60    1.70
  -4  -9   5    4.00    1.70
   4  -9  -5    1.40    1.30
   4  -9  -5    3.00    2.30
   4   9   5    2.90    2.10
  -4   9  -5   28.00   93.19
  -5   9   5   78.69   50.99
   5   9  -5  120.99    7.30
  -5  -9  -5  127.29    7.20
   5  -9   5  121.89    5.80
   5   9  -5  128.89    6.50
  -5   9   5  122.79    9.10
  -5   9   5  128.49    7.40
   5  -9   5  123.99    6.10
   5   9  -5  124.09    6.30
  -5  -9  -5  124.79    6.10
   5  -9  -5  125.29    6.60
  -5   9  -5  118.99    6.80
   5  -9  -5  124.69    6.80
  -5  -9   5  119.09    6.30
  -5   9  -5  127.49    6.80
  -5  -9   5  117.99    6.00
   5  -9  -5  117.99    5.80
   5  -9  -5  115.89    6.00
   5   9   5  124.29    6.30
  -5   9  -5  125.99    8.40
   5   9   5  124.59    6.40
   6   9  -5    4.80    1.90
  -6   9   5    0.20    3.60
   6  -9   5    4.90    1.90
  -6  -9  -5    4.30    1.80
  -6  -9  -5    3.40    2.60
   6   9  -5    2.10    1.90
  -6  -9  -5    0.80    2.80
  -6   9   5    4.20    2.80
  -6   9   5    2.50    2.80
   6   9  -5    3.60    3.70
   6  -9  -5    3.80    1.90
   6   9   5    3.90    2.20
   6  -9  -5    5.10    1.50
  -6  -9   5    4.80    2.00
   6  -9  -5    4.50    2.40
  -6   9  -5    5.60    2.20
   6  -9  -5    5.00    2.20
  -6  -9   5    7.00    2.20
   6   9   5    0.30    1.70
  -6   9  -5    5.30    2.60
  -7  -9  -5    3.60    2.70
  -7  -9  -5    6.20    1.80
  -7   9   5    7.20    2.60
  -7   9   5    4.70    2.70
  -7  -9  -5    8.40    2.60
   7  -9   5    1.90    2.70
   7   9  -5    4.70    2.00
  -7  -9   5    5.50    2.70
  -7   9  -5   -0.30    2.20
  -7   9  -5    7.10    2.20
  -7  -9   5    6.90    2.00
   7   9   5    4.90    2.00
   7  -9  -5    6.40    2.40
   7  -9  -5    1.50    1.50
  -7  -9   5    8.40    3.40
  -8  -9  -5    5.60    1.90
   8   9  -5    6.90    2.00
  -8  -9  -5    8.10    1.80
  -8   9   5    4.20    2.10
  -8   9   5    2.10    1.80
  -8  -9  -5    3.60    2.10
  -8  -9   5    5.00    1.50
  -8   9  -5    1.10    2.10
   8  -9  -5    2.80    1.80
  -8   9  -5    5.30    1.90
   8   9   5    7.90    2.90
   8  -9  -5    7.40    2.10
  -8  -9   5    3.00    1.50
   0 -10  -5   13.50    3.20
   0  10  -5   10.20    2.20
   0 -10   5   12.20    2.50
   0  10  -5  -96.79   70.29
   0 -10   5   15.10    3.40
   0 -10  -5   14.80    2.40
   0 -10  -5    6.80    2.00
   0 -10   5   11.40    2.20
   0  10  -5   14.40    3.10
   0  10   5    7.10    2.30
   0  10   5   13.20    3.10
   0  10   5   -0.70   99.19
  -1 -10  -5   -0.30    1.40
   1 -10   5   -2.10    2.10
  -1  10   5    2.50    1.90
  -1  10   5  -56.59   79.09
  -1 -10  -5    2.60    2.50
  -1 -10  -5   -1.10    1.00
   1  10  -5    3.00    1.50
   1 -10   5   -0.50    1.50
  -1  10   5    1.40    1.60
  -1  10   5    1.80    2.30
  -1 -10  -5    1.70    1.60
   1 -10   5    2.70    1.70
  -1 -10  -5    3.40    1.90
   1 -10   5    0.60    1.20
   1  10  -5    2.10    1.90
   1  10  -5  -19.90   95.39
   1  10   5   -1.20    2.40
   1  10   5    0.70    1.60
   1  10   5  -49.80  155.08
  -1 -10   5   -0.70    1.40
   1  10   5   -2.10    1.60
   1 -10  -5    3.20    2.90
  -1  10  -5   -0.10    2.10
  -1 -10   5    1.30    1.10
  -1 -10   5    3.50    2.30
   1 -10  -5   -0.70    1.50
  -1  10  -5    1.00    1.30
   1 -10  -5    2.10    1.90
  -1  10  -5    9.70   53.69
   1 -10  -5    0.80    1.30
  -1  10  -5    0.00    1.30
   1 -10  -5    1.90    1.90
  -1 -10   5    0.20    1.60
   2 -10   5   12.30    2.60
   2  10  -5   13.30    2.10
  -2  10   5   74.69   68.29
  -2 -10  -5    7.20    2.30
   2  10  -5   12.10    2.30
  -2  10   5    8.50    2.70
  -2 -10  -5    9.20    1.70
   2 -10   5   10.50    2.00
  -2  10   5    5.30    2.40
   2  10  -5    6.60    3.50
   2 -10   5    8.30    3.00
   2 -10   5    9.20    2.10
  -2 -10  -5   14.00    2.30
  -2 -10   5    5.10    2.00
  -2 -10   5   12.30    1.80
   2  10   5    8.30    3.10
   2 -10  -5   11.80    3.40
   2 -10  -5    7.00    2.00
  -2  10  -5  -83.19   47.70
   2 -10  -5   10.70    4.20
  -2  10  -5   12.20    3.90
  -2  10  -5    9.50    1.90
   2  10   5    4.20    2.00
  -2 -10   5    7.10    2.40
   2  10   5    9.50    2.40
  -3  10   5   21.80    3.70
   3 -10   5   17.90    4.40
  -3 -10  -5   26.10    3.50
   3 -10   5   33.20    3.60
   3 -10   5   23.00    2.90
  -3 -10  -5   30.10    3.30
  -3 -10  -5   24.50    2.60
  -3  10   5   59.59   59.99
  -3  10   5   13.90    3.80
   3  10  -5   26.30    3.80
   3  10  -5   20.40    2.80
   3 -10   5   26.10    2.80
   3  10  -5   24.30    2.90
  -3  10  -5   23.30    2.90
   3 -10  -5   23.00    3.00
  -3  10  -5   47.80   50.59
   3 -10  -5   27.80    3.70
   3 -10  -5   24.40    3.00
   3  10   5   21.80    2.90
  -3 -10   5   24.30    2.60
   3 -10  -5   12.70    3.90
  -3 -10   5   29.60    3.40
  -3  10  -5   23.90    3.60
   3  10   5   22.50    3.10
   4 -10   5   -0.70    1.10
  -4 -10  -5    2.20    1.80
  -4  10   5    3.10    2.80
   4 -10   5    5.70    1.90
   4  10  -5   -0.40    1.60
   4  10  -5   -0.40    1.50
   4 -10   5    0.50    1.80
  -4  10   5  -35.50   57.39
  -4  10   5    1.90    3.00
   4  10  -5    6.90    2.70
  -4 -10  -5    3.30    2.30
  -4  10  -5   -1.00   42.80
  -4 -10   5    1.60    1.20
   4  10   5    3.70    2.90
  -4  10  -5   -0.50    2.40
  -4  10  -5    3.10    2.00
   4 -10  -5    3.50    1.80
   4  10   5    1.80    2.10
   4 -10  -5   -5.70    3.80
   4 -10  -5   -4.50    2.20
   4  10   5    4.10    1.90
   4 -10  -5    1.70    1.30
  -5  10   5   18.30    4.60
  -5  10   5    9.40    4.60
   5 -10   5   11.60    2.30
  -5 -10  -5   14.80    3.40
   5  10  -5   14.10    2.50
   5 -10   5   12.60    2.10
  -5  10   5   26.20   57.29
   5  10  -5   16.20    2.60
   5 -10  -5   12.10    2.30
   5  10   5   12.80    2.30
   5  10   5   12.20    2.60
   5 -10  -5   10.60    2.00
   5 -10  -5   10.40    2.60
   5 -10  -5   14.90    3.20
  -5  10  -5   10.40    3.00
  -5  10  -5   12.70    2.80
  -6  10   5   30.10    4.40
  -6 -10  -5   38.00    4.90
  -6  10   5   47.90    4.80
   6  10  -5   70.79   10.10
   6 -10   5   47.60    4.40
   6  10  -5   40.60    3.70
  -6 -10  -5   39.50    4.50
  -6 -10  -5   46.50    3.50
   6 -10   5   42.20    3.60
   6 -10  -5   41.60    4.40
   6  10   5   37.70    3.80
   6 -10  -5   40.50    4.10
  -6  10  -5   40.80    4.20
   6 -10  -5   47.20    3.30
  -6 -10   5   48.60    3.70
  -6  10  -5   37.20    3.90
  -7  10   5    6.30    2.20
  -7  10   5    6.10    2.60
   7 -10   5    7.30    1.70
  -7 -10  -5    8.80    1.90
  -7 -10  -5    9.30    2.70
  -7 -10  -5    5.40    2.00
   7 -10   5    7.40    2.30
   7  10  -5    7.50    1.90
   7  10   5    4.80    2.00
  -7  10  -5    8.90    2.20
  -7 -10   5    8.70    2.60
   7 -10  -5    4.40    1.90
   7 -10  -5    5.50    2.20
  -7 -10   5    6.30    1.70
   7 -10  -5    6.60    1.50
  -7  10  -5    8.20    2.50
  -8  10   5    2.90    1.70
  -8 -10  -5    5.90    2.00
  -8  10   5    3.50    1.60
  -8 -10  -5    2.50    1.40
  -8 -10  -5    1.70    1.20
   8 -10  -5    3.60    1.90
  -8  10  -5    4.80    1.90
   8 -10  -5    2.80    1.70
   0 -11   5   -3.70    2.10
   0 -11  -5   -1.00    2.60
   0 -11  -5    5.10    2.20
   0  11  -5   11.40   82.39
   0 -11   5    0.00    1.20
   0 -11  -5   -2.00    1.60
   0  11   5   19.30  128.69
   0 -11   5   -1.10    1.60
   0 -11   5   -1.00    1.80
   0 -11  -5   -0.90    1.10
   0 -11  -5    0.10    1.50
   0  11  -5   -2.20    1.40
   0  11   5   -1.20    1.60
   0  11   5    2.50    2.60
   0  11  -5    0.50    1.50
   1  11  -5    6.90    2.40
  -1  11   5    2.40    2.30
   1 -11   5    5.30    3.40
  -1  11   5    3.60    2.20
  -1  11   5 -200.58   91.89
   1  11  -5 -113.59  122.99
  -1  11  -5    7.70    2.80
  -1 -11   5    8.40    2.80
   1 -11  -5    4.40    1.60
   1  11   5    6.10    3.00
   1 -11  -5    6.60    3.40
  -1  11  -5   -6.30   64.29
   1 -11  -5    5.70    2.30
   1 -11  -5    6.20    2.30
  -2  11   5  275.37   10.80
   2 -11   5  291.17   10.40
  -2  11   5  111.39   81.69
   2  11  -5  257.57    9.80
   2  11  -5  276.67   11.00
   2  11  -5  293.97   11.20
  -2 -11  -5  265.87   10.20
  -2  11   5  277.57   12.00
   2 -11   5  283.47   12.40
  -2 -11  -5  269.47   10.50
  -2 -11  -5  272.17    9.60
   2 -11   5  275.67   10.20
   2 -11   5  282.67   10.50
   2  11   5  306.97   11.30
   2 -11  -5  283.47   10.30
   2 -11  -5  269.77   10.40
   2 -11  -5  281.67   10.70
  -2  11  -5  230.38   80.19
   2  11   5  278.37   10.20
  -2 -11   5  279.67   11.20
  -2  11  -5  275.17    9.80
   2  11   5  277.17   11.80
  -2 -11   5  275.07   10.00
  -2 -11   5  264.97    8.80
   2 -11  -5  280.07   10.80
   2 -11  -5  266.47   12.00
  -2  11  -5  271.37   11.30
   3 -11   5    6.80    1.70
   3 -11   5    9.30    2.40
  -3  11   5    4.50    2.60
  -3 -11  -5    9.10    2.40
  -3  11   5   27.40   70.09
   3 -11   5    1.60    3.50
  -3 -11  -5    4.00    1.60
   3  11  -5    8.70    2.20
   3  11  -5    9.10    2.90
  -3  11   5    1.00    3.80
   3 -11   5    5.40    2.20
   3  11  -5    9.20    2.30
  -3 -11   5    6.20    1.60
  -3  11  -5   59.89   65.49
   3 -11  -5    6.40    2.10
   3 -11  -5    0.70    3.70
  -3  11  -5    3.20    1.80
  -3 -11   5    6.80    2.10
   3  11   5    0.90    2.70
   3  11   5    6.50    2.30
   3 -11  -5    5.90    2.80
   3  11   5    9.40    2.40
   3 -11  -5    4.90    2.50
   3 -11  -5   10.20    2.00
  -3  11  -5    6.60    2.90
  -4  11   5   82.69   70.19
  -4  11   5   12.90    4.80
   4  11  -5   16.00    2.60
   4  11  -5   18.80    3.10
  -4  11   5   23.30    4.60
   4  11  -5    8.90    2.80
  -4 -11  -5   16.40    4.70
   4 -11   5   11.80    2.10
   4 -11   5   11.20    2.50
   4 -11  -5   10.90    2.90
  -4  11  -5  -35.90   49.10
  -4 -11   5   20.80    2.50
   4 -11  -5   13.60    2.80
   4  11   5   16.70    4.30
   4 -11  -5   15.30    4.30
   4 -11  -5   11.60    2.30
   4  11   5   15.30    2.60
  -4  11  -5   13.20    4.50
   4  11   5   13.80    2.70
  -5  11   5    6.60    2.40
   5 -11   5    3.60    1.40
   5 -11   5    5.10    2.00
  -5 -11  -5    8.60    1.90
  -5 -11  -5    7.00    3.00
   5  11  -5    4.20    1.90
   5 -11   5    6.70    2.10
  -5 -11  -5    4.80    2.20
  -5  11  -5    2.90    2.60
   5 -11  -5    4.70    2.40
  -5  11  -5    2.50    1.90
   5 -11  -5    4.40    1.50
   5  11   5   -0.80    3.90
   5  11   5    4.60    2.20
   5 -11  -5    6.80    2.60
   6 -11   5    3.90    2.20
  -6  11   5    8.20    2.80
  -6  11   5    6.20    2.70
  -6 -11  -5    6.30    2.00
   6 -11   5    2.70    1.80
   6  11  -5    6.20    2.00
  -6 -11  -5    7.00    2.80
  -6 -11  -5    6.40    1.80
   6 -11  -5    1.70    2.20
   6  11   5    5.00    2.50
  -6  11  -5    6.30    2.00
   6 -11  -5    6.20    1.60
   6 -11  -5    3.60    2.30
  -6  11  -5    7.90    2.70
  -7 -11  -5    0.80    1.30
   7 -11   5    3.30    1.80
  -7  11   5   -1.40    2.00
  -7 -11  -5    1.90    1.30
   7 -11   5    3.40    1.50
  -7 -11  -5   -0.10    2.10
  -7  11   5    0.60    1.70
   7  11  -5    2.40    1.60
   7 -11  -5    1.50    1.80
  -7  11  -5    1.60    1.70
  -7  11  -5   -1.50    3.10
   7  11   5    1.50    1.70
   7 -11  -5   -0.40    1.10
   7 -11  -5    0.50    2.60
  -7 -11   5   -4.10    2.00
   7 -11  -5    0.10    1.60
   0  12   5 -175.88  164.08
   0  12  -5   -3.00    2.40
   0  12  -5 -170.38  102.19
[truncated: 602,924 more chars]
