# Supplementary material for: A lithium–aluminium heterobimetallic dimetallocene
Source: Nat Chem. 2024 May 14;16(7):1093–100. doi: 10.1038/s41557-024-01531-y (PMC11637000; doi:10.1038/s41557-024-01531-y)
Supplement: Supplementary file 3 — Crystallographic data for compound 1∙AlBr3; CCDC reference no. 2279423. [file 41557_2024_1531_MOESM3_ESM.cif]

 
data_5210_a
 
_audit_creation_method            'SHELXL-2018/3'
_shelx_SHELXL_version_number      '2018/3'
_chemical_name_systematic         ?
_chemical_name_common             ?
_chemical_melting_point           ?
_chemical_formula_moiety          'C20 H35 Al2 Br3' 
_chemical_formula_sum
 'C20 H35 Al2 Br3' 
_chemical_formula_weight          569.17

loop_
 _atom_type_symbol
 _atom_type_description
 _atom_type_scat_dispersion_real
 _atom_type_scat_dispersion_imag
 _atom_type_scat_source
 'C'  'C'   0.0033   0.0016
 'International Tables Vol C Tables 4.2.6.8 and 6.1.1.4'
 'H'  'H'   0.0000   0.0000
 'International Tables Vol C Tables 4.2.6.8 and 6.1.1.4'
 'Al'  'Al'   0.0645   0.0514
 'International Tables Vol C Tables 4.2.6.8 and 6.1.1.4'
 'Br'  'Br'  -0.2901   2.4595
 'International Tables Vol C Tables 4.2.6.8 and 6.1.1.4'
 
_space_group_crystal_system       monoclinic
_space_group_IT_number            14
_space_group_name_H-M_alt         'P 21/c'
_space_group_name_Hall            '-P 2ybc'
 
_shelx_space_group_comment
;
The symmetry employed for this shelxl refinement is uniquely defined
by the following loop, which should always be used as a source of
symmetry information in preference to the above space-group names.
They are only intended as comments.
;
 
loop_
 _space_group_symop_operation_xyz
 'x, y, z'
 '-x, y+1/2, -z+1/2'
 '-x, -y, -z'
 'x, -y-1/2, z-1/2'
 
_cell_length_a                    17.4593(4)
_cell_length_b                    9.4910(2)
_cell_length_c                    17.1348(4)
_cell_angle_alpha                 90
_cell_angle_beta                  117.5130(10)
_cell_angle_gamma                 90
_cell_volume                      2518.23(10)
_cell_formula_units_Z             4
_cell_measurement_temperature     152(2)
_cell_measurement_reflns_used     6556
_cell_measurement_theta_min       2.38
_cell_measurement_theta_max       25.03
 
_exptl_crystal_description        block
_exptl_crystal_colour             colourless
_exptl_crystal_density_meas       'not measured'
_exptl_crystal_density_method     ?
_exptl_crystal_density_diffrn     1.501          
_exptl_crystal_F_000              1144
_exptl_transmission_factor_min    ?
_exptl_transmission_factor_max    ?
_exptl_crystal_size_max           0.200
_exptl_crystal_size_mid           0.200
_exptl_crystal_size_min           0.200
_exptl_absorpt_coefficient_mu     4.878
_shelx_estimated_absorpt_T_min    0.442
_shelx_estimated_absorpt_T_max    0.442
_exptl_absorpt_correction_type    'multi-scan'
_exptl_absorpt_correction_T_min   0.6639
_exptl_absorpt_correction_T_max   0.7458
_exptl_absorpt_process_details    
;
 SADABS 2016/2: Krause, L., Herbst-Irmer, R., Sheldrick G.M. & Stalke D.,
 J. Appl. Cryst. 48 (2015) 3-10
;
_exptl_absorpt_special_details    ?
_diffrn_ambient_temperature       152(2)
_diffrn_radiation_wavelength      0.71073
_diffrn_radiation_type            MoK\a
_diffrn_source                    'sealed tube'
_diffrn_measurement_device_type   'Bruker X8 Apex, Nonius Kappa CCD'
_diffrn_measurement_method        '\f and \w scans'
_diffrn_detector_area_resol_mean  ?
_diffrn_reflns_number             28104
_diffrn_reflns_av_unetI/netI      0.0387
_diffrn_reflns_av_R_equivalents   0.0358
_diffrn_reflns_limit_h_min        -20
_diffrn_reflns_limit_h_max        23
_diffrn_reflns_limit_k_min        -12
_diffrn_reflns_limit_k_max        12
_diffrn_reflns_limit_l_min        -23
_diffrn_reflns_limit_l_max        20
_diffrn_reflns_theta_min          1.315
_diffrn_reflns_theta_max          28.781
_diffrn_reflns_theta_full         25.242
_diffrn_measured_fraction_theta_max   0.998
_diffrn_measured_fraction_theta_full  1.000
_diffrn_reflns_Laue_measured_fraction_max    0.998
_diffrn_reflns_Laue_measured_fraction_full   1.000
_diffrn_reflns_point_group_measured_fraction_max   0.998
_diffrn_reflns_point_group_measured_fraction_full  1.000
_reflns_number_total              6544
_reflns_number_gt                 4904
_reflns_threshold_expression      'I > 2\s(I)'
_reflns_Friedel_coverage          0.000
_reflns_Friedel_fraction_max      .
_reflns_Friedel_fraction_full     .
 
_reflns_special_details
;
 Reflections were merged by SHELXL according to the crystal
 class for the calculation of statistics and refinement.
 
 _reflns_Friedel_fraction is defined as the number of unique
 Friedel pairs measured divided by the number that would be
 possible theoretically, ignoring centric projections and
 systematic absences.
;
 
_computing_data_collection        'APEX3 (Bruker, 2010)' 
_computing_cell_refinement        'SAINT (Bruker, 2010)' 
_computing_data_reduction         'SAINT (Bruker, 2010)' 
_computing_structure_solution     'SHELXT 2018/2 (Sheldrick, 2018)'
_computing_structure_refinement 
;
SHELXL-2018/3 (Sheldrick, 2018),                                              
SHELXLe Rev 1000 (Huebschle et al., 2011)
;
_computing_molecular_graphics     'SHELXL-2018/3 (Sheldrick, 2018)'
_computing_publication_material   'CIFTAB-2014 (Sheldrick, G. M.)'
_refine_special_details           ?
_refine_ls_structure_factor_coef  Fsqd
_refine_ls_matrix_type            full
_refine_ls_weighting_scheme       calc
_refine_ls_weighting_details
'w=1/[\s^2^(Fo^2^)+(0.0285P)^2^+2.8046P] where P=(Fo^2^+2Fc^2^)/3'
_atom_sites_solution_primary      direct
_atom_sites_solution_secondary    difmap
_atom_sites_solution_hydrogens    geom
_refine_ls_hydrogen_treatment     constr
_refine_ls_extinction_method      none
_refine_ls_extinction_coef        .
_refine_ls_number_reflns          6544
_refine_ls_number_parameters      236
_refine_ls_number_restraints      0
_refine_ls_R_factor_all           0.0586
_refine_ls_R_factor_gt            0.0366
_refine_ls_wR_factor_ref          0.0810
_refine_ls_wR_factor_gt           0.0741
_refine_ls_goodness_of_fit_ref    1.030
_refine_ls_restrained_S_all       1.030
_refine_ls_shift/su_max           0.001
_refine_ls_shift/su_mean          0.000
 
loop_
 _atom_site_label
 _atom_site_type_symbol
 _atom_site_fract_x
 _atom_site_fract_y
 _atom_site_fract_z
 _atom_site_U_iso_or_equiv
 _atom_site_adp_type
 _atom_site_occupancy
 _atom_site_site_symmetry_order  
 _atom_site_calc_flag
 _atom_site_refinement_flags_posn
 _atom_site_refinement_flags_adp
 _atom_site_refinement_flags_occupancy
 _atom_site_disorder_assembly
 _atom_site_disorder_group
Br1 Br 0.65125(2) 0.27127(3) 0.61869(2) 0.03532(9) Uani 1 1 d . . . . .
Br2 Br 0.72178(2) 0.57295(3) 0.78021(2) 0.04051(9) Uani 1 1 d . . . . .
Br3 Br 0.88752(2) 0.34710(4) 0.75773(3) 0.05593(13) Uani 1 1 d . . . . .
Al1 Al 0.74798(5) 0.60095(8) 0.56285(5) 0.01706(16) Uani 1 1 d . . . . .
Al2 Al 0.75303(5) 0.44365(8) 0.68618(5) 0.02127(17) Uani 1 1 d . . . . .
C1 C 0.66600(15) 0.6806(3) 0.43271(16) 0.0185(5) Uani 1 1 d . . . . .
C2 C 0.70201(15) 0.7964(3) 0.49181(17) 0.0183(5) Uani 1 1 d . . . . .
C3 C 0.79443(16) 0.7890(3) 0.52766(16) 0.0184(5) Uani 1 1 d . . . . .
C4 C 0.81481(15) 0.6693(3) 0.49003(16) 0.0179(5) Uani 1 1 d . . . . .
C5 C 0.73518(16) 0.6017(3) 0.43107(16) 0.0191(5) Uani 1 1 d . . . . .
C6 C 0.56884(16) 0.6519(3) 0.37981(18) 0.0273(6) Uani 1 1 d . . . . .
H6 H 0.539497 0.724199 0.399171 0.033 Uiso 1 1 calc R U . . .
C7 C 0.53693(18) 0.6766(3) 0.28169(19) 0.0352(7) Uani 1 1 d . . . . .
H7A H 0.561638 0.605011 0.258651 0.053 Uiso 1 1 calc R U . . .
H7B H 0.554864 0.770389 0.272616 0.053 Uiso 1 1 calc R U . . .
H7C H 0.473780 0.670074 0.250766 0.053 Uiso 1 1 calc R U . . .
C8 C 0.54149(17) 0.5090(3) 0.3991(2) 0.0328(7) Uani 1 1 d . . . . .
H8A H 0.478943 0.497691 0.363547 0.049 Uiso 1 1 calc R U . . .
H8B H 0.556575 0.503319 0.461663 0.049 Uiso 1 1 calc R U . . .
H8C H 0.571352 0.434084 0.384512 0.049 Uiso 1 1 calc R U . . .
C9 C 0.65525(16) 0.9135(3) 0.51278(18) 0.0243(6) Uani 1 1 d . . . . .
H9 H 0.701112 0.977034 0.555547 0.029 Uiso 1 1 calc R U . . .
C10 C 0.60222(18) 1.0026(3) 0.43071(19) 0.0294(6) Uani 1 1 d . . . . .
H10A H 0.638081 1.027723 0.402554 0.044 Uiso 1 1 calc R U . . .
H10B H 0.582670 1.088701 0.447708 0.044 Uiso 1 1 calc R U . . .
H10C H 0.552002 0.948531 0.389377 0.044 Uiso 1 1 calc R U . . .
C11 C 0.60271(17) 0.8637(3) 0.55822(19) 0.0270(6) Uani 1 1 d . . . . .
H11A H 0.556266 0.801352 0.518592 0.041 Uiso 1 1 calc R U . . .
H11B H 0.577734 0.945437 0.573161 0.041 Uiso 1 1 calc R U . . .
H11C H 0.640417 0.812455 0.612071 0.041 Uiso 1 1 calc R U . . .
C12 C 0.86243(17) 0.8892(3) 0.59234(18) 0.0242(6) Uani 1 1 d . . . . .
H12 H 0.919699 0.849961 0.603281 0.029 Uiso 1 1 calc R U . . .
C13 C 0.85603(19) 1.0356(3) 0.5519(2) 0.0331(7) Uani 1 1 d . . . . .
H13A H 0.854501 1.025995 0.494299 0.050 Uiso 1 1 calc R U . . .
H13B H 0.906312 1.092000 0.590756 0.050 Uiso 1 1 calc R U . . .
H13C H 0.803180 1.082289 0.544973 0.050 Uiso 1 1 calc R U . . .
C14 C 0.86388(18) 0.8973(3) 0.68195(19) 0.0314(7) Uani 1 1 d . . . . .
H14A H 0.808864 0.935453 0.674806 0.047 Uiso 1 1 calc R U . . .
H14B H 0.911191 0.958829 0.720958 0.047 Uiso 1 1 calc R U . . .
H14C H 0.872515 0.802713 0.707634 0.047 Uiso 1 1 calc R U . . .
C15 C 0.90373(16) 0.6201(3) 0.50559(19) 0.0247(6) Uani 1 1 d . . . . .
H15 H 0.894004 0.535893 0.467062 0.030 Uiso 1 1 calc R U . . .
C16 C 0.94803(18) 0.7309(3) 0.4750(2) 0.0307(6) Uani 1 1 d . . . . .
H16A H 1.001151 0.691285 0.477986 0.046 Uiso 1 1 calc R U . . .
H16B H 0.962172 0.813864 0.513231 0.046 Uiso 1 1 calc R U . . .
H16C H 0.909069 0.758395 0.414235 0.046 Uiso 1 1 calc R U . . .
C17 C 0.96100(16) 0.5707(3) 0.59982(19) 0.0271(6) Uani 1 1 d . . . . .
H17A H 0.935462 0.486880 0.611941 0.041 Uiso 1 1 calc R U . . .
H17B H 0.965677 0.645893 0.640988 0.041 Uiso 1 1 calc R U . . .
H17C H 1.018596 0.547636 0.606958 0.041 Uiso 1 1 calc R U . . .
C18 C 0.72324(18) 0.4757(3) 0.37218(19) 0.0273(6) Uani 1 1 d . . . . .
H18 H 0.659523 0.460361 0.337875 0.033 Uiso 1 1 calc R U . . .
C19 C 0.7550(2) 0.5080(3) 0.30483(19) 0.0314(7) Uani 1 1 d . . . . .
H19A H 0.738954 0.430676 0.262247 0.047 Uiso 1 1 calc R U . . .
H19B H 0.818018 0.518322 0.334973 0.047 Uiso 1 1 calc R U . . .
H19C H 0.728615 0.595739 0.274007 0.047 Uiso 1 1 calc R U . . .
C20 C 0.7609(2) 0.3386(3) 0.4228(2) 0.0333(7) Uani 1 1 d . . . . .
H20A H 0.732824 0.316389 0.459323 0.050 Uiso 1 1 calc R U . . .
H20B H 0.823123 0.350064 0.460402 0.050 Uiso 1 1 calc R U . . .
H20C H 0.750852 0.261704 0.380975 0.050 Uiso 1 1 calc R U . . .
 
loop_
 _atom_site_aniso_label
 _atom_site_aniso_U_11
 _atom_site_aniso_U_22
 _atom_site_aniso_U_33
 _atom_site_aniso_U_23
 _atom_site_aniso_U_13
 _atom_site_aniso_U_12
Br1 0.03585(16) 0.02226(14) 0.03956(18) 0.00059(12) 0.01037(13) -0.00583(12)
Br2 0.0604(2) 0.03944(18) 0.03043(17) -0.00589(14) 0.02843(15) -0.00478(15)
Br3 0.02605(16) 0.0681(3) 0.0616(3) 0.0353(2) 0.01004(16) 0.01690(16)
Al1 0.0170(3) 0.0191(4) 0.0152(4) 0.0018(3) 0.0075(3) 0.0011(3)
Al2 0.0204(4) 0.0224(4) 0.0193(4) 0.0052(3) 0.0077(3) 0.0012(3)
C1 0.0165(11) 0.0218(12) 0.0129(12) 0.0020(10) 0.0030(9) -0.0012(9)
C2 0.0197(11) 0.0193(12) 0.0179(12) 0.0033(10) 0.0104(10) 0.0049(9)
C3 0.0212(12) 0.0190(12) 0.0132(12) 0.0027(9) 0.0063(9) -0.0032(9)
C4 0.0169(11) 0.0215(12) 0.0179(12) 0.0037(10) 0.0102(10) 0.0016(9)
C5 0.0269(13) 0.0170(12) 0.0151(12) -0.0002(9) 0.0111(10) 0.0016(10)
C6 0.0188(12) 0.0324(15) 0.0223(14) -0.0016(12) 0.0024(10) -0.0013(11)
C7 0.0268(14) 0.0440(17) 0.0208(15) -0.0004(13) -0.0009(12) -0.0010(13)
C8 0.0196(13) 0.0344(16) 0.0398(18) -0.0019(13) 0.0096(12) -0.0063(12)
C9 0.0220(12) 0.0250(13) 0.0255(14) -0.0011(11) 0.0106(11) 0.0057(10)
C10 0.0311(14) 0.0264(14) 0.0321(16) 0.0065(12) 0.0158(12) 0.0125(11)
C11 0.0240(13) 0.0333(15) 0.0259(15) -0.0024(12) 0.0134(11) 0.0061(11)
C12 0.0220(12) 0.0255(13) 0.0237(14) -0.0062(11) 0.0094(11) -0.0035(10)
C13 0.0341(15) 0.0221(14) 0.0422(18) -0.0036(13) 0.0169(14) -0.0056(11)
C14 0.0276(14) 0.0408(17) 0.0223(14) -0.0116(12) 0.0086(12) -0.0049(12)
C15 0.0202(12) 0.0268(14) 0.0294(15) -0.0019(11) 0.0134(11) 0.0027(10)
C16 0.0271(14) 0.0326(15) 0.0419(18) 0.0013(13) 0.0239(13) 0.0019(12)
C17 0.0188(12) 0.0282(14) 0.0307(15) 0.0000(12) 0.0082(11) 0.0071(11)
C18 0.0330(14) 0.0223(13) 0.0265(15) -0.0054(11) 0.0137(12) -0.0005(11)
C19 0.0449(17) 0.0298(15) 0.0227(14) -0.0087(12) 0.0184(13) -0.0008(13)
C20 0.0459(17) 0.0171(13) 0.0394(18) -0.0025(12) 0.0217(15) 0.0007(12)
 
_geom_special_details
;
 All esds (except the esd in the dihedral angle between two l.s. planes)
 are estimated using the full covariance matrix.  The cell esds are taken
 into account individually in the estimation of esds in distances, angles
 and torsion angles; correlations between esds in cell parameters are only
 used when they are defined by crystal symmetry.  An approximate (isotropic)
 treatment of cell esds is used for estimating esds involving l.s. planes.
;
 
loop_
 _geom_bond_atom_site_label_1
 _geom_bond_atom_site_label_2
 _geom_bond_distance
 _geom_bond_site_symmetry_2
 _geom_bond_publ_flag
Br1 Al2 2.2963(8) . ?
Br2 Al2 2.2829(9) . ?
Br3 Al2 2.2797(8) . ?
Al1 C1 2.155(2) . ?
Al1 C3 2.159(3) . ?
Al1 C2 2.160(2) . ?
Al1 C5 2.164(3) . ?
Al1 C4 2.164(3) . ?
Al1 Al2 2.5554(11) . ?
C1 C2 1.429(3) . ?
C1 C5 1.432(4) . ?
C1 C6 1.534(3) . ?
C2 C3 1.439(3) . ?
C2 C9 1.517(3) . ?
C3 C4 1.431(4) . ?
C3 C12 1.525(3) . ?
C4 C5 1.438(3) . ?
C4 C15 1.522(3) . ?
C5 C18 1.516(4) . ?
C6 C8 1.524(4) . ?
C6 C7 1.525(4) . ?
C9 C11 1.527(4) . ?
C9 C10 1.532(4) . ?
C12 C14 1.526(4) . ?
C12 C13 1.533(4) . ?
C15 C17 1.528(4) . ?
C15 C16 1.534(4) . ?
C18 C19 1.525(4) . ?
C18 C20 1.533(4) . ?
 
loop_
 _geom_angle_atom_site_label_1
 _geom_angle_atom_site_label_2
 _geom_angle_atom_site_label_3
 _geom_angle
 _geom_angle_site_symmetry_1
 _geom_angle_site_symmetry_3
 _geom_angle_publ_flag
C1 Al1 C3 64.94(9) . . ?
C1 Al1 C2 38.67(9) . . ?
C3 Al1 C2 38.92(9) . . ?
C1 Al1 C5 38.74(10) . . ?
C3 Al1 C5 64.97(10) . . ?
C2 Al1 C5 64.96(10) . . ?
C1 Al1 C4 64.89(9) . . ?
C3 Al1 C4 38.65(10) . . ?
C2 Al1 C4 64.96(10) . . ?
C5 Al1 C4 38.80(9) . . ?
C1 Al1 Al2 144.43(8) . . ?
C3 Al1 Al2 147.16(7) . . ?
C2 Al1 Al2 146.07(8) . . ?
C5 Al1 Al2 144.33(7) . . ?
C4 Al1 Al2 146.09(7) . . ?
Br3 Al2 Br2 111.04(4) . . ?
Br3 Al2 Br1 110.46(3) . . ?
Br2 Al2 Br1 110.90(4) . . ?
Br3 Al2 Al1 108.24(4) . . ?
Br2 Al2 Al1 109.96(4) . . ?
Br1 Al2 Al1 106.07(3) . . ?
C2 C1 C5 108.5(2) . . ?
C2 C1 C6 124.0(2) . . ?
C5 C1 C6 127.4(2) . . ?
C2 C1 Al1 70.86(14) . . ?
C5 C1 Al1 70.97(14) . . ?
C6 C1 Al1 125.02(18) . . ?
C1 C2 C3 107.7(2) . . ?
C1 C2 C9 128.5(2) . . ?
C3 C2 C9 123.7(2) . . ?
C1 C2 Al1 70.47(14) . . ?
C3 C2 Al1 70.48(13) . . ?
C9 C2 Al1 126.59(19) . . ?
C4 C3 C2 108.0(2) . . ?
C4 C3 C12 123.4(2) . . ?
C2 C3 C12 128.5(2) . . ?
C4 C3 Al1 70.88(14) . . ?
C2 C3 Al1 70.59(14) . . ?
C12 C3 Al1 125.40(18) . . ?
C3 C4 C5 108.1(2) . . ?
C3 C4 C15 127.6(2) . . ?
C5 C4 C15 124.3(2) . . ?
C3 C4 Al1 70.47(14) . . ?
C5 C4 Al1 70.59(14) . . ?
C15 C4 Al1 125.82(18) . . ?
C1 C5 C4 107.7(2) . . ?
C1 C5 C18 124.6(2) . . ?
C4 C5 C18 127.6(2) . . ?
C1 C5 Al1 70.29(15) . . ?
C4 C5 Al1 70.61(14) . . ?
C18 C5 Al1 127.45(18) . . ?
C8 C6 C7 112.6(2) . . ?
C8 C6 C1 113.7(2) . . ?
C7 C6 C1 111.4(2) . . ?
C2 C9 C11 114.2(2) . . ?
C2 C9 C10 110.5(2) . . ?
C11 C9 C10 112.8(2) . . ?
C3 C12 C14 114.1(2) . . ?
C3 C12 C13 111.5(2) . . ?
C14 C12 C13 111.9(2) . . ?
C4 C15 C17 113.3(2) . . ?
C4 C15 C16 111.4(2) . . ?
C17 C15 C16 112.6(2) . . ?
C5 C18 C19 111.0(2) . . ?
C5 C18 C20 113.7(2) . . ?
C19 C18 C20 112.8(2) . . ?
 
loop_
 _geom_torsion_atom_site_label_1
 _geom_torsion_atom_site_label_2
 _geom_torsion_atom_site_label_3
 _geom_torsion_atom_site_label_4
 _geom_torsion
 _geom_torsion_site_symmetry_1
 _geom_torsion_site_symmetry_2
 _geom_torsion_site_symmetry_3
 _geom_torsion_site_symmetry_4
 _geom_torsion_publ_flag
C5 C1 C2 C3 -0.3(3) . . . . ?
C6 C1 C2 C3 -179.1(2) . . . . ?
Al1 C1 C2 C3 60.95(17) . . . . ?
C5 C1 C2 C9 177.0(3) . . . . ?
C6 C1 C2 C9 -1.8(4) . . . . ?
Al1 C1 C2 C9 -121.7(3) . . . . ?
C5 C1 C2 Al1 -61.30(18) . . . . ?
C6 C1 C2 Al1 119.9(3) . . . . ?
C1 C2 C3 C4 0.4(3) . . . . ?
C9 C2 C3 C4 -177.1(2) . . . . ?
Al1 C2 C3 C4 61.32(17) . . . . ?
C1 C2 C3 C12 178.8(2) . . . . ?
C9 C2 C3 C12 1.3(4) . . . . ?
Al1 C2 C3 C12 -120.3(3) . . . . ?
C1 C2 C3 Al1 -60.95(17) . . . . ?
C9 C2 C3 Al1 121.6(2) . . . . ?
C2 C3 C4 C5 -0.2(3) . . . . ?
C12 C3 C4 C5 -178.7(2) . . . . ?
Al1 C3 C4 C5 60.89(17) . . . . ?
C2 C3 C4 C15 178.2(2) . . . . ?
C12 C3 C4 C15 -0.3(4) . . . . ?
Al1 C3 C4 C15 -120.7(3) . . . . ?
C2 C3 C4 Al1 -61.13(17) . . . . ?
C12 C3 C4 Al1 120.4(2) . . . . ?
C2 C1 C5 C4 0.2(3) . . . . ?
C6 C1 C5 C4 178.9(2) . . . . ?
Al1 C1 C5 C4 -61.04(17) . . . . ?
C2 C1 C5 C18 -176.2(2) . . . . ?
C6 C1 C5 C18 2.5(4) . . . . ?
Al1 C1 C5 C18 122.5(3) . . . . ?
C2 C1 C5 Al1 61.24(18) . . . . ?
C6 C1 C5 Al1 -120.0(3) . . . . ?
C3 C4 C5 C1 0.0(3) . . . . ?
C15 C4 C5 C1 -178.4(2) . . . . ?
Al1 C4 C5 C1 60.84(18) . . . . ?
C3 C4 C5 C18 176.3(2) . . . . ?
C15 C4 C5 C18 -2.1(4) . . . . ?
Al1 C4 C5 C18 -122.9(3) . . . . ?
C3 C4 C5 Al1 -60.81(17) . . . . ?
C15 C4 C5 Al1 120.7(2) . . . . ?
C2 C1 C6 C8 -120.5(3) . . . . ?
C5 C1 C6 C8 60.9(4) . . . . ?
Al1 C1 C6 C8 -31.1(3) . . . . ?
C2 C1 C6 C7 111.0(3) . . . . ?
C5 C1 C6 C7 -67.6(4) . . . . ?
Al1 C1 C6 C7 -159.6(2) . . . . ?
C1 C2 C9 C11 64.8(4) . . . . ?
C3 C2 C9 C11 -118.2(3) . . . . ?
Al1 C2 C9 C11 -28.5(3) . . . . ?
C1 C2 C9 C10 -63.7(4) . . . . ?
C3 C2 C9 C10 113.2(3) . . . . ?
Al1 C2 C9 C10 -157.04(19) . . . . ?
C4 C3 C12 C14 -119.6(3) . . . . ?
C2 C3 C12 C14 62.2(3) . . . . ?
Al1 C3 C12 C14 -30.4(3) . . . . ?
C4 C3 C12 C13 112.4(3) . . . . ?
C2 C3 C12 C13 -65.7(4) . . . . ?
Al1 C3 C12 C13 -158.3(2) . . . . ?
C3 C4 C15 C17 66.0(3) . . . . ?
C5 C4 C15 C17 -115.9(3) . . . . ?
Al1 C4 C15 C17 -26.1(3) . . . . ?
C3 C4 C15 C16 -62.2(4) . . . . ?
C5 C4 C15 C16 116.0(3) . . . . ?
Al1 C4 C15 C16 -154.3(2) . . . . ?
C1 C5 C18 C19 113.9(3) . . . . ?
C4 C5 C18 C19 -61.8(3) . . . . ?
Al1 C5 C18 C19 -155.4(2) . . . . ?
C1 C5 C18 C20 -117.6(3) . . . . ?
C4 C5 C18 C20 66.6(4) . . . . ?
Al1 C5 C18 C20 -26.9(3) . . . . ?
 
_refine_diff_density_max    1.802
_refine_diff_density_min   -1.425
_refine_diff_density_rms    0.084

_shelx_res_file
;
TITL 5210_a.res in P2(1)/c
    5210_a.res
    created by SHELXL-2018/3 at 11:18:19 on 13-Mar-2023
REM Old TITL 5210 in P2(1)/c
REM SHELXT solution in P2(1)/c: R1 0.184, Rweak 0.013, Alpha 0.029
REM <I/s>   0.479 for  329 systematic absences,  Orientation as input
REM Formula found by SHELXT:  C20 Al2 Br3
CELL  0.71073  17.4593   9.4910  17.1348   90.000  117.513   90.000
ZERR   4.000   0.0004   0.0002   0.0004    0.000    0.001    0.000
LATT  1
SYMM -X, 1/2+Y, 1/2-Z
SFAC C H AL BR
UNIT 80 140 8 12
TEMP -120.500
SIZE 0.20 0.20 0.20
L.S. 10
BOND
ACTA
CONF
LIST 4
FMAP 2
PLAN -5
WGHT    0.028500    2.804600
FVAR       0.26439
BR1   4    0.651251    0.271271    0.618690    11.00000    0.03585    0.02226 =
         0.03956    0.00059    0.01037   -0.00583
BR2   4    0.721781    0.572948    0.780212    11.00000    0.06041    0.03944 =
         0.03043   -0.00589    0.02843   -0.00478
BR3   4    0.887522    0.347098    0.757732    11.00000    0.02605    0.06814 =
         0.06160    0.03528    0.01004    0.01690
AL1   3    0.747977    0.600947    0.562846    11.00000    0.01701    0.01909 =
         0.01517    0.00179    0.00750    0.00106
AL2   3    0.753025    0.443652    0.686177    11.00000    0.02041    0.02239 =
         0.01931    0.00517    0.00772    0.00121
C1    1    0.666003    0.680626    0.432711    11.00000    0.01646    0.02179 =
         0.01295    0.00204    0.00301   -0.00121
C2    1    0.702006    0.796444    0.491806    11.00000    0.01967    0.01925 =
         0.01790    0.00334    0.01035    0.00488
C3    1    0.794426    0.789038    0.527664    11.00000    0.02116    0.01904 =
         0.01323    0.00268    0.00632   -0.00320
C4    1    0.814808    0.669254    0.490033    11.00000    0.01692    0.02148 =
         0.01789    0.00371    0.01016    0.00164
C5    1    0.735176    0.601704    0.431065    11.00000    0.02695    0.01696 =
         0.01513   -0.00016    0.01114    0.00163
C6    1    0.568843    0.651942    0.379806    11.00000    0.01884    0.03238 =
         0.02233   -0.00157    0.00244   -0.00133
AFIX  13
H6    2    0.539497    0.724199    0.399171    11.00000   -1.20000
AFIX   0
C7    1    0.536930    0.676553    0.281693    11.00000    0.02678    0.04402 =
         0.02084   -0.00042   -0.00087   -0.00102
AFIX 137
H7A   2    0.561638    0.605011    0.258651    11.00000   -1.50000
H7B   2    0.554864    0.770389    0.272616    11.00000   -1.50000
H7C   2    0.473780    0.670074    0.250766    11.00000   -1.50000
AFIX   0
C8    1    0.541485    0.508995    0.399105    11.00000    0.01957    0.03439 =
         0.03975   -0.00193    0.00959   -0.00631
AFIX 137
H8A   2    0.478943    0.497691    0.363547    11.00000   -1.50000
H8B   2    0.556575    0.503319    0.461663    11.00000   -1.50000
H8C   2    0.571352    0.434084    0.384512    11.00000   -1.50000
AFIX   0
C9    1    0.655253    0.913468    0.512777    11.00000    0.02199    0.02505 =
         0.02550   -0.00107    0.01063    0.00569
AFIX  13
H9    2    0.701112    0.977034    0.555547    11.00000   -1.20000
AFIX   0
C10   1    0.602223    1.002642    0.430708    11.00000    0.03114    0.02640 =
         0.03209    0.00654    0.01584    0.01255
AFIX 137
H10A  2    0.638081    1.027723    0.402554    11.00000   -1.50000
H10B  2    0.582670    1.088701    0.447708    11.00000   -1.50000
H10C  2    0.552002    0.948531    0.389377    11.00000   -1.50000
AFIX   0
C11   1    0.602715    0.863725    0.558217    11.00000    0.02399    0.03332 =
         0.02587   -0.00242    0.01338    0.00612
AFIX 137
H11A  2    0.556266    0.801352    0.518592    11.00000   -1.50000
H11B  2    0.577734    0.945437    0.573161    11.00000   -1.50000
H11C  2    0.640417    0.812455    0.612071    11.00000   -1.50000
AFIX   0
C12   1    0.862434    0.889154    0.592344    11.00000    0.02201    0.02551 =
         0.02368   -0.00619    0.00941   -0.00351
AFIX  13
H12   2    0.919699    0.849961    0.603281    11.00000   -1.20000
AFIX   0
C13   1    0.856029    1.035569    0.551949    11.00000    0.03408    0.02214 =
         0.04216   -0.00360    0.01685   -0.00555
AFIX 137
H13A  2    0.854501    1.025995    0.494299    11.00000   -1.50000
H13B  2    0.906312    1.092000    0.590756    11.00000   -1.50000
H13C  2    0.803180    1.082289    0.544973    11.00000   -1.50000
AFIX   0
C14   1    0.863880    0.897262    0.681949    11.00000    0.02761    0.04078 =
         0.02231   -0.01163    0.00860   -0.00487
AFIX 137
H14A  2    0.808864    0.935453    0.674806    11.00000   -1.50000
H14B  2    0.911191    0.958829    0.720958    11.00000   -1.50000
H14C  2    0.872515    0.802713    0.707634    11.00000   -1.50000
AFIX   0
C15   1    0.903729    0.620107    0.505593    11.00000    0.02017    0.02679 =
         0.02944   -0.00189    0.01336    0.00274
AFIX  13
H15   2    0.894004    0.535893    0.467062    11.00000   -1.20000
AFIX   0
C16   1    0.948031    0.730921    0.474998    11.00000    0.02710    0.03263 =
         0.04188    0.00129    0.02390    0.00191
AFIX 137
H16A  2    1.001151    0.691285    0.477986    11.00000   -1.50000
H16B  2    0.962172    0.813864    0.513231    11.00000   -1.50000
H16C  2    0.909069    0.758395    0.414235    11.00000   -1.50000
AFIX   0
C17   1    0.961001    0.570699    0.599819    11.00000    0.01876    0.02818 =
         0.03066    0.00001    0.00815    0.00706
AFIX 137
H17A  2    0.935462    0.486880    0.611941    11.00000   -1.50000
H17B  2    0.965677    0.645893    0.640988    11.00000   -1.50000
H17C  2    1.018596    0.547636    0.606958    11.00000   -1.50000
AFIX   0
C18   1    0.723239    0.475657    0.372185    11.00000    0.03301    0.02234 =
         0.02650   -0.00536    0.01367   -0.00047
AFIX  13
H18   2    0.659523    0.460361    0.337875    11.00000   -1.20000
AFIX   0
C19   1    0.755050    0.507988    0.304833    11.00000    0.04494    0.02980 =
         0.02271   -0.00869    0.01838   -0.00078
AFIX 137
H19A  2    0.738954    0.430676    0.262247    11.00000   -1.50000
H19B  2    0.818018    0.518322    0.334973    11.00000   -1.50000
H19C  2    0.728615    0.595739    0.274007    11.00000   -1.50000
AFIX   0
C20   1    0.760906    0.338595    0.422783    11.00000    0.04589    0.01707 =
         0.03938   -0.00253    0.02173    0.00071
AFIX 137
H20A  2    0.732824    0.316389    0.459323    11.00000   -1.50000
H20B  2    0.823123    0.350064    0.460402    11.00000   -1.50000
H20C  2    0.750852    0.261704    0.380975    11.00000   -1.50000
AFIX   0
HKLF 4


REM  5210_a.res in P2(1)/c
REM wR2 = 0.080983, GooF = S = 1.02991, Restrained GooF = 1.02991 for all data
REM R1 = 0.036585 for 4904 Fo > 4sig(Fo) and 0.058620 for all 6544 data
REM 236 parameters refined using 0 restraints

END

WGHT      0.0285      2.8047

REM Highest difference peak  1.802,  deepest hole -1.425,  1-sigma level  0.084
Q1    1   0.8976  0.4268  0.7809  11.00000  0.05    1.80
Q2    1   0.6967  0.2694  0.6292  11.00000  0.05    1.00
Q3    1   0.7719  0.5706  0.7971  11.00000  0.05    0.85
Q4    1   0.9208  0.7071  0.5431  11.00000  0.05    0.65
Q5    1   0.8134  0.9315  0.5908  11.00000  0.05    0.59
;
_shelx_res_checksum   71232

_shelx_hkl_file
;
   0   0   1    0.20    0.30
   0   0  -1    0.20    0.20
   0   0  -1    0.60    0.20
   0   0   1    0.10    0.20
   0   0   2  117.89    3.60
   0   0  -2  114.39    3.60
   0   0  -2  124.69    3.60
   0   0   2  117.09    3.60
   0   0   3    0.20    0.80
   0   0  -3    0.60    0.80
   0   0   3    2.90    0.90
   0   0  -3    2.60    0.80
   0   0  -4  803.22   21.40
   0   0  -4  801.52   21.50
   0   0   4  837.42   21.50
   0   0   4  800.62   21.60
   0   0   5    0.70    1.40
   0   0  -5   -1.50    1.00
   0   0   5    0.20    1.00
   0   0  -5    1.00    1.20
   0   0  -6 2392.06   60.69
   0   0   6 2332.77   60.99
   0   0  -7    0.60    1.70
   0   0   7   -4.80    1.80
   0   0   8  513.25   15.60
   0   0  -8  508.65   15.10
   0   0   9   -0.90    2.20
   0   0  -9    1.00    2.10
   0   0  10   99.39    5.90
   0   0 -10   91.49    5.40
   0   0  11   -1.50    2.80
   0   0 -11    3.60    2.70
   0   0  12   97.59    7.20
   0   0 -12  111.39    6.50
   0   0  13   -4.60    3.80
   0   0 -13   -1.70    3.10
   0   0 -14   22.60    4.30
   0   0  14   14.20    5.00
   0   0  15   -0.50    4.10
   0   0 -15    2.30    3.90
   0   0 -16  142.79    8.60
   0   0  16  152.28    9.80
   0   0 -17   -1.40    4.20
   0   0  17   -2.00    5.50
   0   0 -18   99.89    8.00
   0   0 -18  111.09   10.10
   0   0  18  118.79   10.00
   0   0 -19   -3.60    4.60
   0   0 -19   12.40    7.20
   0   0  19    5.10    6.50
   0   0 -20   56.19    9.40
   0   1   0    0.20    0.30
   0   1   0   -0.10    0.30
   0   1   0    0.50    0.40
   0   1   0    1.90    0.60
   0   1   0    0.40    0.30
   0  -1   0    1.70    0.30
   0  -1   0    0.30    0.30
   0  -1   0    0.00    0.50
   0  -1   0    0.00    0.30
   0  -1   0    0.90    0.30
   0   1   1  276.37    7.10
   0   1  -1  278.87    7.50
   0   1  -1  280.37    7.50
   0   1   1  260.47    7.50
   0   1   1  276.37    7.20
   0  -1  -1  257.87    7.10
   0  -1   1  283.77    7.50
   0  -1   1  278.87    7.50
   0  -1  -1  273.67    7.10
   0  -1  -1  275.87    7.50
   0   1  -2  945.51   24.30
   0   1   2  931.61   23.70
   0   1   2  947.61   23.80
   0   1  -2  945.01   24.30
   0  -1  -2  954.90   23.70
   0  -1   2  915.51   24.30
   0  -1   2  918.11   24.20
   0  -1  -2  927.61   23.70
   0   1  -3   37.60    2.30
   0   1   3   42.00    1.90
   0   1   3   45.50    1.90
   0   1  -3   40.00    2.20
   0  -1   3   45.40    2.50
   0  -1  -3   43.50    1.80
   0  -1   3   39.40    2.20
   0  -1  -3   40.70    1.90
   0   1  -4  174.28    5.70
   0   1   4  160.38    5.00
   0   1   4  156.08    5.10
   0   1  -4  155.18    5.60
   0  -1   4  160.38    5.70
   0  -1   4  161.08    5.50
   0  -1  -4  157.18    5.00
   0  -1  -4  169.48    5.10
   0   1   5  949.71   24.70
   0   1  -5  919.91   25.10
   0   1   5  928.41   24.80
   0  -1   5  952.10   25.20
   0  -1   5  942.91   25.40
   0  -1  -5  955.70   24.80
   0  -1  -5  911.01   24.50
   0   1   6  340.97   10.20
   0   1  -6  329.17   10.50
   0   1   6  343.37   10.50
   0  -1  -6  336.17    9.80
   0  -1   6  346.37   10.80
   0  -1  -6  318.87   10.40
   0   1   7  510.55   14.90
   0   1  -7  517.65   15.20
   0  -1   7  503.45   15.60
   0  -1  -7  522.45   14.60
   0   1  -8  142.09    6.40
   0   1   8  129.19    5.80
   0  -1  -8  139.59    5.60
   0  -1   8  145.79    6.80
   0   1  -9  375.86   12.40
   0   1   9  358.06   12.10
   0  -1  -9  378.16   11.60
   0   1  10  539.15   16.40
   0   1 -10  517.85   16.40
   0  -1 -10  521.65   15.80
   0  -1  10  531.75   17.10
   0   1 -11  412.96   14.30
   0   1  11  424.16   14.20
   0  -1 -11  434.86   13.50
   0  -1  11  424.86   15.20
   0   1 -12   61.49    5.40
   0   1  12   59.49    5.70
   0  -1  12   52.69    5.80
   0  -1 -12   56.29    4.70
   0   1  13  260.67   11.10
   0   1 -13  239.38   10.70
   0  -1 -13  252.37    9.90
   0  -1  13  259.07   11.50
   0   1  14   88.09    7.30
   0   1 -14   69.69    6.30
   0  -1 -14   73.59    5.70
   0  -1  14   80.49    7.90
   0   1  15  137.39    9.50
   0   1 -15  143.59    8.80
   0  -1 -15  142.99    7.80
   0  -1  15  143.89   10.10
   0   1 -16    6.40    4.50
   0   1  16   -0.40    4.10
   0  -1 -16    5.90    3.70
   0  -1  16    2.00    5.10
   0   1  17   16.60    5.30
   0   1 -17   20.20    5.50
   0  -1  17   16.60    6.60
   0  -1 -17   15.50    4.40
   0   1 -18    9.10    5.20
   0  -1 -18   12.30    4.50
   0  -1  18   22.90    6.50
   0  -1 -18   11.90    6.60
   0   1 -19    6.40    6.30
   0   1 -19   -2.80    5.10
   0  -1  19    5.00    7.40
   0  -1 -19    4.90    6.70
   0   1 -20   47.60    9.60
   0   1 -20   35.00    6.80
   0  -1 -20   52.59    8.50
   0  -1  20   33.20    8.00
   0   2   0    3.90    1.10
   0   2   0    6.00    0.90
   0   2   0    7.20    0.90
   0   2   0    5.50    0.90
   0  -2   0    7.00    0.80
   0  -2   0    6.80    1.30
   0  -2   0    6.20    0.80
   0  -2   0    6.60    0.90
   0  -2   0    7.60    0.90
   0   2   1  956.40   24.20
   0   2   1  950.60   24.10
   0   2   1  944.91   24.80
   0   2  -1  925.51   24.50
   0   2   1  948.41   24.00
   0   2  -1  937.71   24.50
   0   2  -1  931.01   24.40
   0  -2   1  922.61   24.50
   0  -2   1  951.60   24.50
   0  -2  -1  955.50   24.00
   0  -2   1  956.90   24.50
   0  -2  -1  960.50   24.00
   0  -2  -1  921.31   24.80
   0  -2  -1  932.61   24.00
   0  -2  -1  945.81   23.80
   0  -2   1  939.21   24.90
   0   2  -2  516.95   14.00
   0   2  -2  521.35   14.10
   0   2   2  503.45   14.00
   0   2   2  508.35   13.50
   0   2   2  512.05   13.30
   0  -2  -2  510.65   12.90
   0  -2  -2  499.05   13.20
   0  -2   2  524.35   14.00
   0  -2   2  511.65   14.10
   0  -2  -2  518.95   14.10
   0  -2   2  499.45   14.00
   0  -2  -2  518.55   13.10
   0   2   3   41.70    2.50
   0   2  -3   46.30    3.00
   0   2  -3   35.30    2.60
   0   2   3   36.90    1.80
   0  -2  -3   38.20    1.50
   0  -2   3   36.60    2.60
   0  -2  -3   41.20    1.50
   0  -2   3   37.10    2.40
   0   2  -4  108.69    4.60
   0   2   4  107.69    3.60
   0   2   4  105.19    3.40
   0  -2   4   97.39    4.40
   0  -2  -4  106.69    3.30
   0  -2  -4  100.29    3.40
   0  -2   4  102.99    4.30
   0   2   5   21.30    1.80
   0   2  -5   22.10    2.50
   0   2   5   23.00    1.90
   0  -2  -5   25.70    1.90
   0  -2  -5   24.00    1.60
   0  -2   5   30.20    3.00
   0   2  -6    5.30    2.10
   0   2   6    5.50    1.50
   0   2   6    4.00    1.50
   0  -2  -6    2.90    1.40
   0  -2   6    5.10    2.30
   0  -2  -6    4.00    1.20
   0   2  -7  116.09    5.80
   0   2   7  104.19    4.60
   0  -2   7  108.59    5.80
   0  -2  -7  110.09    4.30
   0   2   8 1508.15   39.80
   0   2  -8 1501.45   40.70
   0  -2  -8 1529.15   39.20
   0  -2   8 1488.85   41.10
   0   2  -9  177.08    7.80
   0   2   9  180.08    7.10
   0  -2   9  179.98    8.20
   0  -2  -9  180.08    6.50
   0   2 -10   28.60    4.10
   0   2  10   35.10    3.70
   0  -2 -10   31.30    3.00
   0  -2  10   33.50    4.70
   0   2 -11   11.30    3.70
   0   2  11   21.10    3.50
   0  -2 -11   14.00    2.60
   0  -2  11   14.00    4.00
   0   2 -12    1.10    3.60
   0   2  12    0.40    2.90
   0  -2 -12    1.90    2.30
   0  -2  12    1.00    3.70
   0   2 -13  354.86   13.80
   0   2  13  351.66   13.00
   0  -2 -13  335.67   11.60
   0  -2  13  377.66   15.00
   0   2  14  138.29    8.20
   0   2 -14  119.59    8.40
   0  -2 -14  129.39    6.70
   0  -2  14  121.59    9.40
   0   2 -15  198.18   10.90
   0   2  15  221.38   10.70
   0  -2 -15  224.48    9.00
   0  -2  15  205.78   11.70
   0   2 -16   67.39    7.20
   0  -2  16   51.39    8.10
   0  -2 -16   66.39    5.30
   0   2 -17  110.79    8.90
   0  -2  17  110.39   10.40
   0  -2 -17  124.19    9.90
   0   2 -18    0.60    5.40
   0  -2 -18    4.40    6.10
   0  -2  18   10.10    6.30
   0   2 -19    9.30    7.00
   0   2 -19   11.40    6.00
   0  -2 -19    2.00    5.70
   0  -2  19    9.20    6.60
   0   2 -20   -5.00    6.50
   0   2 -20   -4.40    5.50
   0  -2 -20    1.60    6.90
   0  -2  20    2.60    6.60
   0   3   0    0.80    0.90
   0   3   0    0.60    1.20
   0   3   0    2.00    1.00
   0   3   0    2.10    0.90
   0  -3   0   -0.30    0.80
   0  -3   0    1.60    0.80
   0  -3   0    0.00    1.40
   0  -3   0    0.70    0.90
   0  -3   0   -0.50    0.80
   0   3   1  305.17    8.40
   0   3   1  289.27    9.10
   0   3   1  295.67    7.60
   0   3  -1  298.17    8.70
   0   3  -1  294.47    8.80
   0   3  -1  299.67    8.60
   0   3   1  290.17    7.90
   0   3   1  279.97    8.40
   0   3   1  287.07    8.10
   0  -3   1  293.27    8.60
   0  -3  -1  286.07    8.10
   0  -3   1  285.87    8.50
   0  -3  -1  288.47    7.90
   0  -3  -1  298.87    8.00
   0  -3  -1  292.77    9.20
   0  -3   1  296.57    8.60
   0  -3   1  278.47    9.20
   0  -3  -1  291.87    8.10
   0  -3   1  301.37    8.60
   0   3   2  917.11   23.40
   0   3  -2  878.31   24.00
   0   3  -2  873.91   24.20
   0   3   2  902.61   24.40
   0   3   2  892.81   23.30
   0  -3  -2  901.61   23.00
   0  -3   2  890.11   24.10
   0  -3  -2  903.21   23.40
   0  -3   2  913.91   24.10
   0  -3   2  924.01   24.10
   0  -3  -2  902.11   23.10
   0  -3   2  925.41   24.80
   0  -3  -2  905.91   24.40
   0  -3  -2  902.71   22.70
   0   3   3   99.09    3.50
   0   3   3   82.79    4.00
   0   3  -3   98.79    4.30
   0   3   3   92.39    3.30
   0  -3   3   94.49    4.10
   0  -3   3   82.59    4.10
   0  -3  -3   92.19    2.60
   0  -3  -3   90.59    4.20
   0  -3  -3   91.29    2.70
   0  -3   3   89.69    4.20
   0   3   4 1172.68   30.60
   0   3  -4 1154.48   31.40
   0   3   4 1158.78   31.20
   0   3   4 1159.48   30.20
   0  -3   4 1171.38   31.40
   0  -3  -4 1172.28   29.50
   0  -3  -4 1182.78   29.60
   0   3   5  195.78    6.20
   0   3  -5  187.78    7.30
   0   3   5  190.78    6.70
   0  -3  -5  192.68    5.30
   0  -3  -5  189.38    5.70
   0  -3   5  206.18    7.60
   0   3  -6 1213.68   33.50
   0  -3  -6 1230.88   31.30
   0  -3  -6 1262.07   31.80
   0  -3   6 1192.68   33.60
   0   3  -7    7.10    2.60
   0  -3  -7    8.50    1.20
   0  -3   7    4.80    2.80
   0  -3  -7    7.60    1.70
   0   3  -8   43.50    4.40
   0  -3  -8   50.59    2.60
   0  -3   8   41.40    4.60
   0   3  -9    1.70    2.70
   0  -3   9    2.10    2.80
   0  -3  -9    0.60    1.40
   0   3 -10   14.10    3.50
   0  -3 -10    8.30    1.80
   0  -3  10    5.40    3.50
   0   3 -11   28.80    4.80
   0  -3 -11   24.60    2.50
   0  -3  11   21.90    4.70
   0   3 -12   33.70    5.10
   0  -3  12   34.70    5.60
   0  -3 -12   43.50    3.30
   0   3 -13    6.60    4.10
   0  -3 -13    5.30    2.30
   0  -3  13    8.20    4.80
   0   3 -14   37.50    5.80
   0  -3 -14   50.59    3.80
   0  -3  14   46.80    6.80
   0   3 -15   48.80    6.50
   0  -3 -15   73.19    6.40
   0  -3 -15   55.99    6.40
   0  -3  15   78.99    8.40
   0   3 -16   21.50    6.00
   0  -3 -16   14.50    5.20
   0  -3  16    8.20    5.80
   0   3 -17    8.70    5.50
   0  -3  17   -2.30    5.70
   0  -3 -17    5.30    5.40
   0   3 -18   64.59    8.20
   0   3 -18   57.69    9.00
   0  -3 -18   73.59    8.40
   0  -3  18   62.49    9.60
   0   3 -19    3.60    6.30
   0   3 -19   14.50    8.10
   0  -3  19   18.20    7.60
   0  -3 -19   29.20    7.30
   0   3 -20    6.00    8.40
   0   3 -20    5.90    6.50
   0  -3  20    4.30    7.80
   0  -3 -20    6.20    6.70
   0   4   0   74.89    3.10
   0   4   0   69.59    3.70
   0   4   0   80.09    3.90
   0   4   0   74.69    2.90
   0  -4   0   74.29    3.20
   0  -4   0   80.19    3.30
   0  -4   0   67.89    3.20
   0  -4   0   81.19    4.50
   0  -4   0   70.89    3.10
   0   4  -1 2190.68   55.99
   0   4   1 2221.38   55.49
   0   4   1 2199.78   55.99
   0   4   1 2186.78   54.89
   0   4  -1 2179.48   56.39
   0   4   1 2199.18   55.29
   0   4   1 2176.18   55.89
   0  -4  -1 2138.89   55.39
   0  -4  -1 2168.28   56.99
   0  -4  -1 2167.68   55.29
   0  -4  -1 2169.88   55.39
   0  -4   1 2208.18   55.99
   0  -4   1 2106.19   55.99
   0  -4  -1 2189.98   55.49
   0  -4   1 2215.48   55.89
   0  -4   1 2228.98   57.29
   0  -4   1 2178.38   55.99
   0   4   2  271.57    7.60
   0   4  -2  263.77    8.70
   0   4   2  263.27    7.90
   0  -4  -2  258.67    7.00
   0  -4   2  245.28    8.40
   0  -4  -2  266.47    9.10
   0  -4   2  275.97    8.50
   0  -4  -2  262.67    7.60
   0  -4   2  266.07    9.40
   0  -4  -2  258.17    7.30
   0  -4   2  254.87    8.40
   0  -4  -2  253.87    7.30
   0   4   3   97.69    3.80
   0   4  -3   97.09    5.00
   0   4   3   97.79    3.80
   0  -4   3   96.29    4.90
   0  -4  -3  102.09    5.20
   0  -4   3   93.49    5.10
   0  -4   3  103.29    4.90
   0  -4  -3  100.69    3.00
   0  -4   3  102.39    4.70
   0   4   4 1680.33   42.60
   0   4   4 1668.83   42.40
   0   4  -4 1612.04   43.80
   0  -4   4 1631.44   43.70
   0  -4   4 1716.23   44.70
   0  -4   4 1585.04   43.70
   0   4  -5  745.03   21.80
   0   4   5  776.42   20.70
   0  -4   5  766.92   21.80
   0  -4   5  755.32   21.90
   0  -4  -5  741.73   19.20
   0  -4  -5  753.52   19.60
   0   4  -6  305.47   11.10
   0  -4   6  317.37   11.00
   0  -4  -6  305.87    8.50
   0  -4  -6  304.67    8.80
   0   4  -7  904.01   26.00
   0  -4  -7  918.61   23.50
   0  -4   7  860.81   26.00
   0   4  -8   90.29    6.30
   0  -4  -8   86.89    3.80
   0  -4   8   81.69    6.20
   0   4  -9  319.37   12.20
   0  -4   9  321.47   12.50
   0   4 -10  186.78    9.70
   0   4 -11   22.10    5.00
   0  -4  11   21.80    5.20
   0   4 -12  289.57   12.70
   0  -4 -12  289.37   10.60
   0  -4  12  246.28   12.40
   0   4 -13  125.99    8.90
   0  -4 -13  122.39    7.20
   0  -4  13  122.09    9.70
   0   4 -14   68.49    7.50
   0  -4 -14   79.49    6.50
   0  -4  14   69.09    8.10
   0   4 -15    0.40    5.20
   0  -4 -15    7.70    4.30
   0  -4  15   -0.70    5.50
   0   4 -16   -4.50    5.50
   0  -4  16   -2.80    5.70
   0  -4 -16    4.20    4.50
   0   4 -17   48.00    7.80
   0  -4  17   52.29    9.20
   0  -4 -17   47.00    6.90
   0   4 -18    8.10    5.90
   0   4 -18   16.90    7.20
   0  -4  18   10.40    7.00
   0   4 -19   48.10    8.30
   0   4 -19   55.29    9.90
   0  -4  19   70.79   10.20
   0   5   0    1.50    1.40
   0   5   0    1.50    1.80
   0   5   0    0.30    1.10
   0  -5   0   -1.50    1.30
   0  -5   0   -0.50    1.30
   0  -5   0   -1.60    2.20
   0  -5   0    0.40    1.40
   0  -5   0    0.50    1.20
   0   5  -1   85.39    3.80
   0   5   1   80.59    4.20
   0   5  -1   84.99    4.60
   0   5   1   87.09    2.80
   0  -5  -1   85.99    3.50
   0  -5   1   80.89    4.10
   0  -5   1   91.69    3.90
   0  -5   1   84.39    5.40
   0  -5   1   84.49    4.00
   0  -5   1   89.49    4.20
   0  -5  -1   80.09    5.10
   0  -5  -1   86.19    3.40
   0  -5  -1   80.39    3.50
   0  -5  -1   87.19    3.40
   0   5   2  874.81   22.90
   0   5  -2  845.82   24.20
   0  -5  -2  856.81   22.20
   0  -5  -2  876.61   22.50
   0  -5   2  853.01   23.80
   0  -5   2  874.61   23.70
   0  -5  -2  875.51   24.80
   0  -5  -2  870.41   22.70
   0  -5   2  872.61   23.80
   0  -5   2  867.61   25.20
   0  -5  -2  863.51   22.40
   0  -5   2  854.51   23.80
   0   5   3  821.62   21.60
   0   5  -3  799.72   23.20
   0  -5  -3  812.82   20.70
   0  -5   3  801.32   22.90
   0  -5  -3  812.82   20.70
   0  -5  -3  857.41   23.70
   0  -5   3  816.82   22.90
   0  -5   3  783.72   24.00
   0   5  -4  172.98    7.70
   0   5   4  190.08    6.20
   0  -5   4  187.58    8.50
   0  -5   4  181.38    7.60
   0  -5   4  178.98    7.40
   0  -5  -4  184.88    7.80
   0   5   5   15.20    2.20
   0   5  -5   12.20    3.00
   0  -5   5   12.10    3.00
   0  -5   5   15.10    3.70
   0  -5   5   15.20    3.00
   0   5  -6  128.19    6.90
   0  -5   6  138.29    7.60
   0  -5  -6  134.49    4.00
   0  -5   6  122.69    6.80
   0  -5   6  143.59    7.00
   0   5  -7   25.90    4.10
   0  -5  -7   19.70    1.80
   0  -5   7   27.70    4.40
   0  -5   7   23.60    4.10
   0  -5  -7   19.40    1.20
   0   5  -8  330.47   12.80
   0  -5  -8  328.17    9.40
   0  -5  -8  343.27   10.00
   0  -5   8  354.16   13.10
   0   5  -9  794.52   25.30
   0  -5  -9  840.72   22.60
   0  -5   9  852.91   25.70
   0  -5  -9  818.62   21.90
   0   5 -10  232.28   10.80
   0  -5 -10  236.48    8.30
   0  -5  10  216.88   10.90
   0   5 -11  115.89    8.40
   0  -5 -11  113.39    6.00
   0  -5  11  100.29    8.30
   0   5 -12   10.80    5.10
   0  -5  12   -1.30    4.60
   0  -5 -12    6.00    3.00
   0   5 -13   15.40    5.60
   0  -5  13    8.80    5.30
   0  -5 -13    3.50    3.30
   0   5 -14    8.90    5.30
   0  -5  14   12.10    5.80
   0  -5 -14    0.50    3.60
   0   5 -15   66.59    8.30
   0  -5  15   45.90    7.80
   0   5 -16   22.00    6.80
   0  -5  16   32.10    7.60
   0   5 -17    0.80    6.30
   0   5 -17    1.80    5.90
   0  -5  17   -0.30    6.50
   0   5 -18   -1.00    6.90
   0   5 -18   12.30    7.20
   0  -5  18    5.30    7.10
   0   6   0  349.96   10.30
   0   6   0  370.06   10.90
   0   6   0  359.46   11.80
   0  -6   0  360.86   10.80
   0  -6   0  383.76   11.00
   0  -6   0  367.66   10.90
   0  -6   0  353.86   13.00
   0  -6   0  357.26   10.60
   0   6   1    0.60    0.80
   0   6  -1    1.70    1.60
   0   6  -1   -0.10    2.30
   0  -6   1    0.70    1.90
   0  -6  -1    0.90    1.30
   0  -6  -1   -0.20    1.30
   0  -6  -1    0.50    1.40
   0  -6  -1   -1.70    1.30
   0  -6  -1    0.60    2.80
   0  -6   1    0.90    3.00
   0  -6   1   -1.30    1.50
   0  -6   1    0.20    1.60
   0  -6   1   -2.40    1.70
   0   6  -2    5.30    2.40
   0   6  -2   -0.30    1.80
   0   6   2    1.10    1.30
   0  -6  -2    2.00    1.30
   0  -6   2    4.10    2.00
   0  -6  -2    0.10    1.00
   0  -6  -2    3.00    1.20
   0  -6   2    4.10    2.20
   0  -6   2   -0.90    2.90
   0  -6  -2   -0.20    2.80
   0  -6   2    0.40    2.10
   0  -6   2    0.10    1.90
   0  -6  -2    2.10    1.00
   0   6  -3  375.96   12.70
   0   6   3  360.06   10.70
   0  -6  -3  331.47   12.90
   0  -6   3  368.96   12.20
   0  -6   3  384.06   12.20
   0  -6   3  397.26   12.00
   0  -6   3  370.86   13.70
   0   6  -4  128.29    6.80
   0   6   4  130.09    5.10
   0  -6   4  117.69    7.60
   0  -6   4  135.19    6.70
   0  -6   4  131.89    6.70
   0  -6  -4  143.29    7.60
   0   6  -5  140.99    7.50
   0   6   5  156.88    5.80
   0  -6   5  143.49    7.10
   0  -6   5  166.48    8.80
   0  -6   5  158.98    7.80
   0   6  -6   12.60    3.90
   0  -6   6   12.40    4.20
   0  -6   6   14.20    3.60
   0  -6   6   11.90    3.60
   0   6  -7   10.00    3.70
   0  -6   7   -0.30    3.90
   0  -6   7   11.70    3.90
   0  -6   7    4.40    3.50
   0   6  -8   17.60    4.40
   0  -6   8   15.80    4.20
   0  -6   8   13.80    4.60
   0  -6   8   16.30    4.40
   0  -6  -8   16.50    1.40
   0   6  -9   -1.40    4.10
   0  -6  -9    1.40    1.50
   0  -6   9   -0.90    3.80
   0  -6   9   -0.30    4.40
   0  -6   9    0.70    4.10
   0   6 -10  161.18    9.80
   0  -6  10  120.89    8.90
   0  -6 -10  151.38    7.30
   0  -6  10  151.88    9.30
   0   6 -11   39.30    6.50
   0  -6  11   34.80    6.20
   0  -6  11   46.10    6.70
   0   6 -12  244.08   12.30
   0  -6  12  241.88   12.70
   0  -6  12  221.08   12.70
   0   6 -13    5.80    5.20
   0  -6  13    0.20    5.20
   0   6 -14   28.80    6.70
   0  -6  14   37.70    7.40
   0   6 -15   61.69    8.40
   0  -6  15   57.89    8.70
   0   6 -16   23.50    7.60
   0   6 -16   19.90    8.00
   0  -6  16   26.00    7.70
   0   6 -17   23.60    8.20
   0   6 -17   31.30    7.90
   0  -6  17   15.30    7.50
   0   6 -18   55.49    9.10
   0   6 -18   74.39   10.40
   0  -6  18   89.19   11.00
   0   7   0   -1.40    2.40
   0   7   0    0.60    1.40
   0  -7   0   -3.20    1.70
   0  -7   0   -1.30    1.60
   0  -7   0   -0.10    1.80
   0  -7   0   -4.50    3.10
   0  -7   0   -2.10    1.60
   0   7  -1   42.10    4.40
   0   7   1   40.80    1.80
   0   7  -1   48.00    3.40
   0  -7  -1   47.00    3.00
   0  -7  -1   42.40    2.80
   0  -7   1   45.50    3.40
   0  -7  -1   45.20    2.90
   0  -7   1   41.80    5.30
   0  -7  -1   38.70    2.70
   0  -7   1   32.10    3.40
   0  -7  -1   42.90    5.20
   0  -7   1   52.19    3.70
   0  -7   1   46.30    3.70
   0   7  -2    1.80    2.10
   0   7  -2    0.60    2.90
   0  -7   2   -0.20    2.10
   0  -7   2   -2.00    3.40
   0  -7  -2    1.20    3.90
   0  -7   2   -0.30    2.50
   0  -7   2    2.00    2.40
   0  -7  -2    1.10    1.00
   0  -7  -2    1.00    1.20
   0  -7  -2    0.70    1.50
   0  -7  -2    1.70    1.30
   0   7  -3   57.69    4.30
   0   7  -3   55.09    5.20
   0   7   3   46.30    3.10
   0  -7   3   53.99    4.20
   0  -7   3   53.39    4.60
   0  -7   3   56.89    6.10
   0  -7  -3   47.10    5.70
   0  -7   3   49.50    4.40
   0   7   4    3.30    1.70
   0   7  -4    0.80    3.00
   0   7  -4    1.60    2.60
   0  -7   4    2.30    2.60
   0  -7  -4    2.70    3.80
   0  -7   4    4.70    3.10
   0  -7   4   -0.20    2.90
   0  -7   4    1.00    3.90
   0   7   5  415.96   12.80
   0   7  -5  409.76   14.80
   0  -7   5  428.76   14.50
   0  -7   5  422.26   14.40
   0  -7   5  408.36   14.20
   0  -7   5  427.26   16.20
   0   7  -6  416.36   15.00
   0  -7   6  376.86   14.10
   0  -7   6  397.06   15.80
   0  -7   6  388.96   14.30
   0   7  -7   33.20    5.60
   0  -7   7   37.30    5.00
   0  -7   7   33.60    6.00
   0  -7   7   31.40    5.10
   0   7  -8    3.10    4.00
   0  -7   8    6.30    5.00
   0  -7   8    1.00    4.10
   0  -7   8    4.10    4.00
   0   7  -9   23.60    5.70
   0  -7   9   35.70    6.70
   0  -7   9   41.80    6.10
   0  -7   9   46.90    6.30
   0   7 -10   79.29    7.80
   0  -7  10   78.29    8.00
   0  -7  10   79.49    8.00
   0  -7  10   95.49    9.10
   0   7 -11    5.60    5.40
   0  -7  11   -3.20    5.30
   0  -7  11    2.70    5.30
   0  -7  11   -3.00    5.00
   0   7 -12    8.40    5.50
   0  -7  12    1.40    5.20
   0  -7  12    7.70    5.60
   0  -7  12   -2.90    5.80
   0   7 -13   83.49    8.90
   0   7 -13   80.69    9.20
   0  -7  13   65.79    8.50
   0  -7  13   82.79    8.90
   0  -7  13   64.39    9.10
   0   7 -14   12.90    7.10
   0   7 -14   -1.80    5.70
   0  -7  14    4.70    6.20
   0  -7  14    3.40    6.50
   0  -7  14   -1.30    6.30
   0   7 -15   -4.90    6.80
   0   7 -15   -4.90    5.80
   0  -7  15   -1.90    6.80
   0  -7  15   -6.40    6.10
   0  -7  15    2.60    7.20
   0   7 -16   17.50    7.80
   0   7 -16    1.50    6.70
   0  -7  16    9.40    7.10
   0  -7  16   -0.10    6.50
   0  -7  16   17.90    8.10
   0   7 -17   88.79   11.20
   0   7 -17   62.89   10.00
   0  -7  17   69.39   10.10
   0  -7  17   58.69   10.40
   0  -7  17   60.49   10.30
   0   8   0   14.20    1.90
   0  -8   0   13.50    2.50
   0  -8   0   11.50    2.50
   0  -8   0   10.50    2.10
   0  -8   0    9.50    4.50
   0   8  -1   51.39    5.20
   0   8  -1   52.29    3.60
   0  -8   1   45.20    3.60
   0  -8   1   52.19    4.20
   0  -8  -1   53.29    3.30
   0  -8  -1   54.39    3.40
   0  -8  -1   49.40    3.20
   0  -8   1   47.20    3.90
   0  -8  -1   49.99    6.30
   0  -8   1   43.90    6.20
   0   8  -2  189.18    7.40
   0   8  -2  192.08    9.20
   0  -8   2  185.48    7.80
   0  -8  -2  182.98    9.90
   0  -8   2  185.38    7.40
   0  -8   2  191.08   10.50
   0  -8  -2  186.48    5.20
   0  -8   2  171.68    7.80
   0   8  -3  529.35   18.30
   0   8  -3  526.75   16.70
   0  -8   3  572.24   17.20
   0  -8   3  545.75   19.80
   0  -8   3  560.64   17.30
   0  -8  -3  557.54   19.50
   0  -8   3  546.45   16.70
   0   8  -4  258.97   10.10
   0   8  -4  277.87   11.80
   0  -8   4  263.37   10.90
   0  -8   4  263.17   10.30
   0  -8   4  241.88   12.50
   0  -8   4  279.87   10.80
   0  -8  -4  280.77   12.10
   0   8  -5  383.66   13.50
   0   8  -5  380.96   14.70
   0  -8  -5  379.56   15.00
   0  -8   5  363.86   13.60
   0  -8   5  379.36   13.80
   0  -8   5  399.66   13.70
   0  -8   5  389.76   16.20
   0   8  -6   14.70    4.00
   0   8  -6   14.80    4.60
   0  -8   6   10.70    5.40
   0  -8   6    8.50    4.20
   0  -8   6   16.50    4.00
   0  -8   6   19.60    4.80
   0   8  -7   -8.70    3.40
   0   8  -7   -6.00    3.80
   0  -8   7    5.70    4.20
   0  -8   7   -0.10    4.10
   0  -8   7   -2.60    4.10
   0  -8   7   -4.90    4.70
   0   8  -8   25.00    5.30
   0   8  -8   23.40    6.00
   0  -8   8   29.40    6.60
   0  -8   8   25.40    5.90
   0  -8   8   37.40    5.90
   0   8  -9    5.60    5.20
   0   8  -9   -2.60    3.90
   0  -8   9    9.10    5.20
   0  -8   9   -5.70    5.30
   0  -8   9   -3.70    4.60
   0   8 -10   17.20    6.30
   0   8 -10   -0.70    4.50
   0  -8  10   -2.30    4.70
   0  -8  10   12.20    5.90
   0  -8  10   15.90    6.60
   0   8 -11  125.59   10.30
   0   8 -11  124.29   10.30
   0  -8  11  135.59   10.50
   0  -8  11  149.09   12.00
   0  -8  11  142.09   10.30
   0   8 -12   -3.70    5.40
   0   8 -12   -0.60    5.80
   0  -8  12    2.50    6.50
   0  -8  12   -0.80    5.80
   0  -8  12    4.10    5.50
   0   8 -13    0.90    6.30
   0   8 -13   -2.20    6.30
   0  -8  13   -1.70    5.60
   0  -8  13   -3.20    6.40
   0  -8  13   -1.10    5.80
   0   8 -14    7.80    7.20
   0   8 -14    9.50    7.40
   0  -8  14   13.50    7.20
   0  -8  14    5.60    7.50
   0  -8  14   -0.40    6.70
   0   8 -15    1.30    7.00
   0   8 -15    5.80    7.60
   0  -8  15    3.30    7.60
   0  -8  15    2.40    7.90
   0  -8  15    5.30    6.70
   0   8 -16   20.30    8.20
   0   8 -16   28.40    9.00
   0  -8  16   23.70    9.90
   0  -8  16   26.80    8.70
   0  -8  16   19.50    8.00
   0  -9   0    2.80    2.40
   0  -9   0   -1.40    4.60
   0  -9   0    0.80    2.10
   0  -9   1   66.49    5.00
   0  -9   1   65.59    7.60
   0  -9   1   66.99    4.70
   0  -9  -1   72.49    4.50
   0  -9  -1   69.69    7.70
   0   9  -2    8.80    2.70
   0   9  -2   13.30    4.30
   0  -9   2    2.30    5.00
   0  -9   2    3.50    3.20
   0  -9  -2    8.00    5.00
   0  -9   2    2.60    2.90
   0   9  -3   33.40    5.60
   0   9  -3   37.40    4.10
   0  -9   3   33.70    3.90
   0  -9   3   35.60    4.70
   0  -9   3   21.80    6.20
   0  -9  -3   26.30    5.80
   0  -9   3   23.10    4.10
   0   9  -4   89.69    6.20
   0   9  -4   95.89    7.90
   0  -9   4   93.59    6.60
   0  -9   4   98.39    6.30
   0  -9  -4  101.29    8.50
   0  -9   4   87.39    9.00
   0  -9   4   89.99    6.90
   0   9  -5   90.79    6.60
   0   9  -5   79.19    7.60
   0  -9   5   91.29    7.10
   0  -9  -5   85.89    8.10
   0  -9   5   86.29    6.50
   0  -9   5   91.59    9.30
   0  -9   5   86.29    6.80
   0   9  -6  103.79    8.70
   0   9  -6  117.29    8.00
   0  -9   6  112.69    8.40
   0  -9   6  106.59    7.90
   0  -9   6  111.39    7.80
   0  -9   6  119.19   10.40
   0   9  -7    1.30    5.20
   0   9  -7    1.80    4.10
   0  -9   7    2.00    5.80
   0  -9   7    1.60    4.50
   0  -9   7    4.30    4.50
   0  -9   7    0.10    4.00
   0   9  -8   71.09    8.00
   0   9  -8   73.29    7.20
   0  -9   8   77.49    7.70
   0  -9   8   66.29    7.30
   0  -9   8   74.29    9.30
   0  -9   8   70.79    7.30
   0   9  -9   82.69    8.10
   0   9  -9   69.19    8.70
   0  -9   9   85.39    8.50
   0  -9   9   70.89    9.20
   0  -9   9   68.09    7.70
   0  -9   9   76.99    8.00
   0   9 -10   23.20    7.20
   0   9 -10   24.90    6.40
   0  -9  10   23.10    6.40
   0  -9  10   20.00    6.80
   0  -9  10   25.20    7.60
   0  -9  10   30.00    6.50
   0   9 -11   87.49    9.80
   0   9 -11   99.59    9.60
   0  -9  11   91.39    9.50
   0  -9  11   81.79    9.30
   0  -9  11  102.39   11.70
   0   9 -12  111.19   11.10
   0   9 -12   72.49    9.40
   0  -9  12  103.89   10.10
   0  -9  12  111.39   12.30
   0  -9  12  106.19   10.30
   0   9 -13    2.80    7.40
   0   9 -13   17.60    7.20
   0  -9  13    6.70    6.90
   0  -9  13    8.10    7.90
   0  -9  13    9.50    7.70
   0   9 -14   33.00    7.80
   0   9 -14   39.10    9.40
   0  -9  14   31.60    8.40
   0  -9  14   44.50   10.50
   0  -9  14   35.50    8.40
   0 -10   0   11.50    6.10
   0 -10  -1  149.19   11.50
   0 -10   1  157.58   11.50
   0 -10  -2  119.59   10.00
   0 -10   2  117.69    6.60
   0 -10   2  117.09   10.40
   0 -10   3   22.80    6.80
   0 -10   3   27.70    4.70
   0 -10  -3   25.40    6.50
   0 -10   3   32.10    4.40
   0  10  -4   -5.60    4.50
   0 -10   4    2.00    6.00
   0 -10   4    2.70    3.90
   0 -10  -4   -3.40    5.00
   0 -10   4   -2.30    3.60
   0  10  -5    3.20    5.20
   0 -10   5    0.70    4.00
   0 -10   5    2.80    4.30
   0 -10   5   14.10    6.50
   0 -10  -5    7.40    5.50
   0  10  -6   -0.30    5.40
   0  10  -6    1.40    4.60
   0 -10   6    3.00    4.50
   0 -10   6    1.50    7.10
   0 -10   6   -1.10    4.70
   0  10  -7   85.69    9.10
   0  10  -7   79.49    7.50
   0 -10   7   93.09    8.60
   0 -10   7   94.49   10.30
   0 -10   7   83.29    7.60
   0  10  -8   38.50    6.30
   0  10  -8   40.90    7.70
   0 -10   8   30.60    6.30
   0 -10   8   37.10    6.40
   0 -10   8   22.70    7.70
   0  10  -9   -1.00    5.30
   0  10  -9   -2.70    5.90
   0 -10   9   11.00    7.40
   0 -10   9    8.30    6.10
   0 -10   9    2.50    5.70
   0  10 -10   -5.50    6.40
   0  10 -10   -3.20    5.10
   0 -10  10   11.50    8.60
   0 -10  10   -5.10    6.00
   0 -10  10    1.90    5.70
   0  10 -11  120.19   10.70
   0  10 -11  106.79   11.20
   0 -10  11  105.09   10.20
   0 -10  11  120.99   12.40
   0 -10  11  114.39   10.60
   0  10 -12    9.40    7.60
   0  10 -12    3.50    6.70
   0 -10  12    2.20    7.80
   0 -10  12    7.40    7.50
   0 -10  12   -3.70    6.60
   0 -11   0    2.20    6.20
   0 -11   1   18.50    7.20
   0 -11  -1   12.00    6.50
   0 -11  -2   51.69    8.20
   0 -11   2   33.30    7.80
   0 -11  -3   62.19    8.50
   0 -11   3   73.19    9.60
   0 -11   4   20.10    7.80
   0 -11  -4   13.20    7.40
   0 -11   4   24.30    5.70
   0 -11   5   20.50    5.00
   0 -11   5   14.50    7.70
   0 -11   6   37.20    5.90
   0 -11   6   27.70    8.50
   0  11  -7   61.89    8.50
   0 -11   7   88.69    8.60
   0 -11   7   68.29   10.40
   0 -11   7   73.59    7.50
   0  11  -8   11.50    6.20
   0 -11   8   13.10    9.10
   0 -11   8    4.80    6.10
   0 -11   8   -3.90    5.20
   0  11  -9   68.59    9.50
   0 -11   9   66.29    8.40
   0 -11   9   80.69    8.50
   0 -11   9   57.59   10.30
   0  11 -10   24.90    7.60
   0 -11  10   15.80    6.60
   0 -11  10    6.80    6.90
   0 -11  10   18.30    8.90
   0 -12   0   42.30    9.00
   0 -12  -1   32.30    8.70
   0 -12   1   16.10    8.50
   0 -12  -2   23.30    7.60
   0 -12   2   12.70    8.00
   0 -12   3   66.79   10.20
   0 -12  -3   61.29    9.90
   0 -12  -4    8.90    7.60
   0 -12   4   12.50    8.10
   0 -12   5   20.90    8.50
   0 -12   6   32.60    9.20
   0 -12   7    8.80    9.60
   1   0 -21   12.00    8.00
   1   0 -20   53.89    8.90
   1   0 -20   57.79    7.00
   1   0 -19   -4.90    4.70
  -1   0  18  181.78   12.30
   1   0 -18  159.48    9.90
   1   0 -17    6.00    4.20
  -1   0  17   -7.80    4.90
   1   0 -16   14.80    4.50
  -1   0  16   22.70    5.80
  -1   0  15   -2.90    4.00
   1   0 -15   -0.60    3.60
  -1   0  14  187.28    9.70
   1   0 -14  193.28    9.20
  -1   0  13    1.30    3.80
   1   0 -13   -0.70    3.10
  -1   0  12   42.40    5.00
   1   0 -12   32.00    4.20
   1   0 -11   -0.40    2.70
  -1   0  11    1.30    2.90
  -1   0  10   81.69    5.30
   1   0 -10   81.89    5.20
   1   0  -9   -0.90    2.10
  -1   0   9   -1.30    2.20
  -1   0   8  739.63   21.10
   1   0  -8  737.43   20.80
   1   0  -7    0.90    1.70
  -1   0   7    1.20    1.70
  -1   0   6 1428.46   37.90
   1   0  -6 1452.85   37.70
   1   0  -5    1.60    1.20
  -1   0   5   -0.10    1.10
   1   0  -5    0.40    1.10
  -1   0   5    1.60    1.30
  -1   0   4  330.17    9.60
  -1   0   4  334.67    9.50
   1   0  -4  342.47    9.70
  -1   0   3    1.50    0.80
  -1   0   3    1.40    0.70
   1   0  -3    1.10    0.80
   1   0  -3    0.40    0.80
  -1   0   2  842.62   21.30
   1   0  -2  823.32   21.30
   1   0  -2  820.42   21.30
   1   0  -1    0.40    0.30
  -1   0   1    0.20    0.20
  -1   0   1    0.70    0.30
   1   0  -1    0.10    0.30
  -1   0   0   21.70    0.90
  -1   0   0   22.90    0.80
   1   0   0   22.30    0.80
   1   0   0   23.80    1.00
   1   0   0   23.80    1.00
  -1   0  -1    0.00    0.40
   1   0   1    0.20    0.40
   1   0   1    0.20    0.50
   1   0   1    0.20    0.40
  -1   0  -1    0.10    0.50
   1   0   2    5.80    0.80
  -1   0  -2    4.70    0.90
   1   0   2    3.10    0.90
  -1   0  -2    3.60    0.70
   1   0   3    0.70    1.00
   1   0   3    0.30    0.70
  -1   0  -3    1.00    0.80
  -1   0  -3    1.20    1.00
  -1   0  -4 4313.17  109.69
  -1   0  -4 4463.75  109.49
   1   0   4 4257.07  109.49
   1   0   4 4320.87  109.79
   1   0   5    1.10    1.40
  -1   0  -5    0.50    1.20
   1   0   5    0.80    1.20
  -1   0  -6 1105.59   29.10
   1   0   6 1084.19   29.50
   1   0   7   -2.00    1.80
  -1   0  -7    1.80    1.70
  -1   0  -8  752.22   21.20
   1   0   8  754.32   21.80
   1   0   9    3.10    2.50
  -1   0  -9    1.10    2.10
  -1   0 -10  702.93   20.20
   1   0  10  671.83   20.80
   1   0  11    1.80    3.00
  -1   0 -11   -2.70    2.60
   1   0  12 1509.85   43.20
  -1   0 -12 1585.04   42.20
   1   0  13   -1.40    3.40
  -1   0 -13    2.20    3.20
  -1   0 -14  652.03   20.30
   1   0  14  639.24   21.80
  -1   0 -15   -1.30    3.60
   1   0  15    6.70    5.10
  -1   0 -16   37.20    5.40
   1   0  16   42.00    6.60
  -1   0 -16   59.29    7.50
   1   0  17   -5.00    4.70
  -1   0 -17   -0.20    4.20
  -1   0 -17   -7.30    5.60
  -1   0 -18   10.00    7.10
  -1   0 -18   12.50    4.70
   1   0  18    0.00    5.40
  -1   0 -19    8.90    7.50
   1   0  19   -3.10    6.40
  -1   0 -20    4.40    7.90
   1   0  20    2.00    7.00
   1   1 -20    0.60    5.30
   1  -1 -20   -3.40    6.40
   1   1 -19   16.80    5.70
   1  -1 -19   17.50    5.10
  -1  -1  19   22.20    7.50
   1   1 -18   76.59    7.60
  -1  -1  18   50.19    8.10
   1  -1 -18   69.99    6.50
   1   1 -17   14.20    5.10
  -1  -1  17   13.60    5.70
   1  -1 -17   21.50    4.70
   1   1 -16  195.28   10.60
  -1   1  16  205.28   11.30
   1  -1 -16  217.18    9.60
  -1  -1  16  198.48   11.30
  -1   1  15   -2.10    3.60
   1   1 -15    2.70    4.10
  -1  -1  15   -0.40    4.70
   1  -1 -15    0.10    3.50
  -1   1  14  260.77   11.80
   1   1 -14  279.87   11.70
  -1  -1  14  288.87   12.90
   1  -1 -14  280.37   10.90
   1   1 -13  122.49    8.00
  -1   1  13  149.29    8.20
   1  -1 -13  120.69    6.80
  -1  -1  13  132.59    8.20
  -1   1  12    8.70    3.50
   1   1 -12    9.70    3.60
   1  -1 -12    8.20    2.90
  -1  -1  12    8.20    3.60
  -1   1  11    1.20    2.80
   1   1 -11    1.20    2.80
  -1  -1  11   -1.40    2.90
   1  -1 -11    0.10    2.40
  -1   1  10  387.76   12.90
   1   1 -10  387.56   13.10
   1  -1 -10  393.56   12.60
  -1  -1  10  408.66   13.60
   1   1  -9   -3.40    2.00
  -1   1   9    0.30    1.90
  -1  -1   9   -1.80    2.30
   1  -1  -9    2.50    2.00
  -1   1   8 1759.12   47.60
   1   1  -8 1863.01   48.10
  -1  -1   8 1811.62   48.30
   1  -1  -8 1833.12   47.40
  -1   1   7  166.68    6.20
   1   1  -7  167.08    6.40
   1  -1  -7  160.28    5.90
  -1  -1   7  160.68    6.70
  -1   1   6    2.10    1.40
  -1   1   6    0.80    1.20
   1   1  -6    1.00    1.50
   1  -1  -6    1.40    1.40
   1  -1  -6    2.20    1.30
  -1  -1   6    0.70    1.60
  -1   1   5  215.58    6.50
   1   1  -5  203.38    6.70
  -1   1   5  191.68    6.40
  -1  -1   5  198.48    6.90
   1  -1  -5  203.78    6.40
   1  -1  -5  197.08    6.30
  -1  -1   5  196.88    6.70
   1   1  -4  649.14   17.90
  -1   1   4  693.23   17.60
   1   1  -4  655.53   17.90
  -1  -1   4  646.14   17.80
   1  -1  -4  642.44   17.40
   1  -1  -4  650.23   17.40
  -1  -1   4  681.53   18.10
  -1   1   3 3875.01   97.39
   1   1  -3 3909.51   97.79
   1   1  -3 3930.71   97.69
   1  -1  -3 3800.72   97.99
  -1  -1   3 3793.82   97.59
  -1  -1   3 3864.11   97.79
   1  -1  -3 3936.01   98.29
   1   1  -2 3992.90  103.99
   1   1  -2 4109.59  102.99
  -1   1   2 3934.11  103.29
  -1   1   2 4234.78  104.49
   1  -1  -2 3928.21  103.89
  -1  -1   2 4205.28  105.19
  -1  -1   2 4321.37  104.69
   1  -1  -2 4063.69  104.59
   1   1  -1  971.50   24.80
  -1   1   1  989.60   24.90
   1   1  -1  992.00   24.80
  -1   1   1  947.61   24.80
  -1   1   1  967.90   25.10
   1  -1  -1  989.30   24.70
   1  -1  -1  966.40   24.90
  -1  -1   1 1016.50   24.80
  -1  -1   1  970.00   24.80
   1  -1  -1  940.51   24.80
   1  -1  -1  970.40   25.10
  -1   1   0   63.59    2.30
  -1   1   0   70.99    2.50
   1   1   0   69.19    2.30
  -1   1   0   69.29    2.30
  -1   1   0   67.39    2.40
  -1   1   0   71.29    2.50
  -1  -1   0   69.99    2.30
   1  -1   0   70.39    2.50
   1  -1   0   71.89    2.40
   1  -1   0   69.39    2.30
   1  -1   0   69.79    2.40
   1  -1   0   73.99    2.50
  -1   1  -1 1283.37   32.90
   1   1   1 1263.57   32.60
   1   1   1 1276.47   32.40
   1   1   1 1283.37   32.50
  -1   1  -1 1290.27   32.90
  -1   1  -1 1294.57   32.90
   1  -1   1 1287.47   32.90
  -1  -1  -1 1292.97   32.50
   1  -1   1 1289.77   33.00
   1  -1   1 1290.07   33.00
   1  -1   1 1281.47   32.90
  -1   1  -2   14.40    1.50
  -1   1  -2   12.80    1.40
   1   1   2   11.90    1.00
   1   1   2   12.70    0.80
   1  -1   2   12.50    1.50
  -1  -1  -2    9.60    1.10
  -1  -1  -2   17.00    1.10
   1  -1   2   13.00    1.30
  -1   1  -3  748.93   20.20
  -1   1  -3  765.12   20.40
   1   1   3  747.43   19.50
   1   1   3  740.13   19.70
   1  -1   3  760.02   20.20
  -1  -1  -3  761.72   19.80
   1  -1   3  758.22   20.40
  -1  -1  -3  765.52   19.30
  -1   1  -4 1629.44   41.60
   1   1   4 1584.84   41.20
   1   1   4 1582.14   41.00
  -1  -1  -4 1597.44   41.20
   1  -1   4 1588.04   41.90
  -1  -1  -4 1608.24   40.80
   1  -1   4 1638.64   41.70
   1   1   5  493.25   13.50
  -1   1  -5  485.65   14.00
   1   1   5  487.45   13.70
   1  -1   5  482.05   14.30
  -1  -1  -5  477.15   13.20
  -1  -1  -5  489.65   13.70
   1   1   6  565.74   15.90
  -1   1  -6  573.44   16.20
   1  -1   6  542.05   16.40
  -1  -1  -6  543.85   15.20
   1   1   7   42.60    3.50
  -1   1  -7   35.60    3.20
  -1  -1  -7   38.80    2.80
   1  -1   7   43.90    4.10
   1   1   8   48.80    3.90
  -1   1  -8   46.10    4.00
   1  -1   8   44.40    4.20
  -1  -1  -8   47.30    3.40
  -1   1  -9   32.10    3.80
   1   1   9   25.60    3.50
   1  -1   9   32.60    4.20
  -1  -1  -9   33.30    3.10
  -1   1 -10  111.69    6.30
   1   1  10  104.89    5.90
   1  -1  10  105.79    6.60
  -1  -1 -10  104.89    5.40
   1   1  11   23.60    3.90
  -1   1 -11   24.70    3.90
  -1  -1 -11   23.40    3.20
   1  -1  11   16.70    4.10
  -1   1 -12   14.30    3.70
   1   1  12   10.80    3.50
   1  -1  12    6.70    4.00
  -1  -1 -12   18.70    3.30
   1   1  13   49.80    5.90
  -1   1 -13   43.80    5.20
  -1  -1 -13   46.30    4.50
   1  -1  13   34.80    5.60
   1   1  14  317.97   13.50
  -1   1 -14  334.87   13.20
  -1  -1 -14  334.97   12.00
   1  -1  14  351.16   14.30
   1   1  15   25.70    5.20
  -1   1 -15   25.10    5.00
  -1  -1 -15   19.10    4.00
   1  -1  15   24.00    5.80
  -1  -1 -15   35.30    6.30
   1   1  16   -0.40    5.00
  -1   1 -16    5.40    5.50
  -1   1 -16    5.10    4.50
  -1  -1 -16    5.00    3.80
  -1  -1 -16    3.30    5.00
   1  -1  16   13.50    6.40
  -1   1 -17   44.50    6.10
   1   1  17   28.90    6.60
  -1   1 -17   38.80    7.80
   1  -1  17   33.10    6.80
  -1  -1 -17   47.00    5.30
  -1  -1 -17   43.50    7.10
   1   1  18   -1.70    4.90
  -1   1 -18   -2.70    6.00
  -1   1 -18    0.60    5.00
  -1  -1 -18   -4.50    5.50
   1  -1  18   -6.90    5.40
   1   1  19   51.19    8.30
  -1   1 -19   51.29    6.80
  -1   1 -19   46.70    8.90
  -1  -1 -19   66.09    8.80
   1  -1  19   55.09    8.70
  -1   1 -20   -0.80    5.30
  -1   1 -20    3.80    7.30
   1  -1  20   10.70    7.80
  -1  -1 -20    0.20    6.60
   1   2 -20    9.10    6.20
   1  -2 -20   14.40    7.00
  -1  -2  20   14.40    6.90
   1   2 -19   14.00    6.00
   1  -2 -19   12.60    6.50
  -1  -2  19   14.90    7.50
   1   2 -18   13.30    5.70
  -1  -2  18    9.10    6.90
   1  -2 -18   11.40    4.80
   1   2 -17   16.60    5.60
   1  -2 -17   17.10    4.10
  -1  -2  17   14.90    6.20
   1   2 -16    1.30    4.70
  -1  -2  16   -1.50    4.90
   1  -2 -16   -2.70    3.20
   1   2 -15   28.90    5.60
  -1  -2  15   25.10    5.90
   1  -2 -15   28.60    4.10
   1   2 -14   23.80    5.00
   1  -2 -14   23.30    3.80
  -1  -2  14   21.20    5.80
   1   2 -13    9.80    3.90
  -1  -2  13    6.20    4.20
   1  -2 -13    3.90    2.80
   1   2 -12  174.88    8.90
  -1  -2  12  155.48    8.80
   1  -2 -12  172.78    7.20
   1   2 -11   54.09    5.20
  -1   2  11   57.19    4.80
  -1  -2  11   65.79    6.20
   1  -2 -11   59.79    4.20
  -1   2  10 1305.37   35.60
   1   2 -10 1305.47   36.40
   1  -2 -10 1301.47   35.00
  -1  -2  10 1339.27   37.00
   1   2  -9  668.13   20.20
  -1   2   9  672.93   19.40
   1  -2  -9  706.43   19.00
  -1  -2   9  655.23   20.50
   1   2  -8  198.58    8.20
  -1  -2   8  221.78    8.60
   1  -2  -8  197.18    7.00
   1   2  -7  124.99    5.80
   1  -2  -7  124.09    4.80
   1  -2  -7  138.49    5.40
  -1  -2   7  108.69    5.80
   1   2  -6  147.59    6.10
   1  -2  -6  158.78    5.20
   1  -2  -6  146.99    5.20
  -1  -2   6  148.19    6.30
  -1   2   5 1123.29   28.60
   1   2  -5 1065.39   29.20
   1  -2  -5 1099.89   28.30
  -1  -2   5 1090.69   29.20
   1  -2  -5 1078.99   28.30
   1   2  -4 1456.75   38.00
  -1   2   4 1435.66   37.40
  -1   2   4 1445.56   37.70
  -1  -2   4 1483.95   38.10
   1  -2  -4 1439.36   37.20
  -1  -2   4 1461.95   37.90
   1  -2  -4 1456.65   37.10
   1   2  -3 4340.37  109.09
  -1   2   3 4332.37  108.79
  -1   2   3 4293.27  109.19
   1   2  -3 4201.58  109.09
  -1   2   3 4322.57  108.59
  -1  -2   3 4335.97  109.19
   1  -2  -3 4343.77  109.19
  -1  -2   3 4373.96  108.99
   1   2  -2  800.42   21.60
  -1   2   2  814.62   21.90
  -1   2   2  789.72   21.30
   1   2  -2  825.72   21.60
  -1   2   2  827.22   21.40
  -1  -2   2  821.22   21.50
   1  -2  -2  830.22   21.30
  -1  -2   2  832.42   21.60
   1  -2  -2  823.92   21.90
   1  -2  -2  841.82   21.40
   1  -2  -2  835.52   20.90
   1   2  -1  423.96   11.30
  -1   2   1  418.96   11.80
  -1   2   1  428.66   11.30
   1   2  -1  420.06   11.30
  -1   2   1  419.16   11.30
  -1   2   1  424.36   10.90
   1   2  -1  423.76   11.20
   1  -2  -1  418.26   11.90
   1  -2  -1  420.36   11.10
   1  -2  -1  417.76   11.30
  -1  -2   1  407.16   11.10
   1  -2  -1  422.26   10.90
   1  -2  -1  409.56   11.20
  -1  -2   1  412.66   11.20
   1  -2  -1  407.46   11.20
  -1  -2   1  417.56   11.20
  -1  -2   1  420.06   11.70
  -1   2   0   14.20    1.30
  -1   2   0   19.10    1.60
   1   2   0   17.80    1.10
   1   2   0   17.30    1.50
  -1   2   0   18.30    1.50
   1   2   0   16.30    1.00
  -1   2   0   15.80    1.30
   1   2   0   15.50    1.00
  -1   2   0   15.70    1.70
  -1   2   0   16.20    1.20
   1  -2   0   12.20    1.60
   1  -2   0   14.80    1.40
   1  -2   0   14.70    1.30
   1  -2   0   15.30    1.40
  -1  -2   0   20.00    1.70
   1  -2   0   19.40    1.60
  -1  -2   0   16.10    0.80
   1   2   1   99.59    2.70
  -1   2  -1   98.39    4.00
   1   2   1  100.29    3.70
   1   2   1   98.99    2.90
  -1   2  -1   93.69    3.50
  -1   2  -1  105.29    3.80
  -1   2  -1  110.69    3.90
   1   2   1  100.49    2.80
  -1   2  -1  100.19    3.70
   1   2   1  101.29    2.80
   1  -2   1   94.89    3.70
   1  -2   1  107.79    4.10
  -1  -2  -1   94.49    3.60
   1  -2   1   97.49    3.80
   1  -2   1  101.59    3.80
  -1   2  -2  667.03   17.90
   1   2   2  653.93   16.60
  -1   2  -2  674.43   17.90
   1   2   2  656.63   16.60
   1   2   2  639.04   17.50
   1  -2   2  654.03   17.80
  -1  -2  -2  650.63   16.90
   1  -2   2  666.73   18.10
   1  -2   2  653.33   17.90
   1  -2   2  653.53   17.90
   1   2   3   79.89    2.70
   1   2   3   82.69    3.40
  -1   2  -3   82.69    3.80
   1   2   3   83.79    2.70
  -1  -2  -3   84.49    2.70
   1  -2   3   78.59    3.70
  -1  -2  -3   83.99    3.00
   1  -2   3   80.09    3.90
   1   2   4  159.68    5.00
  -1   2  -4  159.78    6.10
   1   2   4  167.18    5.00
   1  -2   4  170.08    6.30
  -1  -2  -4  162.28    5.00
  -1  -2  -4  164.58    5.30
   1   2   5   11.30    1.60
   1   2   5   11.10    1.40
  -1   2  -5   10.20    2.20
   1  -2   5    8.50    2.20
  -1  -2  -5    9.80    1.40
  -1  -2  -5    8.90    0.90
   1   2   6  212.18    7.10
  -1   2  -6  228.18    8.10
   1   2   6  228.58    7.40
  -1  -2  -6  217.28    6.40
   1  -2   6  203.88    8.20
  -1  -2  -6  221.28    7.10
   1   2   7   13.30    2.30
  -1   2  -7   15.70    3.00
  -1  -2  -7   19.40    1.70
   1  -2   7   14.70    3.10
   1   2   8  454.75   14.20
  -1   2  -8  475.95   15.20
  -1  -2  -8  487.45   13.30
   1  -2   8  482.15   15.60
  -1   2  -9  102.79    6.00
   1   2   9  112.59    5.50
  -1  -2  -9  106.39    4.50
   1  -2   9  106.79    6.60
  -1   2 -10  407.06   13.60
   1   2  10  365.86   12.60
  -1  -2 -10  384.86   11.50
   1  -2  10  367.16   13.90
  -1   2 -11   59.39    5.40
   1   2  11   64.79    5.30
  -1  -2 -11   72.39    4.20
   1  -2  11   67.79    6.30
   1   2  12   36.10    4.50
  -1   2 -12   36.00    5.00
  -1  -2 -12   39.10    3.50
   1  -2  12   43.30    5.80
  -1   2 -13  152.18    9.00
   1   2  13  144.69    8.30
   1  -2  13  164.18    9.70
  -1  -2 -13  155.68    6.90
  -1  -2 -13  178.88    9.40
   1   2  14    3.70    4.10
  -1   2 -14   11.80    4.60
   1  -2  14   11.10    5.70
  -1  -2 -14    9.30    3.00
  -1  -2 -14    6.60    4.50
   1   2  15   23.10    5.10
  -1   2 -15   32.70    5.80
  -1  -2 -15   29.40    6.00
   1  -2  15   20.30    5.80
  -1  -2 -15   34.10    3.90
   1   2  16   36.60    6.00
  -1   2 -16   27.30    7.40
  -1   2 -16   34.70    6.00
   1  -2  16   47.50    7.50
  -1  -2 -16   36.40    6.10
   1   2  17   24.20    6.00
  -1   2 -17   31.00    7.30
  -1   2 -17   22.50    6.00
   1  -2  17   27.10    6.90
  -1  -2 -17   37.40    7.10
  -1   2 -18   34.40    7.80
  -1   2 -18   34.50    6.70
   1  -2  18   22.40    7.90
  -1  -2 -18   47.60    7.80
  -1   2 -19    5.10    5.60
  -1   2 -19    7.30    7.40
   1  -2  19   -3.10    6.20
  -1  -2 -19    8.00    7.00
   1   3 -20   62.69    8.70
  -1  -3  20   69.29    9.90
   1  -3 -20   52.99    8.50
   1   3 -19   23.20    6.70
  -1  -3  19   13.10    6.90
   1  -3 -19   25.90    6.80
   1   3 -18  123.59   10.10
   1  -3 -18  122.29    9.70
  -1  -3  18  126.39   11.70
   1   3 -17   21.10    6.30
  -1  -3  17   27.60    7.50
   1   3 -16    2.60    5.30
  -1  -3  16   -1.20    5.90
   1  -3 -16    2.40    2.90
   1   3 -15  112.49    8.80
  -1  -3  15  126.59   10.00
   1  -3 -15  122.09    6.30
   1   3 -14  544.25   18.80
   1  -3 -14  492.75   15.50
  -1  -3  14  523.75   19.20
   1   3 -13    8.60    4.50
  -1  -3  13    8.90    4.70
   1  -3 -13   14.00    2.80
   1   3 -12  329.37   13.20
  -1  -3  12  377.76   14.10
   1  -3 -12  341.27   11.00
   1   3 -11   94.89    6.90
   1  -3 -11  104.99    4.90
  -1  -3  11  113.79    8.10
   1   3 -10   17.40    3.70
  -1  -3  10   16.80    3.90
   1  -3 -10   16.70    2.40
   1   3  -9  651.03   19.90
   1  -3  -9  645.84   17.70
  -1  -3   9  624.44   19.90
   1   3  -8   10.20    2.90
   1  -3  -8    8.70    1.70
  -1  -3   8    4.70    2.80
   1   3  -7  751.62   22.30
   1  -3  -7  754.82   20.60
  -1  -3   7  784.12   22.50
   1  -3  -7  780.42   20.50
   1   3  -6   88.79    5.10
  -1  -3   6   94.09    5.10
   1  -3  -6   88.59    3.60
   1  -3  -6   89.79    3.50
   1   3  -5   38.40    3.30
  -1   3   5   37.10    2.90
  -1   3   5   46.10    2.70
   1  -3  -5   41.50    2.10
  -1  -3   5   46.10    3.60
   1  -3  -5   42.80    2.30
   1   3  -4  314.67    9.90
  -1   3   4  312.77    9.40
  -1   3   4  328.87    9.20
  -1  -3   4  304.27    9.70
  -1  -3   4  311.77    9.90
   1  -3  -4  309.87    8.80
  -1   3   3  957.80   25.00
   1   3  -3  986.10   25.50
   1   3  -3  949.60   25.50
  -1   3   3  961.10   24.90
  -1   3   3  913.41   25.70
   1  -3  -3  960.60   24.10
  -1  -3   3  932.71   25.30
   1  -3  -3  914.41   24.90
   1  -3  -3  953.30   24.70
  -1  -3   3  939.31   25.40
   1  -3  -3  955.60   25.90
   1  -3  -3  971.50   24.70
  -1  -3   3  972.50   25.50
  -1   3   2  231.98    7.30
   1   3  -2  241.68    7.60
  -1   3   2  247.88    7.30
   1   3  -2  253.47    7.50
  -1   3   2  241.38    8.00
   1  -3  -2  250.17    6.90
   1  -3  -2  251.57    6.50
   1  -3  -2  242.58    8.10
  -1  -3   2  247.18    8.20
  -1  -3   2  244.78    7.50
   1  -3  -2  256.37    7.20
   1  -3  -2  240.38    7.20
   1  -3  -2  237.18    7.10
  -1  -3   2  251.87    7.50
  -1  -3   2  236.18    7.50
  -1   3   1  226.48    6.80
  -1   3   1  212.48    7.40
   1   3  -1  213.68    7.40
   1   3  -1  207.68    6.70
  -1   3   1  217.38    6.60
   1   3  -1  221.88    6.70
  -1   3   1  222.18    6.20
   1   3  -1  218.78    6.60
  -1  -3   1  220.78    7.40
  -1  -3   1  221.88    6.50
   1  -3  -1  225.88    6.60
  -1  -3   1  226.38    6.50
   1  -3  -1  218.88    6.70
   1  -3  -1  232.48    6.70
  -1  -3   1  221.28    6.60
   1  -3  -1  218.38    6.40
   1  -3  -1  220.98    7.50
   1   3   0 2665.53   66.89
  -1   3   0 2682.83   68.29
  -1   3   0 2653.83   67.39
  -1   3   0 2675.13   67.19
   1   3   0 2650.33   67.19
   1   3   0 2713.53   67.19
  -1   3   0 2690.83   67.69
   1   3   0 2649.14   67.99
  -1   3   0 2678.03   67.79
  -1  -3   0 2710.33   68.09
  -1  -3   0 2650.33   66.89
   1  -3   0 2594.74   67.39
   1  -3   0 2568.14   68.29
  -1  -3   0 2666.53   66.59
   1  -3   0 2684.43   67.59
  -1  -3   0 2607.04   66.79
  -1  -3   0 2648.73   66.79
   1  -3   0 2598.24   67.39
   1  -3   0 2669.53   67.49
   1   3   1   85.99    3.00
   1   3   1   88.49    3.80
  -1   3  -1   90.59    3.90
   1   3   1   85.99    2.70
   1   3   1   86.09    2.40
  -1   3  -1   87.39    3.70
  -1   3  -1   91.69    4.20
   1   3   1   87.99    3.00
  -1   3  -1   86.19    3.80
   1   3   1   88.89    2.60
  -1   3  -1   86.89    3.60
   1  -3   1   90.89    3.80
   1  -3   1   95.49    3.80
  -1  -3  -1   90.09    3.90
   1  -3   1   90.79    4.40
   1  -3   1   91.59    3.80
   1  -3   1   92.39    3.90
   1   3   2   10.70    1.00
   1   3   2   11.40    1.70
  -1   3  -2    8.20    1.90
   1   3   2   10.00    1.00
  -1   3  -2   11.50    1.90
   1   3   2    8.30    1.00
  -1  -3  -2    8.70    1.60
   1  -3   2    8.30    1.80
   1  -3   2    9.20    1.70
   1  -3   2    9.80    1.80
   1  -3   2    9.50    1.70
   1   3   3   15.70    1.60
   1   3   3   13.50    1.90
  -1   3  -3   20.00    2.50
   1   3   3   17.10    1.30
   1  -3   3   17.80    2.50
   1  -3   3   17.40    2.20
   1  -3   3   19.30    2.70
  -1  -3  -3   14.40    1.10
   1  -3   3   23.20    2.60
   1   3   4    7.80    1.70
  -1   3  -4    1.30    1.80
   1   3   4    0.90    0.90
  -1  -3  -4    1.40    1.00
  -1  -3  -4    1.30    0.70
   1  -3   4    1.30    2.00
  -1   3  -5   39.20    3.70
   1   3   5   34.60    2.00
   1   3   5   35.10    2.20
  -1  -3  -5   35.10    2.40
  -1  -3  -5   34.80    2.00
   1  -3   5   29.40    3.40
  -1   3  -6 1347.47   35.90
   1   3   6 1293.37   34.00
   1   3   6 1257.47   35.90
  -1  -3  -6 1330.97   34.00
  -1  -3  -6 1354.86   34.50
   1  -3   6 1294.17   36.00
   1   3   7   88.29    3.90
  -1   3  -7   94.49    5.50
  -1  -3  -7   89.29    4.50
   1  -3   7   94.99    5.90
  -1  -3  -7   92.89    4.00
   1   3   8  235.38    7.80
  -1   3  -8  230.48    9.50
  -1  -3  -8  219.08    8.10
   1  -3   8  227.28    9.60
  -1   3  -9   65.79    5.60
   1   3   9   58.29    4.10
  -1  -3  -9   59.39    2.50
  -1  -3  -9   62.09    4.50
   1  -3   9   63.49    5.70
   1   3  10   50.19    4.10
  -1   3 -10   38.90    4.70
  -1  -3 -10   44.50    2.40
  -1  -3 -10   35.50    4.00
   1  -3  10   42.30    5.80
  -1   3 -11   -1.40    3.20
   1   3  11    4.30    2.80
  -1  -3 -11    4.20    3.00
   1  -3  11    1.20    3.70
  -1  -3 -11    4.60    1.50
  -1   3 -12   92.59    7.30
   1   3  12  101.89    6.50
   1  -3  12   90.49    8.10
  -1  -3 -12  104.39    7.10
   1   3  13    6.40    3.50
  -1   3 -13    3.20    4.40
  -1  -3 -13    4.50    3.80
   1  -3  13   10.10    4.90
  -1   3 -14    6.50    4.80
   1   3  14    1.90    3.70
   1  -3  14    7.40    5.20
  -1  -3 -14    3.50    4.30
  -1   3 -15   35.90    6.30
   1  -3  15   30.40    6.60
  -1  -3 -15   37.70    5.80
  -1   3 -16    2.20    5.30
  -1   3 -16   -0.90    5.70
   1  -3  16    1.20    5.50
  -1  -3 -16   -2.70    4.80
  -1   3 -17   -0.60    6.10
  -1   3 -17   -2.20    5.40
  -1  -3 -17    0.20    5.50
   1  -3  17    5.50    6.20
  -1   3 -18  146.79   12.40
  -1   3 -18  155.28   11.20
   1  -3  18  189.48   14.00
  -1  -3 -18  180.98   12.00
  -1   3 -19    0.90    6.10
  -1   3 -19    2.90    7.00
  -1  -3 -19   -0.20    6.30
   1  -3  19   -1.30    7.50
   1   4 -19   12.40    7.00
  -1  -4  19   13.70    7.20
   1   4 -18   13.70    6.50
   1  -4 -18   13.90    6.20
  -1  -4  18   12.50    6.70
   1   4 -17   32.90    7.00
  -1  -4  17   24.60    7.20
   1  -4 -17   33.10    6.30
   1   4 -16    0.50    5.50
  -1  -4  16    5.20    6.00
   1  -4 -16    4.30    4.20
   1   4 -15   -4.50    4.40
  -1  -4  15   11.70    5.80
   1   4 -14    3.50    4.70
  -1  -4  14    8.70    5.10
   1  -4 -14    7.20    3.20
   1   4 -13   18.20    4.80
   1  -4 -13   12.00    2.10
  -1  -4  13    4.30    4.60
   1   4 -12    1.70    4.20
   1  -4 -12    2.70    1.80
  -1  -4  12    8.90    4.50
   1   4 -11   31.30    4.90
  -1  -4  11   26.50    4.90
   1  -4 -11   31.40    2.50
   1   4 -10  547.55   18.40
  -1  -4  10  554.04   18.60
   1  -4 -10  553.44   15.10
   1   4  -9   29.20    4.50
   1  -4  -9   31.40    2.20
  -1  -4   9   32.70    4.50
   1   4  -8   17.90    3.70
   1  -4  -8   14.50    1.90
   1  -4  -8   16.10    1.70
  -1  -4   8   17.20    3.60
   1   4  -7  296.97   10.80
   1  -4  -7  292.27    8.50
   1  -4  -7  302.57    8.40
  -1  -4   7  280.57   10.80
   1   4  -6  409.06   13.60
  -1  -4   6  427.86   13.70
   1  -4  -6  422.66   11.40
   1  -4  -6  424.26   11.50
  -1   4   5  402.16   11.90
   1   4  -5  390.66   12.90
  -1  -4   5  404.46   12.80
   1  -4  -5  400.56   11.00
   1  -4  -5  410.26   11.00
   1  -4  -5  397.46   10.70
  -1   4   4  164.58    5.80
   1   4  -4  162.88    6.60
   1  -4  -4  171.98    6.90
   1  -4  -4  163.78    5.20
   1  -4  -4  163.98    4.50
  -1  -4   4  179.18    7.40
   1  -4  -4  160.78    5.20
  -1  -4   4  166.38    6.60
  -1  -4   4  155.88    6.50
   1   4  -3  201.18    7.10
  -1   4   3  191.98    6.30
   1  -4  -3  192.98    6.10
   1  -4  -3  194.68    6.10
   1  -4  -3  202.48    6.40
  -1  -4   3  189.78    7.70
  -1  -4   3  195.18    7.00
   1  -4  -3  201.78    7.70
   1  -4  -3  193.28    5.60
  -1  -4   3  203.38    6.90
  -1  -4   3  203.88    7.00
   1   4  -2    0.70    1.50
  -1   4   2    0.40    1.10
   1   4  -2   -0.10    1.30
  -1  -4   2    0.60    2.00
   1  -4  -2    2.60    2.20
   1  -4  -2    1.70    1.00
   1  -4  -2    1.60    1.20
   1  -4  -2    2.20    1.30
  -1  -4   2    2.70    1.30
  -1  -4   2    0.40    1.40
  -1  -4   2    0.20    1.40
   1  -4  -2    2.30    1.10
   1   4  -1   41.30    2.80
  -1   4   1   34.30    1.90
  -1   4   1   38.90    2.60
   1   4  -1   31.50    2.50
   1   4  -1   35.30    2.40
   1  -4  -1   32.40    2.40
  -1  -4   1   35.00    2.20
  -1  -4   1   30.70    3.20
   1  -4  -1   36.10    2.20
  -1  -4   1   35.10    2.10
   1  -4  -1   30.60    2.30
  -1  -4   1   32.60    2.20
   1  -4  -1   31.10    2.30
  -1  -4   1   35.40    2.40
   1  -4  -1   33.80    3.30
   1   4   0  775.82   21.40
   1   4   0  798.92   21.40
  -1   4   0  822.52   22.10
   1   4   0  799.52   21.00
  -1   4   0  825.02   21.30
  -1   4   0  827.62   21.60
  -1  -4   0  788.32   21.00
   1  -4   0  817.02   21.60
  -1  -4   0  829.82   20.90
  -1  -4   0  789.82   22.50
   1  -4   0  786.92   22.80
   1  -4   0  825.12   21.70
  -1  -4   0  800.52   20.70
  -1  -4   0  802.32   20.90
   1  -4   0  785.82   21.50
   1  -4   0  776.72   21.60
   1   4   1  133.79    4.70
  -1   4  -1  120.79    5.60
   1   4   1  137.49    4.70
   1   4   1  134.89    4.10
   1   4   1  138.69    3.70
  -1   4  -1  143.09    5.60
   1   4   1  136.39    4.10
  -1   4  -1  138.09    5.00
   1  -4   1  142.99    5.40
   1  -4   1  141.59    5.40
  -1  -4  -1  134.99    4.00
   1  -4   1  137.19    5.30
  -1  -4  -1  136.89    3.70
   1  -4   1  127.79    5.10
   1  -4   1  152.58    6.40
  -1  -4  -1  142.19    5.80
  -1  -4  -1  137.69    3.70
  -1   4  -2  456.65   14.20
   1   4   2  468.15   12.60
   1   4   2  470.75   12.90
   1   4   2  473.05   13.00
  -1   4  -2  487.65   13.80
   1  -4   2  483.95   14.00
   1  -4   2  470.85   14.00
   1  -4   2  469.95   14.90
   1  -4   2  495.25   14.20
   1  -4   2  484.35   14.10
  -1  -4  -2  474.15   14.30
   1   4   3  771.42   20.40
  -1   4  -3  750.62   22.00
   1   4   3  786.12   20.40
   1  -4   3  803.72   22.00
   1  -4   3  774.22   21.90
   1  -4   3  806.22   22.70
  -1  -4  -3  746.43   21.70
  -1   4  -4   -0.10    2.00
   1   4   4    1.90    1.30
   1   4   4   -0.80    1.00
   1  -4   4   -2.20    2.00
  -1  -4  -4    0.80    0.70
   1  -4   4    1.70    2.60
   1  -4   4    2.70    2.20
   1   4   5 2029.40   52.79
  -1   4  -5 2022.00   54.19
   1   4   5 2077.99   52.29
  -1  -4  -5 2062.99   51.99
   1  -4   5 2049.09   54.79
   1  -4   5 2046.30   54.29
   1  -4   5 2033.60   54.19
  -1   4  -6   13.60    3.10
  -1  -4  -6   14.20    1.40
   1  -4   6   13.80    3.30
  -1  -4  -6   14.30    1.80
  -1   4  -7  262.87   10.50
  -1  -4  -7  272.77    8.70
   1  -4   7  290.87   10.90
  -1  -4  -7  273.97    8.10
  -1   4  -8  689.53   21.30
  -1  -4  -8  697.13   18.80
   1  -4   8  690.53   21.60
  -1  -4  -8  683.53   19.30
  -1   4  -9  331.37   12.30
  -1  -4  -9  322.67   10.50
   1  -4   9  277.47   12.10
  -1   4 -10  302.67   12.00
   1  -4  10  262.47   12.10
  -1  -4 -10  298.77   10.40
  -1   4 -11   96.29    7.50
  -1  -4 -11  105.09    6.30
   1  -4  11   95.19    8.00
  -1   4 -12   11.40    4.90
  -1  -4 -12    7.60    3.40
   1  -4  12   15.70    5.10
  -1   4 -13  235.88   11.80
  -1  -4 -13  247.68   10.50
   1  -4  13  257.07   12.90
  -1   4 -14   32.80    6.40
   1  -4  14   43.90    7.10
  -1  -4 -14   29.30    5.10
  -1   4 -15   10.50    6.00
  -1   4 -15   18.50    6.00
  -1  -4 -15   21.80    5.20
   1  -4  15   18.60    6.40
  -1   4 -16   72.49    9.20
  -1   4 -16   86.59    9.00
  -1  -4 -16   90.69    8.00
   1  -4  16   83.99    9.80
  -1   4 -17   -2.70    6.40
  -1   4 -17   -0.90    5.90
   1  -4  17   -6.40    6.00
  -1  -4 -17    3.10    5.60
  -1   4 -18    1.70    8.00
  -1   4 -18   -5.80    5.70
   1  -4  18    3.90    6.90
  -1   4 -19   30.10    9.00
  -1   4 -19   31.60    7.90
   1  -4  19   30.80    8.60
   1   5 -19   -3.60    6.80
   1   5 -19  -14.50    6.30
  -1  -5  19    3.60    8.30
   1   5 -18    2.10    6.50
  -1  -5  18   -5.50    6.30
   1   5 -17   25.70    7.50
  -1  -5  17   39.70    8.00
   1   5 -16  196.48   12.90
  -1  -5  16  208.28   13.40
   1   5 -15   37.60    7.20
   1  -5 -15   36.70    7.90
  -1  -5  15   47.70    7.50
   1   5 -14   22.30    5.60
   1  -5 -14   13.90    3.90
  -1  -5  14    6.40    5.40
   1   5 -13   51.39    6.90
   1  -5 -13   36.20    4.30
  -1  -5  13   38.40    6.70
   1   5 -12   92.89    7.90
  -1  -5  12   95.29    8.30
   1   5 -11   -0.60    3.80
  -1  -5  11   -2.60    3.80
   1   5 -10   32.90    5.00
  -1  -5  10   29.40    5.30
   1   5  -9  185.78    9.10
   1  -5  -9  180.78    6.00
  -1  -5   9  181.38    9.20
   1   5  -8    0.50    3.30
  -1  -5   8    6.30    3.30
   1  -5  -8    0.60    1.20
   1   5  -7   72.09    5.70
  -1  -5   7   62.59    5.40
  -1  -5   7   53.09    5.10
   1  -5  -7   54.29    2.40
   1   5  -6  761.22   22.10
   1  -5  -6  732.73   18.90
  -1  -5   6  732.73   21.80
  -1  -5   6  724.63   22.70
   1  -5  -6  726.73   19.00
  -1  -5   6  755.02   21.90
   1  -5  -6  729.73   18.80
  -1   5   5  567.14   16.10
   1   5  -5  590.54   17.60
  -1  -5   5  565.84   18.20
  -1  -5   5  595.84   17.30
  -1  -5   5  546.45   17.20
   1  -5  -5  562.34   15.00
   1  -5  -5  569.14   14.50
   1  -5  -5  555.04   14.50
   1  -5  -5  567.84   15.00
  -1   5   4 1401.46   36.30
   1   5  -4 1401.16   37.50
   1  -5  -4 1398.36   35.00
  -1  -5   4 1386.26   37.20
   1  -5  -4 1366.46   38.00
  -1  -5   4 1372.96   37.20
  -1  -5   4 1351.46   38.30
   1  -5  -4 1402.16   35.60
   1  -5  -4 1366.76   35.50
   1   5  -3   73.09    4.40
  -1   5   3   67.89    3.60
   1  -5  -3   78.49    3.30
   1  -5  -3   75.19    2.80
  -1  -5   3   73.29    5.50
   1  -5  -3   76.29    5.50
  -1  -5   3   84.09    4.20
   1  -5  -3   74.89    3.60
   1  -5  -3   74.19    3.30
  -1  -5   3   64.99    4.30
  -1  -5   3   77.69    4.40
  -1   5   2  304.57    9.20
   1   5  -2  309.37   10.00
   1  -5  -2  300.67    9.00
  -1  -5   2  298.17    9.50
  -1  -5   2  299.77   10.90
   1  -5  -2  282.67    9.00
   1  -5  -2  301.07   10.80
   1  -5  -2  307.57    8.70
   1  -5  -2  294.37    9.00
  -1  -5   2  299.87    9.40
  -1  -5   2  305.47    9.30
  -1  -5   2  302.07    9.20
  -1   5   1    5.40    1.20
   1   5  -1    5.80    1.60
   1   5  -1    4.00    1.90
  -1  -5   1    4.50    1.60
   1  -5  -1    4.50    1.60
  -1  -5   1    1.70    2.40
  -1  -5   1    3.80    1.40
   1  -5  -1    2.60    1.40
  -1  -5   1    3.50    1.20
   1  -5  -1    3.60    2.50
   1  -5  -1    4.50    1.50
  -1  -5   1    2.70    1.40
   1  -5  -1    4.70    1.60
   1   5   0    2.30    1.30
  -1   5   0    0.50    1.80
  -1   5   0    0.40    1.30
   1   5   0    2.90    1.70
  -1   5   0    1.90    1.50
  -1  -5   0    3.20    1.20
  -1  -5   0    3.70    1.00
  -1  -5   0    2.60    2.30
   1  -5   0    4.00    2.70
   1  -5   0    3.10    1.70
  -1  -5   0    1.00    1.10
   1  -5   0    2.70    1.60
   1  -5   0    3.70    1.60
   1  -5   0    2.60    1.70
  -1  -5   0    2.50    1.30
   1   5   1  355.06   10.60
  -1   5  -1  341.97   11.40
   1   5   1  358.16    9.70
  -1   5  -1  353.96   10.70
  -1  -5  -1  353.46    9.50
   1  -5   1  345.37   12.30
   1  -5   1  359.16   10.90
   1  -5   1  358.16   11.10
  -1  -5  -1  357.76    9.30
   1  -5   1  347.17   10.90
   1  -5   1  349.17   11.00
  -1  -5  -1  357.66   11.90
  -1   5  -2  870.71   25.20
  -1   5  -2  907.61   24.50
   1   5   2  898.61   23.20
   1   5   2  901.01   24.00
  -1  -5  -2  906.61   25.40
   1  -5   2  878.91   24.70
   1  -5   2  873.51   26.10
   1  -5   2  917.71   24.90
   1  -5   2  894.21   24.90
   1   5   3  249.48    7.20
  -1   5  -3  247.08    8.60
  -1   5  -3  230.28    9.20
   1  -5   3  250.77    9.90
   1  -5   3  243.88    9.00
   1  -5   3  241.78    8.80
  -1  -5  -3  243.78    9.30
   1  -5   3  232.98    8.90
   1   5   4 1058.69   27.90
  -1   5  -4 1068.29   30.00
   1  -5   4 1068.89   29.80
  -1  -5  -4 1064.69   29.60
   1  -5   4 1057.59   30.60
   1  -5   4 1056.69   29.70
   1   5   5   79.39    3.90
  -1   5  -5   90.89    6.20
   1  -5   5   79.89    5.60
   1  -5   5   73.89    6.10
   1  -5   5   78.89    5.80
   1   5   6   23.00    3.00
  -1   5  -6   13.20    3.40
   1  -5   6   19.40    3.80
   1  -5   6   27.60    4.50
   1  -5   6   14.00    3.40
  -1  -5  -6   21.70    1.60
  -1   5  -7  237.08   10.30
   1  -5   7  236.18   10.60
   1  -5   7  222.48   10.10
  -1  -5  -7  225.88    7.10
   1  -5   7  236.58   10.10
  -1   5  -8   17.40    4.40
   1  -5   8   15.70    4.30
  -1  -5  -8   15.00    1.60
   1  -5   8   13.50    3.90
  -1  -5  -8   14.30    2.20
  -1   5  -9    4.40    3.70
   1  -5   9    2.40    3.80
  -1  -5  -9   -0.70    2.00
  -1   5 -10   70.99    6.70
  -1  -5 -10   78.89    4.70
   1  -5  10   61.59    6.80
  -1   5 -11   14.10    5.10
  -1  -5 -11    8.50    2.80
   1  -5  11   12.10    4.90
  -1   5 -12    1.40    4.40
  -1  -5 -12    0.20    2.90
   1  -5  12    0.00    5.40
  -1   5 -13  168.38   10.80
  -1  -5 -13  202.38    9.00
   1  -5  13  201.28   11.90
  -1   5 -14  133.79   10.20
  -1   5 -14  132.69   10.90
   1  -5  14  120.49   10.70
  -1   5 -15   54.59    8.00
  -1   5 -15   49.99    8.10
   1  -5  15   73.39    9.00
  -1   5 -16  133.99   11.00
  -1   5 -16  117.29   11.30
   1  -5  16  154.78   12.80
  -1   5 -17   16.50    7.10
  -1   5 -17    5.40    7.20
   1  -5  17    7.60    7.20
  -1   5 -18   -2.50    8.20
  -1   5 -18    2.70    7.00
   1  -5  18   14.50    8.60
   1   6 -18   60.19   10.00
   1   6 -18   69.79    9.60
  -1  -6  18   52.49    9.60
   1   6 -17   58.29    8.80
  -1  -6  17   66.49    9.30
   1   6 -16   26.90    7.80
  -1  -6  16   15.60    7.10
   1   6 -15   25.50    6.80
  -1  -6  15   31.70    7.30
   1   6 -14  137.79   11.10
  -1  -6  14  168.68   12.10
   1   6 -13    1.60    5.40
  -1  -6  13   -4.10    4.80
   1   6 -12  143.89   10.30
  -1  -6  12  120.39    9.70
   1   6 -11   46.00    6.60
  -1  -6  11   53.99    6.70
   1   6 -10  176.88   10.00
  -1  -6  10  197.58   10.30
   1  -6 -10  187.58    6.50
  -1  -6  10  188.28   10.30
   1   6  -9  187.38    9.60
  -1  -6   9  167.48    9.30
  -1  -6   9  181.88    9.20
   1  -6  -9  166.18    5.70
   1   6  -8  534.75   18.20
   1  -6  -8  528.15   13.80
  -1  -6   8  511.45   17.60
  -1  -6   8  499.75   18.70
  -1  -6   8  576.94   18.20
   1   6  -7   64.69    5.90
  -1  -6   7   61.19    6.20
  -1  -6   7   65.29    5.90
  -1  -6   7   62.29    5.40
   1   6  -6  415.86   14.60
  -1  -6   6  429.66   15.60
  -1  -6   6  416.96   14.20
  -1  -6   6  411.16   14.20
   1   6  -5   34.80    4.40
  -1   6   5   40.20    3.30
   1  -6  -5   40.40    1.80
  -1  -6   5   34.40    4.00
  -1  -6   5   35.80    4.00
   1  -6  -5   37.80    1.70
  -1  -6   5   37.60    5.00
  -1   6   4  499.55   14.50
   1   6  -4  490.55   15.90
   1  -6  -4  506.55   13.60
   1  -6  -4  508.35   13.00
   1  -6  -4  513.05   13.60
  -1  -6   4  502.25   15.50
   1  -6  -4  513.15   16.90
  -1  -6   4  486.15   17.00
  -1  -6   4  506.85   15.70
   1   6  -3  288.27   10.50
  -1   6   3  279.67    9.10
  -1  -6   3  300.07    9.60
  -1  -6   3  292.57   10.00
  -1  -6   3  305.17   10.40
   1  -6  -3  288.57    8.70
  -1  -6   3  278.57    9.80
   1  -6  -3  292.77    9.00
  -1  -6   3  299.27   11.60
   1  -6  -3  286.57    8.20
   1  -6  -3  296.97   11.60
   1  -6  -3  293.47    8.70
   1   6  -2   77.49    5.10
  -1   6   2   61.39    3.70
  -1  -6   2   61.89    5.50
  -1  -6   2   70.99    3.70
  -1  -6   2   74.59    4.00
  -1  -6   2   71.79    4.30
   1  -6  -2   66.59    3.50
   1  -6  -2   68.59    3.60
   1  -6  -2   63.19    5.60
  -1  -6   2   72.99    4.10
   1  -6  -2   71.69    3.30
   1  -6  -2   64.09    3.60
  -1   6   1   60.89    2.80
   1   6  -1   52.99    4.20
  -1  -6   1   52.19    5.00
   1  -6  -1   55.99    5.30
  -1  -6   1   55.89    3.50
  -1  -6   1   55.29    3.40
  -1  -6   1   56.89    3.00
   1  -6  -1   61.29    3.70
  -1  -6   1   59.49    3.30
   1  -6  -1   57.89    3.50
   1  -6  -1   63.99    3.70
   1  -6  -1   59.79    3.40
   1   6   0  104.09    4.30
   1   6   0  114.19    5.40
   1   6   0  107.19    3.90
  -1   6   0  100.09    4.40
  -1  -6   0  101.99    4.00
   1  -6   0  108.89    5.00
   1  -6   0  105.79    4.80
  -1  -6   0  118.59    6.60
  -1  -6   0  106.79    3.80
   1  -6   0  108.19    5.00
   1  -6   0  114.79    5.00
  -1  -6   0  114.69    4.40
   1  -6   0  114.29    6.90
  -1  -6   0  106.69    4.10
  -1   6  -1  893.71   23.90
  -1   6  -1  883.31   25.10
   1   6   1  896.41   24.20
   1  -6   1  891.91   24.30
  -1  -6  -1  853.31   25.60
   1  -6   1  878.51   24.40
   1  -6   1  891.41   24.20
  -1  -6  -1  878.21   22.70
  -1  -6  -1  900.11   22.40
   1  -6   1  912.21   26.40
  -1  -6  -1  792.62   22.40
  -1   6  -2  985.90   28.10
  -1   6  -2  982.70   27.10
   1  -6   2  987.60   27.40
   1  -6   2  946.41   29.00
  -1  -6  -2  987.80   28.40
   1  -6   2 1003.50   27.50
   1  -6   2 1010.40   27.40
  -1   6  -3  135.19    6.20
   1   6   3  116.89    4.20
  -1   6  -3  115.79    6.70
  -1  -6  -3  104.39    6.70
   1  -6   3  124.29    7.50
   1  -6   3  110.19    6.10
   1  -6   3  105.49    6.20
   1  -6   3  131.79    6.30
   1   6   4   52.39    2.90
  -1   6  -4   51.39    4.80
  -1   6  -4   47.80    4.30
  -1  -6  -4   51.99    4.90
   1  -6   4   42.40    5.40
   1  -6   4   45.10    4.50
   1  -6   4   46.50    4.70
   1  -6   4   46.10    4.60
  -1   6  -5   12.20    3.20
   1   6   5   17.70    2.20
  -1   6  -5   19.60    3.90
   1  -6   5   16.00    4.30
   1  -6   5    8.10    3.10
   1  -6   5   14.00    3.80
   1   6   6   64.89    3.90
  -1   6  -6   65.29    6.10
  -1   6  -6   67.59    5.60
   1  -6   6   63.69    5.70
   1  -6   6   61.09    6.60
   1  -6   6   64.99    5.70
  -1   6  -7  189.48    9.50
   1  -6   7  194.48    9.50
   1  -6   7  204.78    9.50
   1  -6   7  199.38   10.40
  -1   6  -8   30.10    5.40
  -1  -6  -8   33.30    2.10
   1  -6   8   26.00    5.00
   1  -6   8   30.50    5.70
   1  -6   8   26.60    5.00
  -1   6  -9  185.48   10.00
  -1  -6  -9  179.88    6.30
   1  -6   9  192.58   10.80
   1  -6   9  191.48   10.20
   1  -6   9  191.78   10.50
  -1   6 -10   -1.40    4.50
   1  -6  10    5.40    4.80
   1  -6  10    3.50    5.50
   1  -6  10    3.90    4.40
  -1   6 -11   10.90    5.10
  -1   6 -11   19.40    5.90
   1  -6  11    9.90    5.50
   1  -6  11   18.20    5.90
   1  -6  11   12.80    6.00
  -1   6 -12   87.09    8.80
  -1   6 -12   78.39    8.30
   1  -6  12   78.29    9.20
   1  -6  12   86.29    8.70
  -1   6 -13    1.10    6.20
  -1   6 -13    3.40    5.70
   1  -6  13   -1.00    5.70
   1  -6  13   -7.50    4.90
  -1   6 -14   18.80    6.60
  -1   6 -14   17.10    6.20
   1  -6  14   21.20    7.20
   1  -6  14   31.50    7.30
  -1   6 -15   -3.30    6.10
  -1   6 -15   -9.30    5.90
   1  -6  15   -7.80    5.80
   1  -6  15    0.20    5.90
  -1   6 -16    7.90    6.80
  -1   6 -16    8.70    7.10
   1  -6  16   18.40    7.50
   1  -6  16   12.70    7.90
  -1   6 -17   16.90    8.20
  -1   6 -17   30.90    7.70
   1  -6  17   17.10    7.60
   1  -6  17   24.30    8.10
   1   7 -17   -1.80    7.70
   1   7 -17    5.30    7.20
  -1  -7  17   -0.50    6.80
  -1  -7  17    3.60    7.10
   1   7 -16   17.90    7.60
  -1  -7  16   14.10    7.40
  -1  -7  16   -9.50    5.80
   1   7 -15   27.00    7.90
  -1  -7  15   21.80    7.40
  -1  -7  15   22.20    7.60
   1   7 -14   -5.90    6.00
  -1  -7  14   -0.80    5.40
  -1  -7  14   10.70    6.70
  -1  -7  14   -1.90    5.80
   1   7 -13  241.88   13.90
  -1  -7  13  264.87   13.70
  -1  -7  13  226.28   13.50
  -1  -7  13  238.88   14.20
   1   7 -12   69.69    7.90
  -1  -7  12   79.19    9.10
  -1  -7  12   85.69    8.60
  -1  -7  12   78.69    8.50
   1   7 -11  222.28   12.60
  -1  -7  11  251.37   12.20
  -1  -7  11  231.38   13.30
  -1  -7  11  237.78   12.30
   1   7 -10   30.70    6.10
  -1  -7  10   24.00    5.50
  -1  -7  10   37.20    6.20
  -1  -7  10   17.20    5.90
   1   7  -9  142.49    9.10
  -1  -7   9  150.58    9.40
  -1  -7   9  142.29   10.70
  -1  -7   9  152.18    9.10
   1   7  -8  205.18   10.50
  -1  -7   8  164.38    9.20
  -1  -7   8  176.08   10.70
  -1  -7   8  188.88    9.80
   1   7  -7    9.40    4.40
  -1  -7   7   11.60    4.80
  -1  -7   7   14.90    4.00
  -1  -7   7    0.70    3.60
   1   7  -6  108.49    7.70
  -1  -7   6  113.99    7.40
  -1  -7   6  119.29    7.30
  -1  -7   6  101.59    8.40
   1   7  -5  172.68    9.00
  -1   7   5  190.88    7.70
  -1  -7   5  192.08    8.80
  -1  -7   5  191.28   10.20
   1  -7  -5  222.08   10.00
  -1  -7   5  182.88    8.50
  -1   7   4   91.69    4.50
   1   7  -4   82.89    6.20
   1  -7  -4   82.39    6.90
  -1  -7   4   80.29    7.20
   1  -7  -4   86.29    3.20
  -1  -7   4   90.99    5.30
  -1  -7   4   78.89    5.40
  -1  -7   4   86.69    6.00
   1   7  -3    8.60    3.20
  -1   7   3    8.70    2.10
   1  -7  -3    9.00    1.50
  -1  -7   3   17.60    4.70
  -1  -7   3    8.40    2.80
   1  -7  -3   13.70    4.40
  -1  -7   3    5.40    2.50
  -1  -7   3    4.90    2.20
   1  -7  -3    8.60    2.10
   1  -7  -3    5.00    1.60
   1  -7  -3    8.60    1.70
   1   7  -2   23.40    2.70
   1   7  -2   19.70    3.60
   1  -7  -2   27.70    2.40
   1  -7  -2   22.60    2.60
   1  -7  -2   23.60    2.50
   1  -7  -2   21.60    2.40
  -1  -7   2   24.10    2.90
  -1  -7   2   22.10    2.60
  -1  -7   2   28.10    2.80
  -1  -7   2   26.60    4.80
   1  -7  -2   24.00    4.40
  -1  -7   2   23.70    3.10
  -1   7   1  691.13   18.60
   1   7  -1  709.13   20.90
   1   7  -1  715.73   19.30
   1  -7  -1  739.63   19.70
  -1  -7   1  703.23   19.70
   1  -7  -1  714.13   19.80
  -1  -7   1  707.43   19.10
  -1  -7   1  693.83   19.40
  -1  -7   1  697.63   19.40
   1  -7  -1  687.13   22.40
   1  -7  -1  695.63   19.50
  -1  -7   1  692.93   22.30
   1  -7  -1  718.13   19.70
   1   7   0  110.19    4.70
   1   7   0  114.49    4.10
  -1   7   0  112.09    4.70
   1   7   0  114.69    6.00
   1  -7   0  124.19    8.30
   1  -7   0  114.09    5.40
  -1  -7   0  111.99    4.30
   1  -7   0  101.49    5.30
   1  -7   0  114.19    5.50
  -1  -7   0  113.99    4.70
  -1  -7   0  118.99    4.40
  -1  -7   0  111.19    7.20
  -1  -7   0  116.99    4.10
   1  -7   0  118.89    5.30
   1   7   1  386.36   12.40
  -1   7  -1  383.06   11.80
  -1   7  -1  377.06   13.30
   1  -7   1  382.46   12.20
   1  -7   1  378.06   12.30
  -1  -7  -1  385.06   14.00
   1  -7   1  380.16   12.10
   1  -7   1  373.16   14.60
  -1   7  -2   69.59    5.80
  -1   7  -2   70.49    4.70
   1  -7   2   69.09    5.10
   1  -7   2   70.19    4.90
   1  -7   2   64.79    6.40
   1  -7   2   57.39    4.70
  -1  -7  -2   61.99    6.10
  -1   7  -3   21.90    3.40
  -1   7  -3   22.10    4.10
  -1  -7  -3   24.70    4.40
   1  -7   3   15.00    3.20
   1  -7   3   20.00    3.40
   1  -7   3   23.40    3.80
   1  -7   3   15.80    4.50
   1   7   4  103.39    4.20
  -1   7  -4  110.09    7.00
  -1   7  -4  111.39    6.30
   1  -7   4  128.79    6.90
   1  -7   4   93.99    8.00
   1  -7   4  111.99    6.90
   1  -7   4  120.69    7.00
  -1  -7  -4  105.29    7.60
  -1   7  -5   -2.20    3.30
  -1   7  -5    2.90    3.10
   1  -7   5    4.60    4.50
   1  -7   5    1.00    3.50
   1  -7   5   -0.20    3.40
   1  -7   5    6.60    3.90
  -1   7  -6   13.00    4.20
  -1   7  -6   10.70    3.60
   1  -7   6    8.50    4.70
   1  -7   6    5.40    3.90
   1  -7   6    8.10    4.20
  -1   7  -7   74.69    7.00
  -1   7  -7   87.39    7.10
   1  -7   7  106.59    8.30
   1  -7   7   99.89    7.80
   1  -7   7   86.19    8.10
  -1   7  -8   80.59    7.50
  -1   7  -8   85.79    7.50
   1  -7   8   71.19    7.10
   1  -7   8   88.79    7.50
   1  -7   8   87.99    8.30
  -1   7  -9   14.70    4.70
  -1   7  -9   11.80    5.00
   1  -7   9    8.30    5.30
   1  -7   9   16.20    5.20
   1  -7   9   15.90    5.80
  -1   7 -10  122.09    9.40
  -1   7 -10  126.79    9.80
   1  -7  10  134.09   10.10
   1  -7  10  138.69   10.70
   1  -7  10  121.09    9.30
  -1   7 -11  120.99    9.70
  -1   7 -11  129.79   10.10
   1  -7  11  148.59   10.90
   1  -7  11  136.49   11.20
   1  -7  11  126.99    9.80
  -1   7 -12   44.00    7.20
  -1   7 -12   52.29    7.90
   1  -7  12   33.50    7.30
   1  -7  12   52.69    8.20
   1  -7  12   31.70    7.00
  -1   7 -13   22.30    6.70
  -1   7 -13   21.00    6.90
   1  -7  13   18.40    6.60
   1  -7  13   15.90    7.30
   1  -7  13    9.70    6.50
  -1   7 -14   -7.10    5.60
  -1   7 -14    0.40    6.30
   1  -7  14    0.00    6.20
   1  -7  14   -5.00    6.70
   1  -7  14    7.00    6.90
  -1   7 -15   27.20    8.10
  -1   7 -15   25.20    8.50
   1  -7  15   31.70    8.20
   1  -7  15   24.90    8.20
   1  -7  15   25.90    8.80
  -1   7 -16   44.30    8.80
  -1   7 -16   35.30    8.30
   1  -7  16   34.00    8.90
   1  -7  16   43.30    9.20
   1  -7  16   38.70    9.00
   1   8 -16   14.00    7.50
   1   8 -16    8.20    8.10
  -1  -8  16   13.60    7.70
  -1  -8  16   10.50    7.90
  -1  -8  16   17.00    8.20
   1   8 -15    2.10    6.40
   1   8 -15    6.00    7.20
  -1  -8  15   -5.30    6.80
  -1  -8  15   -0.50    6.90
  -1  -8  15    8.00    6.80
   1   8 -14   23.60    7.50
   1   8 -14   32.90    8.30
  -1  -8  14   21.10    6.90
  -1  -8  14   18.40    6.70
  -1  -8  14    1.40    7.40
   1   8 -13   35.20    7.40
  -1  -8  13   37.40    8.20
  -1  -8  13   34.90    7.40
  -1  -8  13   21.00    6.80
   1   8 -12   30.30    7.20
  -1  -8  12   43.10    7.40
  -1  -8  12   32.90    7.00
  -1  -8  12   46.10    8.40
   1   8 -11   24.90    6.90
  -1  -8  11   18.90    6.90
  -1  -8  11    8.80    5.70
  -1  -8  11   24.60    6.90
   1   8 -10   61.99    7.50
  -1  -8  10   66.39    7.20
  -1  -8  10   58.09    7.30
  -1  -8  10   63.69    8.50
   1   8  -9  147.49   10.40
  -1  -8   9  151.18    9.90
  -1  -8   9  135.99    9.60
  -1  -8   9  122.19   10.60
   1   8  -8   55.49    6.90
  -1  -8   8   49.90    7.40
  -1  -8   8   43.50    5.90
  -1  -8   8   47.10    6.00
   1   8  -7  279.77   12.70
  -1  -8   7  306.07   12.80
  -1  -8   7  292.47   12.20
  -1  -8   7  318.47   14.60
   1   8  -6    8.70    4.00
  -1  -8   6    8.80    4.00
  -1  -8   6    8.20    5.00
  -1  -8   6    7.00    4.10
  -1  -8   6   13.00    3.90
   1   8  -5    9.90    4.20
  -1  -8   5    9.30    5.10
  -1  -8   5   10.80    3.90
  -1  -8   5    5.70    3.20
  -1  -8   5    6.30    3.50
   1  -8  -5    6.20    4.30
   1   8  -4   34.10    4.10
   1   8  -4   34.50    4.80
  -1  -8   4   40.10    4.00
  -1  -8   4   35.30    4.50
  -1  -8   4   32.70    4.20
  -1  -8   4   36.70    6.60
   1  -8  -4   36.20    5.80
   1   8  -3   39.50    4.90
   1   8  -3   35.60    3.70
  -1  -8   3   44.80    4.60
   1  -8  -3   35.60    2.30
   1  -8  -3   35.90    3.20
   1  -8  -3   41.80    5.90
  -1  -8   3   29.70    5.50
   1  -8  -3   38.10    2.50
  -1  -8   3   38.10    3.90
  -1  -8   3   35.40    3.50
   1   8  -2   93.79    5.00
   1   8  -2   91.29    6.60
   1  -8  -2  101.19    8.60
  -1  -8   2   96.99    5.60
   1  -8  -2   93.59    4.70
   1  -8  -2   96.59    4.40
   1  -8  -2  100.99    4.50
  -1  -8   2   98.89    5.20
  -1  -8   2   79.09    7.50
  -1  -8   2   94.39    4.60
   1   8  -1    1.50    1.80
  -1   8   1    0.50    1.20
   1   8  -1    2.20    2.90
  -1  -8   1    2.10    2.40
   1  -8  -1    3.00    2.10
  -1  -8   1    1.80    4.00
  -1  -8   1    2.50    1.70
  -1  -8   1    2.20    2.00
   1  -8  -1    1.20    2.20
   1  -8  -1    2.60    4.20
   1  -8  -1   -1.00    2.00
  -1   8   0    6.60    1.90
   1   8   0    4.90    3.10
   1   8   0    5.10    1.30
  -1  -8   0    7.00    4.10
  -1  -8   0    4.90    1.60
   1  -8   0    2.80    2.40
   1  -8   0    2.20    4.30
   1  -8   0    8.10    2.60
   1  -8   0    5.10    2.40
  -1  -8   0    5.30    1.40
  -1   8  -1  210.78    8.00
  -1  -8  -1  208.78   10.50
   1  -8   1  218.48    8.50
   1  -8   1  223.48    8.30
   1  -8   1  238.78    8.80
   1  -8   1  202.98   11.10
  -1   8  -2    9.80    2.90
  -1   8  -2    4.70    3.60
   1  -8   2    9.70    3.40
  -1  -8  -2   12.80    5.00
   1  -8   2    8.90    3.00
   1  -8   2    5.80    3.30
   1  -8   2   14.90    5.00
  -1   8  -3   63.59    5.20
  -1   8  -3   71.79    6.80
   1  -8   3   82.79    6.10
   1  -8   3   78.69    5.70
   1  -8   3   71.59    7.60
  -1  -8  -3   72.99    6.80
   1  -8   3   63.29    5.70
  -1   8  -4  138.39    8.30
  -1   8  -4  128.39    7.10
   1  -8   4  134.59    7.80
   1  -8   4  122.99    7.50
  -1  -8  -4  112.59    8.40
   1  -8   4  127.99    7.70
   1  -8   4  126.99    9.60
  -1   8  -5    5.00    4.00
  -1   8  -5    7.50    3.60
   1  -8   5   10.10    5.40
   1  -8   5    9.20    4.30
   1  -8   5    3.10    4.00
   1  -8   5    5.60    4.00
  -1   8  -6    3.90    4.30
  -1   8  -6   10.50    4.10
   1  -8   6    9.10    4.20
   1  -8   6    3.10    5.10
   1  -8   6    3.50    4.20
   1  -8   6    5.80    3.90
  -1   8  -7   25.40    5.10
  -1   8  -7   19.20    5.30
   1  -8   7   22.90    5.50
   1  -8   7   25.80    6.70
   1  -8   7   17.00    4.90
   1  -8   7   17.70    5.10
  -1   8  -8   97.29    7.70
  -1   8  -8   91.29    8.30
   1  -8   8   82.29    9.10
   1  -8   8   89.49    8.10
   1  -8   8   75.29    7.50
   1  -8   8   89.99    8.20
  -1   8  -9  559.24   21.00
  -1   8  -9  589.24   20.90
   1  -8   9  574.64   22.40
   1  -8   9  568.74   20.80
   1  -8   9  601.44   21.00
  -1   8 -10   93.89    9.00
  -1   8 -10   79.19    8.10
   1  -8  10   79.89    8.60
   1  -8  10   90.29    9.80
   1  -8  10   77.89    8.60
  -1   8 -11   18.50    6.80
  -1   8 -11   13.60    6.20
   1  -8  11   11.60    5.90
   1  -8  11   26.50    7.20
   1  -8  11   16.80    7.20
  -1   8 -12   25.10    7.50
  -1   8 -12   16.50    6.30
   1  -8  12   14.20    7.00
   1  -8  12   18.40    6.80
   1  -8  12   17.20    7.20
  -1   8 -13    1.90    7.00
  -1   8 -13    2.10    6.50
   1  -8  13    1.50    7.00
   1  -8  13   -8.90    6.30
   1  -8  13    5.90    6.40
  -1   8 -14   -4.70    6.30
  -1   8 -14    9.10    6.70
   1  -8  14   13.70    7.90
   1  -8  14   20.50    8.00
   1  -8  14   16.90    7.30
  -1   8 -15   89.69   10.70
  -1   8 -15  100.39   11.50
   1  -8  15   92.29   11.10
   1  -8  15   97.79   11.90
   1  -8  15   89.59   10.90
   1   9 -15   17.80    8.70
   1   9 -15   18.00    8.30
  -1  -9  15   10.50    7.80
  -1  -9  15   12.70    8.50
  -1  -9  15   12.10    7.80
   1   9 -14    9.50    7.30
   1   9 -14   13.30    7.50
  -1  -9  14    5.60    7.80
  -1  -9  14   31.70    7.60
  -1  -9  14   -1.50    6.80
   1   9 -13   74.29    8.90
   1   9 -13   68.09   10.00
  -1  -9  13   72.49    9.40
  -1  -9  13   81.39   10.10
  -1  -9  13   75.39   11.10
   1   9 -12   23.30    7.10
   1   9 -12   22.10    7.60
  -1  -9  12   24.40    6.50
  -1  -9  12   29.40    7.20
  -1  -9  12   13.40    7.60
   1   9 -11   -1.60    5.60
   1   9 -11    2.80    5.70
  -1  -9  11    2.00    5.70
  -1  -9  11  -13.00    5.50
  -1  -9  11   -1.70    6.40
   1   9 -10   18.70    6.70
   1   9 -10   28.30    6.30
  -1  -9  10    7.20    6.10
  -1  -9  10   18.80    6.20
  -1  -9  10   26.30    7.70
   1   9  -9   97.99    9.50
   1   9  -9  112.79    8.90
  -1  -9   9   99.49    8.50
  -1  -9   9   97.69   10.30
  -1  -9   9  103.69    9.20
  -1  -9   9  101.89    8.50
   1   9  -8   33.50    6.80
   1   9  -8   37.80    5.90
  -1  -9   8   27.60    5.70
  -1  -9   8   39.50    6.40
  -1  -9   8   27.40    7.30
  -1  -9   8   36.20    5.90
   1   9  -7   22.30    6.00
   1   9  -7   24.40    5.00
  -1  -9   7   28.70    5.00
  -1  -9   7   22.00    5.30
  -1  -9   7   17.00    6.70
  -1  -9   7   39.60    5.70
   1   9  -6    7.20    4.00
   1   9  -6    9.00    4.90
  -1  -9   6   13.80    4.70
  -1  -9   6   19.30    4.20
  -1  -9   6    4.60    3.90
  -1  -9   6   17.50    6.20
   1   9  -5  124.49    9.00
   1   9  -5  113.09    7.10
  -1  -9   5  118.09    7.70
  -1  -9   5  109.69    7.10
  -1  -9   5  118.89    6.90
   1  -9  -5  103.09    9.00
  -1  -9   5  109.49    9.70
   1   9  -4   41.70    4.40
   1   9  -4   40.90    5.70
  -1  -9   4   46.30    5.10
   1  -9  -4   41.50    6.70
  -1  -9   4   46.60    7.20
  -1  -9   4   30.00    4.20
   1   9  -3  183.28    9.90
   1   9  -3  194.98    8.00
   1  -9  -3  201.48   11.40
  -1  -9   3  194.48   11.60
  -1  -9   3  198.28    8.20
  -1  -9   3  192.38    8.70
   1   9  -2   32.30    5.00
   1  -9  -2   27.80    6.50
   1  -9  -2   28.30    2.60
  -1  -9   2   34.10    6.30
  -1  -9   2   25.60    3.30
  -1  -9   2   27.50    3.90
   1   9  -1   -0.30    3.40
   1  -9  -1    2.10    2.30
   1  -9  -1    1.10    5.30
  -1  -9   1   -1.00    2.00
  -1  -9   1    2.80    4.80
   1  -9   0  470.65   15.10
  -1  -9   0  513.85   18.70
   1  -9   0  502.05   15.10
   1  -9   0  501.85   15.70
   1  -9   0  465.15   18.80
   1  -9   1   93.99    5.90
   1  -9   1   97.69    6.00
  -1  -9  -1   97.89    8.90
   1  -9   1   88.49    8.60
   1  -9   1   89.79    5.60
  -1   9  -2   13.10    3.10
   1  -9   2    0.10    5.10
  -1  -9  -2   13.10    4.90
   1  -9   2   12.20    3.50
   1  -9   2    8.20    3.40
   1  -9   2    8.00    3.30
  -1   9  -3  760.62   22.50
   1  -9   3  762.62   23.10
   1  -9   3  761.62   23.10
  -1  -9  -3  765.72   25.40
   1  -9   3  766.02   26.40
   1  -9   3  765.92   22.70
  -1   9  -4   11.40    3.80
  -1   9  -4   18.60    5.30
   1  -9   4   17.80    6.30
  -1  -9  -4    5.00    4.70
   1  -9   4   12.80    4.30
   1  -9   4   10.30    4.20
   1  -9   4   11.00    3.90
  -1   9  -5    7.50    4.60
  -1   9  -5   -2.10    3.70
   1  -9   5    2.40    5.70
   1  -9   5    7.10    4.20
   1  -9   5    6.70    3.90
   1  -9   5    3.90    4.20
  -1   9  -6  121.09    9.30
  -1   9  -6  103.49    7.90
   1  -9   6  124.39    9.00
   1  -9   6  113.99   10.30
   1  -9   6  113.99    8.30
   1  -9   6  111.29    8.40
  -1   9  -7   47.30    7.40
  -1   9  -7   62.39    6.70
   1  -9   7   61.89    7.10
   1  -9   7   55.19    6.70
   1  -9   7   65.39    7.00
   1  -9   7   60.09    8.80
  -1   9  -8    1.50    5.00
  -1   9  -8    4.30    5.00
   1  -9   8    9.50    5.50
   1  -9   8    6.00    5.20
   1  -9   8    4.10    5.40
   1  -9   8   -3.30    6.00
  -1   9  -9   12.40    6.40
  -1   9  -9   -2.40    5.10
   1  -9   9   10.90    5.70
   1  -9   9    3.30    6.60
   1  -9   9    7.70    5.80
   1  -9   9    0.20    5.30
  -1   9 -10   18.80    6.40
  -1   9 -10   19.10    6.90
   1  -9  10   14.00    7.20
   1  -9  10   21.70    6.50
   1  -9  10   13.10    6.40
   1  -9  10   16.00    6.60
  -1   9 -11    6.00    5.90
  -1   9 -11   -1.50    6.10
   1  -9  11    2.70    5.90
   1  -9  11    7.60    7.40
   1  -9  11    4.50    5.80
   1  -9  11    5.70    6.60
  -1   9 -12    3.70    6.60
  -1   9 -12    6.10    7.10
   1  -9  12    9.50    6.60
   1  -9  12   -0.60    7.30
   1  -9  12    3.40    6.50
  -1   9 -13    1.80    7.20
  -1   9 -13   -8.50    7.10
   1  -9  13    9.80    7.00
   1  -9  13    5.50    7.70
   1  -9  13   -2.60    6.80
  -1   9 -14   24.30    8.90
  -1   9 -14   30.60    8.30
   1  -9  14   19.50    7.50
   1  -9  14   23.50    8.80
   1  -9  14   31.70    9.30
   1  10 -13   61.59   10.00
   1  10 -13   38.20    8.40
  -1 -10  13   63.89    9.20
  -1 -10  13   51.89   10.30
  -1 -10  13   47.00    8.60
   1  10 -12   -0.90    6.00
   1  10 -12    9.90    7.50
  -1 -10  12    4.50    7.90
  -1 -10  12   -3.10    6.90
  -1 -10  12    2.70    6.40
   1  10 -11  -12.90    6.10
   1  10 -11    2.80    5.90
  -1 -10  11    1.70    6.70
  -1 -10  11    5.40    6.40
  -1 -10  11    0.00    7.40
   1  10 -10    3.60    5.30
   1  10 -10   -2.10    5.60
  -1 -10  10    3.10    5.70
  -1 -10  10   -3.90    5.70
  -1 -10  10    3.70    7.20
   1  10  -9    8.60    6.40
   1  10  -9    2.50    5.10
  -1 -10   9   11.50    5.50
  -1 -10   9    8.60    5.90
  -1 -10   9   17.00    7.80
   1  10  -8   -6.70    5.30
   1  10  -8   -2.10    4.60
  -1 -10   8    0.70    5.10
  -1 -10   8   -1.10    4.60
  -1 -10   8    1.10    6.50
   1  10  -7  320.47   15.30
   1  10  -7  317.57   13.50
  -1 -10   7  321.67   13.50
  -1 -10   7  330.77   14.20
  -1 -10   7  328.77   16.80
   1  10  -6   -0.70    5.20
  -1 -10   6    1.10    4.00
  -1 -10   6   -1.50    5.90
  -1 -10   6   -3.60    4.30
   1  10  -5  196.28   11.50
  -1 -10   5  203.38   10.40
   1 -10  -5  200.18   12.30
  -1 -10   5  210.38   14.10
  -1 -10   5  196.48    9.60
   1  10  -4   82.39    7.70
  -1 -10   4   67.09    8.90
  -1 -10   4   92.89    6.20
  -1 -10   4   85.39    6.80
   1 -10  -4   88.39    9.00
   1  10  -3    5.70    4.60
   1 -10  -3    6.50    5.60
  -1 -10   3    6.30    5.90
  -1 -10   3    1.00    2.90
  -1 -10   2   20.10    6.40
   1 -10  -2    7.60    5.80
  -1 -10   1   -3.60    5.10
   1 -10  -1   -3.10    5.20
  -1 -10   0   15.00    6.00
   1 -10   0    5.50    2.90
   1 -10   0    4.60    5.60
   1 -10   1   97.29    9.80
  -1 -10  -1  112.79   10.00
   1 -10   1  111.29    6.40
  -1 -10  -2   -1.70    5.70
   1 -10   2   -3.80    4.80
   1 -10   2   -3.40    5.60
   1 -10   2    2.10    3.30
   1 -10   3   -5.90    5.50
  -1 -10  -3    6.10    5.10
   1 -10   3    2.60    4.00
   1 -10   3    0.10    3.70
   1 -10   4    0.90    6.10
   1 -10   4    4.50    4.40
   1 -10   4    6.10    4.20
  -1 -10  -4   -6.90    5.40
   1 -10   5  288.67   12.40
   1 -10   5  248.58   14.90
   1 -10   5  244.78   11.90
  -1  10  -6   40.70    5.80
   1 -10   6   20.00    7.50
   1 -10   6   33.10    6.00
   1 -10   6   25.40    6.00
  -1  10  -7   26.90    6.60
  -1  10  -7   40.90    6.20
   1 -10   7   50.59    7.20
   1 -10   7   40.10    8.60
   1 -10   7   42.70    6.80
  -1  10  -8    2.60    4.90
  -1  10  -8   -5.30    5.10
   1 -10   8   17.30    6.30
   1 -10   8   -4.90    5.10
   1 -10   8    2.50    7.00
  -1  10  -9   22.80    6.20
  -1  10  -9   18.80    7.30
   1 -10   9   19.40    6.40
   1 -10   9   20.30    8.20
   1 -10   9    7.90    6.70
  -1  10 -10   14.20    6.80
  -1  10 -10   17.30    6.50
   1 -10  10   21.40    7.10
   1 -10  10   24.60    6.80
   1 -10  10   20.60    8.10
  -1  10 -11    5.40    7.30
  -1  10 -11    7.50    6.50
   1 -10  11   -0.60    7.80
   1 -10  11    4.30    6.30
   1 -10  11   15.50    7.00
   1 -10  11    8.90    8.10
  -1  10 -12   57.39    9.00
  -1  10 -12   36.80    9.20
   1 -10  12   41.80    9.60
   1 -10  12   30.30    8.20
   1 -10  12   52.59    9.50
   1 -10  12   47.00   10.10
   1  11 -11   11.10    7.80
  -1 -11  11   10.60    6.60
  -1 -11  11    9.40    8.60
  -1 -11  11   17.50    7.00
   1  11 -10    4.90    7.20
  -1 -11  10   11.70    6.40
  -1 -11  10    9.90    6.70
  -1 -11  10    6.60    8.40
   1  11  -9   23.80    7.70
  -1 -11   9   15.00    8.20
  -1 -11   9   27.80    7.00
  -1 -11   9   29.40    6.40
   1  11  -8   -1.30    5.60
  -1 -11   8    6.40    5.80
  -1 -11   8    3.60    7.30
  -1 -11   8   -3.70    4.90
   1  11  -7   -0.50    5.90
  -1 -11   7    0.20    7.30
  -1 -11   7   -1.20    4.60
   1  11  -6   -3.10    5.50
  -1 -11   6    1.10    4.30
  -1 -11   6   10.20    7.10
   1  11  -5  114.39    9.70
   1 -11  -5  137.69   11.50
  -1 -11   5  116.89   11.70
   1 -11  -4   15.50    6.70
  -1 -11   4   -3.30    6.40
  -1 -11   3   -2.20    6.00
   1 -11  -3    7.60    7.10
  -1 -11   2   13.40    6.80
   1 -11  -2   12.60    7.50
   1 -11  -1   98.79   10.40
  -1 -11   1   90.69   10.50
  -1 -11   0   12.50    6.60
   1 -11   0   19.30    7.70
  -1 -11  -1    4.40    6.10
   1 -11   1    5.30    7.60
  -1 -11  -2   42.70    8.30
   1 -11   2   44.30    8.50
   1 -11   3   93.29   10.40
  -1 -11  -3   74.39    8.70
   1 -11   3   72.39    6.20
   1 -11   4    1.30    4.20
  -1 -11  -4   13.50    6.80
   1 -11   4    4.90    7.00
   1 -11   5   29.60    8.50
   1 -11   5    7.70    5.00
   1 -11   6   -5.70    7.20
   1 -11   6    7.00    5.50
   1 -11   6   -1.80    4.80
   1 -11   7   18.10    8.20
   1 -11   7   19.50    6.10
   1 -11   7   27.00    6.70
   1 -11   8   18.60    6.70
   1 -11   8   27.70    8.80
   1 -11   8    9.70    6.30
   1 -11   9   28.80    7.20
   1 -11   9   38.20    9.80
   1 -11   9   28.60    6.70
   1 -11  10    0.50    6.70
   1 -11  10   -0.40    8.10
   1 -11  10   -5.80    6.10
  -1 -12   7   -1.00    7.80
  -1 -12   6   11.20    8.10
  -1 -12   5    7.10    7.90
  -1 -12   4    3.70    7.20
   1 -12  -4    2.00    6.70
   1 -12  -3  109.19   11.40
  -1 -12   3   93.39   11.20
  -1 -12   2    3.80    7.20
   1 -12  -2   11.90    7.30
   1 -12  -1   59.99   10.20
  -1 -12   1   43.70    9.00
   1 -12   0    3.60    7.10
  -1 -12   0    5.30    6.80
   1 -12   1  141.49   12.80
  -1 -12  -1  136.69   12.50
  -1 -12  -2   23.40    8.10
   1 -12   2   33.60    8.90
   1 -12   3   -8.30    7.20
  -1 -12  -3    6.10    7.50
  -1 -12  -4   -1.70    7.10
   1 -12   4    6.70    8.00
   1 -12   5   57.09   10.40
   1 -12   6   19.10    8.80
   2   0 -21   -0.70    5.30
   2   0 -20   77.79    7.90
   2   0 -19    1.30    4.70
   2   0 -18    3.90    4.80
   2   0 -17    4.80    4.40
  -2   0  16  136.79   10.10
   2   0 -16  127.49    8.40
  -2   0  15   -3.40    3.70
   2   0 -15    0.80    3.60
   2   0 -14  430.16   14.90
  -2   0  14  412.06   15.40
  -2   0  13    0.40    3.60
   2   0 -13    1.00    3.20
   2   0 -12  266.27   10.40
  -2   0  12  271.17   10.80
  -2   0  11    2.20    3.00
   2   0 -11   -0.60    2.60
   2   0 -10  115.89    6.00
  -2   0  10  102.09    5.80
   2   0  -9    0.30    2.10
  -2   0   9   -0.10    2.40
  -2   0   8  559.94   16.50
   2   0  -8  548.55   16.20
   2   0  -7    2.20    1.70
  -2   0   7    0.80    1.90
   2   0  -6  627.34   17.70
  -2   0   6  641.24   17.80
  -2   0   6  646.34   18.20
   2   0  -5    0.50    1.10
  -2   0   5   -0.30    1.20
   2   0  -5    0.40    1.10
  -2   0   5   -0.60    1.10
  -2   0   4  261.77    7.80
   2   0  -4  263.57    7.80
   2   0  -4  267.17    7.80
  -2   0   3    1.30    0.80
  -2   0   3    2.80    1.00
   2   0  -3    2.80    0.90
  -2   0   2  137.09    4.30
   2   0  -2  139.59    4.20
  -2   0   2  142.19    4.20
   2   0  -2  144.89    4.30
   2   0  -1    0.70    0.50
  -2   0   1    0.40    0.50
  -2   0   1    0.30    0.40
   2   0  -1    0.90    0.50
  -2   0   0 5300.77  132.39
   2   0   0 5176.58  134.29
   2   0   0 5259.27  132.59
   2   0   0 5186.58  132.89
  -2   0   0 5305.57  133.29
   2   0   0 5193.88  133.99
  -2   0   0 5083.39  133.29
  -2   0   0 5536.75  134.49
   2   0   1   -0.30    0.90
  -2   0  -1    0.70    0.80
  -2   0  -1   -0.80    0.80
   2   0   1   -0.60    0.70
  -2   0  -2  122.09    4.40
  -2   0  -2  125.79    4.30
   2   0   2  124.39    4.40
   2   0   2  123.99    4.00
   2   0   2  125.89    4.40
  -2   0  -3    1.90    1.00
   2   0   3    1.20    0.90
  -2   0  -3    0.30    1.20
  -2   0  -3   -0.30    1.00
   2   0   3    0.60    1.20
  -2   0  -4  160.88    5.40
  -2   0  -4  165.08    5.90
  -2   0  -4  158.68    6.10
   2   0   4  161.08    5.80
   2   0   4  156.68    5.40
   2   0   5    1.70    1.70
  -2   0  -5    0.70    1.30
   2   0   6  508.95   15.30
  -2   0  -6  513.05   14.60
   2   0   7    0.70    2.00
  -2   0  -7    2.60    1.80
  -2   0  -8  219.18    8.00
   2   0   8  224.38    8.70
  -2   0  -9   -0.50    2.10
   2   0   9   -0.80    2.50
  -2   0 -10  606.74   18.30
   2   0  10  620.44   19.40
   2   0  11   -3.90    3.00
  -2   0 -11   -0.30    2.80
   2   0  12   52.59    6.10
  -2   0 -12   43.50    4.70
  -2   0 -12   43.60    5.70
  -2   0 -13   -1.40    3.10
   2   0  13    4.90    4.00
  -2   0 -13   -5.50    3.80
  -2   0 -14   43.00    6.40
  -2   0 -14   32.60    4.70
   2   0  14   59.59    7.00
   2   0  15  -13.20    4.50
  -2   0 -15   -1.80    3.60
  -2   0 -15    4.50    5.00
  -2   0 -16    1.60    4.00
   2   0  16   10.60    5.30
  -2   0 -16   -2.50    5.70
   2   0  17   -4.10    5.10
  -2   0 -17   -1.10    5.60
   2   0  18  107.49   10.00
  -2   0 -18   90.19    9.90
  -2   0 -19   -2.00    7.40
   2   0  19   -5.80    5.70
   2   1 -21   31.10    7.00
   2   1 -20    0.80    5.30
   2  -1 -20    2.40    4.80
   2   1 -19   61.59    7.50
   2  -1 -19   76.99    7.00
   2   1 -18   17.40    5.50
   2  -1 -18   11.30    4.60
  -2  -1  18   13.10    6.00
   2   1 -17  108.39    8.40
   2  -1 -17  122.89    8.10
  -2  -1  17  120.39   10.10
   2   1 -16    2.80    4.30
  -2  -1  16    1.40    4.50
   2  -1 -16   -1.80    3.70
   2   1 -15   77.49    7.00
   2  -1 -15   66.29    5.90
  -2  -1  15   87.49    8.20
   2   1 -14   20.80    4.50
  -2  -1  14   23.00    5.00
   2  -1 -14   27.20    4.20
   2   1 -13    9.30    3.50
   2  -1 -13    0.60    3.00
  -2  -1  13    6.10    3.90
  -2   1  12  267.97   10.60
   2   1 -12  256.57   10.50
   2  -1 -12  255.87    9.90
  -2  -1  12  259.17   10.80
  -2   1  11   54.19    4.70
   2   1 -11   58.09    5.20
   2  -1 -11   48.30    4.30
  -2  -1  11   68.49    5.70
  -2   1  10  916.71   26.00
   2   1 -10  950.30   26.30
  -2  -1  10  929.31   26.70
   2  -1 -10  891.71   25.70
  -2   1   9  401.76   12.70
   2   1  -9  401.36   12.90
  -2  -1   9  403.66   13.40
   2  -1  -9  389.96   12.40
   2   1  -8   14.90    2.60
   2  -1  -8   19.10    2.40
  -2  -1   8   21.20    3.20
   2   1  -7   69.09    4.00
   2  -1  -7   64.69    3.70
  -2  -1   7   75.99    4.40
  -2   1   6  539.85   15.70
  -2  -1   6  519.05   15.60
   2  -1  -6  546.15   15.20
   2  -1  -6  568.24   15.30
  -2   1   5   37.00    2.20
   2   1  -5   36.20    2.60
  -2  -1   5   39.10    2.80
   2  -1  -5   30.30    2.30
  -2  -1   5   32.00    2.40
   2  -1  -5   36.70    2.20
   2   1  -4 4849.51  121.99
  -2   1   4 4738.33  121.69
   2   1  -4 4804.32  121.99
  -2   1   4 4876.61  122.09
   2  -1  -4 4829.92  123.09
  -2  -1   4 4797.12  122.09
  -2  -1   4 4954.10  121.99
  -2   1   3  109.09    3.80
  -2   1   3  101.49    3.50
   2   1  -3  105.09    3.70
   2   1  -3  102.19    3.70
   2  -1  -3  102.99    3.60
  -2  -1   3  108.69    3.70
   2  -1  -3  100.09    3.80
  -2   1   2 1802.12   45.90
   2   1  -2 1812.62   45.60
  -2   1   2 1758.92   45.80
  -2   1   2 1764.22   45.70
  -2  -1   2 1839.62   45.60
   2  -1  -2 1835.02   45.70
  -2  -1   2 1812.42   45.60
   2  -1  -2 1780.22   45.90
  -2   1   1  134.49    4.20
  -2   1   1  132.19    4.20
  -2   1   1  132.19    4.30
   2   1  -1  134.09    3.80
   2   1  -1  134.59    3.80
  -2   1   1  137.09    4.10
  -2  -1   1  132.79    3.70
   2  -1  -1  126.39    4.00
  -2  -1   1  134.79    3.80
   2  -1  -1  142.49    4.30
   2  -1  -1  134.79    4.30
   2  -1  -1  138.79    4.20
  -2   1   0    5.10    0.90
   2   1   0    4.40    0.70
   2   1   0    5.20    0.70
  -2   1   0    2.40    0.90
  -2   1   0    2.90    0.90
   2   1   0    4.30    0.50
  -2   1   0    1.60    0.90
  -2  -1   0    3.50    0.50
   2  -1   0    4.00    1.00
   2  -1   0    2.50    0.90
   2  -1   0    4.10    1.00
   2  -1   0    3.40    0.80
  -2  -1   0    1.90    0.70
   2  -1   0    3.30    0.90
  -2   1  -1   10.60    1.40
   2   1   1    8.30    1.00
  -2   1  -1    9.30    1.30
   2   1   1   11.30    0.80
   2   1   1    9.80    1.00
   2  -1   1   11.20    1.30
  -2  -1  -1    7.50    1.00
   2  -1   1    8.40    1.20
   2  -1   1    9.80    1.30
   2  -1   1    7.10    1.30
   2  -1   1   11.50    1.40
  -2   1  -2  605.44   16.20
   2   1   2  582.74   15.60
  -2   1  -2  566.24   16.00
   2   1   2  584.44   15.80
  -2   1  -2  597.64   16.20
   2  -1   2  579.54   16.00
   2  -1   2  595.24   16.30
  -2  -1  -2  602.14   15.70
  -2  -1  -2  595.74   15.80
  -2   1  -3  234.38    7.40
   2   1   3  240.68    6.80
  -2   1  -3  242.98    7.70
  -2   1  -3  244.88    7.80
   2   1   3  244.58    7.20
  -2  -1  -3  238.38    7.10
  -2  -1  -3  236.88    7.40
   2  -1   3  235.68    7.80
   2  -1   3  232.18    7.40
  -2   1  -4 1071.49   28.90
  -2   1  -4 1091.99   29.30
   2   1   4 1115.89   28.30
   2   1   4 1080.29   28.70
  -2  -1  -4 1086.99   28.90
  -2  -1  -4 1082.69   28.60
   2  -1   4 1085.09   29.00
   2  -1   4 1092.99   29.30
   2   1   5  310.77    9.90
   2   1   5  329.27    9.50
  -2   1  -5  321.47   10.10
   2  -1   5  311.37   10.50
  -2  -1  -5  321.67    9.10
  -2  -1  -5  343.87   10.40
  -2  -1  -5  326.77   10.20
   2   1   6  463.45   14.30
  -2   1  -6  499.45   14.60
  -2  -1  -6  501.35   14.70
   2  -1   6  474.25   14.90
  -2  -1  -6  495.45   13.50
   2   1   7  207.48    7.70
  -2   1  -7  200.78    7.80
  -2  -1  -7  210.28    7.90
  -2  -1  -7  199.78    6.80
   2  -1   7  213.08    8.30
   2   1   8  266.97    9.40
  -2   1  -8  256.17    9.30
   2  -1   8  249.88   10.10
  -2  -1  -8  248.88    8.30
  -2  -1  -8  255.97    9.70
  -2   1  -9 1390.86   37.00
   2   1   9 1373.26   37.10
  -2  -1  -9 1341.27   35.80
  -2  -1  -9 1316.97   37.30
   2  -1   9 1334.87   37.70
  -2   1 -10   89.69    5.90
   2   1  10   96.79    6.30
  -2  -1 -10   91.09    6.60
  -2  -1 -10   97.39    5.10
   2  -1  10  109.99    6.80
   2   1  11  313.47   11.90
  -2   1 -11  303.47   11.50
  -2  -1 -11  306.47   10.40
   2  -1  11  307.47   12.40
  -2  -1 -11  293.77   12.10
  -2   1 -12  208.18   10.70
   2   1  12  209.28    9.90
  -2   1 -12  219.88    9.60
  -2  -1 -12  203.18   10.00
   2  -1  12  204.48   10.30
  -2  -1 -12  208.58    8.40
  -2   1 -13  144.19    8.40
  -2   1 -13  161.48    9.70
   2   1  13  132.59    8.10
   2  -1  13  138.69    9.80
  -2  -1 -13  140.79    7.10
  -2  -1 -13  147.99    8.90
   2   1  14   16.20    5.20
  -2   1 -14   13.60    4.40
  -2   1 -14   16.30    5.60
  -2  -1 -14   28.40    5.50
   2  -1  14   25.20    5.60
  -2  -1 -14   25.00    3.90
   2   1  15  172.48   10.60
  -2   1 -15  180.38    9.90
  -2   1 -15  162.28   11.50
   2  -1  15  155.38   11.20
  -2  -1 -15  185.48   10.90
  -2  -1 -15  202.18    8.60
  -2   1 -16    9.30    5.90
   2   1  16    7.10    5.50
  -2   1 -16   20.20    5.00
  -2  -1 -16   10.20    5.40
   2  -1  16   -1.70    5.30
  -2   1 -17   11.30    5.00
   2   1  17   11.10    5.40
  -2   1 -17    6.50    6.90
  -2  -1 -17    0.30    6.10
   2  -1  17   -0.40    6.20
   2   1  18    1.00    5.10
  -2   1 -18   -5.40    6.10
  -2  -1 -18   -4.80    6.50
   2  -1  18   -2.70    6.70
   2   1  19   17.30    6.40
  -2   1 -19   28.60    8.20
   2  -1  19   19.00    8.00
  -2  -1 -19   27.90    7.70
   2   2 -21   -1.00    6.00
   2  -2 -21    3.00    7.00
   2   2 -20    3.40    5.90
   2   2 -19   29.10    6.80
  -2  -2  19   35.50    7.70
   2  -2 -19   38.40    5.50
   2   2 -18   31.40    6.30
   2  -2 -18   29.30    4.80
  -2  -2  18   27.60    6.90
   2   2 -17  192.58   11.50
  -2  -2  17  223.28   12.40
   2  -2 -17  208.38    9.60
   2   2 -16   64.29    6.90
  -2  -2  16   59.89    7.60
   2  -2 -16   75.99    5.90
   2   2 -15  151.48    9.00
   2  -2 -15  145.89    7.60
  -2  -2  15  113.89    9.30
   2   2 -14   -5.60    3.80
   2  -2 -14    6.20    3.20
  -2  -2  14   -2.60    3.90
   2   2 -13  585.94   19.70
   2  -2 -13  615.74   18.20
  -2  -2  13  595.84   20.20
   2   2 -12   15.30    3.90
  -2  -2  12   12.80    4.00
   2  -2 -12   11.10    2.90
   2   2 -11   98.19    6.30
   2  -2 -11   94.09    5.40
  -2  -2  11   99.39    7.10
   2   2 -10  266.37   10.50
   2  -2 -10  298.97    9.70
  -2  -2  10  283.57   11.00
   2   2  -9  313.17   11.10
   2  -2  -9  310.47   10.10
  -2  -2   9  309.27   11.30
   2   2  -8  779.22   22.60
  -2  -2   8  790.72   22.90
   2  -2  -8  796.52   21.70
   2   2  -7  125.29    5.60
   2  -2  -7  115.69    4.70
  -2  -2   7  112.59    5.70
   2   2  -6  244.48    8.50
  -2   2   6  260.17    9.10
   2  -2  -6  248.18    7.80
   2  -2  -6  261.97    8.00
  -2  -2   6  252.27    8.70
  -2   2   5  146.69    5.00
  -2   2   5  132.69    5.20
   2  -2  -5  143.19    4.90
  -2  -2   5  135.79    5.50
  -2  -2   5  136.89    5.30
  -2   2   4 1141.09   30.20
   2   2  -4 1153.78   30.40
   2   2  -4 1159.28   30.30
  -2   2   4 1167.78   29.90
   2  -2  -4 1165.58   29.80
  -2  -2   4 1131.79   30.40
   2  -2  -4 1119.59   30.20
  -2  -2   4 1153.08   30.20
   2   2  -3  635.14   17.90
  -2   2   3  666.43   17.80
  -2   2   3  667.53   18.30
   2   2  -3  669.33   18.00
  -2   2   3  671.43   17.90
   2  -2  -3  655.93   17.90
  -2  -2   3  661.03   18.00
  -2  -2   3  686.03   17.80
   2  -2  -3  680.13   17.70
  -2   2   2   42.90    2.30
  -2   2   2   45.20    2.60
   2   2  -2   44.10    2.20
  -2   2   2   39.70    2.10
   2   2  -2   44.70    2.10
  -2  -2   2   43.00    2.00
   2  -2  -2   42.20    2.30
   2  -2  -2   42.30    2.70
   2  -2  -2   46.50    1.90
   2  -2  -2   40.80    2.20
  -2   2   1   95.69    3.60
   2   2  -1   92.29    3.10
  -2   2   1   97.79    3.30
  -2   2   1   90.59    3.80
   2   2  -1   95.89    3.00
  -2  -2   1   92.99    2.70
   2  -2  -1   92.69    3.50
  -2  -2   1   94.79    3.50
   2  -2  -1   91.29    3.60
   2  -2  -1   88.39    3.40
  -2  -2   1   91.29    2.70
   2  -2  -1   88.89    3.20
  -2  -2   1   95.79    2.80
   2  -2  -1   83.49    3.80
  -2   2   0  436.96   12.10
   2   2   0  430.56   11.80
  -2   2   0  430.76   12.30
  -2   2   0  441.96   12.10
  -2   2   0  441.46   12.30
  -2   2   0  413.76   11.90
   2  -2   0  432.56   11.90
  -2  -2   0  435.66   11.90
   2  -2   0  447.56   12.30
   2  -2   0  431.46   12.40
   2  -2   0  441.66   12.10
   2  -2   0  439.76   12.20
   2  -2   0  425.76   12.10
  -2   2  -1 1787.62   46.50
  -2   2  -1 1852.61   46.60
  -2   2  -1 1721.23   46.40
   2   2   1 1793.82   46.00
   2   2   1 1789.42   45.70
  -2   2  -1 1882.31   46.70
  -2   2  -1 1784.92   46.50
   2  -2   1 1791.52   46.50
   2  -2   1 1786.62   46.50
   2  -2   1 1832.12   46.80
  -2  -2  -1 1800.92   45.60
  -2  -2  -1 1806.02   46.00
   2  -2   1 1814.92   46.70
   2  -2   1 1830.22   46.50
   2   2   2 5490.55  139.39
   2   2   2 5560.64  140.09
  -2   2  -2 5602.44  139.29
  -2   2  -2 5525.25  139.39
  -2   2  -2 5317.77  139.19
   2   2   2 5519.05  138.59
  -2  -2  -2 5297.87  139.19
   2  -2   2 5516.15  139.39
   2  -2   2 5557.44  139.39
   2  -2   2 5466.15  139.19
   2  -2   2 5823.32  139.39
   2   2   3  124.59    4.30
   2   2   3  117.69    3.90
   2   2   3  124.49    3.50
  -2   2  -3  121.89    5.00
  -2   2  -3  127.59    5.10
  -2  -2  -3  119.39    3.90
   2  -2   3  119.29    4.80
   2  -2   3  118.79    5.10
  -2  -2  -3  119.99    4.20
   2   2   4  231.78    6.90
  -2   2  -4  231.48    8.00
   2   2   4  227.18    6.50
   2  -2   4  230.88    8.20
  -2  -2  -4  231.28    6.90
  -2  -2  -4  218.98    7.20
   2   2   5 1531.25   40.10
  -2   2  -5 1567.74   41.10
   2   2   5 1563.64   39.80
  -2  -2  -5 1534.05   40.40
   2  -2   5 1564.44   41.50
  -2  -2  -5 1528.95   40.10
  -2   2  -6  324.87   10.90
   2   2   6  333.47   10.10
  -2  -2  -6  328.27   10.50
   2  -2   6  334.37   11.50
   2   2   7  103.29    4.80
  -2   2  -7  103.59    5.70
   2  -2   7  107.79    6.10
  -2  -2  -7   99.39    5.00
  -2   2  -8   26.30    3.70
   2   2   8   20.60    2.90
   2  -2   8   12.60    3.50
  -2  -2  -8   19.70    3.20
  -2   2  -9  388.06   13.50
   2   2   9  391.06   12.70
   2  -2   9  406.96   14.30
  -2  -2  -9  391.86   13.20
  -2  -2  -9  393.46   11.30
  -2   2 -10  158.08    8.00
   2   2  10  146.49    7.20
  -2  -2 -10  158.38    5.80
   2  -2  10  155.38    8.50
  -2  -2 -10  164.78    8.00
   2   2  11  164.38    8.00
  -2   2 -11  173.48    8.70
   2  -2  11  167.78    9.30
  -2  -2 -11  163.78    8.60
   2   2  12   57.39    5.50
  -2   2 -12   49.10    5.70
   2  -2  12   57.09    6.60
  -2  -2 -12   59.69    6.10
  -2   2 -13   36.30    5.20
   2   2  13   43.30    5.60
  -2   2 -13   38.60    6.20
  -2  -2 -13   41.00    5.40
   2  -2  13   41.70    6.20
  -2   2 -14  151.58   10.60
   2   2  14  151.98    9.00
  -2   2 -14  158.78    9.50
   2  -2  14  158.88   10.30
  -2  -2 -14  150.38    9.20
  -2   2 -15   22.30    6.90
  -2   2 -15   15.60    5.20
   2   2  15   11.80    4.90
  -2  -2 -15   20.30    5.30
   2  -2  15   20.60    6.30
  -2   2 -16   20.30    5.50
  -2   2 -16   25.20    7.20
   2   2  16   17.70    5.70
   2  -2  16   24.00    6.60
  -2  -2 -16   14.60    5.50
  -2   2 -17    4.40    6.60
   2   2  17    5.80    5.40
  -2   2 -17    7.50    5.10
   2  -2  17   11.70    6.40
  -2  -2 -17    5.80    6.20
  -2   2 -18    5.40    5.60
  -2   2 -18   -8.40    7.00
   2   2  18    8.70    5.90
  -2  -2 -18   16.20    6.20
   2  -2  18    6.00    6.50
  -2   2 -19   42.60    8.90
   2  -2  19   53.89    9.20
  -2  -2 -19   46.30    8.80
   2   3 -20   15.70    6.80
   2  -3 -20    1.40    6.10
   2   3 -19    9.90    6.30
  -2  -3  19   12.80    6.70
   2   3 -18  108.39    9.60
  -2  -3  18  113.49   10.80
   2   3 -17    7.90    5.60
  -2  -3  17    6.70    6.00
   2  -3 -17   16.40    3.80
   2   3 -16    5.00    4.70
  -2  -3  16    5.60    5.10
   2  -3 -16    3.20    3.10
   2   3 -15    9.60    4.70
  -2  -3  15    7.50    5.20
   2  -3 -15    6.80    3.10
   2   3 -14  104.99    8.20
   2  -3 -14  104.49    6.20
  -2  -3  14  129.39    9.50
   2   3 -13   57.89    6.40
   2  -3 -13   58.89    4.40
  -2  -3  13   56.59    6.50
   2   3 -12  210.88    9.80
  -2  -3  12  199.18   10.10
   2  -3 -12  209.58    8.00
   2   3 -11  544.35   18.40
  -2  -3  11  560.84   18.60
   2  -3 -11  561.94   16.30
   2   3 -10  101.49    6.40
  -2  -3  10  113.79    6.90
   2  -3 -10  112.59    5.20
   2   3  -9   60.59    5.40
   2  -3  -9   62.69    3.80
  -2  -3   9   65.69    5.50
   2   3  -8 1392.66   37.80
   2  -3  -8 1374.76   36.20
  -2  -3   8 1375.36   37.90
   2   3  -7  375.96   12.40
   2  -3  -7  384.96   11.00
  -2  -3   7  373.26   12.50
   2  -3  -7  380.26   11.10
   2   3  -6 2058.89   54.89
  -2  -3   6 2112.99   54.99
   2  -3  -6 2074.39   53.49
   2  -3  -6 2136.19   53.79
  -2   3   5  378.16   11.40
   2   3  -5  389.46   11.80
  -2  -3   5  381.76   11.60
   2  -3  -5  382.16   10.90
  -2  -3   5  368.16   11.80
  -2   3   4  579.04   16.00
  -2   3   4  567.84   15.90
   2   3  -4  563.54   16.30
   2  -3  -4  575.24   16.00
   2  -3  -4  592.14   15.70
  -2  -3   4  581.94   16.10
  -2  -3   4  573.84   16.40
  -2   3   3  328.87   11.40
   2   3  -3  354.76   10.50
   2   3  -3  362.36   10.50
  -2   3   3  348.37   10.30
  -2   3   3  351.96   10.30
  -2  -3   3  364.86   10.30
   2  -3  -3  359.16    9.60
  -2  -3   3  342.37   10.50
  -2  -3   3  360.96   10.40
   2  -3  -3  360.56   11.10
   2  -3  -3  357.66   10.20
   2  -3  -3  365.66   10.40
  -2   3   2  149.49    5.80
   2   3  -2  153.58    5.20
   2   3  -2  154.78    5.20
  -2   3   2  163.78    5.40
  -2   3   2  152.38    5.30
  -2   3   2  161.28    4.70
   2  -3  -2  153.88    5.20
   2  -3  -2  159.58    4.80
   2  -3  -2  164.78    6.10
   2  -3  -2  153.08    5.30
   2  -3  -2  152.28    5.00
  -2  -3   2  148.49    5.20
  -2  -3   2  162.98    5.90
  -2  -3   2  154.08    5.00
  -2  -3   2  159.18    5.10
  -2   3   1  956.20   25.40
   2   3  -1  970.70   24.90
   2   3  -1  956.00   24.90
  -2   3   1  973.10   25.40
  -2   3   1  944.71   24.90
  -2   3   1  971.50   26.10
   2   3  -1  983.40   25.00
  -2  -3   1  956.30   24.50
   2  -3  -1  970.30   24.90
   2  -3  -1  917.91   25.30
   2  -3  -1  929.91   26.10
   2  -3  -1  948.41   25.40
  -2  -3   1  961.70   25.70
   2  -3  -1  994.50   25.50
   2  -3  -1  937.71   25.20
  -2  -3   1  964.80   24.50
   2   3   0 1720.53   43.40
  -2   3   0 1657.53   44.30
  -2   3   0 1705.13   44.20
  -2   3   0 1701.63   44.00
  -2   3   0 1739.03   44.90
   2   3   0 1725.53   44.40
   2   3   0 1719.03   43.30
   2   3   0 1729.73   43.30
  -2  -3   0 1724.13   44.40
   2  -3   0 1696.63   44.30
   2  -3   0 1725.33   45.00
   2  -3   0 1694.83   44.30
   2  -3   0 1695.93   44.20
   2  -3   0 1728.43   44.30
   2   3   1  225.08    7.20
  -2   3  -1  232.08    7.30
   2   3   1  219.58    5.90
  -2   3  -1  230.08    7.30
  -2   3  -1  225.58    8.20
  -2   3  -1  223.08    7.50
   2   3   1  217.28    6.10
   2   3   1  217.38    5.90
   2   3   1  219.88    5.80
   2   3   1  224.08    5.90
   2  -3   1  224.98    7.50
   2  -3   1  215.18    7.40
   2  -3   1  208.88    7.30
  -2  -3  -1  226.08    7.20
   2  -3   1  229.68    7.40
   2  -3   1  215.48    7.80
  -2   3  -2    0.80    1.60
  -2   3  -2    2.60    1.50
   2   3   2    2.80    0.50
   2   3   2    2.40    1.30
   2   3   2    2.50    0.80
   2  -3   2    1.60    1.60
  -2  -3  -2    1.40    1.30
   2  -3   2    0.90    1.90
   2  -3   2    1.40    1.50
  -2  -3  -2    1.50    0.80
   2  -3   2    2.00    1.60
   2   3   3 1029.20   25.80
  -2   3  -3 1004.70   27.60
   2   3   3 1040.10   27.10
  -2   3  -3 1022.30   27.90
   2   3   3 1009.80   25.80
   2  -3   3 1009.00   27.80
   2  -3   3  979.20   28.00
   2  -3   3 1046.50   28.00
  -2  -3  -3 1013.10   26.30
   2   3   4  907.31   23.30
  -2   3  -4  903.71   25.20
  -2   3  -4  912.01   25.30
   2   3   4  906.31   24.40
   2   3   4  895.11   23.20
   2  -3   4  902.31   25.30
   2  -3   4  897.51   25.40
  -2  -3  -4  906.71   23.80
   2   3   5 1869.31   46.80
   2   3   5 1831.62   47.80
   2   3   5 1817.02   46.80
  -2   3  -5 1817.72   48.70
  -2  -3  -5 1828.92   47.30
   2  -3   5 1818.22   48.90
  -2  -3  -5 1848.72   46.90
  -2   3  -6  308.17   10.70
   2   3   6  296.27    8.90
   2   3   6  301.17    9.10
  -2  -3  -6  290.37    8.80
  -2  -3  -6  285.97    9.30
   2  -3   6  287.87   10.80
  -2   3  -7   -0.80    2.40
   2   3   7    0.90    1.60
   2  -3   7    0.00    2.80
  -2  -3  -7    2.30    1.90
   2   3   8    4.60    2.00
  -2   3  -8    5.30    2.80
  -2  -3  -8    7.10    2.40
   2  -3   8   11.20    3.60
  -2   3  -9   55.79    5.40
   2   3   9   44.50    3.80
   2  -3   9   57.69    5.90
  -2  -3  -9   40.80    4.00
  -2   3 -10  101.09    7.20
   2   3  10  103.49    5.80
  -2  -3 -10  107.39    6.30
   2  -3  10  113.29    8.10
   2   3  11  186.48    8.00
  -2   3 -11  182.88    9.60
   2  -3  11  187.48   10.10
  -2  -3 -11  178.58    8.60
  -2   3 -12  253.97   11.30
   2   3  12  249.38   10.20
  -2   3 -12  230.98   12.10
  -2  -3 -12  251.27   10.80
   2  -3  12  260.17   12.40
   2   3  13   28.70    4.50
  -2   3 -13   17.20    5.70
  -2   3 -13   34.40    5.70
   2  -3  13   35.00    6.30
  -2  -3 -13   33.40    5.20
   2   3  14   53.49    5.90
  -2   3 -14   59.79    7.00
  -2   3 -14   53.49    7.70
   2  -3  14   64.79    8.00
  -2  -3 -14   53.49    6.40
  -2   3 -15    4.50    5.20
  -2   3 -15    8.60    6.00
   2   3  15    0.20    4.30
  -2  -3 -15   15.80    5.50
   2  -3  15   13.50    5.90
  -2   3 -16    0.90    5.40
   2   3  16   -1.30    4.30
  -2   3 -16    2.20    6.20
   2  -3  16   -3.20    5.50
  -2  -3 -16    6.10    5.30
  -2   3 -17    2.50    5.50
  -2   3 -17   -0.40    7.30
   2  -3  17    3.00    6.20
  -2  -3 -17   -7.60    5.30
  -2   3 -18    4.60    6.00
  -2   3 -18   -0.30    6.70
   2  -3  18   -1.00    6.30
  -2  -3 -18    6.50    6.40
  -2   3 -19   12.80    8.90
  -2   3 -19    9.50    6.20
   2  -3  19   26.80    9.00
  -2  -3 -19    0.70    6.70
   2   4 -20    1.30    6.60
  -2  -4  20    5.40    8.10
   2   4 -19   26.60    7.50
  -2  -4  19   29.00    8.60
   2   4 -18   20.80    7.00
  -2  -4  18   12.00    6.70
   2   4 -17   23.80    6.90
  -2  -4  17   14.00    6.60
   2   4 -16   13.90    5.50
  -2  -4  16   11.00    5.90
   2   4 -15  107.09    9.40
   2  -4 -15  103.79    5.60
  -2  -4  15  102.19    9.30
   2   4 -14    2.40    4.80
  -2  -4  14    1.80    4.90
   2  -4 -14    2.40    2.50
   2   4 -13  489.75   17.80
   2  -4 -13  492.55   14.70
  -2  -4  13  510.15   18.50
   2   4 -12  352.96   13.60
  -2  -4  12  319.37   13.70
   2  -4 -12  332.57   10.50
   2   4 -11   70.49    6.40
   2  -4 -11   87.29    4.50
  -2  -4  11   82.49    7.00
   2   4 -10    5.40    3.60
  -2  -4  10    8.30    3.60
   2  -4 -10    5.20    2.00
   2   4  -9   60.89    5.40
   2  -4  -9   57.99    3.50
  -2  -4   9   51.29    5.30
   2   4  -8  264.47   10.10
   2  -4  -8  259.07    8.10
  -2  -4   8  263.47   10.20
   2  -4  -8  249.18    8.00
   2   4  -7   36.20    3.90
  -2  -4   7   25.30    3.60
   2  -4  -7   35.50    2.60
   2  -4  -7   32.20    2.30
   2   4  -6 1202.58   34.50
   2  -4  -6 1303.67   33.10
   2  -4  -6 1270.77   32.70
  -2  -4   6 1293.27   34.70
   2   4  -5    3.30    2.20
  -2   4   5    4.40    1.70
  -2  -4   5    2.60    2.10
   2  -4  -5    5.70    1.50
  -2   4   4   60.69    3.30
   2   4  -4   54.59    4.00
   2  -4  -4   56.89    3.10
   2  -4  -4   56.69    3.40
  -2  -4   4   48.50    3.60
  -2  -4   4   61.59    3.70
   2  -4  -4   59.09    4.50
  -2  -4   4   66.29    3.60
   2  -4  -4   52.79    3.00
   2  -4  -4   62.89    2.40
  -2   4   3  183.78    6.20
   2   4  -3  170.98    6.40
   2  -4  -3  178.98    6.00
   2  -4  -3  181.18    5.20
  -2  -4   3  172.38    7.10
   2  -4  -3  178.08    6.10
   2  -4  -3  174.78    6.00
   2  -4  -3  175.78    5.60
  -2  -4   3  171.08    6.20
  -2  -4   3  176.78    6.30
  -2  -4   3  166.48    6.00
   2  -4  -3  183.18    7.30
  -2   4   2  845.62   22.70
   2   4  -2  848.02   22.60
  -2   4   2  833.12   21.80
   2   4  -2  835.42   22.70
  -2  -4   2  837.42   22.50
  -2  -4   2  868.91   22.30
   2  -4  -2  842.12   22.70
  -2  -4   2  851.31   23.60
   2  -4  -2  855.21   23.90
   2  -4  -2  822.52   22.60
  -2  -4   2  841.32   22.30
   2  -4  -2  831.82   22.30
   2  -4  -2  834.32   22.70
   2  -4  -2  838.42   21.90
  -2   4   1  171.98    5.60
   2   4  -1  171.48    5.80
  -2   4   1  172.98    6.20
   2   4  -1  169.18    5.50
   2   4  -1  170.58    5.80
   2  -4  -1  176.18    7.20
  -2  -4   1  171.98    5.20
  -2  -4   1  182.38    5.20
   2  -4  -1  173.48    5.90
  -2  -4   1  172.88    4.90
   2  -4  -1  165.18    6.10
   2  -4  -1  165.38    6.10
  -2  -4   1  180.68    6.80
   2  -4  -1  179.28    6.20
   2   4   0    2.20    1.10
  -2   4   0    5.70    1.70
   2   4   0    4.30    1.20
  -2   4   0    5.60    1.60
   2   4   0    3.80    1.20
   2  -4   0    2.90    2.20
  -2  -4   0    2.70    2.00
   2  -4   0    1.30    1.70
   2  -4   0    2.80    1.60
   2  -4   0    0.80    1.50
   2  -4   0    1.40    1.60
   2   4   1   67.99    2.30
   2   4   1   66.39    2.80
   2   4   1   68.39    2.80
   2   4   1   68.39    2.30
  -2   4  -1   72.69    4.60
   2   4   1   68.39    4.00
  -2   4  -1   70.09    3.90
   2  -4   1   67.89    4.10
   2  -4   1   70.39    4.00
   2  -4   1   77.59    4.40
   2  -4   1   63.09    4.00
   2  -4   1   71.99    4.70
  -2  -4  -1   67.19    4.10
   2   4   2   78.39    2.70
   2   4   2   83.99    4.70
  -2   4  -2   84.39    4.40
   2   4   2   77.69    2.90
   2   4   2   80.09    2.80
  -2   4  -2   66.89    4.60
   2  -4   2   78.59    4.40
   2  -4   2   67.89    4.20
   2  -4   2   78.29    4.50
  -2  -4  -2   83.59    4.40
   2  -4   2   79.69    5.10
   2   4   3   13.10    1.50
  -2   4  -3   11.30    2.60
   2   4   3   16.70    1.30
  -2   4  -3   14.90    2.60
  -2  -4  -3   19.30    2.60
   2  -4   3   14.00    2.70
   2  -4   3   14.70    3.00
   2  -4   3   18.50    3.00
  -2   4  -4   57.59    4.50
   2   4   4   57.89    2.50
  -2   4  -4   55.09    4.50
  -2  -4  -4   60.09    2.60
   2  -4   4   58.69    4.70
   2  -4   4   61.99    5.00
   2  -4   4   58.79    4.60
   2   4   5  495.85   13.20
  -2   4  -5  483.35   15.50
  -2   4  -5  479.05   15.40
   2  -4   5  467.85   15.40
   2  -4   5  482.75   15.60
   2  -4   5  476.55   15.80
  -2  -4  -5  498.95   13.40
  -2   4  -6  176.08    8.10
  -2   4  -6  180.48    8.10
  -2  -4  -6  183.58    6.30
   2  -4   6  189.78    8.20
   2  -4   6  184.08    8.30
  -2   4  -7  377.76   13.20
   2   4   7  358.36   10.40
  -2  -4  -7  357.26   11.10
   2  -4   7  362.56   13.20
  -2  -4  -7  356.86   10.40
  -2   4  -8  120.39    7.40
   2   4   8  110.59    4.70
  -2  -4  -8  105.89    5.30
  -2  -4  -8  106.29    4.60
   2  -4   8  121.99    7.40
  -2   4  -9    4.10    3.50
   2   4   9   11.80    2.40
  -2  -4  -9    6.10    2.60
   2  -4   9   20.10    4.60
   2   4  10  100.29    5.20
  -2   4 -10   97.29    7.40
  -2   4 -10   83.29    7.40
  -2  -4 -10   95.29    5.70
   2  -4  10  104.59    8.10
  -2   4 -11    4.50    4.50
   2   4  11    2.60    2.70
  -2   4 -11   -2.00    3.80
  -2  -4 -11   -1.10    2.90
   2  -4  11    2.70    4.30
  -2   4 -12   26.70    6.00
  -2   4 -12   42.10    6.00
  -2  -4 -12   38.60    4.80
   2  -4  12   35.40    6.40
  -2   4 -13   76.39    7.70
  -2   4 -13   56.39    7.60
   2  -4  13   59.09    7.80
  -2  -4 -13   55.29    6.00
  -2   4 -14  201.18   11.90
  -2   4 -14  210.18   13.60
   2  -4  14  216.88   12.80
  -2  -4 -14  219.48   10.90
  -2   4 -15   34.80    7.50
  -2   4 -15   43.20    7.20
  -2  -4 -15   46.10    6.10
   2  -4  15   55.59    8.20
  -2   4 -16    7.40    5.40
  -2   4 -16    0.20    6.20
   2  -4  16   -8.70    6.40
  -2  -4 -16    2.30    5.30
  -2   4 -17   91.49   11.20
  -2   4 -17  110.59    9.90
   2  -4  17  103.79   11.00
  -2   4 -18   -9.00    7.00
  -2   4 -18    9.10    6.60
   2  -4  18    6.40    7.20
   2   5 -19   12.30    6.80
  -2  -5  19   17.80    7.80
   2   5 -18    0.80    6.70
  -2  -5  18   -8.90    5.60
   2   5 -17   16.30    6.90
  -2  -5  17   22.10    7.40
   2   5 -16   52.39    7.60
  -2  -5  16   55.59    8.20
   2   5 -15    7.50    5.40
  -2  -5  15    3.20    5.40
   2   5 -14  192.48   11.10
  -2  -5  14  182.68   11.50
   2   5 -13    1.10    4.80
  -2  -5  13    7.60    5.00
   2   5 -12   -3.80    3.90
  -2  -5  12    5.90    4.60
   2  -5 -12    3.30    1.70
   2   5 -11  229.18   11.30
  -2  -5  11  228.78   11.60
   2  -5 -11  236.68    7.30
   2   5 -10   12.50    4.00
   2  -5 -10   10.00    1.80
  -2  -5  10   10.80    4.10
   2   5  -9  116.69    7.30
   2  -5  -9  123.09    4.70
  -2  -5   9  132.29    7.60
   2  -5  -9  127.49    4.80
   2   5  -8   18.40    4.00
   2  -5  -8   18.20    1.90
   2  -5  -8   12.00    1.80
  -2  -5   8   12.00    3.60
   2   5  -7    0.80    2.70
  -2  -5   7    0.20    2.70
   2  -5  -7    0.70    1.10
   2  -5  -7    0.30    1.30
   2  -5  -7    1.30    1.40
   2   5  -6   82.09    5.20
   2  -5  -6   64.99    2.80
  -2  -5   6   57.09    4.70
  -2  -5   6   76.79    5.20
   2  -5  -6   64.99    3.40
   2  -5  -6   70.09    2.60
   2  -5  -6   69.99    3.30
   2   5  -5  154.18    6.90
  -2  -5   5  151.18    6.60
  -2  -5   5  146.39    6.50
   2  -5  -5  144.59    5.30
  -2  -5   5  151.48    7.50
   2  -5  -5  153.08    4.90
   2  -5  -5  152.38    5.40
   2  -5  -5  150.88    4.30
   2   5  -4  621.24   17.90
  -2   5   4  603.34   17.10
   2  -5  -4  601.54   17.10
  -2  -5   4  609.04   17.50
   2  -5  -4  599.24   15.50
  -2  -5   4  591.74   17.30
  -2  -5   4  588.34   17.60
   2  -5  -4  602.74   16.60
  -2  -5   4  613.64   18.80
   2  -5  -4  618.34   18.70
   2  -5  -4  602.84   16.20
   2  -5  -4  607.34   16.70
   2   5  -3 1083.89   29.40
  -2   5   3 1065.19   28.80
  -2  -5   3 1115.79   28.90
   2  -5  -3 1106.09   28.60
  -2  -5   3 1058.89   30.30
   2  -5  -3 1072.19   28.20
  -2  -5   3 1080.19   29.10
  -2  -5   3 1078.09   28.80
   2  -5  -3 1054.29   28.60
   2  -5  -3 1082.29   28.80
   2  -5  -3 1063.29   30.40
  -2   5   2   27.80    1.80
   2   5  -2   24.00    2.70
  -2   5   2   33.10    2.80
  -2  -5   2   24.60    2.50
  -2  -5   2   27.90    2.30
   2  -5  -2   24.20    3.60
  -2  -5   2   21.50    3.30
   2  -5  -2   26.10    2.50
  -2  -5   2   25.70    2.20
   2  -5  -2   26.60    2.60
   2  -5  -2   23.40    2.20
  -2  -5   2   28.80    2.10
   2  -5  -2   24.90    2.50
  -2   5   1   20.30    2.60
   2   5  -1   25.90    2.30
  -2   5   1   27.20    2.20
   2   5  -1   22.20    2.50
  -2  -5   1   23.70    2.10
  -2  -5   1   29.00    1.90
   2  -5  -1   22.80    2.50
  -2  -5   1   25.00    1.80
   2  -5  -1   17.50    2.50
   2  -5  -1   30.60    4.00
  -2  -5   1   26.80    1.50
   2  -5  -1   20.70    2.50
   2  -5  -1   21.70    2.50
  -2  -5   1   21.80    3.20
   2   5   0  966.30   25.30
  -2   5   0  979.50   26.00
   2   5   0  980.80   25.90
   2  -5   0  970.60   26.30
   2  -5   0  971.80   26.50
   2  -5   0  955.50   27.90
   2  -5   0  965.90   26.50
  -2  -5   0  967.50   27.20
   2  -5   0  980.20   26.40
   2   5   1   19.30    2.00
   2   5   1   20.30    1.30
   2   5   1   17.50    1.90
  -2   5  -1   24.00    3.40
  -2   5  -1   18.20    2.50
   2  -5   1   17.80    2.70
   2  -5   1   19.30    2.70
   2  -5   1   18.00    3.50
  -2  -5  -1   20.60    3.20
   2  -5   1   18.00    2.50
  -2   5  -2  889.21   25.10
   2   5   2  882.01   23.10
  -2   5  -2  892.51   24.40
   2   5   2  897.81   23.20
   2   5   2  878.01   22.30
   2  -5   2  827.32   24.60
   2  -5   2  875.51   24.80
   2  -5   2  885.41   24.70
  -2  -5  -2  873.01   24.80
   2  -5   2  854.51   25.70
  -2   5  -3    4.90    2.40
   2   5   3    6.10    1.20
   2   5   3    3.30    1.30
  -2   5  -3    0.80    2.30
   2  -5   3    3.70    3.10
  -2  -5  -3    7.30    2.50
   2  -5   3    7.50    2.90
   2  -5   3    4.00    2.80
   2  -5   3    2.60    2.40
   2   5   4   70.89    3.10
   2   5   4   70.89    3.20
  -2   5  -4   73.99    5.50
  -2   5  -4   74.59    5.30
   2  -5   4   68.09    5.20
   2  -5   4   61.99    5.60
   2  -5   4   70.69    5.30
   2   5   5    0.70    1.60
  -2   5  -5    2.60    2.60
  -2   5  -5    2.90    3.10
   2  -5   5    2.80    2.70
   2  -5   5   -2.40    3.00
   2  -5   5    0.30    3.00
  -2  -5  -5   -0.10    0.90
  -2   5  -6  751.32   22.90
   2   5   6  742.13   23.50
  -2   5  -6  766.12   22.70
  -2  -5  -6  741.83   19.80
   2  -5   6  732.03   23.30
   2  -5   6  733.53   22.80
   2  -5   6  770.42   22.90
  -2   5  -7   -0.90    3.10
  -2   5  -7    3.60    3.30
  -2  -5  -7   -0.50    1.50
   2  -5   7    6.40    3.50
   2  -5   7    2.80    3.60
   2  -5   7    0.40    3.40
  -2   5  -8 1142.49   33.30
  -2   5  -8 1136.29   33.20
  -2  -5  -8 1127.99   30.30
   2  -5   8 1126.39   33.40
   2  -5   8 1161.78   33.80
   2  -5   8 1110.19   33.20
  -2   5  -9  426.76   16.00
  -2   5  -9  414.96   15.40
   2  -5   9  398.76   15.60
   2  -5   9  403.76   15.40
  -2  -5  -9  411.46   12.70
  -2   5 -10  150.58    9.40
  -2   5 -10  135.19    8.80
  -2  -5 -10  151.08    6.90
   2  -5  10  141.49    9.30
   2  -5  10  156.08    9.50
  -2   5 -11   24.40    5.30
  -2   5 -11   39.50    6.20
  -2  -5 -11   31.20    4.00
   2  -5  11   32.70    6.10
  -2   5 -12    0.40    4.60
  -2   5 -12   -1.50    4.90
  -2  -5 -12    1.70    3.20
   2  -5  12   -6.90    4.50
  -2   5 -13   -0.10    5.40
  -2   5 -13    0.60    4.80
   2  -5  13   12.20    5.90
  -2  -5 -13   10.40    3.90
  -2   5 -14   25.10    6.20
  -2   5 -14   33.20    7.30
   2  -5  14   33.70    7.30
  -2   5 -15    3.80    7.20
  -2   5 -15    3.30    5.50
   2  -5  15    2.30    7.00
  -2   5 -16   76.89    9.90
  -2   5 -16   73.89    9.20
   2  -5  16   77.29    9.90
  -2   5 -17    3.20    6.90
  -2   5 -17    9.20    7.10
   2  -5  17    6.80    7.20
   2   6 -19  -13.50    7.10
  -2  -6  19   -7.30    7.00
   2   6 -18   21.90    8.00
  -2  -6  18   18.40    7.70
   2   6 -17   25.80    7.70
  -2  -6  17   33.10    8.00
   2   6 -16    0.90    6.40
  -2  -6  16    9.10    7.00
   2   6 -15   29.30    7.10
  -2  -6  15   27.00    6.90
   2   6 -14  202.88   12.00
  -2  -6  14  202.68   12.30
   2   6 -13   69.19    7.60
  -2  -6  13   61.39    7.70
   2   6 -12  164.08   10.90
  -2  -6  12  159.48   10.20
   2   6 -11   -2.70    3.90
  -2  -6  11   -3.30    4.20
   2   6 -10   15.30    4.50
  -2  -6  10   22.50    5.00
   2   6  -9    8.80    4.20
  -2  -6   9   11.20    4.30
  -2  -6   9   16.80    4.50
   2   6  -8   19.60    4.30
  -2  -6   8    4.50    3.50
   2  -6  -8   10.20    1.50
   2  -6  -8   10.50    1.30
  -2  -6   8   15.80    4.00
   2  -6  -8   10.90    1.30
  -2  -6   8   13.20    4.70
   2  -6  -8   13.40    1.40
   2   6  -7  126.19    7.10
   2  -6  -7  120.49    4.20
  -2  -6   7  118.59    7.90
   2  -6  -7  117.19    4.30
   2  -6  -7  117.59    3.70
  -2  -6   7  121.79    6.90
  -2  -6   7  115.39    6.90
   2  -6  -7  113.59    3.70
   2   6  -6   26.10    4.00
   2  -6  -6   23.90    2.10
   2  -6  -6   23.20    1.60
  -2  -6   6   16.60    3.50
  -2  -6   6   29.20    4.70
  -2  -6   6   19.90    3.90
   2  -6  -6   23.40    2.10
   2  -6  -6   19.50    1.40
   2   6  -5  298.37   10.90
  -2  -6   5  292.37   11.70
  -2  -6   5  288.87   10.30
   2  -6  -5  293.67   11.50
   2  -6  -5  280.87    8.10
   2  -6  -5  288.67    8.70
  -2  -6   5  285.57   10.50
   2  -6  -5  283.27    8.70
   2   6  -4   10.90    3.00
  -2  -6   4    6.20    2.50
   2  -6  -4    7.20    1.90
   2  -6  -4    9.80    2.20
  -2  -6   4    3.30    2.20
  -2  -6   4    6.20    3.40
   2  -6  -4    5.90    1.70
   2  -6  -4    3.00    3.70
   2  -6  -4    6.00    1.40
   2   6  -3    1.60    2.30
  -2   6   3   -0.50    1.70
  -2  -6   3    4.40    3.10
   2  -6  -3    1.10    1.80
   2  -6  -3    4.30    1.70
  -2  -6   3    2.70    2.10
   2  -6  -3    0.10    3.00
   2  -6  -3   -0.60    1.90
  -2  -6   3    3.60    1.70
  -2  -6   3    1.60    1.60
   2  -6  -3    4.60    1.60
  -2  -6   3    2.70    1.90
  -2   6   2  832.62   21.80
   2   6  -2  875.01   23.60
  -2   6   2  839.92   23.10
  -2  -6   2  826.72   24.70
   2  -6  -2  845.72   22.90
   2  -6  -2  836.02   22.90
  -2  -6   2  824.22   22.40
   2  -6  -2  820.12   22.50
   2  -6  -2  798.02   25.00
  -2  -6   2  850.51   22.10
  -2  -6   2  823.02   22.90
   2  -6  -2  836.82   22.90
  -2  -6   2  822.32   22.40
   2   6  -1  264.77    8.90
   2   6  -1  256.77    8.10
  -2   6   1  245.78    7.90
  -2  -6   1  240.58    7.50
   2  -6  -1  254.17    8.80
   2  -6  -1  260.07    8.80
   2  -6  -1  256.17   10.60
   2  -6  -1  250.27    8.50
  -2  -6   1  252.27    7.50
  -2  -6   1  263.47    7.10
  -2  -6   1  247.88   10.30
   2  -6  -1  263.67    8.70
   2   6   0  777.62   21.70
  -2   6   0  782.72   21.50
   2   6   0  765.82   20.80
   2  -6   0  801.52   24.00
   2  -6   0  763.72   21.90
   2  -6   0  768.62   22.10
   2  -6   0  785.32   22.00
  -2  -6   0  823.22   23.40
   2   6   1   48.20    2.30
  -2   6  -1   55.89    3.90
   2   6   1   56.09    3.50
  -2  -6  -1   47.00    4.70
   2  -6   1   57.39    4.40
   2  -6   1   59.49    4.30
   2  -6   1   57.09    5.60
   2  -6   1   55.79    4.40
  -2   6  -2   13.10    3.40
   2   6   2   11.60    2.00
  -2   6  -2   11.00    2.60
   2  -6   2   10.10    3.00
  -2  -6  -2   11.50    3.30
   2  -6   2    8.20    3.60
   2  -6   2   10.70    3.10
   2  -6   2   13.70    3.00
  -2   6  -3  252.97    9.60
  -2   6  -3  246.08   10.30
   2   6   3  263.47    7.20
   2  -6   3  259.27   10.10
   2  -6   3  261.47   11.30
   2  -6   3  241.58    9.70
   2  -6   3  269.17   10.20
  -2  -6  -3  288.07   10.40
   2   6   4  212.68    6.70
  -2   6  -4  224.78    9.10
  -2   6  -4  214.28    9.50
   2  -6   4  223.68    9.60
   2  -6   4  230.98    9.60
  -2  -6  -4  222.38    9.30
   2  -6   4  220.98   10.30
   2  -6   4  221.98    9.60
  -2   6  -5  132.29    7.50
   2   6   5  140.59    5.20
  -2   6  -5  141.39    7.70
   2  -6   5  132.19    8.50
   2  -6   5  139.49    7.60
   2  -6   5  135.09    7.40
  -2   6  -6  557.04   18.90
   2   6   6  563.04   16.30
  -2   6  -6  572.84   18.70
   2  -6   6  571.44   19.00
   2  -6   6  583.94   19.90
   2  -6   6  590.74   18.90
  -2   6  -7   40.00    5.30
  -2   6  -7   26.60    4.80
   2  -6   7   45.70    5.60
   2  -6   7   43.40    5.50
   2  -6   7   37.50    5.80
  -2  -6  -7   37.70    2.10
  -2   6  -8   -2.70    3.60
  -2   6  -8    3.70    4.00
   2  -6   8    1.80    4.50
  -2  -6  -8    2.20    1.60
   2  -6   8   -0.30    4.20
   2  -6   8    1.30    4.00
  -2   6  -9   50.59    6.40
  -2   6  -9   56.79    6.40
   2  -6   9   58.79    6.80
   2  -6   9   57.59    6.80
   2  -6   9   56.29    6.90
  -2   6 -10   17.30    5.10
  -2   6 -10   28.30    5.70
   2  -6  10   16.30    5.60
   2  -6  10   12.00    5.40
   2  -6  10   15.90    5.50
  -2   6 -11   12.50    6.00
  -2   6 -11    5.50    4.90
   2  -6  11   17.30    6.00
   2  -6  11   10.90    5.30
   2  -6  11   18.90    6.40
  -2   6 -12    4.80    5.60
  -2   6 -12   -3.30    5.30
   2  -6  12    0.20    6.40
   2  -6  12    1.90    5.40
   2  -6  12    5.30    5.30
  -2   6 -13  146.69   11.30
  -2   6 -13  149.29   11.50
   2  -6  13  173.88   12.50
   2  -6  13  129.99   10.60
   2  -6  13  132.59   11.20
  -2   6 -14   16.70    6.80
  -2   6 -14   17.40    6.80
   2  -6  14   10.80    6.80
   2  -6  14   15.40    6.80
   2  -6  14   13.90    6.50
  -2   6 -15  107.69   10.90
  -2   6 -15  101.19   10.50
   2  -6  15  104.89   11.50
   2  -6  15  107.89   11.20
   2  -6  15  103.79   11.30
  -2   6 -16   -6.80    6.80
  -2   6 -16   -7.20    6.60
   2  -6  16  -10.60    7.00
   2  -6  16   -5.50    7.90
   2  -6  16   -2.90    7.30
  -2   6 -17   11.00    7.50
  -2   6 -17   -1.50    7.30
   2  -6  17    7.90    7.80
   2  -6  17   15.10    8.20
   2  -6  17   13.50    8.30
   2   7 -18    7.50    7.80
  -2  -7  18    4.20    7.80
  -2  -7  18   -4.20    6.70
   2   7 -17   30.20    8.70
  -2  -7  17   31.80    8.20
  -2  -7  17   22.40    8.00
   2   7 -16   14.70    6.90
  -2  -7  16   -4.80    6.30
  -2  -7  16    7.50    7.10
   2   7 -15   60.69    8.60
  -2  -7  15   77.69    9.00
  -2  -7  15   70.09    9.20
   2   7 -14   19.70    6.90
  -2  -7  14    7.90    6.20
  -2  -7  14    9.20    6.00
   2   7 -13   48.90    7.90
  -2  -7  13   70.49    8.20
  -2  -7  13   61.59    8.00
   2   7 -12    3.80    5.10
  -2  -7  12    4.30    4.80
  -2  -7  12   -0.80    5.00
  -2  -7  12   -5.30    5.30
   2   7 -11    7.80    5.30
  -2  -7  11    8.80    5.10
  -2  -7  11    3.90    5.30
  -2  -7  11    0.70    5.30
   2   7 -10   61.59    6.90
  -2  -7  10   63.99    7.10
  -2  -7  10   79.29    7.80
  -2  -7  10   75.59    8.00
   2   7  -9  522.45   18.80
  -2  -7   9  532.95   18.70
  -2  -7   9  560.44   20.20
  -2  -7   9  545.35   18.40
   2   7  -8   15.70    4.90
  -2  -7   8   27.00    4.90
  -2  -7   8   28.60    5.10
  -2  -7   8   26.70    5.70
   2   7  -7  799.92   24.30
  -2  -7   7  776.32   25.20
  -2  -7   7  786.92   23.80
  -2  -7   7  721.93   23.20
   2   7  -6  337.77   12.60
  -2  -7   6  318.97   11.90
  -2  -7   6  305.77   13.40
  -2  -7   6  338.47   12.10
   2  -7  -6  333.07    9.30
   2  -7  -6  316.87    9.20
   2   7  -5  327.97   12.20
   2  -7  -5  336.27    9.70
   2  -7  -5  330.07    9.00
   2  -7  -5  329.87   13.60
  -2  -7   5  312.37   11.80
   2  -7  -5  332.57    9.70
  -2  -7   5  339.87   11.70
  -2  -7   5  313.47   13.40
   2   7  -4   37.60    4.40
   2  -7  -4   42.70    2.60
   2  -7  -4   43.60    5.50
   2  -7  -4   44.00    3.10
  -2  -7   4   40.60    3.90
  -2  -7   4   37.80    3.60
   2  -7  -4   43.70    3.10
  -2  -7   4   52.39    4.50
  -2  -7   4   33.80    5.20
   2  -7  -4   45.80    3.60
   2   7  -3    2.20    2.70
  -2  -7   3    1.10    3.50
  -2  -7   3    3.40    1.90
   2  -7  -3    3.80    1.70
   2  -7  -3    0.30    3.60
  -2  -7   3    2.60    2.40
  -2  -7   3    2.70    2.20
   2  -7  -3    4.00    2.30
  -2  -7   3    3.00    1.90
   2  -7  -3    0.70    1.70
   2  -7  -3    1.20    2.00
   2   7  -2    4.50    2.60
  -2  -7   2    5.00    3.60
   2  -7  -2    3.10    2.00
   2  -7  -2    1.60    3.60
  -2  -7   2    3.10    1.90
  -2  -7   2    3.50    2.20
  -2  -7   2   -0.10    1.40
   2  -7  -2    4.30    2.20
   2  -7  -2    5.60    2.00
  -2  -7   2    5.80    1.80
   2  -7  -2    7.20    2.30
  -2   7   1  699.33   19.00
   2   7  -1  696.33   20.40
   2  -7  -1  694.53   19.80
   2  -7  -1  699.43   22.60
  -2  -7   1  692.43   18.20
  -2  -7   1  711.53   18.60
  -2  -7   1  697.43   22.00
  -2  -7   1  684.93   18.50
   2  -7  -1  726.93   20.00
   2  -7  -1  690.83   20.00
   2   7   0  404.36   10.90
   2   7   0  404.46   12.90
  -2   7   0  403.86   12.10
   2   7   0  404.16   11.50
   2  -7   0  401.16   12.70
   2  -7   0  408.06   13.00
  -2  -7   0  384.16   14.30
   2  -7   0  405.66   12.80
   2  -7   0  374.26   14.90
  -2   7  -1  463.85   14.00
   2   7   1  459.85   14.00
   2  -7   1  439.96   14.50
   2  -7   1  467.35   14.40
   2  -7   1  427.66   16.40
  -2  -7  -1  466.55   15.80
   2  -7   1  454.55   14.40
  -2   7  -2    7.70    2.80
   2  -7   2   16.30    3.50
   2  -7   2   11.20    3.10
  -2  -7  -2   11.90    3.50
   2  -7   2    7.00    3.10
   2  -7   2    9.40    4.40
  -2   7  -3   12.50    3.80
  -2   7  -3   15.70    3.50
   2  -7   3   21.50    4.00
  -2  -7  -3   17.10    4.00
   2  -7   3   21.20    3.70
   2  -7   3   15.10    3.50
   2  -7   3   20.40    4.90
   2   7   4   18.20    1.60
  -2   7  -4   18.40    3.60
  -2   7  -4   14.00    4.00
   2  -7   4   14.30    4.00
   2  -7   4   19.60    5.00
   2  -7   4   16.30    4.20
   2  -7   4   25.30    4.40
  -2  -7  -4   14.00    4.10
  -2   7  -5  103.29    7.00
  -2   7  -5   96.79    7.60
   2  -7   5   89.29    6.90
   2  -7   5   91.59    7.00
   2  -7   5   74.79    7.60
   2  -7   5   79.99    6.60
  -2   7  -6   -2.10    3.60
  -2   7  -6    2.40    3.80
   2  -7   6   -1.80    3.50
   2  -7   6    0.60    3.70
   2  -7   6    3.00    4.50
   2  -7   6    0.50    3.80
  -2   7  -7   28.00    5.30
  -2   7  -7   27.50    5.20
   2  -7   7   34.10    6.20
   2  -7   7   29.30    5.40
   2  -7   7   33.20    5.20
  -2   7  -8  157.08    9.70
  -2   7  -8  154.68    9.10
   2  -7   8  128.19    9.30
   2  -7   8  167.28   10.80
   2  -7   8  137.69    9.70
  -2   7  -9    0.60    4.60
  -2   7  -9   -1.00    4.40
   2  -7   9    0.10    5.20
   2  -7   9    0.60    4.80
   2  -7   9    7.30    4.80
  -2   7 -10   73.39    8.20
  -2   7 -10   60.39    7.80
   2  -7  10   57.39    8.10
   2  -7  10   69.39    8.00
   2  -7  10   69.19    8.00
  -2   7 -11  123.19   10.20
  -2   7 -11  127.89   10.10
   2  -7  11  124.99   10.40
   2  -7  11  137.09   10.80
   2  -7  11  153.58   11.60
  -2   7 -12    6.50    6.40
  -2   7 -12    6.50    5.80
   2  -7  12   -3.50    5.90
   2  -7  12    5.40    6.10
   2  -7  12    5.60    6.00
  -2   7 -13   69.29    8.70
  -2   7 -13   67.09    8.70
   2  -7  13   63.39    8.70
   2  -7  13   77.99    9.40
   2  -7  13   61.59    9.90
  -2   7 -14   51.49    8.80
  -2   7 -14   65.99    9.80
   2  -7  14   61.29    9.50
   2  -7  14   37.20    8.40
   2  -7  14   69.59   10.40
  -2   7 -15   10.40    7.60
  -2   7 -15   14.00    7.30
   2  -7  15   10.20    7.50
   2  -7  15   14.00    7.40
   2  -7  15   13.70    7.30
  -2   7 -16   48.60    9.60
  -2   7 -16   49.99    9.40
   2  -7  16   34.80    9.60
   2  -7  16   61.99   10.40
   2  -7  16   53.49   10.30
   2   8 -16   66.69   10.10
  -2  -8  16   68.39    9.80
  -2  -8  16   71.19   10.80
  -2  -8  16   55.79    9.90
   2   8 -15    5.60    6.30
  -2  -8  15   -1.00    7.30
  -2  -8  15   -1.50    7.00
  -2  -8  15   -3.00    7.00
   2   8 -14    4.90    6.60
  -2  -8  14    4.50    6.10
  -2  -8  14    7.80    6.70
  -2  -8  14    4.70    6.90
   2   8 -13    3.30    6.40
  -2  -8  13   -0.80    5.70
  -2  -8  13   -5.40    5.50
  -2  -8  13    7.50    6.70
   2   8 -12   29.80    6.70
  -2  -8  12   30.60    7.40
  -2  -8  12   31.70    6.90
  -2  -8  12   34.50    7.00
   2   8 -11   -2.10    4.80
  -2  -8  11   -3.50    5.80
  -2  -8  11    4.20    5.20
  -2  -8  11    5.80    5.00
   2   8 -10  217.68   11.80
  -2  -8  10  227.38   13.30
  -2  -8  10  211.18   11.50
  -2  -8  10  214.88   11.60
   2   8  -9  243.78   12.50
  -2  -8   9  239.18   12.10
  -2  -8   9  238.88   13.30
  -2  -8   9  234.28   11.50
   2   8  -8  102.69    8.50
  -2  -8   8   95.39    7.90
  -2  -8   8   84.59    7.10
  -2  -8   8   89.09    8.90
   2   8  -7    1.40    3.80
  -2  -8   7   -0.80    3.90
  -2  -8   7    4.70    3.80
  -2  -8   7   -3.00    4.60
   2   8  -6   19.60    4.70
  -2  -8   6   27.50    4.10
  -2  -8   6   32.80    4.60
  -2  -8   6   24.00    5.80
  -2  -8   6   18.40    4.30
   2   8  -5  279.27   11.60
  -2  -8   5  253.47    9.80
  -2  -8   5  260.37   10.20
   2  -8  -5  246.48   12.20
  -2  -8   5  255.87   12.60
   2  -8  -5  265.37    7.80
  -2  -8   5  278.67   10.80
   2   8  -4   86.39    6.80
  -2  -8   4   86.29    4.90
  -2  -8   4   88.09    6.00
   2  -8  -4   88.29    5.00
  -2  -8   4   79.29    5.30
   2  -8  -4   82.79    4.20
  -2  -8   4   77.89    7.70
   2  -8  -4   85.69    8.00
   2  -8  -4   79.59    3.50
   2   8  -3    4.30    3.20
   2  -8  -3   -3.40    4.70
  -2  -8   3    4.20    2.00
   2  -8  -3   -2.50    2.20
  -2  -8   3    1.60    4.20
   2  -8  -3   -0.10    1.80
   2  -8  -3    1.80    2.10
  -2  -8   3    1.40    2.20
  -2  -8   3    0.30    2.80
   2   8  -2   -2.50    1.90
   2   8  -2   -1.50    2.90
   2  -8  -2    2.20    2.40
   2  -8  -2   -1.00    2.20
  -2  -8   2   -1.40    3.90
   2  -8  -2    6.40    4.50
  -2  -8   2   -0.40    1.40
  -2  -8   2    1.30    1.80
   2  -8  -2    0.00    2.10
   2   8  -1   60.59    5.10
  -2   8   1   51.29    3.30
   2   8  -1   56.69    3.30
  -2  -8   1   57.69    2.70
   2  -8  -1   57.69    6.80
   2  -8  -1   61.89    4.60
   2  -8  -1   53.99    4.10
   2  -8  -1   60.19    4.40
  -2  -8   1   64.59    6.50
   2   8   0  135.69    7.10
  -2   8   0  143.79    6.00
  -2  -8   0  148.89    9.20
   2  -8   0  146.59    9.50
   2  -8   0  148.79    7.10
   2  -8   0  138.39    6.70
   2  -8   0  150.88    6.90
  -2   8  -1   90.09    5.30
  -2  -8  -1  120.49    8.50
   2  -8   1   98.99    6.00
   2  -8   1  100.29    8.40
   2  -8   1  102.69    6.00
   2  -8   1   99.29    6.20
  -2   8  -2  307.97   10.90
   2  -8   2  317.87   11.70
   2  -8   2  307.17   11.30
   2  -8   2  274.97   13.50
  -2  -8  -2  282.37   12.30
   2  -8   2  306.17   11.30
  -2   8  -3  237.88    9.40
   2  -8   3  233.68   12.20
   2  -8   3  196.58    9.50
   2  -8   3  222.48    9.60
  -2  -8  -3  228.58   11.00
   2  -8   3  239.58   10.30
  -2   8  -4  208.18   10.30
  -2   8  -4  189.78    9.10
   2  -8   4  196.68    9.90
  -2  -8  -4  216.38   10.60
   2  -8   4  202.78    9.80
   2  -8   4  195.68   11.40
   2  -8   4  189.48    9.40
  -2   8  -5    8.00    4.80
  -2   8  -5    2.60    3.50
   2  -8   5    1.50    3.90
   2  -8   5   -2.10    4.00
   2  -8   5    1.10    4.10
   2  -8   5    2.00    4.90
  -2   8  -6   -0.70    3.80
  -2   8  -6   -2.50    4.10
   2  -8   6    0.70    4.40
   2  -8   6    0.20    4.00
   2  -8   6   -0.80    4.30
   2  -8   6    0.20    5.10
  -2   8  -7  168.58   10.80
  -2   8  -7  148.09    9.00
   2  -8   7  131.59    9.60
   2  -8   7  164.98   10.10
   2  -8   7  156.58   11.50
   2  -8   7  161.08   10.30
  -2   8  -8   17.70    5.60
  -2   8  -8   18.60    5.70
   2  -8   8   20.70    5.80
   2  -8   8   15.90    6.40
   2  -8   8   19.30    5.50
   2  -8   8   19.50    6.00
  -2   8  -9   48.60    7.20
  -2   8  -9   48.20    7.60
   2  -8   9   36.00    6.70
   2  -8   9   51.19    7.20
   2  -8   9   48.50    7.30
   2  -8   9   30.50    7.40
  -2   8 -10   33.00    7.40
  -2   8 -10   16.30    5.70
   2  -8  10    8.60    6.00
   2  -8  10   21.20    7.00
   2  -8  10   27.40    6.70
  -2   8 -11   17.30    6.20
  -2   8 -11   20.90    6.40
   2  -8  11    9.50    6.90
   2  -8  11    9.00    6.50
   2  -8  11   14.50    6.10
  -2   8 -12   18.30    6.60
  -2   8 -12   17.80    6.90
   2  -8  12   18.10    7.50
   2  -8  12   13.90    7.20
   2  -8  12   13.90    7.00
  -2   8 -13   73.69    9.50
  -2   8 -13   65.39    9.10
   2  -8  13   52.69    8.70
   2  -8  13   73.29   10.40
   2  -8  13   54.39    9.10
  -2   8 -14    4.30    7.40
  -2   8 -14    0.00    7.60
   2  -8  14    7.60    7.80
   2  -8  14   10.10    7.30
   2  -8  14    8.20    7.80
  -2   8 -15   21.70    8.10
  -2   8 -15   23.20    8.40
   2  -8  15   13.40    8.50
   2  -8  15   33.90    9.10
   2  -8  15   13.60    8.00
   2   9 -15  152.28   13.30
   2   9 -15  107.79   10.90
  -2  -9  15  114.49   12.70
  -2  -9  15  138.09   12.10
  -2  -9  15  129.89   12.70
   2   9 -14    4.20    7.00
   2   9 -14   11.10    7.00
  -2  -9  14    1.90    7.60
  -2  -9  14   13.60    7.10
  -2  -9  14   -7.20    6.30
   2   9 -13    4.10    6.10
  -2  -9  13    4.10    6.30
  -2  -9  13    4.90    7.20
  -2  -9  13   -8.10    5.40
   2   9 -12   -7.20    6.10
  -2  -9  12    2.40    5.90
  -2  -9  12    0.80    6.80
  -2  -9  12   -0.20    6.40
   2   9 -11  114.99   10.10
  -2  -9  11  123.49    9.70
  -2  -9  11  117.79    9.80
  -2  -9  11  112.99   11.20
   2   9 -10    7.70    5.90
  -2  -9  10    3.10    5.40
  -2  -9  10   -4.10    5.90
  -2  -9  10    5.10    5.30
   2   9  -9    5.30    5.50
  -2  -9   9    6.30    4.90
  -2  -9   9    1.70    4.60
  -2  -9   9    0.30    6.00
   2   9  -8  119.59    9.50
  -2  -9   8  101.39    8.40
  -2  -9   8   97.89    7.40
  -2  -9   8   88.49    7.60
  -2  -9   8   78.09    9.10
   2   9  -7   30.30    5.80
  -2  -9   7   36.70    5.00
  -2  -9   7   41.20    7.40
  -2  -9   7   40.90    5.70
  -2  -9   7   31.10    5.10
   2   9  -6    2.30    4.30
  -2  -9   6    2.80    4.10
  -2  -9   6    1.50    3.50
  -2  -9   6   -0.50    5.20
   2   9  -5   11.40    3.50
   2   9  -5    1.90    4.40
  -2  -9   5   12.10    4.30
   2  -9  -5   17.80    5.90
  -2  -9   5    6.80    5.40
  -2  -9   5    9.80    3.50
   2   9  -4   -1.50    2.70
   2   9  -4    2.50    3.90
   2  -9  -4    6.90    5.00
  -2  -9   4    1.90    2.90
  -2  -9   4    0.40    5.10
  -2  -9   4    2.70    3.30
   2   9  -3  140.69    8.50
   2   9  -3  142.59    6.60
   2  -9  -3  131.19   10.10
   2  -9  -3  141.39    5.90
  -2  -9   3  149.99    6.30
  -2  -9   3  139.19   10.30
   2   9  -2    1.20    3.50
   2  -9  -2   -0.50    2.50
  -2  -9   2   -3.10    1.80
   2  -9  -2   -5.30    2.40
   2  -9  -2   -5.50    4.60
  -2  -9   2   -2.70    4.50
   2   9  -1  113.79    7.40
   2  -9  -1  102.89    5.90
   2  -9  -1  115.29    6.00
  -2  -9   1  116.09    9.10
   2  -9  -1  105.99    9.30
   2  -9  -1  122.89    6.40
   2  -9   0   19.50    5.90
   2  -9   0   12.00    3.40
   2  -9   0   17.50    3.50
  -2  -9   0    6.60    5.30
   2  -9   0   20.60    3.70
  -2   9  -1  273.47    9.80
  -2  -9  -1  290.37   12.90
   2  -9   1  286.77   10.80
   2  -9   1  291.87   10.90
   2  -9   1  267.37   10.40
   2  -9   1  249.38   13.60
  -2   9  -2   15.40    3.50
   2  -9   2   14.90    4.10
   2  -9   2   18.10    4.30
   2  -9   2   22.20    4.00
  -2  -9  -2   12.60    5.50
   2  -9   2   15.60    5.90
  -2   9  -3    8.80    3.60
   2  -9   3    9.80    4.10
   2  -9   3    7.90    5.60
   2  -9   3   12.80    4.20
  -2  -9  -3    1.20    4.20
   2  -9   3   11.00    3.90
  -2   9  -4   68.69    6.00
   2  -9   4   64.79    8.20
   2  -9   4   55.99    6.00
  -2  -9  -4   63.29    6.80
   2  -9   4   72.79    6.80
   2  -9   4   62.79    6.40
  -2   9  -5   30.70    5.20
   2  -9   5   28.00    5.60
   2  -9   5   30.60    5.70
   2  -9   5   39.30    5.60
   2  -9   5   28.80    6.90
  -2   9  -6   18.80    5.60
  -2   9  -6   19.40    4.90
   2  -9   6   24.10    7.00
   2  -9   6   22.10    5.70
   2  -9   6   16.40    5.20
   2  -9   6   26.90    6.00
  -2   9  -7  363.26   15.70
  -2   9  -7  355.66   14.80
   2  -9   7  328.67   15.10
   2  -9   7  351.26   17.20
   2  -9   7  328.57   14.80
   2  -9   7  384.86   15.60
  -2   9  -8    2.30    5.00
  -2   9  -8    5.40    5.40
   2  -9   8    4.20    6.40
   2  -9   8    4.70    5.80
   2  -9   8    3.10    5.50
   2  -9   8    0.30    5.20
  -2   9  -9   93.69    8.90
  -2   9  -9   88.49    9.90
   2  -9   9   92.49    9.40
   2  -9   9   87.69   10.30
   2  -9   9   93.29    9.70
   2  -9   9   87.69    9.20
  -2   9 -10   66.69    8.10
  -2   9 -10   72.99    9.60
   2  -9  10   78.09   10.20
   2  -9  10   52.09    8.30
   2  -9  10   61.69    8.20
   2  -9  10   85.99    9.20
  -2   9 -11   56.39    8.50
  -2   9 -11   38.90    7.80
   2  -9  11   39.30    8.00
   2  -9  11   43.40    8.30
   2  -9  11   41.20    8.20
   2  -9  11   43.50   10.10
  -2   9 -12   21.20    8.00
  -2   9 -12   18.00    7.40
   2  -9  12    5.10    7.80
   2  -9  12   10.50    6.80
   2  -9  12    0.70    7.70
   2  -9  12   26.10    7.20
  -2   9 -13   17.20    7.30
  -2   9 -13   31.10    8.70
   2  -9  13   16.40    8.30
   2  -9  13   11.30    7.30
   2  -9  13   14.40    8.50
   2  -9  13   19.40    7.70
   2  10 -13   76.99    9.90
   2  10 -13   91.79   10.10
  -2 -10  13   81.19    9.60
  -2 -10  13   84.19   11.40
  -2 -10  13   72.69    9.70
   2  10 -12    9.80    6.50
   2  10 -12   -6.30    6.60
  -2 -10  12   11.00    6.50
  -2 -10  12   -4.60    5.90
  -2 -10  12    5.80    7.80
   2  10 -11  -12.10    6.20
   2  10 -11    5.30    5.80
  -2 -10  11   -2.10    5.60
  -2 -10  11   -4.60    6.80
  -2 -10  11   12.30    6.70
   2  10 -10   18.50    7.10
   2  10 -10   24.20    6.10
  -2 -10  10    4.30    5.40
  -2 -10  10   18.30    6.50
  -2 -10  10   17.30    7.50
   2  10  -9   15.40    6.70
   2  10  -9   21.40    5.80
  -2 -10   9   23.60    6.30
  -2 -10   9   17.30    5.60
  -2 -10   9   12.30    7.40
   2  10  -8    7.00    5.80
   2  10  -8   -1.30    4.30
  -2 -10   8   11.00    6.90
  -2 -10   8    1.70    4.50
  -2 -10   8    8.80    4.80
   2  10  -7    8.40    5.60
  -2 -10   7    2.10    6.30
  -2 -10   7    2.50    4.70
  -2 -10   7    0.50    4.10
   2  10  -6   15.40    5.70
  -2 -10   6    3.80    3.90
  -2 -10   6    6.30    6.50
  -2 -10   6    6.60    4.80
   2  10  -5   24.30    5.70
  -2 -10   5   25.40    7.00
  -2 -10   5   22.30    4.10
   2 -10  -5   21.50    6.40
   2  10  -4   25.70    5.60
   2 -10  -4   13.20    5.90
  -2 -10   4   23.20    6.80
  -2 -10   4   17.40    3.40
   2  10  -3  122.79    8.80
  -2 -10   3  119.09   10.20
   2 -10  -3  125.69   10.70
   2  10  -2  111.39    8.10
   2 -10  -2   88.39    9.40
  -2 -10   2  116.79   10.40
   2 -10  -1  261.87    9.70
   2 -10  -1  247.68   13.90
  -2 -10   1  266.97   13.70
   2 -10   0    7.00    5.90
  -2 -10   0   -2.30    5.60
   2 -10   0    3.70    3.30
  -2 -10  -1    0.00    5.70
   2 -10   1    0.50    3.60
   2 -10   1   -2.80    5.50
   2 -10   2    0.80    3.50
   2 -10   2   -3.10    6.50
  -2 -10  -2    4.60    5.00
   2 -10   2   -2.40    3.60
   2 -10   3    3.50    4.20
   2 -10   3    3.30    4.00
   2 -10   3   -8.30    5.80
  -2 -10  -3    6.70    5.60
  -2 -10  -4    0.10    5.20
   2 -10   4   -1.90    4.20
   2 -10   4   -4.50    6.10
   2 -10   4    8.30    4.50
  -2  10  -5  126.69    8.80
   2 -10   5  109.19    8.50
   2 -10   5  120.49    9.00
   2 -10   5  104.79   10.90
  -2  10  -6   18.00    5.10
   2 -10   6   11.00    5.40
   2 -10   6   27.40    7.80
   2 -10   6   11.60    5.60
  -2  10  -7   49.90    6.80
   2 -10   7   49.70    7.00
   2 -10   7   42.30    7.10
   2 -10   7   60.29    9.50
   2 -10   7   61.69    7.70
  -2  10  -8   14.20    5.50
   2 -10   8   -0.90    6.00
   2 -10   8    5.90    5.50
   2 -10   8    4.00    7.30
   2 -10   8   11.40    6.10
  -2  10  -9   13.80    6.10
   2 -10   9   20.20    8.30
   2 -10   9   11.70    6.30
   2 -10   9   -0.20    6.30
   2 -10   9   16.40    6.80
  -2  10 -10   37.50    7.70
   2 -10  10   31.30    9.20
   2 -10  10   33.00    7.80
   2 -10  10   32.50    7.50
   2 -10  10   25.90    7.60
  -2  10 -11   43.50    8.30
   2 -10  11   43.40    8.60
   2 -10  11   51.19   11.00
   2 -10  11   73.19    9.90
   2 -10  11   57.29    8.70
   2  11 -11   35.40    8.50
  -2 -11  11   34.10    7.00
  -2 -11  11   26.90    9.10
  -2 -11  11   42.10    7.70
   2  11 -10   36.10    8.30
  -2 -11  10   15.80    8.50
  -2 -11  10   22.30    6.30
   2  11  -9   -0.50    6.60
  -2 -11   9    1.10    5.10
  -2 -11   9   13.80    8.20
   2  11  -8   30.30    7.10
  -2 -11   8   37.20    6.00
  -2 -11   8   35.90    9.70
   2  11  -7   44.60    7.70
  -2 -11   7   63.19   10.50
   2  11  -6   59.89    7.50
  -2 -11   6   52.99    9.30
   2  11  -5   24.40    6.30
   2 -11  -5   33.30    7.40
  -2 -11   5   30.60    7.90
   2  11  -4   62.09    7.50
   2 -11  -4   56.49    8.60
  -2 -11   4   72.29    9.50
  -2 -11   3  248.68   14.50
   2 -11  -3  226.38   15.20
   2 -11  -2  118.29   11.30
  -2 -11   2  129.69   11.30
   2 -11  -1   37.10    8.70
  -2 -11   1   36.80    8.20
   2 -11   0   38.40    8.00
  -2 -11   0   23.40    7.40
  -2 -11  -1   12.80    6.10
   2 -11   1   16.80    7.40
   2 -11   2    5.20    6.60
  -2 -11  -2    8.80    6.60
   2 -11   2    0.30    4.00
  -2 -11  -3   -0.20    6.00
   2 -11   3    4.40    4.40
   2 -11   3    8.60    7.20
   2 -11   4    8.00    4.80
  -2 -11  -4   -5.30    6.10
   2 -11   4   -7.20    7.80
   2 -11   5    8.50    5.30
   2 -11   5   -5.20    7.00
   2 -11   6    1.50    5.40
   2 -11   6   -1.60    5.20
   2 -11   6    8.60    7.90
   2 -11   7    5.50    7.90
   2 -11   7   20.90    6.50
   2 -11   7   14.40    6.20
   2 -11   8    0.70    6.20
   2 -11   8    1.70    8.80
   2 -11   8    7.60    6.20
   2 -11   9  106.09   10.20
   2 -11   9   94.89   10.60
   2 -11   9  108.09   12.60
   2  12  -8    2.30    7.10
  -2 -12   8   27.00   10.00
   2  12  -7    4.50    6.30
  -2 -12   7    0.70    7.70
  -2 -12   6   -4.90    8.50
  -2 -12   5   86.09   11.20
  -2 -12   4   -8.10    6.80
   2 -12  -4    0.20    8.10
  -2 -12   3   -1.10    6.80
   2 -12  -3   -1.70    6.90
   2 -12  -2   -1.20    7.00
  -2 -12   2   -2.40    6.70
   2 -12  -1   53.59    9.50
  -2 -12   1   69.39    9.50
  -2 -12   0   11.40    7.70
   2 -12   0    1.50    7.20
  -2 -12  -1   26.00    8.40
   2 -12   1   30.80    8.60
  -2 -12  -2    6.40    7.20
   2 -12   2   12.30    8.30
   2 -12   3  117.59   12.40
  -2 -12  -3  113.79   11.20
   2 -12   4   15.80    8.50
   2 -12   5    2.40    6.90
   2 -12   5   10.70    8.70
   2 -12   6   -8.60    8.20
   2 -12   6    2.50    5.60
   3   0 -21    0.70    5.20
   3   0 -20  146.39   10.10
   3   0 -19    0.40    4.90
   3   0 -18  303.47   13.40
   3   0 -17    1.60    4.30
   3   0 -16    5.20    4.30
   3   0 -15    1.30    3.70
   3   0 -14   21.40    4.20
   3   0 -13    4.20    3.20
   3   0 -12  309.87   11.40
   3   0 -11   -3.10    2.50
   3   0 -10   24.90    3.40
   3   0  -9   -0.30    2.10
   3   0  -8 1223.58   33.00
   3   0  -7    3.40    1.90
   3   0  -6    1.70    1.40
  -3   0   6    1.70    1.20
   3   0  -5    0.40    1.20
   3   0  -5    0.00    1.10
  -3   0   5    1.40    1.20
  -3   0   5   -0.10    1.00
  -3   0   4  673.03   18.30
  -3   0   4  678.43   18.10
   3   0  -4  674.13   18.10
   3   0  -3    0.00    1.00
   3   0  -3    1.40    0.90
  -3   0   3   -0.40    0.80
  -3   0   3    0.80    0.90
  -3   0   2    4.30    0.90
  -3   0   2    5.40    1.00
   3   0  -2    7.00    1.00
   3   0  -2    4.40    1.00
  -3   0   1    0.00    0.80
   3   0  -1    0.60    0.80
  -3   0   1   -0.30    0.60
   3   0  -1   -0.90    0.60
   3   0  -1    0.30    0.80
  -3   0   1    3.90    0.90
   3   0   0  503.85   12.80
  -3   0   0  483.05   12.80
   3   0   0  494.65   13.50
  -3   0   0  501.85   13.60
  -3   0   0  498.45   13.60
   3   0   0  505.55   13.60
   3   0   0  506.75   13.20
  -3   0   0  490.85   13.10
   3   0   1    2.50    1.10
   3   0   1    1.40    1.20
  -3   0  -1    2.00    1.20
  -3   0  -2  723.13   19.70
   3   0   2  738.33   19.80
   3   0   2  732.13   19.70
  -3   0  -2  716.13   19.80
  -3   0  -3    1.90    1.50
  -3   0  -3    0.90    1.20
   3   0   3   -1.50    1.40
   3   0   3    0.20    1.00
   3   0   4 1572.04   41.50
   3   0   4 1565.24   41.00
  -3   0  -4 1591.74   41.60
   3   0   5    5.10    2.00
  -3   0  -5    0.70    1.90
  -3   0  -6   12.60    2.70
  -3   0  -6   15.20    2.20
   3   0   6   11.80    2.60
  -3   0  -7   -1.10    1.80
   3   0   7    1.00    2.30
  -3   0  -7    0.40    2.40
  -3   0  -8    8.80    3.20
   3   0   8    7.30    2.80
  -3   0  -8    5.50    2.20
   3   0   9    0.30    3.20
  -3   0  -9    3.40    2.30
  -3   0  -9    3.20    3.00
  -3   0 -10  583.44   17.40
  -3   0 -10  575.34   19.00
   3   0  10  567.14   18.70
   3   0  11   -2.00    3.30
  -3   0 -11   -3.10    2.70
  -3   0 -11   -2.70    3.60
  -3   0 -12  299.77   11.30
  -3   0 -12  292.27   13.00
   3   0  12  329.27   12.90
  -3   0 -13   -7.60    4.60
   3   0  13    0.20    4.00
  -3   0 -13   -2.40    3.00
   3   0  14   66.59    7.60
  -3   0 -14   65.89    7.40
  -3   0 -15   -9.20    4.70
   3   0  15    2.90    4.80
   3   0  16   41.70    7.30
  -3   0 -16   50.09    7.80
   3   0  17    2.40    5.50
  -3   0 -17   -2.20    6.80
  -3   0 -18    3.10    6.70
   3   0  18   13.20    7.20
   3   0  19   -1.90    5.90
  -3   0 -19   -6.20    6.60
   3   1 -21    3.10    5.80
   3  -1 -21    3.40    5.10
   3   1 -20    6.50    5.80
   3  -1 -20   -3.60    4.80
   3   1 -19   13.30    5.70
   3  -1 -19   13.60    5.10
   3   1 -18  106.59    8.80
   3  -1 -18   86.29    7.40
   3   1 -17   45.20    6.40
   3  -1 -17   39.80    5.60
   3   1 -16    1.60    4.30
   3  -1 -16   16.20    4.50
   3   1 -15   11.20    4.40
  -3  -1  15   15.20    5.00
   3  -1 -15   19.70    4.40
   3   1 -14    6.20    3.60
   3  -1 -14   -2.20    3.10
  -3  -1  14    2.40    3.80
   3   1 -13  355.86   13.30
   3  -1 -13  340.57   12.50
  -3  -1  13  359.56   13.60
   3   1 -12   10.50    3.50
  -3  -1  12    6.40    3.50
   3  -1 -12    1.50    2.80
   3   1 -11  159.48    8.00
   3  -1 -11  178.08    7.40
  -3  -1  11  181.98    8.30
   3   1 -10   50.49    4.60
  -3  -1  10   56.69    4.80
   3   1  -9  674.83   20.70
   3  -1  -9  745.63   20.50
  -3  -1   9  731.33   21.10
   3   1  -8   22.80    2.90
   3  -1  -8   25.10    2.80
  -3  -1   8   22.80    3.10
   3  -1  -7  371.66   11.50
  -3  -1   7  391.86   12.00
  -3   1   6 1119.09   31.10
   3   1  -6 1096.79   30.20
   3  -1  -6 1124.99   30.40
   3  -1  -6 1165.08   30.10
  -3  -1   6 1168.08   30.30
  -3   1   5  312.87    9.10
   3   1  -5  300.97    9.20
  -3   1   5  294.47    9.20
   3  -1  -5  290.87    8.90
  -3   1   4  914.11   25.00
   3   1  -4  941.31   25.00
   3   1  -4  952.70   24.90
  -3   1   4  954.60   24.80
   3  -1  -4  948.51   24.80
   3  -1  -4  938.51   25.10
   3   1  -3  117.09    4.20
  -3   1   3  135.19    4.50
  -3   1   3  122.09    4.30
  -3  -1   3  127.89    4.20
   3  -1  -3  121.39    4.50
   3  -1  -3  134.19    4.40
  -3  -1   3  127.19    4.20
  -3   1   2   96.29    3.70
  -3   1   2   98.79    3.50
   3   1  -2  105.09    3.40
   3   1  -2  100.09    3.30
  -3   1   2   98.19    3.60
   3  -1  -2  102.79    3.50
   3  -1  -2  104.39    3.60
  -3  -1   2  102.19    3.20
   3  -1  -2  104.29    3.80
  -3  -1   2  100.09    3.40
   3   1  -1  364.96    9.30
  -3   1   1  367.36    9.90
  -3   1   1  349.17    9.90
  -3   1   1  350.86   10.10
   3   1  -1  348.77    9.60
  -3  -1   1  351.36    9.20
  -3  -1   1  353.26    9.60
   3  -1  -1  357.26    9.90
   3  -1  -1  351.86    9.90
   3  -1  -1  356.76    9.90
   3  -1  -1  356.06   10.20
  -3   1   0  574.64   15.10
  -3   1   0  551.64   14.80
  -3   1   0  558.94   15.20
   3   1   0  543.95   14.60
   3   1   0  543.85   14.70
  -3   1   0  552.54   14.70
   3  -1   0  533.85   14.90
   3  -1   0  556.64   15.10
   3  -1   0  545.35   14.80
  -3  -1   0  556.54   14.70
  -3  -1   0  547.35   13.90
   3  -1   0  544.45   15.20
   3  -1   0  530.05   14.90
  -3   1  -1  147.89    5.20
   3   1   1  146.89    4.00
   3   1   1  147.89    4.90
  -3   1  -1  154.48    5.40
   3  -1   1  152.88    5.30
   3  -1   1  141.39    4.80
   3  -1   1  149.39    5.50
  -3  -1  -1  146.99    4.90
   3  -1   1  139.39    5.00
   3  -1   1  143.19    5.20
  -3   1  -2 3530.75   89.69
   3   1   2 3544.55   89.19
  -3   1  -2 3580.24   89.59
   3   1   2 3435.66   88.99
   3  -1   2 3556.54   89.29
  -3  -1  -2 3532.05   89.29
   3  -1   2 3451.45   89.59
   3  -1   2 3524.65   89.59
   3   1   3    2.10    0.90
   3   1   3   -0.20    1.20
   3   1   3   -1.40    1.20
  -3   1  -3    1.20    1.60
  -3  -1  -3   -1.20    1.30
   3  -1   3    1.50    1.60
  -3  -1  -3   -0.30    1.10
   3  -1   3    1.30    1.30
  -3   1  -4  348.77   10.90
   3   1   4  343.87    9.70
   3   1   4  334.17   10.20
  -3   1  -4  334.17   10.30
  -3  -1  -4  322.27   10.10
  -3  -1  -4  342.67   10.40
   3  -1   4  320.27   10.70
  -3   1  -5  301.67    9.60
   3   1   5  279.87    9.50
  -3   1  -5  299.67   10.30
   3   1   5  295.47    9.00
  -3  -1  -5  295.97    9.80
   3  -1   5  292.17   10.10
  -3   1  -6   90.99    5.50
   3   1   6  100.49    5.10
  -3   1  -6   99.59    5.00
   3  -1   6  102.79    5.60
  -3  -1  -6   97.09    5.40
  -3   1  -7  109.79    5.50
  -3   1  -7  122.89    6.70
   3   1   7  103.69    5.30
   3  -1   7  115.79    6.50
  -3  -1  -7  101.09    5.60
  -3   1  -8  499.05   15.30
  -3   1  -8  491.65   16.20
   3   1   8  498.25   15.50
   3  -1   8  481.95   16.00
  -3  -1  -8  477.85   15.80
  -3   1  -9   39.50    4.90
   3   1   9   37.80    4.30
  -3   1  -9   38.60    4.20
   3  -1   9   38.70    4.70
  -3  -1  -9   32.70    4.30
  -3   1 -10  656.33   20.90
  -3   1 -10  648.74   19.60
   3   1  10  632.04   19.80
  -3  -1 -10  635.54   20.30
   3  -1  10  633.84   20.60
  -3   1 -11   31.70    5.10
   3   1  11   34.60    5.00
  -3   1 -11   28.50    4.20
   3  -1  11   29.90    5.00
  -3  -1 -11   29.20    5.10
  -3   1 -12   -1.10    3.30
   3   1  12    7.30    4.20
  -3   1 -12   -1.30    4.80
  -3  -1 -12    5.50    4.40
   3  -1  12    4.20    4.20
  -3   1 -13   23.10    5.70
   3   1  13   27.20    5.40
  -3   1 -13   29.30    4.80
  -3  -1 -13   26.30    5.70
   3  -1  13   21.60    5.40
  -3   1 -14   28.30    4.90
  -3   1 -14   25.10    6.60
   3   1  14   33.20    5.90
   3  -1  14   21.20    6.50
  -3  -1 -14   31.30    6.00
  -3   1 -15   14.10    6.50
   3   1  15   17.20    5.00
  -3   1 -15    2.00    4.00
   3  -1  15    2.50    5.10
  -3  -1 -15    9.70    5.50
   3   1  16   29.10    6.70
  -3   1 -16   29.60    7.70
   3  -1  16   34.70    7.50
  -3  -1 -16   32.30    6.80
  -3   1 -17   36.30    8.10
   3   1  17   41.10    7.10
  -3  -1 -17   41.00    7.60
   3  -1  17   50.59    8.20
  -3   1 -18    6.50    7.20
   3   1  18   10.10    6.50
  -3  -1 -18    9.30    7.30
   3  -1  18    2.30    6.20
   3   2 -21   11.20    6.60
   3   2 -20   -9.40    5.70
   3  -2 -20    0.70    5.10
   3   2 -19    3.90    5.70
   3  -2 -19    2.50    4.20
   3   2 -18   -1.30    4.70
   3  -2 -18    9.90    4.30
   3   2 -17   23.10    6.00
   3  -2 -17   30.50    4.90
  -3  -2  17   36.20    7.30
   3   2 -16  120.29    8.80
  -3  -2  16  133.79    9.90
   3  -2 -16  113.19    7.50
   3   2 -15   27.90    5.40
   3  -2 -15   28.40    4.40
  -3  -2  15   26.50    5.70
   3   2 -14   -1.20    3.90
   3  -2 -14   -1.30    3.00
  -3  -2  14   -1.10    3.80
   3   2 -13  121.89    7.50
  -3  -2  13  117.49    8.40
   3  -2 -13  108.79    6.40
   3   2 -12  264.07   11.60
   3  -2 -12  329.27   10.80
  -3  -2  12  299.07   12.10
   3   2 -11  112.39    7.10
  -3  -2  11   87.29    6.70
   3  -2 -11  102.69    5.80
   3   2 -10  488.25   16.10
   3  -2 -10  506.85   15.10
  -3  -2  10  508.85   16.40
   3   2  -9 1211.38   33.80
   3  -2  -9 1211.18   32.90
  -3  -2   9 1258.77   34.20
   3   2  -8   -0.10    2.30
   3  -2  -8    4.20    1.90
  -3  -2   8    1.20    2.20
   3   2  -7  455.45   13.90
   3  -2  -7  452.35   13.30
  -3  -2   7  459.75   14.10
   3   2  -6  380.76   11.50
   3  -2  -6  375.86   11.10
  -3  -2   6  363.96   11.60
  -3   2   5 2300.07   57.59
  -3   2   5 2218.88   57.29
   3   2  -5 2207.58   57.49
   3  -2  -5 2217.08   57.59
   3  -2  -5 2216.78   57.19
  -3  -2   5 2216.38   57.69
  -3  -2   5 2238.58   57.39
  -3   2   4 2930.41   75.19
  -3   2   4 2917.01   74.69
   3   2  -4 2873.01   74.79
   3   2  -4 2979.40   74.99
  -3   2   4 2909.11   74.89
   3  -2  -4 2887.11   74.59
   3  -2  -4 2991.30   74.99
  -3  -2   4 3008.80   74.69
  -3   2   3 3392.66   83.69
  -3   2   3 3338.07   83.89
  -3   2   3 3316.47   84.09
   3   2  -3 3185.78   83.49
   3   2  -3 3320.57   83.69
   3  -2  -3 3318.57   83.29
   3  -2  -3 3276.67   83.89
  -3  -2   3 3266.47   83.39
   3   2  -2  281.97    7.90
  -3   2   2  286.77    8.70
  -3   2   2  283.77    8.50
  -3   2   2  283.37    8.40
  -3   2   2  270.47    8.10
   3  -2  -2  285.17    8.10
   3  -2  -2  267.97    8.30
   3  -2  -2  292.97    8.60
  -3  -2   2  274.17    7.70
   3  -2  -2  292.37    8.80
  -3  -2   2  285.37    7.70
  -3   2   1 1069.29   28.80
   3   2  -1 1102.19   27.90
   3   2  -1 1110.09   27.90
  -3   2   1 1155.18   29.20
  -3   2   1 1135.69   29.10
  -3   2   1 1033.40   28.60
  -3  -2   1 1113.79   27.90
   3  -2  -1 1126.09   29.10
   3  -2  -1 1113.99   29.20
   3  -2  -1 1110.59   28.70
  -3  -2   1 1070.19   28.40
   3  -2  -1 1070.99   28.80
  -3   2   0  287.27    8.90
   3   2   0  288.27    8.00
  -3   2   0  270.47    8.50
   3   2   0  277.27    7.60
   3   2   0  287.77    7.90
  -3   2   0  286.97    8.60
   3  -2   0  282.77    8.70
   3  -2   0  284.37    8.50
   3  -2   0  276.57    8.70
   3  -2   0  288.97    8.90
  -3  -2   0  274.57    7.90
   3  -2   0  282.27    8.60
   3   2   1  744.23   19.70
   3   2   1  737.23   19.50
  -3   2  -1  745.83   20.40
  -3   2  -1  748.13   20.50
  -3   2  -1  789.42   20.50
  -3   2  -1  730.13   20.30
   3  -2   1  748.63   20.70
   3  -2   1  752.72   20.50
   3  -2   1  753.82   20.50
  -3  -2  -1  728.13   19.40
   3  -2   1  757.32   20.40
   3  -2   1  749.42   20.30
   3  -2   1  748.63   20.40
  -3  -2  -1  727.43   19.60
   3   2   2  576.34   15.50
  -3   2  -2  563.34   16.60
   3   2   2  586.14   15.50
   3   2   2  583.84   15.80
   3  -2   2  564.54   16.60
   3  -2   2  582.84   16.60
   3  -2   2  601.74   16.50
   3  -2   2  600.84   16.60
  -3  -2  -2  589.94   15.80
  -3   2  -3  123.89    5.50
   3   2   3  124.19    4.40
   3   2   3  122.09    4.30
   3   2   3  131.59    4.70
  -3   2  -3  126.19    5.30
   3  -2   3  119.79    5.30
  -3  -2  -3  128.49    4.80
   3  -2   3  128.19    5.30
   3  -2   3  139.99    5.70
  -3   2  -4  468.45   13.90
   3   2   4  457.45   13.00
  -3   2  -4  450.35   14.20
   3   2   4  462.55   12.40
  -3  -2  -4  459.25   13.30
   3  -2   4  455.15   14.20
  -3  -2  -4  460.75   13.00
   3   2   5  196.98    6.80
  -3   2  -5  192.08    7.50
  -3   2  -5  189.38    7.90
   3   2   5  198.18    6.20
  -3  -2  -5  196.18    7.10
  -3  -2  -5  202.88    6.80
   3  -2   5  196.98    8.00
   3   2   6   96.19    4.60
  -3   2  -6  108.89    5.40
  -3   2  -6   82.59    5.90
   3  -2   6   97.99    5.90
  -3  -2  -6  105.09    5.20
  -3   2  -7    0.70    2.80
  -3   2  -7    5.50    2.60
   3   2   7    0.30    2.00
  -3  -2  -7    6.00    2.50
   3  -2   7    3.20    2.90
  -3   2  -8  230.28    9.20
  -3   2  -8  230.68    9.80
   3   2   8  226.58    8.50
   3  -2   8  209.58    9.50
  -3  -2  -8  217.78    8.70
  -3   2  -9  521.75   16.30
  -3   2  -9  485.15   16.90
   3   2   9  493.05   15.50
  -3  -2  -9  465.05   15.90
   3  -2   9  505.35   17.00
  -3   2 -10   39.40    4.90
   3   2  10   40.50    4.30
  -3   2 -10   44.10    5.60
  -3  -2 -10   42.80    4.90
   3  -2  10   36.80    5.30
  -3   2 -11   51.49    5.50
  -3   2 -11   44.70    6.00
   3   2  11   48.50    5.10
  -3  -2 -11   54.39    5.90
   3  -2  11   46.10    6.10
  -3   2 -12   -0.20    4.40
   3   2  12   10.50    3.90
  -3   2 -12    8.00    4.20
  -3  -2 -12    7.70    4.30
   3  -2  12    7.80    5.10
  -3   2 -13    9.70    5.20
  -3   2 -13    0.30    4.10
   3   2  13    8.10    4.00
   3  -2  13    6.20    4.90
  -3  -2 -13   11.00    4.80
  -3   2 -14  114.29    8.40
  -3   2 -14  110.79    9.70
   3   2  14  134.59    9.00
  -3  -2 -14  106.79    9.00
   3  -2  14  125.19   10.10
  -3   2 -15   97.99    9.80
  -3   2 -15  132.99    9.40
   3   2  15  150.48    9.40
   3  -2  15  134.89   10.80
  -3  -2 -15  142.19   10.20
   3   2  16   30.40    6.20
  -3   2 -16   24.90    7.00
  -3   2 -16   37.70    6.20
  -3  -2 -16   43.70    6.90
   3  -2  16   35.80    7.80
   3   2  17    3.70    5.50
  -3   2 -17    5.40    6.70
  -3  -2 -17   16.70    6.60
   3  -2  17    6.10    6.10
   3   2  18   44.90    8.90
  -3   2 -18   42.00    8.90
  -3  -2 -18   34.70    8.10
   3  -2  18   37.00    8.20
   3   3 -21   -5.30    6.30
   3   3 -20   68.29    8.90
   3   3 -19   -3.10    5.80
   3   3 -18   12.30    6.30
   3  -3 -18   19.80    4.30
  -3  -3  18   20.20    7.50
   3   3 -17   -9.00    5.00
   3  -3 -17   -1.10    3.40
  -3  -3  17   -8.30    4.80
   3   3 -16   88.29    8.30
   3  -3 -16   86.19    6.10
  -3  -3  16   96.99    9.20
   3   3 -15    1.00    4.20
   3  -3 -15    2.30    3.10
  -3  -3  15   -5.20    4.50
   3   3 -14 1007.00   30.50
   3  -3 -14 1014.60   28.30
  -3  -3  14  987.80   31.00
   3   3 -13  158.48    8.90
  -3  -3  13  167.58    9.40
   3  -3 -13  150.78    7.20
   3   3 -12  532.85   18.00
  -3  -3  12  537.45   18.40
   3  -3 -12  535.45   16.20
   3   3 -11    7.50    3.40
  -3  -3  11    1.20    3.20
   3  -3 -11   -2.10    2.20
   3   3 -10  337.77   11.90
   3  -3 -10  314.77   10.50
  -3  -3  10  310.07   12.10
   3   3  -9   32.10    4.20
  -3  -3   9   37.30    4.40
   3  -3  -9   32.60    3.10
   3   3  -8  433.06   13.80
  -3  -3   8  424.06   13.90
   3  -3  -8  409.66   12.50
   3   3  -7   31.90    3.50
   3  -3  -7   34.80    2.80
  -3  -3   7   37.50    3.80
   3  -3  -7   29.50    2.50
   3   3  -6   17.20    2.60
   3  -3  -6   13.90    2.10
  -3  -3   6   11.70    2.50
  -3   3   5  866.91   24.00
  -3  -3   5  914.41   24.00
   3  -3  -5  864.31   24.00
  -3  -3   5  868.71   24.20
   3  -3  -5  886.21   23.60
   3   3  -4   27.30    2.50
  -3   3   4   23.90    2.40
  -3  -3   4   27.00    2.30
   3  -3  -4   23.30    2.30
   3  -3  -4   25.90    2.30
   3  -3  -4   25.00    1.80
  -3  -3   4   21.80    2.40
  -3   3   3  141.19    5.20
   3   3  -3  135.39    5.00
   3   3  -3  143.39    5.20
   3  -3  -3  138.99    4.60
   3  -3  -3  140.39    5.10
   3  -3  -3  141.49    5.30
   3  -3  -3  138.89    5.80
  -3  -3   3  136.39    4.70
  -3   3   2 1777.42   45.60
   3   3  -2 1747.23   45.60
  -3   3   2 1815.42   46.20
  -3   3   2 1749.72   46.60
   3   3  -2 1813.72   45.80
   3  -3  -2 1770.22   46.80
  -3  -3   2 1813.62   45.20
  -3  -3   2 1762.12   46.30
   3  -3  -2 1757.82   46.20
   3  -3  -2 1774.52   46.10
  -3  -3   2 1783.72   45.10
  -3  -3   2 1806.42   45.30
   3  -3  -2 1802.72   45.70
   3   3  -1  177.38    5.50
   3   3  -1  177.98    5.30
  -3   3   1  179.28    5.90
  -3   3   1  180.88    6.30
  -3   3   1  180.08    7.90
   3  -3  -1  178.88    5.80
   3  -3  -1  177.08    6.30
   3  -3  -1  171.08    6.10
  -3  -3   1  178.48    4.70
   3  -3  -1  183.88    6.30
  -3  -3   1  166.08    6.00
   3  -3  -1  178.58    6.80
   3   3   0  267.17    7.00
  -3   3   0  267.67    8.40
   3   3   0  267.37    7.00
   3   3   0  268.47    7.50
   3   3   0  271.87    8.10
   3  -3   0  256.67    8.60
  -3  -3   0  271.77    8.20
   3  -3   0  260.47    8.20
   3  -3   0  259.67    8.40
   3  -3   0  252.67    8.60
   3  -3   0  263.37    9.00
   3  -3   0  260.07    8.50
   3   3   1  704.53   18.70
  -3   3  -1  725.03   19.80
   3   3   1  720.03   19.20
   3   3   1  712.93   18.30
   3  -3   1  698.33   20.30
  -3  -3  -1  717.83   19.20
   3  -3   1  698.63   19.90
   3  -3   1  722.73   19.90
   3  -3   1  703.33   20.10
   3   3   2   21.20    2.10
   3   3   2   24.30    1.50
  -3   3  -2   27.50    3.00
   3   3   2   21.90    1.80
   3  -3   2   22.50    2.90
   3  -3   2   23.50    2.80
   3  -3   2   23.10    3.00
  -3  -3  -2   21.60    2.00
  -3  -3  -2   26.20    1.90
   3  -3   2   27.40    3.10
  -3   3  -3 1233.08   33.80
   3   3   3 1262.07   32.70
  -3   3  -3 1235.18   33.80
   3   3   3 1254.87   32.00
   3  -3   3 1243.98   34.00
   3  -3   3 1258.27   34.00
  -3  -3  -3 1257.47   32.50
   3  -3   3 1241.38   33.80
   3   3   4 1954.50   49.30
  -3   3  -4 1986.90   51.59
   3   3   4 1945.21   50.39
   3   3   4 1960.10   49.80
  -3   3  -4 1986.60   51.69
  -3  -3  -4 1985.30   50.29
   3  -3   4 1880.21   51.59
   3  -3   4 1892.71   51.69
   3  -3   4 1972.90   51.89
  -3   3  -5   36.40    4.00
   3   3   5   43.20    3.10
   3   3   5   40.50    2.20
  -3   3  -5   42.10    4.10
   3   3   5   37.90    2.50
  -3  -3  -5   31.30    2.80
   3  -3   5   34.50    3.90
   3  -3   5   32.30    4.00
  -3   3  -6 2166.68   56.89
  -3   3  -6 2177.78   56.59
   3   3   6 2083.79   54.69
  -3  -3  -6 2140.99   54.79
  -3  -3  -6 2092.19   55.29
   3  -3   6 2109.89   56.89
  -3   3  -7  260.17   10.50
  -3   3  -7  261.57   10.70
   3   3   7  272.07    8.90
  -3  -3  -7  291.17    9.60
   3  -3   7  274.37   10.90
   3   3   8    7.70    2.40
  -3   3  -8   11.80    3.80
  -3   3  -8    9.70    3.20
   3  -3   8   14.00    3.90
  -3  -3  -8    9.10    2.80
  -3   3  -9  155.58    8.80
  -3   3  -9  152.28    8.30
   3   3   9  164.48    6.80
   3  -3   9  158.88    8.90
  -3  -3  -9  158.68    7.40
  -3   3 -10    9.10    3.70
  -3   3 -10    2.50    4.30
   3   3  10    0.80    2.70
   3  -3  10    4.70    4.30
  -3  -3 -10    1.30    3.00
  -3   3 -11   43.70    6.20
  -3   3 -11   56.99    6.30
   3   3  11   52.39    4.90
   3  -3  11   49.20    6.60
  -3  -3 -11   51.49    5.40
   3   3  12   51.29    5.10
  -3   3 -12   26.60    5.90
  -3   3 -12   34.60    5.40
   3  -3  12   56.29    6.90
  -3  -3 -12   47.70    5.40
   3   3  13   32.60    4.90
  -3   3 -13   29.80    6.30
  -3   3 -13   32.10    5.70
  -3  -3 -13   34.60    5.50
   3  -3  13   33.30    6.40
  -3   3 -14   29.30    5.90
  -3   3 -14   36.70    6.90
   3   3  14   22.50    5.00
  -3  -3 -14   30.90    5.70
   3  -3  14   29.90    6.70
  -3   3 -15   10.00    5.70
  -3   3 -15   23.30    6.90
   3   3  15   17.60    5.00
   3  -3  15   14.30    6.40
  -3  -3 -15   13.80    5.50
  -3   3 -16   59.29    7.50
  -3   3 -16   61.69    8.90
  -3  -3 -16   62.99    8.00
   3  -3  16   48.00    8.90
  -3   3 -17   13.00    7.20
   3  -3  17    3.10    7.40
  -3  -3 -17    9.40    6.20
  -3   3 -18   81.59   10.60
   3  -3  18  112.39   11.40
  -3  -3 -18   91.39    9.70
   3   4 -20   10.00    7.20
   3   4 -19   52.59    8.70
   3   4 -18   -3.10    6.10
  -3  -4  18    1.10    6.20
   3   4 -17   25.40    6.40
  -3  -4  17   47.60    7.90
   3   4 -16  137.59   10.10
   3  -4 -16  138.69    7.00
  -3  -4  16  148.49   11.30
   3   4 -15    1.20    5.10
  -3  -4  15   10.70    5.60
   3  -4 -15    4.30    2.90
   3   4 -14   -2.10    4.10
   3  -4 -14    0.40    2.70
  -3  -4  14    0.70    4.60
   3   4 -13  175.58    9.90
   3  -4 -13  148.19    6.80
  -3  -4  13  156.48    9.70
   3   4 -12    4.20    3.90
  -3  -4  12    1.30    3.90
   3  -4 -12    1.20    2.40
   3   4 -11   24.90    4.80
   3  -4 -11   22.00    3.00
  -3  -4  11   26.40    4.70
   3   4 -10    6.70    3.40
  -3  -4  10    9.90    3.70
   3  -4 -10    8.10    2.30
   3   4  -9   64.19    5.30
   3  -4  -9   60.39    3.90
  -3  -4   9   62.69    5.60
   3   4  -8  516.75   16.30
   3  -4  -8  512.35   14.80
  -3  -4   8  502.95   16.40
   3   4  -7  429.86   14.00
   3  -4  -7  416.56   12.60
  -3  -4   7  442.46   14.00
   3   4  -6   -0.80    2.20
  -3  -4   6    0.60    2.20
   3  -4  -6    2.40    1.60
   3   4  -5   38.30    3.50
  -3  -4   5   38.50    3.10
   3  -4  -5   38.30    2.20
  -3  -4   5   39.70    3.50
   3  -4  -5   40.80    3.40
   3  -4  -5   38.90    2.90
  -3   4   4   49.20    3.30
   3   4  -4   42.30    3.30
   3  -4  -4   45.40    2.40
   3  -4  -4   50.89    3.30
  -3  -4   4   49.40    3.70
   3  -4  -4   42.70    4.10
  -3  -4   4   47.30    3.20
   3  -4  -4   55.09    3.60
  -3  -4   4   54.19    3.10
   3   4  -3  147.39    5.60
  -3   4   3  151.38    5.70
   3  -4  -3  149.29    5.30
   3  -4  -3  142.39    5.60
  -3  -4   3  149.39    6.30
   3  -4  -3  144.59    4.80
   3  -4  -3  145.09    6.70
   3  -4  -3  140.49    5.70
  -3  -4   3  143.39    5.20
  -3  -4   3  140.29    5.00
  -3   4   2   67.09    3.20
   3   4  -2   74.29    3.50
   3   4  -2   71.39    3.40
  -3   4   2   73.39    3.70
  -3  -4   2   58.29    4.00
  -3  -4   2   70.59    2.70
   3  -4  -2   70.89    4.40
   3  -4  -2   73.59    3.90
   3  -4  -2   64.89    3.50
   3  -4  -2   71.49    3.20
   3  -4  -2   67.59    3.80
  -3  -4   2   67.99    2.80
   3  -4  -2   69.99    3.90
   3   4  -1  187.78    6.00
   3   4  -1  188.98    6.10
  -3   4   1  188.68    6.50
   3   4  -1  191.08    6.00
  -3   4   1  196.88    7.00
  -3  -4   1  186.88    7.00
   3  -4  -1  195.78    6.90
   3  -4  -1  198.38    7.00
   3  -4  -1  194.98    6.80
   3  -4  -1  193.68    7.00
   3  -4  -1  192.38    6.40
   3  -4  -1  192.88    7.80
   3   4   0  772.12   20.00
   3   4   0  752.82   20.00
   3   4   0  761.12   20.00
  -3   4   0  757.92   21.00
   3   4   0  762.82   21.20
   3   4   0  775.82   20.00
   3  -4   0  766.12   21.30
  -3  -4   0  775.52   21.30
   3  -4   0  770.22   21.40
   3  -4   0  743.13   22.20
   3  -4   0  774.42   21.50
   3   4   1  168.18    4.80
  -3   4  -1  155.68    6.40
   3   4   1  172.68    5.10
   3   4   1  170.38    4.80
   3   4   1  166.48    4.80
   3   4   1  164.68    6.30
   3  -4   1  158.78    6.50
   3  -4   1  171.68    6.80
  -3  -4  -1  168.88    6.20
   3  -4   1  164.88    6.60
   3  -4   1  160.68    7.30
   3   4   2    2.50    0.60
   3   4   2    4.90    1.00
   3   4   2    2.00    1.00
   3   4   2    2.10    1.80
   3   4   2    2.00    0.60
  -3   4  -2    1.10    2.00
   3   4   2    3.20    0.60
   3   4   2    4.60    0.60
  -3  -4  -2    3.20    1.80
   3  -4   2    1.60    2.40
   3  -4   2    0.10    2.10
   3  -4   2    6.10    2.60
   3  -4   2    2.20    2.40
  -3   4  -3 1063.59   30.40
   3   4   3 1091.69   27.60
   3   4   3 1109.19   27.60
  -3   4  -3 1102.19   30.20
   3   4   3 1106.59   29.50
   3   4   3 1096.49   27.60
   3  -4   3 1074.19   30.40
   3  -4   3 1087.69   30.80
  -3  -4  -3 1089.09   28.30
   3  -4   3 1104.39   30.40
   3   4   4  352.66    9.30
   3   4   4  363.96    9.40
  -3   4  -4  348.07   12.00
  -3   4  -4  355.16   12.00
   3  -4   4  322.87   12.20
  -3  -4  -4  353.96   10.00
   3  -4   4  339.87   11.90
   3  -4   4  329.17   12.00
  -3   4  -5  625.54   19.60
   3   4   5  642.14   16.90
  -3   4  -5  624.34   19.50
   3   4   5  662.73   17.00
   3  -4   5  651.83   19.90
  -3  -4  -5  644.44   17.60
   3  -4   5  634.74   19.80
   3  -4   5  624.04   19.60
  -3   4  -6  109.69    6.40
   3   4   6  111.89    4.20
  -3   4  -6  103.99    6.60
  -3  -4  -6  111.49    4.90
   3  -4   6  116.99    7.00
   3  -4   6  101.29    6.60
   3  -4   6  107.09    6.70
   3   4   7    5.10    1.70
  -3   4  -7    4.20    3.00
  -3   4  -7   -1.80    3.00
   3  -4   7    8.70    3.80
   3  -4   7   -0.50    3.30
  -3  -4  -7    1.10    2.00
   3   4   8  215.08    7.40
  -3   4  -8  202.78   10.00
  -3   4  -8  213.48   10.00
  -3  -4  -8  224.38    8.20
   3  -4   8  200.78   10.10
  -3   4  -9  393.46   15.00
  -3   4  -9  372.16   15.20
   3   4   9  416.66   12.60
   3  -4   9  420.26   15.70
  -3  -4  -9  426.36   13.50
   3   4  10   89.59    5.10
  -3   4 -10   81.69    7.20
  -3   4 -10   82.19    7.60
  -3  -4 -10   89.09    6.00
   3  -4  10   78.29    7.60
   3   4  11  109.99    6.10
  -3   4 -11  100.49    8.20
  -3   4 -11  102.29    8.70
  -3  -4 -11   93.79    6.60
   3  -4  11  104.19    8.90
   3   4  12   89.99    6.10
  -3   4 -12   85.29    8.00
  -3   4 -12   72.59    8.10
  -3  -4 -12   93.59    6.80
   3  -4  12   72.29    8.20
  -3   4 -13   19.10    5.80
  -3   4 -13    9.70    5.80
   3   4  13   26.10    4.40
   3  -4  13   23.30    6.50
  -3  -4 -13   20.50    4.70
  -3   4 -14   99.19   10.10
  -3   4 -14   70.49    8.10
  -3  -4 -14   80.39    7.30
   3  -4  14   71.19    8.80
  -3   4 -15   -2.60    5.30
  -3   4 -15    1.50    6.20
  -3  -4 -15    5.20    5.20
   3  -4  15    5.20    6.30
  -3   4 -16   -7.10    6.20
  -3   4 -16   -1.10    5.90
  -3  -4 -16    1.10    7.30
   3  -4  16   13.80    6.90
  -3   4 -17   21.60    8.40
   3  -4  17   12.90    7.30
  -3   4 -18    5.60    7.90
   3  -4  18    4.00    7.50
   3   5 -20   -1.50    7.20
   3   5 -19    7.00    6.60
   3   5 -18  124.59   11.50
  -3  -5  18  106.99   11.20
   3   5 -17   -6.80    5.30
  -3  -5  17    0.40    5.80
   3   5 -16   86.69    9.30
  -3  -5  16  108.99   10.30
   3   5 -15   13.00    5.80
  -3  -5  15   13.00    5.90
   3   5 -14   85.29    8.20
   3  -5 -14   83.59    4.80
  -3  -5  14   90.49    8.70
   3   5 -13    8.10    4.60
  -3  -5  13    1.20    5.00
   3  -5 -13    7.00    2.40
   3   5 -12  110.59    8.60
   3  -5 -12  126.79    5.50
  -3  -5  12  115.39    8.70
   3   5 -11   60.79    6.60
  -3  -5  11   74.49    6.90
   3  -5 -11   70.79    4.20
   3   5 -10  619.44   20.40
   3  -5 -10  626.84   17.70
  -3  -5  10  652.83   20.90
   3   5  -9  114.69    7.50
  -3  -5   9  117.59    7.20
   3  -5  -9  112.09    5.00
   3   5  -8   86.49    6.20
  -3  -5   8   86.29    6.40
   3  -5  -8   76.89    3.60
   3  -5  -8   80.89    4.20
   3   5  -7   23.60    3.90
   3  -5  -7   30.70    2.20
  -3  -5   7   28.80    3.90
   3  -5  -7   33.20    2.80
   3   5  -6   86.19    5.60
  -3  -5   6   82.89    5.10
   3  -5  -6   82.59    3.30
   3  -5  -6   86.59    5.10
  -3  -5   6   86.59    5.20
   3  -5  -6   84.79    4.20
   3   5  -5  174.08    7.30
   3  -5  -5  163.78    6.20
  -3  -5   5  172.68    7.00
  -3  -5   5  167.98    6.80
   3  -5  -5  160.18    7.90
   3  -5  -5  176.38    6.80
   3  -5  -5  167.78    5.30
  -3  -5   5  164.18    7.90
   3  -5  -5  168.58    6.20
  -3  -5   5  164.18    7.10
   3   5  -4  173.78    7.10
  -3  -5   4  182.68    6.70
  -3  -5   4  174.48    6.50
   3  -5  -4  180.88    5.60
  -3  -5   4  181.28    7.00
   3  -5  -4  185.88    6.60
   3  -5  -4  179.28    6.90
   3  -5  -4  179.08    8.20
  -3  -5   4  179.18    7.90
   3  -5  -4  172.48    6.10
   3  -5  -4  179.48    6.50
   3   5  -3   28.90    2.90
   3  -5  -3   21.50    2.70
   3  -5  -3   25.60    2.70
   3  -5  -3   27.40    2.50
   3  -5  -3   22.60    1.90
   3  -5  -3   24.50    2.70
   3  -5  -3   33.60    4.00
  -3  -5   3   25.90    3.70
  -3  -5   3   23.90    2.30
  -3  -5   3   29.50    2.40
  -3   5   2  537.85   15.00
   3   5  -2  583.24   15.90
   3   5  -2  542.75   15.60
  -3  -5   2  541.15   16.70
   3  -5  -2  556.84   15.90
  -3  -5   2  536.95   14.60
  -3  -5   2  536.75   14.60
   3  -5  -2  537.75   15.90
   3  -5  -2  539.55   15.90
   3  -5  -2  531.75   15.50
   3  -5  -2  534.25   17.30
  -3  -5   2  557.54   14.30
   3   5  -1  179.28    6.00
   3   5  -1  183.68    6.30
  -3   5   1  172.58    6.30
   3  -5  -1  178.18    6.80
   3  -5  -1  182.28    7.00
   3  -5  -1  186.98    7.10
  -3  -5   1  186.78    7.70
   3  -5  -1  187.08    8.20
   3   5   0    1.30    1.30
   3   5   0    2.20    1.30
  -3   5   0   -0.60    1.80
   3   5   0    2.70    1.10
   3  -5   0    2.00    2.10
   3  -5   0    2.60    2.00
   3  -5   0    1.00    2.10
   3  -5   0    4.30    2.40
  -3  -5   0    5.70    2.40
   3   5   1  857.11   22.20
   3   5   1  892.91   22.70
   3   5   1  867.51   22.10
  -3   5  -1  855.41   24.00
   3   5   1  849.52   22.70
   3  -5   1  854.21   24.50
   3  -5   1  861.21   24.30
   3  -5   1  875.71   24.50
  -3  -5  -1  867.01   24.40
   3  -5   1  862.61   25.50
   3   5   2   12.50    1.40
   3   5   2   14.10    1.40
  -3   5  -2    8.40    2.60
   3  -5   2   12.00    3.50
  -3  -5  -2   11.10    2.70
   3  -5   2    8.00    2.90
   3  -5   2    6.20    2.50
   3  -5   2    9.00    3.00
   3   5   3   18.10    1.50
   3   5   3   20.30    1.60
  -3   5  -3   17.10    3.40
  -3   5  -3   17.10    3.30
   3   5   3   20.90    1.50
   3  -5   3   16.10    3.60
   3  -5   3   13.80    3.40
   3  -5   3   13.10    3.50
   3  -5   3   18.90    3.40
  -3  -5  -3   15.60    2.80
  -3   5  -4   15.00    3.60
  -3   5  -4   16.30    3.80
   3   5   4   19.40    1.60
   3   5   4   18.90    1.90
   3  -5   4   12.60    3.30
   3  -5   4   23.30    4.10
   3  -5   4   18.40    3.60
   3  -5   4   18.40    3.50
   3   5   5   26.70    2.00
  -3   5  -5   22.90    4.00
   3   5   5   23.60    2.50
  -3   5  -5   22.20    3.90
  -3  -5  -5   19.10    1.90
   3  -5   5   13.90    4.00
   3  -5   5   27.50    4.20
   3  -5   5   22.40    4.10
  -3   5  -6   66.49    6.10
  -3   5  -6   72.19    6.10
   3  -5   6   77.79    6.70
   3  -5   6   67.59    6.20
  -3  -5  -6   83.09    3.90
   3  -5   6   79.59    6.20
  -3   5  -7    4.50    3.50
  -3   5  -7    5.20    3.60
   3  -5   7    3.50    3.90
   3  -5   7    6.50    3.80
   3  -5   7    8.30    4.10
  -3  -5  -7   10.00    2.20
  -3   5  -8   -2.70    3.40
  -3   5  -8    1.60    3.70
   3  -5   8   -2.10    3.60
   3  -5   8    3.00    4.10
   3  -5   8    1.50    4.10
  -3  -5  -8    0.60    2.20
  -3   5  -9   28.00    5.40
  -3   5  -9   32.10    5.30
   3  -5   9   30.40    5.60
  -3  -5  -9   27.70    3.40
   3  -5   9   31.60    5.30
   3  -5   9   32.10    5.80
  -3   5 -10   32.50    5.90
  -3   5 -10   23.20    5.40
   3  -5  10   21.80    5.50
   3  -5  10   29.40    5.90
  -3  -5 -10   25.90    3.60
   3  -5  10   27.40    5.60
  -3   5 -11  127.69    9.50
  -3   5 -11   91.09    8.10
  -3  -5 -11   94.49    6.30
   3  -5  11  106.39    8.90
   3  -5  11  124.99   10.20
  -3   5 -12  240.58   12.60
  -3   5 -12  244.38   13.20
   3  -5  12  214.58   12.40
  -3  -5 -12  222.08    9.90
   3  -5  12  237.18   13.50
  -3   5 -13   91.09    9.30
  -3   5 -13   75.09    8.10
   3  -5  13   83.69    9.20
   3  -5  13   94.39    9.20
  -3   5 -14  210.98   14.30
  -3   5 -14  193.78   12.60
   3  -5  14  210.68   13.40
  -3   5 -15    5.80    6.80
  -3   5 -15    7.40    6.20
   3  -5  15   13.10    7.20
  -3   5 -16   34.90    7.60
  -3   5 -16   26.00    8.20
   3  -5  16   23.30    8.30
  -3   5 -17   19.10    9.10
   3  -5  17   24.00    8.20
   3  -5  17   16.30    7.90
   3   6 -19   -1.70    6.60
   3   6 -18   60.19    9.70
  -3  -6  18   46.60    9.60
   3   6 -17   16.50    7.40
  -3  -6  17   19.50    7.10
   3   6 -16   24.00    7.40
  -3  -6  16   15.90    7.30
   3   6 -15  181.58   12.50
  -3  -6  15  191.08   12.20
   3   6 -14   66.99    7.80
  -3  -6  14   86.99    8.90
   3   6 -13    4.50    5.30
  -3  -6  13    2.60    5.60
   3   6 -12   -1.80    4.30
  -3  -6  12    8.30    4.90
   3  -6 -12    1.10    2.50
   3   6 -11    3.70    4.10
  -3  -6  11   -4.80    3.70
   3  -6 -11    2.80    1.80
   3   6 -10  172.88    9.40
   3  -6 -10  176.38    6.10
  -3  -6  10  157.98    9.20
   3   6  -9  164.88    9.00
  -3  -6   9  180.78    9.20
   3  -6  -9  182.48    6.30
  -3  -6   9  177.78    9.10
   3   6  -8 1379.16   38.80
   3  -6  -8 1352.36   35.80
  -3  -6   8 1384.46   38.50
   3  -6  -8 1368.76   35.20
   3  -6  -8 1392.96   35.90
   3  -6  -8 1378.06   35.40
  -3  -6   8 1328.27   38.10
   3   6  -7    1.20    3.10
   3  -6  -7    2.10    1.10
   3  -6  -7   -0.70    1.80
  -3  -6   7    3.20    2.90
  -3  -6   7   -0.20    3.00
   3  -6  -7    3.90    1.70
  -3  -6   7    9.50    4.00
   3  -6  -7    1.80    1.50
   3   6  -6  133.39    6.90
  -3  -6   6  132.89    7.10
   3  -6  -6  138.99    5.50
   3  -6  -6  129.99    6.20
  -3  -6   6  128.99    7.80
  -3  -6   6  149.29    6.80
   3  -6  -6  134.19    4.90
   3  -6  -6  137.59    5.50
   3  -6  -6  133.99    4.10
   3   6  -5  150.78    7.20
   3  -6  -5  146.49    5.80
  -3  -6   5  145.49    6.90
  -3  -6   5  139.59    7.80
   3  -6  -5  140.99    5.80
  -3  -6   5  141.09    6.30
   3  -6  -5  144.29    6.40
   3  -6  -5  144.69    5.20
   3  -6  -5  153.88    8.20
   3   6  -4  169.88    7.20
   3  -6  -4  146.49    6.20
  -3  -6   4  150.28    7.90
  -3  -6   4  167.38    6.20
   3  -6  -4  150.68    6.60
   3  -6  -4  150.38    5.70
   3  -6  -4  152.78    8.20
  -3  -6   4  162.48    6.80
  -3  -6   4  169.68    6.40
   3  -6  -4  157.18    6.20
   3   6  -3  116.29    6.00
   3  -6  -3  125.19    5.60
   3  -6  -3  130.39    5.60
   3  -6  -3  127.49    5.20
  -3  -6   3  140.69    7.20
   3  -6  -3  115.99    7.30
  -3  -6   3  127.19    4.90
   3  -6  -3  127.79    5.70
  -3  -6   3  119.79    5.00
  -3  -6   3  122.79    4.60
  -3   6   2  209.68    6.80
   3   6  -2  217.68    7.90
   3  -6  -2  227.28    9.80
   3  -6  -2  209.08    7.80
   3  -6  -2  217.58    7.90
  -3  -6   2  208.88    6.00
   3  -6  -2  205.68    7.50
  -3  -6   2  203.28    9.10
  -3  -6   2  205.78    6.40
  -3  -6   2  206.78    6.40
   3   6  -1    3.20    1.80
  -3   6   1    2.70    1.70
   3   6  -1    3.90    1.60
   3  -6  -1    3.90    3.30
   3  -6  -1    1.20    2.20
   3  -6  -1    4.60    2.30
  -3  -6   1    2.30    2.80
   3  -6  -1    6.80    2.50
   3   6   0 1010.10   26.60
  -3   6   0 1044.00   27.80
   3   6   0 1025.50   26.30
   3   6   0  997.70   27.30
   3  -6   0 1010.50   30.00
   3  -6   0 1020.20   28.40
   3  -6   0 1007.60   28.20
  -3  -6   0 1045.90   29.00
   3  -6   0 1014.60   28.40
   3   6   1  370.76   11.00
  -3   6  -1  364.26   12.00
   3   6   1  369.76    9.80
   3  -6   1  383.86   12.70
  -3  -6  -1  382.96   12.90
   3  -6   1  368.06   13.90
   3  -6   1  360.76   12.40
   3  -6   1  377.86   12.60
  -3   6  -2   32.60    3.60
   3   6   2   35.30    2.60
   3  -6   2   35.70    4.20
   3  -6   2   36.90    4.00
  -3  -6  -2   42.50    4.40
   3  -6   2   42.00    4.40
   3  -6   2   21.60    4.50
  -3   6  -3  101.59    6.30
   3  -6   3  126.09    7.20
   3  -6   3  118.49    7.10
   3  -6   3  116.29    7.70
  -3  -6  -3  131.39    6.70
   3  -6   3  131.69    6.80
   3   6   4   19.10    1.80
  -3   6  -4   11.80    3.60
  -3   6  -4   12.60    4.00
   3  -6   4   23.20    4.30
   3  -6   4   11.10    3.50
   3  -6   4   25.30    4.90
   3  -6   4   21.80    4.40
  -3   6  -5    0.90    3.40
   3   6   5    1.90    1.60
  -3   6  -5   -4.40    3.10
   3  -6   5    2.00    3.30
   3  -6   5   -1.40    3.30
   3  -6   5    1.40    3.80
   3  -6   5   -0.90    3.70
  -3   6  -6   84.19    6.70
  -3   6  -6   66.29    6.60
   3  -6   6   72.99    7.10
   3  -6   6   68.19    6.50
   3  -6   6   67.29    6.50
  -3   6  -7  334.97   13.60
  -3   6  -7  281.27   12.50
   3  -6   7  330.27   14.30
  -3  -6  -7  314.57    9.20
   3  -6   7  308.17   13.10
   3  -6   7  328.07   13.20
  -3   6  -8   10.60    4.50
  -3   6  -8   18.80    4.80
   3  -6   8   17.30    5.10
   3  -6   8   22.20    5.50
  -3  -6  -8   16.40    2.30
   3  -6   8   16.90    5.10
  -3   6  -9   45.40    6.50
  -3   6  -9   40.60    6.20
   3  -6   9   40.50    6.50
   3  -6   9   45.30    6.50
   3  -6   9   45.70    6.30
  -3   6 -10  264.87   12.70
  -3   6 -10  242.98   12.70
   3  -6  10  264.87   12.80
   3  -6  10  248.28   13.10
   3  -6  10  252.87   12.80
  -3   6 -11   36.60    6.40
  -3   6 -11   44.00    7.50
   3  -6  11   28.50    6.90
   3  -6  11   28.60    6.60
   3  -6  11   38.40    6.90
  -3   6 -12   85.99    8.70
  -3   6 -12   59.89    8.20
   3  -6  12   79.49    9.10
   3  -6  12   88.79    8.80
   3  -6  12   64.59    9.10
  -3   6 -13   12.70    5.90
  -3   6 -13   13.60    6.50
   3  -6  13   15.20    7.30
   3  -6  13   13.80    7.30
   3  -6  13   15.20    7.20
  -3   6 -14    3.20    6.50
  -3   6 -14   15.30    6.80
   3  -6  14    8.50    7.20
   3  -6  14   10.80    6.60
   3  -6  14   16.50    7.20
  -3   6 -15    8.20    7.90
  -3   6 -15    6.80    6.80
   3  -6  15   13.50    7.80
   3  -6  15    5.40    6.80
   3  -6  15   -4.50    7.00
  -3   6 -16   -1.30    7.30
   3  -6  16    0.70    7.00
   3  -6  16   -4.10    6.90
   3  -6  16    4.10    8.30
   3   7 -18   23.50    8.00
  -3  -7  18   19.10    8.10
   3   7 -17   13.80    7.80
  -3  -7  17    5.10    6.90
   3   7 -16    1.50    6.90
  -3  -7  16   -1.90    6.20
   3   7 -15   58.79    8.30
  -3  -7  15   41.80    7.90
   3   7 -14    0.70    5.50
  -3  -7  14   -1.10    5.50
  -3  -7  14    4.30    6.00
   3   7 -13  217.88   13.10
  -3  -7  13  225.88   12.60
  -3  -7  13  246.78   13.10
   3   7 -12    4.00    4.90
  -3  -7  12    1.30    4.70
  -3  -7  12    3.10    5.00
   3   7 -11   -9.20    3.90
  -3  -7  11   -3.50    4.90
  -3  -7  11    1.20    4.10
  -3  -7  11    7.10    5.20
   3   7 -10   76.09    7.70
  -3  -7  10   83.09    7.60
  -3  -7  10   98.39    7.60
  -3  -7  10   79.39    8.20
   3   7  -9   10.10    4.60
  -3  -7   9   10.20    4.30
  -3  -7   9    6.30    4.00
   3  -7  -9    6.50    1.60
  -3  -7   9    1.10    4.70
   3   7  -8  207.68   10.40
  -3  -7   8  224.58   11.40
   3  -7  -8  219.78    6.90
  -3  -7   8  199.28    9.60
  -3  -7   8  202.58   10.20
   3   7  -7  160.08    8.90
   3  -7  -7  166.48    5.20
   3  -7  -7  169.88    6.10
  -3  -7   7  162.88    8.30
  -3  -7   7  157.78    9.70
  -3  -7   7  155.08    8.20
   3   7  -6  115.39    7.40
  -3  -7   6  129.39    7.20
   3  -7  -6  124.09    5.30
  -3  -7   6  123.49    6.60
   3  -7  -6  121.99    4.50
  -3  -7   6  115.39    9.00
   3   7  -5   14.20    3.50
   3  -7  -5   14.80    2.60
  -3  -7   5   15.70    3.10
   3  -7  -5   17.20    3.10
  -3  -7   5   19.90    4.60
   3  -7  -5   18.00    2.20
   3  -7  -5   14.90    4.60
   3  -7  -5   17.00    2.50
  -3  -7   5   17.20    3.50
   3   7  -4  111.39    6.50
   3  -7  -4  108.29    4.70
   3  -7  -4  117.19    5.80
   3  -7  -4  103.39    7.90
  -3  -7   4  104.29    7.70
  -3  -7   4  118.59    5.50
  -3  -7   4  108.69    4.90
   3  -7  -4  106.19    5.10
   3  -7  -4  106.09    5.30
  -3  -7   4  109.99    5.10
   3   7  -3  672.03   20.10
  -3  -7   3  662.63   18.60
   3  -7  -3  665.63   18.90
  -3  -7   3  698.43   18.20
   3  -7  -3  677.13   19.60
   3  -7  -3  679.83   19.50
  -3  -7   3  670.53   18.60
  -3  -7   3  662.73   21.50
   3  -7  -3  693.73   22.30
   3  -7  -3  674.73   19.40
  -3   7   2  285.27    8.50
   3   7  -2  259.07    9.90
   3  -7  -2  275.97    9.40
   3  -7  -2  281.97    9.70
  -3  -7   2  257.67    7.90
   3  -7  -2  284.77   12.10
   3  -7  -2  283.87    9.70
  -3  -7   2  272.67    8.00
  -3  -7   2  272.77   11.40
  -3  -7   2  280.57    7.40
   3   7  -1 1195.48   32.40
  -3   7   1 1183.88   31.60
   3  -7  -1 1174.58   32.40
   3  -7  -1 1165.68   32.60
   3  -7  -1 1212.68   35.20
   3  -7  -1 1205.08   32.70
  -3  -7   1 1203.78   34.30
   3   7   0   70.69    4.50
   3   7   0   67.49    3.20
  -3   7   0   74.89    4.50
   3   7   0   69.19    2.70
  -3  -7   0   57.29    5.40
   3  -7   0   57.39    4.80
   3  -7   0   67.09    5.10
   3  -7   0   70.49    5.10
   3  -7   0   66.09    6.30
   3   7   1  102.69    5.10
  -3   7  -1   99.49    5.70
  -3  -7  -1  103.19    6.70
   3  -7   1  101.19    6.40
   3  -7   1  109.39    6.20
   3  -7   1  127.59    8.80
   3  -7   1  100.79    6.10
  -3   7  -2  120.89    6.50
   3   7   2  121.09    5.40
   3  -7   2  124.49    7.10
  -3  -7  -2  125.89    7.50
   3  -7   2  108.49    8.30
   3  -7   2  127.29    7.00
   3  -7   2  118.29    7.20
  -3   7  -3  322.57   12.10
  -3  -7  -3  326.17   12.40
   3  -7   3  340.27   14.10
   3  -7   3  336.07   12.60
   3  -7   3  318.27   12.50
   3  -7   3  339.27   12.40
  -3   7  -4   80.79    6.30
   3  -7   4   79.19    6.70
   3  -7   4   82.19    7.80
   3  -7   4   83.69    6.90
   3  -7   4   84.39    6.90
  -3   7  -5  979.80   29.60
  -3   7  -5  955.80   28.80
   3  -7   5 1013.80   30.90
   3  -7   5  989.20   29.30
   3  -7   5  950.50   29.30
   3  -7   5  962.90   29.30
  -3   7  -6   17.80    4.80
  -3   7  -6    5.70    3.60
   3  -7   6    3.40    4.70
   3  -7   6    1.30    4.50
   3  -7   6    2.60    4.50
   3  -7   6    5.80    4.70
  -3   7  -7   61.09    6.20
  -3   7  -7   50.59    6.50
   3  -7   7   56.39    6.50
   3  -7   7   65.89    7.80
   3  -7   7   59.69    7.20
   3  -7   7   57.09    6.80
  -3   7  -8   23.90    5.90
  -3   7  -8   26.00    6.20
   3  -7   8   30.10    6.50
   3  -7   8   30.10    5.80
   3  -7   8   23.70    5.60
  -3   7  -9   -3.70    4.30
  -3   7  -9   10.50    5.20
   3  -7   9   -0.70    5.40
   3  -7   9    5.10    5.00
   3  -7   9    5.30    5.40
  -3   7 -10   50.49    7.70
  -3   7 -10   48.80    7.70
   3  -7  10   48.50    7.90
   3  -7  10   50.69    7.50
   3  -7  10   35.40    6.70
  -3   7 -11   36.50    7.10
  -3   7 -11   40.20    7.70
   3  -7  11   37.10    7.60
   3  -7  11   29.60    7.60
   3  -7  11   41.40    7.60
  -3   7 -12   65.39    8.50
  -3   7 -12   57.39    8.30
   3  -7  12   62.19    9.00
   3  -7  12   54.29    8.50
   3  -7  12   57.49    8.80
  -3   7 -13   69.59    9.00
  -3   7 -13   76.69   10.10
   3  -7  13   65.39    9.30
   3  -7  13   60.89    9.10
   3  -7  13   60.09    8.70
  -3   7 -14   44.30    8.60
  -3   7 -14   34.30    9.00
   3  -7  14   31.50    8.00
   3  -7  14   41.30    8.70
   3  -7  14   29.40    8.00
  -3   7 -15    3.80    7.20
   3  -7  15   15.80    7.80
   3  -7  15    3.20    7.40
   3  -7  15    3.10    7.40
   3   8 -17  102.29   11.70
  -3  -8  17   72.49   10.70
  -3  -8  17   86.29   11.60
  -3  -8  17   93.29   11.10
   3   8 -16   13.60    7.00
  -3  -8  16   12.90    9.00
  -3  -8  16   10.70    7.20
  -3  -8  16   11.80    6.90
   3   8 -15   -3.70    5.80
  -3  -8  15    7.90    7.30
  -3  -8  15    1.20    6.60
  -3  -8  15   -5.30    6.80
   3   8 -14   10.90    6.20
  -3  -8  14    7.10    6.30
  -3  -8  14    9.90    6.80
  -3  -8  14    8.60    6.30
   3   8 -13    4.70    6.10
  -3  -8  13    5.70    5.60
  -3  -8  13    2.40    6.60
  -3  -8  13    0.80    5.50
   3   8 -12  187.68   12.30
  -3  -8  12  170.98   10.70
  -3  -8  12  194.98   11.60
  -3  -8  12  167.38   12.70
   3   8 -11   42.20    7.30
  -3  -8  11   52.19    8.10
  -3  -8  11   49.40    7.40
  -3  -8  11   49.70    6.80
   3   8 -10   42.40    7.00
  -3  -8  10   49.20    7.80
  -3  -8  10   29.60    5.60
  -3  -8  10   45.80    6.90
   3   8  -9   11.10    5.10
  -3  -8   9   11.30    6.30
  -3  -8   9   16.40    5.30
  -3  -8   9   16.20    5.00
   3   8  -8   39.30    6.10
  -3  -8   8   38.50    5.10
  -3  -8   8   31.50    5.50
  -3  -8   8   40.00    6.90
   3   8  -7  220.38   11.10
  -3  -8   7  219.98   12.10
  -3  -8   7  242.38   10.20
   3  -8  -7  232.58    7.30
  -3  -8   7  239.38   10.70
   3   8  -6   98.29    7.50
  -3  -8   6   76.49    5.70
  -3  -8   6   98.69    6.80
  -3  -8   6   85.99    5.80
   3  -8  -6   88.59    4.40
  -3  -8   6   73.89    7.70
   3   8  -5  309.77   12.60
   3  -8  -5  318.27   10.30
  -3  -8   5  314.37   10.70
   3  -8  -5  329.57   10.20
   3  -8  -5  326.27   14.20
  -3  -8   5  339.97   14.20
   3  -8  -5  319.97   11.10
  -3  -8   5  329.97   11.10
   3   8  -4   49.10    5.10
   3  -8  -4   46.90    4.30
   3  -8  -4   51.99    3.90
  -3  -8   4   55.79    4.10
   3  -8  -4   49.20    6.50
   3  -8  -4   45.90    3.40
  -3  -8   4   50.99    3.50
  -3  -8   4   52.89    6.40
   3   8  -3    5.90    3.20
   3  -8  -3    4.80    2.70
  -3  -8   3    6.20    2.00
   3  -8  -3    2.60    2.20
  -3  -8   3    7.50    4.30
   3  -8  -3   11.70    2.90
   3  -8  -3    6.90    4.60
  -3  -8   3    6.10    1.60
   3   8  -2   17.70    3.50
   3  -8  -2   20.20    3.40
  -3  -8   2   17.50    1.50
   3  -8  -2   18.30    5.10
   3  -8  -2   15.90    3.00
   3  -8  -2   15.20    3.30
  -3  -8   2   10.30    4.40
  -3   8   1  328.87   10.30
   3   8  -1  321.07    9.60
   3   8  -1  346.47   11.80
   3  -8  -1  333.07   11.30
   3  -8  -1  324.37   14.30
  -3  -8   1  314.87   13.60
   3  -8  -1  337.17   11.60
   3  -8  -1  329.77   11.50
  -3   8   0   -0.50    2.20
   3   8   0    3.70    2.60
   3  -8   0   -0.20    2.80
  -3  -8   0    4.80    4.20
   3  -8   0   -0.80    2.90
   3  -8   0    1.00    3.00
   3  -8   0    5.70    4.70
   3   8   1    1.20    2.40
  -3   8  -1   -0.50    2.50
  -3  -8  -1    1.40    3.50
   3  -8   1    3.50    4.50
   3  -8   1    2.70    3.10
   3  -8   1   -1.50    2.90
   3  -8   1   -1.20    3.20
  -3   8  -2    8.20    3.30
   3  -8   2    6.90    5.10
   3  -8   2    7.60    3.60
  -3  -8  -2    2.90    3.60
   3  -8   2    9.40    3.60
   3  -8   2    0.40    3.60
  -3   8  -3   90.69    6.60
   3  -8   3   78.69    6.50
   3  -8   3  103.09    7.40
   3  -8   3   86.89    7.00
   3  -8   3   78.89    8.30
  -3  -8  -3   79.29    7.00
  -3   8  -4   45.10    5.30
   3  -8   4   58.79    6.30
   3  -8   4   56.19    5.90
   3  -8   4   51.89    7.10
  -3  -8  -4   56.89    6.10
   3  -8   4   48.90    5.70
  -3   8  -5   18.10    4.50
   3  -8   5   22.40    4.90
   3  -8   5   11.90    5.70
   3  -8   5   27.70    5.30
   3  -8   5   26.10    5.60
  -3   8  -6   32.90    5.70
   3  -8   6   59.29    6.50
   3  -8   6   39.10    6.30
   3  -8   6   28.30    6.60
   3  -8   6   41.30    6.50
  -3   8  -7   69.49    7.60
  -3   8  -7   73.29    7.20
   3  -8   7   87.49    8.40
   3  -8   7   72.99    7.90
   3  -8   7   85.79    9.10
   3  -8   7   91.69    8.50
  -3   8  -8  220.28   12.50
  -3   8  -8  188.88   10.90
   3  -8   8  210.98   12.20
   3  -8   8  181.48   13.10
   3  -8   8  210.18   12.30
   3  -8   8  177.48   11.80
  -3   8  -9  140.79   10.30
  -3   8  -9  134.39   10.60
   3  -8   9  128.49   10.70
   3  -8   9  133.49   10.80
   3  -8   9  141.79   11.80
   3  -8   9  135.89   10.60
  -3   8 -10  101.79    9.60
  -3   8 -10  110.49   10.00
   3  -8  10   92.49   10.70
   3  -8  10   68.59    8.80
   3  -8  10  100.99    9.80
   3  -8  10   95.29    9.80
  -3   8 -11   37.90    7.10
  -3   8 -11   21.00    7.30
   3  -8  11   29.50    7.90
   3  -8  11   40.50    8.40
   3  -8  11   39.60    8.10
  -3   8 -12   40.90    8.50
   3  -8  12   41.90    8.90
   3  -8  12   40.60    9.10
   3  -8  12   32.40    8.30
  -3   8 -13    3.40    6.70
   3  -8  13   12.80    7.80
   3  -8  13   -8.50    7.80
   3  -8  13   15.20    7.30
  -3   8 -14   74.99   10.80
   3  -8  14   96.99   12.40
   3  -8  14   76.19   10.50
   3  -8  14   83.79   10.90
   3   9 -15    0.20    6.50
  -3  -9  15    9.60    7.90
  -3  -9  15    2.10    7.50
  -3  -9  15    2.80    6.20
   3   9 -14   41.80    8.80
  -3  -9  14   40.80    8.60
  -3  -9  14   35.00    9.00
  -3  -9  14   47.80    7.80
   3   9 -13    0.30    5.80
  -3  -9  13    0.60    8.00
  -3  -9  13    0.50    5.90
  -3  -9  13    6.30    6.70
   3   9 -12   64.59    8.90
  -3  -9  12   75.89    8.30
  -3  -9  12   63.19   10.20
  -3  -9  12   50.59    7.60
   3   9 -11  204.68   12.30
  -3  -9  11  225.98   12.80
  -3  -9  11  195.38   14.20
  -3  -9  11  196.78   11.90
   3   9 -10   -4.50    5.30
  -3  -9  10   -1.50    5.40
  -3  -9  10   -1.20    6.00
  -3  -9  10   -6.90    4.70
   3   9  -9  251.57   12.80
  -3  -9   9  263.37   14.50
  -3  -9   9  263.67   12.30
  -3  -9   9  264.07   12.20
   3   9  -8    4.10    4.80
  -3  -9   8    8.30    4.30
  -3  -9   8   -3.50    5.30
  -3  -9   8   -0.50    3.70
   3   9  -7    6.00    4.70
  -3  -9   7    8.20    5.80
  -3  -9   7    3.20    4.40
  -3  -9   7   -1.70    3.60
   3   9  -6   25.40    5.00
  -3  -9   6   18.90    6.10
  -3  -9   6   23.30    4.00
   3   9  -5   11.90    4.40
  -3  -9   5   22.50    5.80
  -3  -9   5   15.60    3.30
   3  -9  -5   12.40    5.50
   3  -9  -5   14.90    2.50
   3   9  -4   10.70    4.00
   3  -9  -4    2.40    2.50
   3  -9  -4    2.40    5.10
  -3  -9   4   -5.30    4.60
   3  -9  -4    2.90    2.90
  -3  -9   4    1.50    2.50
   3   9  -3   33.90    4.90
  -3  -9   3   48.40    6.80
  -3  -9   3   41.40    3.10
   3  -9  -3   51.69    7.40
   3  -9  -3   41.70    4.10
   3  -9  -3   35.70    4.10
   3   9  -2    4.60    3.50
   3  -9  -2    3.10    2.90
   3  -9  -2    1.50    2.70
   3  -9  -2   -1.70    2.90
  -3  -9   2   -5.40    4.30
   3  -9  -2   -0.90    4.90
   3   9  -1   17.40    3.80
  -3  -9   1   14.60    5.40
   3  -9  -1   16.80    3.60
   3  -9  -1   20.80    6.10
   3  -9  -1    7.30    3.30
   3  -9  -1   10.90    3.30
   3   9   0   69.39    5.70
  -3   9   0   75.39    7.10
   3  -9   0   68.29    5.40
  -3  -9   0   80.29    7.60
   3  -9   0   80.99    6.00
   3  -9   0   68.99    8.20
   3  -9   0   78.89    6.00
  -3   9  -1  244.98    9.50
   3  -9   1  244.98   10.20
   3  -9   1  267.37   10.50
   3  -9   1  255.77   10.80
   3  -9   1  221.58   13.00
  -3  -9  -1  246.18   12.30
  -3   9  -2   13.90    3.60
   3  -9   2    6.30    5.70
   3  -9   2    4.60    4.10
   3  -9   2   10.80    4.10
  -3  -9  -2    6.90    4.90
   3  -9   2    7.10    4.00
  -3   9  -3  102.09    7.20
   3  -9   3  110.39    8.00
   3  -9   3  122.39    8.20
   3  -9   3  107.79    7.70
  -3  -9  -3  118.59    8.80
   3  -9   3  124.19   10.40
  -3   9  -4    8.40    4.10
   3  -9   4    4.60    4.60
  -3  -9  -4    7.00    4.80
   3  -9   4    8.10    4.40
   3  -9   4   10.20    4.20
   3  -9   4   15.40    6.20
  -3   9  -5  135.19    8.90
   3  -9   5  141.79    9.30
   3  -9   5  120.99    8.90
   3  -9   5  133.29    9.30
   3  -9   5  143.49   11.60
  -3   9  -6   58.29    6.70
   3  -9   6   57.69    7.00
   3  -9   6   41.90    6.80
   3  -9   6   50.79    7.20
   3  -9   6   45.80    8.20
  -3   9  -7   46.70    6.80
   3  -9   7   49.40    7.30
   3  -9   7   39.80    6.70
   3  -9   7   61.79    7.90
   3  -9   7   52.69    8.60
  -3   9  -8    5.80    5.50
   3  -9   8   -2.30    5.60
   3  -9   8    3.30    5.40
   3  -9   8    9.30    7.00
   3  -9   8    3.00    5.90
  -3   9  -9   35.10    6.70
   3  -9   9   22.40    7.30
   3  -9   9   16.90    6.90
   3  -9   9   33.80    8.40
   3  -9   9   14.10    6.20
  -3   9 -10   10.30    6.00
   3  -9  10   17.80    7.20
   3  -9  10    9.00    6.50
   3  -9  10   19.50    7.70
   3  -9  10   17.50    7.20
  -3   9 -11   30.10    7.90
   3  -9  11   39.60    8.50
   3  -9  11   39.80    9.00
   3  -9  11   42.60    8.30
   3  -9  11   33.40    8.30
  -3   9 -12    1.30    7.20
   3  -9  12   -1.30    6.20
   3  -9  12   13.60    7.60
   3  -9  12  -11.00    6.00
   3  -9  12  -10.80    6.70
  -3   9 -13   76.09   10.20
   3  -9  13   73.99   11.40
   3  -9  13   81.19   11.30
   3  -9  13   75.19   10.30
   3  -9  13   71.79   11.10
   3  10 -14    2.90    7.00
   3  10 -14    6.20    7.10
  -3 -10  14    3.90    6.70
  -3 -10  14    2.60    8.30
   3  10 -13    4.50    7.30
   3  10 -13   13.70    7.10
  -3 -10  13    3.30    6.40
  -3 -10  13    8.00    8.20
   3  10 -12   -2.10    5.70
  -3 -10  12   -4.80    7.20
  -3 -10  12    4.20    6.10
   3  10 -11   19.80    7.20
  -3 -10  11   25.30    6.20
  -3 -10  11   31.00    8.50
   3  10 -10   32.60    7.00
  -3 -10  10   11.40    5.50
  -3 -10  10   17.80    7.40
   3  10  -9   74.39    8.50
  -3 -10   9   58.49    6.60
  -3 -10   9   73.19    9.80
   3  10  -8    0.30    5.50
  -3 -10   8   -3.30    7.20
  -3 -10   8    0.60    4.30
   3  10  -7  268.67   13.70
  -3 -10   7  264.37   15.10
  -3 -10   7  289.07   11.40
   3  10  -6   12.90    5.20
  -3 -10   6    1.10    5.90
  -3 -10   6    2.60    3.30
   3  10  -5   -0.60    4.50
   3 -10  -5   -1.00    5.60
  -3 -10   5   -7.20    5.40
   3  10  -4  217.08   11.30
   3 -10  -4  242.48   13.60
  -3 -10   4  237.08   13.40
   3  10  -3   35.50    5.50
   3 -10  -3   26.00    6.80
  -3 -10   3   29.70    7.30
   3 -10  -3   34.90    5.20
   3  10  -2    1.10    3.80
   3 -10  -2    0.40    3.10
  -3 -10   2    6.50    6.00
   3 -10  -2    6.90    5.90
   3 -10  -1  220.18    9.50
   3 -10  -1  234.78   13.60
  -3 -10   1  221.98   12.40
   3 -10   0    0.00    3.60
  -3 -10   0    5.00    5.10
   3 -10   0   -2.20    5.90
  -3 -10  -1  106.49    9.40
   3 -10   1   72.59    9.40
   3 -10   1   90.89    6.70
   3 -10   1   80.99    6.60
   3 -10   2    5.00    4.30
   3 -10   2   -1.90    4.00
  -3 -10  -2    6.10    5.60
   3 -10   2   -6.70    5.80
   3 -10   3  118.19    8.30
  -3 -10  -3  103.99    9.30
   3 -10   3  112.39    8.40
   3 -10   3   84.89   10.20
   3 -10   4    8.10    6.80
   3 -10   4    7.60    4.80
   3 -10   4    1.70    4.70
   3 -10   4   11.80    5.20
  -3  10  -5   -4.30    4.40
   3 -10   5    8.80    7.00
   3 -10   5   11.30    5.10
   3 -10   5    0.60    5.10
   3 -10   5   -0.50    4.90
  -3  10  -6   -1.70    4.80
   3 -10   6   -1.30    5.40
   3 -10   6    0.80    5.50
   3 -10   6    0.50    6.90
   3 -10   6    1.30    5.20
  -3  10  -7   -1.30    5.00
   3 -10   7    0.60    5.60
   3 -10   7    6.00    6.10
   3 -10   7    3.30    5.70
   3 -10   7    3.90    7.10
  -3  10  -8    4.10    5.80
   3 -10   8    7.30    7.60
   3 -10   8   -2.10    6.00
   3 -10   8    7.80    6.00
   3 -10   8   -0.20    6.10
  -3  10  -9    4.10    6.00
   3 -10   9    3.40    6.30
   3 -10   9    4.60    8.60
   3 -10   9   -5.80    6.10
   3 -10   9   -6.50    6.20
  -3  10 -10    0.80    6.30
   3 -10  10    3.80    7.00
   3 -10  10    5.70    7.00
   3 -10  10  -13.50    6.70
   3 -10  10    0.00    7.70
  -3  10 -11   36.90    8.40
   3 -10  11   44.60    9.10
   3 -10  11   31.90    8.20
   3 -10  11   26.10    9.40
   3 -10  11   37.60    8.70
   3  11 -11   29.10    7.70
  -3 -11  11   26.20    6.30
  -3 -11  11   27.50    9.20
   3  11 -10    7.00    6.20
  -3 -11  10   -7.00    5.10
  -3 -11  10   12.70    8.00
   3  11  -9   41.10    8.00
  -3 -11   9   43.80    6.80
  -3 -11   9   47.40    9.20
   3  11  -8   24.10    6.70
  -3 -11   8   29.00    8.30
   3  11  -7   84.89    9.10
  -3 -11   7   78.79   10.30
   3  11  -6   -5.90    5.00
  -3 -11   6    4.20    6.80
   3  11  -5   13.00    5.80
  -3 -11   5   31.70    8.00
   3 -11  -5   30.20    7.60
   3  11  -4   22.90    5.80
  -3 -11   4    5.10    7.40
   3 -11  -4   13.90    7.00
  -3 -11   3   35.70    8.30
   3 -11  -3   18.30    7.40
   3 -11  -2   51.29    9.30
  -3 -11   2   37.20    7.50
   3 -11  -1   54.59    9.00
  -3 -11   1   50.99    8.00
   3 -11   0   -2.20    3.70
  -3 -11   0   -2.00    5.40
   3 -11   0    7.40    7.70
   3 -11   1  108.39   11.40
  -3 -11  -1  103.59    9.70
   3 -11   1  110.29    7.50
  -3 -11  -2  100.89    9.30
   3 -11   2  100.19   11.20
   3 -11   2   76.39    7.00
  -3 -11  -3    2.20    6.20
   3 -11   3   10.40    7.50
   3 -11   3   15.40    5.20
   3 -11   4   59.89    7.10
   3 -11   4   57.09    9.60
   3 -11   5    7.80    5.80
   3 -11   5    3.60    5.50
   3 -11   5    3.30    8.70
   3 -11   6    9.70    6.00
   3 -11   6   16.00    6.20
   3 -11   6    9.70    8.20
   3 -11   7    8.90    6.80
   3 -11   7   -0.70    7.60
   3 -11   7    7.20    6.10
   3 -11   8   98.29   10.00
   3 -11   8   88.39   11.60
   3 -11   8   82.89    9.50
   3  12  -8    7.60    6.90
  -3 -12   8    8.70    7.90
   3  12  -7   -0.10    6.10
  -3 -12   7    6.90    7.80
  -3 -12   6   36.80    9.90
  -3 -12   5  109.09   11.40
   3 -12  -5  123.09   11.90
  -3 -12   4   25.20    8.80
   3 -12  -4   36.40    9.40
  -3 -12   3   91.39   10.60
   3 -12  -3   82.19   10.70
   3 -12  -2    3.20    8.20
  -3 -12   2   -1.40    6.50
  -3 -12   1    8.90    7.70
   3 -12  -1   -1.60    7.00
   3 -12   0    3.10    7.50
  -3 -12   0    0.80    7.00
   3 -12   1   31.70    9.00
  -3 -12  -1   42.30    8.50
  -3 -12  -2    4.50    6.80
   3 -12   2    2.30    8.70
  -3 -12  -3   24.40    7.90
   3 -12   3   19.70    8.60
   3 -12   4   18.10    9.00
   3 -12   4    3.90    5.40
   3 -12   5    4.80    5.80
   3 -12   5    1.10    8.60
   4   0 -22    0.40    5.70
   4   0 -21   -1.50    5.50
   4   0 -20   35.90    6.50
   4   0 -19    4.60    5.00
   4   0 -18    3.40    4.80
   4   0 -17    4.40    4.50
   4   0 -16   88.89    7.30
   4   0 -15   -0.30    3.70
   4   0 -14 1018.70   29.90
   4   0 -13    0.90    3.00
   4   0 -12  835.62   24.60
   4   0 -11    2.50    2.50
   4   0  -9    2.60    2.10
   4   0  -8 2156.88   56.29
   4   0  -7   -1.90    1.50
  -4   0   6 3789.22   98.89
  -4   0   6 3971.60   99.99
   4   0  -6 3921.41   98.99
  -4   0   5   -0.90    1.00
  -4   0   5    0.80    1.30
   4   0  -5    0.10    1.20
   4   0  -4   27.20    2.00
  -4   0   4   28.80    2.20
  -4   0   4   22.90    1.90
   4   0  -4   26.90    2.30
  -4   0   3   -1.00    0.90
   4   0  -3   -1.00    1.00
   4   0  -3   -0.50    1.00
  -4   0   3    0.70    0.90
   4   0  -2  561.74   15.50
   4   0  -2  585.74   15.90
   4   0  -2  614.94   15.90
  -4   0   2  571.34   15.50
  -4   0   2  580.94   15.80
   4   0  -1    2.40    1.10
   4   0  -1    0.00    0.80
  -4   0   1   -0.20    1.10
  -4   0   1    0.60    0.80
  -4   0   1    2.40    0.70
   4   0  -1    0.50    1.00
  -4   0   1    0.30    1.00
   4   0   0  109.19    4.20
   4   0   0  106.69    3.80
  -4   0   0  106.59    4.20
   4   0   0  107.19    3.30
  -4   0   0  113.19    3.70
  -4   0   0  106.69    4.30
  -4   0   0  110.19    3.30
   4   0   0  110.99    4.40
   4   0   1    4.00    1.60
   4   0   1    0.80    1.40
   4   0   1   -0.90    0.90
   4   0   1    0.60    1.10
   4   0   1    0.00    0.70
  -4   0  -1    0.70    1.30
   4   0   2  136.49    5.20
   4   0   2  131.79    5.20
  -4   0  -2  132.19    5.30
   4   0   3   -0.80    1.10
   4   0   3    0.20    1.60
  -4   0  -3   -0.20    1.50
   4   0   4  269.07    9.20
  -4   0  -4  265.57    9.30
  -4   0  -5    1.70    2.20
   4   0   5   -1.30    1.90
   4   0   6  414.76   13.10
  -4   0  -6  374.26   13.10
   4   0   7    2.20    2.80
  -4   0  -7    0.60    2.60
  -4   0  -8 1175.78   33.60
   4   0   8 1178.78   33.20
  -4   0  -9   -3.90    3.20
   4   0   9   -2.40    2.90
  -4   0 -10  137.09    8.20
   4   0  10  134.59    8.30
   4   0  11   -2.80    4.00
  -4   0 -11   -4.40    3.80
  -4   0 -12   24.30    5.50
   4   0  12   23.00    5.10
   4   0  13   -0.10    4.70
  -4   0 -13   -7.20    4.30
   4   0  14   40.10    6.80
  -4   0 -14   43.00    6.90
   4   0  15   -3.40    5.20
  -4   0 -15  -10.60    5.80
  -4   0 -16   67.59    9.40
   4   0  16   71.69    8.30
  -4   0 -17    7.30    7.40
   4   0  17    7.10    5.80
   4   0  18    3.50    6.90
  -4   0 -18    1.30    7.50
   4   1 -22   -4.20    5.70
   4  -1 -22    2.00    5.40
   4   1 -21   52.39    7.80
   4  -1 -21   46.90    6.90
   4   1 -20   10.70    6.10
   4  -1 -20   28.40    5.70
   4   1 -19  132.39   10.00
   4  -1 -19  124.29    8.90
   4   1 -18    9.20    5.10
   4  -1 -18   15.40    4.90
   4   1 -17  269.97   13.00
   4  -1 -17  294.17   12.30
   4   1 -16   59.79    6.70
   4  -1 -16   54.99    5.90
   4   1 -15    5.80    3.90
   4  -1 -15    2.90    3.80
   4   1 -14   17.90    4.60
   4  -1 -14    8.30    3.70
   4   1 -13    6.20    3.80
   4  -1 -13    1.70    3.20
   4   1 -12  212.28    9.50
   4   1 -11   20.90    3.50
   4  -1 -11   30.50    3.70
   4   1 -10   -3.20    2.00
   4  -1 -10    0.40    2.20
   4   1  -9  537.05   16.00
   4  -1  -9  498.05   15.40
   4   1  -8  100.19    5.10
   4  -1  -8   97.79    4.80
   4   1  -7    8.60    2.10
   4  -1  -7    6.20    2.00
   4   1  -6  992.90   26.20
   4  -1  -6  948.81   26.00
  -4  -1   6  964.10   26.00
   4   1  -5  744.43   20.20
  -4   1   5  758.62   20.40
  -4   1   5  745.83   20.10
  -4  -1   5  727.13   20.20
   4  -1  -5  738.93   20.40
   4  -1  -5  733.83   20.10
  -4  -1   5  732.93   20.00
   4   1  -4 2436.96   63.99
  -4   1   4 2565.44   64.09
  -4   1   4 2508.55   64.29
   4  -1  -4 2526.15   64.09
   4  -1  -4 2496.65   64.39
  -4  -1   4 2512.65   64.09
  -4  -1   4 2531.55   63.89
  -4   1   3   53.99    2.70
   4   1  -3   55.69    2.50
   4   1  -3   47.30    2.60
  -4   1   3   59.89    2.90
  -4  -1   3   60.49    2.70
   4  -1  -3   52.09    2.80
  -4  -1   3   54.69    2.40
   4  -1  -3   52.19    2.90
  -4   1   2  748.43   20.50
  -4   1   2  804.82   20.90
   4   1  -2  775.52   20.10
  -4   1   2  784.72   20.50
  -4   1   2  759.92   20.60
   4   1  -2  754.82   20.30
   4  -1  -2  762.62   20.60
   4  -1  -2  778.72   20.60
  -4  -1   2  772.82   20.00
   4  -1  -2  763.42   20.80
  -4  -1   2  780.72   20.30
  -4   1   1   22.20    2.10
   4   1  -1   12.90    1.40
   4   1  -1   15.20    1.20
  -4   1   1   17.00    1.60
  -4   1   1   14.50    1.50
  -4   1   1   18.30    1.80
   4   1  -1   17.70    1.70
  -4  -1   1   15.20    1.50
   4  -1  -1   19.20    1.70
   4  -1  -1   15.00    1.90
   4  -1  -1   21.80    2.00
   4  -1  -1   18.00    1.90
  -4  -1   1   16.20    1.00
  -4   1   0  263.87    7.60
   4   1   0  258.77    7.80
   4   1   0  266.47    7.10
  -4   1   0  246.08    8.10
  -4   1   0  253.27    8.20
   4   1   0  256.57    7.80
  -4   1   0  266.97    7.80
   4  -1   0  256.47    8.20
   4  -1   0  270.87    8.10
   4  -1   0  251.87    7.60
  -4  -1   0  256.67    7.80
   4  -1   0  243.88    8.30
   4  -1   0  257.07    7.90
  -4   1  -1 3943.51   99.89
   4   1   1 3909.11   99.39
   4   1   1 3856.31   99.49
   4  -1   1 3829.92   99.79
   4  -1   1 3979.40   99.49
   4  -1   1 3929.21   99.19
   4  -1   1 3916.11  100.09
  -4  -1  -1 4013.70   99.49
   4  -1   1 3947.10   99.89
   4   1   2   57.89    3.20
  -4   1  -2   60.99    3.70
   4   1   2   54.59    3.10
   4  -1   2   59.09    3.30
  -4  -1  -2   59.99    3.30
   4  -1   2   56.99    3.60
   4  -1   2   53.99    3.90
   4  -1   2   60.19    3.00
  -4   1  -3  200.68    7.40
   4   1   3  190.08    6.80
   4   1   3  191.88    6.80
  -4  -1  -3  192.28    7.00
   4  -1   3  189.98    7.30
   4   1   4   39.00    3.30
  -4   1  -4   32.30    3.50
   4   1   4   34.70    2.40
   4  -1   4   34.60    3.60
  -4  -1  -4   35.10    3.20
  -4   1  -5   10.90    2.80
   4   1   5   11.80    2.50
   4  -1   5   11.00    2.70
  -4  -1  -5   16.60    2.70
   4   1   6 1086.79   30.10
  -4   1  -6 1111.89   30.90
   4  -1   6 1080.39   30.70
  -4  -1  -6 1091.19   30.40
  -4   1  -7  356.56   13.00
   4   1   7  375.16   12.40
  -4  -1  -7  366.36   12.60
   4  -1   7  371.86   13.10
   4   1   8  451.55   14.40
  -4   1  -8  431.46   15.10
  -4  -1  -8  432.46   14.60
   4  -1   8  408.86   14.80
   4   1   9  215.48    9.30
  -4   1  -9  204.78    9.80
   4  -1   9  202.88    9.60
  -4  -1  -9  218.98    9.50
   4   1  10   -0.20    3.40
  -4   1 -10    3.20    3.80
   4  -1  10    2.40    3.70
  -4  -1 -10    0.40    3.70
   4   1  11  185.28    9.60
  -4   1 -11  191.28   10.50
  -4  -1 -11  204.98   10.40
   4  -1  11  202.68   10.30
   4   1  12    1.60    3.80
  -4   1 -12    6.30    4.80
  -4  -1 -12   -3.00    3.90
   4  -1  12   -1.70    4.90
  -4   1 -13   14.90    5.70
   4   1  13   12.70    5.00
   4  -1  13   16.90    5.90
  -4  -1 -13    9.60    4.90
   4   1  14  380.46   15.20
  -4   1 -14  336.27   15.80
   4  -1  14  349.77   15.90
  -4  -1 -14  329.87   15.00
   4   1  15   46.70    7.00
  -4   1 -15   46.90    7.70
   4  -1  15   45.00    8.00
  -4  -1 -15   37.40    7.30
  -4   1 -16   12.60    7.40
   4   1  16   15.20    6.20
   4  -1  16    9.20    6.10
  -4  -1 -16   12.80    6.80
   4   1  17    2.50    6.10
  -4   1 -17   -0.40    7.10
   4  -1  17   -2.60    5.40
  -4  -1 -17    1.40    6.80
   4   1  18    4.80    6.30
  -4   1 -18    6.10    7.80
   4  -1  18    1.70    7.10
  -4  -1 -18    2.40    7.50
   4   2 -21   27.10    7.30
   4   2 -20    8.40    6.10
   4  -2 -20    0.80    4.50
   4   2 -19   21.80    6.50
   4  -2 -19   10.30    4.80
   4   2 -18   37.30    6.80
   4  -2 -18   29.00    5.20
   4   2 -17   22.20    5.90
   4  -2 -17   19.80    4.60
   4   2 -16   15.10    5.20
   4  -2 -16   13.20    4.10
   4   2 -15    7.00    4.40
   4  -2 -15    3.20    3.60
   4   2 -14  117.09    8.20
   4  -2 -14  122.29    7.30
   4   2 -13   57.39    5.80
   4  -2 -13   69.69    5.50
  -4  -2  13   62.69    6.40
   4   2 -12  333.77   12.70
  -4  -2  12  329.87   13.10
   4  -2 -12  326.37   11.50
   4   2 -11    3.50    3.00
   4  -2 -11    1.70    2.40
  -4  -2  11   -0.70    3.20
   4   2 -10  634.34   19.40
   4  -2 -10  623.74   18.60
  -4  -2  10  648.14   19.70
   4  -2  -9  121.69    5.70
   4   2  -8    2.80    2.30
   4  -2  -8    2.30    1.90
   4   2  -7  980.40   26.40
   4  -2  -7  933.61   25.90
   4   2  -6  707.83   19.60
   4  -2  -6  707.33   19.80
   4  -2  -6  701.23   19.30
  -4  -2   6  673.83   19.40
  -4   2   5  574.84   16.50
   4   2  -5  583.44   16.30
   4  -2  -5  565.74   16.20
  -4  -2   5  599.44   16.20
   4  -2  -5  574.04   16.60
  -4   2   4 1071.59   29.30
  -4   2   4 1128.39   29.00
  -4   2   4 1104.89   29.20
   4   2  -4 1058.09   28.70
   4  -2  -4 1081.69   28.90
  -4  -2   4 1087.39   28.60
   4  -2  -4 1108.29   29.30
  -4  -2   4 1111.69   28.70
   4   2  -3    5.10    1.20
  -4   2   3    7.30    1.40
  -4   2   3    6.60    1.60
  -4   2   3    5.80    1.50
   4  -2  -3    6.90    1.70
   4  -2  -3    5.20    1.40
  -4  -2   3    6.20    1.10
   4  -2  -3    8.20    1.70
  -4  -2   3    7.70    1.20
   4  -2  -3    6.20    1.30
  -4   2   2  386.16   11.10
  -4   2   2  374.76   10.70
   4   2  -2  368.26   10.10
  -4   2   2  366.36   10.80
   4   2  -2  369.36   10.20
  -4   2   2  381.76   11.10
   4  -2  -2  373.16   11.10
   4  -2  -2  358.36   10.60
  -4  -2   2  379.56    9.80
   4  -2  -2  362.66   11.10
   4  -2  -2  373.96   10.90
  -4  -2   2  366.46   10.10
  -4   2   1 2604.64   66.19
   4   2  -1 2623.64   65.79
   4   2  -1 2586.84   65.39
  -4   2   1 2630.74   66.19
  -4   2   1 2592.44   66.39
   4   2  -1 2545.15   64.99
   4  -2  -1 2561.24   66.19
   4  -2  -1 2618.74   66.59
   4  -2  -1 2545.65   66.29
   4  -2  -1 2595.34   66.39
  -4  -2   1 2574.24   65.49
  -4  -2   1 2598.84   65.39
   4   2   0 2422.36   61.29
  -4   2   0 2425.46   62.59
  -4   2   0 2463.65   62.19
  -4   2   0 2393.86   62.19
  -4   2   0 2410.46   62.09
   4   2   0 2389.36   61.59
   4  -2   0 2424.26   62.19
  -4  -2   0 2405.06   60.99
   4  -2   0 2402.06   62.39
   4  -2   0 2450.85   62.19
   4  -2   0 2455.65   62.29
   4  -2   0 2399.46   62.59
  -4   2  -1 2654.03   67.29
   4   2   1 2634.14   66.69
  -4   2  -1 2634.04   67.29
  -4   2  -1 2635.44   67.59
   4   2   1 2625.94   66.79
   4   2   1 2651.83   66.09
   4  -2   1 2548.34   67.79
   4  -2   1 2581.24   67.39
   4  -2   1 2638.44   67.39
   4  -2   1 2594.54   67.59
  -4  -2  -1 2660.93   66.79
   4  -2   1 2595.84   67.49
  -4   2  -2 2032.00   52.89
   4   2   2 2003.00   51.79
   4   2   2 1993.20   51.19
   4   2   2 1992.70   51.99
  -4  -2  -2 2037.70   52.09
   4  -2   2 2032.10   52.59
   4  -2   2 2064.69   52.69
   4  -2   2 2028.00   52.99
   4   2   3  333.87   10.10
  -4   2  -3  332.37   11.10
   4   2   3  330.07    9.30
   4   2   3  322.57    9.80
   4  -2   3  321.77   11.00
  -4  -2  -3  332.17   10.20
   4  -2   3  346.97   10.60
   4  -2   3  316.27   10.60
   4   2   4    7.30    1.20
   4   2   4    8.60    1.90
  -4   2  -4    6.70    2.60
   4  -2   4   11.00    3.00
  -4  -2  -4    6.10    1.90
  -4   2  -5 1525.15   41.20
   4   2   5 1501.05   39.70
   4   2   5 1516.95   38.90
   4  -2   5 1517.75   41.10
  -4  -2  -5 1471.85   40.00
  -4   2  -6   13.80    2.70
  -4   2  -6    7.00    3.10
   4   2   6   14.00    2.60
  -4  -2  -6   16.70    2.70
   4  -2   6   10.70    3.70
  -4   2  -7  439.66   14.40
  -4   2  -7  449.16   15.30
   4   2   7  434.06   13.80
   4  -2   7  446.86   15.30
  -4  -2  -7  452.85   14.40
  -4   2  -8  481.45   16.70
  -4   2  -8  486.25   15.80
   4   2   8  479.05   15.30
  -4  -2  -8  484.05   15.70
   4  -2   8  509.15   16.90
  -4   2  -9  476.35   16.70
  -4   2  -9  475.15   15.70
   4   2   9  449.76   15.10
  -4  -2  -9  473.25   15.80
   4  -2   9  479.55   16.70
  -4   2 -10   49.20    6.40
  -4   2 -10   52.29    5.30
   4   2  10   39.40    4.70
   4  -2  10   50.99    6.10
  -4  -2 -10   44.60    5.20
  -4   2 -11  140.39    8.20
   4   2  11  142.99    8.00
  -4   2 -11  137.69    9.60
   4  -2  11  149.99    9.40
  -4  -2 -11  139.59    8.10
  -4   2 -12   26.10    6.10
   4   2  12   25.00    4.80
   4  -2  12   24.00    5.70
  -4  -2 -12   32.30    5.20
   4   2  13   14.70    4.80
  -4   2 -13    5.70    5.30
   4  -2  13    9.80    5.40
  -4  -2 -13    5.70    5.00
   4   2  14  -10.60    3.80
  -4   2 -14    4.60    5.60
   4  -2  14   -0.30    5.20
  -4  -2 -14    2.40    5.10
   4   2  15    6.50    4.90
  -4   2 -15  -10.70    5.50
   4  -2  15   -0.40    5.30
  -4  -2 -15    2.00    5.10
  -4   2 -16  106.49   10.60
   4   2  16  105.19    9.30
   4  -2  16   99.79   10.20
  -4  -2 -16  110.29   10.10
  -4   2 -17   -1.50    7.80
   4   2  17    5.20    5.80
  -4  -2 -17    8.20    6.80
   4  -2  17   -2.60    6.10
  -4   2 -18   -7.40    6.50
   4  -2  18   -1.50    7.50
  -4  -2 -18  -15.40    6.40
   4   3 -21   -1.60    6.50
   4   3 -20   29.70    7.60
   4   3 -19   -5.40    5.20
   4  -3 -19   10.00    4.20
   4   3 -18    9.30    6.00
   4  -3 -18    9.00    4.20
   4   3 -17   20.60    5.70
   4  -3 -17   35.30    4.90
   4   3 -16    8.70    5.40
   4  -3 -16    2.60    3.60
   4   3 -15    6.70    4.80
  -4  -3  15    3.80    4.70
   4  -3 -15    5.80    3.50
   4   3 -14   -0.80    4.00
  -4  -3  14    2.70    4.30
   4  -3 -14    1.20    3.20
   4   3 -13  127.49    8.70
  -4  -3  13  118.49    8.90
   4  -3 -13  135.59    7.00
   4   3 -12  294.77   11.70
  -4  -3  12  263.47   11.80
   4  -3 -12  289.87   10.20
   4   3 -11  143.09    7.70
   4  -3 -11  146.39    6.80
  -4  -3  11  150.48    8.00
   4   3 -10  233.68   10.00
  -4  -3  10  249.68   10.10
   4  -3 -10  243.48    8.90
   4   3  -9  152.18    7.60
   4  -3  -9  158.58    6.50
  -4  -3   9  169.08    7.80
   4   3  -8 1150.28   32.30
  -4  -3   8 1168.08   32.60
   4  -3  -8 1192.38   31.50
   4   3  -7  113.59    5.80
   4  -3  -7  114.99    5.20
   4   3  -6  291.37    9.80
  -4  -3   6  294.17   10.10
   4  -3  -6  308.07   10.00
   4  -3  -6  298.07    9.50
   4   3  -5   26.80    2.70
   4  -3  -5   25.10    2.50
   4  -3  -5   25.40    3.00
  -4  -3   5   25.70    2.40
  -4   3   4  672.23   18.60
   4   3  -4  646.44   18.20
  -4  -3   4  667.93   17.80
  -4  -3   4  656.43   17.80
   4  -3  -4  668.83   18.60
   4  -3  -4  632.54   18.20
   4  -3  -4  666.63   17.80
  -4   3   3   18.60    2.20
   4   3  -3   15.40    1.80
   4   3  -3   12.00    1.80
   4  -3  -3   12.60    2.00
   4  -3  -3    8.50    2.00
   4  -3  -3   14.20    1.70
  -4  -3   3   13.80    1.40
   4  -3  -3   12.80    2.50
  -4  -3   3   14.50    1.40
  -4   3   2 1687.63   44.30
  -4   3   2 1680.93   43.70
   4   3  -2 1709.13   43.30
  -4  -3   2 1678.43   42.60
  -4  -3   2 1713.73   44.00
  -4  -3   2 1681.03   42.90
   4  -3  -2 1698.63   44.20
   4  -3  -2 1695.43   44.80
   4  -3  -2 1712.03   43.80
   4  -3  -2 1675.33   44.30
  -4   3   1  503.65   14.50
  -4   3   1  520.55   15.00
   4   3  -1  493.95   13.30
   4   3  -1  504.25   13.10
   4  -3  -1  507.15   14.70
   4  -3  -1  499.65   14.40
  -4  -3   1  514.75   13.20
  -4  -3   1  511.25   14.20
   4  -3  -1  513.15   14.80
   4  -3  -1  515.75   15.00
   4  -3  -1  508.05   15.20
   4   3   0  886.71   23.10
   4   3   0  865.61   22.50
  -4   3   0  899.51   24.10
   4  -3   0  885.11   23.90
   4  -3   0  890.21   24.20
  -4  -3   0  879.61   23.30
   4  -3   0  853.91   24.50
   4  -3   0  867.21   24.40
   4  -3   0  886.81   24.10
   4   3   1   17.30    1.70
   4   3   1   14.20    1.40
   4   3   1   17.20    1.70
  -4   3  -1   15.90    2.60
   4  -3   1   13.10    2.40
   4  -3   1   15.50    2.60
   4  -3   1   12.90    2.50
  -4  -3  -1   15.30    1.70
   4  -3   1   12.10    2.80
  -4   3  -2  513.55   16.00
   4   3   2  538.75   14.90
   4   3   2  545.55   14.60
   4   3   2  549.74   14.90
   4  -3   2  568.34   16.70
   4  -3   2  545.25   16.30
   4  -3   2  521.55   16.10
  -4  -3  -2  548.15   15.00
   4  -3   2  529.75   16.30
   4   3   3   13.70    1.90
   4   3   3   13.90    1.70
  -4   3  -3   15.20    2.90
   4   3   3   13.80    1.70
   4  -3   3   10.50    2.80
   4  -3   3   11.30    2.60
  -4  -3  -3   13.80    2.00
   4  -3   3   16.40    3.10
  -4   3  -4  645.94   19.30
   4   3   4  624.44   17.40
   4   3   4  652.73   16.60
   4   3   4  654.93   17.60
   4  -3   4  642.24   19.40
  -4  -3  -4  656.43   18.00
   4  -3   4  583.04   18.90
   4  -3   4  643.54   19.20
   4   3   5   56.59    2.70
  -4   3  -5   58.89    5.20
  -4   3  -5   58.29    4.70
   4   3   5   54.99    3.30
   4   3   5   59.19    3.40
   4  -3   5   55.29    5.00
   4  -3   5   55.39    4.90
  -4  -3  -5   53.09    3.80
   4  -3   5   67.19    5.20
  -4   3  -6   -5.50    2.70
  -4   3  -6    4.30    2.70
   4   3   6   -1.70    1.70
  -4  -3  -6    1.20    2.00
   4  -3   6   -0.10    2.70
   4  -3   6   -2.00    2.90
  -4   3  -7  337.57   12.70
   4   3   7  362.86   11.30
  -4   3  -7  350.46   13.30
   4  -3   7  378.76   13.60
  -4  -3  -7  350.26   11.80
   4   3   8   79.09    4.80
  -4   3  -8   74.29    5.90
  -4   3  -8   82.39    6.80
   4  -3   8   96.89    7.40
  -4  -3  -8   86.39    5.70
  -4   3  -9   78.69    6.40
   4   3   9   77.69    5.30
  -4   3  -9   92.89    7.60
   4  -3   9   70.19    6.80
  -4  -3  -9   72.39    5.60
  -4   3 -10  558.34   18.70
  -4   3 -10  527.35   19.30
   4   3  10  556.64   17.20
  -4  -3 -10  533.65   17.80
   4  -3  10  563.04   19.60
   4   3  11   11.80    3.70
  -4   3 -11    9.50    5.10
  -4   3 -11   16.40    4.70
   4  -3  11   18.50    5.60
  -4  -3 -11    9.40    4.30
  -4   3 -12   31.20    6.40
  -4   3 -12   24.00    5.30
   4   3  12   21.30    4.30
  -4  -3 -12   24.80    5.10
   4  -3  12   32.30    6.30
  -4   3 -13  124.99   10.40
   4   3  13  126.59    7.90
   4  -3  13  130.69   10.50
  -4  -3 -13  136.59    9.20
   4   3  14   12.70    4.60
  -4   3 -14   14.40    6.30
   4  -3  14   20.20    7.10
  -4  -3 -14   16.50    4.90
   4   3  15   41.30    6.10
  -4   3 -15   33.90    7.80
  -4  -3 -15   28.10    6.20
   4  -3  15   42.90    8.00
  -4   3 -16   30.70    8.70
  -4  -3 -16   26.50    6.80
   4  -3  16   26.10    8.10
  -4   3 -17    5.70    8.00
   4  -3  17   -5.00    6.40
  -4  -3 -17   16.80    6.40
   4   4 -21    1.50    7.10
   4   4 -20   32.60    8.20
   4   4 -19   41.80    8.20
   4   4 -18   99.49    9.70
   4   4 -17   81.99    8.70
   4  -4 -17   88.49    6.10
   4   4 -16   12.20    5.80
  -4  -4  16    4.40    5.30
   4  -4 -16   15.00    3.70
   4   4 -15  515.15   19.40
   4  -4 -15  529.65   16.40
  -4  -4  15  513.95   19.60
   4   4 -14   13.30    5.30
  -4  -4  14    3.30    4.60
   4  -4 -14    9.10    3.40
   4   4 -13  464.65   17.40
   4  -4 -13  479.55   14.80
  -4  -4  13  459.85   17.30
   4   4 -12  276.07   11.70
   4  -4 -12  269.07    9.60
  -4  -4  12  251.77   11.60
   4   4 -11  389.46   14.30
  -4  -4  11  400.16   14.60
   4  -4 -11  387.86   12.50
   4   4 -10   25.00    4.20
  -4  -4  10   25.10    4.40
   4  -4 -10   23.10    3.00
   4   4  -9   29.90    4.10
  -4  -4   9   42.20    4.60
   4  -4  -9   33.90    3.30
   4   4  -8  425.96   14.00
  -4  -4   8  423.66   14.10
   4  -4  -8  419.36   12.90
   4   4  -7  601.74   18.20
   4  -4  -7  612.94   17.30
  -4  -4   7  596.04   18.40
   4   4  -6  197.28    7.50
   4  -4  -6  192.28    7.00
   4  -4  -6  189.48    6.30
   4  -4  -6  186.58    7.50
   4   4  -5   86.79    4.70
   4  -4  -5   85.39    3.60
   4  -4  -5   88.29    4.50
  -4  -4   5   90.19    4.20
   4  -4  -5   83.09    4.70
   4   4  -4  730.93   20.90
  -4  -4   4  757.42   20.50
   4  -4  -4  765.82   22.20
   4  -4  -4  756.92   21.30
  -4  -4   4  729.33   20.30
   4  -4  -4  759.52   20.30
   4  -4  -4  795.82   21.10
   4   4  -3   62.29    3.50
  -4  -4   3   60.29    4.30
  -4  -4   3   64.39    2.80
   4  -4  -3   64.79    4.20
   4  -4  -3   66.59    4.00
  -4  -4   3   64.89    3.00
   4  -4  -3   66.99    3.90
  -4  -4   3   67.79    2.80
   4  -4  -3   66.19    3.30
   4  -4  -3   68.89    5.00
   4   4  -2 1014.30   27.40
   4   4  -2 1067.39   27.60
  -4   4   2 1028.70   27.70
   4  -4  -2 1034.90   28.30
  -4  -4   2 1041.90   28.40
  -4  -4   2 1054.59   26.30
   4  -4  -2 1043.60   29.20
   4  -4  -2 1033.20   28.40
  -4  -4   2 1039.80   26.50
   4  -4  -2 1065.29   27.80
   4  -4  -2 1048.20   28.20
  -4   4   1   12.80    2.20
   4   4  -1   23.40    1.70
   4   4  -1   19.70    1.90
   4  -4  -1   18.70    2.60
   4  -4  -1   12.90    2.90
   4  -4  -1   12.30    2.40
   4  -4  -1   13.30    2.10
   4  -4  -1   19.20    2.90
  -4  -4   1   18.70    2.30
   4   4   0    0.80    1.10
   4   4   0    2.30    0.80
   4   4   0    1.00    1.50
  -4   4   0   -0.20    1.70
   4   4   0    0.20    0.80
   4   4   0    2.30    1.10
   4  -4   0    0.80    2.10
   4  -4   0   -1.40    2.10
   4  -4   0   -0.90    2.20
   4  -4   0   -0.80    1.90
  -4  -4   0    0.80    1.60
   4   4   1  117.09    5.00
   4   4   1  110.19    3.30
   4   4   1  114.39    4.20
  -4   4  -1  119.29    5.40
   4  -4   1  117.39    5.90
  -4  -4  -1  115.49    4.80
   4  -4   1  115.19    5.80
   4  -4   1  119.29    6.20
   4  -4   1  117.89    5.70
   4   4   2   12.90    1.60
   4   4   2   11.70    1.30
   4   4   2   11.30    2.00
  -4   4  -2    8.30    2.50
   4  -4   2   14.60    3.10
   4  -4   2    6.20    2.80
   4  -4   2   11.00    2.70
  -4  -4  -2   11.50    2.00
   4  -4   2   11.60    3.00
   4   4   3    7.60    1.20
  -4   4  -3   10.00    2.70
   4   4   3    4.80    1.50
   4   4   3    5.90    1.80
  -4  -4  -3    9.50    1.70
   4  -4   3    7.80    2.70
   4  -4   3    9.30    2.90
   4  -4   3   12.20    3.30
   4  -4   3    5.80    2.80
  -4   4  -4  427.86   14.60
   4   4   4  444.76   11.50
   4   4   4  457.35   12.20
   4   4   4  432.26   13.10
   4  -4   4  458.15   15.00
   4  -4   4  453.45   14.70
   4  -4   4  433.36   14.80
  -4  -4  -4  443.46   12.80
  -4   4  -5  260.97   10.60
  -4   4  -5  277.07   10.60
   4   4   5  270.37    8.10
   4   4   5  276.07    7.80
   4  -4   5  280.17   10.70
   4  -4   5  278.37   10.90
  -4  -4  -5  269.47    8.90
   4  -4   5  286.17   11.10
  -4   4  -6   -1.10    3.00
  -4   4  -6    0.70    2.90
   4   4   6    1.30    1.60
   4  -4   6    2.00    3.10
   4  -4   6    1.30    3.00
  -4  -4  -6    0.00    1.90
   4  -4   6    5.10    3.50
  -4   4  -7   22.50    4.90
  -4   4  -7   20.70    4.40
   4   4   7   24.60    2.70
   4  -4   7   22.70    5.00
  -4  -4  -7   24.10    3.10
   4  -4   7   26.90    4.50
   4  -4   7   19.70    4.20
  -4   4  -8   50.79    6.20
   4   4   8   54.29    3.90
  -4   4  -8   49.80    5.40
   4  -4   8   53.79    6.30
   4  -4   8   43.00    5.50
  -4  -4  -8   47.40    4.30
   4  -4   8   53.69    6.20
   4   4   9   56.19    4.30
  -4   4  -9   48.80    5.70
  -4   4  -9   63.69    6.90
   4  -4   9   66.09    6.90
  -4  -4  -9   53.19    4.80
   4  -4   9   48.10    6.30
  -4   4 -10    7.80    4.80
   4   4  10   11.20    3.00
  -4   4 -10    8.10    4.60
  -4  -4 -10   18.00    3.90
   4  -4  10   20.50    5.60
  -4   4 -11    6.20    4.90
   4   4  11    7.70    3.20
  -4   4 -11    5.00    4.90
  -4  -4 -11   -0.10    3.40
   4  -4  11   10.10    5.90
   4   4  12   29.80    4.30
  -4   4 -12   31.30    6.70
  -4   4 -12   40.00    6.50
   4  -4  12   31.50    6.70
  -4  -4 -12   34.10    5.20
  -4   4 -13   24.10    6.90
  -4  -4 -13   19.00    5.10
   4  -4  13   28.00    7.40
  -4   4 -14   49.10    8.30
   4  -4  14   44.90    8.20
  -4  -4 -14   33.60    5.70
  -4   4 -15  106.29   10.70
   4  -4  15  104.99   10.80
  -4  -4 -15  107.09    8.90
  -4   4 -16   51.79    9.10
   4  -4  16   43.90    9.60
  -4   4 -17  122.39   12.60
   4  -4  17  109.09   11.80
   4   5 -20   -7.70    6.10
   4   5 -19    7.70    6.70
   4   5 -18   18.20    7.40
   4   5 -17  158.28   11.80
   4   5 -16  189.08   12.40
  -4  -5  16  188.78   12.20
   4   5 -15   10.30    5.20
   4  -5 -15    5.40    2.90
  -4  -5  15    9.70    5.30
   4   5 -14    0.70    5.10
  -4  -5  14   17.10    5.50
   4  -5 -14    4.60    2.80
   4   5 -13   10.30    4.70
  -4  -5  13    4.00    4.50
   4  -5 -13    8.30    2.90
   4   5 -12    5.20    4.20
   4  -5 -12    1.70    2.50
  -4  -5  12    2.70    4.20
   4   5 -11   69.89    6.60
  -4  -5  11   74.59    7.00
   4  -5 -11   80.09    4.80
   4   5 -10   99.69    7.20
  -4  -5  10   99.79    7.80
   4  -5 -10   93.99    5.20
   4   5  -9    0.80    3.10
  -4  -5   9   -0.50    3.10
   4  -5  -9    2.50    2.20
   4   5  -8   -1.60    2.60
  -4  -5   8    2.70    3.30
   4  -5  -8   -2.20    2.00
   4   5  -7    8.40    3.00
   4  -5  -7    2.00    1.40
  -4  -5   7    2.80    2.60
   4  -5  -7    2.40    2.00
   4  -5  -7    1.90    2.60
   4   5  -6  623.94   18.90
   4  -5  -6  631.14   17.10
   4  -5  -6  631.54   18.50
  -4  -5   6  640.84   18.40
   4  -5  -6  614.74   17.90
   4   5  -5  537.65   16.20
  -4  -5   5  528.35   16.90
  -4  -5   5  513.85   15.30
   4  -5  -5  557.64   15.70
  -4  -5   5  545.55   15.60
   4  -5  -5  514.05   17.30
   4  -5  -5  531.15   16.00
   4  -5  -5  524.15   14.70
   4   5  -4 1593.24   43.10
   4  -5  -4 1600.44   44.60
  -4  -5   4 1628.94   42.40
   4  -5  -4 1638.44   43.30
   4  -5  -4 1656.23   42.70
  -4  -5   4 1637.34   44.10
  -4  -5   4 1641.44   42.30
   4  -5  -4 1675.23   43.10
   4  -5  -4 1602.24   42.10
   4   5  -3  193.08    6.90
   4  -5  -3  179.28    7.30
  -4  -5   3  186.78    6.00
  -4  -5   3  188.98    5.90
  -4  -5   3  188.48    8.00
   4  -5  -3  175.78    8.40
   4  -5  -3  186.48    7.30
   4  -5  -3  188.98    6.90
   4  -5  -3  201.48    6.50
  -4  -5   3  195.88    5.70
  -4   5   2   22.80    2.40
   4   5  -2   20.10    2.40
   4   5  -2   21.00    2.30
   4  -5  -2   16.30    2.80
  -4  -5   2   13.40    2.70
   4  -5  -2   18.90    3.20
   4  -5  -2   16.70    2.60
   4  -5  -2   18.90    2.70
   4  -5  -2   11.80    2.00
  -4   5   1  152.28    6.10
   4   5  -1  153.28    5.30
   4   5  -1  149.29    5.20
  -4  -5   1  148.39    6.70
   4  -5  -1  146.69    6.40
   4  -5  -1  152.78    6.50
   4  -5  -1  158.28    6.60
   4  -5  -1  145.39    7.50
   4   5   0   88.19    3.40
   4   5   0   85.39    3.50
   4   5   0   83.69    3.40
  -4   5   0   76.69    4.60
   4   5   0   85.49    3.30
  -4  -5   0   81.99    4.90
   4  -5   0   74.09    5.80
   4  -5   0   81.19    5.00
   4  -5   0   81.89    5.00
   4  -5   0   84.69    5.10
   4   5   1  409.46   11.40
  -4   5  -1  415.36   13.20
   4   5   1  420.06   11.20
   4   5   1  399.46   11.20
   4   5   1  418.86   11.10
  -4  -5  -1  406.26   12.90
   4  -5   1  425.86   13.80
   4  -5   1  434.66   13.90
   4  -5   1  410.86   13.50
   4  -5   1  417.56   14.40
  -4   5  -2  299.07   10.70
   4   5   2  298.37    8.10
   4   5   2  304.07    8.60
   4   5   2  291.17    8.10
  -4  -5  -2  299.47   10.10
   4  -5   2  313.27   11.10
   4  -5   2  306.87   11.30
   4  -5   2  303.27   10.90
   4  -5   2  296.97   11.60
   4   5   3   99.79    3.20
   4   5   3  101.39    3.70
  -4   5  -3  101.59    5.90
   4   5   3  103.59    3.10
   4  -5   3   94.79    6.20
   4  -5   3  105.99    6.30
   4  -5   3  102.29    6.80
   4  -5   3   95.29    6.10
  -4   5  -4   64.59    5.60
   4   5   4   72.39    2.60
   4  -5   4   69.89    5.90
   4  -5   4   76.59    6.00
   4  -5   4   70.49    6.40
   4  -5   4   74.39    6.50
   4   5   5   29.20    1.90
   4   5   5   28.10    1.40
  -4   5  -5   27.70    4.30
  -4  -5  -5   31.50    2.60
   4  -5   5   24.10    4.60
   4  -5   5   33.20    4.80
   4  -5   5   28.70    4.40
  -4   5  -6  187.28    9.10
  -4   5  -6  183.38    9.10
   4   5   6  183.48    5.50
  -4  -5  -6  181.98    6.70
   4  -5   6  199.08    9.60
   4  -5   6  198.08    9.70
   4  -5   6  168.18    9.00
  -4   5  -7   10.10    3.90
   4   5   7    9.00    1.70
  -4   5  -7    2.10    3.80
   4  -5   7    4.60    3.70
   4  -5   7    9.00    4.20
   4  -5   7   10.20    4.40
  -4  -5  -7   10.30    2.50
   4   5   8    7.90    1.90
  -4   5  -8    8.20    4.50
  -4   5  -8   13.80    4.60
  -4  -5  -8    4.80    2.50
   4  -5   8    9.90    4.40
   4  -5   8    3.80    4.40
   4  -5   8    5.80    4.80
  -4   5  -9   72.59    7.40
   4   5   9   65.09    4.10
  -4   5  -9   66.39    7.00
   4  -5   9   73.59    7.70
  -4  -5  -9   75.79    5.20
   4  -5   9   67.29    7.00
   4  -5   9   62.99    7.40
  -4   5 -10  143.09   10.20
  -4   5 -10  114.29    8.90
  -4  -5 -10  116.39    6.70
   4  -5  10  116.09    9.60
   4  -5  10  100.69    9.10
   4  -5  10  126.59    9.60
  -4   5 -11   21.10    5.80
  -4   5 -11   20.80    6.60
   4  -5  11   10.60    6.30
   4  -5  11    8.20    5.80
  -4  -5 -11   20.30    4.00
   4  -5  11   25.10    6.60
  -4   5 -12   15.90    6.30
  -4   5 -12   10.40    5.70
   4  -5  12    8.10    5.40
   4  -5  12    8.10    5.50
  -4  -5 -12    9.90    4.00
   4  -5  12   15.60    6.30
  -4   5 -13   34.90    7.60
   4  -5  13   30.00    7.50
   4  -5  13   30.50    6.80
   4  -5  13   35.80    7.00
  -4   5 -14   14.00    7.00
   4  -5  14   12.70    7.00
   4  -5  14   14.10    7.20
   4  -5  14   21.00    6.70
  -4   5 -15   15.40    7.20
   4  -5  15   19.90    7.90
   4  -5  15   22.20    8.00
   4  -5  15   25.50    7.20
  -4   5 -16    7.80    7.70
   4  -5  16   11.00    7.60
   4  -5  16   -2.40    6.80
   4  -5  16   -2.50    6.40
   4   6 -19   -6.50    7.20
   4   6 -18   -3.00    6.20
   4   6 -17   49.70    8.30
   4   6 -16   -3.30    6.10
  -4  -6  16    7.90    6.00
   4   6 -15   -3.40    5.50
  -4  -6  15    6.20    5.60
   4   6 -14  167.98   11.30
  -4  -6  14  135.99   10.70
   4   6 -13   35.00    6.20
  -4  -6  13   41.60    6.70
   4  -6 -13   38.70    3.50
   4   6 -12    1.20    4.50
  -4  -6  12   -3.50    4.70
   4  -6 -12    1.70    2.30
   4   6 -11  233.08   11.30
   4  -6 -11  247.78    8.60
  -4  -6  11  250.17   11.60
   4   6 -10   83.09    7.40
   4  -6 -10   87.19    4.90
  -4  -6  10   99.29    7.90
   4   6  -9   23.00    4.70
  -4  -6   9   19.20    4.30
   4  -6  -9   24.30    3.00
   4   6  -8  203.48    9.50
   4  -6  -8  205.58    6.60
   4  -6  -8  202.58    7.60
  -4  -6   8  200.68    8.90
  -4  -6   8  205.28    9.60
   4   6  -7  145.59    7.60
  -4  -6   7  150.78    7.80
   4  -6  -7  154.08    6.40
  -4  -6   7  159.68    7.40
   4  -6  -7  149.59    7.20
   4  -6  -7  153.78    5.20
   4  -6  -7  169.48    6.50
  -4  -6   7  147.19    8.40
   4   6  -6   -1.40    2.70
   4  -6  -6   -0.70    2.10
  -4  -6   6    2.60    3.30
   4  -6  -6   -0.20    1.70
   4  -6  -6    2.30    1.90
   4  -6  -6    2.60    1.30
   4  -6  -6    0.30    2.50
  -4  -6   6    0.10    2.40
   4   6  -5  130.19    6.60
   4  -6  -5  126.29    5.80
  -4  -6   5  127.09    5.80
   4  -6  -5  134.29    5.40
   4  -6  -5  127.19    4.60
   4  -6  -5  131.89    7.80
   4  -6  -5  117.89    6.20
  -4  -6   5  128.79    5.50
  -4  -6   5  113.69    7.20
   4  -6  -5  139.29    6.50
   4   6  -4  393.76   12.60
   4  -6  -4  377.56   11.80
   4  -6  -4  388.16   11.10
   4  -6  -4  378.36   12.50
  -4  -6   4  392.46   11.50
  -4  -6   4  385.86   11.40
   4  -6  -4  384.96   12.30
   4  -6  -4  391.86   14.30
  -4  -6   4  387.26   13.70
   4   6  -3  190.08    7.40
   4  -6  -3  190.98    7.80
  -4  -6   3  195.78    6.10
  -4  -6   3  195.68    5.70
   4  -6  -3  182.38    7.60
   4  -6  -3  202.88    7.40
  -4  -6   3  180.98    8.50
  -4  -6   3  194.88    5.80
  -4  -6   3  198.88    6.10
   4  -6  -3  192.68    9.40
  -4   6   2  416.06   11.90
   4   6  -2  393.56   12.20
   4  -6  -2  397.06   12.50
   4  -6  -2  394.26   12.80
  -4  -6   2  391.16   13.40
   4  -6  -2  401.46   14.60
   4  -6  -2  379.06   12.80
   4   6  -1  118.99    4.60
  -4   6   1  121.39    5.50
   4   6  -1  116.99    5.10
  -4  -6   1  128.09    6.50
   4  -6  -1  124.59    7.60
   4  -6  -1  112.29    5.90
   4  -6  -1  123.99    6.30
   4  -6  -1  135.39    6.40
   4   6   0  323.47    9.30
  -4   6   0  324.37   10.80
   4   6   0  330.97    9.20
   4   6   0  313.47    9.80
  -4  -6   0  335.77   11.60
   4  -6   0  334.47   11.50
   4  -6   0  325.17   11.30
   4  -6   0  318.27   11.50
   4  -6   0  314.67   12.70
   4   6   1   43.60    2.80
   4   6   1   49.50    2.30
  -4   6  -1   39.40    4.00
   4   6   1   44.90    1.90
   4  -6   1   54.99    5.10
   4  -6   1   42.00    4.60
   4  -6   1   47.80    5.50
   4  -6   1   41.80    4.30
  -4  -6  -1   51.39    4.60
  -4   6  -2  211.78    9.00
   4   6   2  235.78    7.10
   4  -6   2  248.28    9.90
   4  -6   2  231.08    9.80
  -4  -6  -2  227.98    9.00
   4  -6   2  240.68   10.00
   4  -6   2  201.28   10.20
   4   6   3    0.20    1.20
   4   6   3    1.10    1.20
  -4   6  -3   -3.00    2.50
   4  -6   3    0.40    3.50
  -4  -6  -3    5.10    2.60
   4  -6   3    0.10    3.00
   4  -6   3   -1.30    3.00
   4  -6   3   -2.80    2.90
   4   6   4 1003.90   26.50
  -4   6  -4 1020.90   29.70
   4  -6   4 1039.20   31.10
   4  -6   4 1005.50   29.90
   4  -6   4 1015.90   30.00
   4  -6   4 1048.40   30.50
   4   6   5  113.29    5.10
  -4   6  -5  120.89    7.90
   4  -6   5  119.89    7.70
   4  -6   5  103.09    8.00
   4  -6   5  118.29    8.70
   4  -6   5  121.89    8.20
  -4   6  -6  846.22   25.80
   4  -6   6  867.31   26.90
   4  -6   6  788.72   26.40
   4  -6   6  809.72   26.00
   4  -6   6  849.61   26.00
  -4   6  -7  119.39    8.60
  -4   6  -7  132.89    8.60
   4  -6   7  130.39    9.30
   4  -6   7  131.29    9.20
  -4  -6  -7  142.49    5.40
   4  -6   7  131.69    9.70
  -4   6  -8   -9.60    4.00
  -4   6  -8    1.50    4.70
  -4  -6  -8    0.90    2.70
   4  -6   8   -4.90    4.40
   4  -6   8   -6.20    4.30
   4  -6   8    1.30    4.90
  -4   6  -9  178.48   11.20
  -4   6  -9  209.28   11.90
   4  -6   9  199.68   11.40
   4  -6   9  182.58   10.90
   4  -6   9  193.68   11.40
  -4   6 -10  161.98   11.10
  -4   6 -10  178.58   11.10
   4  -6  10  187.78   11.70
   4  -6  10  160.98   11.60
   4  -6  10  181.88   11.30
  -4   6 -11   19.50    6.20
   4  -6  11   11.80    5.70
   4  -6  11   19.00    6.40
   4  -6  11   34.50    6.90
  -4   6 -12   89.69    9.50
   4  -6  12   79.09    9.50
   4  -6  12   87.49    9.40
   4  -6  12   79.39    9.40
  -4   6 -13    3.70    7.20
   4  -6  13   -4.00    6.40
   4  -6  13    0.70    5.80
   4  -6  13   -7.20    5.80
  -4   6 -14    6.10    7.60
   4  -6  14    2.20    6.40
   4  -6  14    2.20    6.70
   4  -6  14    4.60    7.30
  -4   6 -15    2.90    7.40
   4  -6  15   23.00    7.90
   4  -6  15   19.40    7.50
   4  -6  15   12.90    7.60
  -4   6 -16    1.30    7.40
   4  -6  16   -2.30    7.00
   4  -6  16    0.30    7.30
   4  -6  16   -0.40    7.00
   4   7 -18    5.10    6.80
   4   7 -17    5.20    6.60
   4   7 -16    6.80    6.80
   4   7 -15   -0.40    6.20
  -4  -7  15    5.90    5.70
   4   7 -14   59.09    7.80
  -4  -7  14   30.30    6.90
   4   7 -13    7.50    5.40
  -4  -7  13    9.60    5.70
  -4  -7  13    5.10    5.60
   4   7 -12   49.80    6.90
  -4  -7  12   45.60    6.60
  -4  -7  12   47.00    6.20
   4   7 -11   44.30    6.20
  -4  -7  11   61.39    6.80
   4  -7 -11   55.29    3.50
  -4  -7  11   48.50    6.60
   4   7 -10    2.50    3.90
   4  -7 -10    1.20    2.10
  -4  -7  10   -0.60    4.60
  -4  -7  10   -6.50    4.30
  -4  -7  10    1.50    4.10
   4   7  -9  415.36   15.80
  -4  -7   9  413.86   15.00
  -4  -7   9  408.26   15.30
  -4  -7   9  424.76   16.70
   4  -7  -9  422.76   12.60
   4   7  -8   -4.10    3.60
   4  -7  -8    0.30    2.20
  -4  -7   8   -1.70    3.20
  -4  -7   8    0.40    4.20
   4  -7  -8   -1.10    1.70
  -4  -7   8    2.80    3.80
   4   7  -7  206.18    9.90
  -4  -7   7  226.98    9.20
   4  -7  -7  212.68    7.30
   4  -7  -7  231.18    8.10
  -4  -7   7  218.28   11.00
   4   7  -6    3.40    3.30
   4  -7  -6    3.00    2.00
   4  -7  -6    3.30    2.40
  -4  -7   6    1.80    3.90
  -4  -7   6   -4.40    2.50
   4  -7  -6    3.70    2.90
   4   7  -5   14.30    3.40
  -4  -7   5    9.80    2.40
   4  -7  -5    5.00    4.30
  -4  -7   5   12.70    2.70
   4  -7  -5    9.00    2.60
   4  -7  -5   13.40    3.10
   4  -7  -5   15.00    2.50
  -4  -7   5   14.70    4.40
   4   7  -4   60.19    5.00
  -4  -7   4   59.99    6.00
  -4  -7   4   60.99    3.80
   4  -7  -4   62.99    4.20
  -4  -7   4   64.19    3.40
   4  -7  -4   68.89    4.70
   4  -7  -4   69.49    5.00
   4  -7  -4   63.09    6.60
  -4  -7   4   62.79    3.60
   4   7  -3  102.89    5.80
   4  -7  -3  105.49    5.90
   4  -7  -3   95.79    5.90
   4  -7  -3  101.99    5.30
   4  -7  -3   87.09    7.60
  -4  -7   3   95.49    7.00
  -4  -7   3   97.89    3.20
  -4  -7   3   96.39    3.10
  -4  -7   3  100.39    3.80
  -4  -7   3  102.49    3.70
   4   7  -2   47.90    4.10
  -4   7   2   45.50    3.30
   4  -7  -2   40.90    4.30
   4  -7  -2   41.70    4.30
   4  -7  -2   38.70    3.90
   4  -7  -2   38.20    5.70
  -4  -7   2   44.90    5.20
  -4   7   1  421.56   12.90
   4   7  -1  424.76   12.30
   4   7  -1  410.06   13.00
   4  -7  -1  415.26   15.90
   4  -7  -1  405.86   13.90
   4  -7  -1  429.96   13.70
   4  -7  -1  438.56   14.10
  -4  -7   1  424.96   14.90
   4   7   0    5.60    2.10
  -4   7   0    5.50    2.60
   4   7   0    5.50    1.30
   4   7   0    5.80    1.50
   4  -7   0    5.20    4.10
   4  -7   0    0.20    2.90
   4  -7   0    5.50    3.10
   4  -7   0    1.60    2.90
  -4  -7   0    6.00    3.50
   4   7   1    4.00    1.90
  -4   7  -1    2.90    2.90
   4  -7   1    2.90    4.10
   4  -7   1    2.60    3.30
  -4  -7  -1    0.50    3.10
   4  -7   1    1.50    3.10
   4  -7   1   -3.10    2.90
   4   7   2   45.40    3.20
  -4   7  -2   49.60    4.90
   4  -7   2   57.89    5.60
   4  -7   2   58.79    6.70
   4  -7   2   48.60    5.10
  -4  -7  -2   47.80    5.00
   4  -7   2   42.10    4.90
  -4   7  -3  158.28    8.20
   4  -7   3  177.48    8.70
   4  -7   3  166.28    9.00
   4  -7   3  160.28    8.30
   4  -7   3  143.49    9.60
  -4  -7  -3  147.19    8.00
  -4   7  -4   99.09    7.20
   4  -7   4   84.69    7.20
   4  -7   4   95.49    7.40
   4  -7   4  111.09    8.80
   4  -7   4   87.69    7.20
  -4   7  -5   -3.10    3.70
   4  -7   5   -1.40    4.60
   4  -7   5   -4.20    3.70
   4  -7   5   -1.40    3.80
   4  -7   5    3.30    4.10
  -4   7  -6   39.40    5.80
   4  -7   6   30.40    5.60
   4  -7   6   38.00    6.40
   4  -7   6   37.00    6.50
   4  -7   6   39.60    5.80
  -4   7  -7    6.50    4.50
   4  -7   7    7.10    4.90
   4  -7   7   13.00    5.00
   4  -7   7    9.20    5.30
   4  -7   7   13.60    5.20
  -4   7  -8    2.10    5.20
   4  -7   8   -1.70    5.00
   4  -7   8    6.20    5.60
   4  -7   8    7.10    5.30
   4  -7   8   12.40    5.80
  -4   7  -9  287.77   14.10
   4  -7   9  263.37   13.60
   4  -7   9  243.48   13.20
   4  -7   9  265.37   14.20
  -4   7 -10   -8.50    4.90
   4  -7  10   -5.80    5.00
   4  -7  10    0.30    5.80
   4  -7  10    4.50    5.90
  -4   7 -11  340.57   16.10
   4  -7  11  313.37   15.80
   4  -7  11  319.07   16.20
   4  -7  11  321.97   16.40
  -4   7 -12    3.20    6.20
   4  -7  12    5.40    6.40
   4  -7  12    0.00    6.30
   4  -7  12    4.00    6.60
  -4   7 -13   33.80    8.00
   4  -7  13   37.30    8.60
   4  -7  13   34.50    8.20
   4  -7  13   38.30    8.30
  -4   7 -14   74.69   10.60
   4  -7  14   59.59   10.10
   4  -7  14   66.89   10.60
   4  -7  14   35.90    8.90
  -4   7 -15   15.70    9.00
   4  -7  15   14.30    8.30
   4  -7  15   18.00    8.80
   4  -7  15   27.70    8.40
   4   8 -17   65.99   10.30
  -4  -8  17   51.29    9.10
  -4  -8  17   67.19   10.70
   4   8 -16   12.60    7.60
  -4  -8  16    6.00    7.60
  -4  -8  16   10.70    7.20
   4   8 -15   -0.90    6.00
  -4  -8  15   -2.20    6.30
  -4  -8  15    7.80    7.20
   4   8 -14   -5.70    5.40
  -4  -8  14    7.10    6.70
  -4  -8  14    0.30    6.00
   4   8 -13   63.69    8.20
  -4  -8  13   75.99    8.40
  -4  -8  13   72.19    8.60
  -4  -8  13   89.99   10.10
   4   8 -12   42.00    7.30
  -4  -8  12   37.80    7.70
  -4  -8  12   55.19    7.00
  -4  -8  12   48.80    7.20
   4   8 -11  201.78   11.50
  -4  -8  11  206.68   13.60
  -4  -8  11  216.38   11.20
  -4  -8  11  200.38   11.30
   4   8 -10  206.48   11.70
  -4  -8  10  203.08   12.40
  -4  -8  10  213.48   10.80
   4   8  -9  161.88    9.70
  -4  -8   9  163.78   11.50
  -4  -8   9  182.68    9.40
   4   8  -8   17.40    4.90
  -4  -8   8   24.50    4.40
   4  -8  -8   19.40    2.70
  -4  -8   8   12.10    5.30
   4   8  -7   12.90    4.30
  -4  -8   7   13.30    3.60
   4  -8  -7    6.60    2.50
  -4  -8   7    3.00    4.70
   4   8  -6    5.00    3.70
   4  -8  -6   -1.20    3.10
  -4  -8   6    1.90    2.80
   4  -8  -6   -0.30    2.50
  -4  -8   6    5.40    4.50
   4   8  -5   18.50    4.20
   4  -8  -5   20.00    3.30
  -4  -8   5   20.20    2.70
   4  -8  -5   23.00    3.80
  -4  -8   5   17.00    5.10
   4  -8  -5   24.70    5.70
   4  -8  -5   23.00    2.80
  -4  -8   5   23.00    3.00
   4   8  -4   -2.30    3.00
  -4  -8   4    0.10    3.90
   4  -8  -4   -3.70    2.80
   4  -8  -4   -2.50    2.70
   4  -8  -4   -1.30    2.20
   4  -8  -4    0.10    4.50
  -4  -8   4   -1.00    1.80
   4   8  -3  347.57   12.50
   4  -8  -3  349.37   14.80
   4  -8  -3  335.77   11.90
   4  -8  -3  374.16   12.40
   4  -8  -3  335.37   11.40
  -4  -8   3  345.57    9.20
  -4  -8   3  342.67   14.30
   4   8  -2    2.20    2.70
  -4   8   2   -0.40    2.00
  -4  -8   2    1.00    4.10
   4  -8  -2    2.20    2.80
   4  -8  -2   -1.10    4.40
   4  -8  -2    2.80    3.10
   4  -8  -2    1.90    2.80
   4   8  -1   27.20    3.50
  -4   8   1   18.50    2.90
   4  -8  -1   19.10    3.70
  -4  -8   1   26.40    5.30
   4  -8  -1   29.90    6.20
   4  -8  -1   20.00    3.90
   4  -8  -1   22.40    4.00
   4   8   0  328.67   11.20
  -4   8   0  339.07   11.40
   4  -8   0  336.07   14.60
   4  -8   0  334.77   12.10
   4  -8   0  320.17   12.30
   4  -8   0  319.47   12.10
  -4  -8   0  337.67   13.10
  -4   8  -1   78.09    5.70
   4   8   1   79.29    4.90
   4  -8   1   78.39    6.10
   4  -8   1   72.69    7.90
   4  -8   1   62.19    6.00
  -4  -8  -1   70.29    6.30
   4  -8   1   72.99    6.20
  -4   8  -2  232.28   10.10
   4  -8   2  245.98   10.40
   4  -8   2  245.78   10.80
   4  -8   2  211.28   12.90
   4  -8   2  258.27   11.10
  -4  -8  -2  243.58   11.00
  -4   8  -3   50.69    5.30
   4  -8   3   38.20    5.70
   4  -8   3   31.40    5.20
   4  -8   3   37.40    5.50
   4  -8   3   50.39    7.30
  -4  -8  -3   41.90    5.50
  -4   8  -4    6.20    4.00
   4  -8   4   -0.20    4.50
   4  -8   4   -6.90    4.80
   4  -8   4    7.80    4.70
   4  -8   4    0.20    3.60
  -4   8  -5   87.49    7.50
   4  -8   5   89.19    7.70
   4  -8   5   81.99    7.60
   4  -8   5   78.19    7.60
   4  -8   5   87.09    8.90
  -4   8  -6    0.50    3.80
   4  -8   6    6.00    4.70
   4  -8   6    4.60    5.50
   4  -8   6    1.00    4.50
   4  -8   6   -2.30    4.40
  -4   8  -7   -1.00    4.90
   4  -8   7   -4.60    5.50
   4  -8   7   -1.90    4.70
   4  -8   7   -0.80    4.80
   4  -8   7    4.10    5.50
  -4   8  -8   27.80    6.60
   4  -8   8   14.10    5.80
   4  -8   8   36.90    6.80
   4  -8   8   14.40    6.60
   4  -8   8   18.20    6.30
  -4   8  -9    7.90    6.10
   4  -8   9   -0.10    6.20
   4  -8   9    3.50    5.40
   4  -8   9    6.90    5.80
   4  -8   9   -3.10    6.20
  -4   8 -10   12.80    6.70
   4  -8  10   21.20    6.80
   4  -8  10   17.50    6.60
   4  -8  10   21.30    7.50
   4  -8  10   12.90    6.90
  -4   8 -11   51.49    8.70
   4  -8  11   34.60    8.40
   4  -8  11   44.20    9.00
   4  -8  11   43.80    7.80
   4  -8  11   48.30    8.30
  -4   8 -12   20.70    7.90
   4  -8  12   24.90    7.70
   4  -8  12   -3.30    7.20
   4  -8  12   16.40    7.40
   4  -8  12   17.20    7.20
  -4   8 -13   32.40    8.20
   4  -8  13   20.10    8.60
   4  -8  13   35.60    9.00
   4  -8  13   23.00    8.50
   4  -8  13   22.90    8.20
   4   9 -16   -0.90    7.70
  -4  -9  16   -9.40    6.40
  -4  -9  16    3.60    7.90
   4   9 -15   48.10    9.20
  -4  -9  15   43.80    8.40
  -4  -9  15   41.90    9.40
   4   9 -14    6.20    7.00
  -4  -9  14    6.20    7.50
  -4  -9  14    7.30    6.40
   4   9 -13   55.39    8.10
  -4  -9  13   50.49    9.40
  -4  -9  13   61.49    7.90
   4   9 -12   17.50    6.40
  -4  -9  12   17.40    6.10
  -4  -9  12   11.80    7.10
   4   9 -11   35.80    6.80
  -4  -9  11   31.00    7.80
  -4  -9  11   49.90    6.80
   4   9 -10   14.30    6.00
  -4  -9  10   12.20    4.80
  -4  -9  10    8.20    6.40
   4   9  -9   44.80    6.80
  -4  -9   9   54.19    8.70
  -4  -9   9   53.89    6.00
   4   9  -8   57.49    7.20
  -4  -9   8   71.79    8.50
  -4  -9   8   60.19    5.80
   4   9  -7   82.99    7.70
  -4  -9   7   76.09    5.80
  -4  -9   7   84.49    9.40
   4   9  -6   13.90    4.70
   4  -9  -6   11.10    3.60
   4  -9  -6   12.80    5.70
  -4  -9   6   11.10    5.70
   4  -9  -6   11.50    2.80
  -4  -9   6   10.00    3.30
   4   9  -5  147.39    8.60
  -4  -9   5  131.29    6.10
  -4  -9   5  139.09   10.30
   4  -9  -5  131.69    7.20
   4  -9  -5  122.79   10.20
   4  -9  -5  132.09    6.50
   4   9  -4   27.40    4.60
   4  -9  -4   21.40    3.60
   4  -9  -4   23.20    6.10
   4  -9  -4   17.30    3.80
  -4  -9   4   28.70    6.10
   4   9  -3    2.20    3.40
  -4  -9   3    6.00    5.50
   4  -9  -3    5.40    3.20
   4  -9  -3    6.00    5.40
   4  -9  -3    6.50    3.40
   4  -9  -3    4.60    3.00
   4   9  -2   69.09    5.80
   4  -9  -2   78.19    5.90
   4  -9  -2   72.69    5.50
   4  -9  -2   74.59    8.30
  -4  -9   2   89.39    8.20
   4  -9  -2   78.49    6.00
   4   9  -1   14.00    3.60
   4  -9  -1    9.30    3.70
   4  -9  -1   11.60    3.70
   4  -9  -1    9.40    3.80
  -4  -9   1    9.70    5.10
   4  -9  -1    3.50    5.30
  -4   9   0  175.78    7.60
   4  -9   0  164.88    8.80
  -4  -9   0  171.08   10.40
   4  -9   0  163.48    8.70
   4  -9   0  165.18    8.20
   4  -9   0  157.98   11.70
  -4   9  -1    1.90    3.20
   4  -9   1    2.30    5.40
   4  -9   1   10.70    4.40
   4  -9   1    1.20    3.80
  -4  -9  -1   12.30    5.00
   4  -9   1    2.50    3.90
  -4   9  -2    0.60    3.40
   4  -9   2   -3.50    4.10
  -4  -9  -2    3.00    4.50
   4  -9   2    0.10    5.50
   4  -9   2    3.80    4.20
   4  -9   2    2.40    4.00
  -4   9  -3  165.78    9.00
   4  -9   3  196.68   12.50
   4  -9   3  165.48    9.70
  -4  -9  -3  193.48   10.50
   4  -9   3  169.58   10.10
   4  -9   3  173.78    9.30
  -4   9  -4   18.60    4.80
   4  -9   4   13.20    5.30
   4  -9   4   15.60    5.10
   4  -9   4   16.50    6.60
   4  -9   4   11.40    5.10
  -4   9  -5    0.50    4.40
   4  -9   5    6.90    4.80
   4  -9   5   10.50    6.30
   4  -9   5    5.40    4.90
   4  -9   5    8.20    4.80
  -4   9  -6   50.09    6.90
   4  -9   6   48.70    7.40
   4  -9   6   44.70    6.90
   4  -9   6   47.90    7.10
   4  -9   6   45.20    8.30
  -4   9  -7  181.38   11.50
   4  -9   7  180.48   12.00
   4  -9   7  192.08   12.50
   4  -9   7  191.98   13.80
   4  -9   7  174.88   11.30
  -4   9  -8   18.60    6.40
   4  -9   8   11.00    6.60
   4  -9   8   19.50    6.90
   4  -9   8   13.10    6.90
   4  -9   8    7.40    6.50
  -4   9  -9   18.60    6.30
   4  -9   9   18.40    7.60
   4  -9   9   16.20    7.40
   4  -9   9   20.30    7.30
   4  -9   9   13.10    7.00
  -4   9 -10   26.80    7.10
   4  -9  10   26.30    8.10
   4  -9  10   19.10    7.10
   4  -9  10   15.30    8.10
   4  -9  10   30.00    7.90
  -4   9 -11    6.30    7.20
   4  -9  11   -9.70    6.70
   4  -9  11    3.60    6.80
   4  -9  11   12.40    8.70
   4  -9  11   -2.50    7.00
  -4   9 -12   -6.60    7.10
   4  -9  12    8.90    8.10
   4  -9  12    5.80    7.70
   4  -9  12   11.00    7.60
   4  -9  12   -0.30    7.40
   4  10 -14   -7.90    7.10
  -4 -10  14   -0.60    8.70
  -4 -10  14    5.90    6.50
   4  10 -13   42.50    8.80
  -4 -10  13   39.10    7.50
  -4 -10  13   33.10    9.00
   4  10 -12   10.80    6.90
  -4 -10  12    2.20    5.50
  -4 -10  12    2.80    8.30
   4  10 -11   12.00    6.00
  -4 -10  11    4.80    5.20
  -4 -10  11   12.10    7.40
   4  10 -10   27.30    7.20
  -4 -10  10   28.70    5.50
  -4 -10  10   33.30    8.10
   4  10  -9    8.00    5.90
  -4 -10   9   10.80    7.00
  -4 -10   9    7.90    4.50
   4  10  -8   19.30    6.00
  -4 -10   8   32.50    4.80
  -4 -10   8   17.60    7.10
   4  10  -7   56.49    7.20
  -4 -10   7   66.49    5.40
  -4 -10   7   56.99    8.50
   4  10  -6  109.39    8.90
  -4 -10   6  118.39   10.60
   4  10  -5    3.30    4.40
   4 -10  -5   -8.70    5.60
  -4 -10   5    4.00    6.40
   4  10  -4   14.30    4.70
  -4 -10   4   13.60    6.10
   4 -10  -4   11.00    3.30
   4 -10  -4   26.60    7.10
   4  10  -3  255.37   11.30
  -4 -10   3  227.68   13.50
   4 -10  -3  239.38    9.80
   4 -10  -3  234.78   13.90
   4 -10  -2   19.10    4.30
  -4 -10   2   12.50    5.50
   4 -10  -2   21.70    7.00
   4 -10  -1   10.40    4.20
   4 -10  -1    4.20    6.10
  -4 -10   1    4.50    5.20
   4 -10   0   21.50    7.10
   4 -10   0   31.50    5.10
  -4 -10   0   32.30    6.60
   4 -10   0   26.60    5.20
   4 -10   1    0.10    4.20
   4 -10   1    6.20    6.70
  -4 -10  -1    9.90    5.60
   4 -10   1    2.00    3.90
   4 -10   1    3.10    6.30
   4 -10   2   -6.80    4.10
   4 -10   2   -1.70    4.40
   4 -10   2    0.40    4.30
   4 -10   2   -7.10    5.80
  -4 -10  -2    1.10    5.20
  -4 -10  -3   48.30    6.90
   4 -10   3   40.60    6.00
   4 -10   3   50.79    8.70
   4 -10   3   35.90    6.00
   4 -10   3   38.00    6.20
  -4  10  -4    1.90    4.30
   4 -10   4   -0.20    4.70
   4 -10   4    7.00    5.20
   4 -10   4   -1.40    6.60
   4 -10   4    8.20    5.30
  -4  10  -5  489.45   18.70
   4 -10   5  489.55   19.30
   4 -10   5  521.35   22.20
   4 -10   5  525.25   19.10
   4 -10   5  528.25   19.30
  -4  10  -6   15.50    5.90
   4 -10   6   32.50    6.50
   4 -10   6   10.60    6.20
   4 -10   6    8.80    6.00
   4 -10   6   13.10    7.60
  -4  10  -7   -1.80    5.30
   4 -10   7   -0.10    7.00
   4 -10   7   -0.50    5.70
   4 -10   7    3.70    6.30
   4 -10   7    1.70    5.50
  -4  10  -8    2.10    5.70
   4 -10   8   14.90    7.00
   4 -10   8   15.20    7.10
   4 -10   8    9.90    6.90
   4 -10   8   12.00    8.80
  -4  10  -9   13.40    6.80
   4 -10   9   11.30    8.30
   4 -10   9    2.90    7.00
   4 -10   9    8.70    7.10
   4 -10   9    2.40    6.20
  -4  10 -10   68.99    9.00
   4 -10  10   61.79   10.70
   4 -10  10   63.49    9.00
   4 -10  10   64.49    9.40
   4 -10  10   57.69   10.00
   4  11 -11   14.40    6.60
  -4 -11  11    3.10    7.80
  -4 -11  11    0.50    5.30
   4  11 -10    0.40    5.90
  -4 -11  10   -6.10    7.20
   4  11  -9   11.70    6.70
  -4 -11   9   17.20    7.90
   4  11  -8   -0.30    5.70
  -4 -11   8    7.70    7.10
   4  11  -7    2.30    5.60
  -4 -11   7    0.20    6.90
   4  11  -6   81.89    8.60
  -4 -11   6   63.79    9.30
  -4 -11   5  146.89   12.40
   4 -11  -5  127.29   11.80
  -4 -11   4    9.10    6.60
   4 -11  -4   22.20    7.40
   4 -11  -3   14.50    7.40
  -4 -11   3   36.90    8.00
  -4 -11   2   31.60    7.70
   4 -11  -2   23.80    7.80
   4 -11  -1  118.59   12.00
   4 -11  -1   96.49    7.00
  -4 -11   1  110.69   10.30
   4 -11   0    1.40    4.40
  -4 -11   0    1.40    5.90
   4 -11   0   -0.60    6.90
   4 -11   1   17.10    7.80
  -4 -11  -1   32.70    7.20
   4 -11   1   16.90    5.10
   4 -11   2    5.90    4.80
  -4 -11  -2    1.70    5.20
   4 -11   2   -0.40    7.00
   4 -11   3   48.80    9.50
  -4 -11  -3   47.80    7.60
   4 -11   3   46.40    6.80
   4 -11   4   11.40    5.80
   4 -11   4   14.50    8.10
   4 -11   4    9.10    5.80
   4 -11   5   48.70    7.40
   4 -11   5   40.10    7.20
   4 -11   5   38.20    9.60
   4 -11   6   14.60    6.60
   4 -11   6    3.40    8.80
   4 -11   6   13.70    6.70
   4 -11   7   34.80    7.80
   4 -11   7   36.10    9.70
   4 -11   7   36.60    7.80
   4 -11   8   22.90    7.70
   4 -11   8   12.00   10.10
   4 -11   8   16.60    7.60
  -4 -12   8   21.90    8.50
  -4 -12   7   73.19   10.40
  -4 -12   6   -2.30    7.30
   4 -12  -5   15.00    8.10
  -4 -12   5    0.20    6.90
   4 -12  -4   16.70    8.20
  -4 -12   4   11.50    7.90
  -4 -12   3   17.40    8.00
   4 -12  -3   16.40    8.10
  -4 -12   2   -5.10    6.90
   4 -12  -2   -0.50    7.50
  -4 -12   1    8.70    7.30
   4 -12  -1   10.20    8.10
  -4 -12   0    5.50    7.00
   4 -12   0   10.90    8.10
  -4 -12  -1   64.69    8.70
   4 -12   1   47.20   10.00
  -4 -12  -2    9.60    7.10
   4 -12   2   16.80    8.60
   4 -12   2   13.90    8.00
   4 -12   3   15.40    6.00
   4 -12   3   12.10    8.70
   4 -12   4   -1.30    8.20
   4 -12   4   -0.90    5.70
   5   0 -22  162.38   11.30
   5   0 -21    1.00    5.60
   5   0 -20   90.79    8.50
   5   0 -19   -3.30    4.80
   5   0 -18   81.69    7.70
   5   0 -17    1.00    4.60
   5   0 -16    3.80    4.40
   5   0 -15    1.80    4.00
   5   0 -14  104.49    7.40
   5   0 -13    2.00    3.30
   5   0 -12    9.80    3.10
   5   0 -11   -1.10    2.40
   5   0 -10 1899.21   50.49
   5   0  -9   -0.10    2.10
   5   0  -8 2590.94   67.19
   5   0  -7   -0.90    1.60
   5   0  -6  199.48    7.00
   5   0  -5   -0.60    1.40
  -5   0   5   -0.40    1.20
  -5   0   5    2.60    1.20
   5   0  -5   -0.10    1.30
   5   0  -4 2252.17   57.39
  -5   0   4 2256.67   57.29
   5   0  -4 2223.98   57.69
  -5   0   4 2228.58   57.59
  -5   0   3    0.30    0.90
   5   0  -3   -0.60    1.20
   5   0  -3    0.30    1.20
  -5   0   3    0.30    1.10
  -5   0   2 9820.02  247.08
  -5   0   2 9657.43  247.88
   5   0  -2 9999.00  248.48
   5   0  -2 9578.44  246.08
   5   0  -2 9708.33  247.98
  -5   0   1    1.30    0.90
   5   0  -1   -0.50    1.10
   5   0  -1    1.50    1.00
  -5   0   1    1.00    0.70
  -5   0   1   -0.40    1.10
  -5   0   1    0.90    1.30
   5   0  -1   -0.90    1.30
  -5   0   0 2572.74   64.09
   5   0   0 2455.75   64.79
  -5   0   0 2585.24   65.49
  -5   0   0 2503.55   64.59
   5   0   0 2550.74   65.39
  -5   0   0 2633.24   65.49
   5   0   0 2495.35   65.49
   5   0   0 2568.04   64.09
   5   0   1    1.70    1.50
  -5   0  -1    1.20    1.60
   5   0   1    1.60    0.80
   5   0   1   -0.70    1.10
   5   0   1   -1.70    1.20
   5   0   1    0.10    1.50
   5   0   2   56.49    2.60
   5   0   2   63.69    3.80
  -5   0  -2   56.49    3.90
  -5   0  -3    1.60    2.00
   5   0   3   -1.30    2.00
   5   0   4  908.31   25.50
  -5   0  -4  907.91   25.70
   5   0   5   -1.10    2.20
  -5   0  -5    1.30    2.30
   5   0   6 1328.97   36.50
  -5   0  -6 1315.17   36.60
   5   0   7    1.60    2.70
  -5   0  -7   -1.80    2.80
  -5   0  -8    1.70    3.20
   5   0   8   -0.40    2.90
   5   0   9   -3.10    3.10
  -5   0  -9   -0.90    3.50
  -5   0 -10  517.25   18.20
   5   0  10  524.75   18.20
  -5   0 -11    1.70    4.10
   5   0  11   -3.00    3.60
  -5   0 -12   42.40    6.50
   5   0  12   56.09    6.60
   5   0  13   -4.50    4.80
  -5   0 -13    6.10    5.80
   5   0  14    5.00    5.00
  -5   0 -14    7.90    6.20
  -5   0 -15   -5.90    5.50
   5   0  15    7.30    5.50
  -5   0 -16   14.00    7.50
   5   0  16    4.60    5.50
  -5   0 -17    5.70    6.70
   5   0  17   -4.50    5.50
   5   1 -22   61.19    8.40
   5  -1 -22   62.39    7.40
   5   1 -21    7.50    6.10
   5  -1 -21    0.70    5.40
   5   1 -20   -4.40    5.10
   5  -1 -20    0.20    5.00
   5   1 -19   13.80    6.00
   5  -1 -19   24.80    5.80
   5   1 -18   33.80    6.20
   5  -1 -18   50.69    6.40
   5   1 -17   25.00    5.70
   5  -1 -17   12.80    4.50
   5   1 -16   40.60    5.70
   5  -1 -16   42.80    5.60
   5   1 -15  191.58    9.70
   5  -1 -15  184.08    9.40
   5   1 -14   11.00    3.80
   5  -1 -14    7.50    3.70
   5   1 -13  225.28    9.80
   5  -1 -13  220.38    9.30
   5   1 -12  442.36   15.20
   5  -1 -12  463.95   15.00
   5   1 -11  139.29    7.20
   5  -1 -11  164.68    7.40
   5   1 -10    6.20    2.60
   5  -1 -10    5.50    2.60
   5   1  -9 1502.75   40.20
   5  -1  -9 1481.45   40.00
   5   1  -8  694.83   20.00
   5  -1  -8  698.13   19.90
   5   1  -7 1424.06   38.30
   5  -1  -7 1456.55   38.20
   5   1  -6  138.29    5.50
   5  -1  -6  134.79    5.70
   5  -1  -6  141.09    5.50
  -5  -1   6  130.79    5.20
   5   1  -5  193.98    6.60
  -5   1   5  198.18    7.50
   5   1  -5  188.58    6.70
  -5   1   5  198.68    6.60
  -5  -1   5  191.58    6.60
  -5  -1   5  195.08    6.50
   5  -1  -5  197.38    7.00
   5  -1  -5  198.68    6.70
   5   1  -4    4.50    1.30
  -5   1   4    2.10    1.40
   5   1  -4    4.60    1.50
  -5   1   4    3.50    1.30
   5  -1  -4    3.50    1.60
  -5  -1   4    3.60    1.20
  -5  -1   4    4.90    1.40
   5  -1  -4    3.40    1.40
   5   1  -3  222.58    7.10
   5   1  -3  217.18    6.80
  -5   1   3  234.88    7.50
  -5   1   3  228.48    7.20
  -5   1   3  221.98    7.20
  -5  -1   3  225.18    6.70
  -5  -1   3  226.18    7.10
   5  -1  -3  224.08    7.20
   5  -1  -3  230.98    7.60
  -5   1   2    2.70    1.40
   5   1  -2    3.30    1.30
   5   1  -2    3.10    1.00
  -5   1   2    2.20    1.30
  -5   1   2    3.70    1.30
  -5   1   2    2.80    1.10
   5   1  -2    5.90    1.30
   5  -1  -2    1.80    1.20
   5  -1  -2    2.80    1.50
   5  -1  -2    1.90    1.30
  -5  -1   2    2.30    0.80
  -5  -1   2    2.60    1.20
   5   1  -1  284.77    8.70
  -5   1   1  281.37    8.50
  -5   1   1  280.97    8.60
  -5   1   1  294.07    9.00
   5   1  -1  291.27    8.10
   5   1  -1  277.37    8.70
   5  -1  -1  290.17    8.50
   5  -1  -1  290.07    9.30
  -5  -1   1  283.97    8.80
  -5  -1   1  297.97    7.80
   5  -1  -1  273.57    8.70
  -5  -1   1  295.67    8.60
  -5   1   0 2528.85   65.69
   5   1   0 2486.35   65.29
   5   1   0 2558.14   64.49
  -5   1   0 2671.73   66.09
   5   1   0 2497.65   65.29
  -5   1   0 2550.84   64.89
  -5   1   0 2602.64   65.19
   5  -1   0 2611.24   65.99
   5  -1   0 2480.35   65.29
  -5  -1   0 2538.75   65.39
   5  -1   0 2582.14   64.99
   5  -1   0 2502.55   65.59
   5   1   1  124.79    5.20
   5   1   1  133.19    5.10
  -5   1  -1  127.39    5.50
   5  -1   1  114.09    5.50
   5  -1   1  127.49    4.60
  -5  -1  -1  126.89    5.10
   5  -1   1  127.69    5.00
   5  -1   1  124.39    5.40
  -5   1  -2  202.58    7.90
   5   1   2  217.68    7.40
   5  -1   2  219.78    8.00
   5  -1   2  219.68    7.10
   5  -1   2  219.68    8.30
  -5  -1  -2  213.28    7.70
   5  -1   2  223.58    7.60
   5   1   3  298.57    9.80
  -5   1  -3  321.17   10.60
   5  -1   3  297.77    9.90
   5  -1   3  294.77    9.40
  -5  -1  -3  304.07   10.10
   5  -1   3  294.37   10.40
   5   1   4  200.98    7.40
  -5   1  -4  188.38    7.90
  -5  -1  -4  180.78    7.40
   5  -1   4  188.28    8.00
  -5   1  -5  602.74   18.70
   5   1   5  591.94   18.00
  -5  -1  -5  608.34   18.40
   5  -1   5  640.34   19.00
   5   1   6  491.05   15.50
  -5   1  -6  506.05   16.40
   5  -1   6  495.05   16.20
  -5  -1  -6  495.75   15.90
  -5   1  -7   11.90    3.60
   5   1   7   14.30    3.10
  -5  -1  -7    8.80    3.10
   5  -1   7   11.90    3.90
  -5   1  -8  434.56   15.70
   5   1   8  452.45   14.90
  -5  -1  -8  439.76   15.10
   5  -1   8  435.86   15.50
  -5   1  -9   15.90    4.50
   5   1   9   19.00    3.80
   5  -1   9   15.30    4.40
  -5  -1  -9   25.20    4.30
   5   1  10    6.20    3.50
  -5   1 -10   10.00    4.50
  -5  -1 -10   -0.50    4.00
   5  -1  10    1.40    3.90
  -5   1 -11   49.00    6.50
   5   1  11   51.39    6.10
   5  -1  11   48.80    6.50
  -5  -1 -11   47.10    6.00
  -5   1 -12  105.39    9.50
   5   1  12  128.99    9.00
  -5  -1 -12  121.99    9.40
   5  -1  12  127.79    9.90
  -5   1 -13    4.40    5.20
   5   1  13    1.10    4.60
   5  -1  13    2.50    5.00
  -5  -1 -13    3.10    4.90
  -5   1 -14   -1.80    6.20
   5   1  14    7.10    5.20
   5  -1  14    2.20    5.20
  -5  -1 -14    2.60    5.20
  -5   1 -15   13.80    6.70
   5   1  15   21.70    6.20
   5  -1  15    4.50    6.40
  -5  -1 -15   15.10    6.10
   5   1  16    9.90    6.00
  -5   1 -16    7.00    7.50
  -5  -1 -16  -11.90    6.00
   5  -1  16    5.40    6.50
  -5   1 -17    5.20    6.80
   5   1  17    1.40    6.10
  -5  -1 -17   -4.50    6.80
   5  -1  17   -0.40    6.20
   5   2 -22    1.20    6.80
   5   2 -21   -3.80    6.20
   5  -2 -21    7.40    5.10
   5   2 -20   16.80    6.60
   5  -2 -20   16.90    5.50
   5   2 -19   35.60    6.90
   5  -2 -19   40.60    5.90
   5   2 -18  150.28   10.40
   5  -2 -18  150.58    9.20
   5   2 -17  112.99    9.10
   5  -2 -17  125.49    8.20
   5   2 -16  251.87   12.00
   5  -2 -16  247.48   11.20
   5   2 -15   21.10    5.30
   5  -2 -15   18.90    4.30
   5   2 -14   21.20    4.70
   5  -2 -14   21.50    4.20
   5   2 -13   56.79    5.90
   5  -2 -13   47.10    4.90
   5   2 -12    6.70    3.30
   5  -2 -12    0.90    2.80
   5  -2 -11  139.49    6.80
   5   2 -10  127.39    6.60
   5  -2 -10  120.79    6.20
   5   2  -9    1.60    2.40
   5  -2  -9    3.30    2.30
   5   2  -8   -0.40    2.00
   5  -2  -8    4.30    2.00
   5   2  -7   55.69    4.00
   5  -2  -7   49.80    3.70
   5  -2  -7   56.69    4.50
   5   2  -6  546.75   16.10
   5  -2  -6  546.65   16.00
  -5  -2   6  569.54   15.90
  -5  -2   6  570.24   16.10
   5  -2  -6  559.04   16.50
   5   2  -5  288.87    9.00
   5  -2  -5  277.87    9.40
   5  -2  -5  276.37    9.00
  -5  -2   5  296.27    8.70
  -5  -2   5  271.07    8.80
   5   2  -4   75.49    3.40
  -5  -2   4   74.29    3.30
  -5  -2   4   66.99    3.10
   5  -2  -4   70.29    3.80
   5  -2  -4   63.59    3.80
  -5   2   3   49.20    3.50
   5   2  -3   44.30    2.50
  -5   2   3   52.79    3.20
  -5   2   3   48.60    3.10
   5   2  -3   46.70    2.50
  -5  -2   3   49.10    2.20
   5  -2  -3   42.10    3.30
   5  -2  -3   43.80    3.10
  -5  -2   3   46.00    2.40
   5  -2  -3   44.20    3.30
   5  -2  -3   44.40    2.70
   5   2  -2  503.85   13.90
  -5   2   2  527.25   14.70
  -5   2   2  524.65   15.00
  -5   2   2  503.65   14.70
   5   2  -2  512.95   13.70
  -5   2   2  498.65   14.60
   5  -2  -2  506.75   15.00
  -5  -2   2  518.35   14.00
   5  -2  -2  514.35   14.60
   5  -2  -2  520.75   14.90
   5  -2  -2  513.55   14.70
   5   2  -1  634.24   16.90
  -5   2   1  625.94   17.60
   5   2  -1  635.74   17.30
   5   2  -1  644.54   16.40
  -5   2   1  631.24   17.70
  -5   2   1  625.34   17.80
   5  -2  -1  628.34   17.80
  -5  -2   1  623.54   16.50
   5  -2  -1  630.74   17.70
  -5  -2   1  627.24   16.90
   5  -2  -1  638.44   18.20
   5  -2  -1  633.64   17.70
   5   2   0   15.00    0.90
   5   2   0   13.20    1.70
  -5   2   0   17.90    2.20
  -5   2   0   11.60    1.80
   5   2   0   22.30    2.10
  -5   2   0   12.40    2.20
   5  -2   0   14.70    2.20
   5  -2   0   13.40    2.20
  -5  -2   0   15.10    1.00
   5  -2   0   17.50    2.50
  -5  -2   0   16.20    2.00
   5  -2   0   11.20    2.40
  -5   2  -1   31.50    2.70
   5   2   1   30.60    2.60
   5   2   1   36.50    2.80
  -5   2  -1   35.20    3.30
   5   2   1   31.10    1.40
  -5  -2  -1   33.40    2.70
   5  -2   1   27.20    2.80
   5  -2   1   37.20    3.20
   5  -2   1   39.60    3.70
   5  -2   1   38.00    3.40
   5   2   2  521.05   15.00
   5   2   2  516.05   13.60
  -5   2  -2  524.95   15.90
   5   2   2  499.95   14.70
   5  -2   2  535.05   16.30
   5  -2   2  520.55   15.30
   5  -2   2  535.85   15.90
   5  -2   2  537.65   15.60
  -5  -2  -2  505.75   15.00
  -5   2  -3  280.07    9.90
   5   2   3  267.77    8.70
   5   2   3  263.27    7.60
  -5  -2  -3  268.67    9.00
   5  -2   3  261.67    9.40
   5  -2   3  268.27    9.10
   5  -2   3  266.57    9.80
   5   2   4    6.70    2.00
   5   2   4    5.00    1.30
  -5   2  -4    7.50    2.90
   5  -2   4    9.60    3.00
   5  -2   4    4.40    2.30
   5  -2   4    3.80    2.20
  -5  -2  -4    6.40    2.30
  -5   2  -5  781.02   23.40
   5   2   5  769.92   22.10
   5  -2   5  805.72   23.50
  -5  -2  -5  789.32   22.50
   5   2   6  588.84   17.80
  -5   2  -6  600.94   19.20
   5  -2   6  632.04   19.40
  -5  -2  -6  600.44   18.20
  -5   2  -7  390.76   14.10
   5   2   7  389.56   12.60
   5  -2   7  344.67   13.70
  -5  -2  -7  376.16   13.10
  -5   2  -8    4.70    3.60
   5   2   8    3.60    2.90
   5  -2   8    4.20    3.70
  -5  -2  -8    5.70    3.30
   5   2   9  110.69    6.70
  -5   2  -9  100.89    8.10
   5  -2   9  119.39    8.60
  -5  -2  -9  118.99    7.50
  -5   2 -10    4.40    4.40
   5   2  10    4.60    3.50
  -5  -2 -10   -2.30    3.60
   5  -2  10   -2.00    3.90
  -5   2 -11  188.88   11.00
   5   2  11  189.88    9.00
  -5  -2 -11  188.08   10.20
   5  -2  11  173.08   10.60
   5   2  12  249.97   11.40
  -5   2 -12  241.68   13.00
  -5  -2 -12  266.97   12.50
   5  -2  12  249.18   12.70
  -5   2 -13  149.88   11.00
   5   2  13  118.59    8.70
   5  -2  13  121.29   10.20
  -5  -2 -13  106.59    8.80
   5   2  14  136.79    9.60
  -5   2 -14  118.19   10.40
   5  -2  14  123.39   10.60
  -5  -2 -14  134.89   10.30
  -5   2 -15   74.49    9.30
   5   2  15   76.59    7.80
  -5  -2 -15   64.09    8.20
   5  -2  15   74.89    9.10
  -5   2 -16    1.10    6.40
   5   2  16    8.90    5.60
   5  -2  16   -1.00    6.80
  -5  -2 -16   -0.20    5.40
  -5   2 -17    6.50    7.40
  -5  -2 -17   11.30    7.10
   5  -2  17    7.90    6.90
   5   3 -21    8.80    7.00
   5   3 -20   21.30    6.70
   5  -3 -20   27.70    5.30
   5   3 -19    7.40    6.40
   5  -3 -19    0.90    4.20
   5   3 -18    4.30    5.80
   5  -3 -18    6.40    4.30
   5   3 -17    9.60    5.10
   5  -3 -17    8.20    4.10
   5   3 -16  144.59   10.30
   5  -3 -16  151.48    8.60
   5   3 -15   39.80    6.00
   5  -3 -15   33.40    4.60
   5   3 -14  546.85   19.30
   5  -3 -14  580.04   18.10
   5   3 -13   22.60    4.70
   5  -3 -13   25.70    4.00
   5   3 -12   63.19    5.80
   5  -3 -12   70.39    5.20
   5   3 -11   30.00    4.40
   5  -3 -11   33.70    3.70
   5   3 -10   75.09    5.90
   5  -3 -10   76.19    4.90
   5   3  -9  249.28   10.00
   5  -3  -9  267.87    9.30
   5   3  -8 1225.58   33.80
   5  -3  -8 1237.78   33.30
   5   3  -7   54.69    4.20
   5  -3  -7   47.90    4.10
   5  -3  -7   47.10    3.60
   5   3  -6  112.99    5.40
  -5  -3   6  113.99    5.00
  -5  -3   6  121.99    5.00
   5  -3  -6  107.59    5.70
   5  -3  -6  119.79    5.30
   5   3  -5    2.30    1.70
  -5  -3   5    2.40    1.50
   5  -3  -5   -0.70    1.30
   5  -3  -5   -1.80    1.80
  -5  -3   5    1.80    1.40
   5  -3  -5   -1.10    1.60
   5   3  -4  443.86   13.20
   5  -3  -4  477.25   14.10
  -5  -3   4  459.25   12.70
   5  -3  -4  447.26   13.60
  -5  -3   4  470.65   12.90
   5  -3  -4  462.45   13.20
   5   3  -3  102.49    4.00
  -5   3   3  105.79    4.30
   5  -3  -3  107.29    4.50
   5  -3  -3   97.99    4.70
  -5  -3   3  101.99    3.40
   5  -3  -3  103.59    5.20
   5  -3  -3  103.79    5.00
  -5  -3   3   94.59    3.60
   5   3  -2   26.00    1.70
   5   3  -2   21.60    1.70
  -5   3   2   23.20    2.40
   5  -3  -2   25.10    2.90
   5  -3  -2   23.10    2.50
   5  -3  -2   28.70    3.20
   5  -3  -2   25.70    2.90
  -5  -3   2   21.10    1.60
  -5  -3   2   24.50    2.20
   5   3  -1  604.44   16.00
  -5   3   1  586.64   17.30
   5   3  -1  602.34   15.70
   5   3  -1  627.74   16.70
   5  -3  -1  594.64   17.60
  -5  -3   1  624.54   16.10
   5  -3  -1  601.34   17.80
   5  -3  -1  616.74   17.60
   5  -3  -1  603.44   17.80
  -5  -3   1  607.14   16.50
   5  -3  -1  604.04   17.80
   5   3   0   77.89    3.70
  -5   3   0   85.39    4.60
   5   3   0   82.49    3.20
   5  -3   0   94.49    5.10
  -5  -3   0   83.99    3.50
   5  -3   0   85.29    4.80
   5  -3   0   85.69    5.00
   5  -3   0   84.99    4.60
   5   3   1  231.58    7.20
   5   3   1  240.68    7.70
   5   3   1  244.98    7.40
  -5   3  -1  245.88    8.80
   5  -3   1  231.48    8.70
   5  -3   1  235.48    8.90
  -5  -3  -1  245.78    7.20
   5  -3   1  241.48    9.10
   5  -3   1  256.97    9.10
   5   3   2   46.00    2.90
   5   3   2   38.40    2.30
   5   3   2   37.20    2.90
   5   3   2   41.90    3.00
  -5   3  -2   38.00    3.80
   5  -3   2   44.80    4.20
   5  -3   2   39.70    4.20
   5  -3   2   39.90    4.00
   5  -3   2   38.20    3.70
  -5  -3  -2   39.10    3.00
  -5   3  -3   24.20    3.40
   5   3   3   22.70    2.30
   5   3   3   28.10    2.70
   5   3   3   29.70    2.20
  -5  -3  -3   19.00    2.50
   5  -3   3   29.80    3.70
   5  -3   3   22.70    3.40
   5  -3   3   23.00    3.60
   5  -3   3   18.70    3.60
   5   3   4  768.92   19.80
  -5   3  -4  729.13   22.60
   5   3   4  757.22   20.50
   5   3   4  756.82   20.90
  -5  -3  -4  768.52   21.40
   5  -3   4  755.22   22.40
   5  -3   4  777.12   22.50
   5  -3   4  782.92   23.00
   5   3   5   19.60    2.20
   5   3   5   21.30    1.90
   5   3   5   24.50    2.70
  -5   3  -5   24.20    3.90
   5  -3   5   25.00    3.50
   5  -3   5   24.70    3.70
  -5  -3  -5   20.10    2.90
   5  -3   5   19.70    3.90
   5   3   6  458.65   13.70
  -5   3  -6  476.25   16.10
   5   3   6  472.75   14.10
   5  -3   6  450.95   15.30
   5  -3   6  465.95   15.60
  -5  -3  -6  466.25   14.70
   5  -3   6  481.25   16.30
  -5   3  -7  152.78    8.30
   5   3   7  118.89    5.90
   5  -3   7  129.79    8.00
   5  -3   7  129.89    7.60
  -5  -3  -7  139.29    6.80
  -5   3  -8   53.59    6.10
   5   3   8   52.19    4.40
  -5  -3  -8   48.10    4.70
   5  -3   8   43.60    5.70
  -5   3  -9   -2.90    3.90
   5   3   9    1.00    2.70
  -5  -3  -9    5.00    3.40
   5  -3   9    2.40    4.40
  -5   3 -10  117.09    9.40
   5   3  10  105.89    6.60
   5  -3  10  122.59    9.40
  -5  -3 -10  118.69    7.60
  -5   3 -11   20.30    5.70
   5   3  11   24.90    4.40
   5  -3  11   22.00    5.80
  -5  -3 -11   19.70    4.50
   5   3  12   77.89    6.50
  -5   3 -12   58.89    7.90
   5  -3  12   60.79    7.90
  -5  -3 -12   70.89    7.10
  -5   3 -13    4.90    5.90
   5   3  13   13.10    4.70
  -5  -3 -13    7.70    5.00
   5  -3  13   18.90    6.20
  -5   3 -14  155.68   12.30
   5   3  14  185.18   10.00
  -5  -3 -14  176.28   11.00
   5  -3  14  200.38   13.80
  -5   3 -15    6.80    7.30
   5  -3  15    6.30    6.70
  -5  -3 -15    8.30    5.80
  -5   3 -16   43.80    8.70
  -5  -3 -16   31.50    7.20
   5  -3  16   40.30    8.30
  -5   3 -17   17.60    8.10
   5  -3  17   12.30    8.50
  -5  -3 -17   13.00    6.90
   5   4 -21   22.50    8.10
   5   4 -20   15.30    7.30
   5   4 -19    6.00    6.00
   5   4 -18   17.20    6.20
   5  -4 -18   22.00    4.50
   5   4 -17    4.40    6.00
   5  -4 -17    7.30    3.90
   5   4 -16   41.30    7.10
   5  -4 -16   47.10    5.10
   5   4 -15    4.90    5.20
   5  -4 -15   -3.80    3.10
   5   4 -14   97.09    8.00
   5  -4 -14  103.39    6.60
   5   4 -13  308.17   13.00
   5  -4 -13  321.27   11.50
   5   4 -12   78.59    6.80
   5  -4 -12   68.99    5.20
   5   4 -11  257.07   11.20
   5  -4 -11  250.27    9.40
   5   4 -10   69.89    5.70
   5  -4 -10   55.19    4.40
   5   4  -9  490.65   16.10
   5  -4  -9  486.65   14.90
   5   4  -8   16.70    3.40
   5  -4  -8   13.10    2.60
   5   4  -7  338.97   11.60
   5  -4  -7  345.77   11.10
   5  -4  -7  335.87   11.70
   5   4  -6  689.23   20.30
  -5  -4   6  719.63   19.80
   5  -4  -6  703.43   20.60
   5  -4  -6  697.73   19.40
   5  -4  -6  727.23   20.10
   5   4  -5  737.83   21.20
  -5  -4   5  778.72   20.60
   5  -4  -5  745.53   20.60
   5  -4  -5  742.13   21.20
   5  -4  -5  766.32   21.70
  -5  -4   5  768.42   20.60
   5   4  -4  997.70   27.00
  -5  -4   4  993.50   26.30
   5  -4  -4 1019.50   27.50
  -5  -4   4 1007.60   26.40
   5  -4  -4 1005.30   28.50
   5  -4  -4 1011.50   26.90
  -5  -4   4 1003.90   26.30
   5  -4  -4  989.70   27.80
   5   4  -3 3000.90   77.19
  -5   4   3 3046.30   77.39
  -5  -4   3 3084.49   76.29
   5  -4  -3 3036.00   77.49
   5  -4  -3 3014.50   78.99
   5  -4  -3 3119.69   78.09
  -5  -4   3 2988.60   76.19
  -5  -4   3 2997.80   76.49
  -5  -4   3 2992.70   77.99
   5  -4  -3 3030.50   78.39
  -5   4   2   13.00    2.10
   5   4  -2   11.30    1.60
   5   4  -2   13.10    1.90
   5  -4  -2   15.40    2.60
  -5  -4   2   17.80    1.20
  -5  -4   2   13.10    2.30
   5  -4  -2   13.30    2.90
   5  -4  -2    8.90    2.80
   5  -4  -2   16.30    2.50
   5  -4  -2   15.80    2.30
  -5   4   1  861.61   24.20
   5   4  -1  896.41   23.30
   5   4  -1  882.21   22.70
   5  -4  -1  840.12   24.50
   5  -4  -1  855.81   24.50
  -5  -4   1  889.61   23.80
   5  -4  -1  873.01   25.20
   5  -4  -1  888.61   24.80
   5   4   0  330.37    8.60
   5   4   0  319.57    8.50
   5   4   0  323.87    9.60
   5   4   0  320.57    8.50
  -5   4   0  310.47   10.70
   5  -4   0  318.97   11.50
   5  -4   0  341.87   11.10
   5  -4   0  341.97   11.40
  -5  -4   0  320.67   10.00
   5  -4   0  331.57   11.20
  -5   4  -1  525.05   16.30
   5   4   1  539.55   14.10
   5   4   1  525.85   15.00
   5   4   1  533.25   14.80
   5  -4   1  521.75   16.70
  -5  -4  -1  529.75   15.00
   5  -4   1  538.35   16.80
   5  -4   1  538.95   16.60
   5  -4   1  515.15   16.30
   5   4   2 1412.26   37.00
   5   4   2 1453.45   37.30
   5   4   2 1421.96   36.90
   5   4   2 1442.56   37.50
  -5   4  -2 1434.86   39.00
   5  -4   2 1383.56   39.10
   5  -4   2 1410.16   39.50
   5  -4   2 1438.56   39.40
   5  -4   2 1467.85   39.20
   5   4   3    3.10    1.40
   5   4   3   -1.60    1.50
  -5   4  -3   -0.10    2.50
   5   4   3    1.90    1.60
   5  -4   3    3.60    2.60
   5  -4   3   -0.70    2.80
   5  -4   3    3.60    3.10
  -5  -4  -3   -1.60    1.50
   5  -4   3   -3.30    2.90
   5   4   4   83.29    3.70
   5   4   4   86.69    4.20
  -5   4  -4   84.29    6.40
   5  -4   4   90.49    6.50
   5  -4   4   81.39    6.10
   5  -4   4   79.99    6.50
  -5  -4  -4   86.99    4.40
   5  -4   4   91.49    6.60
   5   4   5   32.00    1.90
   5   4   5   25.70    2.70
   5   4   5   24.30    2.40
  -5   4  -5   30.10    4.50
  -5  -4  -5   30.00    3.10
   5  -4   5   27.80    4.10
   5  -4   5   22.00    4.20
   5  -4   5   24.40    4.20
   5   4   6   -1.30    1.70
  -5   4  -6    1.60    3.30
   5  -4   6    0.20    3.40
   5  -4   6    1.80    3.20
  -5  -4  -6    3.60    2.40
   5  -4   6    1.60    3.60
   5   4   7  103.29    5.00
  -5   4  -7  108.29    7.90
  -5  -4  -7   99.19    5.70
   5  -4   7  105.39    7.80
   5  -4   7  110.89    7.30
   5  -4   7  116.19    8.30
   5   4   8   51.89    4.10
  -5   4  -8   46.40    6.50
   5  -4   8   48.30    6.40
   5  -4   8   43.70    5.60
   5  -4   8   50.89    5.90
  -5  -4  -8   52.69    4.80
   5   4   9  101.79    6.00
  -5   4  -9  113.19    8.90
   5  -4   9  110.79    8.90
  -5  -4  -9  119.69    6.80
   5  -4   9  128.49    8.70
   5  -4   9  108.49    8.20
   5   4  10  153.78    7.20
  -5   4 -10  162.58   11.10
   5  -4  10  166.08    9.70
   5  -4  10  132.79   10.30
  -5  -4 -10  150.88    8.40
   5  -4  10  136.49    9.70
  -5   4 -11    2.10    5.10
   5   4  11   -1.10    3.10
   5  -4  11   -1.20    5.10
  -5  -4 -11    2.60    3.90
   5  -4  11   -1.30    5.20
  -5   4 -12   19.10    6.50
   5  -4  12   23.40    6.50
   5  -4  12   25.00    6.70
  -5  -4 -12   31.30    5.30
  -5   4 -13   18.40    6.80
  -5  -4 -13   13.90    5.10
   5  -4  13   18.20    6.20
   5  -4  13   26.20    7.60
  -5   4 -14   34.50    8.20
  -5  -4 -14   43.40    6.70
   5  -4  14   34.20    8.00
  -5   4 -15   -1.30    6.60
   5  -4  15    2.90    7.50
   5  -4  15    0.60    6.20
  -5   4 -16   11.70    8.00
   5  -4  16   19.20    7.90
   5  -4  16    2.40    7.30
   5   5 -20   -9.70    6.80
   5   5 -19   84.69   10.10
   5   5 -18   67.29    9.30
   5   5 -17   -1.60    6.00
   5   5 -16   62.99    7.80
   5  -5 -16   74.79    5.50
   5   5 -15   13.30    5.90
   5  -5 -15   10.10    3.40
   5   5 -14  182.08   10.60
   5  -5 -14  180.18    8.20
   5   5 -13   47.70    6.20
   5  -5 -13   35.60    4.20
   5   5 -12  350.56   14.30
   5  -5 -12  336.97   11.70
   5   5 -11  489.55   17.00
   5  -5 -11  484.85   15.10
   5   5 -10  563.74   18.70
   5  -5 -10  551.74   16.80
   5   5  -9   92.29    6.60
   5  -5  -9   94.39    5.40
   5   5  -8   17.10    3.70
   5  -5  -8   23.60    3.80
   5  -5  -8   18.00    3.00
   5  -5  -8   19.00    2.40
   5   5  -7   38.90    4.00
   5  -5  -7   35.40    3.60
   5  -5  -7   34.10    4.10
   5  -5  -7   36.20    2.80
   5   5  -6    3.80    2.50
  -5  -5   6    8.50    2.10
  -5  -5   6    1.90    2.10
   5  -5  -6    0.30    1.50
   5  -5  -6    2.70    2.60
   5  -5  -6    1.70    2.20
   5   5  -5    1.50    2.20
  -5  -5   5    4.30    2.90
   5  -5  -5    5.00    2.60
   5  -5  -5    1.60    2.30
  -5  -5   5    5.30    1.70
  -5  -5   5    0.70    1.40
  -5  -5   5    3.40    1.80
   5  -5  -5    0.90    2.30
   5  -5  -5    5.30    1.70
   5   5  -4  472.45   14.40
   5  -5  -4  480.35   14.60
   5  -5  -4  513.55   16.40
  -5  -5   4  483.05   13.40
   5  -5  -4  496.25   15.20
  -5  -5   4  492.75   13.50
   5  -5  -4  482.05   14.90
  -5  -5   4  464.05   15.30
   5  -5  -4  493.25   14.10
  -5  -5   4  486.05   13.40
   5   5  -3  476.25   14.20
  -5   5   3  502.05   14.30
   5  -5  -3  519.15   15.00
   5  -5  -3  484.05   16.30
   5  -5  -3  500.15   15.30
  -5  -5   3  503.75   13.00
   5  -5  -3  501.45   14.40
  -5  -5   3  486.45   15.30
  -5  -5   3  480.65   12.70
  -5  -5   3  500.45   12.80
   5  -5  -3  451.65   14.90
  -5   5   2  265.27    9.10
   5   5  -2  278.07    8.70
   5  -5  -2  289.37   11.10
   5  -5  -2  289.97   10.10
   5  -5  -2  282.17   10.20
   5  -5  -2  274.77    9.80
  -5  -5   2  280.27    9.90
   5   5  -1  695.63   18.70
   5   5  -1  711.03   18.80
  -5   5   1  678.33   19.70
   5   5  -1  693.73   18.50
   5  -5  -1  673.33   20.30
   5  -5  -1  688.63   20.20
   5  -5  -1  668.73   21.20
   5  -5  -1  695.73   20.50
  -5  -5   1  675.73   19.80
   5   5   0  319.77    8.90
  -5   5   0  325.67   10.80
   5   5   0  312.07    8.90
   5   5   0  320.77    9.40
   5   5   0  309.67    9.10
  -5  -5   0  322.47   10.50
   5  -5   0  305.87   11.30
   5  -5   0  316.07   12.00
   5  -5   0  310.47   11.10
   5  -5   0  317.87   11.30
   5   5   1  862.71   22.00
   5   5   1  834.42   22.40
  -5   5  -1  872.31   24.70
   5   5   1  857.11   22.80
   5   5   1  868.61   22.00
  -5  -5  -1  852.61   23.80
   5  -5   1  839.42   25.00
   5  -5   1  874.51   25.10
   5  -5   1  861.61   25.80
   5  -5   1  864.71   25.30
   5   5   2   18.90    2.10
  -5   5  -2   21.40    3.70
   5   5   2   18.20    1.40
   5   5   2   18.80    1.60
   5  -5   2   15.50    3.50
   5  -5   2   19.60    3.70
   5  -5   2   16.70    3.60
  -5  -5  -2   16.70    2.70
   5  -5   2    9.20    3.50
   5   5   3    5.90    1.60
  -5   5  -3    3.80    2.80
   5   5   3    5.00    1.60
   5   5   3    5.30    1.10
   5  -5   3    4.90    3.20
   5  -5   3    2.50    3.70
   5  -5   3    6.20    3.80
   5  -5   3    3.80    3.40
  -5   5  -4   38.80    4.90
   5   5   4   30.50    2.00
   5  -5   4   24.80    4.50
   5  -5   4   30.60    4.90
   5  -5   4   30.20    4.50
   5  -5   4   27.70    4.50
  -5   5  -5   43.10    5.20
   5   5   5   40.10    2.40
   5   5   5   42.10    2.10
   5  -5   5   41.40    5.60
   5  -5   5   38.10    5.30
   5  -5   5   46.00    5.80
  -5  -5  -5   41.80    3.30
   5  -5   5   43.90    5.20
   5   5   6  221.38    6.90
  -5   5  -6  212.08   10.40
   5  -5   6  201.58   11.00
   5  -5   6  238.78   10.80
  -5  -5  -6  225.98    8.00
   5  -5   6  201.88   10.60
   5   5   7  356.76   10.50
  -5   5  -7  370.56   14.50
   5  -5   7  363.06   14.60
   5  -5   7  350.16   14.10
  -5  -5  -7  364.76   11.70
   5  -5   7  335.07   14.20
  -5   5  -8  255.87   12.60
   5   5   8  239.48    8.10
   5  -5   8  219.38   12.00
   5  -5   8  235.98   11.60
   5  -5   8  248.38   12.30
  -5  -5  -8  265.47    9.50
  -5   5  -9   66.39    7.30
   5  -5   9   35.40    6.10
   5  -5   9   63.89    7.50
   5  -5   9   48.20    7.10
  -5  -5  -9   63.79    5.20
  -5   5 -10   19.80    5.90
   5  -5  10   39.80    6.90
  -5  -5 -10   35.80    4.60
   5  -5  10   23.20    5.90
   5  -5  10   22.10    6.90
  -5   5 -11   -5.80    4.90
   5  -5  11    3.20    5.70
   5  -5  11   -1.80    5.40
  -5  -5 -11    0.60    3.50
   5  -5  11    2.80    5.80
  -5   5 -12   20.30    6.80
   5  -5  12   41.20    7.70
   5  -5  12   42.70    7.70
   5  -5  12   38.50    7.00
  -5   5 -13    5.50    7.10
   5  -5  13   -1.30    6.40
   5  -5  13   -0.30    6.20
   5  -5  13    4.70    6.60
  -5   5 -14   -4.30    6.20
   5  -5  14    2.80    6.30
   5  -5  14   10.60    6.50
   5  -5  14    4.40    6.80
  -5   5 -15   50.59    9.90
   5  -5  15   60.09    9.00
   5  -5  15   69.99    9.50
   5  -5  15   54.29   10.20
  -5   5 -16   -7.40    7.10
   5  -5  16   -4.50    7.10
   5  -5  16   11.40    7.40
   5  -5  16    3.30    7.30
   5   6 -19   -9.10    6.20
   5   6 -18   39.80    8.50
   5   6 -17   -3.70    5.70
   5   6 -16   39.60    7.30
   5   6 -15  102.69    9.60
   5   6 -14   64.09    7.90
   5  -6 -14   58.09    4.60
   5   6 -13   23.30    6.00
   5  -6 -13   23.30    3.40
   5   6 -12   64.49    7.20
   5  -6 -12   72.89    4.90
   5   6 -11   55.49    6.30
   5  -6 -11   51.29    4.30
   5   6 -10  105.99    7.70
   5  -6 -10   92.59    5.50
   5   6  -9  134.19    8.10
   5  -6  -9  119.99    6.20
   5   6  -8   -0.20    3.30
   5  -6  -8   -1.70    2.40
  -5  -6   8    3.90    3.00
   5  -6  -8    0.30    1.70
   5  -6  -8    1.60    3.10
   5   6  -7  287.67   10.70
   5  -6  -7  275.97    8.60
   5  -6  -7  281.37    9.90
  -5  -6   7  272.27   10.10
   5  -6  -7  274.67   10.50
  -5  -6   7  265.87   11.50
   5   6  -6   74.49    5.40
  -5  -6   6   64.09    4.20
  -5  -6   6   67.69    4.50
   5  -6  -6   72.69    4.40
   5  -6  -6   60.49    5.10
   5  -6  -6   65.69    4.70
   5  -6  -6   69.99    3.70
  -5  -6   6   76.39    6.10
   5   6  -5  430.26   13.50
   5  -6  -5  425.56   12.80
  -5  -6   5  413.76   12.30
  -5  -6   5  398.56   12.10
   5  -6  -5  398.86   15.10
   5  -6  -5  406.46   13.40
  -5  -6   5  414.36   11.90
   5  -6  -5  395.96   13.20
  -5  -6   5  418.06   14.50
   5  -6  -5  400.96   12.00
   5   6  -4   10.10    2.50
  -5  -6   4    8.40    1.50
  -5  -6   4    8.90    1.70
  -5  -6   4    9.90    3.30
   5  -6  -4    4.60    2.70
   5  -6  -4    9.70    2.50
   5  -6  -4   10.20    3.00
   5  -6  -4    0.50    1.60
  -5  -6   4    8.40    1.50
   5  -6  -4    8.80    3.90
  -5   6   3   26.30    2.70
   5   6  -3   27.30    3.00
   5  -6  -3   31.50    3.10
  -5  -6   3   16.10    3.40
   5  -6  -3   23.20    4.50
   5  -6  -3   30.30    3.50
   5  -6  -3   25.30    3.60
   5  -6  -3   25.10    3.50
   5   6  -2   16.20    2.40
  -5   6   2   17.00    2.60
   5  -6  -2   16.30    4.20
   5  -6  -2   20.70    3.70
   5  -6  -2   15.80    3.30
  -5  -6   2   21.30    3.70
   5  -6  -2   17.30    3.10
   5   6  -1  201.38    6.60
   5   6  -1  205.98    6.60
   5   6  -1  189.08    6.70
  -5   6   1  196.08    7.80
   5  -6  -1  204.78    8.30
   5  -6  -1  188.78    8.50
   5  -6  -1  191.88    8.20
   5  -6  -1  189.28    9.50
  -5  -6   1  192.78    8.30
   5   6   0   32.50    2.50
   5   6   0   40.10    2.50
   5   6   0   33.30    2.40
  -5   6   0   35.30    3.90
   5  -6   0   42.40    5.50
   5  -6   0   40.80    4.40
   5  -6   0   36.80    4.50
  -5  -6   0   37.70    4.00
   5  -6   0   33.30    4.30
   5   6   1   78.39    3.50
   5   6   1   82.99    3.00
  -5   6  -1   91.59    5.90
   5   6   1   77.09    3.40
   5  -6   1   98.09    6.60
   5  -6   1   84.19    7.00
   5  -6   1   83.99    6.40
   5  -6   1   76.19    6.00
  -5  -6  -1   75.89    5.30
   5   6   2  123.19    4.20
   5   6   2  125.19    4.20
   5   6   2  124.29    4.50
  -5   6  -2  129.79    7.20
  -5  -6  -2  127.69    6.50
   5  -6   2  131.79    7.70
   5  -6   2  117.99    7.20
   5  -6   2  127.39    7.50
   5  -6   2  147.39    8.50
   5   6   3  127.79    4.10
  -5   6  -3  131.09    7.30
   5   6   3  131.79    4.20
   5  -6   3  128.19    7.70
   5  -6   3  127.09    7.60
   5  -6   3  123.69    8.80
   5  -6   3  134.19    8.30
   5   6   4   29.50    1.90
  -5   6  -4   32.00    4.60
   5   6   4   28.80    2.20
   5   6   4   26.10    2.20
   5  -6   4   32.70    5.50
   5  -6   4   21.40    5.00
   5  -6   4   31.10    5.30
   5  -6   4   29.50    5.20
  -5   6  -5   33.50    4.90
   5  -6   5   41.40    5.90
   5  -6   5   16.70    4.70
   5  -6   5   37.70    5.50
   5  -6   5   22.80    5.20
  -5   6  -6   -5.40    3.60
   5  -6   6    1.70    4.20
   5  -6   6   -1.60    4.30
   5  -6   6    0.00    4.30
   5  -6   6    8.10    5.20
  -5   6  -7   71.89    7.20
   5  -6   7   88.99    8.40
   5  -6   7   62.19    7.30
   5  -6   7   94.79    8.30
   5  -6   7   77.39    7.70
  -5  -6  -7   79.19    4.70
  -5   6  -8  154.18   10.50
   5  -6   8  125.79    9.50
   5  -6   8  114.69    9.50
   5  -6   8  142.49   10.20
  -5   6  -9  186.08   12.30
   5  -6   9  183.48   11.50
   5  -6   9  202.98   12.00
   5  -6   9  196.58   12.10
  -5   6 -10  423.96   18.00
   5  -6  10  439.46   17.80
   5  -6  10  411.36   17.70
   5  -6  10  435.46   18.10
  -5   6 -11    9.70    6.20
   5  -6  11    9.90    6.10
   5  -6  11    1.30    5.90
   5  -6  11   -1.10    5.40
  -5   6 -12   37.80    7.70
   5  -6  12   24.60    7.80
   5  -6  12   54.09    8.50
   5  -6  12   42.30    8.00
  -5   6 -13    6.80    6.90
   5  -6  13   -3.90    6.80
   5  -6  13    7.50    6.50
   5  -6  13    4.60    6.70
  -5   6 -14   99.49   11.60
   5  -6  14   77.09   10.20
   5  -6  14  102.19   10.90
   5  -6  14   72.09   10.20
  -5   6 -15    2.70    7.50
   5  -6  15   -6.60    6.60
   5  -6  15    6.80    7.10
   5  -6  15    5.40    7.70
   5   7 -18   23.90    7.70
   5   7 -17   -2.80    6.00
   5   7 -16   65.49    8.70
   5   7 -15   12.80    6.10
   5   7 -14   -0.60    5.80
   5   7 -13   17.60    5.80
   5   7 -12   15.00    5.70
   5  -7 -12   24.10    3.20
  -5  -7  12   16.50    5.40
   5   7 -11   11.40    5.00
  -5  -7  11    2.70    4.10
   5  -7 -11    2.60    2.60
   5   7 -10   -9.00    4.10
  -5  -7  10    7.20    4.10
   5  -7 -10    4.00    2.70
   5   7  -9  249.18   11.10
  -5  -7   9  254.87   10.50
   5  -7  -9  238.38    9.00
  -5  -7   9  237.88   12.10
   5   7  -8   13.30    4.10
   5  -7  -8    3.90    2.30
  -5  -7   8    3.20    4.20
   5  -7  -8    0.30    2.50
  -5  -7   8    3.00    3.10
   5   7  -7  212.78    9.60
  -5  -7   7  191.68    8.40
   5  -7  -7  197.78    7.50
   5  -7  -7  211.48    9.20
  -5  -7   7  212.78   10.60
   5  -7  -7  206.58    8.20
   5   7  -6   56.79    5.10
  -5  -7   6   53.39    4.10
  -5  -7   6   44.90    6.00
   5  -7  -6   53.99    4.00
   5  -7  -6   57.19    5.20
   5  -7  -6   44.40    4.20
   5   7  -5   48.00    4.80
   5  -7  -5   45.90    4.70
   5  -7  -5   58.79    6.50
  -5  -7   5   44.00    5.50
   5  -7  -5   41.20    3.80
  -5  -7   5   51.69    3.50
   5  -7  -5   47.40    4.40
   5   7  -4  144.89    7.10
  -5  -7   4  150.38    4.90
   5  -7  -4  137.69    7.10
  -5  -7   4  128.59    8.40
  -5  -7   4  147.89    5.00
  -5  -7   4  149.19    4.60
   5  -7  -4  154.68    7.20
  -5  -7   4  142.49    4.70
   5  -7  -4  134.29    6.50
   5  -7  -4  167.48    9.50
   5   7  -3  209.58    8.10
   5  -7  -3  201.78   10.70
   5  -7  -3  206.68    8.80
   5  -7  -3  200.18    8.10
  -5  -7   3  199.38    9.40
   5  -7  -3  213.08    8.70
   5   7  -2   66.09    4.50
  -5   7   2   68.19    4.40
   5  -7  -2   59.29    6.60
   5  -7  -2   65.59    5.20
   5  -7  -2   62.89    5.30
   5  -7  -2   64.89    5.30
  -5  -7   2   65.29    5.50
   5   7  -1   58.99    3.30
   5   7  -1   57.29    3.40
  -5   7   1   58.79    4.50
   5   7  -1   56.19    3.90
  -5  -7   1   45.90    4.80
   5  -7  -1   55.39    5.20
   5  -7  -1   50.19    4.90
   5  -7  -1   53.59    6.50
   5  -7  -1   59.69    5.40
   5   7   0  176.28    6.70
   5   7   0  175.48    5.80
   5   7   0  181.98    5.80
  -5   7   0  183.88    8.10
   5  -7   0  171.88    8.80
  -5  -7   0  182.18    8.60
   5  -7   0  192.08    8.60
   5  -7   0  182.88   10.20
   5  -7   0  202.88    9.10
   5   7   1  174.68    6.30
  -5   7  -1  187.48    8.40
   5  -7   1  171.38   10.10
  -5  -7  -1  162.48    8.20
   5  -7   1  170.78    8.90
   5  -7   1  168.18    8.70
   5  -7   1  175.98    9.00
  -5   7  -2   55.39    5.40
   5   7   2   51.49    3.20
   5  -7   2   38.20    6.20
  -5  -7  -2   50.89    5.00
   5  -7   2   38.90    5.40
   5  -7   2   58.59    6.20
   5  -7   2   56.09    6.10
  -5   7  -3  323.87   12.60
  -5  -7  -3  315.27   11.70
   5  -7   3  327.87   12.90
   5  -7   3  314.67   12.80
   5  -7   3  310.37   12.90
   5  -7   3  330.47   14.30
  -5   7  -4  108.39    8.00
   5  -7   4  139.79    9.60
   5  -7   4  127.39    8.30
   5  -7   4  120.29    9.50
   5  -7   4  137.69    9.20
  -5   7  -5  183.98   10.30
   5  -7   5  202.88   11.40
   5  -7   5  189.08   10.90
   5  -7   5  191.18   10.40
   5  -7   5  216.78   11.50
  -5   7  -6   -5.40    4.40
   5  -7   6    1.80    4.60
   5  -7   6    0.80    5.10
   5  -7   6    8.70    5.00
   5  -7   6   -0.40    4.40
  -5   7  -7    8.40    4.80
   5  -7   7   -3.30    5.20
   5  -7   7    8.40    5.40
   5  -7   7   -0.40    5.40
   5  -7   7   17.20    6.00
  -5   7  -8   12.40    5.30
   5  -7   8   25.30    6.40
   5  -7   8   17.80    6.20
   5  -7   8   20.20    6.00
   5  -7   8   22.30    7.00
  -5   7  -9   19.50    6.00
   5  -7   9   14.80    5.90
   5  -7   9   30.60    7.10
   5  -7   9   22.00    7.00
   5  -7   9   27.10    6.90
  -5   7 -10   -1.90    6.20
   5  -7  10   -3.30    5.30
   5  -7  10    2.70    5.80
   5  -7  10   -8.10    6.10
   5  -7  10   -1.80    6.00
  -5   7 -11    5.10    6.00
   5  -7  11   -0.20    6.30
   5  -7  11    8.80    6.30
   5  -7  11   13.80    6.80
  -5   7 -12    8.10    7.40
   5  -7  12   30.40    7.90
   5  -7  12   11.60    7.00
   5  -7  12   27.50    8.50
  -5   7 -13    0.20    6.90
   5  -7  13    3.40    7.20
   5  -7  13   -0.40    7.30
   5  -7  13    0.80    6.90
  -5   7 -14    8.20    8.70
   5  -7  14   17.50    8.50
   5  -7  14   17.10    8.40
   5  -7  14   32.70    8.70
   5   8 -17   65.19    9.90
  -5  -8  17   73.79    9.80
   5   8 -16   18.00    7.90
  -5  -8  16   12.10    7.20
   5   8 -15   16.10    6.70
  -5  -8  15   14.90    6.60
   5   8 -14   -1.70    5.50
  -5  -8  14    1.50    5.60
  -5  -8  14    6.70    6.70
   5   8 -13   72.79    8.90
  -5  -8  13   76.49    8.30
  -5  -8  13   84.19    9.80
   5   8 -12  101.49    9.20
  -5  -8  12  106.39   10.70
  -5  -8  12  115.39    8.80
   5   8 -11   17.00    5.70
  -5  -8  11   12.40    6.20
  -5  -8  11   11.90    4.90
   5   8 -10   27.30    5.50
  -5  -8  10   34.30    7.50
  -5  -8  10   31.60    5.30
   5  -8 -10   29.90    3.40
   5   8  -9   22.70    5.10
  -5  -8   9   37.00    6.60
   5  -8  -9   32.00    3.50
  -5  -8   9   30.60    4.70
   5   8  -8    4.10    4.10
  -5  -8   8    0.40    4.90
   5  -8  -8   -0.10    2.60
  -5  -8   8   -4.30    3.10
   5   8  -7   60.69    6.10
  -5  -8   7   54.79    4.80
   5  -8  -7   57.19    4.60
  -5  -8   7   70.39    7.40
   5  -8  -7   55.09    5.50
   5   8  -6  234.68   10.50
  -5  -8   6  236.68    8.80
   5  -8  -6  252.37   12.50
   5  -8  -6  239.68    8.50
  -5  -8   6  249.18   12.60
   5  -8  -6  229.98   10.00
   5  -8  -6  235.48    9.30
   5   8  -5  630.94   19.20
  -5  -8   5  598.44   16.50
   5  -8  -5  580.24   21.50
  -5  -8   5  582.74   20.70
   5  -8  -5  570.94   18.40
   5  -8  -5  579.94   17.40
   5  -8  -5  583.94   18.10
   5   8  -4   62.09    5.40
   5  -8  -4   65.49    7.50
   5  -8  -4   58.29    5.40
   5  -8  -4   67.19    5.00
   5  -8  -4   70.09    5.50
  -5  -8   4   60.79    6.60
   5   8  -3   87.99    5.90
  -5  -8   3   77.89    7.00
   5  -8  -3   94.59    5.80
   5  -8  -3   82.49    6.30
   5  -8  -3   90.89    8.20
   5  -8  -3   80.89    5.90
   5   8  -2   26.40    3.60
  -5   8   2   22.80    3.10
   5  -8  -2   23.20    5.80
   5  -8  -2   22.30    4.10
  -5  -8   2   31.00    5.40
   5  -8  -2   25.80    3.90
   5  -8  -2   29.90    4.40
   5   8  -1  114.49    6.00
  -5   8   1  104.39    5.80
   5  -8  -1  105.99    6.70
  -5  -8   1  106.09    7.50
   5  -8  -1   97.79    8.80
   5  -8  -1  125.59    7.40
   5  -8  -1  108.09    7.00
   5   8   0   16.40    2.80
  -5   8   0   24.50    3.80
   5  -8   0   15.20    4.10
   5  -8   0   11.90    4.10
   5  -8   0   13.80    5.50
  -5  -8   0   14.20    4.40
   5  -8   0   11.80    4.10
  -5   8  -1  855.61   25.50
   5  -8   1  885.81   26.60
   5  -8   1  890.91   28.80
   5  -8   1  847.82   26.40
   5  -8   1  844.22   26.10
  -5  -8  -1  890.91   26.40
  -5   8  -2  242.48   10.40
  -5  -8  -2  225.48   10.40
   5  -8   2  246.98   11.40
   5  -8   2  215.38   10.80
   5  -8   2  240.28   12.80
   5  -8   2  253.77   11.40
  -5   8  -3  175.28    9.40
   5  -8   3  172.38   11.50
   5  -8   3  187.08   10.10
   5  -8   3  187.58    9.80
   5  -8   3  186.78   10.40
  -5  -8  -3  169.48    8.90
  -5   8  -4    8.70    3.90
   5  -8   4    4.80    5.40
   5  -8   4    0.50    4.70
   5  -8   4    4.60    4.90
   5  -8   4   12.90    4.80
  -5   8  -5    0.90    4.40
   5  -8   5    0.50    4.30
   5  -8   5   -5.90    5.10
   5  -8   5    5.10    4.70
   5  -8   5   -3.50    4.30
  -5   8  -6   27.20    6.00
   5  -8   6   26.40    6.50
   5  -8   6   32.80    7.10
   5  -8   6   34.00    6.70
   5  -8   6   11.40    5.80
  -5   8  -7   19.10    6.10
   5  -8   7   20.80    6.40
   5  -8   7   26.20    6.70
   5  -8   7   21.70    6.40
   5  -8   7   36.40    7.30
  -5   8  -8   21.60    6.00
   5  -8   8   16.80    6.60
   5  -8   8   20.20    6.40
   5  -8   8   16.60    6.90
   5  -8   8   24.80    7.30
  -5   8  -9   25.90    7.00
   5  -8   9   39.40    7.40
   5  -8   9   32.30    7.20
   5  -8   9   48.60    9.00
   5  -8   9   25.30    7.20
  -5   8 -10   18.30    7.00
   5  -8  10    2.70    6.30
   5  -8  10    4.60    6.60
   5  -8  10   -9.50    5.60
   5  -8  10   10.10    7.10
  -5   8 -11   15.80    6.70
   5  -8  11   25.30    8.70
   5  -8  11    9.80    7.90
   5  -8  11    2.70    6.40
   5  -8  11   11.60    7.00
  -5   8 -12   91.49   10.50
   5  -8  12   95.09   10.60
   5  -8  12  128.09   12.60
   5  -8  12   95.49   11.30
   5  -8  12  112.69   11.70
  -5   8 -13    2.40    8.10
   5  -8  13   -0.50    7.20
   5  -8  13  -10.80    7.30
   5  -8  13   13.40    9.00
   5  -8  13   -7.40    7.20
   5   9 -16   29.30    8.00
  -5  -9  16   11.30    8.40
  -5  -9  16   14.90    7.50
   5   9 -15   21.90    7.40
  -5  -9  15   28.60    7.50
  -5  -9  15    8.10    7.80
   5   9 -14  137.09   11.60
  -5  -9  14  132.79   10.30
  -5  -9  14   96.39   11.40
   5   9 -13   15.70    7.00
  -5  -9  13    6.90    5.80
  -5  -9  13   20.90    8.20
   5   9 -12   38.80    7.30
  -5  -9  12   24.90    7.80
  -5  -9  12   36.50    6.40
   5   9 -11  265.77   13.60
  -5  -9  11  254.47   12.20
  -5  -9  11  282.57   15.20
   5   9 -10   58.89    7.40
  -5  -9  10   71.59    6.70
  -5  -9  10   42.30    7.90
   5   9  -9   19.90    5.60
  -5  -9   9   11.50    4.30
  -5  -9   9   14.80    6.20
   5   9  -8  138.09    9.70
  -5  -9   8  145.19    7.70
  -5  -9   8  134.79   10.80
   5  -9  -8  138.79    7.70
   5   9  -7    3.90    4.10
   5  -9  -7    4.60    3.80
  -5  -9   7  -13.70    5.30
  -5  -9   7    1.80    2.90
   5  -9  -7   -1.50    2.60
   5   9  -6   12.50    4.30
   5  -9  -6   12.20    3.40
   5  -9  -6    6.00    3.90
  -5  -9   6    4.00    5.10
   5  -9  -6   14.00    5.90
  -5  -9   6   12.50    2.80
   5   9  -5  151.18    8.70
   5  -9  -5  142.29    8.10
  -5  -9   5  160.88   10.30
   5  -9  -5  150.78   11.20
   5  -9  -5  153.18    7.50
   5   9  -4   -2.20    3.40
  -5  -9   4    0.40    4.60
   5  -9  -4    6.90    3.60
   5  -9  -4   -7.90    4.90
   5  -9  -4    0.30    3.30
   5   9  -3   29.10    4.40
  -5  -9   3   31.70    5.70
   5  -9  -3   29.20    4.40
   5  -9  -3   23.30    4.40
   5  -9  -3   27.90    4.20
   5  -9  -3   32.70    6.80
   5   9  -2   -1.20    2.90
  -5  -9   2   -1.80    4.70
   5  -9  -2    2.50    3.70
   5  -9  -2   -6.10    5.20
   5  -9  -2    5.30    3.50
   5  -9  -2   -1.80    3.50
  -5   9   1   26.40    4.10
  -5  -9   1   32.30    5.90
   5  -9  -1   39.30    7.10
   5  -9  -1   31.40    5.10
   5  -9  -1   42.50    5.10
   5  -9  -1   29.70    4.90
  -5   9   0    2.40    3.10
   5  -9   0    3.00    3.90
   5  -9   0    4.90    4.20
   5  -9   0    3.50    5.70
  -5  -9   0   -4.30    4.30
   5  -9   0    3.70    3.80
  -5   9  -1  231.98   10.20
   5  -9   1  238.38   11.00
   5  -9   1  244.98   11.20
   5  -9   1  236.18   13.50
   5  -9   1  262.87   11.80
  -5  -9  -1  228.28   11.40
  -5   9  -2   38.30    5.10
  -5  -9  -2   39.50    5.80
   5  -9   2   41.80    6.00
   5  -9   2   35.80    5.90
   5  -9   2   42.80    7.70
   5  -9   2   29.90    5.20
  -5   9  -3   32.50    5.30
   5  -9   3   36.90    6.20
   5  -9   3   47.70    6.80
  -5  -9  -3   36.30    5.70
   5  -9   3   36.60    8.30
   5  -9   3   47.80    6.00
  -5   9  -4  100.19    8.20
   5  -9   4  110.99   10.70
   5  -9   4   94.99    8.50
   5  -9   4  109.19    8.60
   5  -9   4  101.69    8.80
  -5   9  -5   39.70    6.40
   5  -9   5   51.09    7.40
   5  -9   5   36.00    7.90
   5  -9   5   41.20    6.60
   5  -9   5   44.80    7.40
  -5   9  -6   67.39    7.80
   5  -9   6   65.39    7.90
   5  -9   6   76.19    9.60
   5  -9   6   74.89    8.20
   5  -9   6   70.09    8.10
  -5   9  -7   -0.90    5.70
   5  -9   7   15.40    6.10
   5  -9   7    1.20    6.20
   5  -9   7    2.40    6.50
   5  -9   7   10.90    6.30
  -5   9  -8    6.80    6.20
   5  -9   8    7.70    6.00
   5  -9   8    9.00    6.70
   5  -9   8    7.10    6.00
   5  -9   8   -4.20    6.40
  -5   9  -9   -5.80    6.00
   5  -9   9    7.00    6.90
   5  -9   9    0.00    6.60
   5  -9   9   -3.70    6.70
   5  -9   9  -10.10    6.40
  -5   9 -10   63.49    9.40
   5  -9  10   64.19    9.80
   5  -9  10   69.09   11.20
   5  -9  10   73.49    9.80
   5  -9  10   53.89    8.90
  -5   9 -11   97.99   10.50
   5  -9  11   92.29   11.40
   5  -9  11   77.99   10.40
   5  -9  11   72.19    9.80
   5  -9  11   78.19   11.10
   5  10 -14   -7.50    7.00
  -5 -10  14    5.20    8.10
  -5 -10  14    6.00    6.20
   5  10 -13   42.80    8.60
  -5 -10  13   38.40    9.30
  -5 -10  13   42.70    7.10
   5  10 -12   12.40    6.90
  -5 -10  12   15.90    5.90
  -5 -10  12   12.40    7.70
   5  10 -11   10.60    6.50
  -5 -10  11   16.70    5.30
  -5 -10  11   -3.80    7.60
   5  10 -10   24.50    6.60
  -5 -10  10   22.90    5.10
  -5 -10  10   29.80    7.90
   5  10  -9   47.60    7.20
  -5 -10   9   37.40    5.20
  -5 -10   9   30.50    8.70
   5  10  -8    9.20    5.40
  -5 -10   8    3.90    6.20
   5  10  -7    5.40    5.00
  -5 -10   7    8.00    6.10
   5  10  -6    9.40    4.80
   5 -10  -6    4.40    6.20
  -5 -10   6   -0.90    5.50
   5  10  -5   14.40    4.90
   5 -10  -5   15.90    3.80
   5 -10  -5    8.90    6.30
  -5 -10   5   13.70    5.80
   5 -10  -4   28.70    4.40
   5 -10  -4   29.90    7.30
  -5 -10   4   35.80    6.90
   5 -10  -3  172.68    9.00
  -5 -10   3  164.58   10.90
   5 -10  -3  172.88   12.90
   5 -10  -2   49.40    8.40
  -5 -10   2   51.29    7.00
   5 -10  -2   52.19    5.70
   5 -10  -1  154.48    9.20
   5 -10  -1  151.08    9.70
  -5 -10   1  174.88   11.50
   5 -10  -1  154.08   12.30
   5 -10   0    6.40    4.40
   5 -10   0    7.70    4.60
  -5 -10   0    6.90    5.40
   5 -10   0    7.50    6.70
   5 -10   0    0.10    4.30
   5 -10   1   43.60    6.30
   5 -10   1   53.19    6.20
  -5 -10  -1   44.70    6.90
   5 -10   1   35.30    5.70
   5 -10   1   51.89    8.60
   5 -10   2   10.30    5.20
  -5 -10  -2   13.70    5.40
   5 -10   2   15.50    5.30
   5 -10   2   13.80    7.00
   5 -10   2   12.40    5.00
  -5 -10  -3   14.50    5.50
   5 -10   3    3.90    5.10
   5 -10   3   20.80    6.00
   5 -10   3   18.70    5.70
   5 -10   3   27.40    7.90
  -5  10  -4   82.19    7.80
   5 -10   4   85.59   10.40
   5 -10   4   80.39    8.30
   5 -10   4   78.69    8.30
   5 -10   4   84.39    8.50
  -5  10  -5   11.30    5.80
   5 -10   5   -0.30    6.00
   5 -10   5   13.80    6.10
   5 -10   5   20.60    8.00
   5 -10   5   16.20    6.30
  -5  10  -6   43.10    6.90
   5 -10   6   26.90    8.50
   5 -10   6   35.00    7.50
   5 -10   6   23.30    6.90
   5 -10   6   22.00    6.90
  -5  10  -7    5.00    5.80
   5 -10   7    6.90    6.00
   5 -10   7    1.60    6.30
   5 -10   7   -0.40    6.50
   5 -10   7    6.50    7.60
  -5  10  -8    7.60    6.40
   5 -10   8   12.70    7.30
   5 -10   8    2.50    7.70
   5 -10   8    1.50    6.90
   5 -10   8    4.60    7.30
  -5  10  -9   68.49    9.50
   5 -10   9   75.39   10.10
   5 -10   9   49.00   10.00
   5 -10   9   55.49    9.60
   5 -10   9   76.39    9.90
   5  11 -11    7.40    6.60
  -5 -11  11   25.20    8.60
   5  11 -10    8.60    6.70
  -5 -11  10   28.80    8.80
   5  11  -9   13.90    6.60
  -5 -11   9   26.70    8.00
   5  11  -8   -1.90    5.60
  -5 -11   8   -8.30    6.40
   5  11  -7   86.29    8.80
  -5 -11   7   88.19   10.90
  -5 -11   6    2.90    7.20
  -5 -11   5   16.00    7.50
   5 -11  -5   11.70    7.30
   5 -11  -4    9.60    7.20
  -5 -11   4    5.00    6.70
   5 -11  -3   60.99    9.50
  -5 -11   3   76.79    8.70
   5 -11  -2   13.00    4.50
   5 -11  -2   12.80    7.30
  -5 -11   2    8.20    6.60
   5 -11  -1   14.30    7.60
   5 -11  -1   18.60    5.10
  -5 -11   1   17.70    6.10
  -5 -11   0    1.40    5.70
   5 -11   0    6.90    4.80
   5 -11   0   11.40    7.30
   5 -11   1   38.90    9.10
   5 -11   1   29.80    6.10
  -5 -11  -1   33.00    7.10
  -5 -11  -2   50.99    7.80
   5 -11   2   73.99    7.70
   5 -11   2   44.50    9.60
   5 -11   3  103.09   11.60
   5 -11   3  103.79    9.20
   5 -11   4   15.10    6.50
   5 -11   4   12.10    5.90
   5 -11   4    9.90    8.00
   5 -11   5    5.20    8.00
   5 -11   5    1.70    6.10
   5 -11   5   -4.30    5.70
   5 -11   6   16.30    9.60
   5 -11   6   -2.70    6.40
   5 -11   6    4.60    6.60
   5 -11   7    5.20    6.30
   5 -11   7   -1.30    6.90
   5 -11   7   20.10   10.10
  -5 -12   8   11.80    8.80
  -5 -12   7   71.09   10.30
  -5 -12   6   54.29    9.90
   5 -12  -5  106.79   12.10
  -5 -12   5   95.59   10.70
   5 -12  -4   31.00   10.00
  -5 -12   4   30.70    7.70
  -5 -12   3   -3.80    6.00
   5 -12  -3   -7.90    7.30
   5 -12  -2   30.20    9.90
  -5 -12   2   44.80    8.70
  -5 -12   1    5.30    6.90
   5 -12  -1   -1.30    7.50
   5 -12   0    8.70    8.20
  -5 -12   0   -2.20    6.50
   5 -12   1   14.30    5.50
   5 -12   1    6.30    8.10
  -5 -12  -1    6.10    5.90
   5 -12   2   13.80    6.10
   5 -12   2    1.80    8.30
  -5 -12  -2    7.50    6.60
   5 -12   3   -2.40    8.00
   5 -12   3    2.10    5.50
   6   0 -22   20.10    6.60
   6   0 -21    3.00    5.70
   6   0 -20   21.40    6.30
   6   0 -19   -4.70    4.80
   6   0 -18    8.80    5.10
   6   0 -17   -4.30    4.50
   6   0 -16   68.19    6.70
   6   0 -15   -4.90    3.30
   6   0 -14  267.17   11.10
   6   0 -13   -0.80    3.30
   6   0 -12   53.89    5.10
   6   0 -11   -1.00    2.50
   6   0 -10 1146.29   31.80
   6   0  -9    1.30    2.30
   6   0  -8 4276.57  109.29
   6   0  -7    2.60    1.80
   6   0  -6  201.18    7.50
   6   0  -6  205.68    7.20
   6   0  -5   -0.30    1.50
  -6   0   5    1.20    1.20
   6   0  -5   -0.20    1.50
   6   0  -4  320.27   10.30
   6   0  -4  339.57   10.10
  -6   0   4  337.07   10.30
  -6   0   4  337.97    9.90
  -6   0   3    2.90    1.40
   6   0  -3    2.50    1.40
   6   0  -3    1.00    1.20
  -6   0   3    1.60    1.10
   6   0  -3    0.40    1.40
   6   0  -2   40.70    3.20
  -6   0   2   48.80    3.40
   6   0  -2   53.19    2.90
  -6   0   2   46.60    2.30
   6   0  -2   50.79    3.00
  -6   0   2   50.19    2.60
  -6   0   1   -1.10    1.50
  -6   0   1    0.80    1.40
  -6   0   1    0.00    0.80
   6   0  -1    0.80    1.70
  -6   0   1    0.80    1.00
   6   0  -1   -2.00    1.10
   6   0   0  971.50   26.50
  -6   0   0  988.70   24.80
   6   0   0  964.80   25.70
  -6   0   0  969.00   26.40
   6   0   0  931.31   24.80
   6   0   1   -0.50    1.70
   6   0   1    0.40    1.40
  -6   0  -1    0.60    1.90
   6   0   1    1.30    1.90
   6   0   1    0.70    0.90
   6   0   2 2760.32   69.69
  -6   0  -2 2762.12   71.49
   6   0   2 2726.13   71.29
   6   0   2 2767.52   71.79
   6   0   2 2747.23   70.59
   6   0   3    4.00    2.30
   6   0   3   -1.20    1.20
  -6   0  -3   -1.20    2.10
   6   0   4 1669.23   44.20
  -6   0  -4 1610.84   44.30
  -6   0  -5    0.10    2.60
   6   0   5   -1.80    2.80
   6   0   6  278.97   10.60
  -6   0  -6  267.17   11.00
  -6   0  -7   -2.30    3.00
   6   0   7   -2.20    2.90
  -6   0  -8    8.40    4.30
   6   0   8    7.80    3.60
  -6   0  -9    1.30    3.80
   6   0   9    1.00    3.50
   6   0  10 1030.00   31.20
  -6   0 -10 1045.50   31.80
  -6   0 -11    3.80    4.60
   6   0  11    2.20    4.20
  -6   0 -12  152.58   10.80
   6   0  12  118.49    9.30
   6   0  13    1.50    4.70
  -6   0 -13    0.50    5.30
   6   0  14    8.50    6.10
  -6   0 -14    6.40    5.80
   6   0  15    5.80    5.50
  -6   0 -15   12.40    6.40
  -6   0 -16   51.69    8.80
   6   0  16   58.79    8.60
  -6   0 -17   -2.50    6.50
   6   0  17   -6.50    6.50
   6   1 -22   22.10    6.80
   6  -1 -22   10.40    6.00
   6   1 -21   33.20    7.40
   6  -1 -21   38.20    6.70
   6   1 -20   -2.40    5.40
   6  -1 -20    2.10    5.40
   6   1 -19  109.59    9.40
   6  -1 -19  124.69    9.30
   6   1 -18  322.87   14.80
   6  -1 -18  337.87   14.20
   6   1 -17  123.99    9.30
   6  -1 -17  112.49    8.30
   6   1 -16   32.00    5.70
   6  -1 -16   28.00    5.20
   6   1 -15    7.20    4.40
   6  -1 -15    7.90    4.00
   6   1 -14    2.10    3.60
   6  -1 -14   -0.30    3.50
   6   1 -13   14.50    3.90
   6  -1 -13   13.70    3.90
   6   1 -12  329.17   12.30
   6  -1 -12  340.37   12.20
   6   1 -11  281.17   10.60
   6  -1 -11  250.97    9.90
   6   1 -10  804.82   23.50
   6  -1 -10  812.52   23.40
   6   1  -9  850.21   24.10
   6  -1  -9  831.22   23.80
   6   1  -8   41.20    3.60
   6  -1  -8   44.30    3.70
   6   1  -7  113.39    5.20
   6  -1  -7  109.39    5.10
   6  -1  -7  103.39    5.40
   6   1  -6  105.79    5.00
   6   1  -6  123.79    5.20
   6  -1  -6  107.09    5.10
   6  -1  -6  109.99    5.30
  -6  -1   6  111.89    4.60
   6   1  -5  578.74   16.80
   6   1  -5  606.24   17.10
  -6  -1   5  590.64   16.90
   6  -1  -5  611.94   17.40
  -6  -1   5  606.84   16.60
   6  -1  -5  610.44   17.00
   6   1  -4   57.39    3.10
  -6   1   4   50.69    3.00
   6   1  -4   53.59    3.40
   6  -1  -4   54.79    3.30
   6  -1  -4   59.49    3.70
  -6  -1   4   66.49    3.20
   6  -1  -4   48.60    3.10
  -6  -1   4   58.59    2.80
   6   1  -3 2273.07   59.69
  -6   1   3 2309.87   59.49
  -6   1   3 2317.87   59.59
   6   1  -3 2320.07   59.29
  -6  -1   3 2312.37   59.59
  -6  -1   3 2334.27   59.09
   6  -1  -3 2365.26   59.79
   6  -1  -3 2352.26   60.29
   6  -1  -3 2316.57   59.79
  -6   1   2  670.63   18.80
  -6   1   2  683.33   18.20
   6   1  -2  665.63   18.50
   6   1  -2  676.43   18.60
   6   1  -2  659.23   17.90
  -6   1   2  678.83   18.40
  -6  -1   2  672.43   18.40
   6  -1  -2  698.23   19.40
   6  -1  -2  666.43   18.60
   6  -1  -2  653.93   19.00
  -6  -1   2  652.33   17.60
  -6   1   1   20.40    2.10
  -6   1   1   17.10    2.40
   6   1  -1   15.80    2.00
   6   1  -1   17.60    1.70
  -6   1   1   18.90    1.90
   6   1  -1   18.00    2.10
   6  -1  -1   16.00    2.20
   6  -1  -1   17.30    2.60
  -6  -1   1   20.10    2.40
  -6  -1   1   17.60    1.00
  -6  -1   1   17.10    2.10
  -6  -1   1   18.10    1.30
   6  -1  -1   12.40    1.70
   6   1   0   41.00    2.40
  -6   1   0   45.40    2.50
   6   1   0   43.10    3.40
  -6   1   0   42.10    3.50
  -6   1   0   42.10    2.90
  -6  -1   0   39.60    3.20
   6  -1   0   40.60    3.60
   6  -1   0   42.90    3.20
   6  -1   0   47.40    2.70
   6  -1   0   44.80    3.60
  -6   1  -1  938.51   25.80
   6   1   1  912.11   25.40
   6   1   1  899.11   24.20
  -6  -1  -1  937.61   25.50
   6  -1   1  935.21   26.10
   6  -1   1  901.21   25.70
   6  -1   1  933.61   25.20
   6  -1   1  917.41   24.60
   6   1   2  320.17   10.80
   6   1   2  331.87   10.60
  -6   1  -2  321.27   11.10
   6   1   2  315.97    8.60
  -6  -1  -2  321.67   10.70
   6  -1   2  335.17    9.90
   6  -1   2  312.07   11.30
   6  -1   2  329.87   10.60
   6   1   3 1019.80   28.00
  -6   1  -3  995.30   28.70
   6  -1   3 1032.10   28.10
   6  -1   3 1027.80   27.40
   6  -1   3 1020.70   28.70
  -6  -1  -3 1017.60   28.40
   6   1   4 1400.76   38.20
  -6   1  -4 1389.86   39.00
  -6  -1  -4 1482.85   38.80
   6  -1   4 1384.16   38.80
   6  -1   4 1443.26   37.60
   6  -1   4 1410.06   38.30
  -6   1  -5  319.57   11.90
   6   1   5  333.57   11.40
   6  -1   5  324.27   11.80
  -6  -1  -5  307.37   11.40
   6   1   6  272.07   10.00
  -6   1  -6  252.27   10.70
   6  -1   6  255.97   10.60
  -6  -1  -6  271.97   10.60
  -6   1  -7    6.70    3.70
   6   1   7    2.80    3.20
   6  -1   7    4.10    3.50
  -6  -1  -7    4.30    3.10
  -6   1  -8   -3.60    3.40
   6   1   8   -3.50    3.30
   6  -1   8   -3.30    3.40
  -6  -1  -8    4.20    3.80
   6   1   9   15.60    4.30
  -6   1  -9   25.50    5.10
   6  -1   9   26.60    5.00
  -6  -1  -9   22.90    5.00
  -6   1 -10   43.20    6.30
   6   1  10   51.09    6.00
  -6  -1 -10   55.99    6.60
   6  -1  10   57.19    6.70
  -6   1 -11   70.29    7.70
   6   1  11   71.99    7.00
  -6  -1 -11   54.39    6.60
   6  -1  11   82.19    8.30
   6   1  12   50.19    6.60
  -6   1 -12   42.60    7.00
  -6  -1 -12   43.00    6.40
   6  -1  12   38.10    6.40
   6   1  13   49.50    7.00
  -6   1 -13   53.39    8.20
   6  -1  13   62.39    7.80
  -6  -1 -13   42.60    7.30
  -6   1 -14  109.79   10.70
   6   1  14  123.09   10.00
   6  -1  14  110.89   10.30
  -6  -1 -14  124.39   10.20
   6   1  15  110.19    9.50
  -6   1 -15  122.89   11.50
  -6  -1 -15   95.39    9.70
   6  -1  15   92.79   10.30
  -6   1 -16   -1.00    6.50
   6   1  16    6.00    6.20
   6  -1  16    8.60    6.40
  -6  -1 -16   10.20    7.30
  -6   1 -17    0.60    7.80
   6   1  17   -7.10    6.20
  -6  -1 -17   -2.70    6.40
   6  -1  17    0.20    6.30
   6   2 -22   -5.10    6.30
   6  -2 -22    7.50    5.60
   6   2 -21    9.90    6.70
   6  -2 -21    7.70    5.30
   6   2 -20   18.60    6.90
   6  -2 -20   26.00    5.90
   6   2 -19   26.10    6.70
   6  -2 -19   17.90    5.30
   6   2 -18   11.00    5.40
   6  -2 -18    1.90    4.50
   6   2 -17    0.30    5.10
   6  -2 -17    8.90    4.50
   6   2 -16  113.49    8.50
   6  -2 -16  100.89    7.50
   6   2 -15  151.08    9.80
   6  -2 -15  143.69    8.40
   6   2 -14  101.29    7.50
   6  -2 -14  108.99    7.10
   6   2 -13  172.68    8.90
   6  -2 -13  192.98    8.70
   6   2 -12  476.25   16.10
   6  -2 -12  463.55   15.20
   6   2 -11   16.10    3.50
   6  -2 -11   21.90    3.60
   6   2 -10  287.97   10.60
   6  -2 -10  261.77   10.00
   6   2  -9  184.18    8.00
   6  -2  -9  198.48    7.70
   6   2  -8   53.09    4.40
   6  -2  -8   66.39    4.20
   6  -2  -8   60.09    4.90
   6   2  -7   56.09    4.10
   6  -2  -7   49.80    4.20
   6  -2  -7   54.49    3.90
   6   2  -6  115.69    5.40
  -6  -2   6  132.69    5.20
   6  -2  -6  131.39    5.50
   6  -2  -6  128.79    5.90
   6   2  -5   46.90    3.20
  -6  -2   5   41.40    2.60
  -6  -2   5   40.40    2.90
   6  -2  -5   35.90    3.20
   6  -2  -5   34.70    3.40
   6   2  -4  713.23   19.80
   6   2  -4  743.83   19.70
  -6  -2   4  723.73   19.30
   6  -2  -4  765.02   20.80
   6  -2  -4  703.13   20.50
  -6  -2   4  717.23   19.70
   6  -2  -4  707.33   20.20
   6   2  -3  583.44   16.20
  -6   2   3  605.74   16.80
   6   2  -3  577.04   15.90
   6  -2  -3  599.14   16.90
  -6  -2   3  575.94   15.50
   6  -2  -3  583.64   17.20
  -6  -2   3  594.74   16.10
   6  -2  -3  581.54   16.80
   6  -2  -3  577.94   17.20
  -6   2   2  211.78    7.20
   6   2  -2  207.38    6.60
  -6   2   2  201.28    7.20
   6   2  -2  211.68    7.00
   6   2  -2  193.98    6.10
  -6  -2   2  202.38    6.50
   6  -2  -2  207.08    7.70
   6  -2  -2  195.38    7.10
   6  -2  -2  197.28    7.20
  -6   2   1   14.30    2.10
   6   2  -1    9.60    1.70
  -6   2   1    8.30    2.10
   6   2  -1   10.70    1.20
   6   2  -1    8.80    1.70
   6  -2  -1    8.70    2.10
   6  -2  -1   13.10    2.10
  -6  -2   1    9.70    1.00
  -6  -2   1   14.00    1.80
   6  -2  -1   12.30    2.50
   6   2   0 1552.54   38.70
  -6   2   0 1511.95   40.60
   6   2   0 1531.35   40.00
   6   2   0 1537.75   39.70
  -6   2   0 1491.45   39.90
   6  -2   0 1510.75   40.40
   6  -2   0 1499.95   41.00
  -6  -2   0 1524.75   40.00
   6  -2   0 1562.54   40.20
   6  -2   0 1482.05   40.70
  -6   2  -1    7.20    2.40
   6   2   1    6.40    1.90
   6  -2   1   10.90    2.20
  -6  -2  -1   12.40    2.30
   6  -2   1    8.80    2.50
   6  -2   1   39.50    4.00
   6  -2   1    9.30    2.60
  -6   2  -2    2.00    2.40
   6   2   2    0.00    1.80
   6   2   2    1.10    0.60
   6   2   2    1.60    1.90
   6  -2   2    1.70    2.50
  -6  -2  -2    2.10    1.80
   6  -2   2   19.80    2.90
   6  -2   2    0.60    1.80
   6  -2   2    2.70    2.50
   6   2   3  110.29    3.50
   6   2   3  105.79    5.10
  -6   2  -3  109.89    6.20
   6  -2   3  110.09    6.50
  -6  -2  -3  100.49    5.50
   6  -2   3  107.69    6.20
   6  -2   3  104.59    5.80
   6  -2   3  112.99    5.50
   6   2   4   38.70    3.60
  -6   2  -4   29.60    4.10
   6  -2   4   30.90    3.30
   6  -2   4   30.00    4.10
  -6  -2  -4   31.10    3.60
   6  -2   4   29.40    3.60
  -6   2  -5   63.19    5.70
   6   2   5   85.49    5.00
  -6  -2  -5   78.89    5.60
   6  -2   5   89.19    5.30
   6  -2   5   88.99    6.00
   6  -2   5   81.19    6.30
  -6   2  -6  128.29    7.70
   6   2   6  138.59    6.50
   6  -2   6  123.69    7.00
   6  -2   6  128.19    7.70
  -6  -2  -6  133.49    7.10
   6  -2   6  151.08    7.00
  -6   2  -7    6.50    3.80
   6   2   7    2.90    2.80
  -6  -2  -7    3.60    3.40
   6  -2   7   -0.90    3.50
  -6   2  -8   47.90    6.00
   6   2   8   55.69    5.30
  -6  -2  -8   57.99    5.40
   6  -2   8   52.39    6.70
  -6   2  -9    1.20    4.40
   6   2   9   -2.10    3.30
  -6  -2  -9   -2.00    3.20
   6  -2   9   -3.80    4.00
  -6   2 -10   79.49    7.90
   6   2  10   86.39    6.80
  -6  -2 -10   96.69    7.80
   6  -2  10   69.69    7.60
  -6   2 -11   46.00    6.90
   6   2  11   35.00    5.40
   6  -2  11   36.90    6.60
  -6  -2 -11   40.80    6.20
  -6   2 -12   37.30    7.60
   6   2  12   36.30    6.00
  -6  -2 -12   42.60    6.50
   6  -2  12   48.00    7.70
   6   2  13   32.90    5.90
  -6   2 -13   17.80    6.40
   6  -2  13   33.70    7.00
  -6  -2 -13   24.20    6.30
  -6   2 -14   11.70    6.60
   6   2  14   24.00    5.90
   6  -2  14   14.70    6.40
  -6  -2 -14    5.60    5.20
   6   2  15   23.80    6.30
  -6   2 -15   10.50    7.90
  -6  -2 -15   25.90    6.90
   6  -2  15   29.30    7.40
   6   2  16   19.90    9.70
  -6   2 -16   23.50    8.20
   6  -2  16   12.20    7.20
  -6  -2 -16   28.70    7.00
   6   3 -22   63.99    9.40
   6   3 -21   42.20    8.40
   6  -3 -21   28.90    5.90
   6   3 -20   45.00    8.10
   6  -3 -20   47.60    6.30
   6   3 -19   18.70    6.40
   6  -3 -19   26.60    5.50
   6   3 -18    4.60    5.50
   6  -3 -18    3.90    4.40
   6   3 -17  117.39    9.70
   6  -3 -17  117.39    8.00
   6   3 -16  112.09    9.00
   6  -3 -16  127.09    8.30
   6   3 -15   14.10    5.20
   6  -3 -15   12.50    4.00
   6   3 -14  211.48   10.60
   6  -3 -14  216.68    9.60
   6   3 -13   12.30    4.20
   6  -3 -13   16.70    3.70
   6   3 -12  218.58   10.30
   6  -3 -12  226.18    9.30
   6  -3 -11  194.38    8.30
   6   3 -10  162.78    8.10
   6  -3 -10  176.68    7.60
   6   3  -9  341.47   12.00
   6  -3  -9  350.46   11.70
   6   3  -8   -0.50    2.30
   6  -3  -8   -2.20    2.30
   6  -3  -8   -0.70    2.10
   6   3  -7   15.60    2.90
   6  -3  -7    7.80    2.30
   6  -3  -7   12.90    2.90
   6   3  -6   90.19    4.70
  -6  -3   6   87.69    4.30
   6  -3  -6   87.49    4.90
  -6  -3   6   86.69    4.10
   6  -3  -6   83.09    5.00
   6   3  -5  922.31   25.40
  -6  -3   5  935.41   25.20
  -6  -3   5  965.10   25.00
   6  -3  -5  937.71   25.90
   6  -3  -5  929.21   26.30
   6   3  -4 1750.42   44.40
  -6  -3   4 1712.13   44.20
  -6  -3   4 1722.43   43.80
   6  -3  -4 1681.03   45.70
   6  -3  -4 1738.53   45.20
   6  -3  -4 1668.23   45.50
   6   3  -3  220.98    6.60
  -6   3   3  205.58    7.40
   6   3  -3  210.28    6.50
   6  -3  -3  218.38    7.80
   6  -3  -3  197.68    7.90
  -6  -3   3  212.18    6.50
  -6  -3   3  179.98    5.60
   6  -3  -3  202.58    8.10
   6   3  -2 1403.96   36.70
  -6   3   2 1414.76   37.20
   6   3  -2 1430.36   36.00
   6   3  -2 1364.76   35.80
   6  -3  -2 1349.16   37.60
  -6  -3   2 1392.06   36.30
  -6  -3   2 1400.76   36.00
   6  -3  -2 1426.56   37.40
   6  -3  -2 1377.26   37.80
   6   3  -1  352.16    9.40
  -6   3   1  367.86   11.40
   6   3  -1  343.47   10.50
   6   3  -1  339.87    9.90
  -6  -3   1  339.17    9.90
   6  -3  -1  349.17   11.80
   6  -3  -1  355.46   11.70
   6  -3  -1  337.67   11.40
   6  -3  -1  346.77   11.40
   6   3   0   43.30    3.10
   6   3   0   41.60    2.70
  -6   3   0   43.50    4.10
   6   3   0   42.60    1.60
   6  -3   0   41.30    4.00
   6  -3   0   51.99    4.60
  -6  -3   0   41.20    2.20
   6  -3   0   42.80    3.90
   6  -3   0   41.50    3.80
   6   3   1   62.59    3.40
  -6   3  -1   68.69    5.10
   6   3   1   55.39    3.50
   6  -3   1   59.29    4.50
   6  -3   1   69.89    5.00
  -6  -3  -1   58.19    3.80
   6  -3   1   57.09    4.50
   6  -3   1   59.29    5.00
   6   3   2  127.09    5.20
   6   3   2  132.89    4.30
   6   3   2  130.09    5.40
  -6   3  -2  140.19    6.80
   6  -3   2  130.59    6.20
   6  -3   2  116.09    6.60
   6  -3   2  128.39    7.00
   6  -3   2  133.99    6.50
  -6  -3  -2  129.99    5.60
  -6   3  -3    1.60    2.70
   6   3   3    2.40    1.20
   6   3   3   -0.10    1.70
   6  -3   3    0.70    2.30
   6  -3   3   -0.70    2.80
  -6  -3  -3    1.80    2.10
   6  -3   3    0.20    2.80
   6  -3   3    3.40    2.90
  -6   3  -4    7.10    3.20
   6   3   4   12.80    2.30
   6   3   4    9.90    1.60
   6  -3   4   13.00    3.40
   6  -3   4   10.60    3.40
   6  -3   4   11.00    3.60
   6  -3   4    9.70    2.90
  -6  -3  -4   11.60    2.60
   6   3   5  292.77    9.10
  -6   3  -5  298.97   11.90
   6   3   5  289.97   10.00
   6  -3   5  308.37   11.20
  -6  -3  -5  308.47   10.70
   6  -3   5  318.87   11.60
   6  -3   5  290.77   11.90
   6   3   6   86.69    5.10
   6   3   6   84.69    4.10
  -6   3  -6   63.19    6.30
   6  -3   6   82.59    6.10
   6  -3   6   91.09    6.70
  -6  -3  -6   69.29    5.40
   6  -3   6   92.89    7.30
   6   3   7   61.19    4.80
  -6   3  -7   49.40    6.00
   6  -3   7   67.19    6.60
  -6  -3  -7   62.59    5.40
   6  -3   7   73.79    6.60
   6  -3   7   52.99    5.50
   6   3   8  272.67   10.40
  -6   3  -8  293.97   12.90
   6  -3   8  290.47   12.10
  -6  -3  -8  297.77   11.50
   6  -3   8  285.77   12.00
   6  -3   8  288.67   12.90
  -6   3  -9   39.90    6.30
   6   3   9   62.09    5.30
  -6  -3  -9   49.99    5.60
   6  -3   9   54.09    6.90
   6  -3   9   51.79    6.40
   6   3  10  107.89    7.20
  -6   3 -10   87.69    8.60
  -6  -3 -10  107.89    7.80
   6  -3  10   98.89    8.80
  -6   3 -11   67.49    8.10
   6   3  11   65.09    6.20
  -6  -3 -11   65.89    6.50
   6  -3  11   79.09    8.90
  -6   3 -12  103.09    9.90
   6   3  12  115.69    8.20
  -6  -3 -12  118.89    8.70
   6  -3  12  122.59   10.30
   6   3  13  114.59    8.40
  -6   3 -13  117.79   10.90
   6  -3  13  130.19   11.20
  -6  -3 -13  124.49    9.00
  -6   3 -14    5.00    6.60
  -6  -3 -14    0.90    5.60
   6  -3  14    3.30    6.20
  -6   3 -15   -5.00    6.30
  -6  -3 -15   -0.70    5.60
   6  -3  15   14.50    7.00
  -6   3 -16   24.50    9.20
   6  -3  16   31.80    9.00
  -6  -3 -16   36.30    7.50
   6   4 -21   43.50    8.30
   6   4 -20   10.90    7.40
   6   4 -19   -5.70    5.60
   6  -4 -19    3.50    4.30
   6   4 -18   83.79    9.40
   6  -4 -18   86.99    6.90
   6   4 -17   23.10    6.70
   6  -4 -17   41.60    5.30
   6   4 -16   20.00    5.80
   6  -4 -16   33.90    4.80
   6   4 -15  230.98   12.50
   6  -4 -15  248.48   10.40
   6   4 -14   56.59    6.70
   6  -4 -14   76.39    5.90
   6   4 -13   38.10    6.00
   6  -4 -13   48.30    4.70
   6   4 -12  457.85   16.30
   6  -4 -12  463.95   15.00
   6   4 -11  154.48    8.00
   6  -4 -11  122.19    6.70
   6   4 -10   15.90    3.70
   6  -4 -10   10.10    3.00
   6   4  -9  212.78    9.10
   6  -4  -9  206.48    8.30
   6   4  -8   61.49    4.80
   6  -4  -8   66.49    5.30
   6  -4  -8   70.69    4.90
   6   4  -7  129.59    6.10
   6  -4  -7  120.99    6.00
   6  -4  -7  132.49    6.80
   6   4  -6   17.10    2.70
  -6  -4   6   22.10    2.50
   6  -4  -6   27.20    3.50
   6  -4  -6   20.40    3.10
  -6  -4   6   17.60    2.30
   6   4  -5  159.78    6.20
   6  -4  -5  155.48    6.70
   6  -4  -5  144.49    7.00
  -6  -4   5  149.29    5.30
  -6  -4   5  155.98    5.60
   6   4  -4  143.09    5.90
  -6  -4   4  157.38    5.00
   6  -4  -4  160.68    7.50
  -6  -4   4  158.88    5.30
  -6  -4   4  160.38    5.20
   6  -4  -4  164.38    7.30
   6  -4  -4  158.08    6.70
  -6   4   3   31.00    3.00
   6   4  -3   35.60    2.60
  -6  -4   3   32.70    2.10
   6  -4  -3   31.00    3.80
  -6  -4   3   36.80    3.30
   6  -4  -3   29.20    3.80
   6  -4  -3   32.70    3.60
   6   4  -2   53.99    2.70
  -6   4   2   39.20    3.40
   6  -4  -2   54.79    4.30
  -6  -4   2   50.09    2.30
   6  -4  -2   48.00    4.00
  -6  -4   2   46.60    3.40
   6  -4  -2   45.80    4.20
   6  -4  -2   49.80    4.60
   6   4  -1   51.39    3.10
   6   4  -1   48.20    2.20
   6   4  -1   50.79    2.30
  -6   4   1   50.69    4.00
  -6  -4   1   49.80    3.30
   6  -4  -1   41.00    4.00
   6  -4  -1   48.50    4.50
   6  -4  -1   55.39    4.60
   6  -4  -1   53.59    4.60
   6   4   0  887.01   22.90
   6   4   0  863.31   22.30
   6   4   0  880.01   23.80
  -6   4   0  906.71   25.10
   6  -4   0  854.41   25.50
  -6  -4   0  870.91   23.60
   6  -4   0  890.41   25.70
   6  -4   0  871.01   25.30
   6  -4   0  908.71   25.30
  -6   4  -1   46.50    4.40
   6   4   1   51.39    3.40
   6   4   1   48.40    2.80
   6  -4   1   52.49    5.00
   6  -4   1   39.90    4.40
   6  -4   1   51.69    5.00
   6  -4   1   51.59    4.60
  -6  -4  -1   51.99    3.00
   6   4   2   79.19    3.60
  -6   4  -2   83.99    5.90
   6   4   2   72.79    3.70
   6   4   2   69.79    4.00
   6   4   2   73.29    3.70
   6  -4   2   79.59    6.00
   6  -4   2   59.49    5.30
   6  -4   2   78.29    5.80
   6  -4   2   79.59    6.40
  -6   4  -3  887.01   25.80
   6   4   3  888.01   23.40
   6   4   3  856.31   23.40
   6   4   3  880.11   23.90
   6  -4   3  842.42   25.90
   6  -4   3  881.71   25.70
  -6  -4  -3  864.21   24.00
   6  -4   3  869.91   26.40
   6  -4   3  878.41   25.90
   6   4   4    2.20    1.60
   6   4   4   -0.20    1.70
  -6   4  -4    1.00    3.10
   6  -4   4    9.90    4.20
   6  -4   4   -3.40    2.80
   6  -4   4   -0.70    3.00
  -6  -4  -4   -0.10    2.10
   6  -4   4    1.70    3.00
   6   4   5  149.29    6.00
   6   4   5  150.88    5.80
   6   4   5  155.18    4.90
  -6   4  -5  151.28    8.40
   6  -4   5  153.68    8.40
   6  -4   5  148.59    8.90
   6  -4   5  157.88    8.30
  -6  -4  -5  145.99    6.70
   6  -4   5  159.18    8.60
   6   4   6  896.71   24.70
  -6   4  -6  922.91   27.90
   6  -4   6  915.31   27.90
   6  -4   6  896.01   27.10
  -6  -4  -6  891.51   25.50
   6  -4   6  879.21   27.30
  -6   4  -7  216.68   10.80
   6   4   7  205.18    7.90
   6  -4   7  208.18   10.10
   6  -4   7  201.18   10.30
   6  -4   7  218.08   11.00
  -6  -4  -7  206.68    8.70
   6   4   8  205.88    8.00
  -6   4  -8  213.18   11.10
   6  -4   8  192.78   10.40
  -6  -4  -8  181.38    8.60
   6  -4   8  200.78   10.10
   6  -4   8  188.48   10.80
   6   4   9  301.17   10.90
  -6   4  -9  285.17   13.90
   6  -4   9  298.37   13.00
  -6  -4  -9  298.87   11.80
   6  -4   9  347.37   15.20
   6  -4   9  308.07   13.50
   6   4  10   41.00    4.50
  -6   4 -10   28.40    6.90
  -6  -4 -10   28.90    4.80
   6  -4  10   24.50    5.80
   6  -4  10   33.90    6.70
   6  -4  10   31.60    5.80
   6   4  11  152.68    8.00
  -6   4 -11  161.48   11.90
   6  -4  11  159.58   10.80
  -6  -4 -11  150.18    9.00
   6  -4  11  172.78   12.10
   6  -4  11  172.28   11.60
  -6   4 -12   42.20    7.80
   6  -4  12   34.70    7.10
   6  -4  12   50.19    7.50
  -6  -4 -12   36.60    5.90
   6  -4  12   32.60    7.50
  -6   4 -13    4.30    7.20
   6  -4  13   11.10    6.00
   6  -4  13   -0.40    5.70
  -6  -4 -13   -2.10    4.80
   6  -4  13   -2.10    5.90
  -6   4 -14   18.10    7.40
   6  -4  14   22.50    7.30
  -6  -4 -14   25.20    6.20
   6  -4  14   39.20    8.70
   6  -4  14   17.70    7.00
  -6   4 -15   -5.60    7.70
   6  -4  15   -1.90    5.90
   6  -4  15   -3.50    7.00
   6  -4  15    2.60    6.90
  -6   4 -16   38.50    9.40
   6  -4  16   42.50    8.80
   6  -4  16   49.50    9.40
   6  -4  16   44.10    9.30
   6   5 -20   -3.10    6.30
   6   5 -19   64.69    9.30
   6   5 -18   16.70    6.60
   6   5 -17  268.77   14.30
   6  -5 -17  289.47   11.30
   6   5 -16   19.40    6.00
   6  -5 -16   22.40    4.40
   6   5 -15   37.70    6.50
   6  -5 -15   25.80    4.20
   6   5 -14   55.69    6.80
   6  -5 -14   48.50    5.00
   6   5 -13  163.38    9.60
   6  -5 -13  167.68    7.80
   6   5 -12    1.60    4.20
   6  -5 -12   -2.30    2.90
   6   5 -11   10.90    4.40
   6  -5 -11   12.40    3.30
   6   5 -10   22.30    4.60
   6  -5 -10   23.80    3.60
   6   5  -9   26.30    4.30
   6  -5  -9   24.70    3.40
   6   5  -8  323.97   11.90
   6  -5  -8  333.67   11.40
   6  -5  -8  317.47   11.90
   6   5  -7  179.58    7.70
   6  -5  -7  186.38    7.60
   6  -5  -7  169.48    8.10
   6   5  -6 2070.89   54.19
   6  -5  -6 2056.49   54.79
  -6  -5   6 2030.80   53.19
   6  -5  -6 2060.59   54.29
  -6  -5   6 2043.10   53.19
  -6  -5   6 2075.09   53.49
   6   5  -5  224.08    8.30
  -6  -5   5  229.18    7.40
  -6  -5   5  224.88    9.20
   6  -5  -5  227.48    9.90
   6  -5  -5  214.28    8.70
  -6  -5   5  226.68    7.20
   6  -5  -5  221.28    8.80
  -6  -5   5  219.68    7.10
   6   5  -4  641.94   18.60
  -6  -5   4  645.64   17.50
  -6  -5   4  661.13   17.20
   6  -5  -4  669.73   19.70
   6  -5  -4  674.63   19.50
  -6  -5   4  671.93   19.60
   6  -5  -4  655.93   20.60
   6  -5  -4  631.84   19.00
  -6  -5   4  641.74   17.10
  -6   5   3   18.30    2.70
   6   5  -3   26.80    2.50
   6  -5  -3   20.70    3.40
   6  -5  -3   28.00    3.60
   6  -5  -3   33.50    4.60
  -6  -5   3   23.70    1.50
  -6  -5   3   23.40    3.30
   6  -5  -3   19.50    3.40
   6   5  -2  425.26   12.30
  -6   5   2  425.26   13.40
   6  -5  -2  415.46   14.20
   6  -5  -2  430.86   14.00
   6  -5  -2  441.56   15.10
  -6  -5   2  449.86   13.60
   6  -5  -2  435.36   14.20
   6   5  -1   44.10    2.60
   6   5  -1   45.00    3.10
   6   5  -1   47.20    3.10
  -6   5   1   37.80    3.70
  -6  -5   1   40.70    3.60
   6  -5  -1   44.80    5.00
   6  -5  -1   45.30    4.50
   6  -5  -1   44.00    4.40
   6  -5  -1   44.20    4.60
   6   5   0  695.83   18.40
  -6   5   0  707.83   20.90
   6   5   0  703.83   19.40
   6  -5   0  716.83   21.30
  -6  -5   0  717.53   20.00
   6  -5   0  726.53   22.10
   6  -5   0  685.73   21.50
   6  -5   0  697.13   21.30
   6   5   1  809.62   22.40
   6   5   1  813.92   21.00
  -6   5  -1  829.72   24.20
   6  -5   1  834.82   24.60
   6  -5   1  828.22   24.60
  -6  -5  -1  839.32   22.90
   6  -5   1  845.32   25.00
   6  -5   1  821.02   25.10
   6   5   2  716.13   20.00
  -6   5  -2  691.73   21.00
   6   5   2  677.43   18.10
   6   5   2  685.63   18.90
   6   5   2  663.93   18.30
   6  -5   2  707.63   21.40
   6  -5   2  670.73   21.60
   6  -5   2  658.63   21.00
   6  -5   2  672.23   21.60
   6   5   3    7.70    1.80
  -6   5  -3    8.10    3.40
   6   5   3    8.10    1.70
   6   5   3    7.30    2.10
   6  -5   3    3.40    3.40
   6  -5   3    0.30    3.50
   6  -5   3    6.10    3.80
   6  -5   3    6.90    3.50
  -6   5  -4   11.20    3.80
   6   5   4    2.90    2.10
   6   5   4    6.40    1.60
   6  -5   4    8.00    4.20
  -6  -5  -4    6.40    2.10
   6  -5   4    7.50    4.00
   6  -5   4   -2.90    3.30
   6  -5   4    8.80    4.00
   6   5   5  165.18    5.80
  -6   5  -5  151.28    8.80
   6   5   5  170.88    5.30
   6  -5   5  189.98    9.40
  -6  -5  -5  159.28    6.70
   6  -5   5  162.68    9.60
   6  -5   5  169.28    9.40
   6  -5   5  160.88    8.90
   6   5   6   79.29    4.10
  -6   5  -6   71.39    7.00
   6  -5   6   94.49    7.90
   6  -5   6   65.09    6.60
   6  -5   6   65.39    7.40
  -6  -5  -6   80.19    5.10
   6  -5   6   75.09    7.00
   6   5   7   22.00    2.70
  -6   5  -7   12.20    4.90
   6  -5   7    9.30    4.60
   6  -5   7   13.10    5.30
   6  -5   7   18.20    5.50
  -6  -5  -7   16.70    3.20
   6   5   8   65.49    4.70
  -6   5  -8   71.19    7.90
   6  -5   8   67.69    7.70
   6  -5   8   58.09    7.30
  -6  -5  -8   70.59    5.50
   6  -5   8   60.79    7.00
  -6   5  -9   23.40    6.00
   6  -5   9   25.50    6.90
   6  -5   9   20.70    5.60
  -6  -5  -9   20.80    4.10
   6  -5   9   19.40    5.40
  -6   5 -10   94.19    9.30
   6  -5  10  101.19    9.60
  -6  -5 -10   94.79    6.90
   6  -5  10   94.49    9.20
   6  -5  10  102.89    9.20
  -6   5 -11   80.69    9.10
  -6  -5 -11   69.59    6.90
   6  -5  11   69.59    8.10
   6  -5  11   82.19    9.40
   6  -5  11   71.39    8.30
  -6   5 -12   -0.10    6.00
   6  -5  12    3.50    6.20
   6  -5  12    5.10    6.30
   6  -5  12   10.20    6.20
  -6   5 -13   90.19   10.40
   6  -5  13   94.39    9.90
   6  -5  13   88.29   10.30
   6  -5  13   87.59    9.30
  -6   5 -14   14.60    8.20
   6  -5  14   12.50    7.80
   6  -5  14   18.10    7.50
   6  -5  14   20.60    7.90
  -6   5 -15   27.30    9.40
   6  -5  15   57.69    9.60
   6  -5  15   47.80    9.80
   6  -5  15   35.20    9.00
   6   6 -20   10.60    8.10
   6   6 -19   -1.00    6.50
   6   6 -18   22.60    7.60
   6   6 -17   28.90    7.70
   6   6 -16   25.80    6.50
   6  -6 -16   25.50    6.10
   6   6 -15    0.50    5.20
   6  -6 -15    5.30    3.50
   6   6 -14  164.28   11.10
   6  -6 -14  147.49    7.70
   6   6 -13  251.57   12.80
   6  -6 -13  251.87    9.90
   6   6 -12   22.60    5.10
   6  -6 -12   14.20    3.50
   6   6 -11  146.89    8.80
   6  -6 -11  140.79    7.10
   6   6 -10   73.89    6.50
   6  -6 -10   74.69    5.30
   6   6  -9   20.90    4.10
   6  -6  -9   20.40    3.40
   6   6  -8  869.61   26.50
   6  -6  -8  873.01   25.60
  -6  -6   8  922.81   25.80
   6  -6  -8  930.81   26.50
   6  -6  -8  910.81   25.20
   6   6  -7   92.39    6.30
   6  -6  -7   95.69    5.70
  -6  -6   7   86.19    6.80
   6  -6  -7   90.79    4.50
   6  -6  -7   96.49    6.80
  -6  -6   7   91.09    5.40
   6   6  -6   75.29    5.50
  -6  -6   6   68.39    4.00
   6  -6  -6   74.79    5.60
   6  -6  -6   76.19    4.50
   6  -6  -6   68.59    4.80
   6  -6  -6   57.39    4.80
  -6  -6   6   73.09    4.40
  -6  -6   6   68.59    5.90
  -6  -6   6   68.79    3.80
   6   6  -5  208.78    8.50
   6  -6  -5  214.58    8.70
   6  -6  -5  222.08   10.20
  -6  -6   5  216.88    6.80
  -6  -6   5  220.68    9.40
  -6  -6   5  206.88    6.80
  -6  -6   5  213.88    7.00
   6  -6  -5  203.38    8.20
   6  -6  -5  219.98    9.20
   6   6  -4   94.69    5.20
   6  -6  -4   91.49    7.30
  -6  -6   4  110.09    6.60
  -6  -6   4   98.69    3.00
   6  -6  -4  106.09    6.00
   6  -6  -4   81.39    5.70
   6  -6  -4   89.79    5.50
  -6  -6   4   98.29    3.50
  -6  -6   4  100.89    3.00
  -6   6   3   -0.50    2.10
   6   6  -3    1.00    1.90
  -6  -6   3    4.10    2.70
   6  -6  -3   -1.40    2.50
   6  -6  -3   -4.30    3.30
   6  -6  -3    1.70    2.60
   6  -6  -3    1.00    2.80
   6   6  -2   70.79    4.00
  -6   6   2   65.79    4.70
   6  -6  -2   76.49    5.50
   6  -6  -2   69.39    5.50
   6  -6  -2   60.59    6.20
   6  -6  -2   80.99    6.10
  -6  -6   2   75.89    5.50
   6   6  -1  115.59    4.90
   6   6  -1  113.49    4.70
  -6   6   1  105.99    6.00
   6   6  -1  107.79    4.50
   6  -6  -1  103.09    6.50
   6  -6  -1  110.29    6.70
  -6  -6   1  109.39    6.00
   6  -6  -1  106.89    7.90
   6  -6  -1  105.79    6.70
   6   6   0   10.90    1.70
  -6   6   0   12.00    3.30
   6   6   0    6.20    1.60
   6   6   0    9.30    1.90
   6  -6   0   14.60    3.60
   6  -6   0   10.30    3.70
  -6  -6   0   12.50    2.80
   6  -6   0    6.90    3.60
   6  -6   0   15.00    4.30
   6   6   1   48.60    2.60
   6   6   1   50.19    2.50
   6   6   1   50.09    3.20
   6   6   1   47.20    2.50
  -6   6  -1   53.79    5.10
   6  -6   1   42.10    5.00
   6  -6   1   38.60    5.60
   6  -6   1   52.59    5.60
  -6  -6  -1   45.60    4.00
   6  -6   1   49.30    5.40
  -6   6  -2   66.19    5.80
   6   6   2   60.59    2.40
   6   6   2   65.69    3.50
   6   6   2   62.29    2.50
   6   6   2   59.19    2.40
   6   6   2   67.29    2.60
   6  -6   2   68.69    6.20
   6  -6   2   63.79    6.00
   6  -6   2   59.59    5.70
   6  -6   2   57.09    6.40
  -6  -6  -2   63.69    4.70
   6   6   3   14.70    1.40
   6   6   3   17.60    1.40
  -6   6  -3    9.10    4.10
   6  -6   3   15.40    4.70
   6  -6   3    8.00    4.20
   6  -6   3   19.90    4.70
   6  -6   3   14.40    4.40
  -6   6  -4  201.98    9.60
   6   6   4  184.78    6.20
   6  -6   4  180.98   10.70
   6  -6   4  176.98    9.70
   6  -6   4  193.08   10.70
   6  -6   4  159.88    9.80
   6   6   5   95.49    4.80
  -6   6  -5   70.99    6.90
   6  -6   5   77.99    7.80
   6  -6   5   82.79    7.70
   6  -6   5   90.39    7.90
   6  -6   5   78.99    7.90
  -6   6  -6    2.90    4.10
   6  -6   6    5.80    4.50
   6  -6   6    1.50    4.50
   6  -6   6    5.70    4.70
   6  -6   6    5.00    4.70
  -6   6  -7  447.66   17.00
   6  -6   7  397.26   16.80
   6  -6   7  398.96   17.20
   6  -6   7  431.16   16.80
  -6  -6  -7  424.56   14.00
   6  -6   7  441.36   17.20
  -6   6  -8   66.99    7.70
   6  -6   8   64.59    7.60
   6  -6   8   59.79    8.10
   6  -6   8   73.59    8.30
   6  -6   8   46.90    7.50
  -6   6  -9  112.49    9.80
   6  -6   9  111.49   10.00
   6  -6   9  117.59   11.00
   6  -6   9  105.29    9.50
   6  -6   9  125.79   10.50
  -6   6 -10   52.99    8.50
   6  -6  10   57.99    8.30
   6  -6  10   50.89    8.20
   6  -6  10   42.80    8.00
  -6   6 -11   -4.90    5.60
   6  -6  11   17.20    7.00
   6  -6  11    0.50    6.00
   6  -6  11    1.00    6.40
  -6   6 -12   -4.70    7.00
   6  -6  12   11.10    6.50
   6  -6  12    9.00    6.80
   6  -6  12   -4.40    6.60
  -6   6 -13   28.20    8.20
   6  -6  13   27.30    7.70
   6  -6  13   25.00    7.70
   6  -6  13   31.80    8.30
  -6   6 -14   33.80    9.80
   6  -6  14   37.60    8.30
   6  -6  14   51.29    9.70
   6  -6  14   45.50    9.50
   6   7 -19   37.90    9.20
   6   7 -18    0.10    6.30
   6   7 -17   40.20    7.90
   6   7 -16   15.30    6.50
   6   7 -15  202.88   12.50
   6   7 -14  156.88   11.10
   6   7 -13  102.29    9.30
   6  -7 -13  103.69    6.10
   6   7 -12   27.80    5.70
   6  -7 -12   21.70    3.70
  -6  -7  12   23.70    5.30
   6   7 -11   -3.20    4.30
   6  -7 -11   -1.50    2.80
  -6  -7  11    8.10    4.20
   6   7 -10    0.40    3.70
  -6  -7  10   -1.40    3.50
   6  -7 -10   -0.10    2.90
   6   7  -9  138.69    8.10
   6  -7  -9  131.69    6.90
  -6  -7   9  127.59    9.40
  -6  -7   9  133.69    7.60
   6   7  -8   23.30    4.50
   6  -7  -8   23.10    3.70
   6  -7  -8   24.30    3.30
   6  -7  -8   22.50    4.40
  -6  -7   8   28.10    5.40
  -6  -7   8   16.10    3.50
   6   7  -7  135.79    7.70
   6  -7  -7  129.19    7.00
   6  -7  -7  134.59    7.60
  -6  -7   7  133.19    8.50
   6  -7  -7  129.99    6.30
  -6  -7   7  123.59    6.30
   6   7  -6  103.89    6.90
  -6  -7   6   99.79    7.80
   6  -7  -6  101.09    5.70
   6  -7  -6  109.79    6.80
  -6  -7   6  103.99    5.10
   6  -7  -6   96.59    8.40
   6  -7  -6  116.19    6.40
   6   7  -5    7.50    3.00
  -6  -7   5   15.20    1.80
   6  -7  -5    6.30    4.40
   6  -7  -5   11.20    3.40
   6  -7  -5   13.20    3.30
   6  -7  -5   15.10    3.70
  -6  -7   5    7.70    4.20
   6   7  -4    9.60    2.90
  -6  -7   4    7.40    3.90
   6  -7  -4   14.70    4.80
   6  -7  -4    6.00    3.40
   6  -7  -4    8.30    3.10
   6  -7  -4   10.10    3.50
   6   7  -3  214.08    8.30
  -6   7   3  210.68    8.00
   6  -7  -3  232.58   11.30
  -6  -7   3  208.18    9.40
   6  -7  -3  217.18    9.50
   6  -7  -3  210.58    9.30
   6  -7  -3  222.18    9.20
   6   7  -2   38.90    3.50
  -6   7   2   43.30    3.90
   6  -7  -2   44.80    4.80
   6  -7  -2   39.00    4.70
   6  -7  -2   34.00    5.70
   6  -7  -2   45.80    5.20
  -6  -7   2   47.90    5.10
  -6   7   1    6.40    3.00
   6   7  -1    5.40    2.10
   6  -7  -1    6.70    3.60
  -6  -7   1    6.90    3.30
   6  -7  -1    3.30    3.70
   6  -7  -1   -1.20    4.20
   6  -7  -1    6.90    3.60
  -6   7   0  143.49    7.40
   6   7   0  147.69    5.70
  -6  -7   0  138.99    7.40
   6  -7   0  142.49    8.20
   6  -7   0  145.09    9.40
   6  -7   0  148.09    8.60
   6  -7   0  151.08    8.50
   6   7   1   30.20    2.50
  -6   7  -1   25.90    4.30
   6   7   1   30.70    1.80
   6  -7   1   30.50    4.70
   6  -7   1   30.40    4.70
  -6  -7  -1   30.10    4.10
   6  -7   1   22.90    5.60
   6  -7   1   41.60    5.80
  -6   7  -2  175.68    8.70
   6  -7   2  190.78    9.80
   6  -7   2  160.98    9.70
  -6  -7  -2  170.88    8.20
   6  -7   2  183.88   10.70
   6  -7   2  172.58    9.80
  -6   7  -3   19.70    4.70
   6  -7   3   22.20    4.90
   6  -7   3   25.00    5.50
   6  -7   3   17.10    4.80
   6  -7   3   26.80    5.90
  -6   7  -4    7.60    4.50
   6  -7   4   13.80    4.90
   6  -7   4   10.60    5.10
   6  -7   4    4.70    4.40
   6  -7   4   20.30    5.10
  -6   7  -5  101.19    8.40
   6  -7   5  104.79    8.90
   6  -7   5  127.69   10.00
   6  -7   5  122.49    9.80
   6  -7   5  130.09    9.40
  -6   7  -6    8.20    5.30
   6  -7   6   16.90    5.70
   6  -7   6   15.50    6.10
   6  -7   6   20.40    5.80
   6  -7   6   13.90    5.30
  -6   7  -7   16.50    5.90
   6  -7   7   33.20    6.70
   6  -7   7   29.50    6.70
   6  -7   7   22.90    6.00
   6  -7   7   27.10    7.20
  -6   7  -8   87.09    9.10
   6  -7   8   76.09    8.40
   6  -7   8   89.89    9.30
   6  -7   8   79.19    9.00
   6  -7   8   87.39    9.20
  -6   7  -9  198.98   13.20
   6  -7   9  206.08   14.40
   6  -7   9  183.78   12.80
   6  -7   9  159.18   11.80
   6  -7   9  188.28   13.10
  -6   7 -10   39.90    8.20
   6  -7  10   36.60    7.90
   6  -7  10   51.79    8.90
   6  -7  10   28.40    7.40
   6  -7  10   32.40    7.60
  -6   7 -11   68.59    9.40
   6  -7  11   68.89   10.00
   6  -7  11   52.99    8.70
   6  -7  11   52.39    8.70
   6  -7  11   70.39   10.60
  -6   7 -12   -3.40    6.60
   6  -7  12   -7.70    7.20
   6  -7  12    3.40    7.90
   6  -7  12   -5.10    6.40
   6  -7  12   -3.30    7.80
  -6   7 -13   -1.80    7.90
   6  -7  13   -6.60    6.60
   6  -7  13   -3.40    7.90
   6  -7  13   -5.60    7.20
   6  -7  13    1.00    8.70
   6   8 -17  -11.60    6.90
  -6  -8  17    3.50    6.80
   6   8 -16    6.60    7.30
  -6  -8  16    1.00    6.30
   6   8 -15   -1.00    5.70
  -6  -8  15    3.70    6.10
   6   8 -14    0.80    6.00
  -6  -8  14   -1.30    5.40
   6   8 -13  158.38   11.50
  -6  -8  13  125.89   11.30
  -6  -8  13  128.59    9.70
   6   8 -12   44.10    7.30
  -6  -8  12   43.00    6.30
  -6  -8  12   54.69    8.10
   6   8 -11   32.10    6.30
  -6  -8  11   35.40    5.50
  -6  -8  11   36.00    7.10
   6  -8 -11   33.90    3.90
   6   8 -10   50.69    6.60
  -6  -8  10   68.69    6.10
  -6  -8  10   63.09    8.00
   6  -8 -10   67.89    5.10
   6   8  -9   -1.70    3.70
  -6  -8   9    5.60    3.60
  -6  -8   9   10.40    5.50
   6  -8  -9    4.10    3.10
   6   8  -8    1.20    3.50
   6  -8  -8    1.50    3.80
  -6  -8   8   -4.60    2.90
  -6  -8   8    0.90    4.60
   6  -8  -8   -1.60    3.00
   6   8  -7   10.80    4.20
  -6  -8   7   15.80    5.70
   6  -8  -7   13.20    3.10
  -6  -8   7   11.00    3.00
   6  -8  -7   15.10    4.20
   6  -8  -7    9.10    3.50
   6   8  -6  121.79    7.70
  -6  -8   6  131.39    9.20
   6  -8  -6  122.59    9.80
  -6  -8   6  128.09    5.40
   6  -8  -6  136.09    6.60
   6  -8  -6  113.09    7.40
   6  -8  -6  112.79    7.10
   6   8  -5   61.69    5.60
   6  -8  -5   68.29    5.20
   6  -8  -5   63.69    5.90
   6  -8  -5   64.79    5.60
  -6  -8   5   56.79    6.40
   6  -8  -5   64.79    7.70
   6   8  -4  111.49    6.80
   6  -8  -4  119.79    7.20
  -6  -8   4  112.19    8.50
   6  -8  -4   99.69    9.00
   6  -8  -4  122.29    7.60
   6  -8  -4  106.89    6.50
   6   8  -3   27.10    3.70
   6  -8  -3   25.90    4.20
   6  -8  -3   24.10    4.30
   6  -8  -3   21.10    4.50
  -6  -8   3   30.10    4.90
   6  -8  -3   23.20    5.80
   6   8  -2   80.59    5.40
  -6   8   2   88.79    5.60
   6  -8  -2   89.99    6.40
   6  -8  -2   86.59    6.80
   6  -8  -2   75.99    8.20
   6  -8  -2   85.99    6.70
  -6  -8   2   84.59    6.90
   6   8  -1  290.27   10.50
  -6   8   1  320.17   11.20
  -6  -8   1  302.57   12.40
   6  -8  -1  301.07   12.40
   6  -8  -1  314.07   12.10
   6  -8  -1  331.37   14.80
   6  -8  -1  306.97   12.50
  -6   8   0   20.60    4.20
   6  -8   0   18.20    4.80
   6  -8   0   30.80    5.10
   6  -8   0   23.70    4.60
  -6  -8   0   21.40    4.50
   6  -8   0   16.80    5.70
  -6   8  -1  151.28    8.20
   6  -8   1  158.28   11.20
   6  -8   1  133.49    9.30
  -6  -8  -1  143.69    8.30
   6  -8   1  144.79    8.60
   6  -8   1  139.09    8.30
  -6   8  -2  114.09    7.80
   6  -8   2   89.49    9.00
   6  -8   2  106.89    8.40
   6  -8   2   90.59    7.90
   6  -8   2  114.39    8.30
  -6  -8  -2  102.39    7.10
  -6   8  -3   29.90    5.20
   6  -8   3   20.70    5.20
   6  -8   3   25.80    6.00
   6  -8   3   20.70    5.70
   6  -8   3   24.50    6.50
  -6   8  -4    9.50    4.80
   6  -8   4   -1.40    4.50
   6  -8   4    8.50    5.60
   6  -8   4   13.30    6.80
   6  -8   4    7.80    5.30
  -6   8  -5   78.19    7.90
   6  -8   5   76.19    7.90
   6  -8   5   67.39    8.60
   6  -8   5   82.89    8.70
   6  -8   5   92.29    9.10
  -6   8  -6   26.90    6.20
   6  -8   6   22.20    6.10
   6  -8   6    9.10    6.40
   6  -8   6   15.00    6.50
   6  -8   6   26.10    6.90
  -6   8  -7  184.68   12.10
   6  -8   7  173.98   12.90
   6  -8   7  178.18   12.90
   6  -8   7  194.68   12.90
   6  -8   7  189.18   12.70
  -6   8  -8    9.30    5.80
   6  -8   8   20.90    7.00
   6  -8   8   16.10    6.50
   6  -8   8   22.70    7.10
   6  -8   8   22.10    6.90
  -6   8  -9   23.50    7.60
   6  -8   9   19.40    7.40
   6  -8   9   11.40    6.90
   6  -8   9    8.10    6.60
   6  -8   9   20.90    7.20
  -6   8 -10    4.00    6.90
   6  -8  10   14.50    7.00
   6  -8  10   17.40    7.40
   6  -8  10   11.30    7.70
   6  -8  10   23.80    7.90
  -6   8 -11   -6.40    6.30
   6  -8  11    3.60    7.00
   6  -8  11    9.20    8.10
   6  -8  11    5.00    7.90
   6  -8  11   15.80    8.00
  -6   8 -12   28.70    8.30
   6  -8  12   32.50    8.30
   6  -8  12   20.10    8.20
   6  -8  12   32.30    8.70
   6  -8  12   30.00    8.90
   6   9 -16   -4.60    7.30
  -6  -9  16   -0.40    6.40
  -6  -9  16  -11.50    8.20
   6   9 -15   -0.40    7.00
  -6  -9  15    4.80    7.50
  -6  -9  15   -0.60    6.20
   6   9 -14    4.80    6.90
  -6  -9  14    5.00    5.80
  -6  -9  14   26.70    8.90
   6   9 -13   78.29    9.00
  -6  -9  13   75.09    7.90
  -6  -9  13   78.99   10.70
   6   9 -12    7.20    6.00
  -6  -9  12   -0.80    6.30
  -6  -9  12    5.80    5.00
   6   9 -11    2.50    4.90
  -6  -9  11   -1.50    4.10
  -6  -9  11    8.10    6.40
   6   9 -10   97.79    8.70
  -6  -9  10   98.89    7.30
  -6  -9  10   84.69   10.10
   6   9  -9   18.40    5.50
   6  -9  -9    9.00    3.30
  -6  -9   9    9.30    3.90
  -6  -9   9   18.30    6.90
   6   9  -8   14.50    5.00
  -6  -9   8   23.40    3.80
   6  -9  -8   22.10    3.80
   6  -9  -8   17.90    4.80
  -6  -9   8   19.40    6.00
   6   9  -7  336.37   14.00
   6  -9  -7  347.97   13.40
  -6  -9   7  348.27   11.50
  -6  -9   7  337.17   15.40
   6  -9  -7  340.47   12.20
   6   9  -6    9.90    4.10
  -6  -9   6   15.70    5.50
   6  -9  -6    9.20    4.20
   6  -9  -6    8.30    3.70
   6  -9  -6   11.30    6.00
   6   9  -5  110.29    7.60
   6  -9  -5  121.49   10.50
  -6  -9   5   92.99    8.40
   6  -9  -5  114.99    7.30
   6  -9  -5  107.79    7.60
   6   9  -4  159.68    8.50
   6  -9  -4  153.18    8.60
   6  -9  -4  149.09   11.40
   6  -9  -4  149.59    8.40
   6  -9  -4  170.88    7.90
  -6  -9   4  159.78   10.50
   6   9  -3   92.09    7.90
   6  -9  -3   81.09    9.00
   6  -9  -3   99.89    6.70
   6  -9  -3   89.79    6.90
  -6  -9   3   89.49    7.70
   6  -9  -3   97.79    7.10
   6  -9  -2  178.18    9.10
   6  -9  -2  173.88    9.70
   6  -9  -2  175.88   12.40
  -6  -9   2  176.78    9.90
   6  -9  -2  193.38    9.60
  -6   9   1  113.79    6.80
   6  -9  -1  101.99    9.70
   6  -9  -1  127.09    8.40
   6  -9  -1   94.79    7.80
   6  -9  -1  107.19    7.50
  -6  -9   1   96.49    7.70
  -6   9   0   75.99    5.90
  -6  -9   0   55.59    6.70
   6  -9   0   69.59    8.80
   6  -9   0   67.09    6.90
   6  -9   0   62.59    6.50
   6  -9   0   59.19    6.40
  -6   9  -1  187.08    9.60
   6  -9   1  216.48   13.00
   6  -9   1  202.58   10.90
  -6  -9  -1  194.18   10.30
   6  -9   1  199.08    9.90
   6  -9   1  181.28   10.50
  -6   9  -2    3.70    4.00
   6  -9   2    4.20    6.00
  -6  -9  -2    9.10    4.50
   6  -9   2   10.20    5.30
   6  -9   2    8.80    5.20
   6  -9   2   14.90    5.30
  -6   9  -3  119.29    8.50
   6  -9   3  107.39    8.80
   6  -9   3  103.59   10.50
   6  -9   3  135.69    9.40
   6  -9   3  101.99    8.90
  -6   9  -4   23.00    5.80
   6  -9   4   25.60    7.40
   6  -9   4   33.00    6.60
   6  -9   4   29.00    6.60
   6  -9   4   29.40    6.60
  -6   9  -5    9.30    5.40
   6  -9   5   20.20    6.50
   6  -9   5   24.50    6.20
   6  -9   5    3.20    6.20
   6  -9   5   19.90    7.30
  -6   9  -6   14.40    6.10
   6  -9   6   21.00    8.10
   6  -9   6    4.30    5.60
   6  -9   6   15.50    6.20
   6  -9   6   18.50    6.40
  -6   9  -7   17.50    6.00
   6  -9   7   28.90    7.70
   6  -9   7   25.70    7.40
   6  -9   7   20.10    7.30
   6  -9   7   20.90    7.60
  -6   9  -8   -0.30    6.20
   6  -9   8   -2.10    6.00
   6  -9   8   18.10    6.70
   6  -9   8    7.00    8.20
   6  -9   8    0.70    6.70
  -6   9  -9   15.50    7.30
   6  -9   9   40.00    9.00
   6  -9   9   40.40    8.30
   6  -9   9   40.90    8.90
   6  -9   9   34.60    8.20
  -6   9 -10    0.80    6.40
   6  -9  10   -2.40    6.60
   6  -9  10   24.40    8.50
   6  -9  10    5.80    8.20
   6  -9  10   -3.50    7.10
  -6   9 -11   -8.80    7.30
   6  -9  11  -10.70    7.80
   6  -9  11  -11.20    7.50
   6  10 -14   18.80    8.00
  -6 -10  14   26.00    8.70
  -6 -10  14   12.60    6.40
   6  10 -13   12.00    6.50
  -6 -10  13   16.20    8.10
  -6 -10  13   12.90    5.80
   6  10 -12   -5.10    5.40
  -6 -10  12   -6.20    6.80
  -6 -10  12   -2.90    4.80
   6  10 -11    9.60    6.40
  -6 -10  11    4.90    6.90
  -6 -10  11   11.50    4.80
   6  10 -10    1.90    5.70
  -6 -10  10    1.50    7.30
  -6 -10  10    2.50    5.30
   6  10  -9  185.78   11.80
  -6 -10   9  188.88   14.00
   6  10  -8   -3.10    5.00
  -6 -10   8   10.10    6.60
   6  10  -7  121.19    9.10
  -6 -10   7  115.39   10.10
   6  10  -6   16.00    5.00
   6 -10  -6   12.70    6.90
  -6 -10   6   13.90    6.00
   6 -10  -6    6.70    3.70
   6 -10  -5   70.29    6.10
  -6 -10   5   70.39    8.70
   6 -10  -5   65.09    9.00
   6 -10  -4    0.30    6.30
   6 -10  -4   -0.80    4.00
  -6 -10   4    5.60    5.70
   6 -10  -3    6.10    6.40
  -6 -10   3    1.80    5.50
   6 -10  -3    7.70    4.40
   6 -10  -3    5.10    4.60
   6 -10  -2   30.10    5.30
   6 -10  -2   19.00    7.10
   6 -10  -2   26.60    5.40
  -6 -10   2   24.30    6.30
   6 -10  -1   68.39    7.00
  -6 -10   1   63.79    7.60
   6 -10  -1   81.09    7.00
   6 -10  -1   69.69    9.40
   6 -10  -1   75.79    7.00
   6 -10   0    0.30    4.60
   6 -10   0    0.00    4.70
   6 -10   0    1.80    4.50
   6 -10   0    4.40    7.40
  -6 -10   0    3.40    4.90
   6 -10   1   13.50    7.00
  -6 -10  -1    9.70    5.10
   6 -10   1    5.80    5.00
   6 -10   1    7.50    4.90
   6 -10   1    7.80    5.30
  -6 -10  -2   69.19    7.50
   6 -10   2   85.29    8.00
   6 -10   2   66.59    7.60
   6 -10   2   53.99    9.70
   6 -10   2   75.89    8.10
  -6  10  -3  125.29   10.00
   6 -10   3  126.29   10.00
   6 -10   3  119.29    9.80
   6 -10   3  130.29   10.20
   6 -10   3  122.99   12.10
  -6  10  -4   43.90    6.60
   6 -10   4   25.50    6.80
   6 -10   4   33.20    8.60
   6 -10   4   38.50    7.30
   6 -10   4   39.70    7.30
  -6  10  -5   85.49    8.40
   6 -10   5   86.49    9.40
   6 -10   5   66.89    8.50
   6 -10   5   67.69   10.20
   6 -10   5   71.89    8.90
  -6  10  -6    9.80    6.10
   6 -10   6    4.60    7.20
   6 -10   6    8.10    6.70
   6 -10   6    6.50    6.60
   6 -10   6    4.30    6.00
  -6  10  -7    3.70    5.50
   6 -10   7    5.80    6.30
   6 -10   7    4.80    7.00
   6 -10   7    9.20    7.20
   6 -10   7   12.10    7.80
  -6  10  -8   24.30    7.60
   6 -10   8   19.80    8.70
   6 -10   8   16.10    7.30
   6 -10   8   19.60    8.00
   6 -10   8   32.80    8.20
  -6  10  -9   15.60    7.80
   6 -10   9   12.70    8.40
   6 -10   9   17.60    7.60
   6 -10   9   21.60    8.20
   6 -10   9   24.50    9.10
   6  11 -11   34.10    7.90
  -6 -11  11   42.60   10.10
   6  11 -10    0.00    6.00
  -6 -11  10   -1.20    7.20
   6  11  -9   13.20    6.50
  -6 -11   9    4.10    7.10
  -6 -11   8   15.70    7.20
  -6 -11   7   46.10    8.40
  -6 -11   6   20.80    7.90
  -6 -11   5   22.80    7.70
   6 -11  -5   27.00    7.90
   6 -11  -4    7.10    7.90
  -6 -11   4    5.90    5.90
   6 -11  -4   13.40    5.30
   6 -11  -3   16.50    4.80
   6 -11  -3   12.90    7.40
  -6 -11   3   13.60    6.60
   6 -11  -2   18.30    8.10
   6 -11  -2   24.40    5.40
  -6 -11   2   30.20    6.50
   6 -11  -1    1.30    4.90
   6 -11  -1    3.80    7.20
  -6 -11   1    5.90    5.30
  -6 -11   0   -9.20    5.30
   6 -11   0    3.30    4.90
   6 -11   0   -7.10    6.90
   6 -11   1   64.59   10.50
  -6 -11  -1   83.19    8.70
   6 -11   1   81.09    8.00
   6 -11   2    1.60    5.60
  -6 -11  -2   -0.10    6.60
   6 -11   2   -3.20    8.40
   6 -11   3    8.10    7.70
   6 -11   3   -4.70    5.60
   6 -11   3    2.00    5.50
   6 -11   4    6.90    5.90
   6 -11   4   12.40    6.60
   6 -11   4    4.80    9.10
   6 -11   5   69.29    9.00
   6 -11   5   47.70   10.20
   6 -11   5   71.19    9.20
   6 -11   6    9.40    8.50
   6 -11   6   29.40    8.10
   6 -11   6   18.60    7.60
  -6 -12   7    9.40    8.20
  -6 -12   6   14.60    8.30
  -6 -12   5   59.99    9.70
   6 -12  -5   72.59   11.00
  -6 -12   4    4.60    7.30
   6 -12  -4    3.70    8.90
   6 -12  -3   -4.00    7.60
  -6 -12   3   14.00    6.80
   6 -12  -2   -0.10    7.90
  -6 -12   2    6.70    6.10
   6 -12  -1    7.70    8.40
  -6 -12   1   15.30    7.20
   6 -12   0   -0.30    5.10
   6 -12   0   -3.90    7.80
  -6 -12   0   16.60    7.10
   6 -12   1   12.00    8.50
   6 -12   1    1.70    5.60
   6 -12   2   -6.00    5.40
   6 -12   2    1.60    8.10
   7   0 -22  215.38   13.30
   7   0 -21   -1.20    6.00
   7   0 -20    5.80    6.00
   7   0 -19   -1.70    5.20
   7   0 -18  123.59    9.40
   7   0 -17   -0.60    4.60
   7   0 -16  117.29    8.50
   7   0 -15    3.50    4.10
   7   0 -14   94.79    6.90
   7   0 -13    1.80    3.10
   7   0 -12   99.39    6.70
   7   0 -11   -2.60    2.80
   7   0 -10  899.81   25.80
   7   0  -9    3.90    2.50
   7   0  -8   27.70    3.20
   7   0  -7    6.60    2.40
   7   0  -7   -1.20    1.90
   7   0  -6   72.79    4.40
   7   0  -6   81.29    4.20
   7   0  -5    2.80    2.00
   7   0  -5    1.80    1.60
  -7   0   5   -2.90    1.30
   7   0  -4 1859.31   48.90
   7   0  -4 1823.42   48.40
  -7   0   4 1904.31   48.20
   7   0  -3    1.10    1.50
  -7   0   3   -0.20    1.10
   7   0  -3    3.00    1.80
  -7   0   2 1286.47   33.40
   7   0  -2 1321.37   34.10
  -7   0   2 1262.47   34.70
   7   0  -2 1315.47   34.80
  -7   0   2 1282.87   33.80
  -7   0   1    0.70    1.20
  -7   0   1    2.10    1.90
  -7   0   1    1.10    0.90
   7   0  -1   -1.10    1.80
   7   0  -1    2.70    1.60
   7   0   0  148.49    4.70
  -7   0   0  148.79    6.50
   7   0   0  142.59    6.50
   7   0   0  158.28    5.80
   7   0   1    0.60    1.00
   7   0   1    1.30    2.10
   7   0   1   -1.40    2.00
  -7   0  -1   -2.10    2.00
   7   0   1   -1.30    1.60
   7   0   2  499.25   15.80
   7   0   2  508.55   15.00
  -7   0  -2  526.15   16.20
   7   0   2  504.65   16.20
   7   0   2  525.65   14.00
  -7   0  -3    2.10    2.60
   7   0   3    1.20    1.90
   7   0   3   -3.30    2.20
   7   0   3    0.00    1.40
   7   0   3    0.40    2.90
   7   0   4  392.36   13.10
  -7   0  -4  361.96   13.20
   7   0   4  384.46   11.30
   7   0   5   -1.90    2.70
  -7   0  -5    2.30    3.30
  -7   0  -6  348.47   13.00
   7   0   6  310.87   12.20
   7   0   7    2.20    3.10
  -7   0  -7    1.90    3.80
  -7   0  -8  404.06   15.50
   7   0   8  391.66   14.80
   7   0   9    0.40    4.20
  -7   0  -9   -5.20    4.00
  -7   0 -10  121.59    9.30
   7   0  10  140.29    9.70
  -7   0 -11   -2.80    5.30
   7   0  11    6.40    4.60
   7   0  12   -4.80    4.80
  -7   0 -12    5.00    5.90
   7   0  13   -2.00    5.50
  -7   0 -13    0.50    5.40
   7   0  14  134.49   10.60
  -7   0 -14  129.69   11.60
   7   0  15    0.70    6.30
  -7   0 -15   -1.90    6.90
   7   0  16   54.39    8.80
  -7   0 -16   39.90    8.60
   7   1 -22    8.30    6.80
   7  -1 -22   15.60    6.30
   7   1 -21   -0.60    6.20
   7  -1 -21    7.10    5.90
   7   1 -20    6.90    5.90
   7  -1 -20   -4.80    5.10
   7   1 -19   17.40    5.50
   7  -1 -19   14.80    5.60
   7   1 -18   14.00    5.30
   7  -1 -18    8.60    5.20
   7   1 -17    5.30    4.60
   7  -1 -17   -3.40    4.30
   7   1 -16   36.90    5.70
   7  -1 -16   35.60    5.30
   7   1 -15   17.90    4.90
   7  -1 -15   15.30    4.50
   7   1 -14  411.06   15.10
   7  -1 -14  398.16   14.60
   7   1 -13   87.29    6.70
   7  -1 -13   71.89    6.10
   7   1 -12  631.24   20.10
   7  -1 -12  660.73   20.10
   7   1 -11   27.70    4.10
   7  -1 -11   25.90    3.90
   7   1 -10    3.90    3.00
   7  -1 -10    9.20    2.80
   7   1  -9  164.98    7.30
   7  -1  -9  154.28    6.90
   7   1  -8  190.48    7.60
   7  -1  -8  208.78    7.90
   7  -1  -8  187.08    8.00
   7   1  -7  638.54   18.20
   7  -1  -7  635.34   18.30
   7  -1  -7  609.94   18.70
   7   1  -6 1061.29   29.20
   7   1  -6 1104.39   29.00
  -7  -1   6 1050.69   28.60
   7  -1  -6 1049.49   29.00
   7  -1  -6 1076.79   29.50
   7   1  -5   14.90    2.60
   7   1  -5   17.90    2.20
  -7  -1   5   11.70    1.80
   7  -1  -5   10.20    2.20
   7  -1  -5   21.00    2.80
   7   1  -4 1439.16   37.20
   7   1  -4 1443.16   37.60
  -7   1   4 1425.76   37.30
  -7  -1   4 1374.86   37.40
   7  -1  -4 1408.36   38.10
  -7  -1   4 1403.46   36.80
   7  -1  -4 1432.26   37.50
   7   1  -3   19.70    2.40
  -7   1   3   18.40    2.10
   7   1  -3   17.70    2.00
  -7   1   3   23.60    2.20
   7  -1  -3   17.30    2.30
  -7  -1   3   18.20    1.70
  -7  -1   3   16.40    2.10
   7  -1  -3   22.90    3.00
  -7   1   2    4.30    2.00
   7   1  -2    7.60    2.10
  -7   1   2    3.60    1.40
  -7   1   2    5.10    1.40
   7   1  -2    3.60    1.40
   7  -1  -2    4.00    1.80
  -7  -1   2    3.40    1.10
  -7  -1   2    5.40    1.80
   7  -1  -2    4.40    2.10
  -7   1   1  337.57    9.80
   7   1  -1  321.47    9.70
   7   1  -1  333.47   10.50
  -7   1   1  328.77   10.20
  -7   1   1  334.47   11.00
  -7  -1   1  330.77    8.60
  -7  -1   1  332.17   10.40
   7  -1  -1  319.97   11.10
   7  -1  -1  326.87    9.80
  -7  -1   1  324.47   10.70
  -7   1   0  290.57   10.40
   7   1   0  297.37    9.10
  -7   1   0  310.67    9.50
   7   1   0  299.67   10.10
  -7   1   0  304.17    9.10
   7  -1   0  317.27   10.80
   7  -1   0  311.57    9.30
   7  -1   0  284.77   10.30
   7  -1   0  301.17    9.90
  -7  -1   0  297.07   10.10
   7   1   1 1088.79   30.00
   7   1   1 1105.59   30.30
  -7   1  -1 1105.49   30.70
   7   1   1 1104.59   29.00
   7  -1   1 1098.69   30.60
   7  -1   1 1123.59   30.00
  -7  -1  -1 1106.79   30.30
   7  -1   1 1068.19   29.10
   7   1   2 1092.89   30.60
  -7   1  -2 1102.19   31.00
   7   1   2 1095.49   29.20
   7   1   2 1121.69   27.80
   7   1   2 1084.79   30.20
   7  -1   2 1109.39   30.10
   7  -1   2 1095.69   29.30
   7  -1   2 1084.39   31.20
  -7  -1  -2 1118.79   30.50
   7  -1   2 1088.89   30.80
  -7   1  -3  521.95   16.80
   7   1   3  510.35   13.70
   7   1   3  510.15   15.80
   7   1   3  514.85   16.30
   7  -1   3  537.95   15.80
  -7  -1  -3  517.45   16.20
   7  -1   3  522.45   17.00
   7  -1   3  496.65   16.40
   7  -1   3  515.65   15.00
   7   1   4  347.07   11.80
  -7   1  -4  340.27   12.60
  -7  -1  -4  348.27   12.30
   7  -1   4  323.57   12.30
   7  -1   4  352.76   11.00
   7  -1   4  337.57   11.70
   7   1   5  807.92   23.70
  -7   1  -5  822.42   24.50
   7  -1   5  797.22   23.50
   7  -1   5  814.32   24.30
   7  -1   5  787.42   22.60
  -7  -1  -5  793.02   23.90
  -7   1  -6  178.28    9.00
   7   1   6  177.08    8.40
  -7  -1  -6  159.48    8.20
   7  -1   6  176.58    8.80
   7   1   7  164.68    8.20
  -7   1  -7  162.18    9.10
   7  -1   7  180.98    9.20
  -7  -1  -7  166.88    8.70
   7   1   8  104.59    7.50
  -7   1  -8   94.09    7.80
  -7  -1  -8  106.79    7.60
   7  -1   8   86.89    7.80
   7   1   9   66.29    6.60
  -7   1  -9   61.99    7.00
  -7  -1  -9   71.39    7.00
   7  -1   9   71.09    7.50
  -7   1 -10   35.00    6.30
   7   1  10   50.79    6.10
  -7  -1 -10   43.70    6.10
   7  -1  10   47.50    6.40
  -7   1 -11   53.79    7.40
   7   1  11   62.19    7.00
   7  -1  11   52.19    7.60
  -7  -1 -11   61.39    7.60
   7   1  12   24.40    5.90
  -7   1 -12   17.90    6.20
   7  -1  12   10.20    6.40
  -7  -1 -12   13.40    6.20
   7   1  13   16.40    5.90
  -7   1 -13   15.10    7.10
   7  -1  13   13.90    6.50
  -7  -1 -13   10.30    6.30
  -7   1 -14    9.20    6.70
   7   1  14    5.50    6.00
  -7  -1 -14   15.30    6.20
   7  -1  14   10.60    6.10
  -7   1 -15   12.40    7.10
   7   1  15    4.80    6.10
   7  -1  15   13.50    7.30
  -7  -1 -15    4.50    6.10
   7   1  16    6.30    6.30
  -7   1 -16    8.10    8.20
  -7  -1 -16   10.10    6.80
   7  -1  16    3.70    6.30
   7   2 -22   -2.20    6.60
   7  -2 -22   -1.10    5.40
   7   2 -21    7.10    6.70
   7  -2 -21    3.00    5.50
   7   2 -20  168.28   11.80
   7  -2 -20  136.09    9.70
   7   2 -19   76.69    8.90
   7  -2 -19   94.29    8.10
   7   2 -18  137.99   10.10
   7  -2 -18  149.29    9.60
   7   2 -17  216.18   12.30
   7  -2 -17  215.28   10.90
   7   2 -16   70.89    7.20
   7  -2 -16   75.09    6.80
   7   2 -15   64.49    6.60
   7  -2 -15   75.69    6.50
   7   2 -14   15.00    4.30
   7  -2 -14   19.90    4.30
   7   2 -13  380.46   14.30
   7  -2 -13  375.46   13.60
   7   2 -12  184.08    8.80
   7  -2 -12  182.48    8.60
   7   2 -11  513.15   16.50
   7  -2 -11  484.85   15.80
   7   2 -10    3.50    3.10
   7  -2 -10    6.60    2.80
   7   2  -9   18.00    3.20
   7  -2  -9   12.80    2.80
   7  -2  -9   19.70    3.60
   7   2  -8  196.18    7.70
   7  -2  -8  196.88    7.70
   7  -2  -8  185.08    8.10
   7   2  -7    4.10    2.10
   7  -2  -7    8.40    2.60
   7  -2  -7    8.00    2.50
   7   2  -6  807.62   22.70
   7  -2  -6  823.02   23.50
   7  -2  -6  809.52   23.00
  -7  -2   6  835.72   22.30
   7   2  -5   64.19    3.80
   7   2  -5   69.29    4.10
  -7  -2   5   73.89    3.50
  -7  -2   5   75.09    3.90
   7  -2  -5   72.49    4.50
[truncated: 467,262 more chars]
