# Supplementary material for: A lithium–aluminium heterobimetallic dimetallocene
Source: Nat Chem. 2024 May 14;16(7):1093–100. doi: 10.1038/s41557-024-01531-y (PMC11637000; doi:10.1038/s41557-024-01531-y)
Supplement: Supplementary file 4 — Crystallographic data for compound 1∙W(CO)5; CCDC reference no. 2279424. [file 41557_2024_1531_MOESM4_ESM.cif]

 
data_sh5215_a
 
_audit_creation_method            'SHELXL-2018/3'
_shelx_SHELXL_version_number      '2018/3'
_chemical_name_systematic         ?
_chemical_name_common             ?
_chemical_melting_point           ?
_chemical_formula_moiety          'C25 H35 Al O5 W' 
_chemical_formula_sum
 'C25 H35 Al O5 W' 
_chemical_formula_weight          626.36

loop_
 _atom_type_symbol
 _atom_type_description
 _atom_type_scat_dispersion_real
 _atom_type_scat_dispersion_imag
 _atom_type_scat_source
 'C'  'C'   0.0033   0.0016
 'International Tables Vol C Tables 4.2.6.8 and 6.1.1.4'
 'H'  'H'   0.0000   0.0000
 'International Tables Vol C Tables 4.2.6.8 and 6.1.1.4'
 'O'  'O'   0.0106   0.0060
 'International Tables Vol C Tables 4.2.6.8 and 6.1.1.4'
 'Al'  'Al'   0.0645   0.0514
 'International Tables Vol C Tables 4.2.6.8 and 6.1.1.4'
 'W'  'W'  -0.8490   6.8722
 'International Tables Vol C Tables 4.2.6.8 and 6.1.1.4'
 
_space_group_crystal_system       monoclinic
_space_group_IT_number            14
_space_group_name_H-M_alt         'P 21/n'
_space_group_name_Hall            '-P 2yn'
 
_shelx_space_group_comment
;
The symmetry employed for this shelxl refinement is uniquely defined
by the following loop, which should always be used as a source of
symmetry information in preference to the above space-group names.
They are only intended as comments.
;
 
loop_
 _space_group_symop_operation_xyz
 'x, y, z'
 '-x+1/2, y+1/2, -z+1/2'
 '-x, -y, -z'
 'x-1/2, -y-1/2, z-1/2'
 
_cell_length_a                    10.0880(2)
_cell_length_b                    15.6745(3)
_cell_length_c                    17.1467(3)
_cell_angle_alpha                 90
_cell_angle_beta                  93.2060(10)
_cell_angle_gamma                 90
_cell_volume                      2707.07(9)
_cell_formula_units_Z             4
_cell_measurement_temperature     143(2)
_cell_measurement_reflns_used     9799
_cell_measurement_theta_min       2.29
_cell_measurement_theta_max       28.70
 
_exptl_crystal_description        block
_exptl_crystal_colour             colourless
_exptl_crystal_density_meas       'not measured'
_exptl_crystal_density_method     ?
_exptl_crystal_density_diffrn     1.537          
_exptl_crystal_F_000              1248
_exptl_transmission_factor_min    ?
_exptl_transmission_factor_max    ?
_exptl_crystal_size_max           0.200
_exptl_crystal_size_mid           0.120
_exptl_crystal_size_min           0.100
_exptl_absorpt_coefficient_mu     4.330
_shelx_estimated_absorpt_T_min    0.478
_shelx_estimated_absorpt_T_max    0.671
_exptl_absorpt_correction_type    'multi-scan'
_exptl_absorpt_correction_T_min   0.6524
_exptl_absorpt_correction_T_max   0.7458
_exptl_absorpt_process_details    
;
 SADABS 2016/2: Krause, L., Herbst-Irmer, R., Sheldrick G.M. & Stalke D.,
 J. Appl. Cryst. 48 (2015) 3-10
;
_exptl_absorpt_special_details    ?
_diffrn_ambient_temperature       143(2)
_diffrn_radiation_wavelength      0.71073
_diffrn_radiation_type            MoK\a
_diffrn_source                    'INCOATEC IµS microfocus sealed tube' 
_diffrn_measurement_device_type   'Bruker AXS D8 Venture, Photon II'
_diffrn_measurement_method        '\f and \w scans'
_diffrn_detector_area_resol_mean  ?
_diffrn_reflns_number             55227
_diffrn_reflns_av_unetI/netI      0.0181
_diffrn_reflns_av_R_equivalents   0.0329
_diffrn_reflns_limit_h_min        -13
_diffrn_reflns_limit_h_max        13
_diffrn_reflns_limit_k_min        -21
_diffrn_reflns_limit_k_max        20
_diffrn_reflns_limit_l_min        -23
_diffrn_reflns_limit_l_max        23
_diffrn_reflns_theta_min          2.288
_diffrn_reflns_theta_max          28.713
_diffrn_reflns_theta_full         25.242
_diffrn_measured_fraction_theta_max   1.000
_diffrn_measured_fraction_theta_full  1.000
_diffrn_reflns_Laue_measured_fraction_max    1.000
_diffrn_reflns_Laue_measured_fraction_full   1.000
_diffrn_reflns_point_group_measured_fraction_max   1.000
_diffrn_reflns_point_group_measured_fraction_full  1.000
_reflns_number_total              7005
_reflns_number_gt                 6357
_reflns_threshold_expression      'I > 2\s(I)'
_reflns_Friedel_coverage          0.000
_reflns_Friedel_fraction_max      .
_reflns_Friedel_fraction_full     .
 
_reflns_special_details
;
 Reflections were merged by SHELXL according to the crystal
 class for the calculation of statistics and refinement.
 
 _reflns_Friedel_fraction is defined as the number of unique
 Friedel pairs measured divided by the number that would be
 possible theoretically, ignoring centric projections and
 systematic absences.
;
 
_computing_data_collection        'APEX 4 (Bruker, 2021)'
_computing_cell_refinement        'SAINT  (Bruker, 2019)'
_computing_data_reduction         'SAINT  (Bruker, 2019)'
_computing_structure_solution     'SHELXT 2018/2 (Sheldrick, 2018)'
_computing_structure_refinement 
;
SHELXL-2018/3 (Sheldrick, 2018),                                              
SHELXLe Rev 1000 (Huebschle et al., 2011)
;
_computing_molecular_graphics     'SHELXL-2018/3 (Sheldrick, 2018)'
_computing_publication_material   'CIFTAB-2014 (Sheldrick, G. M.)'
_refine_special_details           ?
_refine_ls_structure_factor_coef  Fsqd
_refine_ls_matrix_type            full
_refine_ls_weighting_scheme       calc
_refine_ls_weighting_details
'w=1/[\s^2^(Fo^2^)+(0.0106P)^2^+3.3618P] where P=(Fo^2^+2Fc^2^)/3'
_atom_sites_solution_primary      direct
_atom_sites_solution_secondary    difmap
_atom_sites_solution_hydrogens    geom
_refine_ls_hydrogen_treatment     constr
_refine_ls_extinction_method      none
_refine_ls_extinction_coef        .
_refine_ls_number_reflns          7005
_refine_ls_number_parameters      490
_refine_ls_number_restraints      950
_refine_ls_R_factor_all           0.0230
_refine_ls_R_factor_gt            0.0188
_refine_ls_wR_factor_ref          0.0406
_refine_ls_wR_factor_gt           0.0390
_refine_ls_goodness_of_fit_ref    1.046
_refine_ls_restrained_S_all       0.987
_refine_ls_shift/su_max           0.002
_refine_ls_shift/su_mean          0.000
 
loop_
 _atom_site_label
 _atom_site_type_symbol
 _atom_site_fract_x
 _atom_site_fract_y
 _atom_site_fract_z
 _atom_site_U_iso_or_equiv
 _atom_site_adp_type
 _atom_site_occupancy
 _atom_site_site_symmetry_order  
 _atom_site_calc_flag
 _atom_site_refinement_flags_posn
 _atom_site_refinement_flags_adp
 _atom_site_refinement_flags_occupancy
 _atom_site_disorder_assembly
 _atom_site_disorder_group
W1 W 0.69840(2) 0.18196(2) 0.48825(2) 0.02184(3) Uani 1 1 d . . . . .
Al1 Al 0.56696(6) 0.22624(4) 0.60690(3) 0.01898(12) Uani 1 1 d . . . . .
O1 O 0.9434(2) 0.29524(16) 0.54897(13) 0.0578(6) Uani 1 1 d . . . . .
O2 O 0.8359(2) 0.02961(14) 0.58499(13) 0.0543(5) Uani 1 1 d . . . . .
O3 O 0.45795(18) 0.06247(13) 0.43021(12) 0.0440(5) Uani 1 1 d . . . . .
O4 O 0.5829(2) 0.34856(14) 0.40439(12) 0.0510(5) Uani 1 1 d . . . . .
O5 O 0.8380(2) 0.13092(16) 0.33585(12) 0.0613(6) Uani 1 1 d . . . . .
C1 C 0.5827(7) 0.2844(4) 0.7233(5) 0.0170(11) Uani 0.555(4) 1 d D U P A 1
C2 C 0.5100(7) 0.2063(5) 0.7272(5) 0.0173(11) Uani 0.555(4) 1 d D U P A 1
C3 C 0.3917(7) 0.2139(4) 0.6779(5) 0.0179(11) Uani 0.555(4) 1 d D U P A 1
C4 C 0.3906(6) 0.2970(4) 0.6432(5) 0.0182(11) Uani 0.555(4) 1 d D U P A 1
C5 C 0.5085(6) 0.3406(4) 0.6711(4) 0.0176(10) Uani 0.555(4) 1 d D U P A 1
C6 C 0.7079(4) 0.3081(3) 0.7719(2) 0.0252(8) Uani 0.555(4) 1 d D U P A 1
H6 H 0.731074 0.367389 0.755916 0.030 Uiso 0.555(4) 1 calc R U P A 1
C7 C 0.8308(11) 0.2531(10) 0.7588(9) 0.034(2) Uani 0.555(4) 1 d D U P A 1
H7A H 0.848569 0.253271 0.703174 0.051 Uiso 0.555(4) 1 calc R U P A 1
H7B H 0.814696 0.194516 0.775748 0.051 Uiso 0.555(4) 1 calc R U P A 1
H7C H 0.907669 0.276540 0.789102 0.051 Uiso 0.555(4) 1 calc R U P A 1
C8 C 0.6787(17) 0.3132(12) 0.8593(6) 0.032(2) Uani 0.555(4) 1 d D U P A 1
H8A H 0.605930 0.353496 0.866163 0.048 Uiso 0.555(4) 1 calc R U P A 1
H8B H 0.758325 0.332723 0.889527 0.048 Uiso 0.555(4) 1 calc R U P A 1
H8C H 0.653282 0.256660 0.877776 0.048 Uiso 0.555(4) 1 calc R U P A 1
C9 C 0.5476(5) 0.1305(3) 0.7802(2) 0.0254(8) Uani 0.555(4) 1 d D U P A 1
H9 H 0.636732 0.144128 0.805524 0.030 Uiso 0.555(4) 1 calc R U P A 1
C10 C 0.5631(10) 0.0457(7) 0.7379(9) 0.031(2) Uani 0.555(4) 1 d D U P A 1
H10A H 0.631423 0.051367 0.699763 0.046 Uiso 0.555(4) 1 calc R U P A 1
H10B H 0.478484 0.030029 0.710838 0.046 Uiso 0.555(4) 1 calc R U P A 1
H10C H 0.589462 0.001319 0.775908 0.046 Uiso 0.555(4) 1 calc R U P A 1
C11 C 0.452(2) 0.1244(13) 0.8468(7) 0.035(3) Uani 0.555(4) 1 d D U P A 1
H11A H 0.363874 0.106397 0.825471 0.053 Uiso 0.555(4) 1 calc R U P A 1
H11B H 0.444381 0.180395 0.871693 0.053 Uiso 0.555(4) 1 calc R U P A 1
H11C H 0.485479 0.082718 0.885505 0.053 Uiso 0.555(4) 1 calc R U P A 1
C12 C 0.2795(4) 0.1478(3) 0.6692(3) 0.0244(8) Uani 0.555(4) 1 d D U P A 1
H12 H 0.308913 0.097859 0.702024 0.029 Uiso 0.555(4) 1 calc R U P A 1
C13 C 0.255(2) 0.1136(9) 0.5856(7) 0.034(3) Uani 0.555(4) 1 d D U P A 1
H13A H 0.224929 0.160372 0.550927 0.052 Uiso 0.555(4) 1 calc R U P A 1
H13B H 0.186132 0.069291 0.585134 0.052 Uiso 0.555(4) 1 calc R U P A 1
H13C H 0.337065 0.089424 0.567484 0.052 Uiso 0.555(4) 1 calc R U P A 1
C14 C 0.1531(14) 0.1814(12) 0.7035(9) 0.035(3) Uani 0.555(4) 1 d D U P A 1
H14A H 0.117126 0.228485 0.671264 0.053 Uiso 0.555(4) 1 calc R U P A 1
H14B H 0.173755 0.201708 0.756824 0.053 Uiso 0.555(4) 1 calc R U P A 1
H14C H 0.087394 0.135381 0.704373 0.053 Uiso 0.555(4) 1 calc R U P A 1
C15 C 0.2778(4) 0.3337(3) 0.5904(2) 0.0264(9) Uani 0.555(4) 1 d D U P A 1
H15 H 0.210170 0.287192 0.584070 0.032 Uiso 0.555(4) 1 calc R U P A 1
C16 C 0.3181(9) 0.3547(9) 0.5076(5) 0.036(2) Uani 0.555(4) 1 d D U P A 1
H16A H 0.355328 0.303739 0.484036 0.054 Uiso 0.555(4) 1 calc R U P A 1
H16B H 0.384901 0.400224 0.510102 0.054 Uiso 0.555(4) 1 calc R U P A 1
H16C H 0.239916 0.373742 0.475810 0.054 Uiso 0.555(4) 1 calc R U P A 1
C17 C 0.2084(14) 0.4071(11) 0.6287(8) 0.040(3) Uani 0.555(4) 1 d D U P A 1
H17A H 0.268471 0.456183 0.633395 0.060 Uiso 0.555(4) 1 calc R U P A 1
H17B H 0.183145 0.389754 0.680698 0.060 Uiso 0.555(4) 1 calc R U P A 1
H17C H 0.128639 0.422844 0.596620 0.060 Uiso 0.555(4) 1 calc R U P A 1
C18 C 0.5456(4) 0.4322(2) 0.6510(2) 0.0248(8) Uani 0.555(4) 1 d D U P A 1
H18 H 0.475093 0.453393 0.612434 0.030 Uiso 0.555(4) 1 calc R U P A 1
C19 C 0.6783(13) 0.4389(11) 0.6109(7) 0.031(2) Uani 0.555(4) 1 d D U P A 1
H19A H 0.670282 0.409955 0.560203 0.047 Uiso 0.555(4) 1 calc R U P A 1
H19B H 0.748756 0.411842 0.643920 0.047 Uiso 0.555(4) 1 calc R U P A 1
H19C H 0.700160 0.499100 0.603162 0.047 Uiso 0.555(4) 1 calc R U P A 1
C20 C 0.544(2) 0.4914(10) 0.7221(10) 0.034(3) Uani 0.555(4) 1 d D U P A 1
H20A H 0.554566 0.550695 0.705213 0.051 Uiso 0.555(4) 1 calc R U P A 1
H20B H 0.617599 0.476320 0.759415 0.051 Uiso 0.555(4) 1 calc R U P A 1
H20C H 0.459781 0.485149 0.747046 0.051 Uiso 0.555(4) 1 calc R U P A 1
C1B C 0.5814(9) 0.2626(5) 0.7319(6) 0.0174(13) Uani 0.445(4) 1 d D U P A 2
C2B C 0.4827(9) 0.1981(6) 0.7207(7) 0.0167(13) Uani 0.445(4) 1 d D U P A 2
C3B C 0.3793(9) 0.2305(5) 0.6679(7) 0.0182(13) Uani 0.445(4) 1 d D U P A 2
C4B C 0.4150(8) 0.3150(5) 0.6469(6) 0.0195(13) Uani 0.445(4) 1 d D U P A 2
C5B C 0.5396(7) 0.3352(5) 0.6860(5) 0.0178(12) Uani 0.445(4) 1 d D U P A 2
C6B C 0.7050(5) 0.2577(4) 0.7869(3) 0.0242(10) Uani 0.445(4) 1 d D U P A 2
H6B H 0.705016 0.199213 0.810185 0.029 Uiso 0.445(4) 1 calc R U P A 2
C7B C 0.8367(14) 0.2656(12) 0.7456(11) 0.030(3) Uani 0.445(4) 1 d D U P A 2
H7D H 0.841237 0.220512 0.706176 0.045 Uiso 0.445(4) 1 calc R U P A 2
H7E H 0.911644 0.259679 0.784113 0.045 Uiso 0.445(4) 1 calc R U P A 2
H7F H 0.840825 0.321447 0.720204 0.045 Uiso 0.445(4) 1 calc R U P A 2
C8B C 0.700(2) 0.3199(15) 0.8559(9) 0.035(3) Uani 0.445(4) 1 d D U P A 2
H8D H 0.709030 0.378523 0.836946 0.052 Uiso 0.445(4) 1 calc R U P A 2
H8E H 0.773637 0.307293 0.894124 0.052 Uiso 0.445(4) 1 calc R U P A 2
H8F H 0.615691 0.313586 0.880575 0.052 Uiso 0.445(4) 1 calc R U P A 2
C9B C 0.4810(6) 0.1121(3) 0.7627(3) 0.0218(10) Uani 0.445(4) 1 d D U P A 2
H9B H 0.397840 0.082813 0.742801 0.026 Uiso 0.445(4) 1 calc R U P A 2
C10B C 0.5953(13) 0.0523(9) 0.7442(12) 0.031(3) Uani 0.445(4) 1 d D U P A 2
H10D H 0.583944 -0.002571 0.770461 0.047 Uiso 0.445(4) 1 calc R U P A 2
H10E H 0.679891 0.077935 0.762744 0.047 Uiso 0.445(4) 1 calc R U P A 2
H10F H 0.595090 0.043245 0.687678 0.047 Uiso 0.445(4) 1 calc R U P A 2
C11B C 0.469(3) 0.1230(16) 0.8510(8) 0.034(3) Uani 0.445(4) 1 d D U P A 2
H11D H 0.390319 0.157765 0.860268 0.051 Uiso 0.445(4) 1 calc R U P A 2
H11E H 0.548246 0.151244 0.873785 0.051 Uiso 0.445(4) 1 calc R U P A 2
H11F H 0.459218 0.066812 0.875177 0.051 Uiso 0.445(4) 1 calc R U P A 2
C12B C 0.2480(5) 0.1854(4) 0.6458(3) 0.0246(10) Uani 0.445(4) 1 d D U P A 2
H12B H 0.196862 0.225672 0.610360 0.030 Uiso 0.445(4) 1 calc R U P A 2
C13B C 0.259(2) 0.1028(11) 0.5993(9) 0.030(3) Uani 0.445(4) 1 d D U P A 2
H13D H 0.170053 0.079631 0.587001 0.045 Uiso 0.445(4) 1 calc R U P A 2
H13E H 0.311729 0.061155 0.630388 0.045 Uiso 0.445(4) 1 calc R U P A 2
H13F H 0.302365 0.114549 0.550719 0.045 Uiso 0.445(4) 1 calc R U P A 2
C14B C 0.1635(17) 0.1736(15) 0.7168(11) 0.034(3) Uani 0.445(4) 1 d D U P A 2
H14D H 0.074343 0.154464 0.699233 0.051 Uiso 0.445(4) 1 calc R U P A 2
H14E H 0.157321 0.228043 0.744518 0.051 Uiso 0.445(4) 1 calc R U P A 2
H14F H 0.205048 0.130876 0.752021 0.051 Uiso 0.445(4) 1 calc R U P A 2
C15B C 0.3270(6) 0.3767(4) 0.5983(3) 0.0293(11) Uani 0.445(4) 1 d D U P A 2
H15B H 0.381870 0.429130 0.592043 0.035 Uiso 0.445(4) 1 calc R U P A 2
C16B C 0.2848(11) 0.3481(11) 0.5157(6) 0.033(2) Uani 0.445(4) 1 d D U P A 2
H16D H 0.229914 0.392522 0.489822 0.050 Uiso 0.445(4) 1 calc R U P A 2
H16E H 0.233550 0.295149 0.517923 0.050 Uiso 0.445(4) 1 calc R U P A 2
H16F H 0.363826 0.338287 0.486161 0.050 Uiso 0.445(4) 1 calc R U P A 2
C17B C 0.2086(19) 0.4048(15) 0.6444(10) 0.039(3) Uani 0.445(4) 1 d D U P A 2
H17D H 0.155726 0.446818 0.613871 0.059 Uiso 0.445(4) 1 calc R U P A 2
H17E H 0.241027 0.430500 0.693993 0.059 Uiso 0.445(4) 1 calc R U P A 2
H17F H 0.153300 0.355161 0.654883 0.059 Uiso 0.445(4) 1 calc R U P A 2
C18B C 0.6120(5) 0.4213(3) 0.6836(3) 0.0246(10) Uani 0.445(4) 1 d D U P A 2
H18B H 0.695530 0.414761 0.717347 0.029 Uiso 0.445(4) 1 calc R U P A 2
C19B C 0.6549(17) 0.4478(14) 0.6025(9) 0.034(3) Uani 0.445(4) 1 d D U P A 2
H19D H 0.712741 0.403723 0.582298 0.051 Uiso 0.445(4) 1 calc R U P A 2
H19E H 0.703159 0.502007 0.606621 0.051 Uiso 0.445(4) 1 calc R U P A 2
H19F H 0.576158 0.454514 0.566938 0.051 Uiso 0.445(4) 1 calc R U P A 2
C20B C 0.531(2) 0.4914(11) 0.7214(12) 0.030(3) Uani 0.445(4) 1 d D U P A 2
H20D H 0.584823 0.543209 0.727613 0.045 Uiso 0.445(4) 1 calc R U P A 2
H20E H 0.505037 0.472038 0.772753 0.045 Uiso 0.445(4) 1 calc R U P A 2
H20F H 0.451153 0.503618 0.688061 0.045 Uiso 0.445(4) 1 calc R U P A 2
C21 C 0.8546(2) 0.25481(18) 0.52758(15) 0.0358(5) Uani 1 1 d . . . . .
C22 C 0.7838(2) 0.08297(17) 0.55043(14) 0.0329(5) Uani 1 1 d . . . . .
C23 C 0.5430(2) 0.10640(15) 0.45191(13) 0.0292(5) Uani 1 1 d . . . . .
C24 C 0.6217(3) 0.28698(17) 0.43410(13) 0.0325(5) Uani 1 1 d . . . . .
C25 C 0.7891(3) 0.14955(18) 0.39197(15) 0.0366(6) Uani 1 1 d . . . . .
 
loop_
 _atom_site_aniso_label
 _atom_site_aniso_U_11
 _atom_site_aniso_U_22
 _atom_site_aniso_U_33
 _atom_site_aniso_U_23
 _atom_site_aniso_U_13
 _atom_site_aniso_U_12
W1 0.02068(4) 0.02809(5) 0.01704(4) -0.00060(3) 0.00365(3) 0.00114(3)
Al1 0.0193(3) 0.0209(3) 0.0169(3) -0.0004(2) 0.0024(2) -0.0004(2)
O1 0.0385(11) 0.0786(16) 0.0560(13) -0.0025(12) -0.0008(9) -0.0256(11)
O2 0.0523(12) 0.0531(13) 0.0565(13) 0.0162(10) -0.0052(10) 0.0152(10)
O3 0.0365(10) 0.0451(11) 0.0493(11) -0.0168(9) -0.0068(8) -0.0038(8)
O4 0.0695(14) 0.0486(12) 0.0359(11) 0.0177(9) 0.0113(10) 0.0153(11)
O5 0.0661(14) 0.0815(17) 0.0390(12) -0.0086(11) 0.0278(11) 0.0135(13)
C1 0.0189(17) 0.015(2) 0.017(2) -0.0025(19) 0.0003(15) -0.0013(18)
C2 0.020(3) 0.017(2) 0.016(2) 0.0006(17) 0.0004(18) 0.0024(17)
C3 0.020(2) 0.015(2) 0.019(2) 0.0019(17) 0.0049(16) 0.0006(17)
C4 0.015(2) 0.017(2) 0.0218(19) -0.0002(19) -0.0004(16) 0.0000(15)
C5 0.019(2) 0.0149(17) 0.018(2) 0.0022(15) -0.0001(16) 0.0024(16)
C6 0.0262(18) 0.025(2) 0.0236(18) 0.0008(16) -0.0078(14) -0.0010(16)
C7 0.023(3) 0.045(5) 0.033(5) 0.006(4) -0.006(2) 0.003(3)
C8 0.039(5) 0.034(4) 0.023(3) -0.004(3) -0.008(3) -0.007(3)
C9 0.032(2) 0.0207(18) 0.0236(19) 0.0067(15) -0.0001(16) 0.0027(17)
C10 0.034(5) 0.023(3) 0.035(4) 0.002(2) -0.001(4) 0.005(3)
C11 0.050(6) 0.030(5) 0.026(4) 0.010(3) 0.008(3) 0.003(4)
C12 0.0212(18) 0.022(2) 0.031(2) 0.0018(16) 0.0027(15) -0.0041(15)
C13 0.036(4) 0.030(4) 0.037(4) -0.006(4) 0.000(3) -0.012(3)
C14 0.026(4) 0.038(4) 0.044(5) 0.003(4) 0.012(3) -0.006(3)
C15 0.0229(18) 0.022(2) 0.033(2) 0.0011(16) -0.0068(15) 0.0022(15)
C16 0.025(5) 0.046(4) 0.037(3) 0.014(3) -0.012(3) -0.006(3)
C17 0.033(4) 0.031(4) 0.055(6) -0.010(4) -0.015(3) 0.010(3)
C18 0.030(2) 0.0165(17) 0.0270(19) 0.0014(14) -0.0051(16) -0.0043(14)
C19 0.041(4) 0.024(4) 0.028(3) 0.005(3) -0.002(3) -0.010(3)
C20 0.034(5) 0.023(4) 0.045(5) -0.003(4) 0.003(4) -0.004(3)
C1B 0.022(2) 0.015(3) 0.015(2) 0.002(2) 0.0017(17) 0.003(2)
C2B 0.018(3) 0.015(2) 0.018(3) 0.001(2) 0.005(2) -0.0022(19)
C3B 0.015(2) 0.020(3) 0.020(3) 0.000(2) 0.0008(18) 0.002(2)
C4B 0.020(3) 0.016(3) 0.023(2) 0.002(2) 0.001(2) 0.0027(19)
C5B 0.018(3) 0.016(2) 0.019(3) -0.0009(18) -0.0003(19) -0.003(2)
C6B 0.024(2) 0.024(2) 0.024(2) 0.0017(19) -0.0066(16) 0.0001(19)
C7B 0.023(3) 0.033(5) 0.033(6) 0.006(4) -0.005(3) 0.005(3)
C8B 0.037(6) 0.038(5) 0.027(4) -0.004(4) -0.006(3) -0.007(5)
C9B 0.025(2) 0.016(2) 0.024(2) 0.0034(17) 0.0016(19) -0.0023(18)
C10B 0.034(6) 0.020(4) 0.039(5) 0.002(3) -0.002(5) 0.007(4)
C11B 0.043(6) 0.034(6) 0.025(4) 0.006(4) 0.003(4) -0.004(4)
C12B 0.018(2) 0.027(2) 0.029(2) -0.001(2) 0.0013(17) -0.0007(19)
C13B 0.027(4) 0.028(4) 0.034(5) -0.005(4) 0.001(4) -0.008(3)
C14B 0.021(4) 0.042(6) 0.040(6) 0.002(4) 0.013(4) 0.000(3)
C15B 0.029(2) 0.023(2) 0.035(2) 0.004(2) -0.0085(19) 0.003(2)
C16B 0.020(5) 0.045(5) 0.034(3) 0.013(3) -0.005(3) 0.000(4)
C17B 0.037(5) 0.031(5) 0.049(6) 0.000(4) -0.004(4) 0.021(4)
C18B 0.028(2) 0.019(2) 0.026(2) 0.0026(17) -0.0028(19) -0.0038(17)
C19B 0.040(6) 0.028(5) 0.034(5) 0.008(4) 0.005(4) -0.010(5)
C20B 0.038(6) 0.015(5) 0.035(5) -0.004(4) -0.003(4) -0.003(4)
C21 0.0306(12) 0.0466(15) 0.0304(13) 0.0025(11) 0.0049(10) -0.0046(11)
C22 0.0297(12) 0.0386(14) 0.0305(12) 0.0021(10) 0.0022(9) 0.0042(10)
C23 0.0290(11) 0.0320(12) 0.0265(11) -0.0047(9) 0.0018(9) 0.0057(9)
C24 0.0385(13) 0.0384(13) 0.0211(11) 0.0033(10) 0.0059(9) 0.0020(11)
C25 0.0356(13) 0.0452(15) 0.0297(13) -0.0020(11) 0.0074(10) 0.0049(11)
 
_geom_special_details
;
 All esds (except the esd in the dihedral angle between two l.s. planes)
 are estimated using the full covariance matrix.  The cell esds are taken
 into account individually in the estimation of esds in distances, angles
 and torsion angles; correlations between esds in cell parameters are only
 used when they are defined by crystal symmetry.  An approximate (isotropic)
 treatment of cell esds is used for estimating esds involving l.s. planes.
;
 
loop_
 _geom_bond_atom_site_label_1
 _geom_bond_atom_site_label_2
 _geom_bond_distance
 _geom_bond_site_symmetry_2
 _geom_bond_publ_flag
W1 C25 1.997(2) . ?
W1 C24 2.022(3) . ?
W1 C21 2.031(3) . ?
W1 C23 2.035(2) . ?
W1 C22 2.045(2) . ?
W1 Al1 2.5846(6) . ?
Al1 C1 2.192(8) . ?
Al1 C2 2.195(10) . ?
Al1 C5 2.201(7) . ?
Al1 C5B 2.207(9) . ?
Al1 C4B 2.208(10) . ?
Al1 C3 2.211(9) . ?
Al1 C1B 2.214(10) . ?
Al1 C4 2.215(8) . ?
Al1 C3B 2.215(12) . ?
Al1 C2B 2.215(12) . ?
O1 C21 1.141(3) . ?
O2 C22 1.137(3) . ?
O3 C23 1.146(3) . ?
O4 C24 1.150(3) . ?
O5 C25 1.144(3) . ?
C1 C2 1.431(7) . ?
C1 C5 1.436(6) . ?
C1 C6 1.519(6) . ?
C2 C3 1.429(7) . ?
C2 C9 1.531(7) . ?
C3 C4 1.432(7) . ?
C3 C12 1.534(7) . ?
C4 C5 1.431(6) . ?
C4 C15 1.526(6) . ?
C5 C18 1.529(6) . ?
C6 C7 1.538(10) . ?
C6 C8 1.547(11) . ?
C9 C10 1.526(9) . ?
C9 C11 1.540(11) . ?
C12 C14 1.527(11) . ?
C12 C13 1.537(10) . ?
C15 C17 1.516(10) . ?
C15 C16 1.534(8) . ?
C18 C20 1.533(11) . ?
C18 C19 1.541(10) . ?
C1B C2B 1.424(8) . ?
C1B C5B 1.433(8) . ?
C1B C6B 1.524(8) . ?
C2B C3B 1.435(9) . ?
C2B C9B 1.529(8) . ?
C3B C4B 1.425(8) . ?
C3B C12B 1.530(8) . ?
C4B C5B 1.426(8) . ?
C4B C15B 1.528(8) . ?
C5B C18B 1.537(8) . ?
C6B C8B 1.535(13) . ?
C6B C7B 1.546(11) . ?
C9B C10B 1.533(11) . ?
C9B C11B 1.534(13) . ?
C12B C13B 1.528(12) . ?
C12B C14B 1.535(12) . ?
C15B C16B 1.523(11) . ?
C15B C17B 1.535(12) . ?
C18B C20B 1.535(13) . ?
C18B C19B 1.536(12) . ?
 
loop_
 _geom_angle_atom_site_label_1
 _geom_angle_atom_site_label_2
 _geom_angle_atom_site_label_3
 _geom_angle
 _geom_angle_site_symmetry_1
 _geom_angle_site_symmetry_3
 _geom_angle_publ_flag
C25 W1 C24 90.49(10) . . ?
C25 W1 C21 91.99(11) . . ?
C24 W1 C21 87.97(11) . . ?
C25 W1 C23 88.82(10) . . ?
C24 W1 C23 93.72(10) . . ?
C21 W1 C23 178.12(10) . . ?
C25 W1 C22 92.22(10) . . ?
C24 W1 C22 174.83(10) . . ?
C21 W1 C22 87.53(11) . . ?
C23 W1 C22 90.74(10) . . ?
C25 W1 Al1 176.14(8) . . ?
C24 W1 Al1 86.73(7) . . ?
C21 W1 Al1 90.60(7) . . ?
C23 W1 Al1 88.68(6) . . ?
C22 W1 Al1 90.76(7) . . ?
C1 Al1 C2 38.1(2) . . ?
C1 Al1 C5 38.15(19) . . ?
C2 Al1 C5 63.5(3) . . ?
C5B Al1 C4B 37.7(2) . . ?
C1 Al1 C3 63.6(3) . . ?
C2 Al1 C3 37.8(2) . . ?
C5 Al1 C3 63.3(2) . . ?
C5B Al1 C1B 37.8(2) . . ?
C4B Al1 C1B 63.0(3) . . ?
C1 Al1 C4 63.6(2) . . ?
C2 Al1 C4 63.3(3) . . ?
C5 Al1 C4 37.82(18) . . ?
C3 Al1 C4 37.8(2) . . ?
C5B Al1 C3B 63.0(3) . . ?
C4B Al1 C3B 37.6(2) . . ?
C1B Al1 C3B 63.0(3) . . ?
C5B Al1 C2B 63.0(3) . . ?
C4B Al1 C2B 62.9(3) . . ?
C1B Al1 C2B 37.5(3) . . ?
C3B Al1 C2B 37.8(3) . . ?
C1 Al1 W1 144.50(19) . . ?
C2 Al1 W1 151.0(2) . . ?
C5 Al1 W1 140.91(16) . . ?
C5B Al1 W1 141.1(2) . . ?
C4B Al1 W1 144.0(2) . . ?
C3 Al1 W1 150.6(2) . . ?
C1B Al1 W1 145.3(2) . . ?
C4 Al1 W1 144.19(19) . . ?
C3B Al1 W1 150.4(2) . . ?
C2B Al1 W1 151.5(3) . . ?
C2 C1 C5 107.6(5) . . ?
C2 C1 C6 126.6(5) . . ?
C5 C1 C6 125.5(5) . . ?
C2 C1 Al1 71.1(5) . . ?
C5 C1 Al1 71.3(4) . . ?
C6 C1 Al1 128.1(5) . . ?
C3 C2 C1 108.4(5) . . ?
C3 C2 C9 125.9(5) . . ?
C1 C2 C9 125.5(5) . . ?
C3 C2 Al1 71.7(5) . . ?
C1 C2 Al1 70.9(5) . . ?
C9 C2 Al1 126.8(6) . . ?
C2 C3 C4 108.0(5) . . ?
C2 C3 C12 126.1(5) . . ?
C4 C3 C12 125.8(5) . . ?
C2 C3 Al1 70.5(5) . . ?
C4 C3 Al1 71.3(4) . . ?
C12 C3 Al1 127.8(6) . . ?
C5 C4 C3 107.9(5) . . ?
C5 C4 C15 126.6(5) . . ?
C3 C4 C15 125.3(5) . . ?
C5 C4 Al1 70.6(4) . . ?
C3 C4 Al1 71.0(5) . . ?
C15 C4 Al1 127.3(5) . . ?
C4 C5 C1 108.1(5) . . ?
C4 C5 C18 125.6(4) . . ?
C1 C5 C18 126.2(5) . . ?
C4 C5 Al1 71.6(4) . . ?
C1 C5 Al1 70.6(4) . . ?
C18 C5 Al1 125.1(4) . . ?
C1 C6 C7 115.8(8) . . ?
C1 C6 C8 110.3(7) . . ?
C7 C6 C8 111.7(8) . . ?
C10 C9 C2 115.0(7) . . ?
C10 C9 C11 112.6(9) . . ?
C2 C9 C11 110.0(8) . . ?
C14 C12 C3 110.9(8) . . ?
C14 C12 C13 112.5(9) . . ?
C3 C12 C13 114.0(8) . . ?
C17 C15 C4 112.1(7) . . ?
C17 C15 C16 112.9(9) . . ?
C4 C15 C16 113.7(6) . . ?
C5 C18 C20 112.1(8) . . ?
C5 C18 C19 113.2(7) . . ?
C20 C18 C19 111.1(9) . . ?
C2B C1B C5B 107.9(6) . . ?
C2B C1B C6B 126.1(6) . . ?
C5B C1B C6B 125.9(6) . . ?
C2B C1B Al1 71.3(6) . . ?
C5B C1B Al1 70.8(5) . . ?
C6B C1B Al1 126.5(7) . . ?
C1B C2B C3B 108.2(6) . . ?
C1B C2B C9B 126.0(6) . . ?
C3B C2B C9B 125.6(6) . . ?
C1B C2B Al1 71.2(6) . . ?
C3B C2B Al1 71.1(6) . . ?
C9B C2B Al1 127.3(8) . . ?
C4B C3B C2B 107.6(6) . . ?
C4B C3B C12B 126.5(6) . . ?
C2B C3B C12B 125.5(6) . . ?
C4B C3B Al1 70.9(6) . . ?
C2B C3B Al1 71.1(6) . . ?
C12B C3B Al1 128.3(7) . . ?
C3B C4B C5B 108.4(6) . . ?
C3B C4B C15B 125.4(6) . . ?
C5B C4B C15B 125.9(6) . . ?
C3B C4B Al1 71.5(6) . . ?
C5B C4B Al1 71.1(5) . . ?
C15B C4B Al1 128.4(7) . . ?
C4B C5B C1B 107.9(6) . . ?
C4B C5B C18B 126.1(6) . . ?
C1B C5B C18B 125.9(6) . . ?
C4B C5B Al1 71.2(5) . . ?
C1B C5B Al1 71.3(5) . . ?
C18B C5B Al1 125.9(5) . . ?
C1B C6B C8B 112.7(9) . . ?
C1B C6B C7B 114.0(9) . . ?
C8B C6B C7B 111.5(11) . . ?
C2B C9B C10B 114.4(9) . . ?
C2B C9B C11B 111.8(10) . . ?
C10B C9B C11B 112.1(11) . . ?
C13B C12B C3B 115.7(10) . . ?
C13B C12B C14B 111.9(11) . . ?
C3B C12B C14B 111.7(10) . . ?
C16B C15B C4B 116.4(8) . . ?
C16B C15B C17B 112.3(9) . . ?
C4B C15B C17B 110.2(9) . . ?
C20B C18B C19B 111.9(11) . . ?
C20B C18B C5B 110.6(9) . . ?
C19B C18B C5B 114.8(10) . . ?
O1 C21 W1 179.1(3) . . ?
O2 C22 W1 177.3(2) . . ?
O3 C23 W1 178.0(2) . . ?
O4 C24 W1 177.1(2) . . ?
O5 C25 W1 178.3(2) . . ?
 
loop_
 _geom_torsion_atom_site_label_1
 _geom_torsion_atom_site_label_2
 _geom_torsion_atom_site_label_3
 _geom_torsion_atom_site_label_4
 _geom_torsion
 _geom_torsion_site_symmetry_1
 _geom_torsion_site_symmetry_2
 _geom_torsion_site_symmetry_3
 _geom_torsion_site_symmetry_4
 _geom_torsion_publ_flag
C5 C1 C2 C3 0.0(10) . . . . ?
C6 C1 C2 C3 173.9(8) . . . . ?
Al1 C1 C2 C3 -62.2(7) . . . . ?
C5 C1 C2 C9 -175.6(8) . . . . ?
C6 C1 C2 C9 -1.7(15) . . . . ?
Al1 C1 C2 C9 122.1(9) . . . . ?
C5 C1 C2 Al1 62.3(5) . . . . ?
C6 C1 C2 Al1 -123.9(8) . . . . ?
C1 C2 C3 C4 0.0(11) . . . . ?
C9 C2 C3 C4 175.6(8) . . . . ?
Al1 C2 C3 C4 -61.8(6) . . . . ?
C1 C2 C3 C12 -175.1(8) . . . . ?
C9 C2 C3 C12 0.5(15) . . . . ?
Al1 C2 C3 C12 123.2(9) . . . . ?
C1 C2 C3 Al1 61.7(7) . . . . ?
C9 C2 C3 Al1 -122.7(9) . . . . ?
C2 C3 C4 C5 0.0(10) . . . . ?
C12 C3 C4 C5 175.1(8) . . . . ?
Al1 C3 C4 C5 -61.2(5) . . . . ?
C2 C3 C4 C15 -176.0(8) . . . . ?
C12 C3 C4 C15 -0.9(14) . . . . ?
Al1 C3 C4 C15 122.8(8) . . . . ?
C2 C3 C4 Al1 61.3(7) . . . . ?
C12 C3 C4 Al1 -123.7(9) . . . . ?
C3 C4 C5 C1 0.0(9) . . . . ?
C15 C4 C5 C1 175.9(7) . . . . ?
Al1 C4 C5 C1 -61.5(5) . . . . ?
C3 C4 C5 C18 -178.0(7) . . . . ?
C15 C4 C5 C18 -2.1(12) . . . . ?
Al1 C4 C5 C18 120.5(7) . . . . ?
C3 C4 C5 Al1 61.5(6) . . . . ?
C15 C4 C5 Al1 -122.6(8) . . . . ?
C2 C1 C5 C4 0.0(9) . . . . ?
C6 C1 C5 C4 -174.0(7) . . . . ?
Al1 C1 C5 C4 62.1(5) . . . . ?
C2 C1 C5 C18 178.0(7) . . . . ?
C6 C1 C5 C18 4.0(12) . . . . ?
Al1 C1 C5 C18 -119.9(7) . . . . ?
C2 C1 C5 Al1 -62.1(6) . . . . ?
C6 C1 C5 Al1 123.9(8) . . . . ?
C2 C1 C6 C7 64.4(11) . . . . ?
C5 C1 C6 C7 -122.8(9) . . . . ?
Al1 C1 C6 C7 -29.5(8) . . . . ?
C2 C1 C6 C8 -63.7(12) . . . . ?
C5 C1 C6 C8 109.2(11) . . . . ?
Al1 C1 C6 C8 -157.6(8) . . . . ?
C3 C2 C9 C10 61.3(12) . . . . ?
C1 C2 C9 C10 -123.8(10) . . . . ?
Al1 C2 C9 C10 -32.0(8) . . . . ?
C3 C2 C9 C11 -67.1(13) . . . . ?
C1 C2 C9 C11 107.8(13) . . . . ?
Al1 C2 C9 C11 -160.4(9) . . . . ?
C2 C3 C12 C14 111.6(12) . . . . ?
C4 C3 C12 C14 -62.6(12) . . . . ?
Al1 C3 C12 C14 -156.0(8) . . . . ?
C2 C3 C12 C13 -120.1(12) . . . . ?
C4 C3 C12 C13 65.7(12) . . . . ?
Al1 C3 C12 C13 -27.7(10) . . . . ?
C5 C4 C15 C17 -63.0(12) . . . . ?
C3 C4 C15 C17 112.2(12) . . . . ?
Al1 C4 C15 C17 -155.6(8) . . . . ?
C5 C4 C15 C16 66.7(10) . . . . ?
C3 C4 C15 C16 -118.1(10) . . . . ?
Al1 C4 C15 C16 -26.0(8) . . . . ?
C4 C5 C18 C20 112.9(11) . . . . ?
C1 C5 C18 C20 -64.7(11) . . . . ?
Al1 C5 C18 C20 -155.4(9) . . . . ?
C4 C5 C18 C19 -120.5(9) . . . . ?
C1 C5 C18 C19 61.9(10) . . . . ?
Al1 C5 C18 C19 -28.8(8) . . . . ?
C5B C1B C2B C3B -0.1(13) . . . . ?
C6B C1B C2B C3B 176.2(10) . . . . ?
Al1 C1B C2B C3B -61.8(9) . . . . ?
C5B C1B C2B C9B -175.4(10) . . . . ?
C6B C1B C2B C9B 0.9(18) . . . . ?
Al1 C1B C2B C9B 122.9(12) . . . . ?
C5B C1B C2B Al1 61.7(7) . . . . ?
C6B C1B C2B Al1 -122.0(10) . . . . ?
C1B C2B C3B C4B 0.0(14) . . . . ?
C9B C2B C3B C4B 175.3(11) . . . . ?
Al1 C2B C3B C4B -61.9(8) . . . . ?
C1B C2B C3B C12B -174.0(10) . . . . ?
C9B C2B C3B C12B 1.3(19) . . . . ?
Al1 C2B C3B C12B 124.1(11) . . . . ?
C1B C2B C3B Al1 61.9(8) . . . . ?
C9B C2B C3B Al1 -122.8(12) . . . . ?
C2B C3B C4B C5B 0.1(13) . . . . ?
C12B C3B C4B C5B 174.0(10) . . . . ?
Al1 C3B C4B C5B -61.9(7) . . . . ?
C2B C3B C4B C15B -173.5(10) . . . . ?
C12B C3B C4B C15B 0.4(18) . . . . ?
Al1 C3B C4B C15B 124.5(10) . . . . ?
C2B C3B C4B Al1 62.0(8) . . . . ?
C12B C3B C4B Al1 -124.1(11) . . . . ?
C3B C4B C5B C1B -0.1(12) . . . . ?
C15B C4B C5B C1B 173.4(9) . . . . ?
Al1 C4B C5B C1B -62.3(7) . . . . ?
C3B C4B C5B C18B -176.6(9) . . . . ?
C15B C4B C5B C18B -3.0(15) . . . . ?
Al1 C4B C5B C18B 121.3(8) . . . . ?
C3B C4B C5B Al1 62.2(8) . . . . ?
C15B C4B C5B Al1 -124.3(10) . . . . ?
C2B C1B C5B C4B 0.1(12) . . . . ?
C6B C1B C5B C4B -176.2(9) . . . . ?
Al1 C1B C5B C4B 62.2(7) . . . . ?
C2B C1B C5B C18B 176.6(9) . . . . ?
C6B C1B C5B C18B 0.3(15) . . . . ?
Al1 C1B C5B C18B -121.4(8) . . . . ?
C2B C1B C5B Al1 -62.0(8) . . . . ?
C6B C1B C5B Al1 121.7(10) . . . . ?
C2B C1B C6B C8B -111.7(15) . . . . ?
C5B C1B C6B C8B 63.9(15) . . . . ?
Al1 C1B C6B C8B 155.7(11) . . . . ?
C2B C1B C6B C7B 119.9(14) . . . . ?
C5B C1B C6B C7B -64.5(13) . . . . ?
Al1 C1B C6B C7B 27.2(11) . . . . ?
C1B C2B C9B C10B -65.2(15) . . . . ?
C3B C2B C9B C10B 120.3(13) . . . . ?
Al1 C2B C9B C10B 27.8(10) . . . . ?
C1B C2B C9B C11B 63.6(16) . . . . ?
C3B C2B C9B C11B -110.9(16) . . . . ?
Al1 C2B C9B C11B 156.6(11) . . . . ?
C4B C3B C12B C13B 120.8(14) . . . . ?
C2B C3B C12B C13B -66.3(15) . . . . ?
Al1 C3B C12B C13B 27.0(12) . . . . ?
C4B C3B C12B C14B -109.7(15) . . . . ?
C2B C3B C12B C14B 63.2(15) . . . . ?
Al1 C3B C12B C14B 156.5(10) . . . . ?
C3B C4B C15B C16B -60.7(13) . . . . ?
C5B C4B C15B C16B 126.8(10) . . . . ?
Al1 C4B C15B C16B 33.1(9) . . . . ?
C3B C4B C15B C17B 68.6(16) . . . . ?
C5B C4B C15B C17B -103.9(14) . . . . ?
Al1 C4B C15B C17B 162.4(11) . . . . ?
C4B C5B C18B C20B 64.4(14) . . . . ?
C1B C5B C18B C20B -111.5(13) . . . . ?
Al1 C5B C18B C20B 156.4(10) . . . . ?
C4B C5B C18B C19B -63.4(13) . . . . ?
C1B C5B C18B C19B 120.8(12) . . . . ?
Al1 C5B C18B C19B 28.6(10) . . . . ?
 
_refine_diff_density_max    2.391
_refine_diff_density_min   -0.764
_refine_diff_density_rms    0.073

_shelx_res_file
;
TITL sh5215_a.res in P2(1)/n
    sh5215_a.res
    created by SHELXL-2018/3 at 16:33:42 on 15-Mar-2023
REM Old TITL sh5215 in P2(1)/n
REM SHELXT solution in P2(1)/n: R1 0.079, Rweak 0.003, Alpha 0.104
REM <I/s>   0.850 for  221 systematic absences,  Orientation as input
REM Formula found by SHELXT:  C25 O5 Al W
CELL  0.71073  10.0880  15.6745  17.1467   90.000   93.206   90.000
ZERR    4.000   0.0002   0.0003   0.0003    0.000    0.001    0.000
LATT  1
SYMM 1/2-X, 1/2+Y, 1/2-Z
SFAC C H O AL W
UNIT 100 140 20 4 4
TEMP -130.150
SIZE 0.10 0.12 0.20
L.S. 10
BOND
SIMU 0.01 C1 > C20 C1b > C20b
RIGU C1 > C20 C1b > C20b
SIMU 0.02 0.08 1
ACTA
CONF
LIST 4
FMAP 2
PLAN -5
WGHT    0.010600    3.361800
FVAR       0.27462   0.55540
W1    5    0.698395    0.181963    0.488252    11.00000    0.02068    0.02809 =
         0.01704   -0.00060    0.00365    0.00114
AL1   4    0.566957    0.226237    0.606896    11.00000    0.01932    0.02085 =
         0.01692   -0.00044    0.00239   -0.00043
O1    3    0.943431    0.295241    0.548966    11.00000    0.03845    0.07863 =
         0.05602   -0.00254   -0.00084   -0.02565
O2    3    0.835891    0.029609    0.584985    11.00000    0.05227    0.05310 =
         0.05649    0.01618   -0.00525    0.01524
O3    3    0.457950    0.062472    0.430206    11.00000    0.03652    0.04512 =
         0.04934   -0.01676   -0.00675   -0.00378
O4    3    0.582910    0.348559    0.404390    11.00000    0.06954    0.04858 =
         0.03591    0.01766    0.01128    0.01528
O5    3    0.837980    0.130916    0.335851    11.00000    0.06607    0.08155 =
         0.03902   -0.00863    0.02783    0.01353
PART 1 21
C1    1    0.582718    0.284410    0.723324    21.00000    0.01895    0.01539 =
         0.01660   -0.00245    0.00032   -0.00135
C2    1    0.509950    0.206282    0.727219    21.00000    0.01983    0.01654 =
         0.01553    0.00064    0.00043    0.00240
C3    1    0.391657    0.213856    0.677890    21.00000    0.02006    0.01499 =
         0.01912    0.00190    0.00487    0.00062
C4    1    0.390560    0.296959    0.643159    21.00000    0.01536    0.01718 =
         0.02184   -0.00022   -0.00035    0.00004
C5    1    0.508469    0.340557    0.671135    21.00000    0.01949    0.01492 =
         0.01816    0.00216   -0.00006    0.00242
C6    1    0.707851    0.308120    0.771875    21.00000    0.02621    0.02464 =
         0.02362    0.00078   -0.00778   -0.00099
AFIX  13
H6    2    0.731074    0.367389    0.755916    21.00000   -1.20000
AFIX   0
C7    1    0.830847    0.253126    0.758788    21.00000    0.02315    0.04530 =
         0.03274    0.00629   -0.00629    0.00275
AFIX 137
H7A   2    0.848569    0.253271    0.703174    21.00000   -1.50000
H7B   2    0.814696    0.194516    0.775748    21.00000   -1.50000
H7C   2    0.907669    0.276540    0.789102    21.00000   -1.50000
AFIX   0
C8    1    0.678675    0.313217    0.859347    21.00000    0.03884    0.03367 =
         0.02277   -0.00375   -0.00795   -0.00738
AFIX 137
H8A   2    0.605930    0.353496    0.866163    21.00000   -1.50000
H8B   2    0.758325    0.332723    0.889527    21.00000   -1.50000
H8C   2    0.653282    0.256660    0.877776    21.00000   -1.50000
AFIX   0
C9    1    0.547554    0.130476    0.780198    21.00000    0.03172    0.02074 =
         0.02357    0.00667   -0.00015    0.00272
AFIX  13
H9    2    0.636732    0.144128    0.805524    21.00000   -1.20000
AFIX   0
C10   1    0.563123    0.045716    0.737893    21.00000    0.03425    0.02332 =
         0.03506    0.00157   -0.00129    0.00546
AFIX 137
H10A  2    0.631423    0.051367    0.699763    21.00000   -1.50000
H10B  2    0.478484    0.030029    0.710838    21.00000   -1.50000
H10C  2    0.589462    0.001319    0.775908    21.00000   -1.50000
AFIX   0
C11   1    0.451595    0.124448    0.846771    21.00000    0.05049    0.02957 =
         0.02621    0.00989    0.00762    0.00304
AFIX 137
H11A  2    0.363874    0.106397    0.825471    21.00000   -1.50000
H11B  2    0.444381    0.180395    0.871693    21.00000   -1.50000
H11C  2    0.485479    0.082718    0.885505    21.00000   -1.50000
AFIX   0
C12   1    0.279545    0.147826    0.669163    21.00000    0.02123    0.02161 =
         0.03057    0.00182    0.00265   -0.00412
AFIX  13
H12   2    0.308913    0.097859    0.702024    21.00000   -1.20000
AFIX   0
C13   1    0.254663    0.113629    0.585605    21.00000    0.03634    0.03007 =
         0.03679   -0.00614    0.00039   -0.01186
AFIX 137
H13A  2    0.224929    0.160372    0.550927    21.00000   -1.50000
H13B  2    0.186132    0.069291    0.585134    21.00000   -1.50000
H13C  2    0.337065    0.089424    0.567484    21.00000   -1.50000
AFIX   0
C14   1    0.153130    0.181354    0.703480    21.00000    0.02560    0.03757 =
         0.04395    0.00349    0.01190   -0.00583
AFIX 137
H14A  2    0.117126    0.228485    0.671264    21.00000   -1.50000
H14B  2    0.173755    0.201708    0.756824    21.00000   -1.50000
H14C  2    0.087394    0.135381    0.704373    21.00000   -1.50000
AFIX   0
C15   1    0.277819    0.333672    0.590396    21.00000    0.02291    0.02223 =
         0.03299    0.00105   -0.00677    0.00224
AFIX  13
H15   2    0.210170    0.287192    0.584070    21.00000   -1.20000
AFIX   0
C16   1    0.318132    0.354748    0.507608    21.00000    0.02486    0.04599 =
         0.03651    0.01419   -0.01166   -0.00569
AFIX 137
H16A  2    0.355328    0.303739    0.484036    21.00000   -1.50000
H16B  2    0.384901    0.400224    0.510102    21.00000   -1.50000
H16C  2    0.239916    0.373742    0.475810    21.00000   -1.50000
AFIX   0
C17   1    0.208384    0.407101    0.628658    21.00000    0.03300    0.03057 =
         0.05520   -0.00957   -0.01475    0.01009
AFIX 137
H17A  2    0.268471    0.456183    0.633395    21.00000   -1.50000
H17B  2    0.183145    0.389754    0.680698    21.00000   -1.50000
H17C  2    0.128639    0.422844    0.596620    21.00000   -1.50000
AFIX   0
C18   1    0.545627    0.432226    0.650952    21.00000    0.03020    0.01652 =
         0.02697    0.00140   -0.00511   -0.00425
AFIX  13
H18   2    0.475093    0.453393    0.612434    21.00000   -1.20000
AFIX   0
C19   1    0.678285    0.438887    0.610914    21.00000    0.04056    0.02420 =
         0.02837    0.00464   -0.00174   -0.01025
AFIX 137
H19A  2    0.670282    0.409955    0.560203    21.00000   -1.50000
H19B  2    0.748756    0.411842    0.643920    21.00000   -1.50000
H19C  2    0.700160    0.499100    0.603162    21.00000   -1.50000
AFIX   0
C20   1    0.544271    0.491439    0.722071    21.00000    0.03445    0.02312 =
         0.04452   -0.00324    0.00291   -0.00369
AFIX 137
H20A  2    0.554566    0.550695    0.705213    21.00000   -1.50000
H20B  2    0.617599    0.476320    0.759415    21.00000   -1.50000
H20C  2    0.459781    0.485149    0.747046    21.00000   -1.50000
AFIX   0
SAME C1 > C20
PART 2 -21
C1B   1    0.581384    0.262611    0.731851   -21.00000    0.02196    0.01538 =
         0.01504    0.00200    0.00175    0.00287
C2B   1    0.482679    0.198117    0.720665   -21.00000    0.01819    0.01470 =
         0.01767    0.00092    0.00521   -0.00221
C3B   1    0.379259    0.230493    0.667921   -21.00000    0.01467    0.02011 =
         0.01985   -0.00021    0.00083    0.00220

C4B   1    0.415018    0.315011    0.646883   -21.00000    0.01983    0.01601 =
         0.02274    0.00213    0.00071    0.00272
C5B   1    0.539573    0.335155    0.685992   -21.00000    0.01807    0.01614 =
         0.01890   -0.00090   -0.00035   -0.00278
C6B   1    0.705017    0.257727    0.786946   -21.00000    0.02386    0.02434 =
         0.02366    0.00170   -0.00657    0.00012
AFIX  13
H6B   2    0.705016    0.199213    0.810185   -21.00000   -1.20000
AFIX   0
C7B   1    0.836733    0.265558    0.745574   -21.00000    0.02345    0.03314 =
         0.03309    0.00581   -0.00509    0.00475
AFIX 137
H7D   2    0.841237    0.220512    0.706176   -21.00000   -1.50000
H7E   2    0.911644    0.259679    0.784113   -21.00000   -1.50000
H7F   2    0.840825    0.321447    0.720204   -21.00000   -1.50000
AFIX   0
C8B   1    0.700429    0.319899    0.855875   -21.00000    0.03736    0.03837 =
         0.02699   -0.00387   -0.00615   -0.00675
AFIX 137
H8D   2    0.709030    0.378523    0.836946   -21.00000   -1.50000
H8E   2    0.773637    0.307293    0.894124   -21.00000   -1.50000
H8F   2    0.615691    0.313586    0.880575   -21.00000   -1.50000
AFIX   0
C9B   1    0.481026    0.112116    0.762741   -21.00000    0.02516    0.01629 =
         0.02409    0.00335    0.00156   -0.00230
AFIX  13
H9B   2    0.397840    0.082813    0.742801   -21.00000   -1.20000
AFIX   0
C10B  1    0.595292    0.052286    0.744238   -21.00000    0.03386    0.01981 =
         0.03911    0.00197   -0.00248    0.00703
AFIX 137
H10D  2    0.583944   -0.002571    0.770461   -21.00000   -1.50000
H10E  2    0.679891    0.077935    0.762744   -21.00000   -1.50000
H10F  2    0.595090    0.043245    0.687678   -21.00000   -1.50000
AFIX   0

C11B  1    0.468578    0.122964    0.850961   -21.00000    0.04324    0.03416 =
         0.02539    0.00601    0.00308   -0.00395
AFIX 137
H11D  2    0.390319    0.157765    0.860268   -21.00000   -1.50000
H11E  2    0.548246    0.151244    0.873785   -21.00000   -1.50000
H11F  2    0.459218    0.066812    0.875177   -21.00000   -1.50000
AFIX   0
C12B  1    0.247965    0.185359    0.645836   -21.00000    0.01785    0.02702 =
         0.02895   -0.00057    0.00132   -0.00069
AFIX  13
H12B  2    0.196862    0.225672    0.610360   -21.00000   -1.20000
AFIX   0
C13B  1    0.259019    0.102769    0.599315   -21.00000    0.02700    0.02759 =
         0.03440   -0.00491    0.00131   -0.00822
AFIX 137
H13D  2    0.170053    0.079631    0.587001   -21.00000   -1.50000
H13E  2    0.311729    0.061155    0.630388   -21.00000   -1.50000
H13F  2    0.302365    0.114549    0.550719   -21.00000   -1.50000
AFIX   0
C14B  1    0.163537    0.173625    0.716819   -21.00000    0.02135    0.04166 =
         0.03966    0.00206    0.01302   -0.00008
AFIX 137
H14D  2    0.074343    0.154464    0.699233   -21.00000   -1.50000
H14E  2    0.157321    0.228043    0.744518   -21.00000   -1.50000
H14F  2    0.205048    0.130876    0.752021   -21.00000   -1.50000
AFIX   0
C15B  1    0.327014    0.376684    0.598263   -21.00000    0.02894    0.02270 =
         0.03524    0.00351   -0.00847    0.00293
AFIX  13
H15B  2    0.381870    0.429130    0.592043   -21.00000   -1.20000
AFIX   0
C16B  1    0.284815    0.348114    0.515682   -21.00000    0.02019    0.04476 =
         0.03359    0.01348   -0.00525   -0.00015
AFIX 137
H16D  2    0.229914    0.392522    0.489822   -21.00000   -1.50000
H16E  2    0.233550    0.295149    0.517923   -21.00000   -1.50000
H16F  2    0.363826    0.338287    0.486161   -21.00000   -1.50000
AFIX   0
C17B  1    0.208566    0.404834    0.644423   -21.00000    0.03668    0.03088 =
         0.04940    0.00012   -0.00446    0.02061
AFIX 137
H17D  2    0.155726    0.446818    0.613871   -21.00000   -1.50000
H17E  2    0.241027    0.430500    0.693993   -21.00000   -1.50000
H17F  2    0.153300    0.355161    0.654883   -21.00000   -1.50000
AFIX   0
C18B  1    0.612046    0.421314    0.683610   -21.00000    0.02813    0.01888 =
         0.02624    0.00264   -0.00283   -0.00382
AFIX  13
H18B  2    0.695530    0.414761    0.717347   -21.00000   -1.20000
AFIX   0
C19B  1    0.654904    0.447785    0.602530   -21.00000    0.03972    0.02835 =
         0.03406    0.00803    0.00454   -0.00975
AFIX 137
H19D  2    0.712741    0.403723    0.582298   -21.00000   -1.50000
H19E  2    0.703159    0.502007    0.606621   -21.00000   -1.50000
H19F  2    0.576158    0.454514    0.566938   -21.00000   -1.50000
AFIX   0
C20B  1    0.530936    0.491376    0.721426   -21.00000    0.03850    0.01490 =
         0.03524   -0.00439   -0.00309   -0.00260
AFIX 137
H20D  2    0.584823    0.543209    0.727613   -21.00000   -1.50000
H20E  2    0.505037    0.472038    0.772753   -21.00000   -1.50000
H20F  2    0.451153    0.503618    0.688061   -21.00000   -1.50000
AFIX   0
PART 0
C21   1    0.854613    0.254806    0.527576    11.00000    0.03055    0.04661 =
         0.03045    0.00251    0.00488   -0.00457
C22   1    0.783821    0.082974    0.550426    11.00000    0.02967    0.03860 =
         0.03047    0.00211    0.00216    0.00422
C23   1    0.543010    0.106397    0.451906    11.00000    0.02900    0.03203 =
         0.02648   -0.00475    0.00178    0.00573
C24   1    0.621716    0.286978    0.434095    11.00000    0.03848    0.03835 =
         0.02113    0.00333    0.00590    0.00197
C25   1    0.789072    0.149546    0.391974    11.00000    0.03555    0.04519 =
         0.02968   -0.00195    0.00742    0.00493
PART 0
HKLF 4


REM  sh5215_a.res in P2(1)/n
REM wR2 = 0.040606, GooF = S = 1.04558, Restrained GooF = 0.98670 for all data
REM R1 = 0.018756 for 6357 Fo > 4sig(Fo) and 0.022957 for all 7005 data
REM 490 parameters refined using 950 restraints

END

WGHT      0.0106      3.3620

REM Highest difference peak  2.391,  deepest hole -0.764,  1-sigma level  0.073
Q1    1   0.7251  0.2200  0.4537  11.00000  0.05    2.39
Q2    1   0.8357  0.2130  0.3302  11.00000  0.05    0.37
Q3    1   0.6032  0.2357  0.5698  11.00000  0.05    0.34
Q4    1   0.7447  0.1153  0.5261  11.00000  0.05    0.33
Q5    1   0.6423  0.2774  0.7496  11.00000  0.05    0.32
;
_shelx_res_checksum   33709

_shelx_hkl_file
;
   1   0   0    1.20    0.50
   1   0   0    0.80    0.40
  -1   0   0    2.20    0.90
  -1   0   0    2.50    0.60
   2   0   0 3386.46   72.59
  -2   0   0 3366.86   72.89
   3   0   0    0.30    0.70
  -3   0   0    1.10    1.20
   3   0   0    0.80    0.90
  -3   0   0    1.20    0.80
   3   0   0    1.30    0.90
   4   0   0  303.97   10.70
   4   0   0  324.47   10.30
  -4   0   0  277.27   12.10
   4   0   0  303.77   12.50
   5   0   0    0.60    1.20
  -5   0   0   -0.80    0.80
   5   0   0    0.30    1.50
   6   0   0  271.67   10.90
   6   0   0  264.77   11.70
  -6   0   0  268.47    9.00
   6   0   0  283.97   14.20
   7   0   0    5.60    2.00
   7   0   0    2.30    2.70
   7   0   0    4.30    3.80
   8   0   0 2365.76   60.09
   8   0   0 2252.57   56.79
   8   0   0 2352.86   64.89
   9   0   0   -2.90    2.10
   9   0   0   -1.20    2.70
   9   0   0    1.80    2.90
  10   0   0  713.63   26.40
  10   0   0  771.92   28.70
  10   0   0  770.12   32.90
  11   0   0   -5.10    3.60
  11   0   0    1.40    3.30
  11   0   0   -0.40    3.80
  12   0   0  366.06   24.00
  12   0   0  333.57   16.20
  12   0   0  292.77   19.60
  13   0   0   -5.30    4.00
  13   0   0   12.70    9.00
  13   0   0    4.20    5.70
   1  -1   0   34.70    1.70
   1  -1   0   31.30    1.70
  -1  -1   0   30.00    2.00
  -1  -1   0   29.80    1.80
  -1  -1   0   29.10    1.20
  -1   1   0   33.20    1.70
   1   1   0   29.30    1.70
   1   1   0   30.40    2.00
  -1   1   0   35.20    1.80
   1   1   0   29.50    1.20
  -2  -1   0 1851.91   43.40
  -2  -1   0 1963.30   41.90
   2  -1   0 1869.51   41.90
   2  -1   0 1946.61   41.10
   2  -1   0 1894.31   40.50
  -2   1   0 1930.21   42.10
   2   1   0 1789.72   43.30
   2   1   0 1859.11   42.10
   3  -1   0   83.79    3.50
   3  -1   0   81.09    3.40
  -3  -1   0   81.29    5.20
   3  -1   0   83.19    5.30
  -3  -1   0   81.39    4.70
   3  -1   0   83.49    4.40
  -3   1   0   74.29    3.20
   3   1   0   81.49    4.40
  -3   1   0   81.09    3.80
   3   1   0   89.99    4.70
   3   1   0   79.59    5.30
   4  -1   0 1521.65   34.80
   4  -1   0 1521.65   40.20
   4  -1   0 1556.74   37.60
  -4  -1   0 1605.04   36.30
   4  -1   0 1606.14   36.00
  -4  -1   0 1651.03   40.70
  -4   1   0 1390.86   38.10
   4   1   0 1523.85   40.30
   4   1   0 1534.75   37.80
  -4   1   0 1598.84   34.80
   4   1   0 1635.24   38.00
  -5  -1   0  324.07   14.10
   5  -1   0  318.87    9.20
   5  -1   0  315.37   12.10
   5  -1   0  318.37   14.80
   5  -1   0  334.17   10.80
  -5  -1   0  347.87   10.70
   5   1   0  327.17   12.20
   5   1   0  299.57   16.30
   5   1   0  324.27   12.40
  -5   1   0  328.97   10.20
  -5   1   0  339.47    9.20
  -6  -1   0 2357.76   53.99
   6  -1   0 2375.86   57.99
   6  -1   0 2408.56   61.99
   6  -1   0 2398.16   55.29
   6   1   0 2374.26   58.09
   6   1   0 2361.26   57.29
   6   1   0 2350.16   61.89
  -6   1   0 2414.36   52.09
  -6   1   0 2441.86   53.49
   7  -1   0  315.17   18.40
   7  -1   0  336.37   12.40
   7  -1   0  339.67   17.10
  -7  -1   0  329.97   10.40
   7   1   0  338.97   17.00
   7   1   0  331.07   13.70
   8  -1   0  529.95   23.90
   8  -1   0  575.94   21.30
   8  -1   0  534.75   18.00
   8   1   0  550.74   24.20
   8   1   0  579.74   21.40
   8   1   0  551.34   19.70
   9  -1   0    7.50    3.70
   9  -1   0    6.40    3.70
   9  -1   0   16.10    3.60
   9   1   0   11.20    4.70
   9   1   0    6.90    3.70
   9   1   0   13.10    3.90
  10  -1   0   63.79   10.00
  10  -1   0   68.29    9.20
  10  -1   0   72.69    6.60
  10   1   0   73.29    9.30
  10   1   0   65.69    7.80
  10   1   0   59.89    9.40
  11  -1   0    5.60    4.60
  11  -1   0    8.00    3.30
  11  -1   0   -3.20    3.60
  11   1   0   11.30    5.80
  11   1   0   -3.70    3.60
  11   1   0    4.10    3.80
  12  -1   0  162.38   14.30
  12  -1   0  177.78   17.40
  12  -1   0  146.59   10.30
  12   1   0  161.38   21.10
  12   1   0  149.88   16.00
  12   1   0  145.79   11.90
  13  -1   0   88.89   21.20
  13  -1   0   43.10    6.80
  13  -1   0   75.49   11.40
  13   1   0   57.19    8.60
  13   1   0   74.49   11.60
  13   1   0   76.29   19.50
   0  -2   0 8463.75  198.18
   0  -2   0 8472.55  283.37
   0   2   0 8656.33  198.38
   0   2   0 8826.72  287.27
  -1  -2   0 2899.61   62.09
   1  -2   0 2969.80   62.09
   1   2   0 2751.92   62.49
   1   2   0 2779.42   62.09
   2  -2   0 1524.55   35.40
  -2  -2   0 1560.54   33.60
  -2  -2   0 1500.45   36.70
   2  -2   0 1487.05   35.00
   2   2   0 1580.14   33.60
   2   2   0 1521.05   35.70
  -2   2   0 1609.04   35.10
   2   2   0 1553.14   36.80
   3  -2   0 1757.32   40.40
  -3  -2   0 1781.22   43.60
   3  -2   0 1789.12   41.50
   3  -2   0 1819.72   38.50
  -3  -2   0 1849.11   41.30
  -3   2   0 1834.92   40.50
  -3   2   0 1635.54   41.70
   3   2   0 1780.72   41.80
   3   2   0 1801.42   43.70
  -4  -2   0    4.60    1.60
  -4  -2   0    4.70    2.00
   4  -2   0    0.60    1.30
   4  -2   0    1.30    0.80
   4  -2   0    1.30    0.90
   4   2   0    2.80    1.70
  -4   2   0    6.30    1.50
   4   2   0    1.00    1.40
  -4   2   0    3.40    1.20
   4   2   0    3.20    1.60
   5  -2   0  101.79    4.80
  -5  -2   0   94.69    7.50
   5  -2   0  101.89    4.90
   5  -2   0  111.89    8.00
  -5  -2   0  104.69    5.50
   5  -2   0   93.79    6.20
   5   2   0   99.69    6.50
   5   2   0   99.79    7.70
  -5   2   0  112.49    5.20
  -5   2   0  103.19    4.90
   5   2   0   96.29    6.50
   6  -2   0   24.10    2.60
  -6  -2   0   31.20    5.60
   6  -2   0   20.30    4.10
   6  -2   0   19.60    3.70
   6  -2   0   24.50    3.00
  -6  -2   0   21.60    3.00
   6   2   0   24.30    4.30
  -6   2   0   22.30    2.40
   6   2   0   27.70    4.50
  -6   2   0   18.60    2.50
   6   2   0   31.00    5.60
   7  -2   0  507.85   26.90
  -7  -2   0  560.34   16.00
  -7  -2   0  562.34   22.80
   7  -2   0  548.55   16.60
   7  -2   0  588.54   23.70
   7   2   0  558.44   20.40
  -7   2   0  577.24   15.30
   7   2   0  572.54   23.30
   7   2   0  566.54   20.00
   8  -2   0  666.93   23.70
  -8  -2   0  635.54   16.50
   8  -2   0  620.14   19.00
   8  -2   0  643.34   26.80
  -8   2   0  646.84   16.60
   8   2   0  650.73   22.80
   8   2   0  649.04   26.80
   8   2   0  642.84   23.40
   9  -2   0 1036.00   37.90
   9  -2   0 1003.70   28.00
   9  -2   0 1007.30   33.40
   9   2   0 1046.80   37.90
   9   2   0  984.60   31.90
   9   2   0 1059.59   34.00
  10  -2   0  461.85   16.40
  10  -2   0  466.45   21.60
  10  -2   0  465.35   24.70
  10   2   0  486.05   25.00
  10   2   0  488.35   21.80
  10   2   0  432.76   19.50
  11  -2   0  377.06   23.20
  11  -2   0  370.86   19.90
  11  -2   0  351.96   14.30
  11   2   0  329.57   17.70
  11   2   0  380.66   20.00
  11   2   0  373.36   23.10
  12  -2   0   72.79   12.50
  12  -2   0   66.99   12.00
  12  -2   0   75.59    6.90
  12   2   0   65.29   11.80
  12   2   0   78.79   17.20
  12   2   0   96.19   10.70
  13  -2   0   92.99    7.80
  13  -2   0   76.69   19.70
  13  -2   0   92.79   12.70
  13   2   0   87.69   10.50
  13   2   0   95.09   13.10
   0  -3   0    0.20    0.70
   0  -3   0    0.40    0.80
   0  -3   0    0.20    0.60
   0  -3   0    1.20    1.10
   0   3   0    0.60    0.60
   0   3   0    0.60    1.00
  -1  -3   0  520.95   13.80
   1  -3   0  507.95   14.30
   1  -3   0  547.05   14.70
  -1  -3   0  530.65   15.30
   1   3   0  514.15   15.20
   1   3   0  529.15   14.80
  -1   3   0  550.64   14.50
  -1   3   0  527.55   14.40
   1   3   0  502.05   14.90
  -2  -3   0  150.58    6.40
  -2  -3   0  144.49    5.20
   2  -3   0  144.79    6.10
   2  -3   0  131.99    6.10
  -2   3   0  144.59    3.70
  -2   3   0  139.99    6.00
   2   3   0  151.98    5.30
   2   3   0  133.09    6.20
  -2   3   0  143.19    5.90
  -3  -3   0  898.91   22.80
   3  -3   0  843.42   22.10
   3  -3   0  855.21   22.80
  -3  -3   0  821.72   24.20
  -3  -3   0  858.51   20.10
   3   3   0  851.21   23.10
   3   3   0  860.81   24.60
  -3   3   0  871.91   22.20
  -3   3   0  837.92   21.80
   3   3   0  875.11   20.20
   4  -3   0  310.27   11.70
  -4  -3   0  330.07   11.30
   4  -3   0  303.27   10.70
  -4  -3   0  302.77   13.10
   4  -3   0  306.17    7.90
  -4   3   0  300.27   10.50
  -4   3   0  347.57   10.70
   4   3   0  323.47   12.10
   4   3   0  337.27   12.70
   4   3   0  326.47   13.60
   5  -3   0 2673.33   62.89
   5  -3   0 2741.53   65.29
  -5  -3   0 2779.32   68.49
  -5  -3   0 2931.31   63.89
   5  -3   0 2706.13   59.89
  -5   3   0 2834.92   62.89
   5   3   0 2758.52   68.69
   5   3   0 2768.02   66.29
  -5   3   0 2801.82   62.39
   5   3   0 2774.92   65.79
   6  -3   0  535.55   21.50
   6  -3   0  549.15   19.20
   6  -3   0  564.94   16.50
  -6  -3   0  569.94   16.90
   6  -3   0  541.95   14.60
  -6   3   0  553.74   15.70
   6   3   0  567.24   22.00
   6   3   0  554.54   19.70
  -6   3   0  547.15   16.20
   6   3   0  549.74   19.40
   7  -3   0 1021.00   34.70
   7  -3   0 1017.80   25.50
   7  -3   0 1027.90   31.30
  -7  -3   0 1011.20   34.20
   7  -3   0 1058.69   27.00
  -7  -3   0 1024.90   26.90
   7   3   0 1024.10   31.50
  -7   3   0 1050.69   25.30
   7   3   0 1047.20   31.50
  -7   3   0 1055.29   26.70
   7   3   0 1014.60   34.60
   8  -3   0  104.59   10.40
   8  -3   0   94.89    5.40
  -8  -3   0   94.39    5.40
  -8  -3   0  103.69    5.30
   8  -3   0  105.29    8.90
  -8  -3   0   99.79    9.70
   8   3   0   94.89    8.30
   8   3   0   97.29    8.30
   8   3   0  124.99   11.00
  -8   3   0  112.39    5.80
   9  -3   0   10.60    4.50
   9  -3   0   15.00    2.80
   9  -3   0    9.80    4.10
   9   3   0    8.10    3.90
   9   3   0   13.30    4.20
   9   3   0   10.30    4.70
  -9   3   0   17.40    2.70
  10  -3   0    1.60    3.70
  10  -3   0    3.70    4.20
  10  -3   0    6.50    2.40
  10   3   0    3.00    4.20
  10   3   0   10.60    4.90
  10   3   0   10.10    5.10
  11  -3   0   64.49    5.50
  11  -3   0   74.99   11.90
  11  -3   0   69.69   10.10
  11   3   0   49.80    8.20
  11   3   0   61.09   11.60
  11   3   0   73.69   10.20
  12  -3   0    3.90    5.10
  12  -3   0    4.30    2.40
  12   3   0   -0.90    4.40
  12   3   0    7.20    6.00
  12   3   0   -0.80    4.90
  13  -3   0  311.37   20.60
  13  -3   0  279.67   10.30
  13  -3   0  288.07   23.60
  13   3   0  297.57   20.40
  13   3   0  259.07   17.90
  13   3   0  250.17   28.60
   0  -4   0  293.37   10.30
   0  -4   0  299.27   10.80
   0  -4   0  298.37   10.10
   0  -4   0  322.67   11.50
   0   4   0  302.97   10.10
   0   4   0  293.57   11.20
   1  -4   0 2318.37   53.59
  -1  -4   0 2271.07   52.49
  -1  -4   0 2293.57   53.39
  -1  -4   0 2433.26   54.09
  -1  -4   0 2493.95   54.99
   1  -4   0 2128.29   52.99
   1   4   0 2275.47   54.59
  -1   4   0 2350.36   53.39
   1   4   0 2327.87   52.59
  -1   4   0 2408.06   53.39
   2  -4   0  609.84   18.10
   2  -4   0  597.94   17.70
  -2  -4   0  626.04   18.20
  -2  -4   0  627.44   19.10
  -2  -4   0  620.44   16.70
   2   4   0  622.34   19.20
   2   4   0  617.24   18.30
   2   4   0  645.24   16.80
  -2   4   0  637.14   17.60
  -2   4   0  649.93   17.90
  -3  -4   0 1388.36   34.50
  -3  -4   0 1383.66   36.30
   3  -4   0 1308.87   34.40
  -3  -4   0 1384.56   31.90
   3  -4   0 1320.27   33.90
  -3   4   0 1367.56   33.50
   3   4   0 1357.16   36.30
  -3   4   0 1391.56   34.00
   3   4   0 1419.06   32.10
   3   4   0 1355.06   34.80
   4  -4   0  390.66   14.30
  -4  -4   0  391.56   13.80
  -4  -4   0  401.46   11.20
   4  -4   0  402.76   13.60
  -4   4   0  423.56   13.20
   4   4   0  403.06   16.00
   4   4   0  400.36   14.60
  -4   4   0  415.96   13.60
  -5  -4   0    4.10    2.00
   5  -4   0    4.20    1.80
   5  -4   0    6.10    2.50
  -5  -4   0    6.40    2.50
   5   4   0    8.40    2.70
  -5   4   0    4.50    1.80
   5   4   0    9.40    3.20
  -5   4   0    6.20    2.00
   5   4   0    7.40    2.70
  -6  -4   0   24.60    3.80
   6  -4   0   28.20    1.80
   6  -4   0   18.90    3.90
   6  -4   0   25.80    3.80
  -6  -4   0   38.50    6.60
   6   4   0   23.10    4.50
   6   4   0   28.40    5.00
   6   4   0   32.20    5.80
  -6   4   0   32.60    3.30
  -6   4   0   28.80    4.00
   7  -4   0  891.51   31.40
   7  -4   0  858.61   27.90
   7  -4   0  891.41   24.60
  -7  -4   0  828.32   30.40
  -7  -4   0  864.41   24.20
   7  -4   0  815.02   20.20
   7   4   0  844.42   27.90
  -7   4   0  881.41   24.20
   7   4   0  860.11   31.00
   7   4   0  871.21   28.50
   8  -4   0    4.50    3.30
  -8  -4   0    8.00    3.80
  -8  -4   0    8.60    2.30
   8  -4   0   11.40    3.80
   8  -4   0    9.10    2.50
  -8  -4   0    5.20    2.10
   8  -4   0    8.50    2.50
   8   4   0    4.50    3.30
  -8   4   0    4.90    2.10
   8   4   0   -2.30    2.20
   8   4   0    3.20    3.40
  -9  -4   0 1121.19   39.80
  -9  -4   0 1110.19   26.60
   9  -4   0 1091.29   36.10
   9  -4   0 1094.49   26.60
   9  -4   0 1121.49   40.70
   9   4   0 1082.99   36.00
   9   4   0 1110.09   40.30
  -9   4   0 1130.09   29.30
   9   4   0 1165.78   36.70
  10  -4   0   48.70    3.50
  10  -4   0   31.90    6.70
  10  -4   0   34.40    7.50
 -10   4   0   38.50    4.00
  10   4   0   44.10    7.40
  10   4   0   30.50    7.00
  10   4   0   47.80    8.20
  11  -4   0  508.85   16.00
  11  -4   0  521.95   28.30
  11  -4   0  542.85   25.10
  11   4   0  558.74   25.30
  11   4   0  498.25   27.70
  11   4   0  529.75   24.20
  12  -4   0   22.30    8.10
  12  -4   0   25.10    7.20
  12   4   0   16.80    6.80
  12   4   0   15.00    6.50
  12   4   0   12.30    6.50
  13  -4   0  112.39   17.30
  13  -4   0   83.59   12.30
  13   4   0   89.19   15.30
  13   4   0   95.89   12.90
  13   4   0   79.69   13.20
   0  -5   0   13.20    3.10
   0  -5   0    5.40    1.80
   0  -5   0    3.70    1.30
   0  -5   0    7.00    2.10
   0   5   0    7.50    1.90
   0   5   0    2.40    1.40
  -1  -5   0   55.09    4.10
   1  -5   0   61.49    4.50
   1  -5   0   62.69    4.70
  -1  -5   0   55.39    4.60
  -1  -5   0   57.39    4.50
   1   5   0   68.19    5.30
   1   5   0   68.19    4.40
   1   5   0   71.89    5.30
  -2  -5   0  318.67   12.60
  -2  -5   0  307.97   10.60
  -2  -5   0  315.77   12.00
   2  -5   0  294.87   11.40
   2  -5   0  307.57   11.80
   2   5   0  304.47   11.90
   2   5   0  291.97   10.40
  -2   5   0  305.47   11.40
  -2   5   0  298.87   11.20
   3  -5   0 1407.46   36.90
  -3  -5   0 1465.75   36.90
   3  -5   0 1403.76   36.30
  -3  -5   0 1440.66   34.30
  -3  -5   0 1443.46   38.40
   3   5   0 1428.26   34.30
   3   5   0 1388.06   38.20
  -3   5   0 1422.06   30.70
  -3   5   0 1433.86   35.60
   3   5   0 1378.76   36.90
  -3   5   0 1434.16   30.80
  -3   5   0 1450.15   36.30
  -4  -5   0  810.52   20.70
   4  -5   0  776.52   23.90
   4  -5   0  784.32   23.20
  -4  -5   0  821.12   23.70
  -4  -5   0  795.92   25.70
  -4   5   0  779.32   22.20
   4   5   0  806.32   20.70
  -4   5   0  799.72   23.20
   4   5   0  781.82   24.20
   4   5   0  812.12   26.40
   5  -5   0 1429.06   38.70
  -5  -5   0 1437.16   37.30
   5  -5   0 1373.46   36.80
  -5  -5   0 1412.66   40.70
  -5   5   0 1444.46   35.60
  -5   5   0 1431.96   36.70
   5   5   0 1408.86   33.10
   5   5   0 1419.76   41.20
   5   5   0 1430.76   39.70
  -6  -5   0  303.07   15.50
   6  -5   0  269.07   11.70
  -6  -5   0  284.37   12.10
   6  -5   0  282.27   13.50
  -6   5   0  285.57   10.80
   6   5   0  271.27   15.00
  -6   5   0  290.27   11.90
   6   5   0  306.47   14.10
  -7  -5   0  863.61   24.50
  -7  -5   0  835.92   30.80
   7  -5   0  888.41   25.60
   7  -5   0  861.71   28.50
  -7  -5   0  841.22   24.80
   7   5   0  790.22   27.80
  -7   5   0  841.02   24.90
   7   5   0  855.31   29.10
   7   5   0  888.11   31.60
   8  -5   0    3.50    2.20
  -8  -5   0    6.70    3.80
  -8  -5   0    5.20    2.40
  -8  -5   0    5.60    2.50
   8  -5   0    1.60    2.90
   8  -5   0    1.30    3.00
  -8   5   0    8.30    2.70
   8   5   0    5.10    3.50
   8   5   0    5.30    4.00
   8   5   0    4.00    3.10
   9  -5   0   25.40    5.90
  -9  -5   0   26.60    3.50
   9  -5   0   40.10    5.30
  -9  -5   0   23.70    6.30
  -9  -5   0   25.60    3.20
   9  -5   0   22.70    6.90
   9   5   0   16.70    5.40
  -9   5   0   27.00    4.30
   9   5   0   27.70    6.10
   9   5   0   15.40    4.90
  10  -5   0    6.00    4.40
  10  -5   0   -3.00    2.80
 -10  -5   0   -0.30    4.10
  10   5   0    6.90    3.90
 -10   5   0   -3.80    1.80
  10   5   0    2.70    4.40
  11  -5   0  106.39   13.00
  11  -5   0  120.69   16.10
  11   5   0  119.69   13.90
  11   5   0  124.39   12.20
  12  -5   0   81.29   13.50
  12  -5   0   99.39   13.10
  12   5   0   90.49   11.80
  12   5   0  106.19   15.60
  12   5   0  101.59   12.70
  13  -5   0  141.39   15.50
  13  -5   0  121.09   16.70
  13   5   0  128.19   17.80
  13   5   0  141.69   15.20
   0  -6   0 2031.60   50.49
   0  -6   0 2159.48   52.09
   0  -6   0 2141.79   51.49
  -1  -6   0  386.66   14.60
  -1  -6   0  391.26   13.50
   1  -6   0  388.56   15.20
  -1  -6   0  378.16   15.00
   1  -6   0  395.16   14.40
   1  -6   0  383.66   13.90
  -1  -6   0  417.16   14.60
   1   6   0  378.06   13.30
   1   6   0  383.06   14.60
  -1   6   0  385.46   13.80
  -2  -6   0 1805.92   45.50
  -2  -6   0 1791.12   46.40
   2  -6   0 1748.93   45.10
  -2  -6   0 1803.22   43.50
  -2  -6   0 1794.12   44.90
   2  -6   0 1791.42   44.80
   2   6   0 1812.02   45.70
  -2   6   0 1781.12   44.70
   2   6   0 1771.42   46.60
   2   6   0 1839.62   43.70
  -3  -6   0  326.97   13.00
  -3  -6   0  322.27   11.50
   3  -6   0  324.27   13.40
   3  -6   0  313.47   12.90
  -3  -6   0  301.17   13.90
  -3  -6   0  329.37   13.30
  -3   6   0  326.97    8.90
   3   6   0  321.37   13.40
   3   6   0  333.07   14.60
  -3   6   0  337.37   12.50
  -3   6   0  305.27   12.60
   3   6   0  341.47   11.80
  -4  -6   0  272.87   12.20
  -4  -6   0  291.97   10.30
   4  -6   0  287.97   12.30
  -4  -6   0  264.77   13.40
   4  -6   0  281.57   12.80
  -4   6   0  277.27   11.30
   4   6   0  302.87   14.20
  -4   6   0  266.37   11.80
   4   6   0  272.37   10.10
   5  -6   0   35.10    5.10
  -5  -6   0   35.30    4.90
  -5  -6   0   33.60    3.20
  -5  -6   0   27.30    4.50
   5  -6   0   27.30    4.70
   5   6   0   22.40    4.80
   5   6   0   31.50    5.20
   5   6   0   48.00    6.80
   5   6   0   32.50    3.20
  -5   6   0   30.60    4.70
  -6  -6   0  304.07   16.30
  -6  -6   0  294.27   12.70
   6  -6   0  328.57   15.20
   6  -6   0  313.77   13.70
  -6  -6   0  327.47   13.70
  -6   6   0  328.97   13.40
   6   6   0  303.77   15.30
   6   6   0  323.37   15.10
   6   6   0  305.57   16.40
   6   6   0  307.17    9.90
  -7  -6   0   70.19    9.70
  -7  -6   0   53.79    5.60
   7  -6   0   52.79    7.30
  -7  -6   0   56.59    5.50
   7  -6   0   62.59    6.00
  -7   6   0   54.59    5.50
   7   6   0   49.99    7.20
   7   6   0   64.29    7.20
   7   6   0   50.69    7.80
  -8  -6   0  621.84   19.60
   8  -6   0  588.04   23.90
   8  -6   0  605.84   21.10
  -8  -6   0  606.24   19.90
  -8  -6   0  591.04   26.40
   8   6   0  624.84   27.40
   8   6   0  599.54   24.70
  -8   6   0  584.84   20.30
   8   6   0  601.64   24.10
  -9  -6   0  359.36   13.00
   9  -6   0  364.26   19.00
  -9  -6   0  346.07   13.10
   9  -6   0  364.16   15.20
   9   6   0  339.07   20.80
  -9   6   0  374.16   15.00
   9   6   0  378.46   19.30
   9   6   0  364.96   19.10
 -10  -6   0  639.74   31.00
  10  -6   0  690.53   32.10
  10  -6   0  690.53   28.60
  10   6   0  646.54   27.90
 -10   6   0  670.63   21.90
  10   6   0  716.43   32.60
  10   6   0  653.33   27.90
  11  -6   0   88.79   11.90
  11  -6   0   77.79   12.40
  11   6   0   79.89   10.70
 -11   6   0  102.19    7.30
  11   6   0   97.89   14.20
  11   6   0  101.19   14.50
  12  -6   0  157.58   16.60
  12  -6   0  125.99   14.00
  12   6   0  149.09   14.60
  12   6   0  141.39   16.40
  13  -6   0   14.50    7.90
  13  -6   0   14.00    7.50
  13   6   0    5.80    8.00
  13   6   0   19.90    8.40
   0  -7   0    5.20    2.40
   0  -7   0   10.60    2.80
   0  -7   0    5.60    2.70
   0   7   0    8.00    2.60
  -1  -7   0  605.74   21.20
  -1  -7   0  589.04   19.00
   1  -7   0  578.34   19.40
   1  -7   0  589.74   20.00
  -1  -7   0  610.94   20.10
   1  -7   0  572.34   21.00
  -1  -7   0  575.04   20.20
   1   7   0  575.54   20.40
   1   7   0  591.84   19.00
  -1   7   0  610.24   19.70
   1   7   0  595.34   21.40
   2  -7   0 1359.66   37.60
  -2  -7   0 1373.26   38.80
  -2  -7   0 1377.06   37.20
  -2  -7   0 1405.06   35.90
   2  -7   0 1333.27   36.90
  -2  -7   0 1383.66   37.80
  -2   7   0 1380.26   37.00
   2   7   0 1364.76   39.60
   2   7   0 1399.96   38.60
   2   7   0 1384.66   35.80
  -3  -7   0    1.40    1.90
  -3  -7   0    3.00    1.70
  -3  -7   0    2.80    2.30
   3  -7   0   -0.20    1.60
   3  -7   0    0.50    2.70
  -3  -7   0    3.30    2.20
  -3   7   0    3.00    1.90
   3   7   0    2.00    1.90
   3   7   0    1.70    2.10
   3   7   0   -0.50    1.10
   4  -7   0 3300.27   78.89
  -4  -7   0 3275.97   74.59
   4  -7   0 3269.07   77.79
  -4  -7   0 3315.87   78.19
  -4  -7   0 3244.18   80.49
   4   7   0 3273.97   78.89
   4   7   0 3254.27   80.89
  -4   7   0 3223.48   77.39
   4   7   0 3220.68   74.49
  -5  -7   0  100.39    8.90
  -5  -7   0  122.09    6.50
  -5  -7   0  122.69    8.30
  -5  -7   0  111.39    7.90
   5  -7   0  107.59    8.50
   5  -7   0  113.59    8.10
   5   7   0  115.89    8.80
   5   7   0  114.49    9.10
  -5   7   0   95.59    7.30
   5   7   0  130.39   10.00
   5   7   0  112.09    6.40
  -6  -7   0 1276.37   35.90
   6  -7   0 1250.77   37.90
  -6  -7   0 1216.28   39.70
   6  -7   0 1287.37   36.20
  -6  -7   0 1245.48   35.00
   6   7   0 1225.98   38.50
   6   7   0 1258.47   38.00
  -6   7   0 1256.97   35.60
   6   7   0 1247.18   31.30
   6   7   0 1286.67   40.50
   7  -7   0  102.19    9.10
   7  -7   0  103.39    8.00
  -7  -7   0   90.49    7.60
  -7  -7   0  102.69   10.00
  -7  -7   0  103.69    7.50
  -7   7   0   90.69    7.40
   7   7   0   93.19    9.40
   7   7   0   95.99    9.00
   7   7   0   85.69    9.60
   7   7   0   91.09    4.80
   8  -7   0  156.48   11.90
  -8  -7   0  138.79   12.50
   8  -7   0  160.58   10.10
  -8  -7   0  156.18    9.40
   8   7   0  163.98   13.70
   8   7   0  143.89   12.00
   8   7   0  149.59   11.70
  -8   7   0  147.99    9.70
   9  -7   0   14.60    5.20
   9  -7   0   10.00    3.60
   9  -7   0    6.70    4.10
  -9  -7   0    8.50    2.90
  -9  -7   0    7.00    3.10
  -9  -7   0    8.80    5.00
   9   7   0    9.40    5.70
   9   7   0    5.10    4.70
   9   7   0    5.30    4.60
  10  -7   0    7.30    5.20
 -10  -7   0    2.40    1.90
  10  -7   0   14.10    5.60
 -10  -7   0    6.10    2.40
  10   7   0   13.10    5.30
  10   7   0    6.70    5.30
  11  -7   0    7.10    8.20
  11  -7   0    0.50    5.10
  11   7   0   -9.40    4.30
 -11   7   0    4.70    3.30
  11   7   0    2.30    5.70
  11   7   0    2.00    5.00
  12  -7   0  246.48   20.70
  12  -7   0  213.78   18.00
  12   7   0  256.87   18.30
  12   7   0  246.58   21.20
 -12   7   0  197.58   10.70
   0  -8   0 2720.33   68.49
   0  -8   0 2730.83   69.59
   0  -8   0 2675.13   67.39
   0  -8   0 2922.51   68.59
   0   8   0 2889.11   67.49
   1  -8   0  428.06   18.10
   1  -8   0  411.16   16.70
  -1  -8   0  375.96   17.00
  -1  -8   0  421.26   16.60
   1  -8   0  439.66   16.60
  -1  -8   0  378.36   17.50
  -1  -8   0  421.06   17.10
  -1   8   0  414.76   16.10
   1   8   0  401.26   15.50
   1   8   0  437.36   18.30
   2  -8   0 1582.14   43.20
  -2  -8   0 1566.14   41.00
   2  -8   0 1584.24   42.50
  -2  -8   0 1527.45   44.30
  -2  -8   0 1614.84   42.80
  -2  -8   0 1632.14   43.50
   2   8   0 1626.04   43.80
  -2   8   0 1552.44   42.20
   2   8   0 1521.95   40.90
   2   8   0 1576.94   44.50
   3  -8   0  113.49    8.20
  -3  -8   0  105.49    7.00
   3  -8   0  108.69    8.50
  -3  -8   0  100.89    8.60
  -3  -8   0  110.39    8.30
  -3  -8   0  110.09    8.00
  -3   8   0  108.99    7.90
  -3   8   0  109.89    5.20
   3   8   0  106.49    8.50
   3   8   0  118.49    9.40
   3   8   0  105.79    7.00
   4  -8   0  174.08   10.40
  -4  -8   0  179.48   10.80
   4  -8   0  168.68   10.80
  -4  -8   0  165.28   10.00
  -4  -8   0  184.38    9.10
  -4   8   0  173.58    5.70
  -4   8   0  179.88   10.30
   4   8   0  155.48   10.50
  -4   8   0  174.08    5.70
   4   8   0  166.78   11.40
   4   8   0  158.78    8.60
   4   8   0  164.98   10.70
  -5  -8   0  124.59    8.50
   5  -8   0  125.49    9.00
  -5  -8   0  113.89   10.00
   5  -8   0  104.09    8.90
  -5  -8   0  122.59    7.10
  -5  -8   0  116.09    8.80
   5   8   0   96.39    8.90
   5   8   0  112.09    6.90
   5   8   0  113.69    9.90
   5   8   0  127.29    9.80
  -5   8   0  113.79    8.50
  -6  -8   0  172.88   10.40
   6  -8   0  165.78   11.60
  -6  -8   0  165.28   10.60
   6  -8   0  190.58   11.20
  -6  -8   0  162.08   12.20
  -6  -8   0  170.98    8.30
   6   8   0  162.48   11.50
  -6   8   0  168.58   10.60
   6   8   0  170.38    8.30
   6   8   0  173.08   12.90
   6   8   0  162.18   17.90
  -7  -8   0   28.10    6.70
   7  -8   0   16.40    4.20
  -7  -8   0   18.60    4.20
  -7  -8   0   13.70    4.10
   7  -8   0   19.30    5.20
   7   8   0   16.20    5.10
  -7   8   0   21.70    4.80
   7   8   0   21.00    3.30
   7   8   0   25.00    6.30
   7   8   0   16.30    5.00
   8  -8   0  642.24   26.20
   8  -8   0  590.14   22.80
  -8  -8   0  610.64   21.90
  -8  -8   0  566.54   27.00
  -8  -8   0  622.64   21.30
   8   8   0  607.84   25.70
   8   8   0  578.94   25.80
   8   8   0  668.83   29.00
  -8   8   0  594.14   22.30
   9  -8   0   34.40    6.40
  -9  -8   0   34.90    5.50
  -9  -8   0   40.60    7.60
   9  -8   0   43.00    8.10
  -9  -8   0   35.80    6.30
   9   8   0   37.20    7.40
   9   8   0   42.10    9.60
  -9   8   0   27.90    5.40
   9   8   0   52.69    9.30
  10  -8   0  758.82   34.80
 -10  -8   0  717.33   21.20
  10  -8   0  744.43   26.40
 -10  -8   0  715.23   21.50
  10  -8   0  713.33   30.80
  10   8   0  787.02   35.00
  10   8   0  683.13   41.60
 -10   8   0  750.72   25.80
  10   8   0  687.13   30.70
  11  -8   0   57.19   10.20
  11  -8   0   25.70    7.40
  11   8   0   40.60    9.00
  11   8   0   47.50   10.50
 -11   8   0   46.60    7.10
  12  -8   0  128.19   26.10
  12  -8   0  192.88   17.70
  12   8   0  205.28   31.30
 -12   8   0  189.38   11.50
  12   8   0  199.28   17.50
   0  -9   0    0.70    1.70
   0  -9   0    1.70    2.20
   0  -9   0   -0.10    1.90
   0  -9   0    1.90    2.00
   0   9   0    0.40    1.50
   1  -9   0   31.70    4.60
  -1  -9   0   23.50    5.00
   1  -9   0   38.30    5.80
  -1  -9   0   21.50    4.60
   1  -9   0   30.70    5.30
  -1  -9   0   30.60    5.10
  -1  -9   0   30.30    4.70
   1  -9   0   49.70    7.40
   1   9   0   31.50    4.30
  -1   9   0   48.50    6.40
   1   9   0   37.20    6.60
  -2  -9   0  788.62   26.50
  -2  -9   0  777.82   25.20
   2  -9   0  770.72   28.60
   2  -9   0  851.91   27.10
  -2  -9   0  828.42   27.60
   2  -9   0  843.42   27.70
   2   9   0  795.22   25.30
  -2   9   0  786.32   26.20
   2   9   0  853.01   28.30
   2   9   0  806.82   28.70
  -3  -9   0  682.93   25.60
  -3  -9   0  661.43   21.90
  -3  -9   0  654.23   24.00
   3  -9   0  673.13   24.40
   3  -9   0  686.53   24.00
  -3  -9   0  652.83   23.50
  -3   9   0  654.83   26.60
  -3   9   0  657.03   18.40
   3   9   0  650.23   21.90
   3   9   0  686.23   25.90
   3   9   0  660.13   24.40
   4  -9   0 2737.33   69.39
  -4  -9   0 2651.43   70.49
  -4  -9   0 2641.24   68.19
   4  -9   0 2693.33   67.99
  -4  -9   0 2672.13   67.39
   4   9   0 2627.74   64.69
   4   9   0 2683.63   69.19
   4   9   0 2611.34   68.69
  -4   9   0 2737.73   59.39
   4   9   0 2703.63   71.19
  -4   9   0 2659.13   67.59
  -4   9   0 2744.33   59.49
  -5  -9   0  502.15   22.60
  -5  -9   0  527.45   18.10
  -5  -9   0  494.95   19.80
   5  -9   0  519.05   21.60
   5  -9   0  501.85   20.50
  -5  -9   0  508.05   22.40
   5   9   0  537.15   18.10
  -5   9   0  466.45   19.60
   5   9   0  486.85   21.60
   5   9   0  550.24   23.50
   5   9   0  522.25   21.70
  -6  -9   0  727.73   24.70
   6  -9   0  707.43   25.50
  -6  -9   0  673.83   28.00
   6  -9   0  731.63   27.20
  -6  -9   0  709.73   21.70
   6   9   0  707.53   21.70
   6   9   0  672.83   26.90
  -6   9   0  649.74   24.40
   6   9   0  670.73   26.30
   6   9   0  660.73   28.20
  -7  -9   0  165.58   10.60
   7  -9   0  145.69   12.00
   7  -9   0  155.38   10.90
  -7  -9   0  147.69   12.80
   7   9   0  167.18   13.80
   7   9   0  158.28    8.20
  -7   9   0  161.58   10.90
   7   9   0  159.28   12.30
   7   9   0  135.69   12.00
  -8  -9   0   79.19    8.10
  -8  -9   0   79.49   12.50
   8  -9   0   84.39    8.50
   8  -9   0   61.79    9.40
  -8  -9   0   77.79    7.50
  -8   9   0   66.19    7.50
   8   9   0   81.39   10.50
   8   9   0   99.39   15.70
   8   9   0   73.09    5.00
   8   9   0   77.49   10.30
  -9  -9   0   34.80    5.50
  -9  -9   0   43.70    6.20
  -9  -9   0   42.20    9.20
   9  -9   0   42.30    8.30
   9  -9   0   39.90    6.80
  -9   9   0   38.80    6.70
   9   9   0   43.30    9.20
   9   9   0   39.10    8.00
   9   9   0   45.20    9.30
  10  -9   0    1.10    3.30
  10  -9   0    4.80    4.80
 -10  -9   0    2.40    3.10
 -10   9   0    5.10    3.10
  10   9   0    4.70    4.70
  10   9   0    0.70    3.90
  11  -9   0   57.69   11.30
  11  -9   0   39.90    9.20
  11   9   0   64.69   10.70
  11   9   0   72.49   13.60
 -11   9   0   67.99    8.40
  12  -9   0   83.49   13.10
  12   9   0   74.69   12.10
  12   9   0   90.99   15.50
 -12   9   0   74.29    8.80
   0 -10   0  304.17   15.30
   0 -10   0  289.67   15.30
   0 -10   0  317.77   14.80
   0 -10   0  329.47   16.80
   0  10   0  338.17   15.40
   1 -10   0 1198.18   35.80
  -1 -10   0 1143.29   36.50
  -1 -10   0 1239.48   36.60
   1 -10   0 1139.99   38.00
  -1 -10   0 1210.98   38.10
   1 -10   0 1161.18   36.60
  -1 -10   0 1182.08   35.00
   1 -10   0 1236.28   37.00
  -1  10   0 1138.39   35.20
   1  10   0 1099.19   37.80
   1  10   0 1251.47   39.00
   2 -10   0  206.88   12.00
   2 -10   0  182.38   12.60
  -2 -10   0  195.98   12.40
  -2 -10   0  169.68   12.20
  -2 -10   0  195.88   12.10
  -2 -10   0  179.08   10.60
   2 -10   0  202.68   12.40
   2  10   0  203.28   12.70
  -2  10   0  199.18    9.30
   2  10   0  196.28   13.20
  -2  10   0  189.08   11.40
   2  10   0  190.48   11.00
   3 -10   0  786.92   28.20
   3 -10   0  790.02   27.40
  -3 -10   0  769.52   28.90
  -3 -10   0  770.52   27.70
  -3 -10   0  755.62   25.20
  -3 -10   0  833.22   27.70
  -3  10   0  818.82   22.00
   3  10   0  807.22   28.60
  -3  10   0  774.22   27.10
   3  10   0  726.63   26.80
   3  10   0  748.33   25.30
   3  10   0  808.62   29.70
  -4 -10   0  101.29    9.30
  -4 -10   0  104.19   10.00
   4 -10   0  106.39    9.10
  -4 -10   0  106.39    7.90
  -4 -10   0  109.59    9.20
   4 -10   0  102.29    9.50
   4  10   0  105.99   10.30
   4  10   0  104.59    9.60
   4  10   0  111.39   10.10
  -4  10   0  103.39    5.20
   4  10   0   99.79    7.70
  -4  10   0   90.89    8.30
   5 -10   0   12.80    4.10
  -5 -10   0   23.40    4.50
   5 -10   0    7.20    4.00
  -5 -10   0   14.30    4.40
  -5 -10   0   18.40    4.70
  -5 -10   0   14.60    4.50
  -5  10   0   14.80    4.00
   5  10   0    9.60    4.10
   5  10   0   21.30    5.30
   5  10   0   10.10    3.90
   5  10   0   20.60    4.10
  -6 -10   0    7.50    4.30
   6 -10   0   10.90    4.10
  -6 -10   0   10.40    3.10
  -6 -10   0   18.30    5.10
   6 -10   0   17.90    5.60
  -6 -10   0   11.50    4.00
   6  10   0    5.80    3.80
   6  10   0   14.50    5.40
   6  10   0    6.30    2.70
   6  10   0    2.60    3.40
  -6  10   0    9.90    3.70
   7 -10   0  117.59   10.20
   7 -10   0  111.59   11.10
  -7 -10   0  118.09   10.00
  -7 -10   0  123.89   11.90
  -7 -10   0  127.59    9.80
   7  10   0  119.59   12.20
   7  10   0  121.49    7.80
  -7  10   0  125.39   10.10
   7  10   0  121.89   12.10
   7  10   0  116.59   11.20
  -8 -10   0   57.99    7.60
   8 -10   0   61.69    9.00
   8 -10   0   55.29    9.50
  -8 -10   0   54.69    9.90
  -8 -10   0   46.40    6.80
   8  10   0   53.69    5.10
   8  10   0   60.59   10.40
   8  10   0   36.70    7.80
   8  10   0   45.90    8.90
  -8  10   0   66.49    8.90
  -9 -10   0  438.06   18.40
   9 -10   0  471.35   21.60
   9 -10   0  489.25   24.70
   9  10   0  473.95   26.80
   9  10   0  436.76   34.90
   9  10   0  451.75   23.60
  -9  10   0  432.06   20.30
  10 -10   0  123.09   11.10
 -10 -10   0  112.99    9.00
 -10 -10   0  128.49    8.80
  10 -10   0  118.09   14.50
  10  10   0  111.89   13.90
  10  10   0  110.69   14.60
 -10  10   0  104.29   10.10
  11 -10   0  430.36   27.90
  11 -10   0  417.96   25.70
  11  10   0  464.95   28.60
  11  10   0  474.15   26.30
 -11  10   0  436.86   20.50
  12 -10   0   34.50   10.40
 -12  10   0   42.80    8.00
   0 -11   0   -1.70    2.30
   0 -11   0   -0.90    1.70
   0 -11   0   -4.60    2.30
   0 -11   0    3.70    3.40
   0  11   0    0.30    2.60
  -1 -11   0   17.50    4.90
  -1 -11   0   11.40    3.70
   1 -11   0   21.60    5.10
   1 -11   0   29.80    6.70
  -1 -11   0   17.40    4.50
  -1 -11   0   20.40    5.10
   1 -11   0   17.00    4.80
   1 -11   0   24.50    5.60
   1  11   0   18.70    5.40
   1  11   0   26.70    5.50
  -1  11   0   16.40    3.60
  -1  11   0   12.30    3.70
  -2 -11   0    3.50    2.50
   2 -11   0    6.10    3.50
  -2 -11   0   11.50    4.10
   2 -11   0   12.40    4.50
   2 -11   0    1.70    2.20
  -2 -11   0   22.50    5.20
  -2 -11   0    8.80    4.40
  -2  11   0    3.80    2.90
   2  11   0    8.00    4.10
   2  11   0   10.00    3.60
  -2  11   0    8.20    2.60
   2  11   0    9.10    3.60
  -3 -11   0 1407.56   45.20
   3 -11   0 1440.76   46.10
  -3 -11   0 1461.15   41.30
  -3 -11   0 1464.45   44.40
   3 -11   0 1447.66   43.40
  -3 -11   0 1503.65   43.70
   3 -11   0 1430.46   44.20
   3  11   0 1450.05   46.30
  -3  11   0 1465.55   36.90
  -3  11   0 1442.96   43.10
   3  11   0 1501.45   45.10
   3  11   0 1412.06   43.10
   3  11   0 1388.46   40.90
  -4 -11   0   16.90    5.00
  -4 -11   0   19.90    5.40
   4 -11   0   26.90    6.10
  -4 -11   0    8.90    3.20
   4 -11   0   17.00    4.30
  -4 -11   0   12.50    4.20
  -4  11   0   14.90    4.10
   4  11   0   12.20    4.60
   4  11   0   11.00    3.40
   4  11   0   13.20    4.50
  -4  11   0   17.60    2.90
   4  11   0   11.40    4.50
   5 -11   0 1446.36   44.30
  -5 -11   0 1453.05   43.50
  -5 -11   0 1498.65   41.20
   5 -11   0 1486.95   46.20
  -5 -11   0 1444.76   44.60
  -5 -11   0 1439.76   47.20
   5  11   0 1493.75   46.20
  -5  11   0 1468.45   32.40
   5  11   0 1413.76   45.30
   5  11   0 1478.95   48.20
  -5  11   0 1400.26   43.50
   5  11   0 1450.15   41.40
  -6 -11   0    9.40    4.20
  -6 -11   0    9.30    4.00
   6 -11   0    8.50    3.70
   6 -11   0    3.60    4.30
  -6 -11   0    7.50    4.30
  -6 -11   0   11.50    3.40
  -6  11   0    9.40    3.80
   6  11   0    6.30    4.60
   6  11   0   10.90    5.10
   6  11   0   12.40    3.70
  -7 -11   0  325.87   16.50
  -7 -11   0  324.07   20.20
   7 -11   0  315.27   17.60
  -7 -11   0  356.86   18.10
   7 -11   0  345.57   19.80
   7  11   0  310.27   19.40
   7  11   0  338.17   14.50
  -7  11   0  324.97   17.60
   7  11   0  344.17   19.60
  -8 -11   0    4.10    4.30
   8 -11   0    1.90    3.50
  -8 -11   0    1.90    3.70
  -8 -11   0   10.30    5.40
   8 -11   0   14.60    6.20
   8  11   0    5.40    5.20
  -8  11   0    3.50    3.60
   8  11   0    5.30    4.30
   8  11   0   14.80    6.40
   8  11   0    3.10    2.60
  -9 -11   0   75.49    8.60
  -9 -11   0   78.69    8.80
   9 -11   0   72.59   11.40
   9 -11   0   84.39   10.60
  -9  11   0   60.49    9.00
   9  11   0   73.39   11.20
   9  11   0   55.29   10.20
   9  11   0   81.59    5.80
 -10 -11   0    6.40    3.80
  10 -11   0    3.70    4.10
  10 -11   0    6.70    6.30
  10  11   0    7.00    5.20
 -10  11   0   14.00    4.70
  10  11   0   -4.30    5.20
 -11 -11   0   80.89    7.00
  11 -11   0   96.19   14.30
 -11 -11   0   96.29    6.80
  11 -11   0   92.79   16.70
  11  11   0  140.49   27.70
  11  11   0  102.09   14.10
   0 -12   0  153.48   12.60
   0 -12   0  140.09   11.10
   0 -12   0  138.99   11.60
   0 -12   0  173.08   11.70
   0  12   0  166.98   10.70
   0  12   0  151.78   10.90
   1 -12   0 1110.99   35.70
   1 -12   0 1021.80   37.40
   1 -12   0 1080.19   36.80
  -1 -12   0 1097.19   35.10
   1 -12   0 1150.78   37.30
  -1 -12   0 1116.79   36.60
  -1 -12   0 1070.39   37.70
  -1 -12   0 1068.29   36.50
   1  12   0 1050.69   34.60
  -1  12   0 1093.19   35.40
  -1  12   0 1078.19   32.10
   1  12   0 1082.29   34.10
  -2 -12   0  370.26   18.50
  -2 -12   0  345.97   18.60
   2 -12   0  364.76   18.20
  -2 -12   0  356.26   17.00
   2 -12   0  373.16   20.20
  -2 -12   0  386.16   20.20
   2 -12   0  365.66   18.90
   2 -12   0  392.76   19.60
  -2  12   0  361.76   17.90
  -2  12   0  349.57   14.50
   2  12   0  377.66   20.50
   2  12   0  352.46   17.50
   2  12   0  364.06   17.20
  -3 -12   0  253.27   16.30
   3 -12   0  275.87   15.80
   3 -12   0  259.97   16.90
  -3 -12   0  288.47   16.00
  -3 -12   0  268.17   14.30
  -3 -12   0  262.97   16.00
   3 -12   0  280.37   16.60
  -3  12   0  267.47   11.40
   3  12   0  296.77   18.10
   3  12   0  266.07   15.50
   3  12   0  248.38   16.10
   3  12   0  267.17   14.30
  -4 -12   0   45.40    7.00
  -4 -12   0   46.90    8.00
  -4 -12   0   45.10    7.50
  -4 -12   0   33.20    6.40
   4 -12   0   55.19    8.40
   4 -12   0   42.50    8.00
  -4  12   0   44.70    4.30
   4  12   0   50.99    8.40
   4  12   0   47.90    6.50
   4  12   0   38.20    7.50
   4  12   0   51.99    9.60
  -4  12   0   34.20    6.00
   5 -12   0   44.90    8.80
  -5 -12   0   44.50    8.90
  -5 -12   0   40.10    7.40
   5 -12   0   30.10    6.90
  -5 -12   0   29.80    5.70
  -5 -12   0   37.90    7.00
  -5  12   0   38.20    3.80
   5  12   0   48.30    9.50
  -5  12   0   34.00    6.20
   5  12   0   35.30    7.60
   5  12   0   33.70    5.80
  -5  12   0   37.20    3.00
   5  12   0   38.80    7.90
   6 -12   0   45.80    8.10
  -6 -12   0   38.60    7.30
  -6 -12   0   40.00    7.50
  -6 -12   0   47.30    6.50
   6 -12   0   55.39    9.60
   6  12   0   51.89    8.90
   6  12   0   40.60    8.40
   6  12   0   38.70    7.80
   6  12   0   49.30    6.80
  -6  12   0   42.50    6.80
   7 -12   0  273.87   16.90
   7 -12   0  266.87   18.00
  -7 -12   0  262.77   15.50
  -7 -12   0  244.78   18.30
  -7 -12   0  262.87   16.30
   7  12   0  264.17   19.20
   7  12   0  266.07   21.00
  -7  12   0  256.57   16.20
   7  12   0  251.97   17.80
  -8 -12   0   81.09    9.00
   8 -12   0   68.09   11.20
   8 -12   0   92.19   10.30
  -8 -12   0  103.79   11.60
   8  12   0   76.19    7.20
  -8  12   0  105.89   12.60
   8  12   0   92.89   12.60
   8  12   0   80.29   13.30
  -9 -12   0  377.46   17.90
  -9 -12   0  368.46   18.60
   9 -12   0  376.56   22.90
   9  12   0  352.76   22.10
   9  12   0  341.97   13.70
   9  12   0  393.46   24.90
  -9  12   0  328.87   19.30
  10 -12   0   85.09   11.50
 -10 -12   0   60.29    8.40
 -10 -12   0   78.39    8.60
  10 -12   0   89.19   13.80
  10  12   0   63.49   11.20
 -10  12   0   59.49    9.60
  10  12   0  101.19   15.70
  11 -12   0  302.77   23.00
 -11 -12   0  297.47   13.40
  11  12   0  309.97   22.20
 -11  12   0  293.77   18.60
  11  12   0  321.97   24.70
   0 -13   0   -1.60    2.80
   0 -13   0    9.50    4.80
   0 -13   0    3.20    3.10
   0 -13   0   -3.50    2.50
   0  13   0    3.50    2.50
   0  13   0    1.80    2.40
  -1 -13   0  109.39    9.70
   1 -13   0   95.69   10.20
  -1 -13   0   96.29   10.60
   1 -13   0  101.49   10.80
  -1 -13   0   95.59   10.20
  -1 -13   0   99.39   10.20
   1 -13   0   98.99   10.50
   1 -13   0   94.69    9.50
   1  13   0   98.89    9.40
  -1  13   0   97.79    9.50
   1  13   0   96.79    9.20
  -1  13   0  102.59    9.70
  -2 -13   0  215.38   14.90
  -2 -13   0  195.08   15.00
   2 -13   0  226.08   15.40
  -2 -13   0  218.98   13.60
   2 -13   0  237.08   15.60
   2 -13   0  219.58   15.90
   2 -13   0  224.18   14.60
  -2 -13   0  234.28   15.40
  -2  13   0  202.28   11.20
   2  13   0  236.08   13.90
   2  13   0  214.18   13.90
  -2  13   0  217.38   14.10
   2  13   0  256.57   17.20
  -3 -13   0  137.29   10.70
   3 -13   0  159.88   12.40
  -3 -13   0  141.99   12.50
  -3 -13   0  136.89   11.50
   3 -13   0  135.39   12.10
  -3 -13   0  129.49   12.40
   3 -13   0  139.29   13.00
   3  13   0  136.49   13.10
  -3  13   0  153.58   11.90
   3  13   0  130.99   10.30
   3  13   0  115.19   10.90
  -3  13   0  137.19    8.40
  -4 -13   0  608.34   25.20
   4 -13   0  502.25   25.90
  -4 -13   0  562.74   26.90
   4 -13   0  549.35   24.60
  -4 -13   0  577.44   22.90
  -4 -13   0  534.75   24.70
   4 -13   0  579.84   26.30
   4  13   0  559.94   22.70
   4  13   0  579.64   27.60
  -4  13   0  531.25   24.00
   4  13   0  543.95   24.50
  -4  13   0  534.75   17.40
   4  13   0  570.34   26.30
  -5 -13   0  595.64   26.20
  -5 -13   0  665.03   37.30
   5 -13   0  549.65   25.20
  -5 -13   0  564.04   24.70
   5 -13   0  603.14   27.40
  -5 -13   0  585.04   23.00
   5  13   0  553.24   27.80
  -5  13   0  557.14   24.90
  -5  13   0  595.04   16.40
  -5  13   0  558.44   15.80
   5  13   0  560.74   22.90
   5  13   0  556.44   34.10
   5  13   0  581.44   26.80
   6 -13   0  500.95   24.10
   6 -13   0  507.45   25.60
  -6 -13   0  529.85   23.50
  -6 -13   0  570.54   28.00
  -6 -13   0  485.85   23.80
  -6 -13   0  495.55   20.50
   6  13   0  480.15   20.60
   6  13   0  481.15   26.50
   6  13   0  443.06   24.20
  -6  13   0  511.85   25.30
   6  13   0  516.45   25.30
   7 -13   0  173.18   24.50
  -7 -13   0  164.48   14.30
   7 -13   0  159.68   15.10
  -7 -13   0  185.28   13.20
   7  13   0  180.48   15.60
   7  13   0  225.18   18.10
  -7  13   0  177.38   14.20
   7  13   0  188.18   11.80
  -8 -13   0   25.70    7.20
   8 -13   0   52.39    9.60
   8 -13   0   47.30    9.40
  -8 -13   0   30.30    7.00
  -8  13   0   49.60    8.10
   8  13   0   43.90    9.30
   8  13   0   50.89    9.90
   8  13   0   34.30    5.90
   9 -13   0   22.70    7.80
  -9 -13   0   29.60    6.60
  -9 -13   0   45.00    8.20
   9 -13   0   31.10    7.40
  -9  13   0   39.40    8.00
   9  13   0   40.40    9.70
   9  13   0   36.00    5.40
   9  13   0   46.30   11.00
 -10 -13   0    2.50    5.30
  10 -13   0    3.70    7.10
 -10 -13   0    2.80    4.70
  10 -13   0   -0.30    4.20
  10  13   0   -3.30    5.10
  10  13   0   10.60    7.00
   0 -14   0  687.53   27.70
   0 -14   0  683.93   30.40
   0 -14   0  695.93   29.50
   0 -14   0  707.03   29.20
   0  14   0  688.33   27.50
   0  14   0  674.23   25.30
   1 -14   0   58.49    9.60
  -1 -14   0   30.70    7.30
   1 -14   0   37.10    7.30
  -1 -14   0   41.00    7.70
   1 -14   0   59.89    9.90
   1 -14   0   30.50    6.70
  -1 -14   0   39.60    8.60
  -1 -14   0   33.00    7.50
  -1  14   0   23.60    5.50
   1  14   0   34.20    7.10
  -1  14   0   36.50    6.20
   1  14   0   42.10    7.20
   2 -14   0  832.62   33.40
  -2 -14   0  881.61   35.70
   2 -14   0  802.12   34.40
  -2 -14   0  903.31   32.00
   2 -14   0  911.11   34.70
  -2 -14   0  883.41   34.00
  -2 -14   0  906.11   33.80
   2 -14   0  915.51   33.40
   2  14   0  818.12   31.00
  -2  14   0  840.32   32.20
   2  14   0  859.51   31.60
   2  14   0  966.30   37.30
   3 -14   0   10.90    5.50
  -3 -14   0    4.00    3.50
  -3 -14   0   14.00    5.10
  -3 -14   0    5.90    4.50
   3 -14   0    8.40    4.80
   3 -14   0    4.20    3.30
  -3 -14   0    4.70    5.00
   3 -14   0    9.40    5.10
   3  14   0    4.80    3.40
   3  14   0    6.00    5.00
  -3  14   0    4.70    3.90
  -3  14   0    6.00    2.90
   3  14   0    8.80    4.60
   4 -14   0   55.89    9.50
   4 -14   0   45.40    7.70
  -4 -14   0   51.29    7.70
  -4 -14   0   43.60    9.40
  -4 -14   0   66.29    9.70
  -4 -14   0   82.29   10.60
   4 -14   0   71.49   11.20
   4  14   0   84.99   13.30
  -4  14   0   67.49    5.80
   4  14   0   73.69    9.70
   5 -14   0   18.50    6.40
  -5 -14   0   28.10    5.80
   5 -14   0   25.50    8.20
  -5 -14   0   25.60    6.40
   5 -14   0   25.60    6.70
  -5 -14   0   15.20    6.40
  -5 -14   0   24.90    7.40
   5  14   0   10.00    6.40
   5  14   0   12.30    6.20
  -5  14   0   25.20    3.40
   5  14   0   19.50    6.60
  -5  14   0   31.00    3.70
  -5  14   0   16.20    5.40
   5  14   0   17.10    5.30
   6 -14   0  164.88   14.10
   6 -14   0  200.98   16.40
  -6 -14   0  170.18   13.80
  -6 -14   0  154.58   17.40
  -6 -14   0  206.68   15.50
  -6 -14   0  170.88   11.90
   6  14   0  187.48   16.10
   6  14   0  169.68   12.20
   6  14   0  183.98   16.50
  -6  14   0  165.88   14.10
   7 -14   0   -5.00    4.80
  -7 -14   0    2.20    4.30
  -7 -14   0   -2.50    5.20
   7 -14   0    1.40    3.90
   7  14   0    9.30    6.20
   7  14   0    8.70    5.70
   7  14   0    6.20    3.90
  -7  14   0   -0.40    4.20
  -8 -14   0  278.17   18.50
   8 -14   0  286.87   19.30
   8 -14   0  270.47   20.40
  -8 -14   0  279.57   17.20
   8  14   0  309.67   22.90
   8  14   0  310.67   15.60
   8  14   0  301.07   21.00
  -9 -14   0   20.50    5.90
   9 -14   0   11.30    5.80
  -9 -14   0   14.70    7.00
   9 -14   0   15.40    7.60
   9  14   0   15.30    6.80
   9  14   0   12.90    4.50
   9  14   0   23.60    8.30
  10 -14   0  216.48   17.40
  10 -14   0  256.47   21.30
 -10 -14   0  211.38   15.70
 -10 -14   0  192.08   14.20
  10  14   0  217.98   20.70
  10  14   0  186.28   23.70
   0 -15   0   -2.10    2.50
   0 -15   0   -1.10    3.50
   0 -15   0    1.10    3.50
   0  15   0    2.80    3.40
   0  15   0    1.70    3.90
   1 -15   0    8.40    4.70
  -1 -15   0   15.20    7.70
   1 -15   0   10.10    9.20
   1 -15   0   11.50    5.30
  -1 -15   0   11.60    5.30
  -1 -15   0   20.90    7.20
  -1 -15   0   17.60    5.20
   1  15   0   17.80    5.70
   1  15   0   15.20    5.30
  -1  15   0    5.70    3.70
  -2 -15   0  229.08   19.90
  -2 -15   0  240.08   16.80
  -2 -15   0  241.38   15.40
   2 -15   0  200.68   15.90
   2 -15   0  241.08   17.80
  -2 -15   0  247.38   20.30
   2  15   0  237.98   15.70
  -2  15   0  243.88   16.20
  -2  15   0  225.68   12.90
   2  15   0  213.28   14.70
  -3 -15   0   35.70    6.80
  -3 -15   0   50.39    9.80
   3 -15   0   43.20    8.60
   3 -15   0   50.89    8.80
   3 -15   0   32.00    8.30
   3 -15   0   51.19   10.30
  -3 -15   0   43.60   10.50
  -3 -15   0   40.10    8.50
   3  15   0   58.49    9.10
   3  15   0   75.49   13.10
  -3  15   0   46.50    8.00
  -3  15   0   58.69    6.50
   4 -15   0 1006.10   40.10
   4 -15   0 1108.49   41.50
   4 -15   0 1005.70   42.10
  -4 -15   0 1053.69   42.00
  -4 -15   0 1083.79   40.10
  -4 -15   0 1079.19   37.10
   4 -15   0 1113.39   40.10
  -4  15   0 1078.09   39.20
  -4  15   0 1070.69   30.50
   4  15   0 1169.18   44.60
   4  15   0 1091.19   37.30
   4  15   0 1052.99   39.30
  -5 -15   0    1.20    5.40
   5 -15   0   -1.30    3.70
   5 -15   0   -0.30    4.50
  -5 -15   0    1.20    3.40
  -5 -15   0    7.40    6.50
   5  15   0   -2.60    4.90
   5  15   0    0.30    3.40
  -5  15   0    4.80    4.20
  -5  15   0    2.30    2.00
  -5  15   0   -3.70    1.70
   5  15   0    7.60    5.50
  -6 -15   0  472.25   21.70
   6 -15   0  473.35   26.50
   6 -15   0  474.95   24.90
  -6 -15   0  476.65   25.60
   6  15   0  496.15   28.40
   6  15   0  483.75   22.20
   6  15   0  499.55   27.30
  -7 -15   0   26.40    8.00
  -7 -15   0   20.40   10.20
   7 -15   0   22.40    7.90
   7 -15   0    8.90    5.10
   7  15   0   19.30    7.60
   7  15   0   17.30    8.00
   7  15   0    8.80    4.90
   8 -15   0  124.29   13.50
   8 -15   0  153.28   16.90
  -8 -15   0  143.09   23.40
   8  15   0  122.99   11.20
   8  15   0  118.09   15.70
   8  15   0  102.29   14.60
  -9 -15   0    1.50    7.40
   9 -15   0    3.40    5.50
   9 -15   0  -17.00    6.30
  -9 -15   0    6.80    5.50
   9  15   0    8.10    6.80
   9  15   0    2.80    7.00
   9  15   0    0.00    4.50
   0 -16   0  459.95   25.60
   0 -16   0  454.85   24.40
   0 -16   0  449.36   23.00
   0 -16   0  439.96   24.30
   0  16   0  430.26   22.40
   0  16   0  431.66   20.80
   1 -16   0  108.49   12.40
  -1 -16   0  144.39   14.00
   1 -16   0  140.19   13.00
   1 -16   0  138.39   13.60
  -1 -16   0  150.18   14.60
   1 -16   0  155.38   15.10
  -1 -16   0  130.39   14.00
  -1 -16   0  158.68   13.20
   1  16   0  124.09   11.90
  -1  16   0  123.39   12.40
  -1  16   0  126.69   10.70
   1  16   0  123.99   12.10
  -2 -16   0  278.97   26.10
   2 -16   0  315.77   21.00
  -2 -16   0  359.26   21.00
   2 -16   0  309.37   20.50
   2 -16   0  304.87   19.70
  -2 -16   0  293.47   20.10
  -2 -16   0  328.87   21.50
   2 -16   0  320.87   19.70
  -2  16   0  281.97   15.40
   2  16   0  297.57   18.00
  -2  16   0  325.07   19.60
  -3 -16   0   -4.00    3.70
  -3 -16   0    0.30    4.40
  -3 -16   0    9.10    5.80
  -3 -16   0   -1.50    3.70
   3 -16   0    7.70    5.70
   3 -16   0    8.10    6.50
   3 -16   0   -1.30    3.90
   3 -16   0   11.60    6.60
   3  16   0   -0.10    3.70
   3  16   0   10.80    6.00
  -3  16   0    1.40    3.00
  -3  16   0    3.50    4.90
   3  16   0    2.10    4.70
   4 -16   0   46.20   10.40
  -4 -16   0   28.80    7.10
  -4 -16   0   31.50    7.80
   4 -16   0   26.90    6.80
  -4 -16   0   22.50    7.40
  -4  16   0   38.10    5.50
   4  16   0   25.80    8.40
  -5 -16   0   13.60    5.20
  -5 -16   0    9.80    6.60
   5 -16   0   16.50    6.80
  -5 -16   0    3.50    5.40
   5 -16   0   23.90    7.80
  -5  16   0   15.80    3.40
   5  16   0   12.40    6.10
  -5  16   0   10.60    3.20
   5  16   0   16.20    6.40
  -6 -16   0   98.59   13.50
   6 -16   0  101.79   14.80
  -6 -16   0  109.59   10.90
   6 -16   0  112.99   14.70
  -6 -16   0   77.89   11.30
   6  16   0  106.59   11.40
   6  16   0   82.39   13.60
   6  16   0   87.29   13.60
  -7 -16   0   38.20    9.90
  -7 -16   0   44.10    8.70
   7 -16   0   45.30   10.10
   7 -16   0   32.70    9.60
   7  16   0   61.79    9.30
   7  16   0   76.69   13.90
   7  16   0   53.89   10.90
   8 -16   0  155.08   15.70
  -8 -16   0  154.38   17.20
  -8 -16   0  146.59   13.90
   8 -16   0  168.18   17.60
   8  16   0  157.98   17.40
   8  16   0  136.89   18.70
   8  16   0  188.68   14.00
   0 -17   0    2.80    4.00
   0 -17   0   -5.80    4.70
   0  17   0   -8.70    3.70
   1 -17   0   60.89   11.10
   1 -17   0   73.29   11.50
  -1 -17   0   87.69   12.80
  -1 -17   0   74.69   10.70
   1  17   0   81.49   14.50
  -1  17   0   83.29   10.30
   1  17   0   74.99   10.80
  -2 -17   0   14.90    6.30
   2 -17   0   10.50    6.50
   2 -17   0   14.30    5.70
  -2 -17   0    6.60    5.00
   2  17   0    7.80    4.10
  -2  17   0   12.50    4.90
   2  17   0   19.00    6.30
  -3 -17   0  236.48   17.90
   3 -17   0  264.77   18.60
   3 -17   0  229.18   18.20
  -3 -17   0  225.48   16.30
  -3  17   0  237.28   13.30
   3  17   0  224.18   16.40
  -4 -17   0  260.27   18.90
  -4 -17   0  261.47   17.40
   4 -17   0  269.87   19.20
   4 -17   0  242.28   19.90
   4  17   0  229.98   19.90
  -4  17   0  260.47   13.10
   4  17   0  266.87   17.90
  -5 -17   0  182.38   15.90
   5 -17   0  183.38   16.40
   5 -17   0  182.28   17.40
  -5 -17   0  158.18   13.50
  -5  17   0  180.28    9.00
   5  17   0  169.78   18.20
   5  17   0  181.88   14.80
  -5  17   0  180.98    9.60
  -6 -17   0   71.79   10.90
   6 -17   0   74.69   13.50
   6 -17   0   65.19   11.00
  -6 -17   0   64.19    9.80
   6  17   0   75.79   10.80
   6  17   0   66.89   13.10
   7 -17   0  146.39   15.20
  -7 -17   0  116.99   13.40
   7 -17   0  120.89   16.50
   7  17   0  124.39   13.20
   7  17   0  123.49   17.20
   7  17   0  127.19   18.30
   8 -17   0   36.50    8.50
  -8 -17   0   28.40    8.20
   8 -17   0   33.20   13.70
   8  17   0   30.60    9.10
   8  17   0   12.30    9.00
   8  17   0   48.50   12.50
   0 -18   0    3.90    3.90
   0 -18   0    3.40    5.40
   0  18   0   -3.50    5.90
   1 -18   0  304.57   21.60
  -1 -18   0  297.27   19.60
   1 -18   0  327.47   21.00
  -1 -18   0  285.37   20.40
   1  18   0  244.48   17.80
  -1  18   0  310.17   17.70
   2 -18   0   57.39   10.30
   2 -18   0   75.99   13.10
  -2 -18   0   74.39   11.10
  -2 -18   0   76.49   12.00
  -2  18   0   75.59    9.30
   3 -18   0   93.59   12.40
  -3 -18   0  100.09   13.30
  -3 -18   0  107.49   13.70
   3 -18   0  111.09   15.20
  -3  18   0  105.79    9.70
  -4 -18   0   -7.20    4.80
   4 -18   0   -0.60    6.40
  -4 -18   0    0.20    4.20
   4 -18   0   -1.40    4.40
   4  18   0    1.10    5.30
  -4  18   0    2.10    3.60
   5 -18   0   -0.50    4.50
  -5 -18   0    0.40    5.60
  -5 -18   0    8.90    4.20
   5 -18   0    9.00    7.10
  -5  18   0    2.10    3.10
   5  18   0    7.80    6.10
  -5  18   0    6.50    3.80
  -6 -18   0    5.50    4.60
   6 -18   0    5.80    6.90
  -6 -18   0    2.10    6.40
   6 -18   0    8.60    6.00
   6  18   0    5.70    7.80
  -7 -18   0   40.60    9.90
   7 -18   0   61.09   14.40
   7 -18   0   56.89   12.60
   7  18   0   52.69   11.80
   0 -19   0   -3.40    3.70
   0 -19   0    0.00    6.20
   0  19   0   -7.80    4.80
  -1 -19   0   51.29   10.60
  -1 -19   0   19.60    8.40
   1 -19   0   30.50   10.40
   1 -19   0   31.50    7.80
  -1  19   0   48.70   10.10
  -2 -19   0   44.40   10.70
  -2 -19   0   28.40    7.50
   2 -19   0   33.10    7.70
   2 -19   0   51.99   10.90
  -2  19   0   27.10    6.90
  -3 -19   0  148.09   14.80
   3 -19   0  172.98   16.80
  -3 -19   0  124.29   16.10
   3 -19   0  141.39   17.90
  -3  19   0  149.39   12.20
  -4 -19   0    5.70    5.40
   4 -19   0    0.70    5.00
   4 -19   0   17.50    8.00
  -4 -19   0    1.10    6.20
  -4  19   0    7.40    4.10
   5 -19   0  215.28   32.30
  -5 -19   0  209.18   16.50
   5 -19   0  151.18   23.80
  -5 -19   0  195.78   18.10
   5  19   0  203.28   29.40
  -5  19   0  235.78   14.20
  -5  19   0  179.58   10.20
   6 -19   0   15.80   10.20
  -6 -19   0   19.00    8.50
   6 -19   0   16.70    8.00
  -6 -19   0   27.20    7.10
   6  19   0   30.70   10.00
   0 -20   0  111.79   14.60
   0 -20   0  125.09   17.00
   1 -20   0  125.59   16.90
   1 -20   0  172.28   16.50
  -1 -20   0  138.19   15.20
  -1 -20   0  155.48   17.40
  -1  20   0  145.79   14.20
  -2 -20   0   55.59   10.40
  -2 -20   0   36.10   10.30
  -2  20   0   36.80    9.50
   3 -20   0    4.60    6.50
  -3 -20   0    2.60    5.80
   3 -20   0   17.90    8.80
  -3 -20   0   21.30    8.00
  -3  20   0   14.00    6.00
  -4 -20   0    0.70    5.50
  -4 -20   0   13.20    7.50
   4 -20   0   -5.10    7.10
   4 -20   0   -0.60    5.90
  -4  20   0   -0.10    4.60
  -4  20   0    5.90    4.80
   0 -21   0   -3.90    6.50
   0 -21   0    6.40    6.00
   1 -21   0   -2.00    7.80
  -1 -21   0    1.40    5.60
   1 -21   0    5.40    5.90
  -1 -21   0    6.40    7.90
  13   0  -1  414.56   39.70
  13   0  -1  347.17   17.50
  13   0  -1  355.36   22.50
  12   0  -1    6.40    4.80
  12   0  -1    7.00    4.00
  12   0  -1   -6.70    4.10
  11   0  -1   28.50    5.80
  11   0  -1   47.00   10.10
  11   0  -1   48.20    8.40
  10   0  -1    5.40    3.90
  10   0  -1    1.70    3.80
   9   0  -1   37.10    6.70
  -9   0   1   41.20    3.50
   9   0  -1   42.20    5.80
   9   0  -1   36.30    6.70
   8   0  -1    0.30    1.90
   8   0  -1    0.40    2.50
   8   0  -1    1.10    2.90
  -8   0   1   -0.70    1.60
  -7   0   1 1245.88   31.60
   7   0  -1 1223.58   33.20
   7   0  -1 1231.78   35.90
   7   0  -1 1234.08   38.80
   6   0  -1    1.50    1.90
   6   0  -1   -0.90    1.30
   6   0  -1    1.50    1.60
  -6   0   1    2.20    1.60
   5   0  -1 3020.90   69.79
   5   0  -1 2688.93   75.69
  -5   0   1 3088.29   67.79
   5   0  -1 3092.69   67.99
   4   0  -1   -1.30    1.10
  -4   0   1    1.10    1.20
   4   0  -1    1.20    1.10
   4   0  -1    0.50    1.30
  -3   0   1  387.86    9.40
  -3   0   1  391.36   11.50
   3   0  -1  394.66   11.50
  -3   0   1  389.16   11.90
   3   0  -1  418.36   13.60
   3   0  -1  395.06   12.40
  -3   0   1  389.76   13.20
  -2   0   1    0.40    0.80
   2   0  -1    0.70    0.80
  -2   0   1    1.20    1.00
   2   0  -1    0.70    0.80
  -2   0   1   -0.10    0.60
   2   0  -1    0.30    0.70
   1   0  -1 1894.81   41.60
   2   0   1    1.70    0.50
   2   0   1    1.40    0.90
   2   0   1    1.80    0.60
   3   0   1 3745.13   80.69
   3   0   1 3772.02   84.29
   4   0   1    1.70    0.70
   4   0   1   -0.20    1.20
   4   0   1    1.40    1.10
   5   0   1 1263.87   32.00
   5   0   1 1275.67   31.90
   6   0   1    0.30    1.90
   6   0   1    0.60    1.50
   6   0   1    1.20    1.50
   7   0   1 2400.96   58.19
   7   0   1 2458.65   59.79
   7   0   1 2433.36   64.79
   8   0   1   -1.30    2.20
   8   0   1    0.80    2.60
   8   0   1    3.00    2.10
   9   0   1   96.29   10.70
   9   0   1   92.29    8.40
   9   0   1   86.19    7.20
  10   0   1   -3.80    2.20
  10   0   1   -0.60    2.90
  10   0   1   -1.00    3.10
  11   0   1  296.07   20.20
  11   0   1  278.97   14.20
  11   0   1  261.57   16.20
  12   0   1   -3.00    4.20
  12   0   1    8.00    4.10
  12   0   1   -0.80    4.70
  13   0   1  332.57   20.40
  13   0   1  270.57   15.30
  13   0   1  330.87   31.50
  13  -1  -1  161.18   11.50
  13  -1  -1  245.78   39.20
  13  -1  -1  194.18   17.10
  13   1  -1  201.38   16.90
  13   1  -1  184.18   28.90
  13   1  -1  203.38   14.40
  12  -1  -1   85.39   13.30
  12  -1  -1   91.79   12.20
  12  -1  -1   98.09    8.60
  12   1  -1   97.29   10.40
  12   1  -1   79.79   12.00
  12   1  -1   84.39   12.00
  11  -1  -1  357.46   20.00
  11  -1  -1  338.77   19.20
  11  -1  -1  398.56   23.80
  11   1  -1  352.46   17.20
  11   1  -1  363.06   20.10
  11   1  -1  373.86   23.10
  10  -1  -1   59.19    8.90
  10  -1  -1   55.19    6.20
  10   1  -1   53.39    8.40
  10   1  -1   63.49    7.70
  10   1  -1   75.29   11.80
   9  -1  -1 1241.08   34.80
   9  -1  -1 1269.17   39.90
  -9  -1   1 1253.57   31.10
   9  -1  -1 1356.46   44.40
   9   1  -1 1257.47   43.20
   9   1  -1 1264.57   39.70
  -9   1   1 1291.97   31.10
   8  -1  -1  238.88   10.90
   8  -1  -1  249.38   13.70
  -8  -1   1  238.88    9.80
   8  -1  -1  246.08   15.60
   8   1  -1  226.08   13.00
  -8   1   1  260.57    9.70
   8   1  -1  239.78   12.10
   8   1  -1  258.47   15.90
   7  -1  -1 1405.66   42.20
  -7  -1   1 1352.66   34.50
   7  -1  -1 1312.47   34.80
   7  -1  -1 1375.26   38.80
  -7   1   1 1379.96   34.20
   7   1  -1 1366.56   41.70
   7   1  -1 1337.27   36.80
   7   1  -1 1357.06   38.70
   6  -1  -1    7.90    2.70
   6  -1  -1    7.90    2.30
  -6  -1   1    4.70    1.90
  -6  -1   1    5.90    2.50
   6  -1  -1    2.20    1.80
   6   1  -1    1.30    1.80
   6   1  -1    7.30    2.40
   6   1  -1    5.00    2.80
  -6   1   1    6.10    2.00
  -6   1   1    5.60    1.20
  -5  -1   1   33.40    3.60
  -5  -1   1   26.90    4.20
   5  -1  -1   20.50    3.70
   5  -1  -1   35.70    3.40
   5  -1  -1   31.00    4.20
   5   1  -1   31.80    4.30
  -5   1   1   37.20    3.60
  -5   1   1   31.90    2.30
   5   1  -1   37.40    4.10
   5   1  -1   30.60    4.50
  -4  -1   1  382.56   14.30
   4  -1  -1  368.06   11.00
   4  -1  -1  349.27   13.90
  -4  -1   1  376.06   12.20
   4  -1  -1  356.26   12.70
  -4   1   1  369.06   11.90
  -4   1   1  364.86   10.00
   4   1  -1  382.66   12.50
   4   1  -1  365.66   12.90
   4   1  -1  347.47   14.00
   3  -1  -1  338.87   11.40
   3  -1  -1  333.27    9.40
  -3  -1   1  358.56   11.20
  -3  -1   1  352.66   12.40
   3  -1  -1  344.37    9.80
  -3   1   1  360.96    9.50
  -3   1   1  345.37    9.80
   3   1  -1  338.97   12.30
   3   1  -1  362.16   11.20
  -3   1   1  351.86   11.00
   3   1  -1  343.97   11.50
  -2  -1   1 1150.58   27.90
  -2  -1   1 1219.08   28.50
   2  -1  -1 1179.88   28.20
  -2  -1   1 1195.88   25.60
  -2  -1   1 1233.48   29.00
   2  -1  -1 1143.59   26.70
   2   1  -1 1178.48   28.80
   2   1  -1 1223.58   28.10
  -2   1   1 1177.68   26.50
  -2   1   1 1141.39   27.20
   2   1  -1 1183.78   28.30
  -1  -1   1 1419.96   31.00
   1  -1  -1 1367.96   30.90
  -1  -1   1 1387.26   31.10
   1  -1  -1 1373.06   29.70
   1  -1  -1 1315.17   30.20
  -1  -1   1 1394.86   29.70
  -1  -1   1 1355.76   30.70
  -1   1   1 1307.37   30.40
   1   1  -1 1389.76   29.70
  -1   1   1 1365.56   30.90
   1   1  -1 1346.77   31.00
  -1   1   1 1364.56   29.70
   1   1  -1 1396.76   30.80
   1  -1   1 8722.43  242.68
  -1  -1  -1 9423.76  254.77
  -1   1  -1 8592.04  239.18
   1   1   1 8922.61  251.87
  -2  -1  -1  786.62   17.30
   2  -1   1  779.92   18.40
  -2  -1  -1  802.52   20.20
   2  -1   1  783.52   17.70
  -2  -1  -1  772.62   17.20
   2   1   1  728.43   19.90
   2   1   1  779.72   18.10
  -2   1  -1  800.52   18.40
   3  -1   1   35.70    2.50
  -3  -1  -1   41.90    1.90
  -3  -1  -1   44.80    2.00
   3  -1   1   33.30    2.30
  -3  -1  -1   43.30    3.80
   3   1   1   40.60    3.70
   3   1   1   31.90    2.50
  -3   1  -1   47.50    2.60
  -4  -1  -1   32.60    1.80
   4  -1   1   28.50    2.20
  -4  -1  -1   32.30    1.90
   4  -1   1   28.60    4.20
  -4  -1  -1   33.20    4.50
   4  -1   1   24.50    2.60
  -4   1  -1   30.10    2.30
   4   1   1   35.30    3.20
   4   1   1   23.30    3.50
  -5  -1  -1    9.70    1.10
   5  -1   1   10.30    2.30
   5  -1   1    8.70    1.60
   5  -1   1   17.80    4.60
  -5  -1  -1    8.30    1.00
   5  -1   1   11.30    2.10
  -5  -1  -1    3.60    1.90
  -5   1  -1    9.70    2.00
   5   1   1    5.40    1.90
   6  -1   1  231.08    7.50
   6  -1   1  228.08    9.30
   6  -1   1  234.78   10.40
   6  -1   1  246.18   13.20
   6   1   1  259.57   11.00
   6   1   1  241.68   10.70
   6   1   1  262.27   13.60
   7  -1   1  666.33   25.60
   7  -1   1  670.23   21.90
   7  -1   1  645.94   19.70
   7   1   1  708.13   26.20
   7   1   1  651.63   21.80
   7   1   1  680.93   21.80
   8  -1   1  197.98   11.20
   8  -1   1  202.98    9.70
   8   1   1  208.38   14.00
   8   1   1  191.28   10.70
   8   1   1  193.38   11.10
   9  -1   1  937.61   34.80
   9  -1   1  895.81   29.70
   9  -1   1  850.21   26.00
   9   1   1  845.62   29.20
   9   1   1  928.81   34.60
   9   1   1  865.01   28.00
  10  -1   1  173.78   15.00
  10  -1   1  172.28   12.20
  10  -1   1  199.08   10.50
  10   1   1  200.78   13.00
  10   1   1  159.38   14.50
  10   1   1  175.18   11.70
  11  -1   1  381.36   19.60
  11  -1   1  372.96   15.60
  11  -1   1  399.56   24.00
  11   1   1  362.76   19.20
  11   1   1  373.56   17.50
  11   1   1  354.66   22.60
  12  -1   1   30.80    7.40
  12  -1   1   19.10    5.70
  12  -1   1   35.80    8.70
  12   1   1   29.90    7.20
  12   1   1   18.80    6.10
  12   1   1   26.80    8.60
  13  -1   1  111.49    9.60
  13  -1   1  136.89   13.80
  13  -1   1  199.98   35.10
  13   1   1  145.09   32.10
  13   1   1   99.29   13.10
  13   1   1  127.29   12.10
  13  -2  -1  126.99   15.20
  13  -2  -1   87.59    8.10
  13  -2  -1  103.99   25.30
  13   2  -1  100.19   11.70
  13   2  -1  101.49   24.20
  13   2  -1  114.59   14.30
  12  -2  -1   83.39    7.50
  12  -2  -1   95.29   12.70
  12  -2  -1   66.29   11.20
  12   2  -1   82.89   10.40
  12   2  -1   85.29   11.80
  12   2  -1   94.09   15.10
  11  -2  -1   24.20    6.70
  11  -2  -1   31.30    8.30
  11  -2  -1    9.50    3.50
  11   2  -1   10.50    5.00
  11   2  -1   20.50    5.90
  11   2  -1   15.40    5.50
  10  -2  -1    5.80    2.90
  10  -2  -1    1.70    3.40
  10  -2  -1   -1.10    3.50
  10   2  -1    2.90    3.60
  10   2  -1    3.90    4.10
  10   2  -1    1.00    3.20
   9  -2  -1   25.80    5.80
  -9  -2   1   30.20    3.60
   9  -2  -1   32.50    7.20
   9  -2  -1   20.10    3.60
   9   2  -1   24.60    6.60
  -9   2   1   29.10    4.40
   9   2  -1   27.20    5.10
   9   2  -1   14.80    4.90
   8  -2  -1  368.06   13.10
   8  -2  -1  369.06   17.00
  -8  -2   1  359.86   13.00
   8  -2  -1  318.37   18.20
   8   2  -1  357.96   19.10
   8   2  -1  362.46   16.90
   8   2  -1  320.97   15.20
  -8   2   1  375.86   12.30
   7  -2  -1  684.23   23.60
   7  -2  -1  678.03   26.20
   7  -2  -1  670.13   19.30
  -7  -2   1  682.13   20.40
  -7  -2   1  682.53   25.80
  -7   2   1  678.13   17.70
   7   2  -1  646.84   23.30
   7   2  -1  673.53   26.10
   7   2  -1  668.63   22.50
  -7   2   1  679.43   19.60
  -6  -2   1 1825.62   51.29
   6  -2  -1 1771.02   46.60
   6  -2  -1 1743.83   42.10
   6  -2  -1 1788.22   49.60
  -6  -2   1 1807.82   44.10
  -6   2   1 1779.12   43.30
   6   2  -1 1839.72   49.90
   6   2  -1 1829.62   47.10
   6   2  -1 1776.42   46.00
  -6   2   1 1802.92   41.30
  -5  -2   1 1226.58   35.60
   5  -2  -1 1253.77   29.90
   5  -2  -1 1203.58   29.90
  -5  -2   1 1263.87   32.20
   5  -2  -1 1234.68   35.80
   5  -2  -1 1230.88   33.60
  -5   2   1 1271.77   29.90
   5   2  -1 1287.37   36.30
   5   2  -1 1237.48   33.80
  -5   2   1 1290.27   31.80
   5   2  -1 1257.97   33.40
  -4  -2   1 1431.06   37.90
   4  -2  -1 1394.66   33.50
  -4  -2   1 1451.25   35.50
   4  -2  -1 1361.26   35.90
  -4   2   1 1437.16   34.80
   4   2  -1 1447.76   36.20
  -4   2   1 1449.95   33.40
  -4   2   1 1482.15   32.80
   4   2  -1 1410.86   36.40
   4   2  -1 1422.06   38.00
   3  -2  -1 2068.49   48.00
  -3  -2   1 2126.19   45.90
   3  -2  -1 2105.79   46.80
  -3  -2   1 2225.98   51.59
  -3  -2   1 2242.98   49.90
   3  -2  -1 2113.19   49.90
  -3   2   1 2172.48   46.70
   3   2  -1 2000.60   50.99
   3   2  -1 2179.78   50.09
  -3   2   1 2161.28   49.20
   3   2  -1 2142.59   50.19
  -3   2   1 2177.28   48.10
   3   2  -1 2180.28   46.00
  -2  -2   1  108.09    5.60
   2  -2  -1  127.59    3.90
  -2  -2   1  110.39    5.30
   2  -2  -1  119.49    5.50
   2  -2  -1  122.99    4.90
  -2  -2   1  114.89    4.00
   2   2  -1  123.89    5.60
   2   2  -1  124.79    4.70
  -2   2   1  114.39    3.80
   2   2  -1  118.19    5.60
  -2   2   1  105.79    5.30
  -2   2   1  119.89    5.30
   2   2  -1  113.69    5.70
  -1  -2   1   97.29    4.40
  -1  -2   1  101.19    3.80
   1  -2  -1  100.69    4.20
   1  -2  -1   94.99    4.40
   1   2  -1   99.99    5.10
   1   2  -1  104.39    3.90
   1   2  -1   91.99    4.40
  -1   2   1  105.29    3.60
   0  -2  -1   49.50    2.70
   0  -2  -1   52.69    3.00
   0  -2   1   52.59    2.70
   0  -2   1   58.59    3.10
   0  -2   1   53.39    2.60
   0  -2  -1   53.89    2.90
   0   2  -1   55.09    3.00
   0   2   1   43.80    2.70
   0   2  -1   54.69    3.00
   0   2   1   52.59    2.90
   0   2  -1   54.09    2.80
   0   2   1   46.90    2.60
   0   2  -1   51.59    3.10
  -1  -2  -1  603.74   15.60
  -1  -2  -1  610.84   15.00
   1  -2   1  597.04   13.50
  -1  -2  -1  608.84   14.90
   1  -2   1  599.84   15.30
  -1  -2  -1  585.44   14.70
  -1   2  -1  596.04   15.40
  -1   2  -1  619.34   13.60
   1   2   1  612.04   15.10
   1   2   1  585.84   15.00
   1   2   1  583.84   15.50
   1   2   1  611.94   14.70
   2  -2   1 1755.32   39.90
   2  -2   1 1759.72   37.20
  -2  -2  -1 1790.22   39.20
   2  -2   1 1743.83   39.20
  -2  -2  -1 1707.73   41.20
  -2  -2  -1 1834.12   39.40
  -2   2  -1 1797.22   40.00
   2   2   1 1746.93   39.70
   2   2   1 1735.83   41.20
   3  -2   1 1309.87   31.00
  -3  -2  -1 1346.77   30.30
  -3  -2  -1 1345.27   30.20
  -3  -2  -1 1347.17   33.70
   3  -2   1 1271.97   30.80
   3   2   1 1274.07   33.50
  -3   2  -1 1366.76   31.10
   3   2   1 1319.47   29.10
   3   2   1 1298.87   31.40
   4  -2   1 1420.56   34.50
  -4  -2  -1 1444.26   37.80
  -4  -2  -1 1432.16   32.60
   4  -2   1 1392.96   33.60
  -4  -2  -1 1433.36   32.80
   4  -2   1 1422.76   32.20
  -4   2  -1 1457.35   33.60
   4   2   1 1489.95   38.20
   4   2   1 1407.86   34.90
  -5  -2  -1  703.83   17.30
   5  -2   1  704.73   17.70
  -5  -2  -1  696.13   17.10
  -5  -2  -1  675.83   23.00
   5  -2   1  669.43   18.30
   5  -2   1  680.03   20.00
   5  -2   1  702.73   23.50
   5   2   1  707.23   20.60
   5   2   1  673.73   23.10
  -5   2  -1  717.43   18.40
   6  -2   1  940.41   30.70
  -6  -2  -1  953.60   21.80
   6  -2   1  917.11   26.60
   6  -2   1  920.11   23.70
   6  -2   1  916.81   23.70
  -6  -2  -1  953.00   30.40
   6   2   1  928.01   27.00
  -6   2  -1  967.20   23.80
   6   2   1  959.90   30.70
   6   2   1  983.20   28.00
   7  -2   1  894.61   23.70
   7  -2   1  878.71   22.70
   7  -2   1  898.01   31.30
  -7  -2  -1  850.31   30.30
   7  -2   1  886.71   27.00
   7   2   1  874.61   27.20
   7   2   1  947.61   28.00
  -7   2  -1  904.11   22.60
   7   2   1  903.31   31.10
   8  -2   1   82.09    9.10
   8  -2   1   78.79    5.60
   8  -2   1   96.19    7.80
   8  -2   1   81.19    4.40
   8   2   1   83.69    7.50
   8   2   1   78.09    9.10
   8   2   1   95.79    7.90
   9  -2   1  127.09    9.90
   9  -2   1  115.79   11.70
   9  -2   1  128.49    7.30
   9   2   1  130.69    9.60
   9   2   1  114.49    9.60
   9   2   1  114.59   11.60
  10  -2   1   80.09    9.60
  10  -2   1   85.49   12.80
  10  -2   1   80.89    6.50
  10   2   1   94.99    8.90
  10   2   1   92.39   12.30
  10   2   1   86.99    9.10
  11  -2   1  166.08    9.30
  11  -2   1  150.38   12.70
  11  -2   1  177.08   16.00
  11   2   1  161.38   15.40
  11   2   1  151.98   12.30
  11   2   1  173.88   13.10
  12  -2   1  187.08   15.30
  12  -2   1  186.28   10.20
  12  -2   1  252.77   20.20
  12   2   1  214.48   18.80
  12   2   1  210.18   15.30
  12   2   1  197.38   14.10
  13  -2   1   82.89    7.30
  13  -2   1   97.19   12.90
  13   2   1   77.49   11.50
  13   2   1   70.29    9.80
  13  -3  -1   12.60    7.80
  13  -3  -1   34.60    4.40
  13  -3  -1   39.60    9.20
  13   3  -1   54.69   10.40
  13   3  -1   24.80   10.30
  13   3  -1   26.50    7.80
  12  -3  -1  397.36   25.60
  12  -3  -1  386.16   22.50
  12  -3  -1  362.66   13.70
  12   3  -1  382.36   20.50
  12   3  -1  411.46   22.70
  12   3  -1  402.26   25.80
  11  -3  -1    7.10    5.50
  11  -3  -1   10.90    2.90
  11  -3  -1    9.30    5.30
  11   3  -1    9.00    5.00
  11   3  -1    2.00    4.80
  11   3  -1   11.60    4.90
  10  -3  -1  659.43   20.00
  10  -3  -1  713.53   31.60
  10  -3  -1  678.73   27.60
 -10  -3   1  666.83   17.10
  10   3  -1  645.14   25.80
  10   3  -1  683.23   27.40
  10   3  -1  644.14   30.30
   9  -3  -1  152.88   13.40
   9  -3  -1  145.19    7.50
   9  -3  -1  155.48   11.80
  -9  -3   1  159.48    8.00
  -9   3   1  149.88    6.40
   9   3  -1  170.18   12.20
  -9   3   1  164.68    6.90
   9   3  -1  168.58   11.50
   9   3  -1  155.98   13.30
  -8  -3   1  816.92   30.60
  -8  -3   1  777.62   23.20
   8  -3  -1  841.92   31.50
   8  -3  -1  785.82   27.90
   8  -3  -1  766.52   21.60
  -8   3   1  810.92   22.10
   8   3  -1  795.12   27.00
   8   3  -1  799.92   30.90
   8   3  -1  769.92   27.80
  -8   3   1  816.42   21.50
   7  -3  -1  237.28   14.30
  -7  -3   1  228.08   10.30
   7  -3  -1  221.28    8.50
  -7  -3   1  203.68   13.30
   7  -3  -1  234.48   12.50
   7   3  -1  243.28   14.40
  -7   3   1  218.58    9.40
  -7   3   1  219.48    8.80
   7   3  -1  222.18   12.00
   7   3  -1  231.38   12.60
   6  -3  -1  135.19   10.40
   6  -3  -1  141.09    6.80
   6  -3  -1  134.59    5.80
  -6  -3   1  142.29    7.90
  -6  -3   1  128.89   10.90
   6   3  -1  138.19    9.20
  -6   3   1  138.39    6.60
   6   3  -1  128.09    9.70
   6   3  -1  140.69    9.00
  -6   3   1  145.19    7.50
   5  -3  -1  158.68    7.30
   5  -3  -1  185.88    9.50
  -5  -3   1  165.78    8.50
  -5  -3   1  156.98    9.80
   5   3  -1  184.28   10.70
   5   3  -1  179.98    9.50
   5   3  -1  179.28    9.50
  -5   3   1  177.08    8.10
  -5   3   1  172.18    7.40
   4  -3  -1  505.95   15.50
   4  -3  -1  521.55   17.20
   4  -3  -1  519.95   13.30
  -4  -3   1  537.35   13.00
  -4  -3   1  554.34   18.90
  -4  -3   1  537.45   16.90
  -4   3   1  530.95   13.30
   4   3  -1  542.15   17.60
   4   3  -1  511.25   18.50
  -4   3   1  546.95   15.60
   4   3  -1  543.75   17.70
  -4   3   1  560.84   16.40
  -3  -3   1  150.48    7.20
   3  -3  -1  139.89    4.50
   3  -3  -1  137.69    7.10
  -3  -3   1  152.48    5.10
   3  -3  -1  136.09    6.20
  -3  -3   1  157.48    8.00
   3   3  -1  145.19    7.30
   3   3  -1  140.59    7.20
  -3   3   1  150.58    6.80
   3   3  -1  148.09    5.10
  -3   3   1  137.69    4.50
  -3   3   1  151.58    6.50
   2  -3  -1 2768.72   63.29
  -2  -3   1 2855.01   61.09
  -2  -3   1 2860.31   63.49
  -2  -3   1 2912.61   64.39
   2  -3  -1 2709.23   62.39
   2   3  -1 2622.84   62.19
   2   3  -1 2870.81   63.49
   2   3  -1 2806.62   64.19
  -2   3   1 2785.62   59.99
  -2   3   1 2898.21   63.09
   2   3  -1 2740.53   63.39
  -2   3   1 2797.22   62.49
   1  -3  -1  693.93   18.50
  -1  -3   1  678.43   18.50
  -1  -3   1  664.03   17.30
   1  -3  -1  660.53   17.90
  -1  -3   1  703.73   19.10
   1   3  -1  713.43   18.30
  -1   3   1  679.33   18.00
   1   3  -1  702.83   17.50
   1   3  -1  703.63   18.60
   0  -3   1 3413.26   74.29
   0  -3  -1 3427.76   74.79
   0  -3   1 3418.76   74.89
   0  -3   1 3501.75   75.89
   0   3   1 3216.98   74.99
   0   3  -1 3447.16   74.89
  -1  -3  -1  377.26   11.10
  -1  -3  -1  404.96   11.80
   1  -3   1  383.56   11.70
  -1  -3  -1  393.66   11.60
  -1  -3  -1  388.96   12.10
   1   3   1  409.66   11.80
  -1   3  -1  395.86   10.10
   1   3   1  403.66   11.30
  -1   3  -1  381.56   11.60
   1   3   1  398.46   11.90
   2  -3   1 5525.25  118.89
   2   3   1 5548.94  119.29
   3  -3   1   11.80    2.10
  -3  -3  -1   12.80    2.10
  -3  -3  -1    8.20    2.00
   3  -3   1    9.10    1.80
  -3  -3  -1   13.30    2.00
   3   3   1   16.10    3.00
   3   3   1   14.90    1.80
  -3   3  -1    8.00    1.70
   3   3   1   12.10    2.20
  -4  -3  -1  348.17   10.80
  -4  -3  -1  354.96   11.10
  -4  -3  -1  343.67   13.80
   4  -3   1  350.06   11.60
   4  -3   1  345.57   11.90
   4  -3   1  338.17    8.20
   4   3   1  344.37    9.40
   4   3   1  346.67   14.10
  -4   3  -1  346.67   11.40
   4   3   1  349.17   12.30
   5  -3   1    5.10    2.00
  -5  -3  -1    2.60    1.30
   5  -3   1    4.10    1.30
   5  -3   1    3.70    1.60
  -5  -3  -1    4.10    2.60
  -5  -3  -1    7.60    1.80
  -5   3  -1    6.30    1.90
   5   3   1    4.90    2.00
   5   3   1    4.90    2.90
   6  -3   1  509.85   15.70
  -6  -3  -1  503.65   14.00
   6  -3   1  525.45   21.00
  -6  -3  -1  517.15   14.20
   6  -3   1  516.35   17.60
   6   3   1  496.15   20.50
   6   3   1  517.85   18.70
   6   3   1  491.85   17.70
  -6   3  -1  514.55   15.50
  -7  -3  -1    1.60    2.50
   7  -3   1    1.90    2.40
   7  -3   1    4.80    1.90
   7  -3   1    4.10    1.50
  -7  -3  -1    5.50    1.20
   7  -3   1    7.40    3.10
   7   3   1    4.80    2.70
   7   3   1   11.30    3.30
   7   3   1    3.50    2.70
  -7   3  -1    3.70    1.70
   8  -3   1 1266.47   31.90
  -8  -3  -1 1336.37   42.50
   8  -3   1 1387.46   38.70
   8  -3   1 1338.67   33.00
   8  -3   1 1275.87   42.80
   8   3   1 1346.57   43.20
  -8   3  -1 1308.67   32.60
   8   3   1 1321.47   38.50
   8   3   1 1289.37   38.60
   9  -3   1   58.49    4.60
   9  -3   1   57.79    9.40
   9  -3   1   68.19    8.60
   9   3   1   42.70    7.70
   9   3   1   57.49    7.80
   9   3   1   57.79    7.80
  10  -3   1  942.81   25.50
  10  -3   1  947.51   33.20
  10  -3   1 1020.80   39.10
  10   3   1  921.61   32.90
  10   3   1 1013.50   38.80
  10   3   1  945.41   32.50
  11  -3   1   13.30    5.80
  11  -3   1   17.00    3.40
  11  -3   1    8.50    5.30
  11   3   1   16.30    5.50
  11   3   1   25.00    8.10
  11   3   1   18.40    5.60
  12  -3   1  150.88   15.90
  12  -3   1  120.99   12.90
  12  -3   1  139.09    7.30
  12   3   1  140.19   13.20
  12   3   1  163.88   23.30
  12   3   1  138.79   15.70
  13  -3   1   16.40    2.90
  13  -3   1   10.80    2.60
  13  -3   1   11.00    7.50
  13  -3   1   14.50    8.30
  13   3   1   15.10   10.90
  13   3   1    0.20    6.40
  13   3   1    5.50    6.40
  13  -4  -1    0.20    5.70
  13  -4  -1    0.40    6.70
  13   4  -1    6.30    6.10
  13   4  -1    1.50    6.20
  12  -4  -1   88.89   12.90
  12  -4  -1  128.29   13.80
  12   4  -1  136.09   13.50
  12   4  -1  134.29   13.60
  12   4  -1  159.58   16.50
  11  -4  -1   18.30    2.80
  11  -4  -1   15.70    6.30
  11  -4  -1   28.50    8.40
  11   4  -1   16.60    6.10
  11   4  -1   15.70    6.00
  11   4  -1   27.20    7.00
 -10  -4   1    7.30    2.20
  10  -4  -1    3.00    3.50
 -10  -4   1    0.80    1.90
  10  -4  -1   -1.40    3.50
  10  -4  -1    2.40    1.70
  10   4  -1    4.40    4.10
  10   4  -1    0.60    3.60
 -10   4   1    0.70    1.80
  10   4  -1    1.30    3.80
   9  -4  -1    7.00    4.10
  -9  -4   1   10.30    3.90
   9  -4  -1    8.30    4.10
   9  -4  -1    7.50    2.10
  -9  -4   1   10.20    2.90
   9   4  -1   14.10    5.40
   9   4  -1   13.20    4.60
  -9   4   1    9.40    2.70
   9   4  -1    7.10    3.90
  -8  -4   1  544.15   24.70
  -8  -4   1  570.44   19.20
   8  -4  -1  598.14   15.90
   8  -4  -1  599.04   23.40
   8  -4  -1  591.74   25.90
  -8   4   1  592.24   18.00
   8   4  -1  565.34   22.60
  -8   4   1  578.84   17.60
   8   4  -1  559.34   22.80
   8   4  -1  612.74   26.20
  -7  -4   1   69.09    9.00
   7  -4  -1   68.19    7.20
   7  -4  -1   66.09    3.70
   7  -4  -1   62.59    5.00
   7  -4  -1   47.50    7.00
  -7  -4   1   50.89    5.40
   7   4  -1   60.59    6.80
  -7   4   1   61.99    4.90
  -7   4   1   55.29    4.80
   7   4  -1   41.00    6.20
   7   4  -1   56.99    7.30
  -6  -4   1 3074.39   72.79
   6  -4  -1 3127.89   71.39
   6  -4  -1 2969.20   66.79
   6  -4  -1 3070.99   74.99
  -6  -4   1 2991.40   77.39
   6   4  -1 3142.89   78.19
   6   4  -1 3198.58   75.69
   6   4  -1 3124.59   75.39
  -6   4   1 3137.39   71.49
  -6   4   1 3123.39   70.99
   5  -4  -1   33.70    4.90
   5  -4  -1   30.80    4.00
  -5  -4   1   31.80    4.40
  -5  -4   1   32.80    2.20
  -5  -4   1   35.60    5.40
   5   4  -1   33.40    5.70
   5   4  -1   29.00    2.10
  -5   4   1   36.80    3.90
  -5   4   1   32.50    4.10
   5   4  -1   33.90    4.90
   5   4  -1   32.50    4.90
   4  -4  -1 3317.27   77.19
  -4  -4   1 3318.37   78.79
  -4  -4   1 3363.36   72.09
  -4  -4   1 3404.96   76.69
   4  -4  -1 3268.37   75.19
   4   4  -1 3298.77   77.29
   4   4  -1 3332.57   77.49
   4   4  -1 3359.46   73.89
  -4   4   1 3291.77   75.49
  -4   4   1 3333.57   75.09
  -4   4   1 3292.77   70.49
   4   4  -1 3278.07   79.09
   3  -4  -1  273.67   10.40
  -3  -4   1  302.17    9.20
  -3  -4   1  303.77   11.50
   3  -4  -1  273.27   11.20
  -3  -4   1  285.77   12.10
   3   4  -1  286.47    9.10
  -3   4   1  289.47   10.50
   3   4  -1  296.47   11.60
  -3   4   1  276.47   10.70
   3   4  -1  271.47   11.30
  -3   4   1  295.27    7.70
  -2  -4   1 2363.26   54.59
  -2  -4   1 2260.87   52.09
   2  -4  -1 2231.98   54.19
  -2  -4   1 2345.57   55.39
   2  -4  -1 2228.38   53.49
  -2   4   1 2364.46   53.69
   2   4  -1 2398.46   52.39
   2   4  -1 2188.28   54.19
   2   4  -1 2407.06   54.49
   2   4  -1 2320.27   55.39
  -2   4   1 2359.86   50.79
  -2   4   1 2373.06   53.99
  -1  -4   1  907.71   24.10
   1  -4  -1  845.92   23.10
  -1  -4   1  866.81   23.40
   1  -4  -1  841.82   22.70
  -1  -4   1  835.02   21.90
  -1   4   1  842.02   22.80
   1   4  -1  824.72   23.80
   1   4  -1  857.21   23.30
  -1   4   1  902.31   22.90
   1   4  -1  861.11   22.10
   1   4  -1  887.81   22.70
   0  -4  -1    2.70    1.20
   0  -4   1    5.40    1.70
   0  -4  -1    2.00    1.00
   0  -4   1    5.60    1.90
   0  -4  -1    2.90    1.20
   0  -4   1    6.50    1.60
   0   4   1    6.90    1.80
   0   4  -1    4.70    1.30
   0   4   1    5.00    1.60
   0   4   1    2.70    1.30
   0   4  -1    5.80    1.30
   1  -4   1 1184.78   29.70
  -1  -4  -1 1193.98   30.20
  -1  -4  -1 1204.48   29.90
   1  -4   1 1131.69   29.60
  -1  -4  -1 1234.88   30.80
  -1  -4  -1 1199.38   29.30
  -1   4  -1 1255.47   30.10
  -1   4  -1 1230.68   27.70
   1   4   1 1173.38   30.80
   1   4   1 1221.58   30.10
   1   4   1 1182.48   30.30
   1   4   1 1205.68   29.30
   2  -4   1 4642.94  103.79
   2  -4   1 4599.54  103.49
  -2  -4  -1 4842.42  105.39
  -2  -4  -1 4720.23  102.49
  -2  -4  -1 4651.93  103.29
  -2  -4  -1 4937.61  103.89
   2   4   1 4705.13  102.39
  -2   4  -1 4892.21  103.89
   2   4   1 4729.43  105.29
   2   4   1 4593.24  103.89
  -2   4  -1 4770.42   99.69
  -3  -4  -1   19.10    2.20
  -3  -4  -1   17.40    3.00
   3  -4   1   22.80    3.40
  -3  -4  -1   17.50    2.60
  -3  -4  -1   19.80    2.90
   3  -4   1   17.10    2.70
   3   4   1   21.00    2.20
   3   4   1   18.50    3.10
  -3   4  -1   20.10    3.00
   3   4   1   17.60    3.40
  -4  -4  -1 3464.15   75.59
  -4  -4  -1 3323.07   79.39
  -4  -4  -1 3446.56   75.19
   4  -4   1 3281.17   76.39
   4  -4   1 3369.76   76.29
  -4   4  -1 3425.66   76.09
   4   4   1 3318.97   73.09
   4   4   1 3309.47   79.49
   4   4   1 3321.57   76.89
   5  -4   1  286.47   11.60
  -5  -4  -1  275.67   10.20
   5  -4   1  262.87   10.70
  -5  -4  -1  271.67   13.30
  -5  -4  -1  274.37    9.90
  -5   4  -1  268.37   10.50
   5   4   1  272.37   13.50
   5   4   1  258.57   11.50
   5   4   1  260.67    7.90
   6  -4   1 3006.00   69.79
   6  -4   1 3041.00   71.89
  -6  -4  -1 2965.50   75.69
  -6  -4  -1 2999.80   67.99
  -6  -4  -1 3080.49   67.79
   6   4   1 2937.31   71.99
  -6   4  -1 2986.20   69.29
   6   4   1 3126.49   76.59
   7  -4   1   66.19    5.20
   7  -4   1   55.59    8.40
  -7  -4  -1   53.69    3.90
  -7  -4  -1   77.39    9.70
  -7  -4  -1   59.79    3.90
   7  -4   1   53.59    6.00
   7   4   1   49.60    6.60
  -7   4  -1   49.70    4.60
   7   4   1   54.19    6.90
   7   4   1   58.89    8.60
   8  -4   1  253.17    7.80
   8  -4   1  261.17   10.90
  -8  -4  -1  265.97   16.10
   8  -4   1  246.48   15.90
   8  -4   1  247.28   13.40
   8   4   1  262.47   13.70
   8   4   1  261.47   14.40
   8   4   1  284.07   16.90
  -8   4  -1  271.37   10.80
   9  -4   1   12.50    4.90
   9  -4   1   10.20    4.20
   9  -4   1   10.10    2.80
  -9  -4  -1    2.90    3.50
   9   4   1   14.90    4.60
   9   4   1    9.30    4.30
  -9   4  -1   10.40    2.70
   9   4   1   10.90    5.40
  10  -4   1  126.19   13.10
  10  -4   1   88.59    4.40
  10  -4   1  106.19   10.30
  10   4   1  104.39   10.60
  10   4   1  105.29   10.30
  10   4   1  113.19   12.40
  11  -4   1   -7.50    3.50
  11  -4   1    7.50    5.50
  11   4   1    8.30    4.70
  11   4   1   -5.90    3.90
  11   4   1   -4.00    4.40
  12  -4   1  178.48   17.10
  12  -4   1  166.98   17.10
  12   4   1  180.18   17.40
  12   4   1  172.88   15.10
  12   4   1  219.28   15.90
  13  -4   1   10.10    6.80
  13  -4   1    6.60    6.30
  13   4   1   11.70    7.40
  13   4   1   12.40    8.10
  13   4   1   11.80    6.60
  13  -5  -1   21.90    9.50
  13  -5  -1   14.70    7.90
  13   5  -1   17.20    8.10
  13   5  -1   10.50    6.50
  12  -5  -1  239.38   18.00
  12  -5  -1  215.48   19.10
  12   5  -1  225.58   17.20
  12   5  -1  198.68   16.50
  12   5  -1  225.28   19.60
  11  -5  -1  315.67   19.60
  11  -5  -1  324.97   22.20
  11   5  -1  256.47   23.10
  11   5  -1  317.47   22.00
 -11   5   1  341.27   12.00
 -10  -5   1  682.03   19.60
  10  -5  -1  686.53   28.40
 -10  -5   1  660.23   19.60
  10  -5  -1  658.33   31.20
 -10  -5   1  659.63   30.30
 -10   5   1  666.53   20.50
  10   5  -1  664.03   31.10
  10   5  -1  636.04   27.10
  10   5  -1  650.43   27.80
   9  -5  -1  310.77   19.30
  -9  -5   1  268.47   12.30
  -9  -5   1  315.57   12.60
   9  -5  -1  337.97   17.80
  -9  -5   1  320.87   19.40
   9   5  -1  297.17   16.80
   9   5  -1  319.07   19.40
  -9   5   1  292.37   12.30
   9   5  -1  307.37   16.90
   8  -5  -1  884.81   33.60
  -8  -5   1  850.91   32.90
   8  -5  -1  921.91   26.40
   8  -5  -1  868.81   30.80
  -8  -5   1  880.61   26.70
  -8   5   1  863.81   25.60
   8   5  -1  894.31   30.90
   8   5  -1  872.31   33.40
  -8   5   1  876.91   24.60
   8   5  -1  877.21   30.80
  -7  -5   1   58.49    6.10
   7  -5  -1   75.59    7.80
   7  -5  -1   76.09    6.10
  -7  -5   1   76.19    8.50
   7   5  -1   74.29    8.50
  -7   5   1   70.69    5.80
   7   5  -1   86.59    8.20
   7   5  -1   66.59    7.30
  -7   5   1   76.59    5.70
   6  -5  -1  244.28   11.10
   6  -5  -1  249.28   12.90
  -6  -5   1  260.17   14.30
  -6  -5   1  258.97   12.10
   6   5  -1  260.47   13.30
  -6   5   1  240.08   10.80
   6   5  -1  253.47   14.40
   6   5  -1  251.47   15.50
  -6   5   1  249.68   10.80
   5  -5  -1  106.49    6.80
  -5  -5   1  105.69    4.90
  -5  -5   1  112.39    8.70
  -5  -5   1  104.49    7.30
  -5   5   1  107.79    6.70
   5   5  -1  103.19    4.90
   5   5  -1  107.99    8.10
  -5   5   1  105.19    6.80
   5   5  -1   95.79    7.60
   4  -5  -1  317.87   12.30
   4  -5  -1  315.27   13.40
  -4  -5   1  330.47   13.20
  -4  -5   1  324.07   10.30
  -4   5   1  321.07   12.30
   4   5  -1  323.37   13.70
  -4   5   1  296.27   11.90
   4   5  -1  310.27   10.20
   4   5  -1  305.77   13.30
  -4   5   1  312.07    7.90
   3  -5  -1  118.59    7.40
  -3  -5   1  134.29    7.70
  -3  -5   1  115.59    5.70
   3  -5  -1   97.39    6.40
  -3  -5   1  124.79    8.00
   3   5  -1  113.79    7.80
  -3   5   1  127.09    4.50
   3   5  -1  120.29    7.50
  -3   5   1  117.79    6.80
   3   5  -1  120.19    5.90
  -3   5   1  122.49    6.90
   3   5  -1  128.29    7.60
  -2  -5   1 2011.60   47.60
   2  -5  -1 1952.90   48.90
  -2  -5   1 2145.09   50.19
   2  -5  -1 2062.09   49.90
  -2  -5   1 2067.29   50.79
   2   5  -1 2069.59   49.60
  -2   5   1 2132.89   49.40
   2   5  -1 2063.79   47.70
   2   5  -1 1988.60   49.70
  -2   5   1 2044.90   49.10
   2   5  -1 1977.50   50.49
  -1  -5   1  437.66   14.00
  -1  -5   1  434.96   15.10
   1  -5  -1  441.16   14.60
   1   5  -1  431.46   13.90
   1   5  -1  450.25   15.20
   1   5  -1  442.96   15.70
   1   5  -1  465.55   14.60
  -1   5   1  446.86   14.70
  -1   5   1  457.25   14.60
   0  -5  -1 2693.13   60.89
   0  -5   1 2523.85   59.89
   0  -5  -1 2620.04   61.19
   0  -5   1 2649.43   62.29
   0  -5   1 2650.73   61.19
   0  -5  -1 2523.35   61.49
   0  -5  -1 2603.64   60.19
   0   5   1 2494.25   61.69
   0   5  -1 2678.93   59.09
   0   5   1 2662.53   60.09
   0   5   1 2622.44   60.59
   0   5  -1 2515.95   61.89
   0   5  -1 2672.93   60.19
  -1  -5  -1  217.18    9.30
  -1  -5  -1  219.88    9.60
   1  -5   1  185.98    8.50
   1  -5   1  199.38    8.70
  -1  -5  -1  201.98    8.30
   1   5   1  188.08    8.10
   1   5   1  207.68    9.40
  -1   5  -1  215.58    7.30
  -2  -5  -1 2481.05   59.49
  -2  -5  -1 2568.84   58.39
   2  -5   1 2425.26   58.09
  -2  -5  -1 2455.95   57.89
   2  -5   1 2543.65   58.29
  -2  -5  -1 2470.75   56.79
  -2   5  -1 2471.45   53.89
  -2   5  -1 2521.55   58.09
   2   5   1 2479.05   56.79
   2   5   1 2451.05   58.49
   2   5   1 2419.66   59.29
  -3  -5  -1  270.07   12.10
   3  -5   1  264.27   11.00
   3  -5   1  260.17   10.90
  -3  -5  -1  277.17   10.70
  -3  -5  -1  275.17   10.90
  -3  -5  -1  271.17    9.70
   3   5   1  285.47   11.50
   3   5   1  262.27    9.60
   3   5   1  281.47   12.40
  -3   5  -1  278.37   11.00
  -4  -5  -1   10.20    2.60
   4  -5   1    8.60    2.50
  -4  -5  -1   11.70    2.60
  -4  -5  -1    9.50    3.20
   4  -5   1   10.80    2.80
  -4   5  -1   13.70    2.90
   4   5   1   13.20    2.30
   4   5   1    7.00    2.60
   4   5   1    7.20    4.00
   5  -5   1  215.68   10.00
   5  -5   1  201.88   10.30
  -5  -5  -1  212.08    9.40
  -5  -5  -1  221.28    9.30
  -5  -5  -1  192.68   11.50
   5   5   1  211.98   10.60
   5   5   1  213.08   12.20
  -5   5  -1  197.08    9.50
   5   5   1  209.58    7.50
   6  -5   1  359.36   15.40
  -6  -5  -1  346.87   16.90
  -6  -5  -1  362.06   12.70
   6  -5   1  366.56   14.10
  -6  -5  -1  359.46   12.90
  -6   5  -1  362.66   13.70
   6   5   1  355.06   15.20
   6   5   1  352.66   17.30
   6   5   1  349.17   10.20
  -7  -5  -1  409.46   19.40
   7  -5   1  378.36   16.50
  -7  -5  -1  394.36   13.10
   7  -5   1  385.46   14.80
  -7  -5  -1  389.56   12.80
   7   5   1  394.96   16.80
   7   5   1  371.86   17.40
  -7   5  -1  376.36   14.40
   7   5   1  379.06   19.10
   8  -5   1  908.11   29.90
  -8  -5  -1  894.61   22.30
  -8  -5  -1  876.61   22.70
  -8  -5  -1  857.21   32.90
   8  -5   1  892.01   33.70
   8  -5   1  903.01   26.40
  -8   5  -1  848.02   25.70
   8   5   1  893.51   30.00
   8   5   1  901.11   33.70
   8   5   1  898.91   31.00
  -9  -5  -1  249.18   16.70
   9  -5   1  269.07   11.70
   9  -5   1  275.57   15.20
   9  -5   1  229.28   16.70
  -9   5  -1  224.98   10.70
   9   5   1  232.58   14.70
   9   5   1  237.08   14.30
   9   5   1  235.08   16.80
  10  -5   1  666.23   27.10
  10  -5   1  691.33   31.60
 -10  -5  -1  667.43   30.20
 -10   5  -1  661.93   20.50
  10   5   1  614.24   26.80
  10   5   1  644.14   30.40
  10   5   1  668.83   26.90
  11  -5   1  172.08   16.40
  11  -5   1  186.98   14.50
  11   5   1  214.58   15.00
  11   5   1  198.48   17.10
  12  -5   1   52.09   10.90
  12  -5   1   63.09   11.70
  12   5   1   74.09   10.80
  12   5   1  101.89   12.70
  12   5   1   98.79   14.70
  13  -5   1   -2.70    6.40
  13  -5   1   25.30    9.00
  13   5   1    3.20    6.60
  13   5   1   -4.10    6.00
  13  -6  -1  123.79   15.70
  13  -6  -1  106.19   14.90
  13   6  -1  144.59   16.10
  13   6  -1  125.69   16.90
  12  -6  -1   12.10    6.30
  12  -6  -1    6.10    5.80
  12   6  -1   14.40    7.60
  12   6  -1    9.40    6.20
  11   6  -1  157.18   16.20
 -11   6   1  115.79    7.70
  11   6  -1   86.89   12.20
  11   6  -1  117.99   13.00
 -10  -6   1    7.60    3.10
  10  -6  -1    8.20    5.40
  10  -6  -1    9.70    5.40
 -10  -6   1    9.30    3.00
 -10  -6   1   -2.60    4.30
  10   6  -1    4.90    5.20
 -10   6   1   10.30    3.30
  10   6  -1   20.50    7.10
  -9  -6   1  239.48   18.30
   9  -6  -1  233.28   15.30
   9  -6  -1  214.08   19.50
  -9  -6   1  231.48   11.80
   9   6  -1  243.98   15.30
   9   6  -1  247.68   19.10
   9   6  -1  249.78   15.90
  -9   6   1  246.38   11.80
  -8  -6   1  330.67   14.50
   8  -6  -1  315.67   16.90
  -8  -6   1  301.17   18.20
   8  -6  -1  325.37   14.20
   8   6  -1  340.77   17.60
   8   6  -1  311.17   18.90
   8   6  -1  328.87   17.30
  -8   6   1  340.07   14.10
  -7  -6   1  647.34   22.40
  -7  -6   1  650.93   26.60
   7  -6  -1  631.14   24.60
   7  -6  -1  656.13   21.90
   7   6  -1  644.74   24.60
  -7   6   1  614.84   21.00
   7   6  -1  628.44   24.70
   7   6  -1  687.03   27.50
  -7   6   1  662.63   20.70
  -6  -6   1  602.14   16.10
   6  -6  -1  573.64   20.40
   6  -6  -1  594.34   22.50
  -6  -6   1  580.04   20.80
  -6  -6   1  568.14   23.50
   6   6  -1  574.14   15.90
   6   6  -1  584.74   24.10
   6   6  -1  598.94   22.70
  -6   6   1  607.14   19.60
   6   6  -1  570.84   22.00
  -6   6   1  609.94   20.10
  -5  -6   1 1953.30   51.49
   5  -6  -1 1955.20   51.19
   5  -6  -1 1999.00   52.89
  -5  -6   1 2081.69   56.49
  -5  -6   1 2057.39   46.80
  -5   6   1 2069.29   50.19
   5   6  -1 2039.30   52.89
   5   6  -1 2012.50   46.80
   5   6  -1 2076.99   55.09
   5   6  -1 1917.01   56.39
  -5   6   1 1988.40   50.29
  -4  -6   1  312.57   13.70
   4  -6  -1  296.07   12.80
  -4  -6   1  319.07   14.90
  -4  -6   1  320.97   11.20
  -4   6   1  333.37   13.10
  -4   6   1  314.17    8.20
  -4   6   1  325.47   13.00
   4   6  -1  304.07   13.90
   4   6  -1  313.17   11.10
   4   6  -1  317.57   14.10
   3  -6  -1 2141.79   54.19
  -3  -6   1 2237.08   56.69
  -3  -6   1 2211.58   52.09
  -3  -6   1 2271.07   55.49
   3  -6  -1 2226.28   55.49
   3   6  -1 2265.07   52.29
  -3   6   1 2243.98   54.29
  -3   6   1 2286.07   54.29
  -3   6   1 2279.97   49.60
   3   6  -1 2214.28   55.49
   3   6  -1 2182.68   55.19
   3   6  -1 2159.98   61.09
  -2  -6   1  427.36   14.40
  -2  -6   1  451.45   16.90
   2  -6  -1  435.26   15.50
   2  -6  -1  418.06   15.90
  -2  -6   1  453.85   16.30
   2   6  -1  430.66   15.70
  -2   6   1  446.66   15.60
   2   6  -1  443.66   17.00
  -2   6   1  452.95   15.60
   2   6  -1  434.96   14.50
   2   6  -1  432.26   16.10
  -1  -6   1   21.00    3.60
  -1  -6   1    9.50    2.50
  -1  -6   1   12.50    2.70
   1  -6  -1   12.10    2.40
  -1   6   1   10.20    2.50
   1   6  -1   15.70    3.30
  -1   6   1   10.30    2.70
   1   6  -1   21.60    3.30
   0  -6  -1    0.50    1.40
   0  -6   1    1.80    1.70
   0  -6   1    1.90    1.60
   0  -6   1    2.40    1.60
   0  -6  -1    1.40    1.30
   0  -6  -1   -0.80    1.20
   0  -6  -1    0.50    1.70
   0  -6   1    3.00    1.60
   0   6  -1    2.30    1.80
   0   6  -1    2.80    1.50
   0   6   1    3.90    1.80
   0   6   1    0.80    1.40
   0   6  -1    0.70    1.10
  -1  -6  -1  594.24   18.40
   1  -6   1  601.44   19.00
   1  -6   1  607.64   19.20
  -1  -6  -1  617.84   20.20
  -1  -6  -1  585.64   19.00
  -1  -6  -1  594.84   19.50
  -1   6  -1  619.54   16.80
   1   6   1  618.74   18.60
  -1   6  -1  600.34   18.90
   1   6   1  570.94   20.00
   1   6   1  618.64   20.10
  -2  -6  -1  391.76   14.30
  -2  -6  -1  410.36   14.80
   2  -6   1  405.76   14.70
   2  -6   1  394.46   14.60
  -2  -6  -1  378.06   15.10
  -2  -6  -1  389.06   13.40
   2   6   1  366.76   15.20
   2   6   1  395.56   15.00
  -2   6  -1  432.96   14.80
  -2   6  -1  390.36   11.20
   2   6   1  376.56   13.30
   3  -6   1 1507.15   39.40
  -3  -6  -1 1541.15   38.90
   3  -6   1 1486.55   39.40
  -3  -6  -1 1526.05   39.30
  -3  -6  -1 1520.35   37.40
  -3  -6  -1 1524.75   41.10
  -3   6  -1 1503.45   39.10
  -3   6  -1 1457.15   33.80
   3   6   1 1526.45   41.30
   3   6   1 1522.45   37.40
   3   6   1 1521.15   39.90
  -4  -6  -1  833.62   27.20
   4  -6   1  825.52   25.00
  -4  -6  -1  836.72   24.70
   4  -6   1  850.11   25.50
  -4  -6  -1  824.22   24.20
  -4  -6  -1  860.81   22.80
   4   6   1  815.32   22.40
  -4   6  -1  798.32   24.50
   4   6   1  818.62   25.60
   4   6   1  844.32   27.40
  -5  -6  -1 2032.70   49.90
  -5  -6  -1 1980.50   58.59
   5  -6   1 1983.80   51.59
  -5  -6  -1 2038.90   49.50
   5  -6   1 2058.59   56.59
   5   6   1 1981.80   46.90
   5   6   1 2054.79   54.59
  -5   6  -1 1984.20   50.39
   5   6   1 2013.80   51.99
  -6  -6  -1  815.12   24.30
  -6  -6  -1  856.21   24.10
  -6  -6  -1  788.22   29.00
   6  -6   1  848.42   27.10
   6  -6   1  821.72   25.70
  -6   6  -1  830.72   25.30
   6   6   1  799.62   21.10
   6   6   1  827.02   29.70
   6   6   1  826.72   27.00
   7  -6   1  579.14   20.20
   7  -6   1  524.25   21.20
  -7  -6  -1  582.34   18.30
  -7  -6  -1  533.25   23.70
  -7  -6  -1  593.74   18.00
   7   6   1  566.14   24.70
   7   6   1  594.84   22.30
   7   6   1  552.24   22.80
  -7   6  -1  544.35   19.30
  -8  -6  -1  194.48    8.30
   8  -6   1  205.18   12.80
  -8  -6  -1  192.28    8.50
   8  -6   1  206.08   10.90
  -8  -6  -1  170.58   13.30
  -8   6  -1  174.98    9.90
   8   6   1  211.48   13.70
   8   6   1  198.98   14.80
   8   6   1  173.38   11.90
   9  -6   1   42.30    7.20
   9  -6   1   42.00    5.80
   9   6   1   32.70    6.90
  -9   6  -1   42.50    5.90
   9   6   1   41.30    8.40
   9   6   1   47.10    7.60
  10  -6   1   16.00    5.50
  10  -6   1   18.50    4.20
  10  -6   1   21.90    6.00
 -10  -6  -1   16.00    6.10
  10   6   1   22.40    6.40
  10   6   1   10.90    5.60
  10   6   1   13.30    6.00
  11  -6   1   48.80    8.70
  11  -6   1   49.10   10.50
  11   6   1   42.80    8.40
  11   6   1   42.10    9.90
 -11   6  -1   40.70    5.20
  11   6   1   31.40    8.00
  12  -6   1   50.89    9.50
  12  -6   1   44.10    9.60
  12   6   1   51.79   10.50
  12   6   1   46.40    9.80
  13  -6   1  111.09   15.60
  13  -6   1  172.78   16.40
  13   6   1  171.28   19.10
  13   6   1  154.28   16.00
  12  -7  -1    2.00    6.20
  12  -7  -1   19.70    7.60
  12   7  -1    9.80    7.20
 -12   7   1   20.50    4.20
  12   7  -1   14.90    7.20
  11  -7  -1  521.55   28.80
 -11  -7   1  489.45   14.40
  11  -7  -1  467.55   25.20
 -11  -7   1  447.16   13.80
  11   7  -1  400.36   29.90
 -11   7   1  471.95   18.70
  11   7  -1  476.85   24.90
  11   7  -1  497.35   28.50
  10  -7  -1    6.30    5.20
 -10  -7   1    4.70    3.10
  10  -7  -1    0.20    4.30
  10   7  -1    0.50    4.10
  10   7  -1    9.20    5.10
  10   7  -1   13.20    5.40
   9  -7  -1 1081.09   40.90
  -9  -7   1 1105.69   40.70
   9  -7  -1 1115.89   38.50
  -9  -7   1 1048.60   31.20
  -9  -7   1  998.30   31.40
   9  -7  -1 1063.69   32.60
   9   7  -1 1070.89   40.90
   9   7  -1  989.00   36.80
   9   7  -1 1115.99   38.00
   8  -7  -1   20.40    5.80
  -8  -7   1   18.30    4.10
  -8  -7   1    7.20    5.10
  -8  -7   1   16.80    4.30
   8  -7  -1   23.30    4.80
  -8   7   1   20.50    4.60
   8   7  -1   13.30    5.70
   8   7  -1   16.50    5.20
   8   7  -1   13.70    5.00
  -7  -7   1  494.95   22.70
   7  -7  -1  476.25   18.60
   7  -7  -1  467.15   20.70
  -7  -7   1  466.35   18.70
  -7   7   1  437.06   16.70
   7   7  -1  457.65   20.90
   7   7  -1  452.45   22.20
   7   7  -1  458.35   20.40
  -7   7   1  449.86   17.70
   7   7  -1  466.15   13.40
  -6  -7   1    1.00    1.30
   6  -7  -1   -0.50    2.20
  -6  -7   1   -2.50    2.10
  -6  -7   1   -1.90    1.60
   6  -7  -1   -1.10    1.80
   6   7  -1    3.80    2.70
  -6   7   1   -0.60    1.80
   6   7  -1    1.00    1.50
  -6   7   1   -0.40    1.90
   6   7  -1   -1.70    2.30
   6   7  -1    1.80    2.80
  -5  -7   1   68.59    7.40
   5  -7  -1   55.69    5.70
   5  -7  -1   44.70    6.40
  -5  -7   1   59.29    4.60
  -5  -7   1   47.30    6.30
   5   7  -1   53.29    7.50
  -5   7   1   62.59    6.00
   5   7  -1   57.79    7.40
   5   7  -1   53.29    4.50
  -5   7   1   56.19    5.70
   5   7  -1   45.80    6.50
  -4  -7   1  300.27   14.90
  -4  -7   1  300.27   13.90
   4  -7  -1  297.77   13.20
  -4  -7   1  287.87   11.30
   4  -7  -1  292.07   14.10
  -4   7   1  293.57   12.80
   4   7  -1  290.47   15.00
  -4   7   1  294.57    8.40
   4   7  -1  290.37   14.00
   4   7  -1  296.07   14.10
   4   7  -1  303.47   11.60
  -4   7   1  306.37   13.20
   3  -7  -1 1496.75   40.50
   3  -7  -1 1386.56   39.30
  -3  -7   1 1442.16   37.00
  -3  -7   1 1425.36   41.20
  -3  -7   1 1467.85   40.20
   3   7  -1 1483.35   40.00
   3   7  -1 1407.56   41.10
  -3   7   1 1408.06   38.70
   3   7  -1 1479.85   40.30
  -3   7   1 1471.35   38.80
   3   7  -1 1515.85   37.40
  -2  -7   1   13.60    2.90
   2  -7  -1    4.60    2.40
  -2  -7   1   12.70    3.30
   2  -7  -1    9.60    2.60
  -2  -7   1   20.00    4.50
   2   7  -1   17.70    3.50
  -2   7   1   14.60    3.60
  -2   7   1   12.70    3.00
   2   7  -1    9.00    2.80
   1  -7  -1 2770.42   68.79
   1  -7  -1 2769.82   67.69
  -1  -7   1 2914.11   68.39
  -1  -7   1 2835.92   66.19
  -1  -7   1 2794.42   69.09
   1  -7  -1 2787.82   66.89
   1   7  -1 2865.11   68.29
   1   7  -1 2625.14   68.89
   1   7  -1 2869.71   66.29
  -1   7   1 2782.02   66.99
   1   7  -1 2911.01   66.49
  -1   7   1 2734.23   66.69
   0  -7   1  267.07   12.90
   0  -7   1  258.17   12.10
   0  -7  -1  259.37   12.30
   0  -7  -1  268.87   12.00
   0  -7   1  270.57   12.00
   0  -7  -1  248.78   12.30
   0  -7   1  279.97   11.70
   0  -7  -1  254.17   11.40
   0   7   1  263.57   11.40
   0   7  -1  274.17   10.80
  -1  -7  -1 2659.93   63.39
  -1  -7  -1 2650.03   63.99
   1  -7   1 2623.54   63.39
  -1  -7  -1 2594.34   64.59
   1  -7   1 2591.34   62.89
  -1  -7  -1 2630.94   62.29
   1  -7   1 2569.44   65.29
   1   7   1 2600.64   65.09
  -1   7  -1 2644.74   62.99
   1   7   1 2563.84   62.09
  -1   7  -1 2658.03   59.89
   2  -7   1   23.70    4.20
  -2  -7  -1   13.30    3.30
  -2  -7  -1   18.60    3.10
   2  -7   1   22.00    3.90
  -2  -7  -1   22.80    4.00
  -2  -7  -1   19.70    3.70
  -2   7  -1   23.20    4.20
   2   7   1   21.50    4.30
   2   7   1   18.90    4.30
  -2   7  -1   18.60    2.60
   2   7   1   18.60    3.40
  -3  -7  -1  964.60   28.20
   3  -7   1  884.91   27.90
  -3  -7  -1  964.20   27.80
  -3  -7  -1  923.51   29.60
  -3  -7  -1  956.20   26.30
   3  -7   1  897.41   27.70
  -3   7  -1  926.91   22.40
   3   7   1  938.01   26.10
   3   7   1  973.60   30.00
   3   7   1  947.21   31.20
  -3   7  -1  924.11   27.70
  -4  -7  -1    4.80    2.50
  -4  -7  -1    8.00    2.30
   4  -7   1   12.30    3.20
  -4  -7  -1   10.10    3.00
   4  -7   1   11.40    4.10
  -4   7  -1   13.30    3.40
   4   7   1   14.60    3.80
   4   7   1   13.50    2.90
   4   7   1    9.20    3.60
  -5  -7  -1   34.50    4.80
   5  -7   1   46.00    6.50
  -5  -7  -1   35.40    5.10
  -5  -7  -1   25.80    5.00
   5  -7   1   31.30    5.10
  -5   7  -1   35.70    5.30
   5   7   1   52.69    7.70
   5   7   1   36.40    3.90
   5   7   1   34.10    5.60
   6  -7   1   11.80    3.80
  -6  -7  -1   12.90    4.30
  -6  -7  -1   20.50    3.80
  -6  -7  -1   24.50    4.20
   6  -7   1   15.20    4.30
   6   7   1   19.60    3.10
  -6   7  -1   20.90    4.00
   6   7   1   13.00    4.00
   6   7   1   17.30    4.70
   6   7   1   10.00    4.00
  -7  -7  -1  614.34   20.40
  -7  -7  -1  624.54   20.10
   7  -7   1  605.94   23.80
   7  -7   1  630.74   22.40
  -7  -7  -1  599.64   25.70
   7   7   1  671.93   27.30
   7   7   1  628.84   24.00
   7   7   1  610.94   16.90
  -7   7  -1  621.54   21.60
   7   7   1  596.04   24.80
  -8  -7  -1  139.39    8.00
  -8  -7  -1  141.29    7.80
  -8  -7  -1  144.49   12.50
   8  -7   1  145.59   11.30
   8  -7   1  158.98   10.00
   8   7   1  141.79   12.90
  -8   7  -1  142.29   11.00
   8   7   1  129.09   10.80
   8   7   1  135.79   11.60
  -9  -7  -1  761.02   20.50
   9  -7   1  781.12   33.40
   9  -7   1  759.92   29.60
   9  -7   1  802.62   26.40
  -9  -7  -1  757.22   20.40
  -9  -7  -1  726.83   32.00
   9   7   1  766.12   30.60
   9   7   1  805.52   35.90
   9   7   1  779.42   29.50
  -9   7  -1  771.32   30.40
  10  -7   1   21.10    6.30
  10  -7   1   20.80    4.50
  10  -7   1   14.20    6.10
  10   7   1   15.50    6.80
  10   7   1   16.40    5.70
 -10   7  -1   15.40    4.70
  10   7   1    9.80    5.70
  11  -7   1  447.96   27.20
  11  -7   1  429.56   23.30
  11   7   1  477.75   23.90
  11   7   1  480.15   27.70
  11   7   1  453.45   28.40
  12  -7   1   -0.80    5.30
  12  -7   1    0.40    5.60
  12   7   1    3.60    5.80
  12   7   1   11.80    6.00
  12  -8  -1   26.50    9.00
  12   8  -1   27.10    8.80
 -12   8   1   24.60    5.20
  12   8  -1   43.60   16.20
 -11  -8   1   75.19    5.90
  11  -8  -1  103.19   13.70
  11  -8  -1   46.50   10.00
 -11  -8   1   87.69    6.40
 -11   8   1   73.99    7.90
  11   8  -1   74.69   11.40
  11   8  -1   79.59   13.10
 -10  -8   1    6.80    3.30
  10  -8  -1   12.60    6.30
  10  -8  -1   12.70    5.90
 -10  -8   1    9.40    3.70
  10   8  -1    9.80    5.60
  10   8  -1    0.00    5.10
 -10   8   1    7.50    3.40
  10   8  -1   -2.30    4.00
  -9  -8   1   69.59    7.30
   9  -8  -1   73.09    7.80
   9  -8  -1   93.19   11.40
  -9  -8   1   64.49    9.70
  -9  -8   1   80.29    7.70
   9   8  -1   78.29   10.60
   9   8  -1   65.59   11.30
  -9   8   1   81.09    8.00
   9   8  -1  100.89   14.30
  -8  -8   1   37.90    6.00
   8  -8  -1   31.40    7.20
  -8  -8   1   38.60    7.60
  -8  -8   1   40.30    8.50
   8  -8  -1   59.49    7.60
  -8   8   1   43.40    6.40
   8   8  -1   40.20    8.40
   8   8  -1   40.70    7.60
   8   8  -1   40.80    8.10
   7  -8  -1  508.85   22.80
  -7  -8   1  536.55   20.30
  -7  -8   1  541.35   24.70
   7  -8  -1  518.25   20.60
  -7  -8   1  499.05   23.50
   7   8  -1  530.25   22.80
   7   8  -1  514.25   24.30
   7   8  -1  506.55   15.80
   7   8  -1  536.45   23.50
  -7   8   1  517.95   20.10
   6  -8  -1   49.40    7.50
  -6  -8   1   64.49    5.00
   6  -8  -1   68.49    6.80
  -6  -8   1   53.19    7.10
  -6  -8   1   52.49    8.50
   6   8  -1   53.89    8.20
   6   8  -1   43.90    7.00
   6   8  -1   62.49    5.00
  -6   8   1   58.09    7.60
   6   8  -1   41.80    6.70
  -6   8   1   54.19    6.60
  -5  -8   1 1875.81   54.29
   5  -8  -1 1971.50   53.19
  -5  -8   1 1964.00   47.30
  -5  -8   1 1922.11   51.89
   5  -8  -1 1925.31   51.09
   5   8  -1 1972.00   53.19
   5   8  -1 1804.82   52.29
   5   8  -1 1952.00   55.19
  -5   8   1 1902.91   49.70
   5   8  -1 1955.30   47.50
  -5   8   1 1872.01   50.99
  -4  -8   1  318.97   16.40
   4  -8  -1  341.77   16.10
  -4  -8   1  369.66   16.20
   4  -8  -1  351.06   15.30
  -4  -8   1  340.17   13.20
   4   8  -1  337.57   15.90
   4   8  -1  333.07   16.00
   4   8  -1  334.47   13.30
  -4   8   1  340.77   14.70
  -4   8   1  348.17   10.20
  -4   8   1  335.77   14.90
   4   8  -1  350.46   17.10
  -3  -8   1 1573.94   44.80
   3  -8  -1 1588.84   43.70
  -3  -8   1 1531.15   40.10
   3  -8  -1 1560.44   42.50
  -3  -8   1 1509.85   43.00
   3   8  -1 1538.35   44.90
  -3   8   1 1526.75   41.90
  -3   8   1 1586.94   42.00
   3   8  -1 1571.94   43.50
   3   8  -1 1536.65   40.20
   3   8  -1 1540.65   42.80
   2  -8  -1   49.90    5.40
   2  -8  -1   34.00    5.30
  -2  -8   1   43.40    6.20
  -2  -8   1   46.10    6.90
  -2  -8   1   35.30    4.70
   2   8  -1   35.10    5.10
  -2   8   1   46.30    6.10
   2   8  -1   38.90    6.00
  -2   8   1   32.20    4.50
   2   8  -1   44.10    4.70
   2   8  -1   53.09    7.40
  -1  -8   1  424.96   17.30
  -1  -8   1  413.36   17.80
  -1  -8   1  408.36   16.60
   1  -8  -1  440.66   16.70
   1  -8  -1  403.46   16.90
   1   8  -1  427.66   15.90
  -1   8   1  431.56   16.50
   1   8  -1  426.06   16.00
   1   8  -1  416.76   18.20
   0  -8   1    3.20    2.20
   0  -8   1    9.30    3.00
   0  -8   1   11.10    3.40
   0  -8  -1    5.80    2.50
   0  -8  -1   12.80    3.40
   0  -8  -1   15.70    3.90
   0  -8  -1   10.50    3.30
   0   8   1    8.20    2.60
   0   8  -1   12.80    3.10
   0   8  -1    8.50    2.60
  -1  -8  -1  421.66   16.60
   1  -8   1  432.66   16.80
  -1  -8  -1  412.26   16.90
   1  -8   1  421.76   16.30
  -1  -8  -1  411.46   17.40
   1  -8   1  402.46   17.80
   1  -8   1  421.86   17.10
   1   8   1  396.36   17.60
  -1   8  -1  423.86   14.10
   1   8   1  385.96   15.30
  -2  -8  -1    8.60    3.00
  -2  -8  -1   11.20    3.60
   2  -8   1   12.10    3.50
  -2  -8  -1   13.70    3.60
  -2  -8  -1    8.40    2.50
   2  -8   1   13.10    3.10
   2   8   1   10.10    3.80
  -2   8  -1   16.30    2.60
  -2   8  -1    8.60    2.80
   2   8   1   13.60    2.90
   2   8   1   11.80    3.40
  -3  -8  -1 1742.73   45.20
  -3  -8  -1 1659.63   43.30
  -3  -8  -1 1650.83   47.10
   3  -8   1 1716.73   46.10
   3  -8   1 1683.03   45.50
  -3  -8  -1 1675.03   45.50
   3   8   1 1743.33   46.60
  -3   8  -1 1696.13   45.20
   3   8   1 1695.13   43.30
   3   8   1 1715.63   47.90
  -3   8  -1 1703.93   39.10
   4  -8   1  831.62   26.90
  -4  -8  -1  820.12   28.90
  -4  -8  -1  802.32   26.40
  -4  -8  -1  805.52   25.80
  -4  -8  -1  840.42   24.60
   4  -8   1  797.72   27.00
   4   8   1  860.41   29.20
  -4   8  -1  814.62   18.60
   4   8   1  820.32   24.30
   4   8   1  832.12   27.60
  -4   8  -1  828.62   18.90
  -4   8  -1  819.12   26.40
   5  -8   1 1873.91   49.30
  -5  -8  -1 1784.22   46.40
   5  -8   1 1758.72   47.80
  -5  -8  -1 1719.13   50.49
  -5  -8  -1 1732.83   46.90
  -5  -8  -1 1798.02   44.30
   5   8   1 1746.73   48.70
   5   8   1 1733.13   50.99
  -5   8  -1 1738.63   51.19
   5   8   1 1738.63   44.00
   6  -8   1   22.30    4.40
   6  -8   1   26.70    5.80
  -6  -8  -1   26.10    5.60
  -6  -8  -1   32.00    5.10
  -6  -8  -1   25.80    4.60
  -6   8  -1   24.90    4.90
   6   8   1   27.50    5.70
   6   8   1   21.40    6.10
   6   8   1   35.40    7.10
   6   8   1   29.70    4.10
   7  -8   1  554.64   22.50
  -7  -8  -1  509.55   20.00
  -7  -8  -1  497.25   23.70
   7  -8   1  532.45   20.80
  -7  -8  -1  517.05   19.00
   7   8   1  521.25   23.20
   7   8   1  503.45   15.80
   7   8   1  520.85   24.30
   7   8   1  472.05   21.40
  -7   8  -1  522.75   20.20
  -8  -8  -1   97.89   10.70
   8  -8   1   88.09    9.60
  -8  -8  -1   92.99    7.00
  -8  -8  -1   78.89    7.00
   8  -8   1   85.49    8.00
  -8   8  -1   90.39    8.00
   8   8   1   90.99   10.10
   8   8   1   91.59    9.50
   8   8   1  103.39   13.70
  -9  -8  -1   24.20    3.60
  -9  -8  -1   24.90    7.30
   9  -8   1   20.40    6.30
  -9  -8  -1   26.20    3.90
   9  -8   1   18.50    4.60
   9   8   1   25.50    7.20
  -9   8  -1   16.20    4.40
   9   8   1   32.70    7.90
   9   8   1   18.90    5.80
  10  -8   1   -5.40    4.20
  10  -8   1   -2.00    3.70
  10  -8   1    3.80    3.40
  10   8   1   13.90    5.50
 -10   8  -1    3.00    3.20
  10   8   1    0.40    4.30
  10   8   1   -7.20    3.60
  11  -8   1   68.19   11.30
  11  -8   1   76.19   13.40
  11   8   1   48.00    9.50
 -11   8  -1   53.79    7.30
  11   8   1   44.40   10.30
  12  -8   1   50.79   15.80
  12  -8   1   32.00    8.80
  12   8   1   42.50    9.70
  12   8   1   45.20   11.70
 -12   8  -1   44.50    6.60
  12  -9  -1   56.99   11.30
  12  -9  -1   78.79   13.60
  12   9  -1   87.79   15.00
  12   9  -1   89.39   13.30
 -12   9   1   88.09    9.60
 -11  -9   1  177.08    9.70
  11  -9  -1  160.08   15.90
  11  -9  -1  188.38   18.20
  11   9  -1  168.78   17.30
 -11   9   1  178.98   12.20
  11   9  -1  185.58   16.10
  10  -9  -1  348.57   23.40
 -10  -9   1  352.46   15.60
  10  -9  -1  345.07   21.60
 -10  -9   1  377.66   17.10
  10   9  -1  385.46   21.90
 -10   9   1  363.16   17.20
  10   9  -1  330.67   22.70
  -9  -9   1  470.65   19.50
  -9  -9   1  486.75   20.40
   9  -9  -1  497.05   24.60
   9  -9  -1  491.35   21.20
  -9  -9   1  482.55   26.50
   9   9  -1  453.75   24.20
  -9   9   1  524.65   21.20
   9   9  -1  469.35   26.10
   9   9  -1  466.55   34.20
  -8  -9   1  267.27   18.00
  -8  -9   1  272.67   14.10
   8  -9  -1  287.17   15.30
  -8  -9   1  242.68   14.40
   8  -9  -1  288.47   17.70
   8   9  -1  230.08   16.60
  -8   9   1  238.18   13.90
   8   9  -1  260.07    9.90
   8   9  -1  286.27   29.80
   8   9  -1  267.57   16.80
  -7  -9   1  118.09   11.70
   7  -9  -1  149.88   12.00
   7  -9  -1  127.39   10.00
  -7  -9   1  137.09    7.60
  -7  -9   1  130.99   10.40
  -7  -9   1  126.09    9.60
   7   9  -1  109.09   11.50
   7   9  -1  136.19    7.50
  -7   9   1  149.39   10.40
   7   9  -1  145.49   12.10
   7   9  -1  115.19   11.40
  -6  -9   1  163.28   11.50
  -6  -9   1  195.98   11.70
   6  -9  -1  172.98   12.60
   6  -9  -1  162.58   11.10
  -6  -9   1  184.18    9.30
  -6  -9   1  175.08   13.20
   6   9  -1  156.68   12.20
   6   9  -1  182.08    9.20
   6   9  -1  171.88   12.50
  -6   9   1  163.58   10.90
   6   9  -1  196.78   14.20
  -5  -9   1   32.00    6.30
  -5  -9   1   24.00    5.10
  -5  -9   1   43.00    6.50
  -5  -9   1   34.70    5.00
   5  -9  -1   30.30    5.70
   5  -9  -1   31.00    6.50
   5   9  -1   32.00    6.30
   5   9  -1   23.50    4.80
  -5   9   1   25.40    4.60
   5   9  -1   34.60    6.60
   5   9  -1   34.20    4.70
  -4  -9   1  119.29    9.20
  -4  -9   1  118.59    9.20
  -4  -9   1  114.29    9.90
   4  -9  -1   96.69    8.30
   4  -9  -1  116.59    9.70
  -4  -9   1  116.59   11.00
  -4   9   1  107.89    5.40
   4   9  -1   93.49    8.90
   4   9  -1  105.89    9.80
   4   9  -1  100.89    9.00
   4   9  -1  109.59    7.50
  -4   9   1  102.49    8.30
  -3  -9   1  581.84   23.00
  -3  -9   1  578.24   21.90
   3  -9  -1  611.34   23.10
   3  -9  -1  612.64   22.20
  -3  -9   1  583.94   23.60
  -3  -9   1  581.94   20.20
   3   9  -1  616.14   22.50
  -3   9   1  559.34   23.40
   3   9  -1  602.14   20.40
   3   9  -1  592.14   22.80
   3   9  -1  580.24   23.70
  -2  -9   1  711.23   25.80
   2  -9  -1  672.93   26.00
  -2  -9   1  707.23   28.10
  -2  -9   1  724.63   23.80
   2  -9  -1  780.22   26.40
   2  -9  -1  744.23   25.20
  -2  -9   1  762.92   25.50
  -2   9   1  736.73   24.90
   2   9  -1  773.22   27.60
   2   9  -1  773.62   26.50
   2   9  -1  752.42   24.90
   2   9  -1  765.92   24.20
  -1  -9   1 1107.69   34.10
  -1  -9   1 1103.99   33.50
  -1  -9   1 1104.79   32.20
   1  -9  -1 1096.59   33.00
  -1  -9   1 1077.79   34.90
   1  -9  -1 1144.19   34.30
   1  -9  -1 1058.09   34.70
   1   9  -1 1124.99   32.10
   1   9  -1 1106.19   35.70
  -1   9   1 1126.59   32.90
   1   9  -1 1098.19   32.20
   0  -9  -1  691.73   24.30
   0  -9  -1  689.13   25.10
   0  -9   1  713.03   24.40
   0  -9   1  682.73   23.20
   0  -9  -1  687.93   23.40
   0  -9   1  699.93   24.60
   0  -9   1  699.13   25.60
   0  -9  -1  664.43   24.30
   0   9   1  682.03   23.20
   0   9  -1  699.93   22.00
   1  -9   1  794.92   26.50
   1  -9   1  792.22   28.10
  -1  -9  -1  770.52   27.20
   1  -9   1  776.72   25.70
  -1  -9  -1  767.62   25.00
  -1  -9  -1  777.12   26.10
  -1  -9  -1  803.52   26.90
   1  -9   1  812.92   27.00
  -1   9  -1  726.63   25.10
  -1   9  -1  770.72   22.90
   1   9   1  771.32   25.00
   1   9   1  811.72   28.20
   2  -9   1  750.82   25.20
  -2  -9  -1  758.02   25.90
  -2  -9  -1  730.23   23.90
   2  -9   1  715.23   30.70
   2  -9   1  736.43   25.50
  -2  -9  -1  746.73   25.20
  -2  -9  -1  754.02   26.90
   2   9   1  746.73   27.10
  -2   9  -1  727.33   25.20
   2   9   1  726.43   23.80
  -2   9  -1  737.63   21.10
   2   9   1  773.12   26.60
  -3  -9  -1  573.24   21.10
   3  -9   1  572.44   21.80
  -3  -9  -1  543.05   21.10
   3  -9   1  563.54   21.20
  -3  -9  -1  569.24   23.10
  -3  -9  -1  559.04   19.70
  -3   9  -1  561.04   21.30
   3   9   1  554.74   19.50
   3   9   1  566.54   22.10
  -3   9  -1  559.84   16.00
   4  -9   1   15.10    4.50
  -4  -9  -1   16.10    4.40
  -4  -9  -1   12.60    4.10
  -4  -9  -1   10.30    3.60
   4  -9   1   12.90    3.90
  -4  -9  -1   15.10    4.30
   4   9   1   14.40    4.40
  -4   9  -1   24.80    5.20
  -4   9  -1   16.00    2.00
   4   9   1   17.70    3.50
   4   9   1   15.60    4.90
   5  -9   1   12.70    4.10
  -5  -9  -1   15.40    4.00
  -5  -9  -1    9.60    3.90
  -5  -9  -1   14.60    4.30
  -5  -9  -1    9.30    2.80
   5  -9   1   10.40    4.10
  -5   9  -1   17.80    4.70
   5   9   1   10.00    4.00
   5   9   1    5.30    3.20
   5   9   1   10.10    2.80
  -6  -9  -1  256.37   12.90
   6  -9   1  215.08   13.80
  -6  -9  -1  237.98   15.40
  -6  -9  -1  251.97   13.20
   6  -9   1  233.08   13.40
   6   9   1  240.68   15.70
   6   9   1  238.98   10.90
  -6   9  -1  240.38   13.30
   6   9   1  241.78   14.50
   6   9   1  260.17   15.40
   7  -9   1  449.76   19.60
   7  -9   1  430.46   20.60
  -7  -9  -1  415.86   17.70
  -7  -9  -1  430.26   22.10
  -7  -9  -1  439.26   17.50
   7   9   1  463.35   21.20
  -7   9  -1  435.06   18.90
   7   9   1  434.66   21.60
   7   9   1  435.36   15.20
   7   9   1  456.05   23.30
  -8  -9  -1  130.69   20.90
   8  -9   1  172.88   13.30
   8  -9   1  195.38   12.50
  -8  -9  -1  175.58   10.50
  -8  -9  -1  180.38   10.20
  -8   9  -1  180.28   11.70
   8   9   1  167.08   14.80
   8   9   1  189.08   15.40
   8   9   1  176.18   13.40
   8   9   1  173.38    7.90
  -9  -9  -1  378.76   22.90
   9  -9   1  383.16   18.50
  -9  -9  -1  394.36   15.00
  -9  -9  -1  382.56   15.00
   9  -9   1  412.86   21.70
  -9   9  -1  416.66   18.60
   9   9   1  415.36   21.50
   9   9   1  459.95   25.00
   9   9   1  365.96   21.20
  10  -9   1  184.88   13.00
  10  -9   1  200.48   17.70
  10  -9   1  182.58   14.90
 -10   9  -1  220.58   13.20
  10   9   1  209.58   15.80
  10   9   1  222.18   18.30
  11  -9   1  363.66   22.70
  11  -9   1  342.27   24.40
  11  -9   1  338.97   17.50
  11   9   1  337.87   21.00
  11   9   1  367.36   24.30
 -11   9  -1  318.17   16.60
  12  -9   1   95.79   16.40
  12  -9   1  107.39   14.40
 -12   9  -1  118.09   10.40
  12   9   1  149.59   19.40
  12   9   1  123.09   15.30
  12 -10  -1   66.19   13.30
  12 -10  -1   74.79   13.70
  12  10  -1  110.39   15.10
 -12  10   1   95.09   10.60
  12  10  -1   82.39   14.50
 -11 -10   1    0.30    3.30
  11 -10  -1   12.00    6.70
  11 -10  -1   11.10    7.20
  11  10  -1    5.20    5.90
  11  10  -1    7.80    5.90
 -11  10   1    3.70    4.50
 -10 -10   1   -1.80    3.90
  10 -10  -1   -5.50    5.00
 -10 -10   1    4.40    3.20
 -10  10   1   -2.20    3.20
  10  10  -1    0.00    5.30
  10  10  -1    7.90    5.60
   9 -10  -1   21.90    5.80
  -9 -10   1   14.50    5.00
  -9 -10   1    9.50    4.30
  -9  10   1    6.90    4.00
   9  10  -1   17.20    6.40
   9  10  -1   12.10    6.00
   9  10  -1   21.80   10.50
  -8 -10   1  294.57   16.50
  -8 -10   1  301.67   19.80
   8 -10  -1  337.07   19.80
  -8 -10   1  322.57   16.00
   8 -10  -1  310.77   17.00
   8  10  -1  330.77   21.10
  -8  10   1  326.97   16.80
   8  10  -1  278.27   18.40
   8  10  -1  315.37   18.90
   8  10  -1  291.97   11.90
   7 -10  -1   55.59    8.00
  -7 -10   1   67.89    8.40
  -7 -10   1   73.09    9.30
  -7 -10   1   69.09   10.70
   7 -10  -1   47.60    8.40
  -7 -10   1   51.09    5.30
   7  10  -1   74.39   11.40
   7  10  -1   55.69    8.60
   7  10  -1   55.79    9.00
  -7  10   1   83.59    8.40
   7  10  -1   69.09    6.00
  -6 -10   1  409.66   19.30
   6 -10  -1  400.36   18.90
  -6 -10   1  403.66   15.80
  -6 -10   1  393.46   21.10
   6 -10  -1  436.96   21.10
  -6 -10   1  395.16   18.30
  -6  10   1  408.46   18.60
   6  10  -1  376.46   19.90
   6  10  -1  405.46   21.50
   6  10  -1  399.56   15.70
   6  10  -1  405.76   20.30
  -5 -10   1  200.28   12.40
   5 -10  -1  176.28   12.00
  -5 -10   1  202.48   10.70
   5 -10  -1  203.08   13.70
  -5 -10   1  216.08   13.50
  -5 -10   1  173.38   13.40
   5  10  -1  193.58   14.20
   5  10  -1  187.28   13.20
   5  10  -1  217.08   11.00
  -5  10   1  202.18    6.40
   5  10  -1  207.48   13.60
  -5  10   1  190.18   12.20
  -5  10   1  192.58    6.20
  -4 -10   1 1702.13   51.79
   4 -10  -1 1760.12   49.20
  -4 -10   1 1826.12   49.40
   4 -10  -1 1734.53   50.59
  -4 -10   1 1738.43   49.99
  -4 -10   1 1699.53   46.00
   4  10  -1 1690.93   46.10
   4  10  -1 1803.72   50.29
  -4  10   1 1795.52   41.90
  -4  10   1 1753.32   41.10
   4  10  -1 1758.72   52.59
   4  10  -1 1690.23   50.19
  -4  10   1 1714.73   48.70
   3 -10  -1  426.86   18.30
  -3 -10   1  416.26   18.30
  -3 -10   1  419.36   19.00
   3 -10  -1  415.46   19.10
  -3 -10   1  415.86   16.80
  -3 -10   1  411.76   19.70
   3  10  -1  378.26   19.30
   3  10  -1  386.36   16.30
   3  10  -1  374.16   17.50
   3  10  -1  410.26   19.00
  -3  10   1  386.06   17.50
  -2 -10   1  704.63   25.40
  -2 -10   1  732.23   24.30
   2 -10  -1  690.43   25.00
  -2 -10   1  673.73   25.80
   2 -10  -1  692.03   27.00
  -2 -10   1  685.53   27.00
   2 -10  -1  768.22   26.80
   2  10  -1  702.53   24.70
   2  10  -1  723.23   26.50
   2  10  -1  677.13   23.80
  -2  10   1  680.93   24.70
   2  10  -1  745.33   28.20
   1 -10  -1    1.40    2.20
   1 -10  -1    4.10    2.60
  -1 -10   1    4.70    2.50
   1 -10  -1    0.50    2.70
  -1 -10   1    7.40    3.60
   1 -10  -1    2.70    2.60
  -1 -10   1    4.80    3.30
   1  10  -1    3.80    3.20
   1  10  -1    0.00    2.20
  -1  10   1    5.70    2.40
   0 -10  -1  185.28   11.60
   0 -10  -1  174.28   11.60
   0 -10   1  187.38   11.00
   0 -10   1  176.88   12.30
   0 -10   1  206.08   12.10
   0 -10  -1  187.38   11.00
   0 -10   1  155.48   11.20
   0 -10  -1  171.18   13.70
   0  10  -1  186.88   10.90
   0  10  -1  175.78    9.90
   0  10   1  185.78   10.80
   1 -10   1   72.39    7.70
  -1 -10  -1   54.09    7.60
  -1 -10  -1   63.69    7.00
   1 -10   1   71.09    7.30
  -1 -10  -1   62.79    6.50
  -1 -10  -1   66.29    7.20
   1 -10   1   68.79    7.00
  -1  10  -1   61.09    6.50
  -1  10  -1   74.29    5.90
   1  10   1   73.69    8.20
  -2 -10  -1  301.57   15.20
   2 -10   1  333.57   16.30
  -2 -10  -1  310.97   15.70
  -2 -10  -1  323.47   14.70
   2 -10   1  355.06   16.10
   2 -10   1  300.57   16.60
  -2 -10  -1  311.57   16.50
   2  10   1  335.67   17.40
   2  10   1  300.07   14.20
  -2  10  -1  321.87   12.30
  -3 -10  -1  174.68   12.20
  -3 -10  -1  168.98   10.90
   3 -10   1  174.78   11.20
  -3 -10  -1  141.39    9.50
  -3 -10  -1  162.98   11.20
   3 -10   1  160.58   11.20
  -3  10  -1  158.18    7.40
   3  10   1  156.88    9.70
   3  10   1  148.19   11.20
  -3  10  -1  167.48   10.80
   3  10   1  186.38   12.70
  -4 -10  -1 2202.18   59.49
  -4 -10  -1 2294.87   58.99
   4 -10   1 2249.68   60.69
  -4 -10  -1 2202.48   61.99
  -4 -10  -1 2256.17   56.99
   4 -10   1 2258.57   59.79
  -4  10  -1 2184.58   58.99
   4  10   1 2155.18   56.29
   4  10   1 2259.57   62.89
  -4  10  -1 2209.38   50.19
   4  10   1 2295.67   61.09
  -5 -10  -1  181.28   11.20
   5 -10   1  174.48   12.20
  -5 -10  -1  170.08    9.80
   5 -10   1  151.38   11.30
  -5 -10  -1  172.88   11.50
  -5 -10  -1  177.58   13.20
   5  10   1  170.78   12.10
  -5  10  -1  164.98   11.30
   5  10   1  179.48   10.10
   5  10   1  159.78   12.90
  -6 -10  -1  614.84   26.70
  -6 -10  -1  608.54   23.60
   6 -10   1  614.24   24.30
   6 -10   1  589.24   24.90
  -6 -10  -1  620.34   22.80
   6  10   1  635.34   26.30
   6  10   1  605.44   25.30
   6  10   1  594.24   20.40
  -6  10  -1  553.54   23.10
   6  10   1  573.34   26.30
  -7 -10  -1   30.80    5.60
   7 -10   1   31.30    6.00
  -7 -10  -1   38.50    8.10
   7 -10   1   24.60    6.00
  -7  10  -1   23.00    5.60
   7  10   1   21.90    6.10
   7  10   1   35.90    7.90
   7  10   1   36.60    5.00
   7  10   1   30.40    7.50
   8 -10   1  100.59    9.80
  -8 -10  -1  133.89    9.80
  -8 -10  -1  116.79    8.90
   8 -10   1  121.39   11.70
  -8 -10  -1  109.29   12.00
   8  10   1  115.49    7.00
   8  10   1  107.99   12.10
   8  10   1  115.39   11.50
   8  10   1  112.59   12.60
  -8  10  -1   96.49    9.40
  -9 -10  -1   21.80    4.40
   9 -10   1   29.40    6.20
  -9 -10  -1   17.60    4.40
   9 -10   1   13.30    6.20
  -9  10  -1   30.70    6.70
   9  10   1   26.70    7.90
   9  10   1   22.30    7.60
 -10 -10  -1    9.10    2.80
  10 -10   1    6.70    4.60
 -10 -10  -1    8.30    3.20
  10 -10   1    9.00    5.60
  10  10   1   -3.20    4.90
  10  10   1    1.40    5.30
 -10  10  -1    6.00    4.50
  11 -10   1   11.60    7.00
  11 -10   1   -1.10    5.10
  11 -10   1   10.70    4.80
  11  10   1   -1.90    5.70
 -11  10  -1    2.60    4.30
  11  10   1   -2.50    5.60
 -11 -11   1    0.90    4.00
  11 -11  -1   -6.40    6.00
  11 -11  -1    0.30    9.90
  11  11  -1   10.60    7.20
 -10 -11   1  493.65   20.70
  10 -11  -1  501.35   27.60
  10 -11  -1  518.15   24.00
 -10 -11   1  473.45   21.20
 -10  11   1  520.35   23.10
  10  11  -1  545.75   30.50
  10  11  -1  485.15   26.60
  -9 -11   1   -6.00    4.20
  -9 -11   1    2.50    3.60
   9 -11  -1    4.10    5.50
   9 -11  -1    2.30    3.60
   9  11  -1    1.40    4.50
  -9  11   1    1.00    3.60
   9  11  -1    8.50    5.00
  -8 -11   1  417.86   19.40
  -8 -11   1  416.76   20.40
   8 -11  -1  414.66   20.70
  -8 -11   1  383.96   23.40
   8 -11  -1  376.46   24.70
   8  11  -1  390.76   22.00
   8  11  -1  366.36   21.80
   8  11  -1  387.46   15.10
   8  11  -1  466.45   25.40
  -8  11   1  413.26   20.20
  -7 -11   1    1.70    4.00
   7 -11  -1    6.00    4.00
  -7 -11   1   -2.40    2.90
  -7 -11   1    1.60    2.30
  -7 -11   1    2.80    3.90
   7  11  -1   -3.30    3.50
   7  11  -1    2.80    2.80
  -7  11   1    5.00    3.70
   7  11  -1    0.00    4.20
   7  11  -1   -6.20    5.00
  -6 -11   1   66.19    6.50
  -6 -11   1   64.29    9.30
  -6 -11   1   47.40    8.00
   6 -11  -1   78.39    8.60
  -6 -11   1   72.79    8.20
   6 -11  -1   54.59    9.50
   6  11  -1   55.29    8.70
  -6  11   1   76.19    9.80
   6  11  -1   75.09    6.80
   6  11  -1   65.09   10.20
   6  11  -1   50.59    8.10
   5 -11  -1    3.60    3.20
  -5 -11   1   -0.40    3.50
   5 -11  -1    9.50    4.60
  -5 -11   1   10.10    4.50
  -5 -11   1   10.30    4.10
  -5 -11   1   11.70    3.60
   5  11  -1   25.60    6.50
   5  11  -1   20.30    5.30
  -5  11   1   11.00    1.90
  -5  11   1    7.40    1.80
  -5  11   1   10.20    3.60
   5  11  -1   14.70    5.00
   5  11  -1   14.40    5.40
  -4 -11   1  137.49    9.40
  -4 -11   1  122.29   11.30
   4 -11  -1  146.99   11.70
   4 -11  -1  100.69    9.50
  -4 -11   1  127.49   10.80
  -4 -11   1  126.69   10.10
  -4  11   1  115.39    6.40
   4  11  -1  128.29    9.30
  -4  11   1  129.29   10.10
   4  11  -1  118.89   10.50
  -4  11   1  142.29    7.40
   4  11  -1  119.89   11.00
   4  11  -1  124.59   11.50
  -3 -11   1    1.30    3.30
   3 -11  -1   -1.70    2.50
  -3 -11   1   -1.00    2.10
  -3 -11   1   -4.20    2.40
   3 -11  -1    2.40    2.60
  -3 -11   1    1.10    2.20
   3 -11  -1    0.90    3.00
   3  11  -1   -2.90    1.90
   3  11  -1    0.90    3.20
  -3  11   1    2.00    2.50
   3  11  -1    3.30    2.50
   3  11  -1   -0.20    2.90
   2 -11  -1 2016.70   54.99
   2 -11  -1 1955.80   57.59
  -2 -11   1 2029.50   53.79
  -2 -11   1 2050.79   55.79
  -2 -11   1 2024.10   56.49
   2 -11  -1 1984.50   56.09
  -2 -11   1 1966.00   57.69
  -2  11   1 1912.31   54.29
   2  11  -1 1959.50   53.29
   2  11  -1 2051.19   54.29
   2  11  -1 2070.99   58.99
   1 -11  -1   24.30    5.50
   1 -11  -1   20.00    5.10
  -1 -11   1   19.00    4.80
   1 -11  -1   21.90    4.40
  -1 -11   1   21.60    5.30
  -1 -11   1   26.30    5.30
   1 -11  -1   30.40    6.30
  -1 -11   1   20.70    4.90
  -1  11   1   33.50    6.10
   1  11  -1   22.50    4.90
   1  11  -1   21.70    4.80
   1  11  -1   44.70    8.20
   0 -11   1 1546.45   48.40
   0 -11  -1 1543.05   48.00
   0 -11  -1 1709.73   47.60
   0 -11   1 1577.64   47.20
   0 -11   1 1646.54   47.10
   0 -11   1 1608.24   45.60
   0 -11  -1 1641.44   45.90
   0 -11  -1 1528.15   46.80
   0  11   1 1616.54   45.70
   0  11  -1 1642.74   43.70
   0  11  -1 1575.74   45.30
   1 -11   1   25.70    5.40
  -1 -11  -1   26.40    5.60
   1 -11   1   13.60    4.10
  -1 -11  -1   16.20    4.50
   1 -11   1   16.80    5.00
  -1 -11  -1   23.90    5.70
   1 -11   1   14.30    4.40
  -1 -11  -1   12.90    4.50
   1  11   1   16.70    5.00
  -1  11  -1   27.60    4.50
  -1  11  -1   24.70    5.40
   1  11   1   21.40    5.10
   2 -11   1  850.71   29.80
   2 -11   1  897.91   31.00
  -2 -11  -1  886.41   30.90
   2 -11   1  847.72   32.30
  -2 -11  -1  875.11   30.20
   2 -11   1  828.92   30.40
  -2 -11  -1  848.32   31.70
  -2 -11  -1  889.21   29.00
  -2  11  -1  852.21   29.50
   2  11   1  900.91   32.80
   2  11   1  881.61   28.90
  -2  11  -1  875.01   25.50
  -3 -11  -1   22.30    5.60
   3 -11   1   26.60    5.70
  -3 -11  -1   26.10    5.40
   3 -11   1   20.20    5.30
  -3 -11  -1   34.00    5.90
  -3 -11  -1   34.50    7.50
   3 -11   1   25.30    5.70
  -3  11  -1   22.00    4.90
   3  11   1   25.00    5.40
  -3  11  -1   26.60    3.80
   3  11   1   21.10    5.60
   3  11   1   25.40    4.60
  -4 -11  -1  109.59   10.70
  -4 -11  -1  144.69   11.10
  -4 -11  -1  141.79   10.50
   4 -11   1  125.99   10.80
  -4 -11  -1  132.99    9.40
   4 -11   1  119.79   10.20
   4  11   1  120.79    8.90
   4  11   1  115.59   11.00
  -4  11  -1  120.09    9.90
   4  11   1  129.39   11.20
  -4  11  -1  122.19    6.00
  -5 -11  -1    2.70    3.70
  -5 -11  -1    6.90    4.00
  -5 -11  -1    5.30    3.80
  -5 -11  -1    9.40    3.20
   5 -11   1    7.50    4.10
   5 -11   1    6.90    3.90
   5  11   1    7.30    3.70
  -5  11  -1    6.10    3.50
   5  11   1    6.20    3.80
   5  11   1    2.00    3.80
   5  11   1    6.70    4.20
  -6 -11  -1  617.54   23.60
   6 -11   1  619.44   25.50
  -6 -11  -1  656.13   25.10
  -6 -11  -1  635.54   28.00
   6 -11   1  592.74   25.90
   6  11   1  579.84   25.90
   6  11   1  606.04   21.60
   6  11   1  633.44   28.50
  -6  11  -1  572.84   24.30
   6  11   1  581.84   26.40
  -7 -11  -1   10.50    4.90
  -7 -11  -1   12.30    4.70
  -7 -11  -1   14.00    4.50
   7 -11   1   29.20    7.10
   7 -11   1   14.20    4.90
   7  11   1   10.90    4.80
  -7  11  -1   22.20    5.90
   7  11   1   19.80    4.30
   7  11   1   12.80    5.40
   7  11   1   24.50    8.60
  -8 -11  -1  448.06   19.80
   8 -11   1  485.55   24.40
  -8 -11  -1  425.56   24.40
  -8 -11  -1  473.05   19.40
   8 -11   1  458.45   21.90
   8  11   1  440.66   24.10
   8  11   1  521.35   26.80
  -8  11  -1  431.66   21.00
   8  11   1  452.95   16.70
   9 -11   1    2.10    3.50
  -9 -11  -1   -4.00    2.90
   9 -11   1    3.80    4.60
  -9 -11  -1   -1.00    3.50
   9  11   1    0.10    4.40
   9  11   1    1.20    2.20
  -9  11  -1    1.30    3.40
   9  11   1    4.40    4.70
 -10 -11  -1  410.06   15.60
  10 -11   1  404.06   21.20
  10 -11   1  456.35   25.60
  10  11   1  434.46   24.50
  10  11   1  445.56   27.20
 -10  11  -1  403.46   20.50
  11 -11   1   -3.40    6.50
  11 -11   1    7.60    5.30
  11 -11   1    6.80    7.20
  11  11   1    6.50    8.80
  11  11   1    9.30    6.40
 -11 -12   1   27.20    5.90
 -11 -12   1   22.60    6.60
  11 -12  -1   34.70   10.10
  11  12  -1   30.60    8.90
  11  12  -1   37.40    9.90
 -11  12   1   30.30    7.60
 -10 -12   1    9.70    5.10
 -10 -12   1    6.30    5.90
  10 -12  -1   10.10    5.50
  10 -12  -1    8.70    6.50
  10  12  -1   14.20    7.00
  10  12  -1   17.10    7.50
 -10  12   1    0.20    4.90
  -9 -12   1    8.50    4.60
  -9 -12   1   10.20    5.80
   9 -12  -1    7.70    5.70
   9  12  -1    3.10    5.00
   9  12  -1    3.20    2.90
   9  12  -1    5.70    5.80
  -9  12   1   13.90    5.30
   8 -12  -1  272.97   17.20
  -8 -12   1  258.47   16.70
   8 -12  -1  240.28   18.10
  -8 -12   1  248.68   15.50
   8  12  -1  275.47   18.60
  -8  12   1  245.58   16.10
   8  12  -1  280.47   20.40
   8  12  -1  237.58   12.20
  -7 -12   1   68.59    9.40
  -7 -12   1   75.49    7.10
  -7 -12   1   37.90    8.00
   7 -12  -1   55.59    8.60
  -7 -12   1   56.99    9.70
   7 -12  -1   60.09   10.40
   7  12  -1   57.59    9.40
  -7  12   1   67.49    9.20
   7  12  -1   59.49   10.00
   7  12  -1   75.19   11.00
   6 -12  -1  403.66   20.60
  -6 -12   1  402.06   17.50
  -6 -12   1  392.46   29.30
  -6 -12   1  421.06   20.40
   6 -12  -1  425.56   22.70
  -6 -12   1  437.96   21.50
   6  12  -1  387.16   17.30
   6  12  -1  384.36   21.60
   6  12  -1  464.85   25.20
   6  12  -1  412.06   22.20
  -6  12   1  425.46   20.60
   5 -12  -1  158.18   12.40
  -5 -12   1  169.48   14.20
  -5 -12   1  140.29   12.30
  -5 -12   1  176.28   12.70
  -5 -12   1  182.98   11.20
   5 -12  -1  181.58   13.90
   5  12  -1  151.68   12.90
  -5  12   1  175.98   12.70
   5  12  -1  174.68   13.70
  -5  12   1  181.78    7.30
   5  12  -1  167.58   11.00
  -5  12   1  175.98    7.00
   5  12  -1  178.68   14.60
  -4 -12   1 1054.39   35.00
  -4 -12   1  984.00   35.50
  -4 -12   1 1020.30   32.20
   4 -12  -1  972.50   34.40
  -4 -12   1  928.01   36.50
   4 -12  -1  994.80   36.10
   4  12  -1 1031.10   36.40
   4  12  -1  995.60   37.50
   4  12  -1  947.81   34.50
  -4  12   1 1004.90   34.50
  -4  12   1  985.90   26.90
   4  12  -1 1013.90   32.40
  -4  12   1 1031.30   28.10
  -3 -12   1   48.80    7.20
  -3 -12   1   50.49    8.60
   3 -12  -1   56.49    8.80
  -3 -12   1   56.79    9.10
   3 -12  -1   52.29    8.90
   3 -12  -1   40.50    7.10
  -3 -12   1   51.69    7.90
   3  12  -1   64.69    8.70
  -3  12   1   48.70    5.10
   3  12  -1   65.69    8.40
   3  12  -1   39.40    7.20
  -3  12   1   50.19    7.90
   3  12  -1   60.79    9.40
   2 -12  -1  516.75   24.60
   2 -12  -1  582.44   24.50
  -2 -12   1  578.24   22.50
   2 -12  -1  584.14   23.70
  -2 -12   1  588.94   24.70
   2 -12  -1  512.45   23.70
  -2 -12   1  521.85   24.70
  -2 -12   1  576.54   23.80
   2  12  -1  534.85   22.20
  -2  12   1  546.95   22.90
   2  12  -1  523.95   21.70
   2  12  -1  557.84   25.80
   1 -12  -1   31.20    7.10
  -1 -12   1   28.80    6.70
   1 -12  -1   23.00    5.80
  -1 -12   1   28.10    6.10
  -1 -12   1   38.80    7.70
  -1 -12   1   31.10    5.50
   1 -12  -1   20.10    4.60
   1 -12  -1   38.20    7.10
   1  12  -1   35.50    6.40
  -1  12   1   25.40    5.30
   1  12  -1   25.60    5.10
   0 -12  -1   19.50    4.40
   0 -12   1   14.00    4.80
   0 -12   1   19.60    5.90
   0 -12   1   20.40    4.80
   0 -12   1   21.80    6.40
   0 -12  -1   17.00    5.10
   0 -12  -1   17.20    5.00
   0 -12  -1    8.50    4.70
   0  12  -1   18.60    5.20
   0  12  -1   19.50    4.50
   0  12   1   30.20    6.00
   1 -12   1   13.50    4.20
  -1 -12  -1   25.40    6.20
  -1 -12  -1   26.80    5.70
  -1 -12  -1   26.40    6.60
   1 -12   1   18.90    5.50
  -1 -12  -1   25.20    5.80
   1 -12   1   29.80    6.20
   1 -12   1   28.00    6.30
  -1  12  -1   28.80    4.90
   1  12   1   20.60    4.70
  -1  12  -1   25.10    5.30
   2 -12   1  478.05   22.20
  -2 -12  -1  466.05   22.80
  -2 -12  -1  504.75   20.80
   2 -12   1  457.35   23.10
   2 -12   1  486.15   21.50
  -2 -12  -1  523.45   22.30
   2 -12   1  469.25   22.00
  -2 -12  -1  483.65   22.10
  -2  12  -1  498.95   21.40
   2  12   1  514.35   24.20
  -2  12  -1  470.45   17.50
   2  12   1  497.95   20.60
  -3 -12  -1  110.49    9.10
  -3 -12  -1   99.49    9.40
   3 -12   1   88.69    9.60
   3 -12   1  116.19   10.30
  -3 -12  -1   92.49    9.70
  -3 -12  -1   94.59   10.00
   3 -12   1   93.49   10.40
  -3  12  -1   93.79    9.00
  -3  12  -1   90.09    6.40
   3  12   1  105.99   11.00
   3  12   1   98.19    8.60
  -4 -12  -1  711.13   26.40
  -4 -12  -1  706.43   30.50
   4 -12   1  762.12   29.20
  -4 -12  -1  812.22   29.90
  -4 -12  -1  801.52   28.90
   4 -12   1  806.52   30.60
  -4  12  -1  786.62   29.10
   4  12   1  765.52   30.50
   4  12   1  746.23   26.70
   4  12   1  805.72   32.10
  -4  12  -1  787.22   21.50
  -5 -12  -1  239.98   16.30
   5 -12   1  240.48   15.30
  -5 -12  -1  241.78   13.20
   5 -12   1  200.98   14.90
  -5 -12  -1  224.18   14.00
  -5 -12  -1  236.88   15.10
   5  12   1  242.98   17.10
   5  12   1  218.88   15.40
  -5  12  -1  235.78   14.90
   5  12   1  237.88   16.00
  -5  12  -1  231.38    7.10
   5  12   1  229.08   12.90
  -5  12  -1  224.18    7.70
   6 -12   1  896.51   33.10
  -6 -12  -1  920.31   32.40
  -6 -12  -1  917.91   31.40
  -6 -12  -1  861.61   39.20
   6 -12   1  850.41   33.70
   6  12   1  914.71   29.20
   6  12   1  877.11   36.10
   6  12   1  885.81   34.20
  -6  12  -1  810.02   31.60
   6  12   1  835.02   33.80
   7 -12   1   82.19   10.80
   7 -12   1   88.49   11.60
  -7 -12  -1   62.99   10.00
  -7 -12  -1   76.19    8.60
  -7 -12  -1   84.19   10.40
   7  12   1   70.99    9.90
  -7  12  -1   97.99    9.90
   7  12   1   88.49   12.30
   7  12   1   94.09   13.50
   8 -12   1   47.50    8.50
  -8 -12  -1   46.30    7.30
  -8 -12  -1   49.50    7.40
  -8  12  -1   32.90    6.60
   8  12   1   39.90    8.70
   8  12   1   37.00    8.40
   8  12   1   49.70    6.30
   9 -12   1   13.80    6.80
  -9 -12  -1    5.50    4.50
   9 -12   1    8.60    5.40
  -9 -12  -1   18.00    4.70
   9  12   1   10.40    3.50
   9  12   1   16.10    6.80
  -9  12  -1   21.20    5.70
   9  12   1    7.70    5.80
 -10 -12  -1    5.00    3.70
  10 -12   1    0.10    4.40
 -10 -12  -1   13.70    4.40
  10 -12   1    5.10    6.30
  10  12   1   -2.70    4.90
  10  12   1    7.80    6.40
 -10  12  -1    0.10    4.90
  11 -12   1    2.90    7.10
  11 -12   1   -4.90    4.90
 -11  12  -1    5.50    6.40
  11  12   1    2.30    6.10
  11  12   1    6.50    7.20
  10 -13  -1  190.58   18.20
 -10 -13   1  183.58   15.30
  10 -13  -1  187.88   15.80
 -10 -13   1  200.38   14.00
  10  13  -1  203.58   18.40
  10  13  -1  156.18   23.40
  -9 -13   1  212.68   16.20
  -9 -13   1  210.38   14.80
   9 -13  -1  236.08   16.70
   9 -13  -1  253.87   19.90
   9  13  -1  250.97   19.30
   9  13  -1  260.77   21.00
   9  13  -1  209.28   11.40
  -9  13   1  227.58   16.50
   8 -13  -1   88.69   12.90
   8 -13  -1  108.09   12.00
  -8 -13   1  114.29   13.40
  -8 -13   1  123.99   11.70
   8  13  -1   86.69    8.40
   8  13  -1  100.29   13.60
  -8  13   1  110.99   11.80
   8  13  -1   99.09   13.30
   7 -13  -1  171.68   15.60
  -7 -13   1  172.58   11.10
   7 -13  -1  142.19   22.50
  -7 -13   1  183.58   13.90
  -7 -13   1  189.88   15.00
   7  13  -1  186.18   17.00
  -7  13   1  166.28   13.50
   7  13  -1  153.48   10.90
   7  13  -1  170.78   15.50
  -6 -13   1   36.20    8.20
  -6 -13   1   37.10    7.50
  -6 -13   1   45.30    7.10
   6 -13  -1   38.00    8.20
  -6 -13   1   39.30    8.50
   6  13  -1   40.30    6.70
   6  13  -1   26.10    7.20
   6  13  -1   33.50    7.40
  -6  13   1   38.60    7.40
   6  13  -1   25.00    7.40
   5 -13  -1    1.00    3.00
  -5 -13   1   -1.40    3.60
  -5 -13   1    8.00    3.30
   5 -13  -1   -3.60    2.90
  -5 -13   1    6.10    5.10
  -5  13   1    2.20    1.80
   5  13  -1    0.50    2.90
  -5  13   1    2.80    1.80
   5  13  -1    2.50    7.70
   5  13  -1    2.70    3.60
   5  13  -1    4.90    4.40
  -5  13   1   -0.40    3.30
   4 -13  -1  100.09   11.30
  -4 -13   1   76.39    8.10
   4 -13  -1   55.39    8.70
  -4 -13   1   83.29   11.00
  -4 -13   1   81.79   11.30
  -4 -13   1   87.49    9.50
   4 -13  -1   67.19    9.10
  -4  13   1   91.79    9.50
   4  13  -1   92.79   13.20
  -4  13   1   82.39    6.00
   4  13  -1   82.39    8.60
   4  13  -1   79.19   10.30
   4  13  -1   72.49   10.60
  -3 -13   1  364.36   17.60
   3 -13  -1  358.26   18.90
  -3 -13   1  354.06   19.00
  -3 -13   1  350.76   19.50
   3 -13  -1  351.26   20.60
   3 -13  -1  363.36   20.10
  -3 -13   1  339.17   20.10
  -3  13   1  333.97   14.10
  -3  13   1  310.17   17.60
   3  13  -1  384.36   21.70
   3  13  -1  357.56   17.60
   3  13  -1  333.17   18.20
   2 -13  -1  518.05   23.00
  -2 -13   1  514.35   21.90
  -2 -13   1  488.35   22.90
   2 -13  -1  522.65   24.20
   2 -13  -1  489.95   24.50
   2 -13  -1  509.15   23.80
  -2 -13   1  494.95   23.60
  -2  13   1  502.85   22.40
  -2  13   1  481.75   18.70
   2  13  -1  480.55   21.20
   2  13  -1  522.15   22.20
   2  13  -1  542.05   26.00
  -1 -13   1  827.22   29.60
  -1 -13   1  815.42   32.40
  -1 -13   1  791.52   30.40
   1 -13  -1  785.92   31.00
   1 -13  -1  800.82   29.90
   1 -13  -1  775.32   31.60
   1 -13  -1  797.62   30.90
  -1 -13   1  777.32   30.70
   1  13  -1  789.42   29.00
   1  13  -1  826.12   28.60
  -1  13   1  763.32   29.20
   0 -13   1  509.45   25.00
   0 -13  -1  559.04   23.40
   0 -13   1  528.45   23.90
   0 -13  -1  506.95   24.60
   0 -13   1  563.64   23.40
   0 -13  -1  517.75   24.00
   0 -13   1  519.05   24.20
   0 -13  -1  560.14   24.50
   0  13  -1  531.35   22.70
   0  13  -1  535.75   21.10
   0  13   1  514.95   22.50
   1 -13   1  290.87   17.50
  -1 -13  -1  276.77   17.40
  -1 -13  -1  330.07   17.70
   1 -13   1  299.97   17.50
   1 -13   1  291.77   16.50
  -1 -13  -1  262.37   15.30
  -1 -13  -1  296.87   17.40
   1 -13   1  254.67   17.20
   1  13   1  294.47   15.90
  -1  13  -1  293.37   16.40
   2 -13   1  371.96   19.90
  -2 -13  -1  394.16   18.70
  -2 -13  -1  373.66   19.90
  -2 -13  -1  400.76   21.30
   2 -13   1  355.56   20.90
   2 -13   1  362.46   19.80
   2 -13   1  359.16   18.90
  -2 -13  -1  391.46   19.70
  -2  13  -1  383.86   15.70
  -2  13  -1  372.56   18.90
   2  13   1  390.36   21.50
   2  13   1  385.86   18.40
  -3 -13  -1   90.89    8.60
  -3 -13  -1   86.79   10.90
  -3 -13  -1   79.29   10.10
   3 -13   1   91.29   10.30
   3 -13   1   65.39   10.00
  -3 -13  -1   61.49    9.40
   3 -13   1   77.89   10.20
   3  13   1   76.79   11.20
  -3  13  -1   84.69    6.50
   3  13   1   78.69    8.20
   4 -13   1   28.80    6.50
  -4 -13  -1   38.20    8.40
   4 -13   1   31.00    7.00
  -4 -13  -1   25.70    6.40
  -4 -13  -1   40.50    7.20
   4 -13   1   25.60    6.80
  -4 -13  -1   37.70    6.60
   4  13   1   29.10    7.30
   4  13   1   26.50    6.90
   4  13   1   31.50    7.80
  -4  13  -1   27.60    3.90
   4  13   1   26.40    5.50
  -4  13  -1   31.20    6.30
  -5 -13  -1   25.20    6.50
  -5 -13  -1   16.00    6.50
  -5 -13  -1   19.10    4.70
   5 -13   1   24.20    6.40
  -5 -13  -1    6.50    4.20
   5 -13   1   15.60    5.90
   5  13   1   26.10    8.00
  -5  13  -1   15.60    2.30
  -5  13  -1   14.50    5.90
   5  13   1   17.80    4.90
   5  13   1   19.00    6.50
  -5  13  -1   18.10    2.40
   5  13   1   25.40    7.50
   6 -13   1  145.29   12.70
  -6 -13  -1  186.48   13.30
  -6 -13  -1  152.78   13.10
   6 -13   1  183.98   14.90
  -6 -13  -1  151.08   14.40
   6  13   1  168.08   16.50
  -6  13  -1  138.89   14.50
   6  13   1  166.88   14.70
   6  13   1  145.29   11.50
   6  13   1  147.19   14.60
   7 -13   1  205.28   16.40
  -7 -13  -1  219.58   15.60
   7 -13   1  248.48   17.90
  -7 -13  -1  223.48   14.50
  -7 -13  -1  200.78   20.50
  -7  13  -1  242.48   16.20
   7  13   1  247.58   19.20
   7  13   1  250.57   13.50
   7  13   1  235.88   17.30
  -8 -13  -1   95.29   10.20
  -8 -13  -1  108.89   10.10
   8 -13   1  120.59   15.20
   8 -13   1   80.49   10.80
   8  13   1   80.69   11.90
  -8  13  -1   78.39   10.10
   8  13   1  103.99   15.10
   8  13   1   82.99    8.10
   9 -13   1  162.88   14.10
   9 -13   1  156.58   15.80
  -9 -13  -1  173.38   12.10
  -9 -13  -1  166.68   12.90
   9  13   1  159.98   10.00
  -9  13  -1  159.48   14.20
   9  13   1  180.88   16.40
   9  13   1  162.98   17.10
  10 -13   1   85.29   11.30
  10 -13   1   90.69   14.60
 -10 -13  -1  101.79    9.00
  10  13   1  103.09   15.90
  10  13   1   96.89   14.00
 -10 -14   1    0.80    7.40
 -10 -14   1    6.00    5.90
  10 -14  -1    3.10    5.30
  10 -14  -1   -7.20    7.40
  10  14  -1    8.60    6.30
  -9 -14   1   12.30    5.60
   9 -14  -1   21.30    8.20
  -9 -14   1   20.20    7.50
   9 -14  -1   18.60    6.70
   9  14  -1   12.10    7.60
   9  14  -1   17.20    4.50
   9  14  -1   35.30    9.60
  -8 -14   1   45.00   10.20
  -8 -14   1   66.79   10.00
   8 -14  -1   65.99   11.30
   8 -14  -1   58.29   11.20
   8  14  -1   66.99    8.20
   8  14  -1   76.79   12.10
   8  14  -1   63.89   13.00
  -7 -14   1  395.06   21.20
  -7 -14   1  434.86   19.20
   7 -14  -1  439.96   25.20
   7 -14  -1  425.56   23.00
  -7 -14   1  384.66   22.30
  -7  14   1  364.16   21.20
   7  14  -1  446.26   26.70
   7  14  -1  397.56   18.70
   7  14  -1  436.66   24.80
   6 -14  -1   29.80    8.10
  -6 -14   1   25.20    7.50
  -6 -14   1   29.90    5.80
   6 -14  -1   32.50    7.10
  -6 -14   1   34.60    7.70
   6  14  -1   37.30    9.10
   6  14  -1   38.40    6.90
  -6  14   1   31.00    7.50
   6  14  -1   25.80    7.30
  -5 -14   1  543.25   28.00
  -5 -14   1  585.14   27.10
  -5 -14   1  553.04   25.40
   5 -14  -1  537.45   26.50
  -5 -14   1  534.95   22.80
   5 -14  -1  557.54   27.50
   5  14  -1  515.85   22.70
   5  14  -1  592.74   28.10
  -5  14   1  545.05   16.80
   5  14  -1  564.04   26.70
  -5  14   1  543.35   25.30
   5  14  -1  577.34   29.20
  -5  14   1  551.74   17.30
  -4 -14   1  213.68   13.70
  -4 -14   1  219.18   15.20
  -4 -14   1  222.88   16.40
   4 -14  -1  213.18   15.30
   4 -14  -1  187.08   16.00
   4 -14  -1  232.48   17.20
  -4 -14   1  191.58   16.10
  -4  14   1  211.18   10.40
   4  14  -1  209.18   13.60
  -3 -14   1  473.65   25.10
   3 -14  -1  503.95   26.10
  -3 -14   1  507.25   24.10
   3 -14  -1  466.95   23.20
  -3 -14   1  500.45   24.80
   3 -14  -1  490.95   24.80
   3 -14  -1  551.54   26.00
  -3 -14   1  489.85   22.00
  -3  14   1  548.15   24.30
   3  14  -1  498.85   22.30
  -3  14   1  482.45   18.40
   3  14  -1  511.55   26.80
   3  14  -1  529.85   23.90
  -2 -14   1   -3.70    3.40
   2 -14  -1    7.90    4.20
   2 -14  -1   -3.30    3.40
  -2 -14   1    0.30    3.70
   2 -14  -1    8.10    4.60
  -2 -14   1    3.50    3.10
   2 -14  -1   -1.10    2.80
  -2  14   1    1.30    2.80
   2  14  -1   -6.20    3.20
   2  14  -1    1.70    3.70
  -2  14   1    4.40    3.60
   2  14  -1    3.10    3.80
   1 -14  -1   15.00    5.20
  -1 -14   1    7.30    4.90
  -1 -14   1   16.40    5.30
  -1 -14   1    9.30    4.90
   1 -14  -1   10.60    5.20
   1 -14  -1   10.50    4.80
  -1 -14   1   11.40    5.20
   1 -14  -1    6.40    3.80
  -1  14   1   13.30    5.00
   1  14  -1   11.30    4.00
   1  14  -1   13.30    5.30
  -1  14   1   10.80    3.80
   0 -14   1    0.10    3.60
   0 -14  -1    3.60    3.70
   0 -14  -1   -1.00    3.90
   0 -14   1   -1.70    2.90
   0 -14   1   -0.80    2.60
   0 -14  -1    0.10    2.90
   0 -14  -1   -1.20    3.30
   0 -14   1   -1.70    3.40
   0  14  -1   -0.80    2.60
   0  14  -1    0.10    2.90
   0  14   1    2.40    3.00
   0  14   1    2.10    3.00
  -1 -14  -1   66.49   10.10
   1 -14   1   48.40    8.40
  -1 -14  -1   53.89    8.70
   1 -14   1   62.09   10.50
  -1 -14  -1   32.60    6.70
  -1 -14  -1   47.80    8.20
   1 -14   1   53.59    9.00
   1 -14   1   53.59    8.80
   1  14   1   36.50    6.10
  -1  14  -1   47.50    8.30
   1  14   1   49.00    7.80
  -1  14  -1   52.39    6.90
   2 -14   1   67.39    9.70
  -2 -14  -1   69.49    9.90
   2 -14   1   91.19   11.70
  -2 -14  -1   82.59   10.50
  -2 -14  -1   72.09   10.20
   2 -14   1   73.19   10.80
   2 -14   1   77.19   10.80
  -2 -14  -1   84.69   12.20
   2  14   1   86.89   10.60
   2  14   1   61.39    8.10
  -2  14  -1   73.29    9.60
  -2  14  -1   63.39    6.90
   2  14   1   57.49    9.40
  -3 -14  -1  386.66   20.90
   3 -14   1  356.36   22.00
   3 -14   1  342.07   20.30
  -3 -14  -1  382.36   21.70
   3 -14   1  383.26   21.20
  -3 -14  -1  382.76   20.10
   3 -14   1  381.86   20.30
  -3 -14  -1  394.86   19.30
  -3  14  -1  377.16   19.90
  -3  14  -1  362.76   15.00
   3  14   1  365.36   18.60
   3  14   1  376.66   20.00
   3  14   1  415.46   23.50
  -4 -14  -1   44.10    7.90
   4 -14   1   50.89    9.70
  -4 -14  -1   52.49    8.30
  -4 -14  -1   46.30    8.60
   4 -14   1   33.90    7.30
   4 -14   1   49.40    8.40
   4  14   1   58.09   11.00
   4  14   1   41.30   13.10
   4  14   1   49.60    7.30
  -4  14  -1   45.50    5.00
  -5 -14  -1  977.80   37.10
  -5 -14  -1 1026.20   34.60
   5 -14   1  958.50   40.30
  -5 -14  -1  954.50   39.40
   5 -14   1 1090.59   39.00
  -5 -14  -1 1065.09   36.90
   5  14   1 1079.99   42.00
   5  14   1 1072.19   40.00
  -5  14  -1 1040.70   25.60
   5  14   1 1037.10   34.60
   5  14   1  931.91   37.40
  -5  14  -1  972.20   36.80
  -5  14  -1 1030.70   26.10
   6 -14   1   71.69   10.60
  -6 -14  -1   70.39    9.70
  -6 -14  -1   71.79   10.80
   6 -14   1   58.79   10.40
  -6 -14  -1   52.39    9.90
   6  14   1   69.99   10.90
  -6  14  -1   61.19    8.90
   6  14   1   72.69   12.10
   6  14   1   71.59    9.30
  -7 -14  -1  212.88   15.70
   7 -14   1  207.38   15.80
  -7 -14  -1  214.28   14.60
   7 -14   1  201.58   16.90
   7  14   1  222.18   17.60
  -7  14  -1  183.08   14.90
   7  14   1  212.88   13.30
   7  14   1  230.28   19.00
   8 -14   1    7.70    5.50
   8 -14   1   -2.90    5.60
  -8 -14  -1    6.00    4.90
  -8 -14  -1   12.60    6.10
   8  14   1   11.70    6.20
   8  14   1   15.60    4.50
   8  14   1    2.70    5.10
   9 -14   1   20.10    8.00
  -9 -14  -1   17.10    6.00
   9 -14   1   20.70    6.80
  -9 -14  -1    8.10    6.50
   9  14   1   29.30    9.60
   9  14   1   32.40    5.70
   9  14   1   21.00    8.50
  10 -14   1  -10.20    7.30
 -10 -14  -1   -2.60    5.90
 -10 -14  -1    7.20    4.80
  10 -14   1    6.10    5.80
  10  14   1   11.80    7.50
  10  14   1   -2.80    6.70
  10  14   1    8.00    3.50
  -9 -15   1  221.08   18.90
  -9 -15   1  239.08   16.70
   9 -15  -1  287.27   22.30
   9 -15  -1  214.38   17.80
   9  15  -1  239.88   21.20
   9  15  -1  248.48   14.10
   9  15  -1  266.87   23.50
  -8 -15   1    8.50    8.10
  -8 -15   1    9.30    6.30
   8 -15  -1    7.80    6.10
   8 -15  -1   14.40    7.40
   8  15  -1   10.80    7.00
   8  15  -1    5.80    5.10
   8  15  -1   23.50    9.00
  -7 -15   1  168.38   12.50
  -7 -15   1  194.58   17.00
   7 -15  -1  182.58   17.50
   7 -15  -1  191.78   16.10
  -7 -15   1  165.18   14.20
   7  15  -1  172.48   13.00
   7  15  -1  205.38   17.90
   7  15  -1  201.58   18.60
  -6 -15   1    2.30    3.50
   6 -15  -1    3.40    4.30
  -6 -15   1    2.50    6.10
  -6 -15   1    1.90    4.70
   6 -15  -1   -8.20    4.20
   6  15  -1    3.50    4.80
   6  15  -1   -1.30    3.40
   6  15  -1   -0.30    5.30
  -5 -15   1   16.90    7.00
  -5 -15   1   16.60    5.20
  -5 -15   1   13.30    5.30
   5 -15  -1   14.50    6.10
   5 -15  -1   12.10    5.60
  -5  15   1   24.00    3.80
  -5  15   1   16.20    3.30
  -5  15   1   20.30    6.30
   5  15  -1   17.00    6.60
   5  15  -1   13.90    4.90
   5  15  -1   22.20    7.60
  -4 -15   1   -0.10    3.10
  -4 -15   1    7.10    5.50
   4 -15  -1    0.50    4.90
  -4 -15   1   -3.40    3.90
   4 -15  -1   -4.80    3.00
   4 -15  -1   -3.20    4.70
  -4  15   1   -3.90    2.10
   4  15  -1    0.50    4.10
   4  15  -1    1.20    3.30
  -4  15   1   -1.90    3.10
   4  15  -1   -2.20    3.90
   3 -15  -1  320.37   19.10
   3 -15  -1  314.77   19.70
  -3 -15   1  327.77   22.80
   3 -15  -1  322.77   20.50
   3 -15  -1  299.57   20.40
  -3 -15   1  295.07   20.20
  -3 -15   1  314.27   22.70
  -3 -15   1  275.77   16.70
   3  15  -1  320.57   21.50
  -3  15   1  295.27   16.40
   3  15  -1  287.57   17.20
  -3  15   1  281.17   17.80
  -2 -15   1    1.50    4.00
   2 -15  -1    1.50    4.60
  -2 -15   1   -0.60    2.70
  -2 -15   1    0.60    4.30
   2 -15  -1   -2.10    4.30
   2 -15  -1    0.10    3.70
   2  15  -1    3.80    3.60
  -2  15   1    4.20    3.40
   2  15  -1    5.40    4.10
  -2  15   1    3.70    2.90
   1 -15  -1  672.73   32.70
  -1 -15   1  733.43   29.00
   1 -15  -1  687.23   30.80
   1 -15  -1  687.33   28.90
  -1 -15   1  756.42   31.00
   1 -15  -1  600.14   41.60
  -1  15   1  688.73   25.50
   1  15  -1  690.03   28.20
  -1  15   1  569.84   37.60
   1  15  -1  651.93   26.60
   0 -15   1   79.59   11.00
   0 -15   1   81.59   11.00
   0 -15  -1   85.99   12.80
   0 -15  -1   74.59   12.20
   0 -15  -1   81.89   11.50
   0 -15  -1   72.39   10.30
   0  15   1   80.79   11.30
   0  15  -1   81.09    8.90
   0  15   1   89.69    9.30
   0  15  -1   72.39   10.20
   1 -15   1  413.66   27.80
   1 -15   1  492.95   38.70
   1 -15   1  477.25   24.70
  -1 -15  -1  497.35   23.20
  -1 -15  -1  502.45   24.40
   1 -15   1  498.95   23.80
  -1 -15  -1  450.25   24.60
  -1 -15  -1  458.65   24.30
   1  15   1  426.86   21.00
   1  15   1  468.55   22.50
  -1  15  -1  441.26   19.60
   2 -15   1    1.30    3.80
  -2 -15  -1    1.90    3.10
   2 -15   1   -2.50    3.00
   2 -15   1    0.30    3.80
  -2 -15  -1    3.40    4.30
  -2 -15  -1   -0.60    4.40
  -2  15  -1    4.40    3.60
  -2  15  -1   -2.80    2.40
   2  15   1    3.20    3.70
   2  15   1   -0.30    3.00
   3 -15   1  221.58   17.70
  -3 -15  -1  248.58   15.80
   3 -15   1  230.58   16.90
  -3 -15  -1  237.78   17.70
  -3 -15  -1  256.87   17.70
  -3 -15  -1  247.08   16.70
   3 -15   1  246.28   16.90
   3 -15   1  246.58   17.50
  -3  15  -1  228.38   16.00
   3  15   1  243.58   20.00
   3  15   1  230.58   24.50
   3  15   1  257.17   15.90
  -3  15  -1  254.27   12.60
  -4 -15  -1   10.60    6.10
   4 -15   1   12.60    6.30
  -4 -15  -1    9.40    4.40
  -4 -15  -1    8.20    5.70
   4 -15   1    8.90    5.50
  -4 -15  -1    1.60    4.50
   4 -15   1    6.20    4.70
   4 -15   1   17.30    6.80
  -4  15  -1    6.70    4.60
   4  15   1    5.60    4.90
   4  15   1    8.40    3.90
  -4  15  -1   10.10    3.40
   4  15   1   -0.40    4.60
  -5 -15  -1   18.10    7.80
   5 -15   1   20.60    6.40
  -5 -15  -1   18.50    5.10
   5 -15   1   26.50    7.80
  -5 -15  -1   22.40    6.70
  -5 -15  -1   17.80    6.00
  -5  15  -1   27.10    7.20
  -5  15  -1   29.40    3.60
  -5  15  -1   31.30    3.90
   5  15   1   23.80    6.20
   5  15   1   15.20    6.30
  -6 -15  -1   -0.70    4.30
   6 -15   1    1.90    4.50
   6 -15   1    3.80    4.90
  -6 -15  -1    2.40    5.70
   6  15   1    4.60    5.40
   6  15   1    2.60    3.90
   6  15   1    7.00    5.60
  -7 -15  -1  180.98   14.30
   7 -15   1  184.28   17.10
   7 -15   1  173.58   15.30
  -7 -15  -1  215.98   16.30
   7  15   1  196.48   13.60
   7  15   1  229.68   19.60
   7  15   1  182.78   16.80
  -8 -15  -1   21.10    6.70
   8 -15   1   30.50    9.30
  -8 -15  -1   27.60    8.10
   8 -15   1   24.10    7.90
   8  15   1   22.40    6.10
   8  15   1   17.00    7.70
   8  15   1   33.70   10.40
  -9 -15  -1  247.58   16.10
  -9 -15  -1  237.88   17.30
   9 -15   1  247.68   18.90
   9 -15   1  258.17   21.00
   9  15   1  251.57   14.30
   9  15   1  253.87   20.80
  -8 -16   1   33.50    8.10
   8 -16  -1   18.00    7.10
   8 -16  -1   17.40    8.60
   8  16  -1   11.80    7.30
   8  16  -1   24.90   12.50
   8  16  -1   29.50    7.10
   7 -16  -1  181.18   18.20
  -7 -16   1  145.39   12.10
  -7 -16   1  137.19   18.30
   7 -16  -1  166.18   15.50
  -7 -16   1  121.79   13.50
   7  16  -1  160.78   13.50
   7  16  -1  146.49   16.90
   7  16  -1  161.38   16.40
  -6 -16   1  242.38   19.30
  -6 -16   1  250.17   16.00
   6 -16  -1  258.77   19.00
  -6 -16   1  258.47   18.00
   6 -16  -1  243.78   20.00
   6  16  -1  260.97   21.60
   6  16  -1  298.27   21.50
   6  16  -1  248.58   16.40
  -5 -16   1  398.16   24.70
  -5 -16   1  405.56   23.30
   5 -16  -1  457.65   25.90
  -5 -16   1  392.86   20.80
   5 -16  -1  429.76   24.20
  -5  16   1  417.36   15.10
   5  16  -1  470.85   27.70
   5  16  -1  437.16   31.60
  -5  16   1  441.96   15.90
   4 -16  -1   97.19   13.80
  -4 -16   1   67.69   11.30
  -4 -16   1  100.19   10.60
   4 -16  -1   87.59   12.40
  -4 -16   1   63.29   11.00
   4  16  -1   84.59   13.00
  -4  16   1   85.29    7.30
   4  16  -1  102.99   16.40
   3 -16  -1  320.77   22.40
  -3 -16   1  342.37   24.10
  -3 -16   1  358.66   23.40
   3 -16  -1  384.66   22.00
   3 -16  -1  434.46   24.10
  -3 -16   1  385.86   22.10
  -3 -16   1  353.36   21.90
   3 -16  -1  407.76   36.70
   3  16  -1  368.96   21.20
  -3  16   1  396.86   25.80
  -3  16   1  373.36   16.80
   3  16  -1  375.96   20.50
   3  16  -1  413.56   25.00
   2 -16  -1   90.99   12.50
  -2 -16   1   99.39   13.40
   2 -16  -1   69.09   11.20
  -2 -16   1   76.79   11.20
   2 -16  -1   81.49   12.70
   2 -16  -1   62.39    9.30
  -2 -16   1   72.69   11.30
  -2 -16   1   81.49   12.40
   2  16  -1   91.99   11.30
  -2  16   1   74.49    8.30
  -2  16   1   81.39   11.40
   1 -16  -1   24.40    7.10
   1 -16  -1   15.70    5.40
  -1 -16   1   19.80    5.90
   1 -16  -1   23.90    7.70
  -1 -16   1   24.10    7.50
  -1 -16   1   22.50    7.10
  -1 -16   1   19.40    6.50
   1 -16  -1   19.00    7.00
  -1  16   1    5.80    5.00
   1  16  -1   17.50    5.90
   1  16  -1   16.20    5.80
  -1  16   1   27.80    5.90
   0 -16  -1   -0.50    2.90
   0 -16  -1    2.90    4.90
   0 -16  -1    6.30    4.80
   0 -16   1    4.60    4.00
   0 -16   1    9.60    5.50
   0 -16  -1    2.90    4.30
   0 -16   1    2.90    4.50
   0 -16   1    4.20    4.90
   0  16   1    6.00    3.80
   0  16  -1    5.70    4.00
   0  16  -1   -2.80    3.30
   0  16   1    6.30    3.90
  -1 -16  -1    1.30    3.80
   1 -16   1    2.20    3.80
   1 -16   1   12.90    5.80
  -1 -16  -1    6.80    4.90
   1 -16   1    6.00    5.40
  -1 -16  -1    9.90    4.40
   1 -16   1   11.90    6.30
  -1 -16  -1    0.30    5.20
  -1  16  -1    6.90    4.30
   1  16   1   12.90    5.50
  -1  16  -1    6.20    3.80
   1  16   1   16.30    5.50
   2 -16   1  200.98   16.10
  -2 -16  -1  199.48   16.20
   2 -16   1  169.38   16.00
   2 -16   1  175.88   15.60
   2 -16   1  190.28   15.40
  -2 -16  -1  184.48   15.40
  -2 -16  -1  183.98   16.30
  -2 -16  -1  193.58   17.50
   2  16   1  188.68   17.30
  -2  16  -1  198.08   15.10
   2  16   1  184.28   14.10
  -2  16  -1  189.28   12.00
  -3 -16  -1  249.48   18.90
  -3 -16  -1  276.47   21.80
   3 -16   1  230.78   19.50
   3 -16   1  296.27   20.00
  -3 -16  -1  297.67   18.90
   3 -16   1  265.97   18.10
  -3 -16  -1  262.07   19.00
   3  16   1  291.07   18.50
  -3  16  -1  261.37   13.50
   3  16   1  235.88   16.30
  -3  16  -1  271.97   26.70
   3  16   1  279.77   20.60
  -4 -16  -1  179.28   15.40
  -4 -16  -1  160.68   14.40
   4 -16   1  160.08   14.50
  -4 -16  -1  156.58   13.00
   4 -16   1  178.68   16.30
  -4  16  -1  144.59    9.10
   4  16   1  152.18   15.50
   4  16   1  171.28   16.70
   5 -16   1  512.55   26.20
   5 -16   1  528.55   27.90
  -5 -16  -1  488.65   26.40
  -5 -16  -1  507.65   25.10
  -5 -16  -1  468.15   23.00
  -5  16  -1  504.65   16.30
   5  16   1  493.55   28.60
  -5  16  -1  473.25   15.50
  -6 -16  -1   78.29   10.90
   6 -16   1   69.79   11.10
   6 -16   1   82.69   13.00
  -6 -16  -1  115.19   14.00
   6  16   1   70.29    9.60
   6  16   1   94.99   14.70
   7 -16   1  127.49   14.00
  -7 -16  -1  110.09   12.20
  -7 -16  -1  104.09   13.60
   7 -16   1  126.69   15.90
   7  16   1  138.89   12.40
   7  16   1  102.69   14.70
   7  16   1  117.29   15.80
  -8 -16  -1   24.70    7.40
   8 -16   1   33.70    9.20
  -8 -16  -1   33.70    9.90
   8 -16   1   24.20    8.10
   8  16   1   18.60    6.10
   8  16   1   30.10   10.00
   8  16   1   36.30   10.70
   8 -17  -1  171.88   16.80
  -8 -17   1  156.48   15.50
   8 -17  -1  181.28   19.40
   8  17  -1  157.68   14.90
   8  17  -1  152.48   19.40
   8  17  -1  172.58   21.80
  -7 -17   1   15.60    6.90
  -7 -17   1   18.20    5.60
   7 -17  -1   19.70    7.00
   7 -17  -1   19.80    9.30
   7  17  -1   17.40    8.10
   7  17  -1   12.40    8.00
   7  17  -1   17.40    6.90
  -6 -17   1    1.90    4.30
   6 -17  -1   12.20    6.60
  -6 -17   1   12.40    5.90
   6  17  -1   15.60    6.30
   6  17  -1   19.10    8.10
   5 -17  -1   15.40    6.80
   5 -17  -1    6.60    6.80
  -5 -17   1    7.30    6.00
  -5 -17   1    3.30    4.10
  -5  17   1   14.20    3.60
  -5  17   1    7.40    3.70
   5  17  -1   21.40    6.50
   5  17  -1    4.40    6.60
  -4 -17   1   16.30    5.50
  -4 -17   1   17.30    7.10
   4 -17  -1   12.80    6.30
   4 -17  -1   11.10    7.30
   4  17  -1   17.00    5.70
  -4  17   1   22.30    7.40
   4  17  -1   11.70    6.80
  -3 -17   1  132.89   12.50
   3 -17  -1  117.59   13.00
   3 -17  -1  105.99   14.20
  -3 -17   1  106.79   13.90
  -3  17   1  111.49    9.80
   3  17  -1  111.69   11.70
   2 -17  -1  183.08   15.30
   2 -17  -1  154.18   15.60
  -2 -17   1  175.08   15.30
  -2 -17   1  141.69   13.40
   2  17  -1  176.28   14.80
  -2  17   1  157.38   11.90
   2  17  -1  174.48   14.00
   1 -17  -1  166.68   14.80
   1 -17  -1  183.18   16.20
  -1 -17   1  176.18   14.40
  -1 -17   1  197.58   16.20
  -1  17   1  165.28   12.80
   1  17  -1  145.49   14.90
   0 -17   1  505.15   26.80
   0 -17  -1  477.75   24.90
   0 -17  -1  508.15   26.90
   0 -17   1  504.85   25.30
   0  17   1  469.65   22.60
   0  17  -1  465.35   22.30
   1 -17   1  126.79   14.10
  -1 -17  -1  138.59   12.90
   1 -17   1   93.79   12.70
  -1 -17  -1  132.79   13.80
   1  17   1   95.89   11.70
  -1  17  -1  110.69   10.70
   1  17   1  118.19   13.20
   2 -17   1  164.58   14.70
  -2 -17  -1  180.28   14.70
  -2 -17  -1  173.28   15.60
   2 -17   1  190.38   16.20
   2  17   1  147.59   13.20
   2  17   1  162.28   14.70
  -2  17  -1  155.48   11.70
  -3 -17  -1  117.29   12.10
  -3 -17  -1  127.39   13.20
   3 -17   1  114.29   15.00
   3 -17   1  126.69   13.30
  -3  17  -1   99.19    9.00
   3  17   1   95.69   12.30
  -4 -17  -1   11.40    5.90
  -4 -17  -1   18.50    5.90
   4 -17   1    7.20    4.80
   4 -17   1   15.20    7.00
  -4  17  -1   12.40    3.80
   4  17   1   10.40    4.80
   4  17   1    8.90    6.80
  -5 -17  -1   -4.00    3.40
   5 -17   1  -10.30    5.30
  -5 -17  -1    0.80    4.80
   5 -17   1    4.20    4.60
  -5  17  -1    0.60    2.50
  -5  17  -1    5.60    2.60
   5  17   1    5.40    5.80
   5  17   1    6.10    5.10
  -6 -17  -1   25.10    7.70
   6 -17   1   17.20    8.10
   6 -17   1   35.60    8.90
   6  17   1   40.20    7.70
   6  17   1   30.10    9.20
   7 -17   1   30.90    7.90
  -7 -17  -1   24.00    8.10
   7 -17   1   23.60    9.10
   7  17   1   25.10    9.40
   7  17   1   35.00    7.90
  -8 -17  -1   89.09   14.60
   8 -17   1  151.68   15.70
  -8 -17  -1  126.89   13.60
   8  17   1   99.39   11.70
   8  17   1   98.39   15.70
   8  17   1  119.59   17.10
  -7 -18   1  -12.10    6.20
  -7 -18   1    1.00    4.60
   7 -18  -1    3.10    8.40
   7 -18  -1  -10.30    9.80
   7  18  -1    0.60    6.60
   6 -18  -1  268.07   20.30
   6 -18  -1  254.47   22.40
  -6 -18   1  264.27   19.70
  -6 -18   1  274.57   17.90
   6  18  -1  311.77   31.60
  -5 -18   1    0.20    3.80
   5 -18  -1    1.80    6.00
  -5 -18   1    0.20    5.80
   5 -18  -1    1.30    4.40
  -5  18   1    1.60    3.30
   5  18  -1    3.40    5.70
  -5  18   1    3.20    3.10
   4 -18  -1  384.96   25.40
  -4 -18   1  332.77   20.60
  -4 -18   1  371.46   23.40
   4 -18  -1  378.16   23.90
   4  18  -1  398.96   27.00
  -4  18   1  360.76   17.30
  -4  18   1  336.67   16.00
   3 -18  -1   22.50    7.60
  -3 -18   1   25.90    7.20
  -3 -18   1   20.30    7.80
   3 -18  -1   25.20    8.10
  -3  18   1   12.30    5.10
  -2 -18   1  179.38   15.20
  -2 -18   1  183.68   16.90
   2 -18  -1  173.78   17.20
   2 -18  -1  209.88   17.20
  -2  18   1  184.28   13.20
   1 -18  -1    5.90    4.80
   1 -18  -1   23.20    8.10
  -1 -18   1   18.00    6.20
  -1 -18   1   16.00    7.40
  -1  18   1   21.50    6.20
   1  18  -1    8.10    5.70
   0 -18   1    9.40    5.30
   0 -18  -1   13.30    7.00
   0 -18   1   14.60    7.00
   0 -18  -1   12.10    4.90
   0  18   1   10.50    6.00
   1 -18   1   18.60    7.10
  -1 -18  -1   20.40    7.10
  -1 -18  -1    9.80    5.30
   1 -18   1   11.50    6.30
   1  18   1    4.20    5.30
  -1  18  -1   11.00    5.10
  -2 -18  -1  227.88   18.20
   2 -18   1  232.58   18.90
   2 -18   1  232.58   18.00
  -2 -18  -1  215.58   16.70
  -2  18  -1  221.48   14.40
  -3 -18  -1   -4.70    5.10
   3 -18   1   -2.70    5.80
  -3 -18  -1   -1.40    3.50
   3 -18   1   11.20    5.70
  -3  18  -1   11.00    4.10
  -4 -18  -1  366.56   22.80
   4 -18   1  359.76   24.80
   4 -18   1  410.16   24.60
  -4 -18  -1  362.36   21.30
  -4  18  -1  377.16   17.30
   4  18   1  414.56   27.40
  -5 -18  -1   18.10    5.90
   5 -18   1   20.70    8.80
  -5 -18  -1   14.20    7.40
   5 -18   1   19.30    6.60
  -5  18  -1   18.00    4.00
   5  18   1   26.00    8.20
  -5  18  -1   23.70    4.20
  -6 -18  -1  198.38   17.70
   6 -18   1  241.88   21.30
   6 -18   1  203.38   18.10
   6  18   1  236.08   22.20
   7 -18   1   -7.60    6.80
  -7 -18  -1   -1.00    6.30
   7 -18   1   -9.00    5.90
   7  18   1   -1.60    6.20
   6 -19  -1   19.60    8.10
  -6 -19   1   26.10    7.10
  -6 -19   1   20.30    8.60
   6 -19  -1   50.29   12.00
   6  19  -1   23.70    9.10
  -5 -19   1    5.10    7.10
   5 -19  -1   14.80    8.00
   5 -19  -1   -4.80    8.10
  -5 -19   1   11.00    5.80
  -5  19   1   13.90    4.30
   5  19  -1    4.00    7.30
   4 -19  -1   22.60    8.30
  -4 -19   1   35.90   10.10
  -4 -19   1   38.70    8.60
   4 -19  -1   30.80    9.30
  -4  19   1   35.60    6.70
  -4  19   1   37.80    6.70
   3 -19  -1   -3.70    6.30
  -3 -19   1   -2.20    4.80
  -3 -19   1    1.00    6.40
   3 -19  -1    1.20    5.30
  -3  19   1    4.10    4.60
  -2 -19   1  223.68   19.40
   2 -19  -1  232.38   19.70
   2 -19  -1  214.18   18.30
  -2 -19   1  237.78   18.30
  -2  19   1  217.78   15.40
   1 -19  -1    7.30    5.50
  -1 -19   1    9.40    5.20
  -1 -19   1   -0.90    5.60
   1 -19  -1   12.20    7.70
  -1  19   1   13.40    5.70
   0 -19  -1  375.16   24.80
   0 -19  -1  408.26   24.40
   0 -19   1  423.26   24.40
   0 -19   1  408.46   25.60
   0  19   1  377.76   21.70
   0  19  -1  365.76   20.80
   1 -19   1   97.99   13.80
  -1 -19  -1   97.59   14.00
   1 -19   1   65.39   11.50
  -1 -19  -1   74.19   13.00
   2 -19   1  194.08   18.00
  -2 -19  -1  255.67   19.60
   2 -19   1  218.78   18.10
  -2 -19  -1  217.38   17.50
  -2  19  -1  168.78   13.80
   3 -19   1   13.70    8.30
  -3 -19  -1    9.00    6.00
   3 -19   1   -2.90    4.90
  -3 -19  -1    1.60    4.80
  -3  19  -1    6.60    4.60
   4 -19   1    1.00    5.50
  -4 -19  -1   -3.50    5.70
   4 -19   1    8.40    7.10
  -4 -19  -1    3.90    4.50
  -4  19  -1   12.00    4.70
   5 -19   1   -7.40   11.30
  -5 -19  -1  -12.40    5.40
   5 -19   1    5.90    6.20
  -5 -19  -1   -0.40    4.50
  -5  19  -1    9.50    4.30
  -5  19  -1   -1.40    3.00
   5  19   1   -3.10   10.70
  -4 -20   1  111.49   17.80
   4 -20  -1  124.19   16.50
  -4 -20   1  115.19   14.50
   4 -20  -1  110.39   16.30
  -4  20   1  116.39   11.10
  -4  20   1  134.49   11.80
   3 -20  -1   72.29   13.50
  -3 -20   1   47.60   11.60
   3 -20  -1   51.99   11.60
  -3 -20   1   49.80   10.80
  -3  20   1   54.29    8.60
  -2 -20   1   19.00    6.80
  -2 -20   1   23.90    9.30
  -2  20   1   17.30    6.90
  -1 -20   1   16.80    6.60
  -1 -20   1   13.50    8.00
   1 -20  -1   23.60    8.20
   1 -20  -1   18.40    8.50
  -1  20   1    7.00    6.80
   0 -20   1   -3.90    6.70
   0 -20  -1    4.80    7.00
   0 -20  -1   11.20    6.20
   0 -20   1    4.30    5.60
  -1 -20  -1   22.30    8.80
   1 -20   1   16.40    6.80
  -1 -20  -1   10.70    6.00
   1 -20   1   18.80   10.00
  -1  20  -1   19.20    6.90
  -2 -20  -1  149.09   15.30
   2 -20   1  135.19   23.30
  -2 -20  -1  109.99   15.90
  -3 -20  -1   69.39   10.90
   3 -20   1   95.59   15.10
  -3 -20  -1   84.79   13.60
   3 -20   1   85.29   14.60
  -3  20  -1  104.39   11.10
  -4 -20  -1   63.99   12.30
  -4 -20  -1   76.29   12.00
   4 -20   1   75.89   13.90
   4 -20   1   82.49   13.10
  -4  20  -1   67.19    8.10
  -1 -21   1  163.68   16.70
   1 -21  -1  172.88   17.70
   1 -21  -1  173.58   19.10
  -1 -21   1  160.58   20.00
   0 -21  -1   31.00    8.50
   0 -21  -1   64.19   13.60
   0 -21   1   31.50    9.00
   0 -21   1   56.39   12.30
   1 -21   1  136.19   18.40
   1 -21   1  106.99   14.80
  -1 -21  -1  174.58   18.80
  13   0  -2    7.70    4.90
  13   0  -2   -7.30    5.10
  12   0  -2  622.14   32.60
  12   0  -2  670.03   30.30
  12   0  -2  654.43   24.60
  11   0  -2   -3.80    4.20
  11   0  -2    7.50    3.50
  11   0  -2   -1.40    4.10
 -10   0   2  610.54   18.00
  10   0  -2  569.34   25.30
  10   0  -2  617.14   29.00
  10   0  -2  606.54   22.10
  -9   0   2    1.10    2.00
   9   0  -2   -3.70    2.50
   9   0  -2   -1.30    2.80
   9   0  -2   -1.50    2.20
   8   0  -2  802.82   28.00
   8   0  -2  810.22   30.70
  -8   0   2  802.92   23.80
   8   0  -2  752.32   24.50
  -7   0   2   -2.00    1.50
   7   0  -2    3.70    2.50
   7   0  -2    0.20    1.70
   7   0  -2    1.20    2.10
  -6   0   2  274.57   11.40
   6   0  -2  272.67   11.20
   5   0  -2    0.00    1.50
  -5   0   2    0.90    0.90
   5   0  -2    0.20    1.50
  -5   0   2    3.00    1.70
   5   0  -2    1.00    1.80
  -4   0   2 1353.06   36.20
  -4   0   2 1387.96   30.80
   4   0  -2 1319.37   36.20
   4   0  -2 1339.67   35.40
  -4   0   2 1379.26   33.60
   4   0  -2 1395.46   33.60
  -4   0   2 1421.86   34.80
  -3   0   2    1.10    1.20
   3   0  -2    0.40    1.10
  -3   0   2    3.20    1.20
  -3   0   2    0.80    1.10
   3   0  -2    0.40    0.80
   3   0  -2    1.80    1.20
  -2   0   2 6549.74  292.77
   2   0  -2 6838.52  165.98
   2   0  -2 6195.78  288.17
  -2   0   2 6372.36  164.08
   1   0  -2    2.30    0.90
  -1   0   2    2.00    1.00
  -1   0   2    0.80    0.70
   1   0  -2    0.50    0.50
   1   0  -2    0.40    0.60
   0   0   2 3090.59  127.19
   0   0  -2 2863.41  124.89
   0   0   2 3009.10   73.79
   1   0   2    2.00    0.60
   1   0   2    2.10    0.80
   2   0   2 4068.99   86.89
   2   0   2 4074.19   88.49
   3   0   2    1.90    0.90
   3   0   2    2.40    1.30
   3   0   2    1.80    0.50
   4   0   2    3.90    1.10
   4   0   2    2.30    1.00
   4   0   2    1.30    1.40
   5   0   2    1.40    1.30
   5   0   2   -0.40    0.70
   6   0   2  114.49    6.50
   6   0   2  113.29    8.80
   6   0   2  117.69    4.40
   7   0   2    0.30    1.50
   7   0   2    0.60    2.30
   7   0   2    0.40    1.50
   8   0   2 1949.51   47.60
   8   0   2 1661.23   57.59
   8   0   2 1910.41   54.69
   9   0   2   -3.30    2.40
   9   0   2    2.20    2.20
   9   0   2    1.20    3.00
  10   0   2  987.20   38.70
  10   0   2  952.30   31.70
  10   0   2  915.81   29.40
  11   0   2    0.30    3.60
  11   0   2   -2.70    2.90
  11   0   2   -2.00    3.80
  12   0   2  259.47   20.10
  12   0   2  210.98   15.30
  12   0   2  213.18   13.10
  13   0   2    5.20   11.10
  13   0   2    1.00    5.50
  13   0   2    3.60    4.80
  13  -1  -2   81.39   13.20
  13  -1  -2   71.89    8.30
  13   1  -2   74.69    9.40
  13   1  -2   76.99   12.40
  12  -1  -2  129.69    9.80
  12  -1  -2  134.19   13.60
  12  -1  -2  131.59   15.00
  12   1  -2  123.19   13.70
  12   1  -2  108.09   10.90
  12   1  -2  112.49   15.20
  11  -1  -2    9.70    5.60
  11  -1  -2    8.10    5.20
  11  -1  -2    8.40    3.60
  11   1  -2   11.30    4.00
  11   1  -2    5.20    4.90
  11   1  -2   -2.30    3.50
  10  -1  -2   25.20    4.60
  10  -1  -2    4.80    3.80
 -10  -1   2   14.40    3.10
  10  -1  -2   10.70    5.00
  10   1  -2   21.40    6.00
 -10   1   2   15.60    2.90
  10   1  -2   17.00    6.50
  10   1  -2   17.70    4.60
   9  -1  -2    0.50    2.10
   9  -1  -2    3.20    3.50
  -9  -1   2   -0.30    2.00
   9  -1  -2    0.40    3.30
   9   1  -2   -0.70    2.90
   9   1  -2   -2.70    2.80
   9   1  -2    1.40    2.50
  -9   1   2    0.30    1.90
   8  -1  -2  506.25   21.10
   8  -1  -2  520.55   23.30
   8  -1  -2  492.55   17.30
  -8  -1   2  524.95   17.70
  -8   1   2  519.95   17.30
   8   1  -2  495.25   20.90
   8   1  -2  480.05   22.70
   8   1  -2  495.15   18.80
   7  -1  -2  209.58   13.40
   7  -1  -2  247.68   12.90
  -7  -1   2  222.08   10.60
   7  -1  -2  245.48   10.40
   7   1  -2  241.58   11.50
   7   1  -2  217.08   13.60
  -7   1   2  235.48   10.60
   7   1  -2  221.18   12.40
   6  -1  -2 2287.37   53.69
   6  -1  -2 2286.17   59.79
  -6  -1   2 2337.47   59.59
  -6  -1   2 2318.87   55.19
  -6   1   2 2074.69   54.19
   6   1  -2 2291.97   55.49
   6   1  -2 2252.67   61.19
   6   1  -2 2256.67   59.59
  -6   1   2 2368.76   55.09
   5  -1  -2  549.05   20.10
   5  -1  -2  562.54   19.00
  -5  -1   2  576.54   18.00
  -5  -1   2  521.95   19.60
   5  -1  -2  573.94   16.50
   5   1  -2  523.45   17.50
  -5   1   2  572.24   17.80
  -5   1   2  571.14   16.60
   5   1  -2  563.84   19.10
   5   1  -2  509.75   19.60
  -5   1   2  558.64   14.90
  -4  -1   2 2517.65   58.39
  -4  -1   2 2528.05   53.99
   4  -1  -2 2559.14   56.89
  -4  -1   2 2601.54   59.09
   4  -1  -2 2531.95   59.69
  -4  -1   2 2571.84   60.99
   4  -1  -2 2442.86   60.59
  -4   1   2 2590.04   58.79
  -4   1   2 2531.05   56.79
   4   1  -2 2581.14   58.49
   4   1  -2 2460.15   60.69
  -4   1   2 2451.85   57.79
   4   1  -2 2406.86   59.39
  -3  -1   2   11.70    2.60
   3  -1  -2   11.60    2.50
   3  -1  -2   17.00    2.20
  -3  -1   2    8.70    1.90
  -3  -1   2   10.20    2.30
   3  -1  -2   16.50    2.90
  -3   1   2   13.70    2.10
   3   1  -2   16.30    2.80
   3   1  -2   11.50    2.10
   3   1  -2   12.50    2.60
  -3   1   2   10.90    1.70
  -3   1   2   12.20    2.20
   2  -1  -2  432.06   13.40
  -2  -1   2  465.95   13.60
   2  -1  -2  454.25   12.10
  -2  -1   2  475.95   13.70
  -2  -1   2  449.86   13.00
   2   1  -2  461.25   13.70
   2   1  -2  470.35   13.10
  -2   1   2  446.76   12.10
   2   1  -2  453.45   13.50
  -2   1   2  447.26   13.30
  -1  -1   2  107.29    4.30
  -1  -1   2  108.89    4.50
   1  -1  -2   98.69    4.50
  -1  -1   2  100.69    3.90
   1  -1  -2  104.49    4.10
   1   1  -2   99.29    4.50
   1   1  -2   99.69    4.20
   1   1  -2  109.89    5.30
  -1   1   2   98.89    4.00
   0  -1   2  243.98    7.40
   0  -1  -2  263.27    6.40
   0  -1  -2  244.68    7.50
   0  -1  -2  245.68    7.10
   0  -1   2  235.08    7.70
   0  -1   2  256.97    7.10
   0  -1   2  262.77    7.30
   0   1  -2  256.47    7.30
   0   1  -2  246.08    7.40
   0   1  -2  248.68    7.10
   0   1  -2  257.77    7.00
   1  -1   2  250.37    7.80
  -1  -1  -2  274.47    8.20
   1  -1   2  256.87    7.20
   1   1   2  262.37    6.50
  -1   1  -2  266.47    7.90
   1   1   2  260.37    6.40
   1   1   2  258.57    7.40
   2  -1   2 1493.85   34.10
   2  -1   2 1472.85   34.60
  -2  -1  -2 1542.25   35.80
   2   1   2 1499.75   32.60
  -2   1  -2 1711.13   36.40
   2   1   2 1477.95   35.60
   2   1   2 1509.25   32.60
   3  -1   2  365.86    9.00
  -3  -1  -2  372.86   12.70
   3  -1   2  370.66   10.60
   3   1   2  349.27    9.60
  -3   1  -2  378.36   10.80
   3   1   2  371.06   12.70
   4  -1   2 2603.84   57.69
   4  -1   2 2633.14   58.09
  -4  -1  -2 2661.13   62.59
   4  -1   2 2641.04   62.89
   4   1   2 2622.14   62.69
   4   1   2 2572.94   56.69
   4   1   2 2579.34   58.19
  -4   1  -2 2716.03   58.19
   5  -1   2  410.56   12.90
   5  -1   2  422.36   12.10
   5  -1   2  422.26   19.60
  -5  -1  -2  433.16   16.60
   5   1   2  421.06   13.30
   6  -1   2  593.54   22.10
   6  -1   2  567.94   17.10
   6  -1   2  552.94   17.50
   6  -1   2  590.44   15.50
   6   1   2  552.34   21.60
   6   1   2  585.04   17.90
   7  -1   2  164.28    6.20
   7  -1   2  165.38    8.20
   7  -1   2  168.18   11.70
   7  -1   2  179.98    9.10
   7   1   2  169.18    9.40
   7   1   2  154.68    8.80
   7   1   2  171.98   11.70
   8  -1   2  248.78   15.40
   8  -1   2  204.48   16.50
   8  -1   2  215.28   10.30
   8   1   2  239.38   13.90
   8   1   2  240.58   15.10
   8   1   2  235.48   12.00
   9  -1   2    1.50    2.20
   9  -1   2   -0.30    2.90
   9  -1   2   -3.60    2.40
   9   1   2    1.70    2.90
   9   1   2    1.30    3.10
   9   1   2    2.30    2.50
  10  -1   2   75.89    8.30
  10  -1   2   76.29    6.90
  10  -1   2  104.99   13.90
  10   1   2   77.59    8.10
  10   1   2   83.89    8.50
  10   1   2   77.09   11.80
  11  -1   2   24.40    6.00
  11  -1   2   18.90    7.20
  11  -1   2    9.20    3.90
  11   1   2   20.00    7.10
  11   1   2   22.30    6.00
  11   1   2   10.80    4.60
  12  -1   2  423.16   26.00
  12  -1   2  409.36   21.10
  12   1   2  405.76   21.00
  12   1   2  421.86   25.80
  12   1   2  358.66   18.20
  13  -1   2   67.19    7.40
  13  -1   2   62.19   10.30
  13   1   2   65.49   10.80
  13   1   2   59.69    8.90
  13  -2  -2   87.79   18.10
  13  -2  -2  111.49   14.80
  13   2  -2  113.29   14.80
  13   2  -2  104.99   23.20
  12  -2  -2  389.66   25.10
  12  -2  -2  353.16   15.30
  12  -2  -2  358.46   21.70
  12   2  -2  357.66   19.30
  12   2  -2  377.06   24.90
  12   2  -2  379.26   22.20
  11  -2  -2  437.66   23.40
  11  -2  -2  468.15   17.60
  11  -2  -2  506.35   27.30
  11   2  -2  490.25   27.00
  11   2  -2  460.25   23.60
  11   2  -2  484.65   21.50
  10  -2  -2  184.38   13.80
 -10  -2   2  143.79    8.10
  10  -2  -2  168.88    9.50
  10  -2  -2  168.58   14.90
 -10   2   2  161.68    7.60
  10   2  -2  166.48   14.70
  10   2  -2  168.18   13.30
  10   2  -2  164.68   11.50
   9  -2  -2  765.72   23.40
   9  -2  -2  806.92   32.20
   9  -2  -2  760.72   29.10
  -9  -2   2  773.52   23.70
  -9   2   2  774.52   22.90
   9   2  -2  818.92   32.40
   9   2  -2  745.93   26.60
   9   2  -2  771.72   29.00
   8  -2  -2  444.76   15.40
   8  -2  -2  438.06   19.50
   8  -2  -2  459.55   21.90
  -8  -2   2  430.56   16.30
   8   2  -2  439.46   21.50
  -8   2   2  431.86   15.70
  -8   2   2  461.25   12.80
   8   2  -2  461.45   19.90
  -7  -2   2  684.03   22.20
   7  -2  -2  734.63   27.30
   7  -2  -2  738.83   25.40
   7  -2  -2  715.93   20.70
   7   2  -2  708.33   25.10
  -7   2   2  706.63   21.90
   7   2  -2  674.73   26.60
  -7   2   2  744.53   19.00
   7   2  -2  705.93   23.70
   6  -2  -2   21.20    4.80
  -6  -2   2   10.50    2.90
   6  -2  -2    8.80    3.20
   6  -2  -2   10.60    2.30
  -6   2   2    8.40    1.80
   6   2  -2   11.30    3.40
   6   2  -2    9.00    2.90
   6   2  -2   10.30    3.40
  -6   2   2    9.50    2.70
   5  -2  -2   44.50    5.00
  -5  -2   2   42.50    4.50
  -5  -2   2   48.10    6.30
   5  -2  -2   42.20    3.50
  -5   2   2   54.39    4.80
  -5   2   2   41.50    3.30
   5   2  -2   39.40    5.20
  -5   2   2   42.90    3.50
   5   2  -2   49.70    5.00
   5   2  -2   47.30    5.50
   4  -2  -2  300.47   12.80
   4  -2  -2  304.27    9.70
   4  -2  -2  304.07   12.20
  -4  -2   2  328.47   12.20
  -4  -2   2  320.67    8.20
  -4  -2   2  309.77   12.90
   4   2  -2  295.97   12.80
  -4   2   2  319.67   10.10
  -4   2   2  294.97   11.40
   4   2  -2  312.67   11.80
  -4   2   2  316.97    9.80
   4   2  -2  293.97   12.20
  -3  -2   2  786.42   21.80
  -3  -2   2  776.12   22.40
  -3  -2   2  776.42   18.30
   3  -2  -2  761.42   21.80
  -3  -2   2  791.82   21.50
  -3   2   2  767.72   19.10
  -3   2   2  798.22   19.90
   3   2  -2  757.52   21.90
  -3   2   2  788.52   21.50
   3   2  -2  718.63   22.10
   3   2  -2  798.22   21.50
   2  -2  -2 1772.72   39.30
  -2  -2   2 1686.53   41.10
  -2  -2   2 1755.52   41.70
   2  -2  -2 1726.53   41.50
  -2  -2   2 1831.82   41.80
  -2  -2   2 1817.02   39.30
  -2   2   2 1776.22   40.30
   2   2  -2 1740.13   41.60
  -2   2   2 1793.82   41.50
   2   2  -2 1795.52   39.30
   2   2  -2 1663.93   41.50
  -2   2   2 1761.22   39.30
   2   2  -2 1778.22   41.30
  -1  -2   2 5907.91  153.78
   1  -2  -2 6225.48  270.37
   1  -2  -2 5872.41  151.58
  -1  -2   2 6168.28  263.27
  -1   2   2 5812.52  261.47
   1   2  -2 6272.47  267.37
  -1   2   2 6209.68  152.98
   1   2  -2 5999.00  153.88
   0  -2   2 1714.23   38.70
   0  -2   2 1734.13   38.20
   0  -2  -2 1691.53   38.10
   0  -2   2 1641.64   37.70
   0  -2   2 1612.44   38.10
   0   2  -2 1713.63   38.00
   0   2  -2 1753.22   37.80
   0   2   2 1617.64   39.30
   0   2  -2 1700.63   38.70
  -1  -2  -2 3076.89   66.99
  -1  -2  -2 3018.10   65.69
   1  -2   2 3052.39   65.29
   1  -2   2 2987.10   66.79
   1   2   2 3055.49   66.49
   1   2   2 3026.40   66.09
  -1   2  -2 3167.48   66.99
   1   2   2 3052.49   65.99
   2  -2   2   94.99    3.50
   2  -2   2  103.69    4.80
  -2  -2  -2  104.19    3.50
  -2  -2  -2  103.49    3.50
  -2  -2  -2  107.19    5.20
  -2   2  -2  107.19    4.90
   2   2   2  103.09    4.20
   2   2   2  104.09    5.20
   2   2   2  106.09    4.30
   3  -2   2 1925.21   44.70
   3  -2   2 1945.21   43.20
  -3  -2  -2 2009.10   47.10
   3  -2   2 1845.42   42.70
  -3   2  -2 2020.80   44.90
   3   2   2 2003.30   44.10
   3   2   2 1967.90   47.00
   4  -2   2   10.10    2.10
  -4  -2  -2   14.00    3.30
   4  -2   2    8.10    1.70
   4   2   2    5.00    1.90
  -4   2  -2   11.50    2.20
   4   2   2    9.70    2.00
   5  -2   2   90.09    5.30
   5  -2   2  104.49    5.30
  -5  -2  -2   92.39    7.30
   5  -2   2  108.49    7.90
   5   2   2   90.69    5.60
  -5   2  -2  105.19    5.30
   5   2   2  107.79    8.00
   6  -2   2   49.30    3.70
   6  -2   2   51.29    3.80
  -6  -2  -2   58.29    7.60
   6  -2   2   46.70    4.50
  -6   2  -2   53.39    3.80
   6   2   2   45.80    6.30
   6   2   2   49.70    4.60
   7  -2   2  526.25   22.30
   7  -2   2  522.15   15.80
   7  -2   2  531.55   18.10
   7  -2   2  511.25   15.20
   7   2   2  526.75   18.40
   7   2   2  525.55   22.00
   7   2   2  514.85   19.00
   8  -2   2  611.24   18.50
   8  -2   2  619.64   26.20
   8  -2   2  618.44   17.10
   8   2   2  646.24   22.00
   8   2   2  622.54   26.00
   8   2   2  599.44   21.90
   9  -2   2  593.14   22.10
   9  -2   2  575.44   18.30
   9  -2   2  590.94   26.70
   9   2   2  553.94   21.80
   9   2   2  604.74   22.40
   9   2   2  575.24   26.30
  10  -2   2  534.55   26.40
  10  -2   2  492.15   21.10
  10  -2   2  499.85   17.10
  10   2   2  497.55   21.00
  10   2   2  523.45   21.70
  10   2   2  520.75   26.20
  11  -2   2  428.06   24.90
  11  -2   2  405.96   20.20
  11  -2   2  414.76   15.40
  11   2   2  398.56   19.30
  11   2   2  435.36   24.90
  11   2   2  422.66   20.40
  12  -2   2   66.99    6.60
  12  -2   2   74.59   10.50
  12  -2   2   51.29   10.10
  12   2   2   72.79    9.60
  12   2   2   64.19   12.10
  12   2   2   60.19    9.50
  13  -2   2   19.90    4.00
  13  -2   2   20.90   11.30
  13  -2   2   31.80    8.00
  13   2   2   11.20    6.10
  13   2   2   10.40    6.30
  13  -3  -2  222.58   18.40
  13  -3  -2  211.08   10.20
  13  -3  -2  206.58   20.50
  13   3  -2  240.48   22.90
  13   3  -2  198.98   18.00
  13   3  -2  221.18   17.20
  12  -3  -2   18.90    6.90
  12  -3  -2   13.70    3.30
  12  -3  -2   10.70    6.20
  12   3  -2   14.70    6.40
  12   3  -2   11.70    7.30
  12   3  -2   11.00    6.00
 -11  -3   2   66.69    4.80
  11  -3  -2   64.49    5.80
 -11  -3   2   65.89    4.50
  11  -3  -2   60.69   10.20
  11  -3  -2   73.29   12.30
  11   3  -2   68.09   11.90
  11   3  -2   72.59   10.90
  11   3  -2   58.69    8.90
  10  -3  -2   17.80    3.40
 -10  -3   2   28.10    4.20
  10  -3  -2   21.40    5.90
  10  -3  -2   13.90    5.90
  10   3  -2   11.40    5.10
  10   3  -2   11.50    5.50
 -10   3   2   15.20    3.00
  10   3  -2   19.00    6.10
   9  -3  -2   17.00    5.50
  -9  -3   2   13.60    4.70
   9  -3  -2   13.70    3.00
  -9  -3   2   20.90    4.10
   9  -3  -2   19.10    5.20
  -9   3   2   20.60    2.90
   9   3  -2    9.70    4.80
   9   3  -2   19.50    5.00
  -9   3   2   27.50    4.10
   9   3  -2    8.00    3.90
   8  -3  -2   31.80    7.30
   8  -3  -2   24.80    5.40
   8  -3  -2   26.30    3.70
  -8  -3   2   26.00    4.70
  -8  -3   2   14.70    4.70
   8   3  -2   24.20    5.10
  -8   3   2   24.70    3.40
  -8   3   2   21.50    3.90
   8   3  -2   15.60    4.50
   8   3  -2   27.60    5.90
  -7  -3   2 1583.44   47.50
  -7  -3   2 1513.95   42.00
   7  -3  -2 1609.94   38.80
   7  -3  -2 1628.04   45.40
   7  -3  -2 1636.64   48.10
   7   3  -2 1610.84   48.00
   7   3  -2 1636.34   44.50
  -7   3   2 1650.23   39.20
  -7   3   2 1612.54   41.50
   7   3  -2 1645.94   45.80
  -6  -3   2  471.35   19.60
   6  -3  -2  463.15   19.60
   6  -3  -2  461.95   13.80
   6  -3  -2  467.55   18.30
  -6  -3   2  471.25   17.10
   6   3  -2  476.65   17.80
   6   3  -2  450.05   18.30
   6   3  -2  487.65   20.10
  -6   3   2  470.85   14.60
  -6   3   2  452.95   16.20
   5  -3  -2 2740.83   60.89
   5  -3  -2 2739.83   66.49
  -5  -3   2 2800.92   65.59
  -5  -3   2 2695.43   67.89
  -5   3   2 2760.32   64.69
  -5   3   2 2732.73   60.89
   5   3  -2 2712.63   68.19
   5   3  -2 2738.63   66.59
  -5   3   2 2805.22   62.59
   5   3  -2 2713.33   65.79
  -4  -3   2  193.38    6.30
   4  -3  -2  191.18    8.10
   4  -3  -2  185.88    6.80
  -4  -3   2  204.38    9.50
   4  -3  -2  199.58    9.70
  -4  -3   2  198.08   10.30
   4   3  -2  193.58    9.70
  -4   3   2  208.28    7.00
  -4   3   2  202.68    9.10
   4   3  -2  195.68    9.50
   4   3  -2  185.98   10.00
  -4   3   2  192.58    8.00
   3  -3  -2 1882.21   42.10
  -3  -3   2 1906.81   42.10
  -3  -3   2 1926.01   45.90
   3  -3  -2 1798.42   45.70
  -3  -3   2 1877.91   45.50
   3  -3  -2 1808.02   43.90
   3   3  -2 1878.61   46.00
   3   3  -2 1884.31   45.60
  -3   3   2 1917.11   44.10
   3   3  -2 1853.61   46.60
  -3   3   2 1889.61   42.00
  -3   3   2 1960.80   45.50
  -2  -3   2  337.07   11.70
  -2  -3   2  332.97    9.90
  -2  -3   2  330.67   11.80
   2  -3  -2  306.67   10.60
  -2  -3   2  327.77   11.30
   2  -3  -2  335.27    9.60
  -2   3   2  332.37    9.50
   2   3  -2  320.87   11.30
   2   3  -2  308.97   11.40
   2   3  -2  322.07    9.90
  -2   3   2  340.47   10.80
  -2   3   2  352.76   11.60
  -1  -3   2   97.19    5.20
   1  -3  -2   84.69    4.60
  -1  -3   2   88.89    4.80
   1  -3  -2   92.69    5.00
  -1  -3   2   82.09    4.30
  -1   3   2  102.49    5.20
  -1   3   2   86.99    4.30
   1   3  -2   90.89    4.40
   1   3  -2   92.99    5.00
   1   3  -2   98.29    5.30
   1   3  -2   95.39    4.90
  -1   3   2   93.29    4.80
   0  -3  -2    6.20    1.60
   0  -3   2    3.40    1.30
   0  -3  -2    9.90    1.90
   0  -3   2    4.80    1.20
   0  -3   2    6.80    1.60
   0  -3   2    7.80    1.60
   0   3  -2    3.90    1.10
   0   3   2    8.50    1.70
   0   3  -2    3.50    1.30
   0   3  -2    7.70    1.50
   0   3  -2    9.60    1.90
   0   3   2    7.70    1.70
  -1  -3  -2 1081.49   25.90
   1  -3   2 1054.79   26.50
  -1  -3  -2 1082.79   26.40
  -1  -3  -2 1088.89   26.00
   1  -3   2 1068.49   24.60
   1   3   2 1079.09   26.20
   1   3   2 1063.09   26.30
   1   3   2 1005.60   26.30
   1   3   2 1053.89   25.90
  -1   3  -2 1090.59   24.60
  -1   3  -2 1077.59   26.50
   2  -3   2 2970.80   67.39
  -2  -3  -2 3065.79   65.99
   2  -3   2 2989.80   64.19
  -2  -3  -2 2980.60   67.99
   2   3   2 2933.91   67.99
  -2   3  -2 3087.39   67.49
   2   3   2 2967.20   66.69
   2   3   2 3090.59   66.39
   2   3   2 3048.09   66.79
  -2   3  -2 3036.90   64.29
  -3  -3  -2 5264.67  116.89
  -3  -3  -2 5435.06  112.89
   3  -3   2 5280.17  115.19
  -3  -3  -2 5359.86  112.89
   3  -3   2 5102.69  110.89
   3  -3   2 5153.08  113.59
   3   3   2 5150.38  114.39
   3   3   2 5346.37  117.09
  -3   3  -2 5506.95  115.19
   3   3   2 5336.17  113.29
  -4  -3  -2  480.55   12.40
  -4  -3  -2  483.25   12.20
  -4  -3  -2  463.95   16.80
   4  -3   2  453.05   11.30
   4  -3   2  468.45   14.60
   4  -3   2  471.25   14.00
   4   3   2  450.65   14.30
  -4   3  -2  465.75   14.50
   4   3   2  468.65   14.60
   4   3   2  497.75   17.30
  -5  -3  -2 2091.19   52.89
   5  -3   2 2062.39   48.30
   5  -3   2 1937.01   44.60
   5  -3   2 2021.60   44.60
   5  -3   2 2052.09   48.10
   5   3   2 1986.50   48.70
  -5   3  -2 2113.09   48.10
   5   3   2 2029.10   52.79
   5   3   2 2030.90   44.70
   6  -3   2   24.40    3.40
   6  -3   2   29.90    5.50
   6  -3   2   29.70    3.00
   6  -3   2   24.10    3.70
  -6  -3  -2   29.30    6.50
   6   3   2   27.50    5.40
   6   3   2   28.40    4.20
  -6   3  -2   30.80    3.40
   7  -3   2  783.22   22.20
   7  -3   2  789.82   29.10
   7  -3   2  761.82   20.30
   7  -3   2  824.52   24.80
  -7  -3  -2  803.62   28.70
   7   3   2  831.12   25.20
   7   3   2  778.12   28.80
  -7   3  -2  803.62   22.20
  -8  -3  -2  116.19   10.40
   8  -3   2  126.59    6.20
   8  -3   2  128.49    8.90
   8  -3   2  122.69   11.20
   8  -3   2  138.59    6.90
   8   3   2  118.19    9.30
   8   3   2  136.89   11.50
   8   3   2  126.89    9.10
  -8   3  -2  129.99    6.70
   9  -3   2   21.70    3.20
   9  -3   2   12.40    2.50
   9  -3   2   12.30    4.10
   9  -3   2    5.10    3.90
   9   3   2   14.80    4.90
   9   3   2   17.90    5.00
   9   3   2   20.00    4.90
  10  -3   2   26.00    3.50
  10  -3   2   31.10    8.40
  10  -3   2   25.00    6.00
  10   3   2   26.20    6.70
  10   3   2   21.20    5.50
  10   3   2   21.60    5.60
  11  -3   2  227.68   18.00
  11  -3   2  194.98    8.70
  11  -3   2  170.48   13.30
  11   3   2  214.18   17.70
  11   3   2  191.38   13.80
  11   3   2  220.48   14.40
  12  -3   2   25.80    3.60
  12  -3   2   16.50    3.10
  12  -3   2   20.40    7.30
  12  -3   2   27.60    7.40
  12   3   2   27.30    7.00
  12   3   2   44.80   10.40
  12   3   2   34.50    7.80
  13  -3   2  203.18   20.30
  13  -3   2  225.38   17.50
  13   3   2  200.58   16.90
  13   3   2  197.48   23.10
  13   3   2  221.68   16.80
  13  -4  -2   80.29   13.10
  13  -4  -2  111.19   14.90
  13   4  -2  113.89   16.40
  13   4  -2  119.99   14.90
  12  -4  -2   -2.30    2.10
  12  -4  -2   -2.40    4.20
  12  -4  -2   -3.50    5.00
  12   4  -2   -1.50    5.50
  12   4  -2    4.00    5.30
  12   4  -2   13.50    6.30
  11  -4  -2  650.93   19.00
 -11  -4   2  676.33   19.50
 -11  -4   2  657.43   19.10
  11  -4  -2  701.73   31.10
  11  -4  -2  679.83   32.90
  11   4  -2  679.73   28.00
  11   4  -2  707.63   33.30
  11   4  -2  654.83   41.20
 -10  -4   2  118.99   12.70
 -10  -4   2  114.99    7.90
  10  -4  -2  123.09   13.00
  10  -4  -2  119.19   11.50
  10  -4  -2  121.19    6.60
  10   4  -2  134.59   11.80
  10   4  -2  120.99   13.10
  10   4  -2  104.69   11.10
 -10   4   2  123.09    6.80
 -10   4   2  122.59    6.50
  -9  -4   2  822.82   32.90
   9  -4  -2  815.42   30.80
  -9  -4   2  851.71   26.10
   9  -4  -2  868.11   34.30
   9  -4  -2  796.52   22.10
   9   4  -2  832.02   33.60
  -9   4   2  831.92   24.40
   9   4  -2  771.32   29.20
   9   4  -2  858.71   31.30
  -9   4   2  868.31   23.60
   8  -4  -2   -0.90    2.60
   8  -4  -2    7.50    2.00
  -8  -4   2    6.80    3.70
  -8  -4   2    8.40    3.20
   8  -4  -2    3.90    3.10
   8   4  -2    7.10    3.70
  -8   4   2    2.50    1.80
   8   4  -2    7.60    3.80
  -8   4   2    8.00    2.60
   8   4  -2    7.80    4.00
   7  -4  -2  785.12   20.70
  -7  -4   2  824.32   25.60
   7  -4  -2  815.12   29.80
  -7  -4   2  801.12   29.40
   7  -4  -2  814.92   27.90
  -7   4   2  786.22   22.90
   7   4  -2  790.42   27.70
   7   4  -2  818.12   29.90
  -7   4   2  763.82   24.10
   7   4  -2  799.82   27.10
   6  -4  -2   48.90    6.80
  -6  -4   2   32.30    5.60
  -6  -4   2   43.90    5.80
   6  -4  -2   47.00    3.30
   6   4  -2   50.19    6.60
  -6   4   2   50.89    5.10
  -6   4   2   54.29    4.50
   6   4  -2   47.00    7.30
   6   4  -2   47.50    6.10
   5  -4  -2   34.30    7.90
   5  -4  -2   37.00    2.80
   5  -4  -2   31.00    4.00
  -5  -4   2   35.60    5.00
  -5  -4   2   26.90    4.70
  -5  -4   2   40.10    2.60
   5   4  -2   30.60    5.20
   5   4  -2   43.10    5.60
  -5   4   2   36.10    4.60
   5   4  -2   46.20    6.00
  -5   4   2   38.90    2.80
  -5   4   2   34.50    3.80
  -4  -4   2   51.69    5.10
  -4  -4   2   46.20    5.20
   4  -4  -2   55.29    3.80
   4  -4  -2   54.39    5.30
   4  -4  -2   49.90    4.30
  -4  -4   2   63.19    3.60
  -4   4   2   55.69    4.50
   4   4  -2   53.49    5.40
   4   4  -2   53.09    5.30
  -4   4   2   49.60    4.70
   4   4  -2   48.70    3.30
  -4   4   2   57.79    3.30
   3  -4  -2 1568.64   41.70
   3  -4  -2 1603.94   40.40
  -3  -4   2 1698.13   42.90
  -3  -4   2 1721.83   42.20
  -3  -4   2 1667.63   38.50
   3   4  -2 1627.64   42.00
   3   4  -2 1690.13   42.00
   3   4  -2 1616.64   42.60
  -3   4   2 1682.13   40.50
  -3   4   2 1664.83   37.50
  -3   4   2 1684.23   41.40
   3   4  -2 1707.53   38.70
  -2  -4   2   23.50    3.40
   2  -4  -2   28.80    3.80
  -2  -4   2   25.80    2.60
  -2  -4   2   25.50    3.60
   2  -4  -2   18.20    2.60
   2   4  -2   27.80    3.60
   2   4  -2   22.70    3.30
   2   4  -2   26.80    2.70
  -2   4   2   31.80    2.50
  -2   4   2   30.00    3.10
  -2   4   2   31.90    3.30
   1  -4  -2 2898.51   65.39
  -1  -4   2 2936.41   65.49
  -1  -4   2 2858.71   64.49
  -1  -4   2 2800.42   63.79
   1  -4  -2 2717.03   64.49
  -1  -4   2 2893.91   65.89
   1   4  -2 2749.43   65.79
  -1   4   2 2955.80   64.79
  -1   4   2 2839.52   64.99
   1   4  -2 2896.21   64.49
   1   4  -2 2784.42   63.79
   0  -4  -2  424.76   13.40
   0  -4   2  412.86   13.00
   0  -4  -2  400.56   13.00
   0  -4  -2  428.76   13.70
   0  -4   2  411.06   13.40
   0  -4   2  402.96   12.20
   0   4  -2  407.26   13.30
   0   4   2  409.86   12.90
   0   4  -2  419.46   12.30
   0   4  -2  426.36   14.30
   0   4   2  419.36   13.40
   0   4  -2  409.86   13.00
  -1  -4  -2 8591.84  227.48
  -1  -4  -2 9006.10  378.86
   1  -4   2 9451.05  376.96
   1   4   2 9603.34  393.06
  -1   4  -2 9297.77  227.08
   1   4   2 8981.90  227.88
  -2  -4  -2  176.28    7.20
  -2  -4  -2  179.28    8.20
   2  -4   2  160.58    5.30
  -2  -4  -2  188.48    7.50
   2  -4   2  166.18    7.70
  -2   4  -2  179.98    7.80
   2   4   2  179.58    7.80
   2   4   2  183.78    7.20
   2   4   2  176.58    7.70
   2   4   2  182.58    8.40
   3  -4   2 1024.40   27.20
  -3  -4  -2 1048.80   25.90
   3  -4   2 1000.50   26.10
  -3  -4  -2 1057.39   28.70
   3  -4   2  978.70   22.10
  -3  -4  -2 1030.50   25.70
   3   4   2 1046.50   25.50
   3   4   2 1008.40   26.80
   3   4   2 1009.50   28.60
  -3   4  -2 1046.80   27.10
  -4  -4  -2  280.07    9.50
  -4  -4  -2  300.37   12.90
  -4  -4  -2  293.97    9.60
   4  -4   2  262.87   10.40
   4  -4   2  279.57   11.00
   4   4   2  283.07    9.20
   4   4   2  269.47   10.80
   4   4   2  291.17   12.90
  -4   4  -2  269.97   10.70
   5  -4   2   73.39    5.40
   5  -4   2   72.09    5.40
  -5  -4  -2   72.49    4.30
  -5  -4  -2   71.19    4.00
  -5  -4  -2   75.49    6.80
   5   4   2   68.99    6.70
   5   4   2   69.39    3.70
  -5   4  -2   73.39    5.30
   5   4   2   66.99    5.50
   6  -4   2   23.30    3.70
  -6  -4  -2   22.70    1.90
   6  -4   2   20.70    3.80
  -6  -4  -2   23.30    4.90
  -6   4  -2   22.90    3.70
   6   4   2   30.90    4.60
   6   4   2   19.90    4.50
   7  -4   2  876.61   31.60
   7  -4   2  916.91   27.50
  -7  -4  -2  883.11   31.20
   7  -4   2  908.01   25.60
   7  -4   2  869.31   20.40
   7   4   2  911.41   31.80
  -7   4  -2  895.61   25.20
   7   4   2  895.21   27.70
   8  -4   2  119.39    7.10
   8  -4   2  102.19    4.20
   8  -4   2  102.59    4.30
  -8  -4  -2  111.69   10.20
   8  -4   2  104.09    8.50
   8  -4   2  103.89   10.50
   8   4   2  116.39    9.60
  -8   4  -2  115.59    6.90
   8   4   2   95.39    8.30
   8   4   2  100.09   10.20
   9  -4   2 1538.35   35.30
  -9  -4  -2 1579.24   50.09
   9  -4   2 1622.84   40.00
   9  -4   2 1567.54   44.90
   9  -4   2 1478.75   38.20
   9  -4   2 1562.54   51.19
   9   4   2 1562.44   45.20
   9   4   2 1622.24   51.19
  -9   4  -2 1578.24   39.40
   9   4   2 1592.24   46.70
  10  -4   2    4.40    3.80
  10  -4   2    7.70    2.60
  10  -4   2    4.60    4.40
  10  -4   2    4.90    1.40
  10   4   2    6.00    4.40
  10   4   2    0.50    4.00
  10   4   2    3.60    3.40
  11  -4   2  354.96   19.20
  11  -4   2  416.36   24.80
  11   4   2  349.77   19.00
  11   4   2  363.16   19.80
  11   4   2  372.66   23.20
  12  -4   2   14.10    6.90
  12  -4   2   21.00    6.30
  12   4   2   25.70   10.90
  12   4   2   15.70    6.40
  13  -4   2   37.80    8.80
  13  -4   2   46.00   10.70
  13   4   2   55.59    9.60
  13   4   2   30.40    9.60
  13   4   2   72.59   13.20
  13  -5  -2  129.39   17.50
  13  -5  -2  161.48   17.00
  13   5  -2  145.59   15.90
  13   5  -2  132.79   18.10
  12  -5  -2   34.60    8.70
  12  -5  -2   49.30   10.20
  12   5  -2   40.90    8.90
  12   5  -2   34.00    8.30
  12   5  -2   65.39   12.30
 -11  -5   2    8.40    3.20
  11  -5  -2    8.60    5.40
  11  -5  -2    3.30    8.30
  11   5  -2   10.60    6.00
 -11   5   2   11.90    2.80
  11   5  -2   16.20    6.20
  11   5  -2    5.70    5.90
  10  -5  -2   -2.60    3.60
 -10  -5   2    1.00    4.30
  10  -5  -2   -0.20    3.80
 -10  -5   2   -2.20    2.90
  10   5  -2    6.10    4.30
  10   5  -2    5.90    4.20
 -10   5   2   -2.10    1.80
  10   5  -2   -1.00    3.50
   9  -5  -2   39.00    3.20
  -9  -5   2   39.30    5.90
   9  -5  -2   42.00    8.40
  -9  -5   2   46.20    9.10
   9  -5  -2   36.90    7.20
   9   5  -2   43.10    7.10
  -9   5   2   44.30    5.40
  -9   5   2   35.10    4.90
   9   5  -2   36.70    7.10
   9   5  -2   29.60    7.60
   8  -5  -2  370.36   20.10
   8  -5  -2  362.86   11.10
  -8  -5   2  355.66   15.70
   8  -5  -2  380.56   18.90
  -8  -5   2  384.76   20.20
   8   5  -2  337.87   17.40
  -8   5   2  395.26   14.60
   8   5  -2  374.56   20.30
  -8   5   2  378.56   14.90
   8   5  -2  361.26   18.40
   7  -5  -2 1474.85   43.60
  -7  -5   2 1473.05   41.00
  -7  -5   2 1452.95   45.40
   7   5  -2 1554.54   46.60
   7   5  -2 1483.05   43.60
  -7   5   2 1461.35   39.50
   7   5  -2 1493.55   43.20
  -7   5   2 1459.75   38.70
  -6  -5   2  516.35   21.80
   6  -5  -2  580.44   21.50
  -6  -5   2  550.94   14.20
  -6  -5   2  526.95   19.60
   6  -5  -2  510.25   15.00
   6  -5  -2  546.75   18.40
   6   5  -2  564.54   22.80
  -6   5   2  549.45   18.10
  -6   5   2  539.45   18.70
   6   5  -2  524.55   20.80
   5  -5  -2 1969.50   52.09
   5  -5  -2 1953.80   49.40
  -5  -5   2 2075.09   51.49
  -5  -5   2 2036.20   45.50
  -5  -5   2 1907.51   53.19
   5   5  -2 2001.00   51.99
  -5   5   2 2016.50   44.30
   5   5  -2 1957.20   45.50
   5   5  -2 1997.80   53.89
   5   5  -2 1993.60   52.29
  -5   5   2 2007.40   50.09
  -5   5   2 2044.10   49.40
  -4  -5   2  931.71   23.40
   4  -5  -2  956.00   28.00
  -4  -5   2  868.11   26.90
   4  -5  -2  870.51   25.70
  -4  -5   2  891.71   28.30
   4   5  -2  878.11   27.20
   4   5  -2  928.11   23.50
  -4   5   2  916.31   21.70
   4   5  -2  885.01   28.30
  -4   5   2  920.51   25.80
  -4   5   2  894.51   26.30
  -3  -5   2 1145.19   28.90
   3  -5  -2 1137.29   30.90
  -3  -5   2 1184.88   32.30
   3  -5  -2 1140.99   32.20
   3   5  -2 1187.88   29.20
   3   5  -2 1165.28   33.20
  -3   5   2 1162.38   27.50
   3   5  -2 1152.88   32.20
  -3   5   2 1175.98   31.60
   3   5  -2 1153.18   32.00
  -3   5   2 1158.68   30.90
  -2  -5   2  496.25   17.40
   2  -5  -2  491.75   16.90
   2  -5  -2  496.95   16.30
  -2  -5   2  493.35   17.00
  -2  -5   2  507.95   15.30
   2   5  -2  505.85   15.30
   2   5  -2  494.65   16.50
  -2   5   2  503.55   16.60
   2   5  -2  484.25   16.80
  -2   5   2  508.05   16.20
  -2   5   2  512.85   14.40
   2   5  -2  497.35   17.50
  -1  -5   2  655.53   19.90
   1  -5  -2  640.24   19.60
   1  -5  -2  593.54   18.80
  -1  -5   2  620.54   18.40
  -1   5   2  669.83   19.60
  -1   5   2  629.04   18.90
   1   5  -2  638.24   18.80
   1   5  -2  647.94   18.60
   0  -5   2 1232.58   32.80
   0  -5  -2 1315.67   34.10
   0  -5  -2 1289.77   33.50
   0  -5   2 1338.17   34.00
   0  -5   2 1321.67   35.00
   0   5   2 1283.37   33.50
   0   5  -2 1333.87   35.10
   0   5   2 1294.57   33.00
   0   5  -2 1356.76   32.20
  -1  -5  -2  521.95   16.40
  -1  -5  -2  534.45   16.70
  -1  -5  -2  558.44   17.50
  -1  -5  -2  540.95   17.10
   1  -5   2  532.15   16.90
   1   5   2  529.35   16.30
   1   5   2  544.45   17.10
  -1   5  -2  583.44   15.10
  -1   5  -2  561.14   17.10
   1   5   2  517.95   17.40
  -2  -5  -2  709.03   20.40
   2  -5   2  725.93   21.20
  -2  -5  -2  712.83   21.70
  -2  -5  -2  719.13   20.20
  -2  -5  -2  745.03   20.80
   2  -5   2  696.23   20.40
  -2   5  -2  721.53   21.10
  -2   5  -2  723.43   17.60
   2   5   2  692.43   21.00
   2   5   2  714.13   21.80
   2   5   2  721.33   20.00
  -3  -5  -2 2477.85   55.79
   3  -5   2 2342.77   56.69
   3  -5   2 2335.07   55.99
  -3  -5  -2 2397.06   58.19
  -3  -5  -2 2413.36   55.39
   3   5   2 2333.87   56.49
  -3   5  -2 2370.26   50.79
   3   5   2 2380.76   58.39
  -3   5  -2 2388.96   56.69
   3   5   2 2375.06   54.69
   4  -5   2  126.89    7.30
  -4  -5  -2  111.99    7.90
  -4  -5  -2  124.19    6.30
   4  -5   2  106.89    6.60
  -4  -5  -2  109.39    6.20
   4   5   2   98.49    6.70
   4   5   2  115.69    5.70
  -4   5  -2  101.19    6.60
   5  -5   2 1967.90   49.60
   5  -5   2 2013.60   49.80
  -5  -5  -2 2000.90   53.19
  -5  -5  -2 2024.00   47.10
  -5  -5  -2 2045.50   46.90
   5   5   2 2020.50   53.59
  -5   5  -2 1978.70   49.20
   5   5   2 2004.20   50.09
   5   5   2 1966.80   45.90
   6  -5   2  581.84   19.40
  -6  -5  -2  570.84   22.80
  -6  -5  -2  589.74   16.30
  -6  -5  -2  594.04   16.50
   6  -5   2  621.34   20.50
   6   5   2  578.94   27.70
   6   5   2  597.74   23.40
   6   5   2  564.84   15.50
  -6   5  -2  591.94   19.20
   7  -5   2  837.62   25.30
  -7  -5  -2  840.12   19.60
  -7  -5  -2  854.31   30.60
   7  -5   2  819.82   26.60
  -7   5  -2  812.22   24.70
   7   5   2  832.52   30.50
   7   5   2  827.02   27.00
   8  -5   2    4.80    3.70
  -8  -5  -2    1.50    3.20
   8  -5   2    4.60    3.10
   8  -5   2   -1.60    3.10
   8   5   2    7.20    3.70
   8   5   2    3.80    3.90
   8   5   2    3.10    3.00
  -8   5  -2    6.20    2.70
   9  -5   2    8.30    4.60
  -9  -5  -2    6.30    3.70
   9  -5   2    8.20    4.90
   9  -5   2    8.60    4.30
   9   5   2    4.60    4.20
  -9   5  -2    4.80    2.80
   9   5   2    9.70    4.60
   9   5   2    9.00    3.90
 -10  -5  -2    0.30    3.90
  10  -5   2   -0.90    3.40
  10  -5   2    1.10    2.10
  10  -5   2   -3.30    3.50
  10   5   2    6.50    4.00
  10   5   2    7.00    5.10
  10   5   2    7.80    4.70
  11  -5   2  176.38   16.50
  11  -5   2  173.08   13.60
  11   5   2  160.38   15.50
  11   5   2  194.28   25.60
  11   5   2  157.38   13.00
  12  -5   2   74.79   13.50
  12  -5   2   80.09   11.50
  12   5   2   72.69   11.10
  12   5   2   99.49   15.30
  12   5   2   82.59   12.00
  13  -5   2  192.98   19.10
  13  -5   2  168.68   16.00
  13   5   2  170.78   15.70
  13   5   2  177.48   19.00
  13  -6  -2   37.90    9.60
  13  -6  -2   35.30   10.40
  13   6  -2   32.60    9.50
  13   6  -2   33.10   10.00
  12  -6  -2  155.18   17.10
  12  -6  -2  140.09   14.80
  12   6  -2  167.48   17.70
  12   6  -2  143.29   15.00
  11  -6  -2  153.98   14.70
 -11  -6   2  164.28    9.30
 -11  -6   2  151.18   10.50
  11  -6  -2  152.18   15.70
  11   6  -2  156.58   14.90
  11   6  -2  149.19   16.00
 -11   6   2  157.68    9.00
  11   6  -2  172.58   14.90
 -10  -6   2  976.10   30.40
  10  -6  -2 1004.70   38.00
 -10  -6   2 1007.50   30.10
 -10  -6   2  979.80   48.70
  10  -6  -2 1070.89   41.60
  10   6  -2 1043.50   41.30
  10   6  -2  966.80   37.40
 -10   6   2 1055.59   29.80
  10   6  -2 1024.50   37.70
  -9  -6   2  209.78   12.10
   9  -6  -2  247.78   15.90
  -9  -6   2  263.87   17.60
   9  -6  -2  220.38   21.20
   9   6  -2  208.48   14.70
   9   6  -2  212.78   14.90
  -9   6   2  211.38   11.10
  -9   6   2  218.98   10.80
  -8  -6   2  482.85   23.50
   8  -6  -2  462.25   21.70
  -8  -6   2  479.85   19.20
   8  -6  -2  459.25   23.10
   8   6  -2  457.45   21.10
  -8   6   2  464.05   17.40
   8   6  -2  466.85   21.70
   8   6  -2  501.95   24.30
  -8   6   2  484.45   17.70
   7  -6  -2  134.99    8.90
  -7  -6   2  151.18   10.10
  -7  -6   2  146.99   12.00
   7  -6  -2  162.18   11.80
  -7   6   2  161.88    9.60
  -7   6   2  145.49    8.90
   7   6  -2  171.38   11.80
   7   6  -2  174.48   12.00
   7   6  -2  153.68   12.40
   6  -6  -2    6.30    3.00
  -6  -6   2    3.30    2.40
   6  -6  -2    6.50    2.70
  -6  -6   2    4.30    2.70
  -6  -6   2    4.80    1.60
  -6   6   2    5.00    2.80
   6   6  -2    8.60    3.50
   6   6  -2    5.30    3.00
  -6   6   2    1.90    1.80
   6   6  -2    6.00    3.50
   6   6  -2    4.60    1.60
   5  -6  -2   10.00    3.40
  -5  -6   2    7.60    2.00
  -5  -6   2    9.90    3.40
  -5  -6   2   11.10    4.10
  -5   6   2    9.80    2.90
   5   6  -2   11.60    2.40
   5   6  -2   11.00    3.80
  -5   6   2   11.40    3.20
  -5   6   2   10.60    1.50
   5   6  -2   10.00    3.60
  -4  -6   2   32.40    5.20
   4  -6  -2   25.20    4.70
   4  -6  -2   37.70    5.20
  -4  -6   2   30.80    5.00
  -4  -6   2   31.80    3.30
  -4   6   2   33.40    2.60
   4   6  -2   33.10    5.20
  -4   6   2   26.00    3.80
   4   6  -2   37.20    5.90
   4   6  -2   22.10    4.00
   4   6  -2   32.40    3.90
  -4   6   2   39.20    5.30
  -3  -6   2 1490.95   36.20
  -3  -6   2 1512.35   39.60
   3  -6  -2 1390.96   37.90
   3  -6  -2 1420.86   39.30
  -3   6   2 1396.96   37.70
   3   6  -2 1459.45   49.60
  -3   6   2 1450.45   34.20
   3   6  -2 1402.26   44.60
   3   6  -2 1448.16   36.10
  -3   6   2 1476.25   38.60
   3   6  -2 1455.05   38.90
  -2  -6   2 3880.71   89.99
   2  -6  -2 3816.92   88.99
   2  -6  -2 3766.82   87.99
  -2  -6   2 3944.31   89.39
  -2  -6   2 3903.51   86.59
   2   6  -2 3935.51   86.79
   2   6  -2 3826.52   89.09
   2   6  -2 3856.41   88.19
  -2   6   2 3782.42   87.79
  -2   6   2 3904.01   88.49
   2   6  -2 3723.73   89.99
   1  -6  -2  900.41   26.80
   1  -6  -2  919.61   27.40
  -1  -6   2  920.81   25.60
  -1  -6   2  957.20   27.40
   1  -6  -2  881.41   26.10
   1   6  -2  924.91   26.90
  -1   6   2  933.11   26.20
  -1   6   2  904.61   26.50
   1   6  -2  940.71   28.20
   1   6  -2  966.60   26.10
   1   6  -2  944.91   25.80
   0  -6   2 1783.42   45.10
   0  -6  -2 1791.42   45.40
   0  -6  -2 1817.02   44.80
   0  -6  -2 1832.52   45.50
   0  -6  -2 1680.13   43.80
   0  -6   2 1726.93   45.90
   0  -6   2 1699.93   43.70
   0   6  -2 1814.52   42.80
   0   6  -2 1793.02   44.00
   0   6   2 1771.62   43.90
   0   6  -2 1803.32   46.60
   0   6   2 1782.52   44.50
  -1  -6  -2 1488.75   38.20
  -1  -6  -2 1507.55   39.20
   1  -6   2 1451.05   38.50
  -1  -6  -2 1468.65   37.70
  -1  -6  -2 1473.75   38.60
   1  -6   2 1461.65   38.10
   1  -6   2 1509.75   40.30
   1   6   2 1548.95   38.70
   1   6   2 1424.16   39.30
  -1   6  -2 1527.25   35.60
  -1   6  -2 1456.65   38.00
   1   6   2 1489.15   37.50
  -2  -6  -2  849.41   24.50
  -2  -6  -2  880.11   24.30
  -2  -6  -2  872.41   25.00
   2  -6   2  857.41   24.70
  -2  -6  -2  882.41   26.00
   2  -6   2  825.22   24.90
  -2   6  -2  864.21   25.10
   2   6   2  860.71   24.00
   2   6   2  831.72   25.30
   2   6   2  866.81   26.30
  -2   6  -2  840.52   21.20
  -3  -6  -2   21.90    3.80
  -3  -6  -2   33.20    3.60
   3  -6   2   27.60    4.10
  -3  -6  -2   23.50    3.60
   3  -6   2   28.90    4.20
  -3  -6  -2   40.70    4.50
  -3   6  -2   22.80    2.20
   3   6   2   32.50    5.00
   3   6   2   34.40    3.60
   3   6   2   28.80    4.30
  -3   6  -2   28.10    4.50
   4  -6   2   36.50    4.80
  -4  -6  -2   47.40    4.60
   4  -6   2   35.40    4.80
  -4  -6  -2   50.39    4.70
  -4  -6  -2   49.40    6.80
  -4   6  -2   45.30    4.70
   4   6   2   49.00    4.10
   4   6   2   48.70    5.20
   4   6   2   32.00    4.70
  -5  -6  -2  187.28   11.60
   5  -6   2  205.88   10.60
   5  -6   2  192.58   10.50
  -5  -6  -2  188.08    9.00
  -5  -6  -2  203.88    9.00
   5   6   2  224.08   12.60
   5   6   2  186.38   10.90
  -5   6  -2  198.98   10.10
   5   6   2  187.78    8.10
  -6  -6  -2  497.55   15.80
   6  -6   2  466.45   20.60
  -6  -6  -2  485.65   15.40
  -6  -6  -2  490.85   20.90
   6  -6   2  499.95   18.20
   6   6   2  458.75   14.20
   6   6   2  522.35   21.70
  -6   6  -2  448.66   17.20
   6   6   2  490.75   18.80
  -7  -6  -2  131.49   10.80
  -7  -6  -2  122.49    6.10
   7  -6   2  120.89    8.30
   7  -6   2  145.39    9.80
  -7  -6  -2  122.59    6.00
   7   6   2  119.69    5.20
   7   6   2  110.59   10.60
   7   6   2  111.59    8.90
  -7   6  -2  118.59    8.00
   8  -6   2 1018.20   30.10
   8  -6   2  988.20   32.20
  -8  -6  -2  964.30   35.50
   8   6   2  956.80   32.00
   8   6   2  973.60   34.00
   8   6   2  963.80   36.10
  -8   6  -2  990.00   29.40
   9  -6   2  465.45   20.50
   9  -6   2  443.56   17.40
  -9  -6  -2  478.55   33.20
   9   6   2  441.66   23.60
   9   6   2  421.76   21.20
  -9   6  -2  394.46   16.30
   9   6   2  443.86   20.20
  10  -6   2  489.75   22.50
  10  -6   2  448.96   25.50
 -10  -6  -2  456.05   24.70
  10  -6   2  502.35   18.50
  10   6   2  461.55   22.00
 -10   6  -2  471.45   17.60
  10   6   2  481.35   25.10
  10   6   2  461.25   25.60
  11  -6   2   98.29   10.90
  11  -6   2   92.59   14.20
  11   6   2   76.19   11.10
  11   6   2   90.69   11.50
  11   6   2   62.69   11.10
  12  -6   2   84.79   13.60
  12  -6   2   97.89   13.80
  12   6   2  101.29   13.00
  12   6   2   93.59   14.70
  12  -7  -2  118.19   15.50
  12  -7  -2  141.89   16.20
 -12   7   2  120.99    8.40
  12   7  -2  107.39   14.30
  12   7  -2  114.99   15.80
 -11  -7   2   -2.90    3.30
 -11  -7   2    0.00    3.40
  11  -7  -2    0.20    5.00
  11  -7  -2   -4.50    4.70
  11   7  -2    3.60    5.40
  11   7  -2   -7.90    4.40
  10  -7  -2    3.70    4.90
  10  -7  -2   12.40    6.10
 -10  -7   2    5.90    3.90
 -10  -7   2    7.20    3.50
  10   7  -2   14.10    6.40
 -10   7   2   15.80    4.60
  10   7  -2   17.00    7.10
  10   7  -2   13.30    5.30
   9  -7  -2    4.60    4.30
  -9  -7   2    0.10    3.90
   9  -7  -2    3.90    4.90
   9   7  -2    8.80    4.50
  -9   7   2    1.60    2.90
  -9   7   2    4.10    3.60
   9   7  -2    6.90    5.50
   9   7  -2    1.50    4.20
   8  -7  -2  837.22   31.10
  -8  -7   2  812.92   32.50
   8   7  -2  842.52   33.50
   8   7  -2  763.22   30.00
  -8   7   2  803.62   25.50
  -8   7   2  763.32   29.00
   8   7  -2  788.82   30.20
   7  -7  -2  126.49   10.70
  -7  -7   2  120.59    5.80
  -7  -7   2  124.19   16.30
  -7  -7   2  143.19   11.90
   7  -7  -2  125.59    8.90
  -7   7   2  123.69    8.70
   7   7  -2  111.19   11.00
  -7   7   2  129.29    8.80
   7   7  -2  138.69   11.20
   7   7  -2  142.39   11.20
   6  -7  -2 1052.59   31.30
  -6  -7   2 1018.60   32.10
   6  -7  -2 1030.90   33.60
  -6  -7   2  978.40   34.40
  -6  -7   2 1036.20   26.50
   6   7  -2 1036.30   33.60
   6   7  -2 1001.00   33.30
  -6   7   2  995.10   30.40
   6   7  -2 1018.90   35.00
   6   7  -2  970.40   26.30
  -6   7   2 1020.20   30.60
  -5  -7   2  151.98   10.10
  -5  -7   2  142.19    7.30
   5  -7  -2  162.38   10.70
   5  -7  -2  154.88    9.50
  -5  -7   2  140.49   10.60
  -5   7   2  152.58    5.20
  -5   7   2  153.18    9.40
  -5   7   2  137.89    8.80
   5   7  -2  135.79   10.50
   5   7  -2  142.69    7.40
   5   7  -2  167.88   10.70
   5   7  -2  137.29   10.10
  -4  -7   2 2215.08   57.49
  -4  -7   2 2259.07   53.29
   4  -7  -2 2208.68   58.09
   4  -7  -2 2248.08   56.39
  -4  -7   2 2115.29   58.99
   4   7  -2 2241.58   53.39
  -4   7   2 2246.68   56.19
   4   7  -2 2253.17   57.99
   4   7  -2 2197.88   57.79
   4   7  -2 2256.17   59.49
  -4   7   2 2258.87   56.19
  -4   7   2 2282.67   50.09
   3  -7  -2   34.20    5.40
  -3  -7   2   35.30    4.00
   3  -7  -2   41.20    5.70
  -3  -7   2   30.70    4.90
  -3   7   2   31.40    3.30
   3   7  -2   41.90    5.90
  -3   7   2   39.60    5.50
   3   7  -2   23.10    4.30
  -3   7   2   23.20    4.00
   3   7  -2   36.40    5.40
   3   7  -2   33.50    4.50
  -2  -7   2  171.38   10.40
  -2  -7   2  160.68    8.60
   2  -7  -2  183.68   12.40
  -2  -7   2  176.18   10.10
   2   7  -2  180.68   10.40
  -2   7   2  168.08    9.60
   2   7  -2  177.28    9.60
   2   7  -2  160.08    8.50
  -1  -7   2  115.29    8.10
  -1  -7   2  123.19    7.50
  -1  -7   2  125.29    8.70
   1  -7  -2  125.59    8.30
   1  -7  -2  131.39    8.70
   1   7  -2  117.89    8.20
  -1   7   2  124.49    7.70
   1   7  -2  131.49    7.70
   1   7  -2  119.29    7.40
  -1   7   2  116.19    7.70
   1   7  -2  113.09    8.60
   0  -7   2   27.20    4.50
   0  -7  -2   28.80    4.50
   0  -7   2   44.00    4.60
   0  -7  -2   44.30    5.60
   0  -7   2   34.30    5.10
   0  -7  -2   32.70    4.90
   0   7   2   40.40    4.50
   0   7   2   40.60    4.50
   0   7  -2   43.50    4.40
   1  -7   2    1.30    1.40
  -1  -7  -2    2.60    2.30
  -1  -7  -2    0.40    1.60
   1  -7   2    2.50    2.10
  -1  -7  -2    2.20    1.90
   1  -7   2    1.30    2.10
  -1  -7  -2    1.20    1.30
   1   7   2    5.10    2.50
  -1   7  -2    2.60    1.70
   1   7   2    2.00    1.50
   1   7   2    2.30    2.30
  -1   7  -2    2.20    1.70
   2  -7   2 1222.38   40.40
  -2  -7  -2 1272.27   34.20
  -2  -7  -2 1311.87   35.50
  -2  -7  -2 1260.77   34.70
   2  -7   2 1295.37   35.20
  -2  -7  -2 1290.97   36.30
   2   7   2 1289.17   36.70
   2   7   2 1277.97   36.00
  -2   7  -2 1307.97   31.10
   2   7   2 1260.47   33.90
  -2   7  -2 1314.67   35.40
   3  -7   2   57.39    5.60
  -3  -7  -2   62.29    5.70
  -3  -7  -2   67.49    6.50
  -3  -7  -2   54.09    4.80
   3  -7   2   65.59    6.10
  -3  -7  -2   51.89    5.30
  -3   7  -2   49.70    5.40
   3   7   2   50.89    4.70
   3   7   2   53.59    7.10
   4  -7   2 2625.34   64.99
   4  -7   2 2654.73   65.19
  -4  -7  -2 2616.84   66.89
  -4  -7  -2 2663.93   63.69
  -4  -7  -2 2620.44   63.09
   4   7   2 2659.43   67.39
   4   7   2 2694.43   65.49
  -4   7  -2 2604.54   64.49
   4   7   2 2607.34   61.89
  -5  -7  -2    4.10    2.80
   5  -7   2    0.50    2.20
  -5  -7  -2   -1.20    1.60
  -5  -7  -2   -1.00    1.70
   5  -7   2   -1.70    1.40
   5   7   2    3.70    1.90
   5   7   2   -0.30    2.10
  -5   7  -2   -1.40    1.30
   5   7   2   -0.80    1.70
   6  -7   2 1327.37   38.00
  -6  -7  -2 1326.67   41.60
  -6  -7  -2 1382.46   35.40
   6  -7   2 1369.06   39.00
  -6  -7  -2 1333.77   35.50
   6   7   2 1285.17   33.60
  -6   7  -2 1373.56   37.90
   6   7   2 1348.77   42.00
   6   7   2 1349.86   39.10
   7  -7   2  145.99   10.40
   7  -7   2  161.08   10.10
  -7  -7  -2  138.59    7.40
  -7  -7  -2  139.19    7.70
  -7  -7  -2  158.18   12.20
   7   7   2  146.49    6.70
   7   7   2  134.59   11.70
   7   7   2  146.39   10.40
  -7   7  -2  148.09    9.50
  -8  -7  -2  198.58    7.80
  -8  -7  -2  192.88   14.70
   8  -7   2  214.78   12.00
   8  -7   2  187.68   12.70
  -8  -7  -2  218.78    7.80
   8   7   2  225.78   15.90
   8   7   2  186.18   12.50
  -8   7  -2  181.48   13.80
   8   7   2  205.98   14.30
   9  -7   2    1.00    3.70
  -9  -7  -2   -3.10    3.30
   9  -7   2    1.80    3.50
   9  -7   2   -3.00    2.10
   9   7   2    0.00    4.20
   9   7   2   -1.40    3.80
   9   7   2    3.20    3.60
  -9   7  -2    2.60    2.60
  10  -7   2   56.79   10.80
  10  -7   2   42.40    8.10
  10  -7   2   53.09    7.10
  10   7   2   55.29    8.90
  10   7   2   45.30    8.30
  10   7   2   37.60    8.10
 -10   7  -2   52.39    6.70
  11  -7   2    3.50    4.80
  11  -7   2   -3.50    2.60
  11  -7   2    3.40    5.90
  11   7   2   -6.30    4.20
  11   7   2    9.00    7.60
  12  -7   2  262.37   21.70
  12  -7   2  277.97   19.30
  12   7   2  276.97   18.70
  12   7   2  287.77   22.50
  12  -8  -2  277.47   21.20
 -12  -8   2  272.07   10.00
 -12  -8   2  261.67   10.20
  12   8  -2  281.67   20.90
 -12   8   2  258.67   13.50
 -11  -8   2   43.90    6.30
  11  -8  -2   40.70    9.30
 -11  -8   2   30.60    5.30
  11  -8  -2   35.90    8.90
  11   8  -2   34.50    9.20
 -11   8   2   35.20    6.10
  10  -8  -2  652.43   32.00
 -10  -8   2  653.63   23.40
  10  -8  -2  684.33   31.10
 -10  -8   2  631.54   23.80
  10   8  -2  633.74   29.30
  10   8  -2  620.14   29.00
 -10   8   2  616.74   23.20
  10   8  -2  637.64   31.50
   9  -8  -2   92.69   12.00
  -9  -8   2   53.39    9.40
  -9  -8   2   74.49    8.40
  -9  -8   2   69.29    7.70
  -9   8   2   65.09    8.10
   9   8  -2   89.09   11.40
   9   8  -2   57.19    9.40
   9   8  -2   76.79   10.70
  -8  -8   2  551.64   26.40
   8  -8  -2  532.35   24.80
   8  -8  -2  565.74   22.00
  -8  -8   2  539.45   22.30
  -8   8   2  553.24   20.30
   8   8  -2  560.24   24.90
  -8   8   2  553.24   21.20
   8   8  -2  512.85   24.10
   8   8  -2  542.55   26.30
   7  -8  -2   50.59    7.20
   7  -8  -2   48.90    7.70
  -7  -8   2   51.09    9.00
  -7  -8   2   53.19    4.30
  -7  -8   2   55.59    7.70
   7   8  -2   33.20    6.40
   7   8  -2   41.40    7.30
  -7   8   2   53.19    7.10
  -7   8   2   42.40    6.20
   7   8  -2   53.99    8.40
   7   8  -2   40.90    4.10
   6  -8  -2   49.90    7.50
  -6  -8   2   61.59    5.00
  -6  -8   2   66.79    7.40
  -6  -8   2   71.99    8.30
   6  -8  -2   60.99    6.70
   6   8  -2   60.39    8.30
   6   8  -2   69.69   10.00
   6   8  -2   60.29    8.60
   6   8  -2   57.99    5.00
  -6   8   2   63.69    6.60
  -6   8   2   57.39    6.30
   5  -8  -2    9.30    4.00
  -5  -8   2    8.90    2.50
  -5  -8   2    4.90    2.90
   5  -8  -2    5.00    2.60
  -5   8   2   11.00    1.70
  -5   8   2    9.20    3.20
   5   8  -2    3.00    3.10
   5   8  -2    6.00    2.40
   5   8  -2    7.00    3.30
   5   8  -2    5.00    3.40
  -4  -8   2  399.96   14.60
   4  -8  -2  396.26   17.60
  -4  -8   2  392.86   17.30
   4  -8  -2  389.96   16.50
  -4  -8   2  369.06   17.80
   4   8  -2  385.66   14.50
   4   8  -2  401.16   17.60
  -4   8   2  375.66   16.00
   4   8  -2  381.76   17.10
  -4   8   2  345.37   15.60
  -4   8   2  401.46   12.10
   4   8  -2  401.96   18.60
  -3  -8   2  257.17   14.00
  -3  -8   2  276.17   13.80
   3  -8  -2  251.17   13.40
  -3  -8   2  241.28   11.20
   3  -8  -2  251.87   12.60
  -3   8   2  271.87   12.90
   3   8  -2  273.57   14.60
   3   8  -2  248.68   12.80
  -3   8   2  260.97   10.20
   3   8  -2  250.87   11.40
  -3   8   2  254.47   12.60
   3   8  -2  265.57   13.60
   2  -8  -2 1693.33   45.90
  -2  -8   2 1752.12   47.40
   2  -8  -2 1765.22   47.30
  -2  -8   2 1726.23   45.20
   2   8  -2 1728.73   48.30
   2   8  -2 1740.13   47.10
   2   8  -2 1721.93   44.70
  -2   8   2 1762.82   46.10
   2   8  -2 1741.93   45.80
  -2   8   2 1748.63   46.30
   1  -8  -2  537.65   19.40
  -1  -8   2  534.55   21.00
  -1  -8   2  493.95   20.90
  -1  -8   2  538.45   20.30
   1  -8  -2  557.04   20.40
   1  -8  -2  534.45   20.80
   1   8  -2  545.45   21.50
   1   8  -2  566.24   20.60
  -1   8   2  524.05   19.10
   1   8  -2  562.74   19.20
  -1   8   2  566.14   20.00
   1   8  -2  544.25   18.70
   0  -8   2 2639.64   68.89
   0  -8  -2 2629.34   66.29
   0  -8   2 2697.13   67.89
   0  -8  -2 2779.42   68.09
   0  -8  -2 2828.12   68.79
   0  -8   2 2829.92   66.89
   0  -8  -2 2679.83   67.29
   0   8   2 2829.12   67.59
   0   8   2 2734.23   66.49
   0   8  -2 2713.13   66.39
   0   8  -2 2813.12   64.99
  -1  -8  -2   18.60    4.10
  -1  -8  -2   12.10    3.40
   1  -8   2   23.90    5.20
  -1  -8  -2   25.20    5.40
   1  -8   2   21.40    4.40
  -1  -8  -2   13.00    3.70
   1  -8   2   16.60    3.70
   1  -8   2   15.70    3.70
   1   8   2   15.50    4.60
   1   8   2   15.10    3.50
  -1   8  -2   17.50    3.30
  -1   8  -2   17.90    3.20
  -2  -8  -2  850.11   27.30
  -2  -8  -2  822.82   26.70
  -2  -8  -2  939.91   28.10
   2  -8   2  866.81   27.30
  -2  -8  -2  848.62   28.20
   2  -8   2  875.91   27.40
   2   8   2  907.31   26.40
  -2   8  -2  874.91   23.20
   2   8   2  880.81   28.90
   2   8   2  929.81   28.80
  -2   8  -2  837.62   26.90
  -3  -8  -2  138.59    9.10
   3  -8   2  155.48    9.80
  -3  -8  -2  131.99    9.70
  -3  -8  -2  158.08    8.80
  -3  -8  -2  136.89   10.60
   3  -8   2  148.39    9.60
   3   8   2  137.79   10.10
  -3   8  -2  155.98    6.20
  -3   8  -2  143.39    9.20
   3   8   2  158.58   10.20
   3   8   2  163.58    8.80
  -4  -8  -2  105.59    6.90
  -4  -8  -2   74.59   10.50
   4  -8   2   95.99    7.90
   4  -8   2   89.49    7.60
  -4  -8  -2  101.69    7.50
  -4   8  -2   88.19    3.30
   4   8   2   96.59    8.10
   4   8   2   93.29    6.60
   4   8   2   92.39    8.50
  -4   8  -2   93.89    7.60
  -5  -8  -2   38.70    6.30
  -5  -8  -2   32.50    5.50
  -5  -8  -2   41.40    5.90
   5  -8   2   39.30    6.30
   5  -8   2   44.90    6.40
   5   8   2   41.70    5.10
   5   8   2   37.90    5.90
  -5   8  -2   24.40    5.50
   5   8   2   39.40    6.60
  -6  -8  -2  399.96   19.50
  -6  -8  -2  403.46   15.80
  -6  -8  -2  400.76   15.40
   6  -8   2  403.76   18.00
   6  -8   2  419.16   17.70
   6   8   2  366.56   19.30
  -6   8  -2  389.86   16.90
   6   8   2  410.46   18.30
   6   8   2  379.06   14.00
  -7  -8  -2  128.99    8.00
  -7  -8  -2  125.59   11.40
   7  -8   2  126.49    9.60
  -7  -8  -2  135.99    8.00
   7  -8   2  108.29    9.60
   7   8   2  131.59    7.00
   7   8   2  125.59   10.40
  -7   8  -2  132.49    9.50
   7   8   2  135.09   11.80
   8  -8   2 1086.09   34.80
  -8  -8  -2 1147.39   29.70
   8  -8   2 1134.89   37.10
  -8  -8  -2 1152.58   29.40
  -8  -8  -2 1091.99   39.90
   8   8   2 1132.69   27.50
  -8   8  -2 1105.59   34.40
   8   8   2 1143.09   40.80
   8   8   2 1057.99   38.20
   8   8   2 1071.39   36.50
  -9  -8  -2    2.90    3.70
   9  -8   2    6.70    3.40
   9  -8   2   10.40    4.60
   9   8   2    8.70    4.50
   9   8   2   13.30    5.90
  -9   8  -2    9.40    3.90
   9   8   2    7.30    5.10
  10  -8   2  480.05   26.80
  10  -8   2  466.15   23.30
  10  -8   2  462.05   19.70
  10   8   2  466.05   25.90
 -10   8  -2  420.46   18.60
  10   8   2  446.76   24.00
  10   8   2  446.66   22.50
  11  -8   2   31.20    5.90
  11  -8   2   26.30    8.30
 -11   8  -2   30.70    5.90
  11   8   2   26.10    7.00
  11   8   2   26.60    7.50
  12  -8   2  131.79   18.50
  12  -8   2  165.78   15.80
  12   8   2  195.88   16.60
  12   8   2  183.48   27.80
 -12  -9   2  102.69    9.10
  12  -9  -2   51.79   12.30
 -12  -9   2   97.19    7.40
  12  -9  -2   68.39   13.70
 -12   9   2   76.79    8.80
  12   9  -2   64.09   11.80
  12   9  -2   62.79   12.30
 -11  -9   2   38.80    6.10
  11  -9  -2   55.79   11.40
  11  -9  -2   38.70    9.10
  11   9  -2   32.20    8.80
 -11   9   2   45.50    7.20
  11   9  -2   43.30    9.80
  10  -9  -2   -7.20    4.50
  10  -9  -2   -1.70    4.20
 -10  -9   2   -1.90    4.00
 -10  -9   2   -1.50    3.40
  10   9  -2   -0.30    4.50
 -10   9   2    6.30    3.50
  10   9  -2    1.40    3.90
  -9  -9   2  134.39   19.80
   9  -9  -2   86.59   12.10
  -9  -9   2   92.89    9.00
  -9  -9   2  119.59   10.50
  -9   9   2  109.39    9.60
   9   9  -2  102.49   14.30
   9   9  -2   88.09   12.20
   9   9  -2  113.39   12.10
  -8  -9   2  244.08   13.90
   8  -9  -2  249.38   16.60
   8  -9  -2  220.48   13.60
  -8  -9   2  222.88   16.60
  -8  -9   2  248.88   14.80
   8   9  -2  213.48   17.90
   8   9  -2  241.98   16.30
  -8   9   2  217.28   13.20
   8   9  -2  231.98   22.30
   7  -9  -2  256.47   14.30
  -7  -9   2  265.57   10.80
  -7  -9   2  236.78   14.50
  -7  -9   2  218.88   15.90
   7  -9  -2  240.08   15.70
  -7   9   2  261.67   14.80
   7   9  -2  244.88   10.50
   7   9  -2  241.08   15.80
  -7   9   2  218.08   13.10
   7   9  -2  227.48   15.30
   7   9  -2  239.18   16.90
  -6  -9   2  968.50   32.80
  -6  -9   2  983.80   27.50
   6  -9  -2  976.70   34.20
   6  -9  -2  980.80   32.00
  -6  -9   2  911.71   34.50
   6   9  -2  907.21   33.00
   6   9  -2  978.40   35.80
  -6   9   2  922.21   30.60
  -6   9   2  969.80   31.30
   6   9  -2  936.61   33.50
   6   9  -2  967.30   27.60
  -5  -9   2  812.82   30.70
   5  -9  -2  780.82   27.80
  -5  -9   2  836.92   27.00
  -5  -9   2  860.51   29.70
   5  -9  -2  827.02   30.00
   5   9  -2  802.52   29.30
  -5   9   2  816.22   20.30
   5   9  -2  828.32   25.20
   5   9  -2  858.31   30.00
  -5   9   2  813.12   27.80
   5   9  -2  829.92   31.00
   4  -9  -2 1004.40   32.70
  -4  -9   2  921.91   31.40
  -4  -9   2  928.51   32.80
   4  -9  -2  991.00   31.10
  -4  -9   2  918.71   27.80
  -4   9   2  922.81   30.00
   4   9  -2  965.70   28.30
  -4   9   2  994.40   25.00
   4   9  -2  886.21   30.80
   4   9  -2  923.11   33.00
   4   9  -2  899.91   31.40
  -4   9   2  976.60   34.00
   3  -9  -2  663.83   24.60
  -3  -9   2  659.63   25.00
  -3  -9   2  616.14   24.90
   3  -9  -2  682.33   23.80
  -3  -9   2  664.43   21.90
   3   9  -2  636.14   23.50
   3   9  -2  642.44   21.80
  -3   9   2  650.23   23.30
   3   9  -2  655.93   25.60
   3   9  -2  672.33   24.70
  -3   9   2  630.44   23.00
  -2  -9   2  324.17   18.40
   2  -9  -2  329.87   15.90
  -2  -9   2  342.37   14.40
   2  -9  -2  333.27   16.30
   2  -9  -2  310.07   14.80
   2   9  -2  338.67   16.90
  -2   9   2  329.67   15.10
   2   9  -2  318.07   14.10
   2   9  -2  348.57   16.10
  -2   9   2  308.97   17.10
   2   9  -2  325.47   14.70
   1  -9  -2   14.30    4.00
   1  -9  -2   11.30    3.70
  -1  -9   2   13.20    4.10
  -1  -9   2    6.30    2.70
   1  -9  -2   15.60    4.00
  -1  -9   2   16.70    4.10
   1   9  -2   19.50    4.30
  -1   9   2   14.80    3.90
   1   9  -2   11.30    3.80
  -1   9   2   11.70    3.70
   1   9  -2   16.50    3.70
   0  -9   2   14.90    4.40
   0  -9   2   -0.70    1.40
   0  -9  -2    9.50    3.30
   0  -9   2    3.30    2.60
   0  -9  -2    6.80    3.10
   0  -9  -2    3.20    3.00
   0  -9  -2    3.50    2.00
   0  -9   2   12.40    4.20
   0   9  -2    4.70    2.30
   0   9  -2    0.90    1.80
   0   9   2    2.90    1.80
  -1  -9  -2  231.58   12.80
  -1  -9  -2  219.38   12.30
   1  -9   2  216.38   12.00
   1  -9   2  226.18   12.00
  -1  -9  -2  222.48   12.00
   1  -9   2  221.18   12.40
  -1  -9  -2  222.68   11.50
   1  -9   2  204.38   12.80
   1   9   2  219.78   11.30
  -1   9  -2  200.78   11.30
  -1   9  -2  208.58    9.80
   1   9   2  224.18   13.20
  -2  -9  -2  655.73   22.40
  -2  -9  -2  664.73   23.20
  -2  -9  -2  627.94   23.20
  -2  -9  -2  649.04   24.50
   2  -9   2  697.83   23.80
   2  -9   2  673.83   23.70
  -2   9  -2  667.23   19.40
   2   9   2  675.43   25.30
   2   9   2  631.24   22.00
   3  -9   2  522.95   20.70
  -3  -9  -2  564.34   20.50
   3  -9   2  540.05   20.90
  -3  -9  -2  525.65   20.50
  -3  -9  -2  539.25   19.50
  -3  -9  -2  482.95   25.90
  -3   9  -2  555.44   20.80
   3   9   2  562.94   21.90
   3   9   2  557.94   19.50
  -3   9  -2  531.95   15.60
   3   9   2  577.94   22.80
  -4  -9  -2  979.50   30.70
  -4  -9  -2 1005.40   30.40
   4  -9   2  999.80   31.80
   4  -9   2  984.80   31.50
  -4  -9  -2  963.60   33.00
  -4  -9  -2 1008.10   29.40
   4   9   2  976.90   33.50
  -4   9  -2 1005.10   23.30
   4   9   2  972.30   28.90
   4   9   2  976.00   32.10
  -4   9  -2  962.40   31.10
   5  -9   2  795.02   27.90
  -5  -9  -2  797.82   29.60
  -5  -9  -2  796.52   25.80
  -5  -9  -2  792.92   26.30
   5  -9   2  820.12   27.80
   5   9   2  807.22   28.30
   5   9   2  809.32   29.90
   5   9   2  755.12   24.20
  -5   9  -2  773.02   27.00
  -6  -9  -2  359.56   19.20
   6  -9   2  388.36   17.90
   6  -9   2  407.36   18.80
  -6  -9  -2  400.46   16.20
  -6  -9  -2  396.06   16.50
   6   9   2  407.56   15.20
   6   9   2  388.56   20.30
  -6   9  -2  378.06   17.40
   6   9   2  393.16   18.70
  -7  -9  -2   31.00    5.30
   7  -9   2   24.20    5.70
  -7  -9  -2   43.80    8.50
   7  -9   2   31.60    6.40
  -7  -9  -2   32.70    5.30
   7   9   2   30.20    7.40
   7   9   2   16.80    5.30
  -7   9  -2   31.40    5.50
   7   9   2   22.60    6.30
   7   9   2   33.60    4.70
  -8  -9  -2   54.99    5.40
  -8  -9  -2   46.80    5.60
   8  -9   2   64.09    8.80
   8  -9   2   44.50    7.80
   8   9   2   54.89    8.50
  -8   9  -2   55.29    7.80
   8   9   2   52.39    4.70
   8   9   2   41.50    8.00
  -9  -9  -2   -1.10    4.50
   9  -9   2    1.00    2.80
  -9  -9  -2    1.80    1.90
  -9  -9  -2   -0.70    1.90
   9  -9   2   -2.80    4.00
   9   9   2   -2.80    3.90
   9   9   2    5.70    4.60
   9   9   2    4.70    4.20
  -9   9  -2    0.20    3.10
  10  -9   2    6.80    4.10
  10  -9   2    6.60    5.10
  10  -9   2    6.40    5.40
  10   9   2   14.30    6.10
 -10   9  -2   10.70    4.50
  10   9   2    3.60    4.80
  11  -9   2   62.89   12.60
  11  -9   2   64.69    8.70
  11  -9   2   41.20    9.60
  11   9   2   47.90    9.30
 -11   9  -2   39.80    7.00
  11   9   2   49.30   10.10
  12  -9   2  133.59   15.00
  12  -9   2  126.39   17.90
 -12   9  -2  119.39   10.90
  12   9   2  121.79   15.40
  12   9   2   85.09   13.30
  12 -10  -2   34.30   10.30
  12 -10  -2   49.00   11.30
 -12 -10   2   56.09    6.80
 -12  10   2   45.60    7.60
  12  10  -2   43.50   11.10
  12  10  -2   35.10   10.10
 -11 -10   2  280.17   15.60
 -11 -10   2  309.77   15.40
  11 -10  -2  304.97   22.30
  11 -10  -2  291.27   23.00
  11  10  -2  294.77   23.20
 -11  10   2  320.97   17.30
  11  10  -2  305.17   21.40
 -10 -10   2   75.59    9.40
 -10 -10   2   64.39    8.40
  10 -10  -2   57.69   11.00
 -10  10   2   79.09   10.10
  10  10  -2   59.19   10.80
  10  10  -2   72.89   14.00
  -9 -10   2  461.15   20.50
   9 -10  -2  460.75   24.90
  -9 -10   2  434.56   21.00
   9  10  -2  454.45   26.30
   9  10  -2  468.85   24.40
  -9  10   2  411.96   20.10
  -8 -10   2  144.09   12.10
  -8 -10   2  151.68   11.50
   8 -10  -2  144.09   11.60
   8 -10  -2  154.08   14.20
  -8 -10   2  146.59   13.90
   8  10  -2  134.59   13.20
   8  10  -2  164.28   15.10
  -8  10   2  154.58   11.40
   8  10  -2  151.18    8.20
   8  10  -2  163.98   16.40
   7 -10  -2  126.99   12.30
  -7 -10   2  145.99   11.20
  -7 -10   2  131.79    8.20
  -7 -10   2  160.58   12.30
  -7 -10   2  137.99   12.80
   7 -10  -2  134.29   10.90
   7  10  -2  150.38    8.70
  -7  10   2  142.49   10.90
   7  10  -2  129.89   12.30
   7  10  -2  138.69   13.20
   7  10  -2  132.69   12.20
  -6 -10   2    0.60    3.50
   6 -10  -2    7.00    3.70
  -6 -10   2    0.70    3.00
  -6 -10   2    4.50    2.50
   6 -10  -2    3.30    3.80
   6  10  -2    3.90    3.70
   6  10  -2    4.10    3.70
  -6  10   2    0.40    2.20
   6  10  -2    4.80    2.60
  -6  10   2   -0.20    3.00
   6  10  -2   -4.40    3.10
  -5 -10   2    9.90    3.10
  -5 -10   2   24.90    5.90
   5 -10  -2    4.90    3.60
  -5 -10   2   11.50    4.40
   5 -10  -2    8.90    4.10
  -5  10   2   19.20    4.80
   5  10  -2    6.90    4.40
  -5  10   2   14.60    2.30
   5  10  -2    6.20    2.60
  -5  10   2   11.70    3.70
   5  10  -2    9.80    4.80
   5  10  -2    6.10    4.10
  -4 -10   2   17.20    4.80
  -4 -10   2   23.90    4.60
   4 -10  -2   30.10    6.20
  -4 -10   2   30.10    6.70
   4 -10  -2   17.10    4.00
   4  10  -2   21.90    4.20
  -4  10   2   27.00    5.60
  -4  10   2   12.50    4.30
   4  10  -2   13.40    4.10
   4  10  -2   19.50    5.30
   4  10  -2   27.00    5.80
  -4  10   2   25.60    3.60
   3 -10  -2  896.51   30.00
  -3 -10   2  885.01   31.90
   3 -10  -2  920.71   31.30
  -3 -10   2  891.71   31.10
  -3 -10   2  876.31   27.90
   3  10  -2  913.71   31.20
  -3  10   2  893.11   29.60
  -3  10   2  891.81   29.70
   3  10  -2  874.51   29.70
   3  10  -2  859.41   27.90
   3  10  -2  873.61   32.10
   2 -10  -2  480.95   21.30
   2 -10  -2  504.45   21.10
  -2 -10   2  490.65   18.90
  -2 -10   2  480.75   21.70
   2 -10  -2  477.25   19.80
  -2 -10   2  474.45   20.60
  -2 -10   2  509.05   20.50
  -2  10   2  474.85   19.60
   2  10  -2  508.25   21.10
   2  10  -2  518.25   22.60
   2  10  -2  476.05   19.30
   2  10  -2  446.86   18.80
  -2  10   2  468.75   19.60
   1 -10  -2 2550.54   67.49
   1 -10  -2 2544.15   68.89
  -1 -10   2 2473.05   66.89
  -1 -10   2 2633.24   65.29
   1 -10  -2 2599.24   67.29
  -1 -10   2 2599.34   68.99
  -1 -10   2 2696.93   67.19
   1 -10  -2 2562.14   65.89
   1  10  -2 2613.74   64.59
   1  10  -2 2646.64   69.79
   1  10  -2 2585.94   70.29
  -1  10   2 2520.25   65.59
   0 -10   2  312.37   14.90
   0 -10  -2  338.07   16.10
   0 -10   2  295.47   16.30
   0 -10  -2  318.17   15.00
   0 -10   2  295.77   15.20
   0 -10   2  290.57   15.50
   0 -10  -2  309.97   15.60
   0  10   2  315.37   14.90
   0  10  -2  314.57   13.70
   0  10  -2  298.87   14.50
   1 -10   2  753.42   26.10
   1 -10   2  739.53   28.40
  -1 -10  -2  767.22   25.80
   1 -10   2  695.83   26.30
  -1 -10  -2  754.22   26.90
  -1 -10  -2  763.12   26.50
   1 -10   2  775.32   26.90
  -1 -10  -2  754.92   31.40
  -1  10  -2  722.33   25.60
   1  10   2  801.22   28.60
  -1  10  -2  738.13   23.00
   1  10   2  719.83   28.60
  -2 -10  -2  109.69    8.30
   2 -10   2  104.69    9.00
  -2 -10  -2  111.59    8.70
  -2 -10  -2   99.09    9.10
   2 -10   2  105.09    8.90
  -2 -10  -2  119.99   11.20
   2 -10   2  102.79    9.70
   2  10   2  102.19    9.60
   2  10   2  100.69    8.10
  -2  10  -2  115.59    9.00
  -2  10  -2  107.79    6.60
  -3 -10  -2  537.35   20.90
  -3 -10  -2  520.35   20.00
  -3 -10  -2  521.85   22.50
   3 -10   2  525.25   21.30
   3 -10   2  519.55   21.50
  -3  10  -2  532.25   21.20
   3  10   2  541.35   22.40
   3  10   2  557.44   23.30
   3  10   2  556.34   20.10
  -3  10  -2  537.35   16.20
  -4 -10  -2   15.70    3.90
  -4 -10  -2   19.80    7.60
  -4 -10  -2   10.00    3.80
  -4 -10  -2   17.70    4.30
   4 -10   2   15.30    4.50
   4 -10   2   16.90    4.80
   4  10   2   18.80    5.20
   4  10   2    7.10    3.70
  -4  10  -2    9.20    3.60
  -4  10  -2   13.80    2.20
   4  10   2   21.10    4.50
   5 -10   2   25.70    5.70
  -5 -10  -2   22.40    4.80
  -5 -10  -2   25.10    6.30
  -5 -10  -2   24.90    5.20
   5 -10   2   19.30    4.60
  -5  10  -2   18.40    4.40
   5  10   2   29.10    6.60
   5  10   2   15.10    4.80
   5  10   2   24.70    4.50
  -6 -10  -2   19.80    4.70
  -6 -10  -2   23.20    5.90
  -6 -10  -2   20.10    4.70
   6 -10   2   26.20    5.90
   6 -10   2   15.40    4.80
   6  10   2   14.30    5.40
  -6  10  -2   28.40    5.80
   6  10   2   21.80    4.30
   6  10   2   28.30    6.40
  -7 -10  -2  619.54   21.90
   7 -10   2  617.54   24.90
  -7 -10  -2  630.24   22.50
  -7 -10  -2  591.54   27.50
   7 -10   2  589.94   25.60
   7  10   2  600.24   27.00
  -7  10  -2  618.54   24.40
   7  10   2  640.04   28.60
   7  10   2  624.54   26.20
   7  10   2  611.04   20.40
  -8 -10  -2  125.59    9.00
   8 -10   2  119.39   11.60
   8 -10   2  120.39   10.70
  -8 -10  -2  134.09    8.70
  -8 -10  -2  115.79   12.40
  -8  10  -2  111.89   10.20
   8  10   2  133.09   12.30
   8  10   2  140.59    7.80
   8  10   2  122.79   12.50
   8  10   2  159.98   14.50
  -9 -10  -2  400.76   14.40
   9 -10   2  449.95   20.80
   9 -10   2  460.55   23.20
  -9 -10  -2  386.26   14.00
   9  10   2  401.56   24.50
  -9  10  -2  384.56   19.10
  10 -10   2   67.19    9.20
  10 -10   2   68.39   12.30
 -10  10  -2   48.90    7.90
  10  10   2   70.89   10.80
  10  10   2   70.09   12.50
  11 -10   2  312.37   17.50
  11 -10   2  281.17   22.40
  11 -10   2  291.37   20.50
 -11  10  -2  259.67   16.00
  11  10   2  290.47   22.60
  11  10   2  301.97   20.00
  11 -11  -2   67.99   12.30
 -11 -11   2   83.29    9.90
 -11 -11   2   77.29    8.90
  11 -11  -2   31.50   15.70
  11  11  -2   75.19   18.90
  11  11  -2   90.49   13.30
  10 -11  -2    5.20    6.80
 -10 -11   2    5.70    5.70
 -10 -11   2    1.80    4.20
 -10  11   2   11.50    4.80
  10  11  -2    1.10    5.00
  10  11  -2   10.20    6.60
   9 -11  -2   48.90    9.90
  -9 -11   2   52.09    8.00
   9 -11  -2   66.19   10.10
  -9 -11   2   59.09    8.90
   9  11  -2   55.49   11.40
  -9  11   2   70.99    9.90
   9  11  -2   43.30    9.20
  -8 -11   2   -1.10    4.30
   8 -11  -2   10.50    5.90
  -8 -11   2    0.40    4.30
  -8 -11   2    2.90    3.80
   8 -11  -2   -3.70    2.60
   8  11  -2   -2.00    3.20
   8  11  -2   -6.20    3.90
   8  11  -2    6.20    4.80
  -8  11   2   -5.70    3.00
   8  11  -2   -2.10    2.10
  -7 -11   2  652.83   26.10
   7 -11  -2  660.23   29.30
  -7 -11   2  663.53   22.20
  -7 -11   2  657.43   27.50
  -7 -11   2  589.04   29.00
   7 -11  -2  642.14   26.70
   7  11  -2  687.43   31.20
  -7  11   2  616.04   25.70
   7  11  -2  676.83   29.30
   7  11  -2  681.23   29.20
   7  11  -2  654.53   22.20
  -6 -11   2   13.90    4.70
   6 -11  -2   18.20    5.50
  -6 -11   2   12.40    5.30
  -6 -11   2   11.70    3.50
  -6 -11   2   13.40    4.90
   6 -11  -2   11.30    5.30
   6  11  -2    5.70    4.80
   6  11  -2   11.00    3.50
   6  11  -2   12.20    5.30
   6  11  -2   12.90    4.90
  -6  11   2   20.80    5.30
   5 -11  -2  937.11   34.20
  -5 -11   2  880.71   28.40
  -5 -11   2  862.61   31.30
  -5 -11   2  874.31   34.20
  -5 -11   2  878.51   32.50
   5 -11  -2  868.51   31.60
   5  11  -2  915.11   35.30
  -5  11   2  892.81   31.30
   5  11  -2  896.41   33.20
   5  11  -2  897.51   32.80
  -5  11   2  916.21   23.40
   4 -11  -2    3.40    3.20
  -4 -11   2    7.70    3.90
  -4 -11   2    4.50    2.60
  -4 -11   2    2.60    2.80
  -4 -11   2    8.70    4.20
   4 -11  -2    2.40    3.60
   4  11  -2    1.30    3.20
   4  11  -2    4.50    3.60
   4  11  -2    0.90    2.80
  -4  11   2    7.20    2.60
  -4  11   2    2.90    2.30
   4  11  -2    2.10    2.50
   3 -11  -2 1535.75   48.80
  -3 -11   2 1595.54   49.30
  -3 -11   2 1653.63   44.80
   3 -11  -2 1529.65   47.50
  -3 -11   2 1637.44   47.30
  -3 -11   2 1548.74   47.70
   3 -11  -2 1612.44   46.90
   3  11  -2 1626.44   48.20
   3  11  -2 1636.44   50.29
  -3  11   2 1501.85   45.60
   3  11  -2 1574.64   46.30
   3  11  -2 1633.14   45.00
  -2 -11   2    5.00    3.50
   2 -11  -2    9.90    4.20
   2 -11  -2    7.10    3.90
  -2 -11   2    7.80    4.10
  -2 -11   2    6.60    3.20
  -2 -11   2    4.60    3.80
   2 -11  -2   15.30    4.50
   2  11  -2   13.40    5.00
  -2  11   2   10.60    4.10
   2  11  -2   15.70    4.20
   2  11  -2    7.90    3.50
   2  11  -2    7.40    3.30
   1 -11  -2  170.78   12.40
  -1 -11   2  182.18   11.40
   1 -11  -2  165.78   11.90
   1 -11  -2  174.28   11.50
  -1 -11   2  176.78   12.60
   1 -11  -2  182.28   12.60
  -1 -11   2  186.28   12.40
  -1 -11   2  186.68   13.20
   1  11  -2  192.28   13.70
  -1  11   2  180.38   11.60
   1  11  -2  170.08   10.90
   1  11  -2  170.48   11.10
   0 -11  -2    3.10    3.10
   0 -11   2    1.30    3.00
   0 -11   2    7.00    4.00
   0 -11   2    5.10    3.50
   0 -11  -2    3.00    3.00
   0 -11   2   -0.50    2.20
   0 -11  -2    3.90    2.50
   0 -11  -2    6.00    3.80
   0  11   2    5.20    3.10
   0  11  -2    3.00    2.40
   0  11  -2    8.10    3.00
  -1 -11  -2  511.55   22.40
  -1 -11  -2  549.85   22.40
  -1 -11  -2  522.15   21.50
  -1 -11  -2  530.25   20.90
   1 -11   2  512.45   21.50
   1 -11   2  479.25   22.70
   1 -11   2  512.85   21.00
   1 -11   2  493.85   21.60
   1  11   2  473.05   19.90
  -1  11  -2  488.05   20.50
  -1  11  -2  494.65   18.10
   2 -11   2   14.80    4.30
   2 -11   2   12.80    4.00
   2 -11   2    8.70    4.20
   2 -11   2    5.30    3.10
  -2 -11  -2    9.90    3.70
  -2 -11  -2   12.40    3.70
  -2 -11  -2   18.90    5.20
  -2 -11  -2    2.40    2.60
  -2  11  -2   11.20    2.80
   2  11   2    5.50    3.60
  -2  11  -2    7.90    3.00
   2  11   2    8.00    3.10
   3 -11   2  849.32   29.80
  -3 -11  -2  826.12   29.10
   3 -11   2  872.91   30.60
  -3 -11  -2  872.91   30.20
  -3 -11  -2  844.22   31.10
   3 -11   2  833.32   32.10
  -3 -11  -2  805.42   27.90
   3  11   2  872.41   28.20
   3  11   2  850.71   32.00
  -3  11  -2  841.12   23.70
  -3  11  -2  825.92   29.40
   4 -11   2    1.00    2.90
  -4 -11  -2   -4.60    2.10
  -4 -11  -2    2.10    2.60
  -4 -11  -2   -0.50    1.80
  -4 -11  -2    3.60    3.20
   4 -11   2   -4.20    1.90
   4  11   2   -0.70    1.80
   4  11   2   -5.30    2.80
   4  11   2   -0.10    2.70
  -4  11  -2    3.40    1.50
  -4  11  -2    3.20    2.50
   5 -11   2 1540.45   47.50
  -5 -11  -2 1615.74   46.90
   5 -11   2 1653.13   49.00
  -5 -11  -2 1605.14   46.00
  -5 -11  -2 1580.74   50.09
   5  11   2 1646.94   48.70
  -5  11  -2 1598.84   47.50
   5  11   2 1623.14   49.20
   5  11   2 1603.64   50.99
   6 -11   2    9.40    4.00
   6 -11   2    0.10    3.10
  -6 -11  -2    5.40    3.50
  -6 -11  -2    1.60    2.80
  -6 -11  -2    0.10    3.10
  -6  11  -2    6.20    4.10
   6  11   2    6.40    3.00
   6  11   2    0.60    3.00
   6  11   2   -1.70    3.40
   7 -11   2  304.67   18.20
  -7 -11  -2  298.87   14.70
  -7 -11  -2  306.27   16.80
  -7 -11  -2  276.67   24.10
   7 -11   2  300.17   17.10
   7  11   2  274.37   13.20
   7  11   2  263.67   17.80
  -7  11  -2  304.07   16.80
   7  11   2  278.47   19.50
   7  11   2  338.67   19.10
  -8 -11  -2    1.40    2.90
  -8 -11  -2    3.30    3.20
   8 -11   2    5.10    4.00
   8 -11   2    3.70    5.10
  -8 -11  -2    3.10    4.10
   8  11   2   -0.10    3.80
   8  11   2    1.00    4.70
  -8  11  -2   -5.40    3.40
   8  11   2    3.40    4.80
   8  11   2    1.80    2.50
   9 -11   2   12.70    4.80
  -9 -11  -2    7.60    3.40
   9  11   2    3.80    4.90
   9  11   2   -0.60    3.80
  -9  11  -2    2.40    3.70
   9  11   2    8.20    2.60
  10 -11   2   11.20    5.00
  10 -11   2   14.00    6.90
  10  11   2   16.80    7.30
 -10  11  -2   19.00    6.00
  10  11   2   12.90    6.70
  11 -11   2   29.50    8.80
  11 -11   2   36.10   10.10
  11  11   2   15.80    9.20
  11  11   2   30.90    8.80
 -11  11  -2   21.70    7.30
 -11 -12   2  259.47   15.60
 -11 -12   2  221.28   16.10
  11 -12  -2  255.27   22.50
  11 -12  -2  240.48   22.10
  11  12  -2  225.18   22.20
  11  12  -2  260.47   22.40
 -11  12   2  255.17   17.60
 -10 -12   2  149.79   13.70
  10 -12  -2  130.09   16.50
 -10 -12   2  133.79   11.90
  10  12  -2  104.79   15.90
  10  12  -2  154.68   16.00
 -10  12   2  110.69   12.10
   9 -12  -2  327.37   22.20
   9 -12  -2  357.76   23.70
  -9 -12   2  294.47   18.10
  -9 -12   2  282.07   17.10
  -9  12   2  312.07   18.40
   9  12  -2  311.17   22.60
   9  12  -2  291.37   20.60
  -8 -12   2   35.50    5.40
   8 -12  -2   50.29    9.90
   8 -12  -2   43.30    8.40
  -8 -12   2   39.80    8.10
  -8 -12   2   45.60    7.80
   8  12  -2   50.69    6.30
  -8  12   2   52.29    9.20
   8  12  -2   48.40   10.50
   8  12  -2   47.60    9.40
  -7 -12   2  184.98   11.00
  -7 -12   2  173.18   13.40
   7 -12  -2  165.78   25.20
   7 -12  -2  195.98   14.30
  -7 -12   2  171.68   15.70
  -7 -12   2  203.18   15.20
   7  12  -2  202.58   16.10
   7  12  -2  190.48   15.60
   7  12  -2  146.59   10.50
   7  12  -2  193.08   16.50
  -7  12   2  176.48   13.20
   6 -12  -2   -3.00    3.70
  -6 -12   2   -2.20    2.30
   6 -12  -2    0.80    2.70
  -6 -12   2    3.30    4.20
  -6 -12   2    4.00    3.90
  -6 -12   2    2.60    3.80
   6  12  -2   -3.30    4.90
   6  12  -2    3.10    4.20
   6  12  -2    2.30    4.00
   6  12  -2   -0.90    2.20
  -6  12   2    0.90    3.20
  -5 -12   2   13.90    5.00
  -5 -12   2    8.10    4.80
   5 -12  -2    8.30    4.20
  -5 -12   2    5.10    4.50
  -5 -12   2    9.90    3.40
   5 -12  -2    9.30    5.10
   5  12  -2   15.90    6.00
   5  12  -2    4.00    4.20
  -5  12   2   10.50    4.30
   5  12  -2   10.00    3.90
  -5  12   2   12.10    2.50
   5  12  -2    5.00    4.20
  -5  12   2   13.90    2.70
  -4 -12   2   45.90    6.90
   4 -12  -2   42.70    8.10
  -4 -12   2   52.59    8.60
  -4 -12   2   35.70    6.70
  -4 -12   2   33.90    7.80
   4 -12  -2   31.50    7.10
  -4  12   2   34.20    6.20
   4  12  -2   42.50    6.90
   4  12  -2   42.70    7.60
   4  12  -2   29.10    7.60
   4  12  -2   36.20    7.90
  -4  12   2   38.10    5.10
   3 -12  -2  422.66   20.50
  -3 -12   2  495.55   20.10
  -3 -12   2  473.35   23.20
  -3 -12   2  445.36   21.80
   3 -12  -2  415.76   21.80
  -3 -12   2  473.65   21.60
   3 -12  -2  450.55   21.80
   3  12  -2  471.85   23.80
  -3  12   2  436.46   20.40
   3  12  -2  459.65   19.70
   3  12  -2  449.16   22.00
   3  12  -2  449.46   20.70
  -2 -12   2  103.99   10.80
  -2 -12   2  120.39   10.80
   2 -12  -2  102.79   10.50
   2 -12  -2  122.09   11.30
   2 -12  -2  136.29   11.00
  -2 -12   2  137.79   11.30
  -2 -12   2  124.39    9.80
   2  12  -2  121.49   10.20
   2  12  -2  134.49   10.10
  -2  12   2  126.09   10.30
   2  12  -2  153.08   13.30
   1 -12  -2 1690.63   50.39
   1 -12  -2 1700.23   49.20
   1 -12  -2 1659.73   51.09
  -1 -12   2 1694.73   49.99
  -1 -12   2 1640.04   50.39
  -1 -12   2 1659.53   51.69
   1 -12  -2 1759.42   50.89
  -1 -12   2 1698.73   48.20
   1  12  -2 1671.63   47.10
  -1  12   2 1649.93   48.30
   1  12  -2 1662.53   48.00
   0 -12  -2  258.27   16.20
   0 -12   2  266.57   14.80
   0 -12   2  285.87   16.10
   0 -12  -2  262.27   15.80
   0 -12  -2  270.57   15.70
   0 -12  -2  277.77   15.20
   0 -12   2  275.87   17.00
   0 -12   2  269.07   16.00
   0  12  -2  258.47   14.60
   0  12  -2  253.97   15.40
   0  12   2  245.78   14.20
   1 -12   2  666.93   25.60
  -1 -12  -2  646.64   26.90
   1 -12   2  670.23   26.40
   1 -12   2  617.04   27.20
  -1 -12  -2  666.33   26.00
   1 -12   2  666.93   26.70
  -1 -12  -2  631.74   24.80
  -1 -12  -2  664.83   26.50
  -1  12  -2  662.33   22.50
  -1  12  -2  657.03   25.40
   1  12   2  642.64   24.60
  -2 -12  -2  133.59   10.80
   2 -12   2  117.79   11.60
   2 -12   2  144.79   11.20
  -2 -12  -2  119.19   11.00
   2 -12   2  133.09   11.20
   2 -12   2  147.19   11.70
  -2 -12  -2  140.19   10.40
  -2 -12  -2  131.39   11.00
  -2  12  -2  121.19   10.30
   2  12   2  118.79    9.50
   2  12   2  132.89   11.90
  -2  12  -2  133.69    8.40
   3 -12   2  131.69   12.30
  -3 -12  -2  140.19   11.50
  -3 -12  -2  148.69   11.30
   3 -12   2  150.18   12.10
  -3 -12  -2  162.18   11.00
   3 -12   2  147.49   11.50
  -3 -12  -2  141.79   12.00
   3 -12   2  129.99   11.40
  -3  12  -2  137.79    7.90
   3  12   2  145.59   10.40
   3  12   2  150.08   12.80
  -3  12  -2  130.89   10.80
   4 -12   2   -0.40    3.20
   4 -12   2    4.20    3.60
  -4 -12  -2    1.90    2.70
  -4 -12  -2    5.30    3.40
  -4 -12  -2    3.00    3.70
  -4 -12  -2   -1.00    2.70
   4  12   2    6.30    4.30
   4  12   2    5.40    4.10
  -4  12  -2    6.40    2.20
  -4  12  -2    6.40    3.70
   4  12   2    7.30    3.50
  -5 -12  -2    1.60    3.20
   5 -12   2   10.40    4.90
  -5 -12  -2    3.10    3.20
  -5 -12  -2   -1.20    3.60
   5 -12   2    5.20    4.00
   5  12   2    3.90    3.90
   5  12   2    4.20    2.80
  -5  12  -2   -1.10    2.80
   5  12   2    3.90    3.60
   6 -12   2   31.90    6.70
   6 -12   2   40.60    8.10
  -6 -12  -2   57.59    7.80
  -6 -12  -2   54.29    8.40
  -6 -12  -2   63.29   10.60
   6  12   2   36.00    8.00
   6  12   2   44.50    9.10
   6  12   2   50.89    8.60
   6  12   2   49.50    6.90
  -6  12  -2   38.80    7.30
  -7 -12  -2  610.84   29.20
   7 -12   2  625.84   28.10
   7 -12   2  613.54   26.80
  -7 -12  -2  649.34   25.00
  -7 -12  -2  630.64   23.90
   7  12   2  568.54   28.20
   7  12   2  587.44   22.10
   7  12   2  651.03   30.60
   7  12   2  588.34   32.20
  -7  12  -2  633.24   26.50
  -8 -12  -2   91.89    8.50
   8 -12   2   85.99   11.50
   8  12   2   96.39   12.80
   8  12   2   80.59    7.50
   8  12   2   90.59   14.00
   9 -12   2  274.17   19.30
   9 -12   2  253.47   17.00
  -9 -12  -2  259.77   13.30
  -9 -12  -2  266.37   13.00
   9  12   2  237.68   11.50
   9  12   2  266.57   19.00
   9  12   2  284.77   21.10
  -9  12  -2  274.07   17.10
 -10 -12  -2   66.59    5.30
  10 -12   2   60.89    9.80
  10 -12   2   67.79   11.40
 -10 -12  -2   59.49    4.90
 -10  12  -2   63.19    9.50
  10  12   2   64.69   11.60
  10  12   2   73.89   12.40
  11 -12   2  221.38   16.30
  11 -12   2  222.88   19.60
  11  12   2  160.58   17.60
  11  12   2  211.08   20.20
 -11  12  -2  193.68   16.00
 -10 -13   2    2.90    6.80
 -10 -13   2    0.00    4.80
  10 -13  -2    2.00    7.10
  10  13  -2   -7.50    5.90
  -9 -13   2   53.89    9.50
  -9 -13   2   40.60    8.00
   9 -13  -2   73.89   12.80
   9 -13  -2   61.19   10.30
   9  13  -2   68.29    7.10
   9  13  -2   62.69   11.70
  -9  13   2   55.39   10.10
   9  13  -2   90.59   15.10
  -8 -13   2  146.19   14.20
   8 -13  -2  116.09   12.20
  -8 -13   2  141.29    9.70
  -8 -13   2  140.59   12.60
   8 -13  -2  167.68   15.70
   8  13  -2  133.59    9.70
   8  13  -2  136.99   14.70
   8  13  -2  129.89   15.10
  -8  13   2  128.89   12.60
  -7 -13   2  214.18   12.60
   7 -13  -2  243.28   18.50
   7 -13  -2  207.18   16.60
  -7 -13   2  260.67   16.30
  -7 -13   2  230.88   16.80
   7  13  -2  239.98   17.90
  -7  13   2  227.08   15.80
   7  13  -2  226.48   18.60
   7  13  -2  229.58   13.20
  -6 -13   2  443.46   23.50
  -6 -13   2  472.25   22.90
   6 -13  -2  519.35   26.50
  -6 -13   2  479.65   26.00
  -6 -13   2  433.56   19.20
   6 -13  -2  445.06   22.90
   6  13  -2  432.36   23.60
   6  13  -2  493.75   26.60
   6  13  -2  474.05   21.50
  -6  13   2  485.15   26.80
   6  13  -2  473.95   24.90
  -5 -13   2  238.98   15.60
  -5 -13   2  229.48   13.30
   5 -13  -2  214.48   15.10
  -5 -13   2  225.38   16.00
  -5 -13   2  220.18   17.10
   5 -13  -2  245.48   17.30
   5  13  -2  224.58   13.50
   5  13  -2  188.08   17.90
   5  13  -2  213.18   16.40
  -5  13   2  228.88    9.50
   5  13  -2  227.18   19.80
  -5  13   2  248.78   10.10
  -5  13   2  207.98   14.60
   4 -13  -2  384.76   21.90
   4 -13  -2  403.76   21.90
   4 -13  -2  425.96   21.20
  -4 -13   2  400.36   20.70
  -4 -13   2  409.16   18.80
  -4 -13   2  444.86   23.60
  -4 -13   2  432.56   22.10
   4  13  -2  421.96   23.40
  -4  13   2  381.96   19.80
  -4  13   2  413.36   16.00
  -4  13   2  381.16   14.70
   4  13  -2  402.76   21.90
   4  13  -2  380.76   20.40
   4  13  -2  413.06   19.00
   3 -13  -2  553.24   26.70
   3 -13  -2  602.14   26.80
  -3 -13   2  642.24   26.60
  -3 -13   2  615.14   26.90
  -3 -13   2  602.14   23.90
  -3 -13   2  546.05   26.70
   3 -13  -2  581.24   25.30
   3  13  -2  585.04   24.90
  -3  13   2  561.94   24.70
   3  13  -2  624.64   27.30
   3  13  -2  626.94   28.90
   3  13  -2  578.34   23.80
   2 -13  -2  162.28   13.00
  -2 -13   2  173.08   12.10
  -2 -13   2  183.28   14.60
  -2 -13   2  192.18   13.90
   2 -13  -2  166.08   12.70
   2 -13  -2  179.68   14.10
  -2 -13   2  175.38   13.80
   2 -13  -2  158.38   13.40
  -2  13   2  168.58   12.60
   2  13  -2  166.98   12.00
   2  13  -2  183.68   12.70
   2  13  -2  171.38   14.60
  -1 -13   2   -1.80    2.70
  -1 -13   2    0.50    3.50
  -1 -13   2   -1.60    2.30
   1 -13  -2    4.30    4.30
   1 -13  -2    4.40    3.50
   1 -13  -2    5.00    3.90
   1 -13  -2    9.20    4.60
  -1 -13   2    4.00    4.40
  -1  13   2   -0.10    3.00
   1  13  -2    4.40    3.20
   1  13  -2    4.20    3.10
   0 -13  -2    3.00    4.00
   0 -13  -2    6.90    4.20
   0 -13   2    3.60    3.30
   0 -13   2   -1.90    2.80
   0 -13   2    5.20    3.70
   0 -13  -2    2.30    3.10
   0 -13   2    3.00    3.50
   0  13  -2    5.90    4.10
   0  13  -2    3.90    2.80
   0  13   2   -1.60    1.90
   1 -13   2   44.40    8.60
   1 -13   2   39.40    7.20
  -1 -13  -2   29.50    6.30
   1 -13   2   51.69    8.70
   1 -13   2   24.30    6.80
  -1 -13  -2   25.80    5.40
  -1 -13  -2   37.90    7.50
  -1 -13  -2   40.60    7.10
   1  13   2   34.50    6.70
  -1  13  -2   47.60    8.30
  -2 -13  -2  173.88   13.40
   2 -13   2  177.58   14.40
   2 -13   2  169.08   13.20
  -2 -13  -2  194.68   13.50
   2 -13   2  173.88   13.00
  -2 -13  -2  166.58   13.50
  -2 -13  -2  201.48   13.00
   2 -13   2  171.68   13.80
   2  13   2  198.78   15.00
  -2  13  -2  184.78   13.10
   2  13   2  191.98   12.50
  -2  13  -2  186.78   10.50
   3 -13   2  530.95   24.60
  -3 -13  -2  542.05   25.30
   3 -13   2  532.75   23.90
  -3 -13  -2  474.85   23.10
   3 -13   2  546.95   24.60
  -3 -13  -2  537.25   23.50
   3 -13   2  529.35   26.20
  -3 -13  -2  528.55   22.50
   3  13   2  551.34   26.50
   3  13   2  554.04   22.70
  -3  13  -2  550.04   24.00
  -3  13  -2  531.05   18.30
   4 -13   2  295.57   19.20
   4 -13   2  298.47   17.60
  -4 -13  -2  291.67   17.40
  -4 -13  -2  294.97   16.70
  -4 -13  -2  292.67   18.60
  -4 -13  -2  317.57   16.20
   4 -13   2  281.17   17.50
  -4  13  -2  317.37   11.70
   4  13   2  294.67   15.70
   4  13   2  307.47   19.60
  -4  13  -2  292.47   17.10
  -5 -13  -2  645.04   29.60
   5 -13   2  666.13   28.20
   5 -13   2  673.23   29.10
  -5 -13  -2  652.13   27.30
  -5 -13  -2  682.13   25.70
  -5 -13  -2  677.33   26.70
   5  13   2  690.93   30.80
   5  13   2  702.03   30.00
  -5  13  -2  679.93   17.20
   5  13   2  651.03   25.20
  -5  13  -2  646.14   27.40
   6 -13   2  421.56   22.40
  -6 -13  -2  383.26   19.10
   6 -13   2  391.96   21.30
  -6 -13  -2  401.26   23.20
  -6 -13  -2  351.66   19.40
   6  13   2  405.76   22.40
   6  13   2  403.96   23.70
   6  13   2  369.06   31.50
   7 -13   2  176.98   25.50
   7 -13   2  206.48   15.30
  -7 -13  -2  200.68   14.00
  -7 -13  -2  189.78   17.90
  -7 -13  -2  219.78   13.80
   7  13   2  202.28   12.40
   7  13   2  200.48   16.20
  -7  13  -2  164.38   13.90
   7  13   2  212.78   17.70
  -8 -13  -2   15.40    5.90
   8 -13   2   19.00    7.10
  -8 -13  -2    7.70    4.30
   8 -13   2   14.20    6.00
  -8  13  -2   20.80    6.20
   8  13   2   16.60    4.40
   8  13   2   15.30    6.50
   8  13   2   19.40    7.00
  -9 -13  -2    1.10    6.50
   9 -13   2    4.00    4.80
  -9 -13  -2    8.10    4.00
   9 -13   2    1.30    5.40
   9  13   2    5.50    5.50
   9  13   2    4.10    3.40
   9  13   2    0.40    5.40
  -9  13  -2    2.70    4.60
 -10 -13  -2   23.60    4.80
  10 -13   2   32.80    8.60
 -10 -13  -2   36.40    5.90
  10 -13   2   42.40   10.70
  10  13   2   31.70    9.20
  10  13   2   49.30   10.80
 -10 -14   2  315.87   19.40
 -10 -14   2  299.17   21.20
  10 -14  -2  307.87   23.90
  10  14  -2  292.57   26.60
  10  14  -2  376.06   27.10
   9 -14  -2   42.30    9.40
  -9 -14   2   43.00    8.10
   9 -14  -2   44.40   10.60
  -9 -14   2   38.50    8.80
   9  14  -2   49.40    6.90
   9  14  -2   50.29   10.60
   9  14  -2   42.40   10.90
  -8 -14   2  232.28   16.50
  -8 -14   2  211.08   12.90
  -8 -14   2  216.38   17.10
   8 -14  -2  212.68   16.70
   8 -14  -2  227.48   19.10
   8  14  -2  250.97   13.90
   8  14  -2  253.07   19.70
   8  14  -2  254.77   21.10
   7 -14  -2    1.00    3.60
  -7 -14   2    5.40    5.70
  -7 -14   2    3.30    3.50
  -7 -14   2    0.00    5.80
   7 -14  -2   -6.00    5.00
  -7  14   2    2.00    4.20
   7  14  -2    4.30    3.70
   7  14  -2    3.00    4.70
   7  14  -2    9.50    6.20
  -6 -14   2    1.00    3.10
  -6 -14   2   -2.90    4.80
   6 -14  -2    2.70    4.90
   6 -14  -2   -0.40    3.10
  -6  14   2    3.60    1.30
  -6  14   2    2.60    4.10
   6  14  -2    2.40    3.40
   6  14  -2   -2.80    4.50
   6  14  -2    3.40    4.10
  -5 -14   2   16.10    6.30
   5 -14  -2   27.70    7.20
   5 -14  -2   19.20    7.00
  -5 -14   2    6.80    6.10
  -5 -14   2   14.10    5.60
  -5 -14   2   13.00    4.30
  -5  14   2   24.30    6.00
  -5  14   2   19.80    3.60
   5  14  -2   17.80    6.20
   5  14  -2   24.60    5.50
   5  14  -2   25.40    7.10
   5  14  -2   16.30    6.20
  -5  14   2   19.40    3.70
  -4 -14   2   94.29    9.40
   4 -14  -2  105.99   11.30
   4 -14  -2   93.09   16.20
  -4 -14   2  109.49   11.20
  -4 -14   2  107.39   14.40
  -4 -14   2   86.59   11.90
   4  14  -2  115.79   18.50
   4  14  -2  132.89   21.30
  -4  14   2  105.79   10.60
  -4  14   2  100.89   15.10
  -4  14   2  108.39    7.60
   4  14  -2   92.99    9.30
  -3 -14   2   86.49   11.70
  -3 -14   2   95.59   10.70
   3 -14  -2   97.49   11.50
  -3 -14   2  126.89   14.30
   3 -14  -2  120.79   11.40
   3 -14  -2   86.49   11.50
  -3 -14   2  105.29    9.90
   3  14  -2  113.99   11.00
   3  14  -2   98.39    9.40
   3  14  -2  116.49   13.20
  -3  14   2   97.69   10.10
  -2 -14   2  778.22   31.00
   2 -14  -2  716.63   31.30
   2 -14  -2  755.32   30.10
  -2 -14   2  739.43   28.50
   2 -14  -2  786.42   31.80
   2 -14  -2  711.63   30.30
  -2 -14   2  712.33   30.50
   2  14  -2  779.62   33.30
  -2  14   2  710.63   29.00
   2  14  -2  718.93   28.30
   2  14  -2  677.63   27.80
  -1 -14   2   89.19    9.70
  -1 -14   2  112.09   11.60
   1 -14  -2  117.39   11.70
  -1 -14   2  100.79   10.90
   1 -14  -2  104.49   10.90
   1 -14  -2   95.49   10.10
   1 -14  -2  106.79   11.30
  -1  14   2   87.29    9.40
   1  14  -2  100.09    9.60
   1  14  -2   92.69    9.60
   0 -14  -2  837.52   33.40
   0 -14  -2  839.42   34.30
   0 -14  -2  914.11   33.10
   0 -14   2  877.61   34.20
   0 -14  -2  873.41   33.60
   0 -14   2  869.41   35.40
   0 -14   2  900.81   33.90
   0 -14   2  878.61   32.50
   0  14   2  847.42   31.90
   0  14  -2  874.41   32.40
   0  14  -2  883.01   30.10
  -1 -14  -2    4.70    3.80
   1 -14   2    3.50    4.10
   1 -14   2    4.10    3.70
  -1 -14  -2    7.90    4.40
   1 -14   2    7.40    4.30
  -1 -14  -2    0.90    2.90
  -1 -14  -2    4.20    4.10
   1 -14   2   11.00    5.20
   1  14   2    3.10    3.50
  -1  14  -2    2.30    2.90
  -1  14  -2    9.60    3.80
  -2 -14  -2  265.97   17.80
   2 -14   2  230.68   16.30
  -2 -14  -2  265.27   15.80
   2 -14   2  234.18   17.40
  -2 -14  -2  284.77   17.00
  -2 -14  -2  269.47   17.30
   2 -14   2  257.47   17.20
   2 -14   2  253.87   16.30
  -2  14  -2  265.47   13.50
  -2  14  -2  269.47   16.50
   2  14   2  252.07   15.30
   2  14   2  278.47   18.90
  -3 -14  -2   59.49    9.00
   3 -14   2   69.29   10.40
   3 -14   2   66.19   12.40
  -3 -14  -2   56.99    9.50
   3 -14   2   59.19    9.20
   3 -14   2   67.49   10.00
  -3 -14  -2   74.09   11.20
  -3 -14  -2   65.49    8.80
   3  14   2   45.70    6.90
   3  14   2   75.69   11.40
  -3  14  -2   56.39    9.00
  -3  14  -2   68.29    6.40
  -4 -14  -2   21.00    7.30
  -4 -14  -2   15.40    5.60
  -4 -14  -2   12.20    5.60
  -4 -14  -2   18.00    4.80
   4 -14   2   17.60    5.30
   4 -14   2   17.50    6.20
   4 -14   2   12.70    5.80
   4 -14   2   29.60    8.40
   4  14   2   15.50    6.60
  -4  14  -2   20.80    6.10
  -4  14  -2   18.50    3.50
   4  14   2   20.50    5.20
  -5 -14  -2    1.30    3.50
   5 -14   2    1.70    3.90
  -5 -14  -2    2.80    4.80
   5 -14   2   -2.40    3.90
  -5 -14  -2   11.00    5.10
   5 -14   2    1.30    6.90
  -5 -14  -2   -1.80    3.80
   5  14   2   -3.30    4.00
   5  14   2    0.00    3.30
  -5  14  -2    1.20    1.60
   5  14   2    0.40    3.70
  -5  14  -2    2.40    1.60
   5  14   2    6.90    4.70
  -5  14  -2    4.40    3.30
   6 -14   2  227.18   16.50
  -6 -14  -2  236.78   16.40
   6 -14   2  235.88   17.50
  -6 -14  -2  221.98   17.70
  -6 -14  -2  250.17   15.60
   6  14   2  245.98   18.80
   6  14   2  230.68   14.30
   6  14   2  252.87   18.40
  -6  14  -2  225.28   16.10
  -7 -14  -2   57.49    9.00
  -7 -14  -2   57.59    8.70
   7 -14   2   46.30    8.20
   7 -14   2   64.89   11.10
   7  14   2   64.59    8.50
   7  14   2   58.79   10.50
   7  14   2   67.59   12.40
  -7  14  -2   49.70    9.10
   8 -14   2  267.27   18.30
  -8 -14  -2  221.48   14.40
  -8 -14  -2  253.87   15.90
   8 -14   2  261.87   19.90
   8  14   2  222.18   13.60
   8  14   2  224.78   18.50
   8  14   2  253.77   20.70
  -9 -14  -2    6.00    5.20
   9 -14   2   10.30    5.10
  -9 -14  -2   10.30    5.00
   9 -14   2   16.60    6.80
   9  14   2    8.30    6.20
   9  14   2    6.70    4.20
   9  14   2   17.20    7.00
 -10 -14  -2  147.49   10.70
  10 -14   2  191.88   18.90
  10 -14   2  170.58   15.90
 -10 -14  -2  175.18   13.20
  10  14   2  190.98   20.00
  10  14   2  170.28   18.00
  10  14   2  182.08    9.70
  -9 -15   2    5.50    5.70
   9 -15  -2    8.00    7.60
   9 -15  -2    3.10    5.80
  -9 -15   2   -5.60    7.80
   9  15  -2    4.30    4.40
   9  15  -2    8.80    6.60
   8 -15  -2  157.48   15.40
  -8 -15   2  188.38   18.00
  -8 -15   2  193.48   15.60
   8 -15  -2  184.98   18.10
  -8 -15   2  174.58   12.30
   8  15  -2  184.48   13.20
   8  15  -2  182.58   18.20
   8  15  -2  212.98   18.60
   7 -15  -2   -8.80    3.30
  -7 -15   2   -0.80    4.00
  -7 -15   2    5.20    6.30
   7 -15  -2    1.90    5.90
  -7 -15   2   -4.00    4.50
   7  15  -2   -1.10    3.80
   7  15  -2   -0.60    5.10
   7  15  -2   -3.90    5.20
  -6 -15   2  606.54   29.60
  -6 -15   2  594.14   24.80
   6 -15  -2  584.24   28.40
  -6 -15   2  574.44   27.30
   6 -15  -2  598.64   30.30
  -6  15   2  570.84   17.40
   6  15  -2  560.74   24.60
  -6  15   2  596.84   15.50
   6  15  -2  631.64   30.90
   6  15  -2  608.64   31.80
   5 -15  -2   44.00    9.40
  -5 -15   2   19.40    6.90
   5 -15  -2   27.70    6.60
  -5 -15   2   24.40    7.10
  -5 -15   2   37.50    6.90
   5  15  -2   25.40    7.50
   5  15  -2   25.20    6.20
  -5  15   2   22.70    6.10
  -5  15   2   36.40    4.70
  -5  15   2   34.00    4.80
   5  15  -2   23.80    7.00
   4 -15  -2  477.25   25.70
   4 -15  -2  500.45   24.90
  -4 -15   2  447.86   24.90
   4 -15  -2  476.85   26.30
  -4 -15   2  483.15   22.10
  -4 -15   2  437.66   25.70
  -4 -15   2  471.55   24.10
  -4  15   2  469.25   23.60
  -4  15   2  484.65   18.80
   4  15  -2  457.15   23.80
   4  15  -2  429.06   21.30
  -4  15   2  446.76   17.30
   4  15  -2  474.45   27.00
   3 -15  -2    2.30    3.60
  -3 -15   2   -9.70    3.70
   3 -15  -2    6.40    4.70
   3 -15  -2   -0.10    4.50
  -3 -15   2   -4.00    2.60
  -3 -15   2   -2.20    3.50
   3 -15  -2    1.80    4.50
  -3 -15   2   -1.40    4.50
  -3  15   2   -1.40    2.50
   3  15  -2   -1.00    3.30
  -3  15   2    2.50    2.80
   3  15  -2    5.20    3.50
  -2 -15   2  230.68   15.10
   2 -15  -2  230.98   19.60
   2 -15  -2  207.28   17.70
   2 -15  -2  233.38   17.00
  -2 -15   2  216.88   17.30
  -2 -15   2  218.28   16.50
   2  15  -2  215.98   14.80
   2  15  -2  224.88   15.00
   1 -15  -2   24.80    6.20
  -1 -15   2   28.40    6.30
  -1 -15   2   33.20    8.80
   1 -15  -2   39.50    8.60
  -1 -15   2   25.60    5.90
   1 -15  -2   29.60    8.10
  -1 -15   2   20.70    7.60
   1 -15  -2   20.70    6.30
   1  15  -2   31.10    6.90
   1  15  -2   27.00    6.20
  -1  15   2   15.60    5.00
   0 -15   2   57.69   11.10
   0 -15  -2   65.69   10.10
   0 -15   2   61.19   12.30
   0 -15   2   63.89    9.70
   0 -15  -2   64.09    8.80
   0 -15   2   63.49   10.00
   0 -15  -2   73.69   12.90
   0 -15  -2   65.29    9.50
   0  15   2   67.59   10.40
   0  15  -2   46.70    8.30
   0  15  -2   77.19    8.60
  -1 -15  -2    6.90    4.70
   1 -15   2    4.20    4.70
  -1 -15  -2   -0.60    4.20
  -1 -15  -2    2.40    2.90
   1 -15   2    0.70    4.30
   1 -15   2    2.20    3.50
  -1 -15  -2    6.40    4.60
   1 -15   2   -6.40    3.90
   1  15   2    6.40    3.80
  -1  15  -2    1.30    3.70
  -1  15  -2    0.60    3.00
   2 -15   2  213.98   17.20
  -2 -15  -2  228.08   25.10
   2 -15   2  232.18   17.10
  -2 -15  -2  253.77   16.90
  -2 -15  -2  254.07   17.30
   2 -15   2  240.48   16.90
  -2 -15  -2  226.08   15.30
   2  15   2  260.67   16.00
  -2  15  -2  228.98   12.80
  -2  15  -2  221.78   15.70
   3 -15   2    5.10    4.20
   3 -15   2   11.70    5.40
  -3 -15  -2    4.20    4.10
  -3 -15  -2   18.10    6.20
  -3 -15  -2   21.50    6.50
   3 -15   2    8.50    5.50
   3 -15   2   -0.40    4.20
  -3 -15  -2    7.00    4.30
   3  15   2    9.40    4.50
  -3  15  -2    9.70    3.60
  -3  15  -2   10.60    4.30
   4 -15   2  747.83   32.60
  -4 -15  -2  811.12   32.50
  -4 -15  -2  750.92   29.40
   4 -15   2  720.73   34.30
   4 -15   2  822.12   32.70
  -4 -15  -2  659.03   32.00
  -4 -15  -2  721.83   30.10
   4 -15   2  714.23   31.80
   4  15   2  756.62   34.50
  -4  15  -2  747.33   22.80
   4  15   2  718.53   28.80
   4  15   2  781.72   32.00
  -4  15  -2  689.83   30.30
  -5 -15  -2    8.20    4.70
  -5 -15  -2   -2.20    5.00
  -5 -15  -2    8.30    5.60
   5 -15   2    6.70    5.50
   5 -15   2   -0.20    3.70
   5  15   2    3.10    3.70
   5  15   2    1.00    4.10
  -5  15  -2   -0.10    3.60
  -5  15  -2    2.10    1.80
  -5  15  -2    2.50    1.90
  -6 -15  -2  512.55   25.30
  -6 -15  -2  553.04   24.90
   6 -15   2  483.15   26.60
   6 -15   2  490.55   25.60
   6  15   2  557.34   29.90
   6  15   2  514.65   23.10
   6  15   2  543.35   28.30
   7 -15   2   16.50    7.20
   7 -15   2    8.80    5.90
  -7 -15  -2   10.80    6.20
  -7 -15  -2    7.70    4.60
   7  15   2   13.60    6.60
   7  15   2   17.00    5.60
   7  15   2    4.90    5.20
  -8 -15  -2   21.40    7.40
  -8 -15  -2   21.20    6.20
   8 -15   2   13.60    6.10
   8 -15   2    6.70    6.60
   8  15   2   26.80    8.40
   8  15   2   17.50    5.40
   8  15   2    6.20    6.00
   9 -15   2    7.20    7.30
   9 -15   2   11.90    6.10
  -9 -15  -2    4.00    4.90
   9  15   2    7.90    6.60
   9  15   2    9.90    4.90
  -8 -16   2   55.99   10.30
   8 -16  -2   64.29   13.50
   8 -16  -2   76.89   12.50
   8  16  -2   72.59   15.30
   8  16  -2   75.89   10.10
  -7 -16   2   87.69   10.70
   7 -16  -2   83.79   13.90
  -7 -16   2   61.89   10.40
   7 -16  -2   86.39   12.90
   7  16  -2  100.99   14.90
   7  16  -2   77.79   10.30
   7  16  -2   66.89   12.60
   6 -16  -2   16.70    7.20
  -6 -16   2    1.30    3.90
   6 -16  -2   10.00    6.70
  -6 -16   2    3.80    5.20
   6  16  -2   -1.50    3.80
   6  16  -2    5.60    6.10
  -6  16   2    5.30    2.00
   6  16  -2    7.10    5.70
  -6  16   2   10.70    2.30
   5 -16  -2    8.20    5.40
   5 -16  -2    3.60    5.60
  -5 -16   2    1.50    5.10
  -5 -16   2    2.60    4.00
   5  16  -2   -0.60    4.60
  -5  16   2    0.80    2.50
   5  16  -2    7.80    6.10
  -5  16   2    6.10    2.90
  -4 -16   2   46.00    9.90
  -4 -16   2   54.39   10.10
  -4 -16   2   38.90    7.10
   4 -16  -2   47.50   10.00
   4 -16  -2   57.09   10.70
  -4  16   2   52.29    7.20
   4  16  -2   44.10    9.60
  -4  16   2   42.20    5.80
   4  16  -2   56.89    9.70
  -3 -16   2   55.49    9.70
   3 -16  -2   59.59   10.70
  -3 -16   2   59.19   10.60
   3 -16  -2   29.10    7.60
   3 -16  -2   40.00    8.10
  -3  16   2   48.40    6.50
  -3  16   2   49.70   13.80
   3  16  -2   44.60    8.50
   3  16  -2   51.79   10.70
   3  16  -2   44.20    8.40
   2 -16  -2  355.76   22.10
  -2 -16   2  355.96   21.30
   2 -16  -2  325.27   20.10
   2 -16  -2  303.37   20.80
  -2 -16   2  362.86   22.20
  -2 -16   2  281.17   20.90
  -2 -16   2  337.17   20.00
   2 -16  -2  316.47   20.40
  -2  16   2  331.77   16.80
  -2  16   2  331.57   19.90
   2  16  -2  345.17   19.40
   1 -16  -2  152.08   13.60
  -1 -16   2  162.68   14.70
   1 -16  -2  133.69   13.30
  -1 -16   2  158.38   13.20
  -1 -16   2  151.58   15.10
  -1 -16   2  137.19   14.20
   1 -16  -2  137.79   14.10
   1 -16  -2  154.68   14.60
   1  16  -2  135.19   12.50
   1  16  -2  119.29   11.80
  -1  16   2  130.59   11.00
  -1  16   2  159.58   13.80
   0 -16  -2  309.37   19.90
   0 -16  -2  328.47   19.60
   0 -16  -2  321.37   20.80
   0 -16   2  296.17   19.50
   0 -16   2  301.47   20.40
   0 -16  -2  340.57   20.90
   0 -16   2  282.47   20.40
   0 -16   2  352.06   20.00
   0  16   2  304.97   18.60
   0  16   2  303.97   17.30
   0  16  -2  322.87   19.30
   0  16  -2  306.17   17.00
  -1 -16  -2  164.38   15.00
  -1 -16  -2  207.08   16.10
  -1 -16  -2  197.38   16.20
  -1 -16  -2  190.68   14.70
   1 -16   2  207.98   16.40
   1 -16   2  188.08   15.00
   1 -16   2  167.08   16.10
   1 -16   2  170.98   15.10
  -1  16  -2  165.08   12.10
   1  16   2  170.08   13.60
  -1  16  -2  177.08   14.50
   1  16   2  173.58   14.10
  -2 -16  -2  222.18   17.60
   2 -16   2  187.08   16.80
   2 -16   2  214.68   17.10
  -2 -16  -2  198.38   16.20
  -2 -16  -2  191.78   15.00
  -2 -16  -2  234.88   16.70
   2 -16   2  216.98   17.10
   2 -16   2  225.78   16.50
   2  16   2  208.08   15.20
   2  16   2  212.98   15.30
  -2  16  -2  209.28   12.70
  -2  16  -2  217.58   15.90
  -3 -16  -2   19.10    6.30
  -3 -16  -2    3.60    4.40
  -3 -16  -2    8.30    6.50
   3 -16   2   10.30    4.90
   3 -16   2   11.30    6.40
   3 -16   2    2.60    5.20
   3  16   2   19.80    6.70
   3  16   2    8.70    5.60
   3  16   2    4.60    4.20
  -3  16  -2   10.80    3.80
  -4 -16  -2    2.10    5.50
  -4 -16  -2    0.40    3.70
   4 -16   2    5.90    4.50
  -4 -16  -2    5.90    5.20
   4 -16   2    3.00    4.90
   4  16   2    6.70    5.90
   4  16   2    5.50    5.00
  -4  16  -2    4.70    2.80
   5 -16   2   36.30    8.40
  -5 -16  -2   32.30    8.50
   5 -16   2   38.90    8.60
  -5 -16  -2   25.60    7.20
  -5  16  -2   28.50    3.80
  -5  16  -2   30.90    4.10
   5  16   2   18.60    7.70
   6 -16   2   87.19   11.80
  -6 -16  -2   84.19   11.40
  -6 -16  -2  102.79   12.80
   6 -16   2  105.99   14.20
   6  16   2   98.69   13.10
   6  16   2  106.09   15.90
   7 -16   2   49.20   11.20
   7 -16   2   58.89   10.70
   7  16   2   35.80    9.10
   7  16   2   33.30    7.70
   7  16   2   49.40   10.70
  -8 -16  -2  211.68   17.00
  -8 -16  -2  201.58   15.00
   8 -16   2  189.68   18.40
   8 -16   2  175.78   16.50
   8  16   2  159.28   17.50
   8  16   2  163.98   18.60
   8  16   2  188.28   14.00
   8 -17  -2   83.19   14.40
  -8 -17   2   53.09   11.10
   8 -17  -2   63.39   10.70
   8  17  -2   54.19    9.70
   8  17  -2   54.09   11.50
   8  17  -2   49.30   12.40
   7 -17  -2  126.89   16.00
  -7 -17   2  133.19   14.60
  -7 -17   2  141.89   12.20
   7 -17  -2  154.08   17.50
   7  17  -2  184.58   29.60
   7  17  -2  148.39   14.00
   7  17  -2  125.99   21.60
   6 -17  -2   79.79   13.20
  -6 -17   2   65.49   11.40
   6 -17  -2   73.29   11.90
  -6 -17   2   65.49    9.40
   6  17  -2   83.69   15.00
  -6  17   2   73.09    4.70
   6  17  -2   60.69   12.30
  -6  17   2   65.69    4.60
   6  17  -2   70.19   10.30
   5 -17  -2  522.45   29.30
  -5 -17   2  483.25   26.20
   5 -17  -2  475.65   26.50
  -5 -17   2  496.25   24.00
  -5  17   2  481.95   17.90
   5  17  -2  448.86   23.50
   5  17  -2  427.46   28.30
  -5  17   2  434.56   16.70
   4 -17  -2  112.29   15.10
  -4 -17   2   99.19   11.20
   4 -17  -2  114.99   15.10
  -4 -17   2   99.89   13.10
  -4  17   2   94.19    9.00
   4  17  -2  100.49   14.20
   4  17  -2  113.69   13.50
  -4  17   2   93.39    8.60
   3 -17  -2  175.38   15.60
  -3 -17   2  171.78   14.20
   3 -17  -2  147.39   15.00
  -3 -17   2  147.29   14.80
   3  17  -2  151.38   13.70
  -3  17   2  137.19   10.80
   2 -17  -2   18.10    7.50
  -2 -17   2   27.80    7.10
   2 -17  -2   36.90    8.70
  -2 -17   2   15.10    6.70
   2  17  -2   21.90    6.00
  -2  17   2   21.80    5.30
   2  17  -2   26.40    6.90
  -1 -17   2   38.70    8.10
   1 -17  -2   22.30    6.50
  -1 -17   2   33.80    8.70
   1 -17  -2   40.00    9.60
   1  17  -2   18.80    8.70
  -1  17   2   28.30    6.80
   0 -17   2   36.50    9.10
   0 -17   2   28.00    7.00
   0 -17  -2   37.10    7.50
   0 -17  -2   44.60    9.70
   0  17  -2   40.40    7.60
   0  17   2   26.70    6.50
   1 -17   2  167.98   15.80
  -1 -17  -2  153.68   14.80
  -1 -17  -2  148.09   13.70
   1 -17   2  166.18   14.70
   1  17   2  139.09   13.10
  -1  17  -2  138.19   11.90
  -2 -17  -2   45.80   11.10
  -2 -17  -2   41.60    9.80
   2 -17   2   29.60    8.40
  -2 -17  -2   28.30    6.60
   2 -17   2   47.00    9.70
  -2  17  -2   21.80    5.60
   2  17   2   45.20    8.80
   2  17   2   47.40    9.20
  -3 -17  -2  297.07   21.70
  -3 -17  -2  361.96   20.40
   3 -17   2  299.37   20.30
   3 -17   2  346.77   22.70
  -3 -17  -2  355.16   21.60
  -3  17  -2  306.47   15.30
   3  17   2  302.17   19.30
   4 -17   2  179.88   17.00
   4 -17   2  177.58   15.60
  -4 -17  -2  147.49   13.20
  -4 -17  -2  148.09   14.70
  -4 -17  -2  131.99   14.70
   4  17   2  153.38   13.70
   4  17   2  159.48   16.70
  -4  17  -2  138.79    9.50
  -5 -17  -2  209.28   18.40
   5 -17   2  243.28   18.80
  -5 -17  -2  220.68   17.00
   5 -17   2  257.07   20.40
   5  17   2  228.48   20.30
  -5  17  -2  240.08   10.00
  -5  17  -2  252.47   10.60
   5  17   2  220.38   16.50
  -6 -17  -2   74.19   12.00
  -6 -17  -2   73.69   10.60
   6 -17   2   84.39   14.10
   6 -17   2   69.29   10.70
   6  17   2   70.99   12.70
   6  17   2   73.09   10.80
  -7 -17  -2  108.39   14.60
   7 -17   2  133.69   15.00
  -7 -17  -2  122.69   13.10
   7 -17   2  121.39   16.40
   7  17   2  114.09   12.70
   7  17   2  120.49   17.50
   7 -18  -2   60.29   13.10
  -7 -18   2   34.40   10.10
   7 -18  -2   33.70   11.10
  -7 -18   2   51.29    8.60
   7  18  -2   50.39   12.20
   7  18  -2   56.59   13.10
   6 -18  -2    6.70    5.40
   6 -18  -2    0.10    7.00
  -6 -18   2    8.30    5.10
  -6 -18   2    1.50    6.50
  -6  18   2    4.90    2.50
  -6  18   2    1.40    2.40
   6  18  -2   -1.60    9.30
  -5 -18   2    5.60    6.40
   5 -18  -2   11.30    7.00
   5 -18  -2   18.00    8.20
  -5 -18   2    9.80    4.90
   5  18  -2    1.90    6.40
  -5  18   2   12.10    3.80
   4 -18  -2    3.20    4.90
   4 -18  -2    2.50    6.40
  -4 -18   2    3.70    6.40
  -4 -18   2    5.30    4.50
  -4  18   2    6.90    4.10
  -4  18   2    0.10    3.60
   4  18  -2    3.30    6.20
  -3 -18   2  141.89   13.70
   3 -18  -2  154.58   15.20
   3 -18  -2  121.79   16.10
  -3 -18   2  158.58   15.60
  -3  18   2  164.28   12.00
   2 -18  -2   18.90    6.90
  -2 -18   2   24.20    6.60
  -2 -18   2   27.70    8.20
   2 -18  -2   20.50    8.30
  -2  18   2   38.90    7.20
   1 -18  -2  572.74   30.20
  -1 -18   2  614.54   28.80
   1 -18  -2  572.24   28.80
  -1 -18   2  560.64   29.70
  -1  18   2  516.95   24.30
   1  18  -2  550.64   26.10
   0 -18   2   10.50    6.50
   0 -18  -2    8.70    5.80
   0 -18  -2   11.70    5.40
   0 -18   2    7.40    4.80
   0  18   2   11.80    5.70
  -1 -18  -2  331.37   21.90
   1 -18   2  335.77   23.00
   1 -18   2  341.77   21.60
  -1 -18  -2  330.37   20.90
  -1  18  -2  307.47   17.80
   1  18   2  291.07   19.00
  -2 -18  -2    6.90    5.90
  -2 -18  -2   -2.00    3.80
   2 -18   2    7.20    6.00
   2 -18   2    3.10    4.80
  -2  18  -2   -2.00    4.00
  -3 -18  -2   50.29   10.50
   3 -18   2   44.40    9.00
   3 -18   2   47.90   10.70
  -3 -18  -2   29.70    7.10
  -3  18  -2   48.70    7.20
   4 -18   2    7.10    5.50
  -4 -18  -2    9.50    5.80
  -4 -18  -2    5.00    4.20
   4 -18   2   -2.80    5.70
   4  18   2   11.80    6.80
   5 -18   2   35.00    9.60
   5 -18   2   14.10    6.30
  -5 -18  -2    9.60    6.40
  -5  18  -2   12.10    3.60
   5  18   2   22.00    7.40
   6 -18   2   14.40    8.10
  -6 -18  -2   18.50    7.00
   6 -18   2   14.80    6.30
   6  18   2   16.00    8.30
  -7 -18  -2  159.38   15.60
   7 -18   2  172.38   18.80
   7 -18   2  165.88   17.10
   7  18   2  199.28   20.50
  -5 -19   2  242.48   20.70
   5 -19  -2  239.98   22.50
   5 -19  -2  247.38   20.90
  -5 -19   2  261.87   18.60
   5  19  -2  289.07   24.50
  -5  19   2  260.77   13.40
   4 -19  -2   25.20    9.50
  -4 -19   2   13.50    5.70
   4 -19  -2   13.50    7.90
  -4 -19   2   18.50    8.30
  -4  19   2   23.80    5.90
  -4  19   2   14.60    5.20
  -3 -19   2  205.88   18.80
   3 -19  -2  192.58   18.00
   3 -19  -2  229.38   20.50
  -3 -19   2  240.58   17.90
  -3  19   2  207.88   14.10
   2 -19  -2    8.40    5.30
  -2 -19   2   -4.60    3.90
   2 -19  -2   11.50    7.00
  -2 -19   2    2.80    5.90
  -2  19   2    5.30    4.90
  -1 -19   2   26.00    8.50
   1 -19  -2   24.70    8.70
   1 -19  -2   27.80    8.00
  -1 -19   2   38.10    8.90
  -1  19   2   39.70    7.90
   0 -19  -2    2.80    4.90
   0 -19   2   -1.90    4.80
   0 -19   2   -4.30    6.20
   0 -19  -2   -5.00    6.00
   0  19   2  -12.20    5.10
   0  19  -2   14.10    6.30
  -1 -19  -2   40.80   10.20
   1 -19   2   51.79   11.20
  -1 -19  -2   39.40    9.00
   1 -19   2   42.80    9.20
   2 -19   2   28.70    8.90
  -2 -19  -2   26.40    8.50
   2 -19   2   32.40    8.60
  -2 -19  -2   22.60    6.90
  -2  19  -2   26.20    6.70
   3 -19   2  255.77   20.30
   3 -19   2  293.87   22.80
  -3 -19  -2  294.77   21.00
  -3 -19  -2  258.57   19.20
  -3  19  -2  284.47   15.80
  -4 -19  -2   26.90    8.90
   4 -19   2   22.50    8.80
   4 -19   2   36.20    8.70
  -4 -19  -2   38.50    8.50
  -4  19  -2   25.60    5.80
  -5 -19  -2  180.28   16.50
   5 -19   2  171.88   17.50
  -5  19  -2  172.88    9.40
  -5  19  -2  145.69    8.60
  -4 -20   2   68.69   20.30
   4 -20  -2   86.49   15.00
  -4 -20   2   87.79   12.80
   4 -20  -2   70.59   12.10
  -4  20   2   72.49    9.50
  -4  20   2   77.59    9.20
  -3 -20   2   96.69   13.20
   3 -20  -2   91.59   15.40
   3 -20  -2   89.79   13.60
  -3  20   2  120.09   12.30
  -2 -20   2   43.00    9.00
  -2 -20   2   40.00   10.90
  -2  20   2   37.40    8.40
  -1 -20   2  128.89   17.50
   1 -20  -2  108.39   15.20
   1 -20  -2  158.88   17.80
  -1 -20   2  144.79   15.80
  -1  20   2  141.39   14.70
   0 -20  -2  141.69   15.10
   0 -20   2  140.59   18.70
   0 -20  -2  107.19   15.00
   0 -20   2  118.09   15.70
  -1 -20  -2  182.78   17.00
   1 -20   2  163.78   17.10
  -1 -20  -2  200.38   19.10
  -1  20  -2  181.88   15.60
  -2 -20  -2   72.69   13.20
   2 -20   2   57.69   15.30
  -2 -20  -2   82.49   12.80
  -2  20  -2   69.49   11.60
   3 -20   2   27.70    8.80
  -3 -20  -2   39.10   10.60
  -3 -20  -2   49.10    9.80
   3 -20   2   24.00    9.60
  -3  20  -2   45.20    7.70
   4 -20   2   13.10    7.10
  -4 -20  -2    1.00    7.40
   4 -20   2    9.20    8.50
  -4  20  -2   19.30    5.40
  -1 -21   2    8.30    6.20
   1 -21  -2    1.00    5.60
   1 -21  -2  -16.40    6.50
  -1 -21   2    2.50    7.00
   0 -21  -2  -11.20    6.50
   0 -21   2   -7.60    7.00
   0 -21   2   -9.40    4.50
   0 -21  -2   -7.50    5.40
  -1 -21  -2    7.70    6.60
   1 -21   2   12.10    7.60
  -1 -21  -2    6.00    7.50
   1 -21   2  -11.60    7.00
  13   0  -3  407.16   37.40
  13   0  -3  373.96   23.90
  13   0  -3  341.17   18.30
  12   0  -3   -3.90    3.50
  12   0  -3    4.80    5.00
  12   0  -3   -1.90    5.20
  11   0  -3    5.30    5.10
 -11   0   3    4.30    2.50
  11   0  -3    3.20    3.70
  11   0  -3    1.30    4.60
 -10   0   3   -0.80    2.40
  10   0  -3   -0.30    3.70
  10   0  -3   -1.50    3.20
   9   0  -3  198.18   11.20
  -9   0   3  194.68   10.50
   9   0  -3  193.78   14.80
   9   0  -3  193.48   13.60
   8   0  -3    4.90    2.50
   8   0  -3    0.00    2.30
   8   0  -3    5.50    3.30
  -8   0   3    3.00    2.40
   7   0  -3  917.61   27.20
   7   0  -3  903.51   31.90
  -7   0   3  915.51   27.80
   7   0  -3  985.50   31.10
   6   0  -3    2.10    1.60
   6   0  -3   -0.10    2.50
  -6   0   3    0.70    0.90
   6   0  -3   -0.40    1.70
  -6   0   3    3.10    1.80
  -6   0   3    1.00    1.80
   5   0  -3 4430.76  100.89
  -5   0   3 4336.57   96.79
  -5   0   3 4237.48   95.39
   5   0  -3 4334.07   99.69
   5   0  -3 4297.37   96.59
  -5   0   3 4313.87   98.19
   4   0  -3    2.00    1.60
   4   0  -3   -0.30    1.20
   4   0  -3   -0.30    1.60
  -4   0   3    1.80    1.40
  -4   0   3    3.90    1.70
  -4   0   3    1.00    1.30
   3   0  -3 3521.25   76.49
   3   0  -3 3410.46   78.29
  -3   0   3 3491.15   77.89
   3   0  -3 3366.36   77.89
  -3   0   3 3460.75   78.09
  -3   0   3 3415.06   76.49
  -2   0   3    0.60    1.10
   2   0  -3    0.10    0.90
   2   0  -3    2.00    1.10
  -2   0   3    2.50    1.20
  -2   0   3    1.10    1.10
   2   0  -3    0.70    1.10
   1   0  -3  586.84   14.40
   1   0  -3  624.94   15.60
  -1   0   3  579.64   15.80
  -1   0   3  561.34   15.40
  -1   0   3  566.04   15.30
   0   0   3    0.60    0.70
   0   0  -3    0.10    0.50
   0   0  -3    2.90    1.20
   0   0   3    0.20    0.70
   1   0   3 1821.02   43.10
  -1   0  -3 2007.60   43.50
   2   0   3    0.80    0.80
   3   0   3 6528.55  139.09
   4   0   3    1.40    0.70
   4   0   3    0.80    1.00
   4   0   3    3.20    1.80
   5   0   3 4980.40  107.29
   5   0   3 4995.90  107.09
   6   0   3    0.40    0.90
   6   0   3   -0.30    1.90
   6   0   3    3.50    1.60
   7   0   3 1201.48   31.10
   7   0   3 1098.09   36.30
   8   0   3    2.70    2.40
   8   0   3    0.80    2.50
   8   0   3    1.50    2.10
   9   0   3    7.10    3.20
   9   0   3    6.50    2.90
   9   0   3   15.90    5.40
  10   0   3    2.20    4.00
  10   0   3   -0.40    2.80
  10   0   3    2.70    3.30
  11   0   3  430.36   24.40
  11   0   3  347.47   16.60
  11   0   3  406.46   19.10
  12   0   3   -2.10    4.50
  12   0   3    2.20    3.80
  12   0   3    2.60    4.50
  13   0   3  292.27   15.60
  13  -1  -3  223.58   13.60
  13  -1  -3  218.68   18.60
  13   1  -3  220.58   15.80
  13   1  -3  232.08   19.20
  12  -1  -3   91.59    9.10
  12  -1  -3   78.89   12.20
  12  -1  -3  113.49   16.00
  12   1  -3  103.79   13.80
  12   1  -3  107.99   14.90
  12   1  -3   94.99   10.40
  11  -1  -3  704.83   33.10
  11  -1  -3  698.83   30.20
 -11  -1   3  701.93   21.30
  11  -1  -3  664.93   23.80
  11   1  -3  679.93   25.90
  11   1  -3  636.24   32.60
  11   1  -3  724.23   33.30
 -11   1   3  672.53   20.40
  10  -1  -3  202.18   16.10
 -10  -1   3  199.58   10.80
  10  -1  -3  192.08   11.30
  10  -1  -3  190.88   14.50
  10   1  -3  204.18   12.60
  10   1  -3  207.48   15.10
 -10   1   3  198.48   10.50
  10   1  -3  204.88   16.40
   9  -1  -3  544.05   23.80
   9  -1  -3  536.75   19.30
   9  -1  -3  541.45   25.60
  -9  -1   3  516.65   19.40
   9   1  -3  552.64   25.70
   9   1  -3  515.75   23.30
  -9   1   3  563.14   19.40
   9   1  -3  545.35   21.00
  -8  -1   3  198.78   10.70
   8  -1  -3  205.68   14.20
   8  -1  -3  206.28   10.40
   8  -1  -3  196.58   13.10
   8   1  -3  213.68   14.40
  -8   1   3  211.08   10.90
   8   1  -3  194.38   11.10
   8   1  -3  215.38   13.40
   7  -1  -3  264.17   15.00
  -7  -1   3  267.27   12.50
   7  -1  -3  281.27   14.50
   7  -1  -3  264.67   11.40
   7   1  -3  251.57   13.70
  -7   1   3  270.17   12.50
   7   1  -3  286.47   12.90
   7   1  -3  278.67   15.40
  -7   1   3  270.17    8.60
   6  -1  -3   16.00    4.20
  -6  -1   3   18.30    4.50
   6  -1  -3   11.60    3.90
   6  -1  -3   17.60    3.30
  -6  -1   3   23.10    4.20
   6   1  -3   19.30    3.60
  -6   1   3   13.00    2.90
   6   1  -3   20.40    4.60
  -6   1   3   22.70    4.10
   6   1  -3   23.20    4.70
  -6   1   3   14.30    2.20
   5  -1  -3   14.20    3.70
   5  -1  -3   14.10    2.80
  -5  -1   3   23.00    3.70
   5  -1  -3   14.40    3.70
  -5  -1   3   13.10    3.50
  -5  -1   3   18.00    3.70
  -5   1   3   21.10    2.60
  -5   1   3   18.10    3.00
  -5   1   3   21.40    3.90
   5   1  -3   14.00    3.20
   5   1  -3    8.50    2.70
   5   1  -3   10.30    3.00
   4  -1  -3 1037.30   29.70
  -4  -1   3 1090.99   29.20
  -4  -1   3 1051.89   29.80
   4  -1  -3 1060.49   26.90
   4  -1  -3 1052.39   29.60
  -4  -1   3 1060.19   28.20
  -4   1   3 1072.89   27.10
   4   1  -3 1039.00   29.80
  -4   1   3 1072.89   25.90
  -4   1   3 1033.70   28.70
   4   1  -3 1038.60   28.00
   4   1  -3 1034.40   29.40
  -3  -1   3 1248.68   31.80
  -3  -1   3 1224.28   30.80
   3  -1  -3 1195.58   31.80
  -3  -1   3 1267.97   32.00
   3  -1  -3 1246.38   29.80
   3  -1  -3 1171.98   31.40
   3   1  -3 1253.07   30.90
  -3   1   3 1238.38   29.90
   3   1  -3 1231.68   32.00
  -3   1   3 1231.18   31.70
   3   1  -3 1173.58   31.50
  -2  -1   3  253.07    9.40
   2  -1  -3  235.48    9.20
   2  -1  -3  252.07    8.30
   2  -1  -3  237.58    8.50
  -2  -1   3  243.58    8.80
  -2  -1   3  245.28    8.80
  -2   1   3  248.68    8.30
   2   1  -3  228.58    8.60
   2   1  -3  220.08    8.50
  -2   1   3  239.18    9.10
  -1  -1   3 9597.34  354.76
   1  -1  -3 9999.00  369.96
  -1  -1   3 9240.48  359.56
   1  -1  -3 9536.95  226.68
  -1   1   3 9232.18  356.56
   1   1  -3 9646.04  226.98
  -1   1   3 9481.75  226.98
   1   1  -3 9656.63  229.18
   0  -1   3 1743.13   39.80
   0  -1  -3 1723.93   37.40
   0  -1   3 1764.62   39.20
   0  -1  -3 1797.92   40.30
   0  -1  -3 1758.52   39.30
   0  -1   3 1748.23   38.70
   0   1  -3 1776.92   40.00
   0   1   3 1765.62   40.20
   0   1  -3 1712.23   38.70
   0   1  -3 1710.33   38.90
   0   1   3 1840.82   39.60
  -1  -1  -3 3429.06   71.69
   1  -1   3 3241.78   72.69
   1  -1   3 3346.17   73.49
   1   1   3 3359.46   71.29
   1   1   3 3416.06   71.19
   2  -1   3   14.80    1.90
   2  -1   3   16.30    2.20
  -2  -1  -3   17.60    2.00
   2   1   3   11.30    1.80
   3  -1   3 1470.05   34.90
  -3  -1  -3 1497.45   36.60
   3   1   3 1487.75   36.70
   4  -1   3   39.30    3.20
   4  -1   3   40.20    2.00
  -4  -1  -3   37.10    4.10
   4  -1   3   37.20    4.30
   4   1   3   32.60    2.70
   4   1   3   36.10    4.20
   4   1   3   36.30    2.40
   5  -1   3  258.67    9.00
   5  -1   3  247.38    8.30
   5  -1   3  247.28   14.40
   5   1   3  252.97    8.10
   5   1   3  257.77    8.80
   6  -1   3   57.19    3.90
   6  -1   3   65.39    4.40
   6  -1   3   54.59    7.40
   6   1   3   50.69    3.10
   6   1   3   59.29    7.70
   6   1   3   60.79    4.50
   7  -1   3  682.73   20.70
   7  -1   3  672.33   18.30
   7  -1   3  712.93   26.40
   7   1   3  667.53   20.70
   7   1   3  690.83   26.00
   8  -1   3  249.38    8.30
   8  -1   3  228.38   10.60
   8  -1   3  229.88   11.20
   8  -1   3  235.18   15.00
   8   1   3  245.88   11.50
   8   1   3  219.28   11.70
   8   1   3  221.88   14.50
   9  -1   3 1253.67   34.60
   9  -1   3 1198.98   42.40
   9  -1   3 1277.57   36.60
   9   1   3 1350.86   43.80
   9   1   3 1258.97   36.50
  10  -1   3  101.99   11.70
  10  -1   3   97.89    9.00
  10  -1   3   94.09    7.70
  10   1   3   99.09   11.60
  10   1   3   96.29    8.80
  10   1   3  101.69    9.00
  11  -1   3  515.05   27.60
  11  -1   3  527.25   22.40
  11  -1   3  508.05   19.00
  11   1   3  545.95   28.00
  11   1   3  506.75   21.10
  11   1   3  504.55   22.00
  12  -1   3   72.89   10.10
  12  -1   3   58.69   10.80
  12   1   3   56.39    7.90
  12   1   3   75.59   13.10
  12   1   3   68.29    9.70
  13  -1   3    6.30    4.20
  13   1   3    5.80    6.20
  13   1   3    2.10    5.90
  13  -2  -3  153.58   10.70
  13  -2  -3  155.88   16.70
  13  -2  -3  182.08   20.40
  13   2  -3  198.28   22.30
  13   2  -3  176.28   17.10
  13   2  -3  155.88   14.60
  12  -2  -3   61.19   10.90
  12  -2  -3   53.59    7.00
  12  -2  -3   36.60    9.00
  12   2  -3   55.79   10.60
  12   2  -3   73.69   11.70
  12   2  -3   48.30    8.10
  11  -2  -3    2.60    4.40
 -11  -2   3    4.80    3.00
  11  -2  -3    0.40    5.20
  11  -2  -3   -0.10    2.80
  11   2  -3    2.70    4.30
 -11   2   3    0.20    2.50
  11   2  -3    6.50    4.30
  10  -2  -3   25.80    4.60
 -10  -2   3   23.30    4.70
  10  -2  -3   23.70    6.20
  10  -2  -3   21.70    6.90
  10   2  -3   17.70    6.10
  10   2  -3   22.50    5.10
 -10   2   3   28.00    4.60
  10   2  -3   20.40    6.70
   9  -2  -3  110.19   11.20
  -9  -2   3  104.29    8.00
   9  -2  -3  104.19   10.20
   9  -2  -3  108.69    7.50
   9   2  -3   90.29    8.60
   9   2  -3   98.39    9.90
  -9   2   3  113.49    8.10
   9   2  -3  105.09   11.20
   8  -2  -3  562.54   24.70
  -8  -2   3  563.74   20.30
   8  -2  -3  571.74   18.60
  -8  -2   3  518.95   23.60
   8  -2  -3  581.04   23.50
   8   2  -3  525.35   20.70
  -8   2   3  585.64   20.00
  -8   2   3  571.24   15.70
   8   2  -3  587.04   25.20
   8   2  -3  528.35   22.70
  -7  -2   3  612.74   24.50
  -7  -2   3  603.74   21.40
   7  -2  -3  606.04   24.80
   7  -2  -3  631.34   23.80
   7  -2  -3  628.44   19.40
   7   2  -3  642.84   24.00
  -7   2   3  639.94   17.60
   7   2  -3  646.44   25.30
   7   2  -3  645.04   22.20
  -7   2   3  639.64   21.30
   6  -2  -3 2469.95   64.99
   6  -2  -3 2522.65   58.59
   6  -2  -3 2528.75   63.79
  -6  -2   3 2472.85   61.79
  -6   2   3 2560.14   58.79
   6   2  -3 2485.55   65.19
   6   2  -3 2497.45   61.69
  -6   2   3 2540.45   61.49
  -6   2   3 2567.04   57.39
   6   2  -3 2566.74   64.09
  -5  -2   3 3101.49   72.69
  -5  -2   3 3121.99   66.09
  -5  -2   3 3085.59   74.49
   5  -2  -3 2975.90   74.29
   5  -2  -3 3092.19   69.09
   5  -2  -3 3034.70   73.59
  -5  -2   3 3036.60   71.99
   5   2  -3 3055.79   71.99
  -5   2   3 3161.08   68.69
  -5   2   3 3094.09   69.09
  -5   2   3 3081.79   72.09
   5   2  -3 2880.91   77.39
   4  -2  -3 1691.63   39.60
  -4  -2   3 1705.73   42.90
  -4  -2   3 1671.73   42.10
   4  -2  -3 1691.83   43.30
  -4  -2   3 1660.73   37.90
   4  -2  -3 1704.43   43.50
  -4  -2   3 1655.33   43.50
   4   2  -3 1610.54   43.40
   4   2  -3 1665.23   43.20
  -4   2   3 1717.63   42.50
  -4   2   3 1682.33   39.70
   4   2  -3 1685.03   42.10
  -4   2   3 1759.12   39.90
  -3  -2   3  709.43   20.70
   3  -2  -3  677.43   20.70
  -3  -2   3  670.63   19.90
  -3  -2   3  706.53   20.80
   3  -2  -3  681.33   18.20
  -3  -2   3  718.33   17.60
  -3   2   3  694.93   18.30
   3   2  -3  681.83   19.90
  -3   2   3  690.93   20.30
  -3   2   3  701.33   18.80
   3   2  -3  678.33   20.70
   3   2  -3  674.33   20.60
  -2  -2   3 1502.85   34.80
  -2  -2   3 1466.85   36.30
   2  -2  -3 1494.05   37.00
   2  -2  -3 1547.35   35.20
  -2  -2   3 1461.45   36.40
  -2  -2   3 1568.04   37.30
   2   2  -3 1475.55   36.60
  -2   2   3 1484.75   35.00
   2   2  -3 1511.15   36.40
   2   2  -3 1430.56   36.70
  -2   2   3 1628.44   37.30
  -1  -2   3  450.85   13.40
  -1  -2   3  453.55   13.60
   1  -2  -3  479.55   13.40
  -1  -2   3  463.25   13.20
  -1  -2   3  476.15   14.00
   1  -2  -3  461.15   13.90
   1   2  -3  446.26   13.40
   1   2  -3  474.75   13.90
   1   2  -3  488.55   13.30
   1   2  -3  495.75   13.90
  -1   2   3  487.85   13.40
   0  -2   3  887.01   21.90
   0  -2  -3  876.01   21.70
   0  -2   3  860.21   22.10
   0  -2   3  883.71   22.00
   0  -2   3  878.61   21.70
   0  -2  -3  844.82   21.80
   0   2  -3  935.21   22.40
   0   2  -3  895.51   21.80
   0   2  -3  875.71   21.90
   0   2   3  866.51   21.80
   0   2  -3  878.31   21.50
   0   2   3  866.11   22.40
   1  -2   3  703.33   18.70
   1  -2   3  672.93   17.40
  -1  -2  -3  707.93   16.80
  -1  -2  -3  713.13   17.30
  -1   2  -3  737.33   18.90
   1   2   3  692.83   17.40
   1   2   3  676.63   17.40
  -1   2  -3  721.43   18.70
  -2  -2  -3 1901.31   43.00
   2  -2   3 1838.42   41.30
   2  -2   3 1819.82   43.00
  -2   2  -3 1927.51   43.30
   2   2   3 1879.21   41.00
  -2   2  -3 1847.02   41.60
   2   2   3 1817.12   42.80
   2   2   3 1816.92   40.90
  -3  -2  -3 3587.04   78.59
   3  -2   3 3371.96   75.09
   3  -2   3 3484.25   77.09
   3   2   3 3403.66   78.29
   3   2   3 3513.25   74.89
  -3   2  -3 3626.34   77.19
   3   2   3 3331.67   74.69
   4  -2   3 2755.62   62.79
   4  -2   3 2740.83   60.19
   4  -2   3 2654.13   61.09
  -4  -2  -3 2825.32   65.99
   4   2   3 2762.22   61.29
   4   2   3 2756.12   65.89
  -4   2  -3 2928.71   62.99
   5  -2   3 1128.09   28.40
   5  -2   3 1095.19   32.70
  -5  -2  -3 1120.09   32.40
   5  -2   3 1107.49   27.20
   5   2   3 1056.99   35.70
  -5   2  -3 1192.48   28.60
   5   2   3 1089.99   27.90
   6  -2   3  766.72   21.00
   6  -2   3  773.82   26.50
   6  -2   3  737.13   20.90
  -6  -2  -3  756.62   25.90
   6   2   3  741.23   25.90
   6   2   3  759.92   21.70
   7  -2   3  289.67   11.80
   7  -2   3  295.57   10.70
   7  -2   3  313.47   16.30
   7  -2   3  288.37   10.80
   7   2   3  284.97   15.40
   7   2   3  297.57   12.20
   8  -2   3   42.80    7.70
   8  -2   3   46.70    5.30
   8  -2   3   40.00    3.70
   8  -2   3   45.70    4.50
   8   2   3   40.30    7.30
   8   2   3   30.50    6.20
   8   2   3   46.30    7.80
   9  -2   3    2.40    2.00
   9  -2   3    2.30    2.80
   9  -2   3    2.80    1.50
   9  -2   3    2.20    3.40
   9   2   3   -2.30    2.60
   9   2   3    0.00    3.30
   9   2   3    7.20    2.90
  10  -2   3   31.00    5.80
  10  -2   3   38.60    8.50
  10  -2   3   34.90    4.80
  10   2   3   43.30    8.90
  10   2   3   26.40    7.20
  10   2   3   35.90    6.10
  11  -2   3  162.28    9.00
  11  -2   3  188.58   16.50
  11  -2   3  174.48   12.80
  11   2   3  164.38   12.50
  11   2   3  183.18   16.00
  11   2   3  148.49   12.20
  12  -2   3  224.68   11.20
  12  -2   3  241.18   16.30
  12  -2   3  281.47   17.70
  12  -2   3  281.67   21.10
  12   2   3  255.87   16.10
  12   2   3  249.38   16.20
  12   2   3  261.47   20.70
  13  -2   3   91.39   16.70
  13  -2   3  102.49    7.60
  13  -2   3  119.69   19.30
  13   2   3  119.59   13.40
  13   2   3  102.99   11.80
  13   2   3  136.39   25.10
  13  -3  -3   11.60    7.00
  13  -3  -3    7.40    6.60
  13  -3  -3   15.10    3.70
  13   3  -3    9.70    7.20
  13   3  -3   13.70    7.70
  13   3  -3    7.00    6.50
 -12  -3   3  418.56   12.80
 -12  -3   3  420.46   13.60
  12  -3  -3  414.46   15.80
  12  -3  -3  432.96   27.00
  12  -3  -3  437.96   25.00
  12   3  -3  427.86   26.70
  12   3  -3  432.46   24.20
  11  -3  -3  121.89    8.10
 -11  -3   3  107.29    7.90
  11  -3  -3  107.19   14.50
  11   3  -3  108.29   12.30
 -11   3   3  115.79    7.30
  11   3  -3  111.79   11.40
  11   3  -3  100.89   13.70
 -10  -3   3  840.22   26.70
  10  -3  -3  856.01   33.50
  10  -3  -3  903.41   36.40
  10  -3  -3  799.92   24.60
  10   3  -3  835.92   30.40
 -10   3   3  836.62   25.60
  10   3  -3  872.41   33.20
  10   3  -3  830.82   35.30
   9  -3  -3    2.80    2.00
   9  -3  -3    3.10    3.30
   9  -3  -3    5.90    3.90
  -9  -3   3    1.70    2.70
  -9  -3   3   11.20    4.80
   9   3  -3    3.50    3.50
   9   3  -3    3.50    3.30
   9   3  -3   -0.20    3.60
  -9   3   3    0.80    1.50
  -9   3   3    3.00    2.40
  -8  -3   3 1022.40   36.40
   8  -3  -3 1068.89   35.40
   8  -3  -3 1084.89   37.40
   8  -3  -3 1034.60   28.20
  -8  -3   3 1031.80   31.70
   8   3  -3 1038.20   35.10
  -8   3   3 1017.30   30.70
   8   3  -3 1105.09   37.80
   8   3  -3 1043.20   33.20
  -8   3   3 1060.99   27.50
   7  -3  -3  140.79    7.30
   7  -3  -3  169.18   11.20
  -7  -3   3  123.69    8.90
  -7  -3   3  144.59   11.10
   7  -3  -3  157.98   11.50
   7   3  -3  143.09   10.60
  -7   3   3  146.69    9.00
   7   3  -3  146.79   11.40
  -7   3   3  145.89    7.20
   6  -3  -3   50.19    6.80
   6  -3  -3   50.99    4.20
  -6  -3   3   57.79    6.70
  -6  -3   3   54.89    5.70
   6  -3  -3   51.29    7.40
   6   3  -3   43.00    5.70
  -6   3   3   48.00    4.20
  -6   3   3   49.00    5.40
   6   3  -3   61.29    6.60
   6   3  -3   37.00    5.40
  -6   3   3   44.90    4.00
   5  -3  -3   13.00    3.60
   5  -3  -3    9.80    2.10
  -5  -3   3   15.00    4.10
  -5  -3   3    4.10    2.50
   5  -3  -3   10.30    5.00
  -5  -3   3    8.70    1.50
  -5   3   3    9.40    2.40
  -5   3   3    7.80    2.60
  -5   3   3    9.70    2.10
   5   3  -3    9.00    3.20
   5   3  -3    9.50    3.20
   5   3  -3    7.40    2.70
   4  -3  -3  912.71   23.20
  -4  -3   3  947.61   27.10
  -4  -3   3  909.91   22.40
  -4  -3   3  927.21   26.60
  -4  -3   3  881.61   27.40
   4  -3  -3  933.51   27.30
   4   3  -3  929.51   26.60
   4   3  -3  893.71   27.10
  -4   3   3  938.31   24.70
   4   3  -3  881.91   27.40
  -4   3   3  908.01   26.40
  -4   3   3  950.50   23.50
   3  -3  -3   61.89    5.10
  -3  -3   3   59.59    3.60
  -3  -3   3   61.89    5.00
   3  -3  -3   57.69    3.70
  -3  -3   3   53.69    4.80
  -3  -3   3   60.39    5.00
   3   3  -3   58.19    5.00
  -3   3   3   58.79    3.70
  -3   3   3   64.39    4.40
  -3   3   3   65.59    5.10
   3   3  -3   57.89    5.00
   3   3  -3   63.29    5.00
   2  -3  -3  492.95   13.70
  -2  -3   3  468.75   13.50
   2  -3  -3  455.75   15.30
  -2  -3   3  460.35   15.10
  -2  -3   3  489.75   15.50
  -2  -3   3  474.95   15.00
  -2   3   3  462.55   14.40
  -2   3   3  473.35   15.20
   2   3  -3  489.55   13.80
   2   3  -3  476.65   15.00
   2   3  -3  449.26   15.00
   2   3  -3  450.35   15.10
  -2   3   3  479.95   13.50
  -1  -3   3  327.47   10.90
  -1  -3   3  343.97   11.70
   1  -3  -3  336.47   11.70
  -1  -3   3  343.47   11.40
  -1  -3   3  344.37   11.80
   1   3  -3  365.66   11.60
   1   3  -3  340.27   11.70
  -1   3   3  352.26   11.90
   1   3  -3  377.66   11.30
  -1   3   3  368.26   11.30
   0  -3   3 1893.61   44.00
   0  -3   3 1814.82   42.70
   0  -3   3 1740.83   43.10
   0  -3  -3 1833.62   43.20
   0  -3   3 1918.51   43.40
   0   3  -3 1815.82   43.90
   0   3  -3 1846.62   43.00
   0   3  -3 1870.51   42.70
   0   3   3 1910.21   43.60
   0   3  -3 1937.41   43.60
   0   3   3 1900.71   43.50
   1  -3   3 2032.50   47.70
  -1  -3  -3 2070.19   46.70
   1  -3   3 2064.99   46.70
  -1  -3  -3 2073.99   46.40
  -1  -3  -3 2133.99   46.80
   1  -3   3 1986.00   45.90
  -1   3  -3 2091.99   47.80
  -1   3  -3 2049.09   46.10
   1   3   3 2087.49   47.00
   1   3   3 1969.00   46.80
   2  -3   3 1826.52   41.60
  -2  -3  -3 1893.91   44.10
  -2  -3  -3 1979.90   41.90
   2  -3   3 1760.52   44.00
  -2  -3  -3 1903.71   41.80
   2   3   3 1856.01   44.10
   2   3   3 1877.41   43.00
   2   3   3 1875.31   43.00
  -2   3  -3 1890.01   41.80
  -2   3  -3 1895.51   44.30
  -3  -3  -3   59.79    2.40
   3  -3   3   61.69    3.00
  -3  -3  -3   58.19    4.60
   3  -3   3   64.09    4.50
  -3  -3  -3   58.49    2.40
   3   3   3   48.70    3.60
   3   3   3   59.99    4.80
   3   3   3   54.69    3.70
  -3   3  -3   57.29    4.30
   4  -3   3    7.80    1.40
   4  -3   3    5.50    1.60
   4  -3   3    6.20    2.00
  -4  -3  -3    7.70    2.40
   4   3   3   11.10    2.20
   4   3   3    5.90    2.20
   4   3   3    9.80    1.90
  -4   3  -3    8.40    2.30
  -5  -3  -3  165.18    9.70
   5  -3   3  149.09    5.70
   5  -3   3  153.88    7.00
   5  -3   3  155.88    7.60
   5   3   3  153.48    6.00
  -5   3  -3  159.68    7.60
   5   3   3  171.68   10.00
   5   3   3  150.18    7.40
  -6  -3  -3  440.46   19.00
   6  -3   3  456.65   15.20
   6  -3   3  451.05   13.10
   6  -3   3  462.35   19.50
   6  -3   3  493.55   15.60
   6   3   3  473.05   19.40
  -6   3  -3  481.75   15.40
   6   3   3  452.15   12.30
   6   3   3  471.75   15.80
   6   3   3  451.95   13.00
   7  -3   3   22.60    2.90
  -7  -3  -3   38.30    6.80
   7  -3   3   26.70    4.00
   7  -3   3   26.40    3.00
   7  -3   3   16.60    4.60
   7  -3   3   29.70    4.20
  -7   3  -3   28.10    3.80
   7   3   3   19.40    3.70
   7   3   3   29.50    6.20
   8  -3   3  703.13   19.80
   8  -3   3  746.93   24.20
   8  -3   3  737.43   29.40
   8  -3   3  753.92   20.30
   8  -3   3  750.42   21.60
   8   3   3  743.83   24.30
   8   3   3  736.93   29.10
   9  -3   3  153.88    7.50
   9  -3   3  142.99    7.10
   9  -3   3  148.49    9.90
   9  -3   3  133.69    6.90
   9  -3   3  161.48   13.60
   9   3   3  150.48   10.00
   9   3   3  135.29   12.60
   9   3   3  136.79   10.60
  10  -3   3  873.61   23.90
  10  -3   3  928.81   36.90
  10  -3   3  881.61   24.20
  10  -3   3  917.01   23.50
  10  -3   3  891.21   30.30
  10   3   3  890.21   36.20
  10   3   3  863.41   31.10
  10   3   3  887.01   30.30
  11  -3   3   51.29    8.20
  11  -3   3   48.70    4.80
  11  -3   3   53.99    4.80
  11  -3   3   34.90    8.30
  11   3   3   51.09   10.10
  11   3   3   54.89    8.40
  11   3   3   48.50    8.00
  12  -3   3  101.39   11.50
  12  -3   3  111.49   15.40
  12  -3   3  110.69    6.10
  12  -3   3   97.99    5.90
  12   3   3  126.99   12.10
  12   3   3  104.09   15.20
  12   3   3   76.19   10.20
  13  -3   3    2.40    6.00
  13  -3   3    6.60    6.10
  13   3   3   -5.60    5.20
  13   3   3   -1.20    6.50
  13   3   3    2.10    6.40
  13  -4  -3    3.10    5.50
  13  -4  -3    1.50    2.60
  13  -4  -3   24.50    7.40
  13   4  -3   -7.70    6.10
  13   4  -3    1.50    5.70
  12  -4  -3  165.18   17.00
  12  -4  -3  135.59   14.50
  12  -4  -3  117.39    7.40
 -12  -4   3  128.89    7.00
 -12  -4   3  134.29    7.40
  12   4  -3  131.79   14.50
  12   4  -3  144.39   16.20
  12   4  -3  126.69   13.50
 -11  -4   3    9.60    4.00
  11  -4  -3    8.90    3.00
  11  -4  -3    8.40    5.60
  11  -4  -3   17.80    6.30
  11   4  -3    6.30    5.50
  11   4  -3    9.50    4.70
  11   4  -3   11.80    6.40
 -11   4   3    7.50    3.00
 -10  -4   3   54.49    9.50
  10  -4  -3   57.09   10.80
 -10  -4   3   63.09    7.10
  10  -4  -3   56.29    9.20
  10  -4  -3   68.59    5.40
  10   4  -3   61.19    9.30
  10   4  -3   54.09    9.80
  10   4  -3   59.29    9.10
 -10   4   3   56.19    6.20
 -10   4   3   54.09    4.70
   9  -4  -3    6.00    2.30
   9  -4  -3   -2.60    2.40
   9  -4  -3    3.30    3.60
  -9  -4   3   16.80    5.10
  -9  -4   3    2.60    3.10
  -9   4   3    6.20    2.40
   9   4  -3    7.20    4.20
   9   4  -3    2.30    3.60
  -9   4   3    0.10    2.40
   9   4  -3    2.60    3.60
  -8  -4   3  507.55   19.90
   8  -4  -3  542.25   24.60
   8  -4  -3  519.25   16.10
  -8  -4   3  497.85   23.60
   8  -4  -3  524.35   22.80
   8   4  -3  530.95   24.30
   8   4  -3  529.05   22.70
  -8   4   3  537.55   17.30
  -8   4   3  516.95   19.10
   8   4  -3  510.25   21.40
  -7  -4   3   60.39    8.70
   7  -4  -3   69.69    7.80
   7  -4  -3   68.99    4.70
   7  -4  -3   46.10    7.00
  -7  -4   3   64.19    6.60
  -7   4   3   69.79    6.50
   7   4  -3   61.89    9.30
  -7   4   3   57.69    5.00
   7   4  -3   65.69    7.00
   7   4  -3   67.69    7.50
  -6  -4   3 3214.38   80.59
  -6  -4   3 3199.48   77.69
   6  -4  -3 3171.58   71.59
   6  -4  -3 3223.68   79.29
  -6  -4   3 3245.38   69.49
  -6   4   3 3243.28   74.19
  -6   4   3 3267.77   71.69
   6   4  -3 3157.38   77.99
   6   4  -3 3198.18   79.19
  -6   4   3 3184.78   76.49
   6   4  -3 3244.68   81.09
   5  -4  -3    4.80    2.60
   5  -4  -3    2.10    1.40
  -5  -4   3    2.70    2.50
  -5  -4   3    3.90    2.30
  -5  -4   3    0.80    1.00
   5   4  -3    2.20    2.20
   5   4  -3    7.50    3.10
  -5   4   3    1.60    1.30
  -5   4   3    0.90    1.30
  -5   4   3    3.10    2.20
   5   4  -3    4.20    2.40
  -4  -4   3 1716.43   40.10
   4  -4  -3 1751.32   40.30
  -4  -4   3 1814.82   45.30
  -4  -4   3 1674.33   45.50
   4  -4  -3 1706.13   45.20
   4   4  -3 1763.62   45.50
   4   4  -3 1659.93   44.30
  -4   4   3 1712.93   42.70
   4   4  -3 1769.72   40.40
  -4   4   3 1785.62   40.30
  -4   4   3 1704.23   44.10
   3  -4  -3  213.58   10.40
   3  -4  -3  225.78    8.10
  -3  -4   3  220.18   10.20
  -3  -4   3  236.28   10.90
  -3  -4   3  230.28   10.70
  -3  -4   3  235.88    8.50
  -3   4   3  217.68    9.30
   3   4  -3  216.98   10.50
   3   4  -3  216.48    8.30
   3   4  -3  216.78   10.40
   3   4  -3  210.18   10.00
  -3   4   3  212.08    9.90
  -3   4   3  220.38    8.00
  -2  -4   3   40.40    4.10
   2  -4  -3   48.60    4.40
  -2  -4   3   48.90    3.70
  -2  -4   3   57.59    4.90
   2  -4  -3   52.29    4.20
  -2  -4   3   49.50    4.50
   2   4  -3   56.59    3.90
  -2   4   3   48.20    4.40
  -2   4   3   52.19    4.10
  -2   4   3   50.79    3.60
   2   4  -3   50.89    4.50
   2   4  -3   57.39    4.70
   2   4  -3   54.59    4.70
  -1  -4   3  150.28    7.70
   1  -4  -3  160.88    7.70
  -1  -4   3  155.08    7.70
  -1  -4   3  153.08    7.20
  -1  -4   3  160.28    7.10
   1   4  -3  148.29    7.40
   1   4  -3  159.68    7.30
  -1   4   3  145.79    7.10
   1   4  -3  140.99    7.50
  -1   4   3  167.48    7.80
   1   4  -3  161.28    7.10
  -1   4   3  161.98    7.10
   0  -4   3   57.69    3.90
   0  -4  -3   54.59    4.10
   0  -4   3   60.19    4.60
   0  -4  -3   55.19    4.10
   0  -4   3   61.79    4.40
   0   4  -3   59.69    4.70
   0   4   3   63.59    4.40
   0   4  -3   61.09    4.30
   0   4  -3   56.79    3.90
   0   4  -3   58.99    4.30
   0   4   3   49.70    4.00
   1  -4   3 1763.42   41.80
  -1  -4  -3 1691.53   40.50
   1  -4   3 1645.14   40.80
   1  -4   3 1601.64   39.20
  -1  -4  -3 1738.53   41.00
  -1  -4  -3 1801.12   41.30
   1   4   3 1729.13   41.20
   1   4   3 1712.73   41.20
  -1   4  -3 1736.93   39.40
   1   4   3 1716.63   41.10
  -1   4  -3 1749.12   41.60
  -2  -4  -3 3512.45   77.89
  -2  -4  -3 3673.93   78.29
  -2  -4  -3 3564.64   79.89
   2  -4   3 3476.65   79.89
   2  -4   3 3480.15   76.39
   2   4   3 3410.26   78.99
   2   4   3 3579.04   79.09
   2   4   3 3555.54   78.89
   2   4   3 3542.05   80.09
  -2   4  -3 3658.53   76.79
  -2   4  -3 3503.85   79.79
  -3  -4  -3   91.89    6.10
  -3  -4  -3   88.59    4.50
   3  -4   3   86.59    3.60
   3  -4   3   79.69    5.50
  -3  -4  -3   87.19    4.40
   3   4   3   84.69    6.10
  -3   4  -3   83.79    3.70
  -3   4  -3   87.89    5.70
   3   4   3   94.99    5.50
   3   4   3   89.29    5.00
   3   4   3   87.49    5.30
  -4  -4  -3 3214.88   68.39
   4  -4   3 3087.89   70.99
  -4  -4  -3 3184.78   68.49
  -4  -4  -3 3179.88   75.09
   4  -4   3 3211.58   73.09
   4  -4   3 3118.29   67.39
   4   4   3 3230.88   75.39
  -4   4  -3 3170.08   72.69
   4   4   3 3171.28   70.39
   4   4   3 3084.29   71.89
   5  -4   3  175.38    8.10
   5  -4   3  173.58    8.70
  -5  -4  -3  180.18   10.50
   5  -4   3  168.98    5.20
   5   4   3  182.98    8.70
   5   4   3  169.68    6.90
   5   4   3  192.18   10.90
  -5   4  -3  182.88    8.80
   6  -4   3 1130.89   30.50
   6  -4   3 1102.29   30.10
   6  -4   3 1067.69   24.90
  -6  -4  -3 1103.79   35.90
   6   4   3 1135.29   35.00
   6   4   3 1068.39   26.40
   6   4   3 1132.89   30.90
  -6   4  -3 1132.59   30.20
   7  -4   3    7.80    3.70
   7  -4   3    4.00    1.20
   7  -4   3    3.80    2.00
   7  -4   3    7.70    1.40
  -7  -4  -3    4.40    3.30
   7  -4   3    4.50    2.20
  -7   4  -3   14.90    3.20
   7   4   3    6.00    3.30
   7   4   3    7.50    3.40
   8  -4   3  259.27    8.00
   8  -4   3  263.07    9.20
   8  -4   3  281.87   11.70
   8  -4   3  272.17   16.60
  -8  -4  -3  259.17   15.70
   8  -4   3  266.87   13.00
   8   4   3  260.37   13.10
  -8   4  -3  266.77   11.40
   8   4   3  258.37   16.10
   9  -4   3   23.20    4.00
   9  -4   3   24.10    7.00
   9  -4   3   25.50    2.40
   9  -4   3   14.00    4.80
   9   4   3   15.70    4.70
   9   4   3   20.20    5.50
   9   4   3   27.80    5.60
  10  -4   3   84.29    6.10
  10  -4   3   62.29    8.70
  10  -4   3   71.79   11.00
  10   4   3   70.09    8.70
  10   4   3   82.49   11.30
  10   4   3   86.39   10.90
  11  -4   3    7.40    4.70
  11  -4   3    4.20    4.90
  11   4   3   -3.70    4.40
  11   4   3   10.80    5.00
  11   4   3   10.10    4.90
  12  -4   3  311.77   22.30
  12  -4   3  281.27   17.80
  12   4   3  302.17   18.60
  12   4   3  277.87   17.30
  12   4   3  307.47   22.30
  13  -4   3    9.60    7.20
  13  -4   3   30.20    8.60
  13   4   3   17.70    6.80
  13   4   3   22.40    8.80
  13  -5  -3   20.40    8.40
  13  -5  -3   23.60    8.70
  13   5  -3   24.00    8.70
  13   5  -3   28.10    9.60
 -12  -5   3  276.97   11.40
  12  -5  -3  329.47   21.70
  12  -5  -3  285.57   22.20
 -12  -5   3  285.67   11.80
  12   5  -3  291.97   22.10
  12   5  -3  277.77   19.60
  12   5  -3  303.87   23.10
  11  -5  -3  140.59   15.40
 -11  -5   3  137.89    9.80
  11  -5  -3  139.29    6.30
  11  -5  -3  133.69   14.20
  11   5  -3  169.18   16.20
  11   5  -3  143.69   13.30
 -11   5   3  157.58    8.40
  11   5  -3  127.29   13.30
 -11   5   3  146.49    7.90
 -10  -5   3  642.34   30.70
  10  -5  -3  683.53   19.00
  10  -5  -3  793.52   31.70
 -10  -5   3  686.83   27.90
  10  -5  -3  686.63   31.90
 -10   5   3  721.03   21.80
  10   5  -3  691.93   29.80
 -10   5   3  717.73   23.10
  10   5  -3  707.23   32.40
  10   5  -3  687.93   28.40
   9  -5  -3  523.05   25.70
   9  -5  -3  501.25   23.60
   9  -5  -3  494.95   14.80
   9   5  -3  519.15   22.90
  -9   5   3  502.05   18.90
  -9   5   3  499.95   17.40
   9   5  -3  480.15   24.80
   9   5  -3  480.85   23.20
   8  -5  -3  664.23   26.60
   8  -5  -3  645.84   27.70
  -8  -5   3  615.84   27.00
   8  -5  -3  636.94   17.70
  -8  -5   3  634.44   23.90
  -8   5   3  634.44   22.30
  -8   5   3  650.43   20.90
   8   5  -3  673.53   25.70
   8   5  -3  633.24   25.90
   8   5  -3  614.94   27.30
   7  -5  -3   85.59    5.00
  -7  -5   3   87.09    7.90
   7  -5  -3   83.19    9.00
  -7  -5   3   99.19    9.50
   7  -5  -3   96.39    9.20
   7   5  -3  101.69    9.30
  -7   5   3   85.99    6.50
   7   5  -3   86.09    8.50
  -7   5   3   96.29    7.40
   7   5  -3   91.49    9.60
   6  -5  -3  212.08   12.70
  -6  -5   3  220.18   12.00
  -6  -5   3  217.28    7.60
   6  -5  -3  203.98    7.90
  -6  -5   3  242.48   13.90
   6   5  -3  202.48   12.00
  -6   5   3  226.68   10.60
  -6   5   3  217.08   11.40
   6   5  -3  216.28   12.70
   6   5  -3  215.88   13.50
  -6   5   3  222.28    8.10
  -5  -5   3   13.50    2.30
  -5  -5   3   12.20    3.40
   5  -5  -3    6.80    3.00
   5  -5  -3   15.30    2.30
  -5  -5   3   11.30    3.50
  -5   5   3   10.00    1.90
   5   5  -3    5.80    2.90
   5   5  -3   12.10    3.60
   5   5  -3    5.50    2.60
  -5   5   3   12.20    3.30
  -5   5   3   10.60    2.80
   4  -5  -3 1065.19   32.70
  -4  -5   3 1112.29   28.00
  -4  -5   3 1070.09   32.80
  -4  -5   3 1115.39   32.30
   4  -5  -3 1087.59   30.50
   4   5  -3 1137.49   32.70
  -4   5   3 1108.09   27.10
  -4   5   3 1110.99   30.30
  -4   5   3 1132.79   31.70
   4   5  -3 1122.19   33.30
   4   5  -3 1083.29   28.00
   4   5  -3 1133.69   32.10
  -3  -5   3  158.58    9.30
  -3  -5   3  156.48    9.10
   3  -5  -3  149.39    8.90
   3  -5  -3  157.98    8.30
  -3  -5   3  164.78    7.30
  -3   5   3  157.78    6.70
   3   5  -3  146.69    8.80
   3   5  -3  139.49    8.90
  -3   5   3  158.68    8.80
  -3   5   3  160.88    8.30
   3   5  -3  155.48    7.30
   3   5  -3  144.29    8.50
   2  -5  -3 1338.97   36.20
   2  -5  -3 1403.06   37.50
  -2  -5   3 1519.05   38.20
  -2  -5   3 1419.06   37.60
  -2  -5   3 1366.56   35.00
  -2  -5   3 1365.76   36.50
   2   5  -3 1363.66   37.60
   2   5  -3 1470.55   35.50
  -2   5   3 1471.05   36.60
  -2   5   3 1418.06   37.10
   2   5  -3 1421.06   37.30
   2   5  -3 1419.36   36.60
  -2   5   3 1415.26   34.60
  -1  -5   3  599.94   19.30
   1  -5  -3  608.84   19.30
  -1  -5   3  582.04   19.40
  -1  -5   3  597.24   18.10
  -1  -5   3  598.84   18.40
  -1   5   3  621.44   18.80
   1   5  -3  630.54   18.40
   1   5  -3  619.94   20.00
   1   5  -3  623.04   19.30
   1   5  -3  622.94   18.50
  -1   5   3  595.14   19.00
   0  -5   3  912.31   26.60
   0  -5  -3  923.51   25.60
   0  -5   3  928.31   25.80
   0  -5   3  929.41   25.30
   0  -5  -3  891.81   25.30
   0  -5  -3  916.81   25.60
   0  -5   3  918.01   24.30
   0   5  -3  931.31   24.40
   0   5  -3  956.70   25.50
   0   5  -3  891.71   26.60
   0   5  -3  902.11   25.40
   0   5   3  949.90   25.90
   0   5   3  941.71   25.40
   1  -5   3  743.13   19.70
   1  -5   3  751.42   21.70
   1  -5   3  710.83   21.60
  -1  -5  -3  768.52   21.80
   1  -5   3  732.63   22.90
  -1  -5  -3  723.93   21.60
  -1  -5  -3  764.62   21.40
  -1   5  -3  755.32   19.70
   1   5   3  762.52   22.20
   1   5   3  752.42   21.30
   1   5   3  753.72   21.80
  -2  -5  -3 2056.99   50.29
   2  -5   3 2067.19   50.19
  -2  -5  -3 2159.88   49.20
   2  -5   3 1977.80   46.20
  -2  -5  -3 2030.80   48.70
   2   5   3 2083.79   49.99
   2   5   3 2093.79   49.70
   2   5   3 2036.40   50.39
   2   5   3 2107.29   49.10
  -2   5  -3 2082.79   46.40
  -2   5  -3 2024.20   49.90
   3  -5   3  225.68    7.00
  -3  -5  -3  226.68    9.10
   3  -5   3  232.18   10.50
  -3  -5  -3  238.48    9.10
  -3  -5  -3  233.98   10.80
   3   5   3  225.58   10.00
   3   5   3  238.68   11.20
  -3   5  -3  236.08    7.10
   3   5   3  234.38    9.30
   3   5   3  243.88   10.30
  -3   5  -3  242.58   10.50
   4  -5   3  186.88    8.80
  -4  -5  -3  203.58    7.80
  -4  -5  -3  192.38   10.40
  -4  -5  -3  201.28    7.90
   4  -5   3  212.18   10.00
   4  -5   3  188.58    5.00
   4   5   3  180.68    9.10
   4   5   3  192.08    8.10
   4   5   3  193.78   10.90
  -4   5  -3  218.78    9.90
   5  -5   3   24.90    4.20
  -5  -5  -3   21.10    2.40
   5  -5   3   28.30    4.10
  -5  -5  -3   23.10    4.90
   5   5   3   27.30    4.30
  -5   5  -3   22.70    3.80
   5   5   3   25.50    4.80
   5   5   3   25.70    3.30
   6  -5   3  169.08    9.30
  -6  -5  -3  166.98   11.20
   6  -5   3  176.88    9.80
  -6   5  -3  183.48    9.40
   6   5   3  177.18    7.10
   6   5   3  167.08   11.40
   6   5   3  179.48    9.80
  -7  -5  -3  321.97   17.00
   7  -5   3  326.17   14.50
   7  -5   3  340.17   16.30
  -7   5  -3  320.57   13.40
   7   5   3  329.07   17.40
   7   5   3  343.57   14.80
  -8  -5  -3  467.15   22.40
   8  -5   3  501.35   19.40
   8  -5   3  464.55   22.90
   8  -5   3  522.85   18.20
   8   5   3  481.45   23.00
   8   5   3  477.85   19.50
  -8   5  -3  484.05   17.50
  -9  -5  -3  198.28   14.90
   9  -5   3  246.18   17.10
   9  -5   3  236.58   13.50
   9  -5   3  235.98   11.50
   9   5   3  224.48   16.10
   9   5   3  230.28   13.40
  -9   5  -3  221.18   11.00
   9   5   3  208.98   14.40
  10  -5   3  540.85   22.70
  10  -5   3  549.25   27.80
  10   5   3  534.15   22.80
  10   5   3  509.95   24.00
  10   5   3  543.35   27.20
  11  -5   3   23.30    4.10
  11  -5   3   33.10    7.10
  11  -5   3   24.90    7.80
  11   5   3   31.00    6.90
  11   5   3   32.70    8.70
  11   5   3   24.10    7.20
  12  -5   3   37.00    8.20
  12  -5   3   36.70   10.00
  12   5   3   29.20    8.50
  12   5   3   30.60    8.70
  13  -5   3    3.20    6.20
  13  -5   3    3.80    6.50
  13   5   3    2.00    6.30
  13   5   3   17.80    7.40
  13  -6  -3   75.19   13.80
  13  -6  -3   48.60   10.60
  13   6  -3   66.29   12.50
  13   6  -3   71.09   13.10
  12  -6  -3   59.19   11.20
  12  -6  -3   47.00   11.10
 -12  -6   3   48.80    5.90
 -12   6   3   57.39    5.60
  12   6  -3   47.80   10.20
  12   6  -3   59.99   12.40
  11  -6  -3    7.00    5.70
 -11  -6   3   15.10    5.40
  11  -6  -3   28.80    7.80
 -11  -6   3   14.30    4.20
  11   6  -3    8.20    6.00
 -11   6   3   12.90    3.30
  11   6  -3   22.70    8.30
  11   6  -3   22.20    6.60
 -10  -6   3   12.20    4.50
  10  -6  -3   19.40    6.40
  10  -6  -3    6.40    5.10
 -10   6   3   16.40    3.60
 -10   6   3   11.90    3.60
  10   6  -3   11.30    5.30
  -9  -6   3   75.49   10.90
  -9  -6   3   99.09    9.10
   9  -6  -3   97.79   11.00
   9   6  -3  122.69   11.20
  -9   6   3   97.69    8.30
   9   6  -3  116.89   11.40
  -9   6   3   99.19    7.60
   8  -6  -3   54.39    8.30
   8  -6  -3   57.79    8.80
  -8  -6   3   56.79    8.40
  -8  -6   3   58.89    8.10
   8   6  -3   80.49    9.00
   8   6  -3   60.29    8.90
  -8   6   3   64.89    6.80
   8   6  -3   56.99    8.70
  -8   6   3   64.29    6.30
  -7  -6   3  974.80   22.90
  -7  -6   3  867.61   32.90
   7  -6  -3  947.01   32.70
  -7   6   3  926.91   29.20
  -7   6   3  898.61   27.70
   7   6  -3  938.41   34.20
   7   6  -3  899.71   32.10
   7   6  -3  939.21   31.90
   6  -6  -3  481.85   20.60
  -6  -6   3  455.35   21.00
  -6  -6   3  479.05   19.70
  -6  -6   3  504.05   14.70
   6   6  -3  491.05   20.40
   6   6  -3  505.75   22.10
   6   6  -3  498.65   20.80
  -6   6   3  491.45   18.00
  -6   6   3  481.05   18.70
  -6   6   3  512.75   13.80
  -5  -6   3  747.53   27.00
  -5  -6   3  767.22   25.80
   5  -6  -3  756.32   26.40
  -5  -6   3  767.42   21.00
   5  -6  -3  793.92   24.50
   5   6  -3  762.42   25.90
  -5   6   3  772.82   19.60
  -5   6   3  756.82   24.80
   5   6  -3  720.43   20.90
   5   6  -3  698.13   26.40
  -5   6   3  739.73   23.70
   5   6  -3  764.32   26.40
  -4  -6   3  240.78   12.30
   4  -6  -3  239.88   13.40
   4  -6  -3  249.28   12.80
  -4  -6   3  229.58   12.60
  -4  -6   3  232.98    9.50
  -4   6   3  219.78   10.80
   4   6  -3  233.68    9.60
   4   6  -3  220.98   11.90
  -4   6   3  230.08    8.40
   4   6  -3  218.38   11.80
   4   6  -3  233.58   12.80
  -4   6   3  241.08   11.70
  -3  -6   3 2584.34   65.29
   3  -6  -3 2633.74   65.79
  -3  -6   3 2728.63   65.09
  -3  -6   3 2588.84   60.99
   3  -6  -3 2584.74   63.29
  -3   6   3 2676.13   59.79
   3   6  -3 2665.13   61.39
   3   6  -3 2589.34   63.79
   3   6  -3 2668.73   64.69
   3   6  -3 2526.55   65.19
  -3   6   3 2618.74   63.89
  -3   6   3 2603.84   62.99
  -2  -6   3   91.59    6.90
  -2  -6   3   82.89    5.70
   2  -6  -3   86.09    6.40
   2  -6  -3   81.49    6.60
  -2  -6   3   83.49    6.90
  -2   6   3   83.09    5.50
   2   6  -3   86.39    5.80
  -2   6   3   85.59    6.30
   2   6  -3   96.59    7.40
   2   6  -3   91.09    6.60
   2   6  -3   82.59    6.70
  -2   6   3   99.29    7.10
   1  -6  -3   25.50    4.30
  -1  -6   3   30.60    4.20
   1  -6  -3   34.30    4.60
  -1  -6   3   32.90    5.40
   1  -6  -3   34.10    4.90
  -1  -6   3   24.20    4.00
   1   6  -3   29.30    4.40
   1   6  -3   37.70    4.70
  -1   6   3   37.80    4.90
   1   6  -3   40.30    4.90
   1   6  -3   30.80    4.90
  -1   6   3   33.50    4.50
   0  -6   3   33.90    4.50
   0  -6   3   25.30    3.30
   0  -6  -3   34.00    4.60
   0  -6  -3   33.30    4.90
   0  -6  -3   41.50    5.50
   0  -6   3   35.20    4.80
   0   6   3   40.00    5.20
   0   6  -3   34.80    3.70
   0   6  -3   37.40    5.00
   0   6  -3   31.50    4.90
   0   6   3   41.80    5.30
  -1  -6  -3  878.91   25.10
   1  -6   3  874.71   23.10
  -1  -6  -3  902.91   25.70
   1  -6   3  838.52   25.30
   1  -6   3  890.01   27.20
  -1  -6  -3  855.61   25.00
  -1  -6  -3  859.91   25.50
   1  -6   3  839.62   25.30
   1   6   3  881.01   25.50
  -1   6  -3  880.61   23.00
  -1   6  -3  872.01   25.30
   1   6   3  879.01   24.90
   1   6   3  866.51   26.10
   2  -6   3  177.08    7.00
  -2  -6  -3  183.88    8.80
  -2  -6  -3  178.98    9.00
   2  -6   3  187.58    9.50
  -2  -6  -3  179.88    9.40
   2   6   3  177.48    9.70
   2   6   3  185.18    9.30
  -2   6  -3  182.28    7.00
   2   6   3  171.78    8.50
  -2   6  -3  172.38    9.10
   2   6   3  186.28    9.70
  -3  -6  -3 2393.76   56.19
   3  -6   3 2293.97   56.39
   3  -6   3 2402.56   58.19
  -3  -6  -3 2415.56   55.99
  -3  -6  -3 2372.86   58.69
   3   6   3 2348.86   55.89
  -3   6  -3 2393.26   52.09
   3   6   3 2397.46   57.79
   3   6   3 2325.87   58.79
  -3   6  -3 2307.87   57.49
  -4  -6  -3  773.02   21.90
   4  -6   3  763.42   23.10
   4  -6   3  714.63   26.40
  -4  -6  -3  774.12   21.60
  -4  -6  -3  801.62   25.60
   4   6   3  749.92   21.80
  -4   6  -3  752.72   23.70
   4   6   3  780.72   25.70
   4   6   3  751.02   23.60
  -5  -6  -3 2163.28   51.09
   5  -6   3 2212.38   55.09
   5  -6   3 2196.38   54.19
  -5  -6  -3 2216.88   57.69
  -5  -6  -3 2260.87   50.99
   5   6   3 2294.27   58.29
  -5   6  -3 2121.69   54.29
   5   6   3 2130.89   51.29
   5   6   3 2068.29   58.49
   6  -6   3  280.57   13.20
  -6  -6  -3  284.77   15.20
   6  -6   3  295.27   13.30
  -6  -6  -3  303.07    9.70
  -6  -6  -3  295.17    9.70
   6   6   3  298.87   10.70
  -6   6  -3  282.57   13.00
   6   6   3  294.97   15.80
   6   6   3  306.77   13.90
   7  -6   3  354.46   15.50
   7  -6   3  356.56   15.10
  -7  -6  -3  346.27   18.00
   7   6   3  340.57   11.00
  -7   6  -3  343.67   14.60
   7   6   3  337.07   18.20
   7   6   3  333.47   15.50
  -8  -6  -3   83.29    9.50
   8  -6   3   76.79    7.80
   8  -6   3   92.89    7.70
   8   6   3   81.39   10.80
  -8   6  -3   89.39    7.30
   8   6   3   88.79    8.30
  -9  -6  -3   10.60    5.60
   9  -6   3    6.20    3.00
   9  -6   3   11.30    4.20
   9   6   3    2.20    3.40
  -9   6  -3    9.60    3.10
   9   6   3    7.10    3.80
   9   6   3    8.30    4.60
  10  -6   3   11.00    3.90
  10  -6   3   13.30    5.00
 -10  -6  -3   17.30    6.30
  10  -6   3   15.30    6.50
  10   6   3   13.20    7.30
  10   6   3   11.10    5.50
 -10   6  -3   16.20    4.10
  10   6   3   14.60    5.30
  11  -6   3  169.88   16.20
  11  -6   3  156.28   13.10
  11  -6   3  154.08    9.60
  11   6   3  140.59   13.70
  11   6   3  163.68   16.10
  11   6   3  146.99   13.10
  12  -6   3   66.29   11.50
  12  -6   3   77.09   11.20
  12   6   3   82.79   11.40
  12   6   3   88.79   14.10
  12  -7  -3    9.20    6.30
  12  -7  -3   12.50    6.90
 -12  -7   3   21.20    5.20
 -12  -7   3   29.50    5.10
  12   7  -3   20.00    8.00
  12   7  -3   21.90    8.40
 -12   7   3   16.60    4.50
 -11  -7   3  483.35   20.60
 -11  -7   3  438.56   18.60
  11  -7  -3  495.25   28.40
  11  -7  -3  490.75   26.60
  11   7  -3  479.85   25.80
 -11   7   3  478.55   26.70
  11   7  -3  484.15   28.30
  10  -7  -3    5.40    4.40
 -10  -7   3   18.40    4.80
  10  -7  -3   20.20    7.70
 -10   7   3    4.00    3.40
  10   7  -3   15.90    6.00
  10   7  -3    5.90    4.90
  10   7  -3    2.60    5.10
 -10   7   3    7.10    3.40
   9  -7  -3 1174.28   42.50
   9  -7  -3 1075.19   39.50
  -9  -7   3 1095.39   41.40
  -9  -7   3 1114.19   35.50
   9   7  -3 1035.10   38.60
  -9   7   3 1081.69   32.80
  -9   7   3 1107.49   33.30
   9   7  -3 1058.89   38.30
   9   7  -3 1084.69   41.70
  -8  -7   3    3.40    3.70
   8  -7  -3    4.00    3.90
  -8  -7   3    7.60    4.00
   8   7  -3    0.90    3.60
  -8   7   3    4.60    5.00
  -8   7   3    2.60    2.90
   8   7  -3    6.10    4.00
   8   7  -3   10.40    4.50
  -7  -7   3  219.08   14.90
   7  -7  -3  209.48   14.00
  -7  -7   3  243.78   13.90
  -7  -7   3  229.08    8.70
  -7   7   3  233.98   12.80
   7   7  -3  212.48   14.80
   7   7  -3  217.58   14.20
   7   7  -3  221.78   14.10
  -7   7   3  221.88   12.10
  -6  -7   3    1.90    2.40
   6  -7  -3    2.10    3.10
  -6  -7   3    3.70    3.30
   6  -7  -3    1.80    2.20
  -6  -7   3    3.40    1.60
   6   7  -3    3.60    1.90
   6   7  -3    5.60    3.80
   6   7  -3   -4.80    2.30
  -6   7   3    6.60    2.80
   6   7  -3    2.90    3.30
  -6   7   3    2.80    1.30
  -6   7   3    1.30    2.10
   5  -7  -3   32.90    5.30
  -5  -7   3   36.10    3.80
  -5  -7   3   36.50    6.80
  -5  -7   3   26.70    5.20
   5  -7  -3   28.00    5.60
  -5   7   3   28.20    2.80
   5   7  -3   31.30    5.50
   5   7  -3   30.80    6.20
   5   7  -3   29.50    4.10
  -5   7   3   33.90    5.40
   5   7  -3   25.70    5.40
  -5   7   3   28.50    5.20
   4  -7  -3  328.57   14.50
   4  -7  -3  334.77   15.80
  -4  -7   3  328.17   15.30
  -4  -7   3  332.27   12.60
   4   7  -3  314.67   12.50
  -4   7   3  331.07   14.30
  -4   7   3  324.97   14.60
  -4   7   3  337.87   11.10
   4   7  -3  326.97   16.20
   4   7  -3  335.47   15.60
   3  -7  -3 1195.88   35.20
  -3  -7   3 1188.08   31.70
  -3  -7   3 1196.28   35.90
  -3  -7   3 1154.58   34.80
   3  -7  -3 1203.88   34.00
  -3   7   3 1185.68   30.30
   3   7  -3 1142.69   31.70
   3   7  -3 1181.58   34.20
   3   7  -3 1186.98   34.80
  -3   7   3 1139.39   33.90
  -3   7   3 1210.18   33.70
   2  -7  -3  299.17   13.30
   2  -7  -3  300.47   13.90
  -2  -7   3  304.17   14.00
  -2  -7   3  313.07   12.60
  -2  -7   3  314.37   14.60
   2   7  -3  335.87   13.70
   2   7  -3  295.07   13.70
   2   7  -3  296.27   12.40
  -2   7   3  310.17   13.30
  -2   7   3  321.67   14.00
  -1  -7   3 4042.60   92.59
   1  -7  -3 4101.29   94.59
  -1  -7   3 4158.38   94.79
   1  -7  -3 4028.40   99.09
  -1  -7   3 3955.50   95.19
   1   7  -3 3995.80   96.39
   1   7  -3 4079.39   92.59
   1   7  -3 4049.59   92.29
  -1   7   3 3963.20   92.99
  -1   7   3 4061.59   93.89
   1   7  -3 4069.99   94.19
   0  -7   3   45.90    4.90
   0  -7  -3   52.79    5.50
   0  -7   3   35.60    5.20
   0  -7  -3   49.99    5.50
   0  -7  -3   57.49    5.50
   0  -7   3   54.99    5.70
   0  -7  -3   49.00    5.10
   0   7   3   49.10    5.30
   0   7  -3   53.09    4.80
   0   7   3   52.79    5.10
   0   7  -3   48.90    5.00
  -1  -7  -3 1663.63   44.00
   1  -7   3 1728.83   45.10
   1  -7   3 1693.33   46.90
  -1  -7  -3 1760.52   45.10
  -1  -7  -3 1731.53   45.30
  -1  -7  -3 1748.63   44.70
  -1   7  -3 1720.73   41.80
   1   7   3 1739.73   44.20
   1   7   3 1745.03   45.10
  -1   7  -3 1735.73   44.70
   1   7   3 1738.73   46.10
  -2  -7  -3  616.94   20.10
   2  -7   3  595.74   20.70
  -2  -7  -3  598.74   20.30
  -2  -7  -3  615.94   20.00
  -2  -7  -3  607.74   21.10
  -2   7  -3  626.44   20.90
   2   7   3  641.14   21.70
  -2   7  -3  635.74   17.40
   2   7   3  609.14   20.70
   2   7   3  604.14   19.70
   2   7   3  603.74   21.40
   3  -7   3  407.06   15.50
  -3  -7  -3  423.16   16.90
  -3  -7  -3  407.96   15.00
   3  -7   3  404.16   16.10
  -3  -7  -3  411.06   15.30
  -3   7  -3  393.76   11.50
  -3   7  -3  394.26   15.70
   3   7   3  386.86   14.50
   3   7   3  387.76   16.70
   4  -7   3  198.88   10.70
  -4  -7  -3  166.58   10.60
   4  -7   3  189.88   10.20
  -4  -7  -3  180.08    9.00
  -4  -7  -3  177.28    9.20
  -4   7  -3  179.68   10.10
   4   7   3  164.88    8.60
   4   7   3  196.18   10.70
  -4   7  -3  181.28    5.20
   4   7   3  187.18   11.30
   5  -7   3   88.99    7.50
  -5  -7  -3   84.69    6.00
  -5  -7  -3   77.99    7.60
  -5  -7  -3   88.89    6.00
   5   7   3   90.19    7.50
   5   7   3   84.39    5.80
  -5   7  -3   83.19    7.00
   5   7   3   83.09    8.20
   6  -7   3   19.70    4.40
  -6  -7  -3   20.50    3.20
  -6  -7  -3   20.30    5.30
  -6  -7  -3   20.80    3.40
   6  -7   3   20.00    4.40
   6   7   3   22.90    5.70
   6   7   3   18.20    4.40
  -6   7  -3   19.30    4.10
   6   7   3   19.90    3.40
  -7  -7  -3  831.02   31.40
  -7  -7  -3  846.32   21.30
  -7  -7  -3  880.61   25.90
   7  -7   3  842.72   27.80
   7  -7   3  883.81   28.80
   7   7   3  817.82   22.70
   7   7   3  880.81   32.20
   7   7   3  849.32   28.70
  -7   7  -3  799.42   32.20
   8  -7   3   30.20    6.20
   8  -7   3   27.40    5.20
  -8  -7  -3   39.40    7.80
   8   7   3   30.90    6.00
   8   7   3   28.10    6.50
  -8   7  -3   34.70    5.90
   9  -7   3  761.32   32.70
   9  -7   3  774.62   28.30
  -9  -7  -3  705.93   31.10
   9  -7   3  732.03   25.60
   9   7   3  739.33   28.00
   9   7   3  729.13   30.00
  -9   7  -3  718.63   24.90
  10  -7   3   73.69    7.50
  10  -7   3  100.79   14.10
  10  -7   3  104.19   10.20
  10   7   3   84.59   13.10
 -10   7  -3   76.69    8.50
  10   7   3   87.89   10.00
  10   7   3   82.69   11.40
  11  -7   3  228.88   12.80
  11  -7   3  219.28   18.80
  11  -7   3  224.18   16.10
  11   7   3  243.28   19.30
  11   7   3  192.58   17.10
  12  -7   3    1.50    5.40
  12  -7   3   -0.30    5.70
  12   7   3    3.80    5.50
  12   7   3   -3.20    5.20
 -12  -8   3    6.10    4.90
 -12  -8   3    6.90    4.20
  12  -8  -3   28.20    9.10
  12  -8  -3   -1.50    7.90
  12   8  -3   20.40    7.90
 -12   8   3    9.60    4.40
  12   8  -3    9.90    7.70
 -11  -8   3    2.90    4.60
  11  -8  -3    3.40    5.60
 -11  -8   3   11.40    4.40
  11  -8  -3    7.90    6.40
  11   8  -3   12.70    6.80
  11   8  -3    6.50    5.50
 -11   8   3   11.30    4.40
 -10  -8   3   -3.30    3.90
  10  -8  -3   -1.60    4.70
 -10  -8   3    2.20    3.50
  10  -8  -3    1.40    4.10
  10   8  -3   -1.20    4.50
  10   8  -3    0.00    4.10
  10   8  -3  -10.00    4.60
 -10   8   3   -3.10    2.70
   9  -8  -3  214.88   16.20
  -9  -8   3  193.58   16.10
  -9  -8   3  188.48   13.40
   9  -8  -3  206.18   16.60
  -9   8   3  179.78   11.50
  -9   8   3  203.38   12.20
   9   8  -3  181.28   15.90
   9   8  -3  202.38   26.30
   9   8  -3  201.68   15.30
   8  -8  -3   82.89   10.90
  -8  -8   3   91.29    5.00
  -8  -8   3   65.69   11.80
  -8  -8   3   75.69    9.40
  -8   8   3   80.29    8.90
   8   8  -3   85.49   11.80
   8   8  -3   67.89    9.70
  -8   8   3   86.19    8.00
   8   8  -3   92.99   11.70
   7  -8  -3  577.64   22.30
  -7  -8   3  538.95   25.50
   7  -8  -3  653.63   26.40
  -7  -8   3  591.24   17.70
  -7  -8   3  579.94   23.70
   7   8  -3  527.55   24.00
   7   8  -3  570.94   24.70
  -7   8   3  591.24   22.10
   7   8  -3  572.94   26.30
  -7   8   3  600.64   22.50
   6  -8  -3   41.10    6.20
  -6  -8   3   45.80    7.40
  -6  -8   3   44.40    4.40
  -6  -8   3   47.20    8.30
   6  -8  -3   39.00    6.80
   6   8  -3   41.80    4.40
   6   8  -3   43.80    7.20
  -6   8   3   46.10    3.00
  -6   8   3   53.29    7.20
  -6   8   3   39.60    6.30
   6   8  -3   56.09    9.70
   6   8  -3   45.80    7.30
   5  -8  -3 1939.91   50.89
  -5  -8   3 1834.02   51.99
  -5  -8   3 1855.51   46.50
  -5  -8   3 1809.32   53.49
   5  -8  -3 1954.50   53.39
   5   8  -3 1827.82   46.70
  -5   8   3 1922.71   43.40
   5   8  -3 1896.31   54.39
   5   8  -3 1799.12   51.69
  -5   8   3 1872.81   50.69
   5   8  -3 1871.31   52.39
  -4  -8   3  195.28   12.60
   4  -8  -3  197.88   11.40
  -4  -8   3  196.18   14.30
   4  -8  -3  187.68   12.00
  -4  -8   3  204.68    9.90
   4   8  -3  187.38    9.70
   4   8  -3  191.58   11.70
  -4   8   3  197.38   11.50
  -4   8   3  193.58   11.20
  -4   8   3  207.38    8.50
   4   8  -3  184.58   12.40
   4   8  -3  193.78   12.20
  -3  -8   3 1175.18   33.40
   3  -8  -3 1177.78   35.00
  -3  -8   3 1213.28   36.60
  -3  -8   3 1111.09   40.40
   3  -8  -3 1200.48   36.50
   3   8  -3 1215.88   37.60
   3   8  -3 1241.28   36.50
  -3   8   3 1231.28   31.60
  -3   8   3 1156.68   34.50
  -3   8   3 1206.68   35.40
   3   8  -3 1185.68   33.10
   3   8  -3 1225.08   36.00
  -2  -8   3    2.10    2.30
   2  -8  -3    3.30    2.40
   2  -8  -3    3.40    2.40
  -2  -8   3    1.20    2.10
  -2  -8   3    2.10    2.10
   2   8  -3    5.60    2.40
  -2   8   3   -0.30    1.30
   2   8  -3    7.40    3.30
   2   8  -3    0.90    2.20
   2   8  -3    5.30    2.80
  -2   8   3    5.40    2.70
   1  -8  -3   26.20    4.90
  -1  -8   3   22.30    4.50
  -1  -8   3   29.00    5.00
   1  -8  -3   39.90    6.20
  -1  -8   3   31.50    4.80
  -1   8   3   37.10    5.60
   1   8  -3   27.40    4.40
   1   8  -3   20.80    3.90
   1   8  -3   33.10    5.60
  -1   8   3   23.80    4.00
   1   8  -3   30.00    5.60
   0  -8  -3   69.29    6.30
   0  -8   3   82.99    6.70
   0  -8   3   76.39    7.40
   0  -8   3   64.39    6.70
   0  -8  -3   78.69    7.20
   0  -8  -3   74.99    6.70
   0  -8  -3   81.39    7.00
   0   8   3   70.59    6.80
   0   8  -3   81.39    6.10
  -1  -8  -3  142.49    9.30
  -1  -8  -3  128.69    9.00
   1  -8   3  159.08   10.60
  -1  -8  -3  143.39    8.80
   1  -8   3  124.99    9.00
   1  -8   3  148.79    9.20
  -1  -8  -3  140.19    9.00
   1   8   3  135.69    9.00
  -1   8  -3  152.08    7.70
   1   8   3  149.29    8.80
  -1   8  -3  148.39    9.00
  -2  -8  -3  293.77   14.00
   2  -8   3  311.17   13.70
  -2  -8  -3  292.67   13.50
   2  -8   3  256.57   14.30
  -2  -8  -3  274.67   12.90
   2  -8   3  279.27   13.30
   2   8   3  297.07   14.50
  -2   8  -3  296.97   10.60
   2   8   3  285.47   12.60
  -2   8  -3  276.37   13.10
  -3  -8  -3 2265.87   57.19
   3  -8   3 2260.17   58.19
   3  -8   3 2332.87   57.89
  -3  -8  -3 2231.08   59.19
  -3  -8  -3 2319.67   57.29
  -3   8  -3 2210.58   57.69
   3   8   3 2230.58   55.89
  -3   8  -3 2323.17   51.59
   3   8   3 2269.17   59.79
   3   8   3 2308.37   58.89
  -4  -8  -3  159.58    9.20
   4  -8   3  149.49    9.90
   4  -8   3  129.49    9.00
  -4  -8  -3  129.69    8.30
   4   8   3  142.89    9.90
  -4   8  -3  149.19    5.20
   4   8   3  145.19   10.30
   4   8   3  130.69    7.90
  -5  -8  -3 1375.86   37.80
   5  -8   3 1438.96   40.40
  -5  -8  -3 1463.05   37.80
  -5  -8  -3 1358.66   42.10
   5  -8   3 1439.26   41.00
   5   8   3 1391.46   37.20
   5   8   3 1435.76   41.00
  -5   8  -3 1364.46   39.80
   5   8   3 1443.36   43.30
  -6  -8  -3  390.06   14.00
   6  -8   3  378.76   16.90
   6  -8   3  343.17   16.40
  -6  -8  -3  380.06   18.90
  -6  -8  -3  366.16   14.10
   6   8   3  367.86   17.10
   6   8   3  387.56   19.40
   6   8   3  343.77   13.50
  -6   8  -3  346.07   16.00
   7  -8   3  646.64   24.50
   7  -8   3  659.93   24.20
  -7  -8  -3  676.53   19.10
  -7  -8  -3  643.54   19.10
  -7  -8  -3  637.74   26.90
  -7   8  -3  615.34   23.20
   7   8   3  627.64   19.40
   7   8   3  649.83   27.40
   7   8   3  625.64   24.50
   8  -8   3    2.10    2.80
  -8  -8  -3   -1.40    3.20
   8  -8   3    2.80    3.50
   8   8   3    0.50    1.70
   8   8   3    1.90    3.30
   8   8   3   -0.60    3.20
  -8   8  -3    1.60    2.50
   9  -8   3   -0.70    3.70
   9  -8   3    1.70    2.90
  -9  -8  -3   15.90    5.60
   9   8   3   11.20    4.90
   9   8   3    0.80    3.80
   9   8   3    7.70    5.00
  -9   8  -3    1.90    3.30
  10  -8   3    7.40    4.00
  10  -8   3    6.10    5.00
  10  -8   3    5.90    4.60
  10   8   3    4.90    4.50
  10   8   3    5.50    4.40
 -10   8  -3    9.20    3.70
  10   8   3   -1.10    5.40
  11  -8   3  151.38   11.30
  11  -8   3  167.08   16.90
  11  -8   3  157.18   14.50
  11   8   3  166.58   16.50
  11   8   3  160.48   14.20
 -11   8  -3  141.29   10.70
  12  -8   3   -5.00    5.50
  12  -8   3    3.00    6.30
  12   8   3   19.10    7.00
  12   8   3    3.70    7.50
  12  -9  -3   62.09   12.70
 -12  -9   3   88.19    8.60
  12  -9  -3   74.99   13.30
  12   9  -3  103.19   16.10
 -12   9   3   86.69    9.70
  12   9  -3   69.69   12.90
  11  -9  -3  252.87   19.70
 -11  -9   3  260.67   15.40
 -11  -9   3  267.47   14.80
  11  -9  -3  268.37   21.30
 -11   9   3  243.38   14.40
  11   9  -3  256.67   21.10
  11   9  -3  246.58   19.50
 -10  -9   3  413.46   19.10
  10  -9  -3  420.46   25.50
  10  -9  -3  445.86   25.00
 -10  -9   3  370.66   19.10
  10   9  -3  372.56   24.40
 -10   9   3  391.76   18.50
  10   9  -3  419.76   23.70
   9  -9  -3  317.77   23.90
  -9  -9   3  366.86   19.00
   9   9  -3  355.16   20.70
  -9   9   3  339.17   16.40
   9   9  -3  351.86   22.50
   9   9  -3  361.56   21.20
  -9   9   3  345.27   17.10
  -8  -9   3  223.18   14.70
  -8  -9   3  221.78    9.30
  -8  -9   3  187.48   15.50
   8  -9  -3  230.78   16.60
   8   9  -3  215.18   15.60
   8   9  -3  252.87   18.40
  -8   9   3  238.08   13.70
  -8   9   3  233.88   13.40
   7  -9  -3  122.29   10.00
  -7  -9   3  104.69   10.00
  -7  -9   3  130.59    7.50
   7  -9  -3  116.79   11.60
  -7  -9   3  117.39   11.60
   7   9  -3  131.99    7.70
   7   9  -3  113.29   11.90
   7   9  -3  146.39   12.30
   7   9  -3  109.99   11.40
  -7   9   3  123.19    9.70
  -7   9   3  124.49   10.00
   6  -9  -3   32.40    6.80
  -6  -9   3   35.30    7.60
   6  -9  -3   34.40    6.00
  -6  -9   3   29.90    4.70
  -6  -9   3   39.80    7.20
  -6   9   3   23.20    2.40
  -6   9   3   29.40    5.90
   6   9  -3   23.30    5.90
   6   9  -3   29.90    6.70
  -6   9   3   32.90    6.20
   6   9  -3   32.00    6.70
   6   9  -3   30.40    4.70
   5  -9  -3  152.48   10.70
   5  -9  -3  169.98   12.30
  -5  -9   3  127.39   10.60
  -5  -9   3  148.99   11.90
  -5  -9   3  158.28    9.70
   5   9  -3  161.28   11.90
   5   9  -3  146.99   12.00
  -5   9   3  156.58    6.90
   5   9  -3  154.68    9.00
   5   9  -3  134.59   10.80
  -5   9   3  153.28   10.70
  -5   9   3  135.79    9.90
   4  -9  -3   30.40    5.50
  -4  -9   3   24.90    5.50
  -4  -9   3   37.40    5.50
   4  -9  -3   36.00    6.70
  -4  -9   3   33.20    6.30
  -4   9   3   42.10    6.80
  -4   9   3   41.60    4.10
   4   9  -3   28.30    5.80
   4   9  -3   26.60    4.60
   4   9  -3   35.70    6.40
  -4   9   3   29.10    5.40
   4   9  -3   22.20    5.20
  -3  -9   3  626.34   21.30
  -3  -9   3  630.24   24.90
   3  -9  -3  625.14   23.10
  -3  -9   3  654.73   24.40
   3  -9  -3  646.24   24.30
   3   9  -3  621.94   23.90
   3   9  -3  618.74   22.90
   3   9  -3  631.54   25.10
  -3   9   3  572.54   22.70
  -3   9   3  594.14   22.40
  -3   9   3  610.64   19.60
   3   9  -3  626.34   21.40
  -2  -9   3  925.21   32.90
   2  -9  -3  980.20   32.00
   2  -9  -3  992.40   31.10
  -2  -9   3  999.50   29.80
   2  -9  -3  996.80   32.10
  -2  -9   3  993.10   32.60
   2   9  -3  992.30   33.30
  -2   9   3  890.81   32.30
   2   9  -3  965.30   30.20
   2   9  -3 1003.10   32.00
   2   9  -3  972.10   29.60
   1  -9  -3 2248.88   57.29
  -1  -9   3 2122.29   58.59
   1  -9  -3 2145.39   58.29
  -1  -9   3 2098.39   58.89
  -1  -9   3 2215.88   56.19
   1  -9  -3 2246.08   58.19
   1   9  -3 2254.27   58.19
   1   9  -3 2153.58   55.89
   1   9  -3 2167.88   59.79
   1   9  -3 2279.37   55.69
  -1   9   3 2209.18   57.89
   0  -9   3 1211.88   38.30
   0  -9  -3 1219.68   36.50
   0  -9   3 1233.18   37.10
   0  -9  -3 1234.28   36.00
   0  -9  -3 1256.27   37.40
   0  -9   3 1253.77   35.90
   0  -9  -3 1261.47   37.20
   0   9  -3 1246.48   34.00
   0   9   3 1202.08   36.30
   0   9  -3 1205.18   35.60
   0   9   3 1228.58   35.60
  -1  -9  -3 1606.74   44.30
   1  -9   3 1529.45   46.20
   1  -9   3 1608.34   43.70
  -1  -9  -3 1536.45   42.90
   1  -9   3 1563.24   44.10
  -1  -9  -3 1593.04   44.60
  -1  -9  -3 1561.84   43.50
   1   9   3 1583.14   42.70
   1   9   3 1568.24   43.90
  -1   9  -3 1539.05   40.00
  -1   9  -3 1501.05   46.70
   1   9   3 1631.84   45.60
  -2  -9  -3   39.90    5.90
  -2  -9  -3   43.80    6.50
  -2  -9  -3   43.00    6.80
   2  -9   3   35.90    5.70
   2  -9   3   31.40    5.30
  -2  -9  -3   26.70    4.50
   2  -9   3   50.59    7.20
  -2   9  -3   46.40    4.40
   2   9   3   36.70    6.30
   2   9   3   24.00    4.40
  -2   9  -3   21.30    3.90
  -3  -9  -3  214.38   11.30
  -3  -9  -3  228.88   12.00
   3  -9   3  228.98   12.50
   3  -9   3  209.48   12.30
  -3  -9  -3  225.48   12.30
   3   9   3  232.78   13.50
  -3   9  -3  216.68    8.60
   3   9   3  216.18   11.20
  -3   9  -3  223.28   12.30
   3   9   3  249.38   13.50
   4  -9   3   19.80    4.50
  -4  -9  -3   16.10    3.90
  -4  -9  -3   16.60    4.80
  -4  -9  -3   29.00    5.10
   4  -9   3   14.80    4.20
   4   9   3   18.50    4.00
   4   9   3   30.30    6.20
   4   9   3   18.30    4.60
  -4   9  -3   26.50    5.40
   5  -9   3  100.19    8.50
  -5  -9  -3   79.69    7.00
   5  -9   3   85.09    8.10
  -5  -9  -3   86.69    8.90
  -5  -9  -3   74.29    7.10
   5   9   3   86.89    6.80
  -5   9  -3   81.79    7.70
   5   9   3   95.59    9.40
   5   9   3   86.09    8.50
  -6  -9  -3   90.09    7.40
  -6  -9  -3   97.49    9.70
   6  -9   3  102.29    9.10
  -6  -9  -3  109.59    9.70
   6  -9   3   92.69    8.90
   6   9   3  110.29    9.80
   6   9   3  108.49   10.60
   6   9   3   96.59    7.00
  -6   9  -3  102.19    8.80
  -7  -9  -3  589.14   18.70
   7  -9   3  558.24   23.40
   7  -9   3  582.34   23.20
  -7  -9  -3  565.94   18.90
  -7  -9  -3  585.24   26.10
   7   9   3  524.55   18.40
   7   9   3  566.64   23.70
   7   9   3  568.14   26.40
  -7   9  -3  577.74   22.70
   8  -9   3  332.57   16.80
  -8  -9  -3  313.87   10.70
  -8  -9  -3  304.77   10.80
   8  -9   3  287.47   17.00
  -8  -9  -3  294.37   23.60
   8   9   3  270.47   16.60
   8   9   3  312.97   19.70
   8   9   3  299.57   11.70
  -8   9  -3  287.07   15.40
   8   9   3  277.37   21.60
  -9  -9  -3  529.45   27.00
   9  -9   3  581.34   23.50
   9  -9   3  525.35   24.50
   9   9   3  550.24   27.90
  -9   9  -3  554.34   22.60
   9   9   3  522.85   26.20
   9   9   3  551.14   24.90
  10  -9   3   79.69   10.90
  10  -9   3   92.69    9.50
 -10   9  -3   80.49    9.00
  10   9   3  114.19   13.30
  11  -9   3  175.48   17.80
  11  -9   3  191.28   16.10
  11  -9   3  199.28   13.40
  11   9   3  213.38   18.70
  11   9   3  197.78   16.30
 -11   9  -3  179.88   12.90
  12  -9   3   36.20   11.00
  12  -9   3   41.10    7.20
  12  -9   3   55.69   10.00
  12   9   3   49.10   11.50
  12   9   3   38.60    9.20
  11 -10  -3   -1.80    5.10
  11 -10  -3   -0.20    6.50
 -11 -10   3   -5.50    4.30
 -11 -10   3  -14.00    5.20
 -11  10   3   -0.50    4.30
  11  10  -3   -1.50    5.50
  11  10  -3    3.90    5.90
  10 -10  -3   -1.90    4.00
 -10 -10   3   -0.50    4.10
 -10 -10   3    2.20    5.00
  10 -10  -3    0.90    5.30
  10  10  -3    2.00    4.50
  10  10  -3   -5.60    4.70
 -10  10   3    4.60    4.40
  -9 -10   3    0.50    3.80
   9 -10  -3   -6.70    4.40
  -9 -10   3    7.10    5.00
   9  10  -3    1.40    4.80
   9  10  -3    3.20    4.70
  -9  10   3   -1.00    3.50
  -8 -10   3  467.75   22.60
  -8 -10   3  467.35   25.60
  -8 -10   3  504.55   16.90
   8 -10  -3  533.95   26.10
   8  10  -3  520.95   27.10
  -8  10   3  492.55   21.60
   8  10  -3  481.25   25.20
  -8  10   3  491.25   20.90
   8  10  -3  456.15   24.00
   7 -10  -3  140.09   11.20
  -7 -10   3  126.39   11.50
   7 -10  -3  135.69   13.00
  -7 -10   3  147.89   15.50
   7  10  -3  137.59   12.50
   7  10  -3  129.39    8.30
  -7  10   3  127.69   10.70
  -7  10   3  152.48   11.30
   7  10  -3  133.89   12.60
   7  10  -3  141.99   13.30
   6 -10  -3  916.61   31.90
   6 -10  -3  959.50   34.90
  -6 -10   3  939.71   33.50
  -6 -10   3  923.51   27.80
  -6 -10   3  918.81   35.30
  -6  10   3  903.31   31.30
  -6  10   3  934.01   31.20
  -6  10   3  914.91   22.20
   6  10  -3  884.71   34.90
   6  10  -3  840.42   32.60
   6  10  -3  921.91   28.00
   6  10  -3  941.71   34.10
   5 -10  -3  333.27   17.10
  -5 -10   3  329.27   18.80
  -5 -10   3  346.27   18.20
   5 -10  -3  333.57   18.50
  -5 -10   3  327.97   14.50
   5  10  -3  348.87   15.10
   5  10  -3  335.67   19.20
  -5  10   3  364.76   12.00
  -5  10   3  349.17   17.00
   5  10  -3  338.87   17.90
   5  10  -3  373.26   19.00
  -5  10   3  358.56   17.20
  -4 -10   3  973.20   29.40
   4 -10  -3  949.90   32.00
  -4 -10   3  914.91   34.00
   4 -10  -3  950.70   33.60
  -4 -10   3  984.80   33.60
  -4  10   3  978.30   26.70
  -4  10   3  916.81   31.30
   4  10  -3  972.60   35.00
   4  10  -3  907.51   29.10
   4  10  -3  986.50   33.60
  -4  10   3  907.61   31.30
   4  10  -3  958.50   32.50
  -3 -10   3  156.88    9.90
   3 -10  -3  149.19   10.70
  -3 -10   3  138.49   11.30
   3 -10  -3  141.59   11.00
  -3 -10   3  152.88   11.40
   3  10  -3  171.48   10.30
   3  10  -3  167.28   11.20
   3  10  -3  171.88   12.50
  -3  10   3  159.28   10.80
  -3  10   3  175.18   11.30
  -3  10   3  163.78    9.10
   3  10  -3  164.48   11.80
  -2 -10   3  261.77   15.60
   2 -10  -3  270.27   15.30
   2 -10  -3  275.27   14.60
  -2 -10   3  272.97   13.60
   2 -10  -3  310.67   15.90
  -2 -10   3  283.57   15.50
  -2  10   3  280.77   14.70
   2  10  -3  259.07   14.80
   2  10  -3  270.67   16.10
   2  10  -3  279.67   14.10
   1 -10  -3    3.10    3.10
  -1 -10   3   -3.90    2.30
  -1 -10   3    4.60    2.80
  -1 -10   3    1.30    3.00
   1 -10  -3   11.30    5.30
   1 -10  -3    2.80    2.40
   1  10  -3    3.60    2.60
   1  10  -3    5.10    2.90
   1  10  -3    2.70    2.90
  -1  10   3    7.40    3.60
  -1  10   3    5.50    3.10
   0 -10   3  545.75   20.80
   0 -10   3  549.05   21.90
   0 -10  -3  514.55   24.80
   0 -10  -3  513.65   21.40
   0 -10  -3  552.04   21.70
   0 -10  -3  529.75   20.80
   0 -10   3  530.25   22.90
   0  10   3  491.35   20.70
   0  10   3  498.15   20.10
   0  10  -3  525.15   19.00
   0  10  -3  529.55   20.60
   1 -10   3   92.69    8.80
   1 -10   3  104.29    8.50
  -1 -10  -3   98.69    8.60
  -1 -10  -3  102.19    9.00
  -1 -10  -3   94.39    8.10
   1 -10   3   95.79    8.30
   1 -10   3   98.99    9.40
  -1  10  -3   92.29    6.80
   1  10   3  104.99    9.40
   1  10   3   84.19    7.40
  -1  10  -3  101.69    8.40
   2 -10   3  716.03   25.60
  -2 -10  -3  691.93   26.30
   2 -10   3  697.33   25.60
  -2 -10  -3  708.23   24.60
   2 -10   3  712.63   27.90
  -2 -10  -3  699.63   25.00
  -2  10  -3  708.63   21.30
   2  10   3  720.73   27.30
  -2  10  -3  701.83   25.30
   2  10   3  682.53   27.60
   3 -10   3  328.57   16.10
  -3 -10  -3  330.27   15.00
  -3 -10  -3  319.57   15.30
   3 -10   3  320.17   16.00
  -3 -10  -3  321.17   15.60
  -3 -10  -3  305.07   16.30
  -3  10  -3  311.87   15.60
   3  10   3  286.17   14.40
  -3  10  -3  313.17   11.40
   3  10   3  333.77   17.30
   4 -10   3  707.73   26.50
  -4 -10  -3  708.33   25.00
  -4 -10  -3  746.43   28.10
  -4 -10  -3  747.43   25.90
   4 -10   3  718.83   26.70
   4  10   3  753.32   28.80
  -4  10  -3  711.23   26.30
  -4  10  -3  748.33   19.10
   4  10   3  758.62   27.80
   4  10   3  717.13   24.50
   5 -10   3  263.87   15.00
  -5 -10  -3  272.97   13.80
  -5 -10  -3  291.57   13.80
   5 -10   3  280.17   15.10
  -5 -10  -3  235.28   15.20
  -5  10  -3  268.97   14.70
   5  10   3  266.47   15.20
   5  10   3  247.38   15.80
   5  10   3  248.38   12.50
  -6 -10  -3  986.10   30.10
   6 -10   3  929.51   32.90
  -6 -10  -3  918.71   34.70
  -6 -10  -3  968.60   29.30
   6 -10   3  926.71   32.40
   6  10   3  970.50   35.60
   6  10   3  952.80   28.80
  -6  10  -3  948.61   32.20
   6  10   3  903.41   32.90
  -7 -10  -3   54.09    9.30
   7 -10   3   62.69    8.90
  -7 -10  -3   56.89    6.80
  -7 -10  -3   60.49    9.90
   7 -10   3   62.59    9.10
   7  10   3   58.59    9.00
   7  10   3   56.29    5.80
  -7  10  -3   60.99    8.30
   7  10   3   52.49    8.90
  -8 -10  -3   14.50    5.70
   8 -10   3   11.20    5.40
   8 -10   3    8.60    4.00
  -8 -10  -3   14.20    3.10
  -8 -10  -3    7.50    3.10
   8  10   3   12.70    5.80
   8  10   3   20.40    6.80
   8  10   3    7.50    4.80
   8  10   3   18.90    3.80
  -8  10  -3    7.40    4.00
   9 -10   3   19.70    6.40
   9 -10   3    9.60    4.60
   9  10   3   16.40    6.90
   9  10   3    9.00    5.60
  -9  10  -3   20.80    5.20
  10 -10   3    5.90    9.80
  10 -10   3   27.20    6.10
  10  10   3   34.90    9.50
  10  10   3   26.80    7.70
 -10  10  -3   21.50    5.80
  11 -10   3   19.50    5.70
  11 -10   3    9.80    6.30
  11 -10   3   13.00    7.30
 -11  10  -3   11.50    6.20
  11  10   3   12.20    7.00
  11  10   3   12.00    7.20
  11 -11  -3    3.00    8.50
 -11 -11   3    4.00    6.50
  11 -11  -3    5.50    7.10
 -11 -11   3   16.40    5.40
 -11  11   3  -12.10    5.50
  11  11  -3   13.80    7.20
  11  11  -3    7.10    7.40
 -10 -11   3  584.54   25.10
 -10 -11   3  604.14   26.70
  10 -11  -3  614.34   31.90
  10  11  -3  590.54   30.20
  10  11  -3  625.24   33.30
 -10  11   3  597.14   26.10
  -9 -11   3   10.50    4.60
   9 -11  -3    3.10    5.40
  -9 -11   3   -1.00    4.90
  -9  11   3    3.40    4.20
   9  11  -3    1.00    4.00
   9  11  -3    1.20    4.70
  -8 -11   3  345.37   14.50
  -8 -11   3  289.77   17.00
   8 -11  -3  329.57   18.30
  -8 -11   3  312.07   18.90
   8 -11  -3  287.17   19.80
  -8  11   3  282.37   16.90
   8  11  -3  347.57   21.00
   8  11  -3  343.27   22.10
   8  11  -3  316.57   20.40
   8  11  -3  291.77   13.20
  -7 -11   3    2.00    3.70
   7 -11  -3    3.40    3.60
   7 -11  -3   -4.20    3.80
  -7 -11   3   -1.70    4.60
  -7 -11   3    1.90    2.30
   7  11  -3   -1.50    4.10
  -7  11   3    3.40    3.20
   7  11  -3    2.20    2.50
   7  11  -3    2.40    3.90
  -7  11   3    5.70    4.00
  -6 -11   3    4.30    4.60
   6 -11  -3    4.50    4.50
  -6 -11   3   -0.10    2.20
  -6 -11   3   -5.90    3.20
   6 -11  -3    1.10    2.60
   6  11  -3    6.40    3.10
  -6  11   3    3.10    1.40
   6  11  -3    5.20    4.00
  -6  11   3    0.90    3.20
   6  11  -3   -0.20    2.70
   6  11  -3    2.00    3.60
  -6  11   3    0.70    2.70
   5 -11  -3   56.19    8.50
  -5 -11   3   65.29    6.60
  -5 -11   3   52.49    8.70
  -5 -11   3   56.29    9.00
   5 -11  -3   54.99    9.00
  -5  11   3   71.89    5.00
   5  11  -3   42.70    7.80
   5  11  -3   55.39    8.50
  -5  11   3   50.69    7.80
  -5  11   3   60.59    8.50
   5  11  -3   73.89   11.30
   5  11  -3   61.19    6.60
  -4 -11   3  179.18   11.00
   4 -11  -3  183.38   13.70
   4 -11  -3  183.88   12.70
  -4 -11   3  180.08   13.90
  -4 -11   3  163.78   12.70
   4  11  -3  180.48   12.90
   4  11  -3  194.28   13.80
   4  11  -3  197.08   14.40
  -4  11   3  186.98    9.50
   4  11  -3  178.98   11.10
  -4  11   3  205.58   12.90
  -4  11   3  177.98   12.10
  -3 -11   3    3.00    3.00
   3 -11  -3    4.30    3.10
   3 -11  -3    7.30    3.60
  -3 -11   3   -1.90    2.70
   3 -11  -3    2.80    3.40
  -3 -11   3    3.80    2.60
  -3  11   3    3.50    3.20
  -3  11   3    4.20    2.70
   3  11  -3    5.00    2.70
   3  11  -3    0.50    2.90
   3  11  -3    7.30    4.20
   3  11  -3    3.20    3.10
  -2 -11   3 1784.42   52.39
  -2 -11   3 1766.32   53.69
   2 -11  -3 1696.93   52.19
   2 -11  -3 1877.01   52.59
   2 -11  -3 1793.62   51.09
  -2 -11   3 1816.12   49.40
  -2  11   3 1727.13   50.19
  -2  11   3 1813.62   50.89
   2  11  -3 1743.93   49.10
   2  11  -3 1767.02   54.09
   2  11  -3 1797.42   49.90
   2  11  -3 1877.01   52.59
   1 -11  -3   58.19    7.90
  -1 -11   3   53.39    7.30
  -1 -11   3   70.79   10.00
  -1 -11   3   49.00    7.90
   1 -11  -3   40.10    6.50
   1 -11  -3   45.80    7.30
  -1  11   3   38.50    6.70
  -1  11   3   36.30    6.00
   1  11  -3   53.19    6.80
   1  11  -3   54.19    8.40
   1  11  -3   71.09    7.20
   0 -11  -3 2346.27   64.09
   0 -11  -3 2414.06   64.09
   0 -11  -3 2373.36   64.89
   0 -11   3 2470.35   63.19
   0 -11   3 2316.07   66.09
   0 -11   3 2344.07   64.29
   0 -11   3 2515.75   64.29
   0 -11  -3 2444.86   63.29
   0  11  -3 2322.17   62.39
   0  11  -3 2343.97   59.89
   0  11   3 2331.17   62.29
   1 -11   3    6.30    3.90
  -1 -11  -3    5.80    3.30
   1 -11   3    0.30    2.10
  -1 -11  -3   -1.80    1.80
  -1 -11  -3    3.50    2.90
   1 -11   3    1.30    3.20
   1 -11   3    3.30    3.10
  -1 -11  -3    1.10    2.50
  -1  11  -3    5.00    2.40
   1  11   3    2.40    2.10
  -1  11  -3    2.10    2.60
  -2 -11  -3  432.86   18.60
  -2 -11  -3  421.26   19.00
   2 -11   3  373.16   18.80
   2 -11   3  452.55   19.90
  -2 -11  -3  425.56   20.30
   2 -11   3  435.26   21.50
   2 -11   3  416.26   19.20
  -2 -11  -3  415.96   19.30
  -2  11  -3  443.56   19.40
   2  11   3  413.16   18.10
  -2  11  -3  434.96   15.70
   2  11   3  437.86   21.10
   3 -11   3   28.50    5.70
  -3 -11  -3   15.90    4.60
   3 -11   3   17.70    5.00
  -3 -11  -3   17.80    4.80
  -3 -11  -3   21.50    4.90
  -3 -11  -3   15.90    4.30
   3 -11   3   18.40    4.70
   3 -11   3   15.80    4.90
   3  11   3   14.20    4.10
   3  11   3   17.30    5.20
  -3  11  -3   16.20    3.00
  -3  11  -3   11.30    3.40
  -4 -11  -3    4.10    3.30
   4 -11   3    7.20    4.00
   4 -11   3   11.40    4.40
  -4 -11  -3    9.90    3.80
  -4 -11  -3    9.90    4.20
  -4  11  -3   11.70    3.90
   4  11   3    9.10    3.40
   4  11   3   12.30    4.70
  -4  11  -3   10.50    2.30
   4  11   3   12.70    4.40
   5 -11   3    7.50    4.10
  -5 -11  -3    4.90    3.90
  -5 -11  -3   11.20    4.00
   5 -11   3   14.20    4.80
  -5 -11  -3    9.40    4.30
   5  11   3    0.90    3.10
   5  11   3    2.90    3.40
   5  11   3    1.80    2.40
  -5  11  -3    6.30    3.50
  -6 -11  -3  329.67   19.50
  -6 -11  -3  378.06   16.60
   6 -11   3  341.07   18.30
   6 -11   3  361.46   19.10
   6  11   3  350.36   20.50
  -6  11  -3  355.16   18.30
   6  11   3  356.06   19.40
  -7 -11  -3    2.00    2.90
   7 -11   3   -3.50    2.50
   7 -11   3   -1.60    4.40
  -7 -11  -3    0.40    3.20
   7  11   3    1.60    3.50
  -7  11  -3    5.70    3.70
   7  11   3   -3.40    2.30
   7  11   3    3.80    4.20
  -8 -11  -3  780.82   34.20
  -8 -11  -3  815.02   25.50
   8 -11   3  864.01   31.80
   8 -11   3  805.32   32.40
   8  11   3  804.52   25.20
  -8  11  -3  757.72   30.00
   8  11   3  862.11   35.80
   8  11   3  828.02   43.70
   8  11   3  798.32   32.40
  -9 -11  -3    2.30    2.00
  -9 -11  -3    2.30    2.20
   9 -11   3   -1.80    3.10
   9 -11   3    4.90    4.90
  -9  11  -3   -1.40    3.70
   9  11   3   -3.60    4.50
   9  11   3    0.00    4.20
   9  11   3    4.00    2.20
  10 -11   3  352.86   23.00
  10 -11   3  353.76   21.80
  10  11   3  370.26   24.60
  10  11   3  351.26   21.50
  11 -11   3    4.30    4.50
  11 -11   3    7.60    6.50
  11 -11   3   -0.80    6.30
 -11  11  -3    8.00    5.90
  11  11   3    0.70    6.00
  11  11   3   -2.20    5.80
 -11 -12   3    2.60    7.60
  11 -12  -3   14.20    7.90
 -11 -12   3   12.60    6.00
  11 -12  -3    4.90    7.00
  11  12  -3   23.00    9.10
 -11  12   3   19.90    7.00
 -10 -12   3    6.80    5.00
 -10 -12   3   11.80    7.10
  10 -12  -3   -1.70    6.40
 -10  12   3    4.70    5.80
  10  12  -3   -0.70    4.70
  10  12  -3   11.20    6.20
  -9 -12   3   37.30    8.10
  -9 -12   3   14.80    6.20
   9 -12  -3    6.70    6.30
   9  12  -3   12.10    6.50
   9  12  -3   17.80    8.10
  -9  12   3   22.00    6.30
   8 -12  -3  365.06   22.90
   8 -12  -3  336.87   19.50
  -8 -12   3  355.76   19.30
  -8 -12   3  354.76   15.20
  -8 -12   3  341.07   20.20
   8  12  -3  333.47   21.40
   8  12  -3  340.67   22.90
   8  12  -3  336.27   15.10
   7 -12  -3  173.78   15.60
  -7 -12   3  195.28   11.30
  -7 -12   3  188.78   16.40
  -7 -12   3  173.18   14.90
  -7 -12   3  187.18   13.70
   7 -12  -3  189.08   14.30
   7  12  -3  152.98   14.50
  -7  12   3  182.58   13.60
   7  12  -3  175.08   16.00
   7  12  -3  164.28   14.90
   7  12  -3  182.08   11.20
   6 -12  -3  645.84   27.10
  -6 -12   3  628.94   23.20
  -6 -12   3  640.14   27.00
  -6 -12   3  636.34   28.20
  -6 -12   3  584.94   29.10
   6 -12  -3  674.43   29.70
   6  12  -3  637.24   23.60
  -6  12   3  662.73   17.30
   6  12  -3  607.94   32.90
  -6  12   3  641.94   17.00
   6  12  -3  675.33   28.70
  -6  12   3  651.23   26.80
  -5 -12   3  120.89    9.30
   5 -12  -3   96.89   10.10
  -5 -12   3  116.29   12.10
  -5 -12   3  104.79   10.30
  -5 -12   3  132.79   12.20
   5 -12  -3  109.09   11.80
   5  12  -3  117.89   12.00
   5  12  -3  118.19   11.30
   5  12  -3  118.69   12.40
  -5  12   3  117.49    7.00
  -5  12   3  132.69   11.00
   5  12  -3  125.29    9.50
  -5  12   3  122.89   10.90
  -4 -12   3  724.23   29.10
  -4 -12   3  641.04   29.20
  -4 -12   3  696.63   25.20
   4 -12  -3  723.93   29.60
   4 -12  -3  686.93   27.60
  -4  12   3  699.93   27.10
   4  12  -3  656.33   27.40
  -4  12   3  741.13   22.80
  -4  12   3  643.54   26.40
   4  12  -3  687.13   28.50
   4  12  -3  705.33   30.30
   4  12  -3  649.54   24.80
  -3 -12   3  135.39   10.30
   3 -12  -3  156.28   12.80
  -3 -12   3  168.88   13.50
   3 -12  -3  165.58   12.40
  -3 -12   3  165.58   12.60
  -3 -12   3  153.78   12.80
   3 -12  -3  148.69   12.40
   3  12  -3  166.98   12.90
  -3  12   3  163.98   12.10
   3  12  -3  168.38   11.30
   3  12  -3  160.28   13.60
   3  12  -3  146.19   11.40
  -2 -12   3  282.17   17.70
  -2 -12   3  278.27   16.30
   2 -12  -3  288.47   16.90
   2 -12  -3  285.47   16.20
  -2 -12   3  283.77   15.10
   2 -12  -3  303.07   17.60
  -2 -12   3  290.47   17.20
   2  12  -3  286.67   15.30
   2  12  -3  282.17   15.40
  -2  12   3  286.87   15.80
   2  12  -3  272.57   17.80
   1 -12  -3    2.60    2.90
  -1 -12   3    2.10    2.60
   1 -12  -3   -1.40    3.30
   1 -12  -3    0.20    2.40
   1 -12  -3   -3.50    2.60
  -1 -12   3    3.30    3.60
  -1 -12   3    1.80    3.60
  -1 -12   3   -2.10    2.70
  -1  12   3   -3.70    1.90
   1  12  -3    1.10    2.90
   1  12  -3    0.60    2.70
   0 -12  -3  102.49   10.30
   0 -12  -3  127.59   10.50
   0 -12   3  146.89   11.60
   0 -12   3  126.69   11.60
   0 -12   3  129.99   10.40
   0 -12  -3  131.29   11.10
   0 -12   3  123.49   11.00
[truncated: 1,272,998 more chars]
