# Supplementary material for: A lithium–aluminium heterobimetallic dimetallocene
Source: Nat Chem. 2024 May 14;16(7):1093–100. doi: 10.1038/s41557-024-01531-y (PMC11637000; doi:10.1038/s41557-024-01531-y)
Supplement: Supplementary file 5 — Crystallographic data for compound 2 co-crystallized with 1,2-difluorobenzene; CCDC reference no. 2324314. [file 41557_2024_1531_MOESM5_ESM.cif]

 
data_5101
# start Validation Reply Form
_vrf_PLAT308_5101
;
PROBLEM: Single Bonded Metal Atom in Structure (Unusual)   Al1 Check
RESPONSE: The alert originates from the unusual bonding situation of the 
aluminium atom.
;
# end Validation Reply Form 
_audit_creation_method            'SHELXL-2018/3'
_shelx_SHELXL_version_number      '2018/3'
_chemical_name_systematic         ?
_chemical_name_common             ?
_chemical_melting_point           ?
_chemical_formula_moiety          'C40 H70 Al Li, 2(C6 H4 F2)'
_chemical_formula_sum
 'C52 H78 Al F4 Li' 
_chemical_formula_weight          813.06

loop_
 _atom_type_symbol
 _atom_type_description
 _atom_type_scat_dispersion_real
 _atom_type_scat_dispersion_imag
 _atom_type_scat_source
 'C'  'C'   0.0181   0.0091
 'International Tables Vol C Tables 4.2.6.8 and 6.1.1.4'
 'H'  'H'   0.0000   0.0000
 'International Tables Vol C Tables 4.2.6.8 and 6.1.1.4'
 'Li'  'Li'   0.0008   0.0003
 'International Tables Vol C Tables 4.2.6.8 and 6.1.1.4'
 'F'  'F'   0.0727   0.0534
 'International Tables Vol C Tables 4.2.6.8 and 6.1.1.4'
 'Al'  'Al'   0.2130   0.2455
 'International Tables Vol C Tables 4.2.6.8 and 6.1.1.4'
 
_space_group_crystal_system       orthorhombic
_space_group_IT_number            61
_space_group_name_H-M_alt         'P b c a'
_space_group_name_Hall            '-P 2ac 2ab'
 
_shelx_space_group_comment
;
The symmetry employed for this shelxl refinement is uniquely defined
by the following loop, which should always be used as a source of
symmetry information in preference to the above space-group names.
They are only intended as comments.
;
 
loop_
 _space_group_symop_operation_xyz
 'x, y, z'
 '-x+1/2, -y, z+1/2'
 '-x, y+1/2, -z+1/2'
 'x+1/2, -y+1/2, -z'
 '-x, -y, -z'
 'x-1/2, y, -z-1/2'
 'x, -y-1/2, z-1/2'
 '-x-1/2, y-1/2, z'
 
_cell_length_a                    13.783(2)
_cell_length_b                    15.079(2)
_cell_length_c                    23.824(3)
_cell_angle_alpha                 90
_cell_angle_beta                  90
_cell_angle_gamma                 90
_cell_volume                      4951.4(12)
_cell_formula_units_Z             4
_cell_measurement_temperature     143(2)
_cell_measurement_reflns_used     9259
_cell_measurement_theta_min       4.90
_cell_measurement_theta_max       69.99
 
_exptl_crystal_description        block
_exptl_crystal_colour             colourless
_exptl_crystal_density_meas       'not measured'
_exptl_crystal_density_method     ?
_exptl_crystal_density_diffrn     1.091          
_exptl_crystal_F_000              1768
_exptl_transmission_factor_min    ?
_exptl_transmission_factor_max    ?
_exptl_crystal_size_max           0.200
_exptl_crystal_size_mid           0.160
_exptl_crystal_size_min           0.080
_exptl_absorpt_coefficient_mu     0.723
_shelx_estimated_absorpt_T_min    0.869
_shelx_estimated_absorpt_T_max    0.944
_exptl_absorpt_correction_type   multi-scan
_exptl_absorpt_correction_T_min  0.6436
_exptl_absorpt_correction_T_max  0.7538
_exptl_absorpt_process_details    
;
 SADABS 2016/2: Krause, L., Herbst-Irmer, R., Sheldrick G.M. & Stalke D.,
 J. Appl. Cryst. 48 (2015) 3-10
;
_exptl_absorpt_special_details    ?
_diffrn_ambient_temperature       143(2)
_diffrn_radiation_wavelength      1.54178
_diffrn_radiation_type            CuK\a
_diffrn_source                    'INCOATEC IµS microfocus sealed tube'
_diffrn_measurement_device_type   'Bruker AXS D8 Venture, Photon II'
_diffrn_measurement_method        '\f and \w scans'
_diffrn_detector_area_resol_mean  ?
_diffrn_reflns_number             82794
_diffrn_reflns_av_unetI/netI      0.0173
_diffrn_reflns_av_R_equivalents   0.0339
_diffrn_reflns_limit_h_min        -16
_diffrn_reflns_limit_h_max        16
_diffrn_reflns_limit_k_min        -18
_diffrn_reflns_limit_k_max        18
_diffrn_reflns_limit_l_min        -29
_diffrn_reflns_limit_l_max        29
_diffrn_reflns_theta_min          3.711
_diffrn_reflns_theta_max          74.488
_diffrn_reflns_theta_full         67.679
_diffrn_measured_fraction_theta_max   0.997
_diffrn_measured_fraction_theta_full  0.999
_diffrn_reflns_Laue_measured_fraction_max    0.997
_diffrn_reflns_Laue_measured_fraction_full   0.999
_diffrn_reflns_point_group_measured_fraction_max   0.997
_diffrn_reflns_point_group_measured_fraction_full  0.999
_reflns_number_total              5041
_reflns_number_gt                 4623
_reflns_threshold_expression      'I > 2\s(I)'
_reflns_Friedel_coverage          0.000
_reflns_Friedel_fraction_max      .
_reflns_Friedel_fraction_full     .
 
_reflns_special_details
;
 Reflections were merged by SHELXL according to the crystal
 class for the calculation of statistics and refinement.
 
 _reflns_Friedel_fraction is defined as the number of unique
 Friedel pairs measured divided by the number that would be
 possible theoretically, ignoring centric projections and
 systematic absences.
;
 
_computing_data_collection        'APEX 4 (Bruker, 2021)'
_computing_cell_refinement        'SAINT  (Bruker, 2019)'
_computing_data_reduction         'SAINT  (Bruker, 2019)'
_computing_structure_solution     'SHELXT 2018/2 (Sheldrick, 2018)'
_computing_structure_refinement 
;
SHELXL-2018/3 (Sheldrick, 2018),                                              
SHELXLe Rev 1000 (Huebschle et al., 2011)
;
_computing_molecular_graphics     'SHELXL-2018/3 (Sheldrick, 2018)'
_computing_publication_material   'CIFTAB-2014 (Sheldrick, G. M.)'
_refine_special_details           ?
_refine_ls_structure_factor_coef  Fsqd
_refine_ls_matrix_type            full
_refine_ls_weighting_scheme       calc
_refine_ls_weighting_details
'w=1/[\s^2^(Fo^2^)+(0.0668P)^2^+0.8414P] where P=(Fo^2^+2Fc^2^)/3'
_atom_sites_solution_primary      direct
_atom_sites_solution_secondary    difmap
_atom_sites_solution_hydrogens    geom
_refine_ls_hydrogen_treatment     constr
_refine_ls_extinction_method      none
_refine_ls_extinction_coef        .
_refine_ls_number_reflns          5041
_refine_ls_number_parameters      531
_refine_ls_number_restraints      2861
_refine_ls_R_factor_all           0.0409
_refine_ls_R_factor_gt            0.0381
_refine_ls_wR_factor_ref          0.1156
_refine_ls_wR_factor_gt           0.1130
_refine_ls_goodness_of_fit_ref    1.031
_refine_ls_restrained_S_all       0.939
_refine_ls_shift/su_max           0.000
_refine_ls_shift/su_mean          0.000
 
loop_
 _atom_site_label
 _atom_site_type_symbol
 _atom_site_fract_x
 _atom_site_fract_y
 _atom_site_fract_z
 _atom_site_U_iso_or_equiv
 _atom_site_adp_type
 _atom_site_occupancy
 _atom_site_site_symmetry_order  
 _atom_site_calc_flag
 _atom_site_refinement_flags_posn
 _atom_site_refinement_flags_adp
 _atom_site_refinement_flags_occupancy
 _atom_site_disorder_assembly
 _atom_site_disorder_group
F1 F 0.56476(18) 0.93636(18) 0.45753(9) 0.0972(7) Uani 0.56 1 d D U P A 1
F2 F 0.56946(16) 1.09929(13) 0.42008(11) 0.0962(7) Uani 0.56 1 d D U P A 1
C21 C 0.5663(3) 0.9459(3) 0.40308(18) 0.0559(10) Uani 0.56 1 d D U P A 1
C22 C 0.5694(4) 1.0301(3) 0.3818(3) 0.0587(11) Uani 0.56 1 d D U P A 1
C23 C 0.5671(11) 1.0455(4) 0.3258(3) 0.0629(13) Uani 0.56 1 d D U P A 1
H23 H 0.564432 1.104458 0.311874 0.075 Uiso 0.56 1 calc R U P A 1
C24 C 0.5688(4) 0.9744(4) 0.28906(19) 0.0546(11) Uani 0.56 1 d D U P A 1
H24 H 0.570453 0.983755 0.249646 0.065 Uiso 0.56 1 calc R U P A 1
C25 C 0.5681(3) 0.8897(3) 0.31077(17) 0.0596(9) Uani 0.56 1 d D U P A 1
H25 H 0.567329 0.840416 0.285966 0.072 Uiso 0.56 1 calc R U P A 1
C26 C 0.5684(4) 0.8756(3) 0.3671(2) 0.0608(11) Uani 0.56 1 d D U P A 1
H26 H 0.570063 0.816834 0.381417 0.073 Uiso 0.56 1 calc R U P A 1
F1A F 0.5738(3) 0.8279(2) 0.41854(16) 0.0905(10) Uani 0.31 1 d D U P B 2
F2A F 0.5801(3) 0.8237(2) 0.31026(15) 0.0914(10) Uani 0.31 1 d D U P B 2
C21A C 0.5701(7) 0.9051(6) 0.3908(4) 0.057(2) Uani 0.31 1 d D U P B 2
C22A C 0.5748(7) 0.9016(6) 0.3353(4) 0.0584(17) Uani 0.31 1 d D U P B 2
C23A C 0.5746(11) 0.9809(7) 0.3085(3) 0.065(2) Uani 0.31 1 d D U P B 2
H23A H 0.576779 0.978788 0.268625 0.077 Uiso 0.31 1 calc R U P B 2
C24A C 0.572(2) 1.0623(9) 0.3317(7) 0.082(3) Uani 0.31 1 d D U P B 2
H24A H 0.576783 1.115555 0.310618 0.099 Uiso 0.31 1 calc R U P B 2
C25A C 0.5611(10) 1.0604(7) 0.3873(6) 0.077(3) Uani 0.31 1 d D U P B 2
H25A H 0.550333 1.115076 0.406066 0.092 Uiso 0.31 1 calc R U P B 2
C26A C 0.5644(8) 0.9894(6) 0.4173(5) 0.075(2) Uani 0.31 1 d D U P B 2
H26A H 0.563083 0.993419 0.457050 0.090 Uiso 0.31 1 calc R U P B 2
F1B F 0.5857(12) 0.9691(12) 0.2724(5) 0.118(5) Uani 0.13 1 d D U P C 3
F2B F 0.5920(6) 1.1227(4) 0.3274(3) 0.077(2) Uani 0.13 1 d D U P C 3
C21B C 0.5775(9) 0.9668(10) 0.3261(5) 0.065(3) Uani 0.13 1 d D U P C 3
C22B C 0.5825(12) 1.0437(9) 0.3551(6) 0.058(3) Uani 0.13 1 d D U P C 3
C23B C 0.5718(12) 1.0416(11) 0.4123(6) 0.063(3) Uani 0.13 1 d D U P C 3
H23B H 0.572510 1.093542 0.434928 0.075 Uiso 0.13 1 calc R U P C 3
C24B C 0.5605(13) 0.9609(11) 0.4334(8) 0.057(3) Uani 0.13 1 d D U P C 3
H24B H 0.551957 0.958006 0.472947 0.068 Uiso 0.13 1 calc R U P C 3
C25B C 0.5594(13) 0.8816(10) 0.4062(7) 0.064(4) Uani 0.13 1 d D U P C 3
H25B H 0.556646 0.826705 0.425766 0.077 Uiso 0.13 1 calc R U P C 3
C26B C 0.562(2) 0.8858(12) 0.3500(8) 0.071(5) Uani 0.13 1 d D U P C 3
H26B H 0.554083 0.834186 0.327567 0.085 Uiso 0.13 1 calc R U P C 3
Al1 Al 0.4806(2) 0.4857(2) 0.45005(8) 0.0264(3) Uani 0.5 1 d . U P . .
Li1 Li 0.4800(15) 0.4816(13) 0.4423(6) 0.0264(3) Uani 0.5 1 d . U P . .
C1 C 0.5232(3) 0.5283(3) 0.3629(4) 0.0223(8) Uani 0.5779(17) 1 d D U P D 1
C2 C 0.4210(2) 0.5415(2) 0.3692(2) 0.0225(7) Uani 0.5779(17) 1 d D U P D 1
C3 C 0.3779(3) 0.4564(2) 0.37818(18) 0.0244(6) Uani 0.5779(17) 1 d D U P D 1
C4 C 0.4535(3) 0.3914(3) 0.3773(2) 0.0250(7) Uani 0.5779(17) 1 d D U P D 1
C5 C 0.5437(4) 0.4356(3) 0.3675(4) 0.0241(8) Uani 0.5779(17) 1 d D U P D 1
C6 C 0.59745(13) 0.60181(12) 0.35276(7) 0.0305(4) Uani 0.5779(17) 1 d D U P D 1
H6 H 0.559940 0.658569 0.352011 0.037 Uiso 0.5779(17) 1 calc R U P D 1
C7 C 0.6473(8) 0.5943(6) 0.2952(3) 0.0403(9) Uani 0.5779(17) 1 d D U P D 1
H7A H 0.693964 0.642814 0.290802 0.060 Uiso 0.5779(17) 1 calc R U P D 1
H7B H 0.681277 0.537360 0.292644 0.060 Uiso 0.5779(17) 1 calc R U P D 1
H7C H 0.598320 0.597918 0.265446 0.060 Uiso 0.5779(17) 1 calc R U P D 1
C8 C 0.6730(7) 0.6120(6) 0.3999(4) 0.0383(4) Uani 0.5779(17) 1 d D U P D 1
H8A H 0.717901 0.660127 0.390458 0.057 Uiso 0.5779(17) 1 calc R U P D 1
H8B H 0.639991 0.625724 0.435252 0.057 Uiso 0.5779(17) 1 calc R U P D 1
H8C H 0.709379 0.556458 0.403967 0.057 Uiso 0.5779(17) 1 calc R U P D 1
C9 C 0.36737(14) 0.62956(11) 0.36701(7) 0.0327(4) Uani 0.5779(17) 1 d D U P D 1
H9 H 0.297153 0.614670 0.371772 0.039 Uiso 0.5779(17) 1 calc R U P D 1
C10 C 0.3753(7) 0.6754(7) 0.3097(3) 0.0448(4) Uani 0.5779(17) 1 d D U P D 1
H10A H 0.339541 0.731592 0.310688 0.067 Uiso 0.5779(17) 1 calc R U P D 1
H10B H 0.443637 0.687037 0.301194 0.067 Uiso 0.5779(17) 1 calc R U P D 1
H10C H 0.347620 0.636913 0.280699 0.067 Uiso 0.5779(17) 1 calc R U P D 1
C11 C 0.3926(8) 0.6923(7) 0.4159(4) 0.0413(5) Uani 0.5779(17) 1 d D U P D 1
H11A H 0.355750 0.747568 0.412002 0.062 Uiso 0.5779(17) 1 calc R U P D 1
H11B H 0.375892 0.663827 0.451590 0.062 Uiso 0.5779(17) 1 calc R U P D 1
H11C H 0.462214 0.705527 0.415237 0.062 Uiso 0.5779(17) 1 calc R U P D 1
C12 C 0.27008(11) 0.43690(13) 0.38505(7) 0.0345(4) Uani 0.5779(17) 1 d D U P D 1
H12 H 0.264409 0.371139 0.389383 0.041 Uiso 0.5779(17) 1 calc R U P D 1
C13 C 0.2125(8) 0.4611(7) 0.3317(4) 0.0459(3) Uani 0.5779(17) 1 d D U P D 1
H13A H 0.143639 0.447714 0.337488 0.069 Uiso 0.5779(17) 1 calc R U P D 1
H13B H 0.220275 0.524417 0.323719 0.069 Uiso 0.5779(17) 1 calc R U P D 1
H13C H 0.236997 0.426364 0.299905 0.069 Uiso 0.5779(17) 1 calc R U P D 1
C14 C 0.2227(8) 0.4775(7) 0.4372(3) 0.0451(4) Uani 0.5779(17) 1 d D U P D 1
H14A H 0.153774 0.461528 0.438140 0.068 Uiso 0.5779(17) 1 calc R U P D 1
H14B H 0.254788 0.454714 0.470980 0.068 Uiso 0.5779(17) 1 calc R U P D 1
H14C H 0.229159 0.542172 0.435934 0.068 Uiso 0.5779(17) 1 calc R U P D 1
C15 C 0.44112(14) 0.29165(10) 0.38492(7) 0.0331(4) Uani 0.5779(17) 1 d D U P D 1
H15 H 0.508041 0.266112 0.383659 0.040 Uiso 0.5779(17) 1 calc R U P D 1
C16 C 0.3861(8) 0.2490(6) 0.3362(3) 0.0463(6) Uani 0.5779(17) 1 d D U P D 1
H16A H 0.379869 0.185153 0.342846 0.056 Uiso 0.5779(17) 1 calc R U P D 1
H16B H 0.321348 0.275568 0.333303 0.056 Uiso 0.5779(17) 1 calc R U P D 1
H16C H 0.421680 0.259066 0.301150 0.056 Uiso 0.5779(17) 1 calc R U P D 1
C17 C 0.3988(7) 0.2646(7) 0.4424(3) 0.0432(7) Uani 0.5779(17) 1 d D U P D 1
H17A H 0.392970 0.199881 0.444272 0.065 Uiso 0.5779(17) 1 calc R U P D 1
H17B H 0.441979 0.285205 0.472412 0.065 Uiso 0.5779(17) 1 calc R U P D 1
H17C H 0.334604 0.291513 0.447166 0.065 Uiso 0.5779(17) 1 calc R U P D 1
C18 C 0.64283(13) 0.39279(13) 0.36291(7) 0.0313(4) Uani 0.5779(17) 1 d D U P D 1
H18 H 0.689745 0.442000 0.355498 0.038 Uiso 0.5779(17) 1 calc R U P D 1
C19 C 0.6483(8) 0.3303(7) 0.3114(3) 0.0416(9) Uani 0.5779(17) 1 d D U P D 1
H19A H 0.712945 0.303523 0.309340 0.062 Uiso 0.5779(17) 1 calc R U P D 1
H19B H 0.599345 0.283516 0.315044 0.062 Uiso 0.5779(17) 1 calc R U P D 1
H19C H 0.635930 0.364418 0.277067 0.062 Uiso 0.5779(17) 1 calc R U P D 1
C20 C 0.6778(6) 0.3468(7) 0.4162(3) 0.0400(6) Uani 0.5779(17) 1 d D U P D 1
H20A H 0.742105 0.321107 0.409645 0.048 Uiso 0.5779(17) 1 calc R U P D 1
H20B H 0.681670 0.390172 0.446778 0.048 Uiso 0.5779(17) 1 calc R U P D 1
H20C H 0.632135 0.299732 0.426425 0.048 Uiso 0.5779(17) 1 calc R U P D 1
C1A C 0.5417(5) 0.5124(4) 0.3626(5) 0.0246(11) Uani 0.4221(17) 1 d D U P D 2
C2A C 0.4494(3) 0.5550(4) 0.3674(3) 0.0217(9) Uani 0.4221(17) 1 d D U P D 2
C3A C 0.3775(4) 0.4881(3) 0.3759(2) 0.0230(9) Uani 0.4221(17) 1 d D U P D 2
C4A C 0.4250(3) 0.4041(3) 0.3770(3) 0.0227(10) Uani 0.4221(17) 1 d D U P D 2
C5A C 0.5257(4) 0.4198(4) 0.3690(5) 0.0226(12) Uani 0.4221(17) 1 d D U P D 2
C6A C 0.63807(17) 0.55822(17) 0.35191(9) 0.0303(5) Uani 0.4221(17) 1 d D U P D 2
H6A H 0.687537 0.509987 0.348583 0.036 Uiso 0.4221(17) 1 calc R U P D 2
C7A C 0.6389(11) 0.6079(9) 0.2954(4) 0.0403(9) Uani 0.4221(17) 1 d D U P D 2
H7D H 0.702066 0.636482 0.290033 0.060 Uiso 0.4221(17) 1 calc R U P D 2
H7E H 0.627295 0.565765 0.264781 0.060 Uiso 0.4221(17) 1 calc R U P D 2
H7F H 0.587755 0.653092 0.295342 0.060 Uiso 0.4221(17) 1 calc R U P D 2
C8A C 0.6720(10) 0.6180(9) 0.4000(5) 0.0383(4) Uani 0.4221(17) 1 d D U P D 2
H8D H 0.734360 0.645049 0.390062 0.057 Uiso 0.4221(17) 1 calc R U P D 2
H8E H 0.623813 0.664660 0.406429 0.057 Uiso 0.4221(17) 1 calc R U P D 2
H8F H 0.679619 0.582549 0.434158 0.057 Uiso 0.4221(17) 1 calc R U P D 2
C9A C 0.43067(18) 0.65442(14) 0.36399(9) 0.0295(5) Uani 0.4221(17) 1 d D U P D 2
H9A H 0.496076 0.682645 0.360688 0.035 Uiso 0.4221(17) 1 calc R U P D 2
C10A C 0.3759(10) 0.6806(10) 0.3107(5) 0.0448(4) Uani 0.4221(17) 1 d D U P D 2
H10D H 0.407479 0.653550 0.278049 0.067 Uiso 0.4221(17) 1 calc R U P D 2
H10E H 0.308752 0.659635 0.313193 0.067 Uiso 0.4221(17) 1 calc R U P D 2
H10F H 0.376468 0.745239 0.306729 0.067 Uiso 0.4221(17) 1 calc R U P D 2
C11A C 0.3847(11) 0.6947(9) 0.4163(5) 0.0413(5) Uani 0.4221(17) 1 d D U P D 2
H11D H 0.375165 0.758439 0.410570 0.062 Uiso 0.4221(17) 1 calc R U P D 2
H11E H 0.321865 0.666318 0.423288 0.062 Uiso 0.4221(17) 1 calc R U P D 2
H11F H 0.427447 0.685127 0.448573 0.062 Uiso 0.4221(17) 1 calc R U P D 2
C12A C 0.26814(15) 0.50335(17) 0.38100(9) 0.0328(5) Uani 0.4221(17) 1 d D U P D 2
H12A H 0.257715 0.568593 0.376515 0.039 Uiso 0.4221(17) 1 calc R U P D 2
C13A C 0.2114(11) 0.4582(10) 0.3328(5) 0.0459(3) Uani 0.4221(17) 1 d D U P D 2
H13D H 0.141876 0.469434 0.337501 0.069 Uiso 0.4221(17) 1 calc R U P D 2
H13E H 0.233059 0.482392 0.296731 0.069 Uiso 0.4221(17) 1 calc R U P D 2
H13F H 0.223442 0.394150 0.333635 0.069 Uiso 0.4221(17) 1 calc R U P D 2
C14A C 0.2262(11) 0.4786(10) 0.4385(4) 0.0451(4) Uani 0.4221(17) 1 d D U P D 2
H14D H 0.156188 0.489985 0.438725 0.068 Uiso 0.4221(17) 1 calc R U P D 2
H14E H 0.238030 0.415554 0.445866 0.068 Uiso 0.4221(17) 1 calc R U P D 2
H14F H 0.257514 0.514341 0.467677 0.068 Uiso 0.4221(17) 1 calc R U P D 2
C15A C 0.3766(2) 0.31383(15) 0.38449(10) 0.0340(5) Uani 0.4221(17) 1 d D U P D 2
H15A H 0.305701 0.325992 0.388938 0.041 Uiso 0.4221(17) 1 calc R U P D 2
C16A C 0.3863(10) 0.2557(8) 0.3316(5) 0.0463(6) Uani 0.4221(17) 1 d D U P D 2
H16D H 0.365978 0.289705 0.298606 0.070 Uiso 0.4221(17) 1 calc R U P D 2
H16E H 0.454031 0.237226 0.327133 0.070 Uiso 0.4221(17) 1 calc R U P D 2
H16F H 0.345043 0.203094 0.335489 0.070 Uiso 0.4221(17) 1 calc R U P D 2
C17A C 0.4075(10) 0.2637(10) 0.4373(5) 0.0432(7) Uani 0.4221(17) 1 d D U P D 2
H17D H 0.373364 0.206723 0.438964 0.065 Uiso 0.4221(17) 1 calc R U P D 2
H17E H 0.477650 0.253179 0.436219 0.065 Uiso 0.4221(17) 1 calc R U P D 2
H17F H 0.391313 0.298945 0.470544 0.065 Uiso 0.4221(17) 1 calc R U P D 2
C18A C 0.60466(19) 0.34812(17) 0.36660(10) 0.0318(5) Uani 0.4221(17) 1 d D U P D 2
H18A H 0.570848 0.290125 0.372245 0.038 Uiso 0.4221(17) 1 calc R U P D 2
C19A C 0.6549(11) 0.3423(9) 0.3094(5) 0.0416(9) Uani 0.4221(17) 1 d D U P D 2
H19D H 0.704334 0.295630 0.310383 0.062 Uiso 0.4221(17) 1 calc R U P D 2
H19E H 0.606775 0.328304 0.280401 0.062 Uiso 0.4221(17) 1 calc R U P D 2
H19F H 0.685682 0.399255 0.300689 0.062 Uiso 0.4221(17) 1 calc R U P D 2
C20A C 0.6788(9) 0.3565(9) 0.4148(5) 0.0400(6) Uani 0.4221(17) 1 d D U P D 2
H20D H 0.644418 0.360029 0.450678 0.060 Uiso 0.4221(17) 1 calc R U P D 2
H20E H 0.721498 0.304473 0.414800 0.060 Uiso 0.4221(17) 1 calc R U P D 2
H20F H 0.717739 0.410203 0.409394 0.060 Uiso 0.4221(17) 1 calc R U P D 2
 
loop_
 _atom_site_aniso_label
 _atom_site_aniso_U_11
 _atom_site_aniso_U_22
 _atom_site_aniso_U_33
 _atom_site_aniso_U_23
 _atom_site_aniso_U_13
 _atom_site_aniso_U_12
F1 0.0962(15) 0.129(2) 0.0667(12) 0.0134(12) -0.0086(11) 0.0062(14)
F2 0.0979(15) 0.0609(11) 0.1299(17) -0.0287(12) 0.0122(13) 0.0185(10)
C21 0.0418(15) 0.064(3) 0.062(2) 0.005(2) -0.0026(17) 0.007(3)
C22 0.041(2) 0.045(2) 0.090(3) -0.007(2) 0.004(2) 0.0075(19)
C23 0.055(3) 0.0367(18) 0.097(3) 0.014(2) 0.013(3) 0.0029(19)
C24 0.0381(15) 0.081(2) 0.044(3) 0.006(2) 0.006(2) 0.0076(14)
C25 0.0457(15) 0.0558(19) 0.077(2) -0.0176(17) -0.0050(18) -0.0011(12)
C26 0.0543(19) 0.046(2) 0.082(3) 0.0047(19) -0.007(3) -0.0012(17)
F1A 0.091(2) 0.0669(19) 0.114(3) 0.0342(19) -0.0111(19) -0.0184(17)
F2A 0.105(3) 0.0605(18) 0.109(3) -0.0149(18) 0.008(2) -0.0101(17)
C21A 0.042(3) 0.055(5) 0.075(5) 0.016(4) 0.006(4) 0.005(5)
C22A 0.041(3) 0.056(4) 0.078(5) 0.000(4) 0.004(4) -0.006(3)
C23A 0.053(4) 0.098(5) 0.042(5) 0.013(4) 0.005(4) -0.006(4)
C24A 0.061(6) 0.079(7) 0.106(6) 0.006(6) 0.008(5) 0.008(8)
C25A 0.057(4) 0.061(6) 0.112(6) 0.005(5) 0.014(4) 0.022(5)
C26A 0.044(3) 0.068(6) 0.113(6) 0.009(5) -0.002(5) 0.006(6)
F1B 0.145(13) 0.128(9) 0.079(7) 0.010(6) -0.005(7) 0.002(9)
F2B 0.095(5) 0.027(3) 0.108(5) 0.010(3) 0.018(4) -0.006(3)
C21B 0.051(6) 0.068(6) 0.077(7) 0.023(5) 0.004(6) -0.002(5)
C22B 0.040(6) 0.051(5) 0.082(8) 0.024(5) -0.006(7) -0.013(5)
C23B 0.053(7) 0.037(6) 0.098(7) 0.018(6) 0.001(7) 0.001(6)
C24B 0.030(5) 0.058(7) 0.082(9) 0.033(6) -0.005(7) 0.002(6)
C25B 0.048(7) 0.043(6) 0.102(8) 0.027(6) -0.006(7) -0.001(6)
C26B 0.064(11) 0.052(7) 0.096(9) 0.011(7) -0.002(9) 0.001(7)
Al1 0.0277(3) 0.0286(4) 0.0229(8) -0.0024(5) -0.0016(6) 0.0013(2)
Li1 0.0277(3) 0.0286(4) 0.0229(8) -0.0024(5) -0.0016(6) 0.0013(2)
C1 0.022(2) 0.0218(14) 0.0229(10) -0.0008(14) 0.0010(17) -0.0018(12)
C2 0.0189(17) 0.0242(16) 0.0245(9) 0.0016(10) -0.0002(14) 0.0013(12)
C3 0.0227(11) 0.0256(16) 0.0251(9) 0.0008(15) -0.0019(7) -0.0021(14)
C4 0.0247(18) 0.0251(12) 0.0253(9) -0.0032(8) -0.0015(15) 0.0014(12)
C5 0.0218(15) 0.0269(17) 0.0236(11) -0.0027(14) 0.0022(14) -0.0030(11)
C6 0.0296(8) 0.0259(8) 0.0361(8) 0.0006(6) 0.0037(6) -0.0031(7)
C7 0.0409(18) 0.040(3) 0.0398(5) 0.0051(11) 0.0118(7) -0.0023(15)
C8 0.0327(5) 0.0350(11) 0.0473(6) -0.0048(7) -0.0016(4) -0.0084(6)
C9 0.0315(10) 0.0311(8) 0.0355(8) 0.0047(6) 0.0005(7) 0.0069(7)
C10 0.0481(7) 0.0445(10) 0.0419(6) 0.0141(6) -0.0023(5) 0.0119(7)
C11 0.0467(14) 0.0317(6) 0.0454(6) -0.0045(4) 0.0035(8) 0.0086(9)
C12 0.0238(8) 0.0415(10) 0.0382(9) 0.0037(7) -0.0027(6) -0.0040(6)
C13 0.0299(5) 0.0619(8) 0.0461(7) 0.0017(6) -0.0118(5) -0.0046(6)
C14 0.0289(8) 0.0619(8) 0.0446(7) 0.0014(5) 0.0075(6) 0.0007(5)
C15 0.0336(10) 0.0250(8) 0.0406(9) -0.0015(6) -0.0007(7) -0.0043(7)
C16 0.0509(7) 0.0351(11) 0.0531(12) -0.0112(10) -0.0031(9) -0.0124(9)
C17 0.0478(15) 0.0345(6) 0.0473(14) 0.0085(10) 0.0049(11) -0.0034(10)
C18 0.0265(8) 0.0283(9) 0.0392(9) -0.0051(7) 0.0035(6) 0.0020(7)
C19 0.0411(14) 0.037(2) 0.0462(8) -0.0135(12) 0.0101(6) 0.0028(13)
C20 0.0340(6) 0.0362(19) 0.0497(7) -0.0013(8) -0.0046(5) 0.0096(8)
C1A 0.019(2) 0.029(2) 0.0253(14) -0.002(2) 0.0009(18) 0.0034(15)
C2A 0.020(2) 0.0237(16) 0.0218(12) 0.0012(11) -0.0001(19) -0.0023(16)
C3A 0.0215(14) 0.023(2) 0.0244(12) 0.000(2) -0.0027(9) 0.0025(19)
C4A 0.020(2) 0.021(2) 0.0268(12) -0.0018(14) 0.001(2) -0.0037(16)
C5A 0.019(2) 0.021(2) 0.0273(15) -0.0016(19) 0.002(2) 0.0030(17)
C6A 0.0240(11) 0.0288(12) 0.0381(12) -0.0022(9) 0.0050(8) -0.0023(10)
C7A 0.0409(18) 0.040(3) 0.0398(5) 0.0051(11) 0.0118(7) -0.0023(15)
C8A 0.0327(5) 0.0350(11) 0.0473(6) -0.0048(7) -0.0016(4) -0.0084(6)
C9A 0.0306(13) 0.0250(10) 0.0329(11) 0.0022(8) 0.0002(9) 0.0044(9)
C10A 0.0481(7) 0.0445(10) 0.0419(6) 0.0141(6) -0.0023(5) 0.0119(7)
C11A 0.0467(14) 0.0317(6) 0.0454(6) -0.0045(4) 0.0035(8) 0.0086(9)
C12A 0.0221(11) 0.0374(13) 0.0389(12) -0.0007(9) -0.0018(8) 0.0009(9)
C13A 0.0299(5) 0.0619(8) 0.0461(7) 0.0017(6) -0.0118(5) -0.0046(6)
C14A 0.0289(8) 0.0619(8) 0.0446(7) 0.0014(5) 0.0075(6) 0.0007(5)
C15A 0.0339(14) 0.0270(10) 0.0411(12) -0.0009(9) 0.0018(10) -0.0069(10)
C16A 0.0509(7) 0.0351(11) 0.0531(12) -0.0112(10) -0.0031(9) -0.0124(9)
C17A 0.0478(15) 0.0345(6) 0.0473(14) 0.0085(10) 0.0049(11) -0.0034(10)
C18A 0.0309(12) 0.0243(11) 0.0404(12) -0.0043(9) 0.0013(9) 0.0062(10)
C19A 0.0411(14) 0.037(2) 0.0462(8) -0.0135(12) 0.0101(6) 0.0028(13)
C20A 0.0340(6) 0.0362(19) 0.0497(7) -0.0013(8) -0.0046(5) 0.0096(8)
 
_geom_special_details
;
 All esds (except the esd in the dihedral angle between two l.s. planes)
 are estimated using the full covariance matrix.  The cell esds are taken
 into account individually in the estimation of esds in distances, angles
 and torsion angles; correlations between esds in cell parameters are only
 used when they are defined by crystal symmetry.  An approximate (isotropic)
 treatment of cell esds is used for estimating esds involving l.s. planes.
;
 
loop_
 _geom_bond_atom_site_label_1
 _geom_bond_atom_site_label_2
 _geom_bond_distance
 _geom_bond_site_symmetry_2
 _geom_bond_publ_flag
F1 C21 1.306(4) . ?
F2 C22 1.385(4) . ?
C21 C26 1.364(5) . ?
C21 C22 1.368(6) . ?
C22 C23 1.355(7) . ?
C23 C24 1.385(7) . ?
C24 C25 1.377(6) . ?
C25 C26 1.359(5) . ?
F1A C21A 1.339(8) . ?
F2A C22A 1.319(8) . ?
C21A C22A 1.324(9) . ?
C21A C26A 1.423(9) . ?
C22A C23A 1.356(10) . ?
C23A C24A 1.347(11) . ?
C24A C25A 1.333(12) . ?
C25A C26A 1.287(10) . ?
F1B C21B 1.286(12) . ?
F2B C22B 1.368(11) . ?
C21B C22B 1.351(12) . ?
C21B C26B 1.363(13) . ?
C22B C23B 1.373(12) . ?
C23B C24B 1.327(12) . ?
C24B C25B 1.360(13) . ?
C25B C26B 1.342(13) . ?
Al1 C1 2.251(8) . ?
Al1 C2 2.257(5) . ?
Al1 C5A 2.260(11) . ?
Al1 C4A 2.265(7) . ?
Al1 C3 2.265(5) . ?
Al1 C3A 2.266(6) . ?
Al1 C2A 2.270(7) . ?
Al1 C4 2.273(6) . ?
Al1 C5 2.281(8) . ?
Al1 C1A 2.284(12) . ?
Al1 Al1 2.477(4) 5_666 ?
Al1 Li1 2.668(12) 5_666 ?
Li1 C5A 2.078(18) . ?
Li1 C4A 2.087(16) . ?
Li1 C4 2.093(16) . ?
Li1 C5 2.105(17) . ?
Li1 C1 2.104(19) . ?
Li1 C3 2.111(17) . ?
Li1 C3A 2.122(18) . ?
Li1 C2 2.124(18) . ?
Li1 C1A 2.13(2) . ?
Li1 C2A 2.141(19) . ?
Li1 Li1 2.86(3) 5_666 ?
C1 C5 1.430(6) . ?
C1 C2 1.431(5) . ?
C1 C6 1.528(5) . ?
C2 C3 1.430(4) . ?
C2 C9 1.520(4) . ?
C3 C4 1.431(4) . ?
C3 C12 1.524(4) . ?
C4 C5 1.431(5) . ?
C4 C15 1.524(5) . ?
C5 C18 1.514(5) . ?
C6 C7 1.538(7) . ?
C6 C8 1.539(7) . ?
C9 C10 1.534(8) . ?
C9 C11 1.541(8) . ?
C12 C14 1.532(8) . ?
C12 C13 1.543(8) . ?
C15 C16 1.529(7) . ?
C15 C17 1.544(8) . ?
C18 C20 1.524(7) . ?
C18 C19 1.550(8) . ?
C1A C5A 1.423(8) . ?
C1A C2A 1.428(7) . ?
C1A C6A 1.519(7) . ?
C2A C3A 1.429(5) . ?
C2A C9A 1.524(6) . ?
C3A C4A 1.426(5) . ?
C3A C12A 1.529(5) . ?
C4A C5A 1.421(6) . ?
C4A C15A 1.527(6) . ?
C5A C18A 1.534(6) . ?
C6A C8A 1.530(10) . ?
C6A C7A 1.542(10) . ?
C9A C11A 1.523(10) . ?
C9A C10A 1.528(10) . ?
C12A C14A 1.533(10) . ?
C12A C13A 1.547(10) . ?
C15A C17A 1.528(10) . ?
C15A C16A 1.541(10) . ?
C18A C19A 1.532(10) . ?
C18A C20A 1.542(9) . ?
 
loop_
 _geom_angle_atom_site_label_1
 _geom_angle_atom_site_label_2
 _geom_angle_atom_site_label_3
 _geom_angle
 _geom_angle_site_symmetry_1
 _geom_angle_site_symmetry_3
 _geom_angle_publ_flag
F1 C21 C26 122.6(5) . . ?
F1 C21 C22 118.1(5) . . ?
C26 C21 C22 119.3(4) . . ?
C23 C22 C21 121.5(4) . . ?
C23 C22 F2 121.3(5) . . ?
C21 C22 F2 117.1(5) . . ?
C22 C23 C24 119.4(5) . . ?
C25 C24 C23 118.7(4) . . ?
C26 C25 C24 121.1(4) . . ?
C25 C26 C21 119.9(4) . . ?
C22A C21A F1A 117.2(8) . . ?
C22A C21A C26A 118.7(8) . . ?
F1A C21A C26A 124.0(8) . . ?
F2A C22A C21A 119.3(8) . . ?
F2A C22A C23A 124.9(8) . . ?
C21A C22A C23A 115.8(7) . . ?
C24A C23A C22A 127.6(9) . . ?
C25A C24A C23A 113.1(12) . . ?
C26A C25A C24A 124.4(11) . . ?
C25A C26A C21A 119.9(10) . . ?
F1B C21B C22B 118.7(13) . . ?
F1B C21B C26B 116.9(14) . . ?
C22B C21B C26B 124.4(12) . . ?
C21B C22B F2B 120.4(12) . . ?
C21B C22B C23B 118.8(11) . . ?
F2B C22B C23B 120.6(12) . . ?
C24B C23B C22B 114.2(13) . . ?
C23B C24B C25B 128.9(15) . . ?
C26B C25B C24B 115.7(13) . . ?
C25B C26B C21B 117.6(15) . . ?
C1 Al1 C2 37.02(15) . . ?
C5A Al1 C4A 36.61(19) . . ?
C1 Al1 C3 61.41(19) . . ?
C2 Al1 C3 36.87(11) . . ?
C5A Al1 C3A 60.9(2) . . ?
C4A Al1 C3A 36.68(14) . . ?
C5A Al1 C2A 60.9(3) . . ?
C4A Al1 C2A 61.3(2) . . ?
C3A Al1 C2A 36.72(14) . . ?
C1 Al1 C4 61.2(2) . . ?
C2 Al1 C4 61.50(16) . . ?
C3 Al1 C4 36.75(11) . . ?
C1 Al1 C5 36.78(17) . . ?
C2 Al1 C5 61.7(2) . . ?
C3 Al1 C5 61.41(19) . . ?
C4 Al1 C5 36.62(15) . . ?
C5A Al1 C1A 36.5(2) . . ?
C4A Al1 C1A 61.3(3) . . ?
C3A Al1 C1A 61.1(3) . . ?
C2A Al1 C1A 36.6(2) . . ?
C1 Al1 Al1 141.3(3) . 5_666 ?
C2 Al1 Al1 146.5(2) . 5_666 ?
C3 Al1 Al1 153.6(2) . 5_666 ?
C4 Al1 Al1 151.2(2) . 5_666 ?
C5 Al1 Al1 143.5(3) . 5_666 ?
C1 Al1 Li1 141.3(3) . 5_666 ?
C2 Al1 Li1 145.7(3) . 5_666 ?
C5A Al1 Li1 147.9(4) . 5_666 ?
C4A Al1 Li1 155.2(3) . 5_666 ?
C3 Al1 Li1 152.9(3) . 5_666 ?
C3A Al1 Li1 150.9(3) . 5_666 ?
C2A Al1 Li1 142.0(3) . 5_666 ?
C4 Al1 Li1 151.9(3) . 5_666 ?
C5 Al1 Li1 144.4(3) . 5_666 ?
C1A Al1 Li1 140.3(4) . 5_666 ?
Al1 Al1 Li1 1.0(5) 5_666 5_666 ?
C5A Li1 C4A 39.9(3) . . ?
C4 Li1 C5 39.9(3) . . ?
C4 Li1 C1 66.6(5) . . ?
C5 Li1 C1 39.7(3) . . ?
C4 Li1 C3 39.8(3) . . ?
C5 Li1 C3 66.8(5) . . ?
C1 Li1 C3 66.3(5) . . ?
C5A Li1 C3A 66.2(5) . . ?
C4A Li1 C3A 39.6(3) . . ?
C4 Li1 C2 66.6(5) . . ?
C5 Li1 C2 66.8(5) . . ?
C1 Li1 C2 39.6(3) . . ?
C3 Li1 C2 39.5(3) . . ?
C5A Li1 C1A 39.5(4) . . ?
C4A Li1 C1A 66.6(5) . . ?
C3A Li1 C1A 65.9(5) . . ?
C5A Li1 C2A 65.9(5) . . ?
C4A Li1 C2A 66.2(5) . . ?
C3A Li1 C2A 39.2(3) . . ?
C1A Li1 C2A 39.1(4) . . ?
C4 Li1 Al1 150.1(9) . 5_666 ?
C5 Li1 Al1 142.2(9) . 5_666 ?
C1 Li1 Al1 138.1(8) . 5_666 ?
C3 Li1 Al1 149.8(8) . 5_666 ?
C2 Li1 Al1 142.0(8) . 5_666 ?
C5A Li1 Li1 146.8(13) . 5_666 ?
C4A Li1 Li1 153.6(13) . 5_666 ?
C4 Li1 Li1 150.6(13) . 5_666 ?
C5 Li1 Li1 142.9(13) . 5_666 ?
C1 Li1 Li1 138.1(13) . 5_666 ?
C3 Li1 Li1 149.2(13) . 5_666 ?
C3A Li1 Li1 146.7(12) . 5_666 ?
C2 Li1 Li1 141.2(12) . 5_666 ?
C1A Li1 Li1 137.5(13) . 5_666 ?
C2A Li1 Li1 137.6(12) . 5_666 ?
Al1 Li1 Li1 0.8(4) 5_666 5_666 ?
C5 C1 C2 108.9(4) . . ?
C5 C1 C6 126.1(4) . . ?
C2 C1 C6 125.0(3) . . ?
C5 C1 Li1 70.2(6) . . ?
C2 C1 Li1 71.0(6) . . ?
C6 C1 Li1 125.1(7) . . ?
C5 C1 Al1 72.7(4) . . ?
C2 C1 Al1 71.7(3) . . ?
C6 C1 Al1 121.8(5) . . ?
Li1 C1 Al1 3.4(5) . . ?
C3 C2 C1 107.4(3) . . ?
C3 C2 C9 125.9(3) . . ?
C1 C2 C9 126.7(3) . . ?
C3 C2 Li1 69.8(6) . . ?
C1 C2 Li1 69.5(6) . . ?
C9 C2 Li1 125.8(5) . . ?
C3 C2 Al1 71.9(2) . . ?
C1 C2 Al1 71.3(4) . . ?
C9 C2 Al1 122.1(3) . . ?
Li1 C2 Al1 3.8(5) . . ?
C2 C3 C4 108.1(3) . . ?
C2 C3 C12 126.5(3) . . ?
C4 C3 C12 125.4(3) . . ?
C2 C3 Li1 70.8(6) . . ?
C4 C3 Li1 69.4(6) . . ?
C12 C3 Li1 127.4(6) . . ?
C2 C3 Al1 71.3(2) . . ?
C4 C3 Al1 72.0(3) . . ?
C12 C3 Al1 124.4(3) . . ?
Li1 C3 Al1 3.2(5) . . ?
C3 C4 C5 108.4(4) . . ?
C3 C4 C15 126.4(3) . . ?
C5 C4 C15 125.2(3) . . ?
C3 C4 Li1 70.8(6) . . ?
C5 C4 Li1 70.5(7) . . ?
C15 C4 Li1 125.0(6) . . ?
C3 C4 Al1 71.3(2) . . ?
C5 C4 Al1 72.0(4) . . ?
C15 C4 Al1 123.1(3) . . ?
Li1 C4 Al1 2.0(6) . . ?
C1 C5 C4 107.2(4) . . ?
C1 C5 C18 126.1(4) . . ?
C4 C5 C18 126.7(4) . . ?
C1 C5 Li1 70.1(7) . . ?
C4 C5 Li1 69.6(6) . . ?
C18 C5 Li1 125.3(7) . . ?
C1 C5 Al1 70.5(4) . . ?
C4 C5 Al1 71.4(3) . . ?
C18 C5 Al1 123.2(5) . . ?
Li1 C5 Al1 2.2(6) . . ?
C1 C6 C7 112.7(5) . . ?
C1 C6 C8 114.2(5) . . ?
C7 C6 C8 110.8(6) . . ?
C2 C9 C10 112.9(5) . . ?
C2 C9 C11 113.6(5) . . ?
C10 C9 C11 112.3(6) . . ?
C3 C12 C14 115.2(5) . . ?
C3 C12 C13 111.6(5) . . ?
C14 C12 C13 110.8(6) . . ?
C4 C15 C16 112.3(4) . . ?
C4 C15 C17 114.1(5) . . ?
C16 C15 C17 112.1(6) . . ?
C5 C18 C20 114.8(5) . . ?
C5 C18 C19 111.1(5) . . ?
C20 C18 C19 111.6(6) . . ?
C5A C1A C2A 107.2(5) . . ?
C5A C1A C6A 126.8(5) . . ?
C2A C1A C6A 126.0(5) . . ?
C5A C1A Li1 68.2(8) . . ?
C2A C1A Li1 70.8(7) . . ?
C6A C1A Li1 126.6(9) . . ?
C5A C1A Al1 70.9(6) . . ?
C2A C1A Al1 71.2(5) . . ?
C6A C1A Al1 123.7(7) . . ?
Li1 C1A Al1 3.2(5) . . ?
C1A C2A C3A 108.2(5) . . ?
C1A C2A C9A 126.1(4) . . ?
C3A C2A C9A 125.7(4) . . ?
C1A C2A Li1 70.1(7) . . ?
C3A C2A Li1 69.7(6) . . ?
C9A C2A Li1 125.9(6) . . ?
C1A C2A Al1 72.3(5) . . ?
C3A C2A Al1 71.5(3) . . ?
C9A C2A Al1 122.1(4) . . ?
Li1 C2A Al1 3.8(5) . . ?
C4A C3A C2A 108.1(4) . . ?
C4A C3A C12A 125.8(4) . . ?
C2A C3A C12A 126.1(3) . . ?
C4A C3A Li1 68.9(6) . . ?
C2A C3A Li1 71.2(6) . . ?
C12A C3A Li1 127.2(6) . . ?
C4A C3A Al1 71.6(3) . . ?
C2A C3A Al1 71.8(3) . . ?
C12A C3A Al1 124.0(3) . . ?
Li1 C3A Al1 3.5(5) . . ?
C5A C4A C3A 107.4(5) . . ?
C5A C4A C15A 126.2(4) . . ?
C3A C4A C15A 126.4(4) . . ?
C5A C4A Li1 69.7(7) . . ?
C3A C4A Li1 71.5(6) . . ?
C15A C4A Li1 124.8(7) . . ?
C5A C4A Al1 71.5(5) . . ?
C3A C4A Al1 71.7(3) . . ?
C15A C4A Al1 122.8(4) . . ?
Li1 C4A Al1 2.2(6) . . ?
C4A C5A C1A 109.1(5) . . ?
C4A C5A C18A 125.5(4) . . ?
C1A C5A C18A 125.3(5) . . ?
C4A C5A Li1 70.4(7) . . ?
C1A C5A Li1 72.3(8) . . ?
C18A C5A Li1 124.2(9) . . ?
C4A C5A Al1 71.9(5) . . ?
C1A C5A Al1 72.6(6) . . ?
C18A C5A Al1 122.5(6) . . ?
Li1 C5A Al1 1.9(6) . . ?
C1A C6A C8A 114.2(7) . . ?
C1A C6A C7A 111.9(7) . . ?
C8A C6A C7A 111.4(8) . . ?
C11A C9A C2A 114.8(6) . . ?
C11A C9A C10A 111.8(8) . . ?
C2A C9A C10A 112.4(6) . . ?
C3A C12A C14A 113.9(6) . . ?
C3A C12A C13A 111.9(6) . . ?
C14A C12A C13A 111.4(8) . . ?
C17A C15A C4A 114.6(7) . . ?
C17A C15A C16A 111.5(8) . . ?
C4A C15A C16A 112.0(6) . . ?
C19A C18A C5A 113.2(7) . . ?
C19A C18A C20A 111.6(8) . . ?
C5A C18A C20A 112.7(7) . . ?
 
_refine_diff_density_max    0.191
_refine_diff_density_min   -0.187
_refine_diff_density_rms    0.028

_shelx_res_file
;
TITL pbca_a.res in Pbca
    5101.res
    created by SHELXL-2018/3 at 10:37:32 on 28-Mar-2023
REM Old TITL pbca in Pbca
REM SHELXT solution in Pbca
REM R1 0.516,  Rweak 0.035,  Alpha 0.086,  Orientation as input
REM Formula found by SHELXT:  C33 Cl
CELL  1.54178  13.783  15.079  23.824   90.000   90.000   90.000
ZERR  4.000   0.002   0.002   0.003    0.000    0.000    0.000
LATT  1
SYMM 1/2-X, -Y, 1/2+Z
SYMM -X, 1/2+Y, 1/2-Z
SYMM 1/2+X, 1/2-Y, -Z
SFAC  C  H  LI  F  AL
UNIT 208 312 4 16 4
TEMP -130.150
SIZE 0.08 0.16 0.20
L.S. 20
BOND
LIST 4
acta
FMAP 2
PLAN 20
simu
eadp li1 al1
eadp c7 c7a
eadp c8 c8a
eadp c10 c10a
eadp c11 c11a
eadp c13 c13a
eadp c14 c14a
eadp c16 c16a
eadp c17 c17a
eadp c19 c19a
eadp c20 c20a
rigu
same f2 f1 c22 c21 c26 < c23
same f1a > c26a
flat f1 > c26
same f1a > c26a
same f1b > c26b
WGHT    0.066800    0.841400
FVAR       0.35530   0.57791   0.46597
PART 1 10.56
F1    4    0.564764    0.936359    0.457535    10.56000    0.09617    0.12861 =
         0.06672    0.01344   -0.00862    0.00621
F2    4    0.569463    1.099287    0.420083    10.56000    0.09787    0.06086 =
         0.12988   -0.02870    0.01218    0.01853
C21   1    0.566333    0.945939    0.403077    10.56000    0.04176    0.06398 =
         0.06189    0.00513   -0.00255    0.00712
C22   1    0.569380    1.030147    0.381826    10.56000    0.04066    0.04528 =
         0.09027   -0.00723    0.00394    0.00751
C23   1    0.567135    1.045480    0.325808    10.56000    0.05525    0.03675 =
         0.09656    0.01365    0.01276    0.00287
AFIX  43
H23   2    0.564432    1.104458    0.311874    10.56000   -1.20000
AFIX   0
C24   1    0.568818    0.974355    0.289064    10.56000    0.03806    0.08134 =
         0.04428    0.00575    0.00604    0.00762
AFIX  43
H24   2    0.570453    0.983755    0.249646    10.56000   -1.20000
AFIX   0
C25   1    0.568078    0.889736    0.310774    10.56000    0.04568    0.05582 =
         0.07741   -0.01763   -0.00498   -0.00112
AFIX  43
H25   2    0.567329    0.840416    0.285966    10.56000   -1.20000
AFIX   0
C26   1    0.568400    0.875621    0.367109    10.56000    0.05433    0.04649 =
         0.08155    0.00472   -0.00711   -0.00117
AFIX  43
H26   2    0.570063    0.816834    0.381417    10.56000   -1.20000
AFIX   0
part 2 10.31
F1A   4    0.573769    0.827945    0.418539    10.31000    0.09088    0.06691 =
         0.11380    0.03416   -0.01110   -0.01842
F2A   4    0.580112    0.823744    0.310262    10.31000    0.10476    0.06054 =
         0.10895   -0.01493    0.00847   -0.01011
C21A  1    0.570143    0.905061    0.390759    10.31000    0.04174    0.05487 =
         0.07502    0.01646    0.00564    0.00487
C22A  1    0.574779    0.901590    0.335282    10.31000    0.04087    0.05613 =
         0.07827    0.00041    0.00415   -0.00587
C23A  1    0.574616    0.980876    0.308460    10.31000    0.05349    0.09837 =
         0.04169    0.01260    0.00477   -0.00619
AFIX  43
H23A  2    0.576779    0.978788    0.268625    10.31000   -1.20000
AFIX   0
C24A  1    0.571744    1.062269    0.331692    10.31000    0.06135    0.07910 =
         0.10615    0.00586    0.00814    0.00835
AFIX  43
H24A  2    0.576783    1.115555    0.310618    10.31000   -1.20000
AFIX   0
C25A  1    0.561103    1.060368    0.387297    10.31000    0.05714    0.06067 =
         0.11237    0.00451    0.01429    0.02170
AFIX  43
H25A  2    0.550333    1.115076    0.406066    10.31000   -1.20000
AFIX   0
C26A  1    0.564435    0.989441    0.417261    10.31000    0.04404    0.06790 =
         0.11265    0.00905   -0.00238    0.00621
AFIX  43
H26A  2    0.563083    0.993419    0.457050    10.31000   -1.20000
PART 0
AFIX   0
part 3 10.13
flat f1b > c26b
F1B   4    0.585693    0.969127    0.272399    10.13000    0.14540    0.12838 =
         0.07910    0.00995   -0.00464    0.00223
F2B   4    0.591994    1.122691    0.327367    10.13000    0.09544    0.02748 =
         0.10832    0.00959    0.01833   -0.00582
same c22b > c26b c21b
C21B  1    0.577539    0.966761    0.326138    10.13000    0.05069    0.06841 =
         0.07680    0.02301    0.00381   -0.00224
C22B  1    0.582520    1.043721    0.355062    10.13000    0.04000    0.05120 =
         0.08224    0.02380   -0.00570   -0.01300
C23B  1    0.571832    1.041630    0.412337    10.13000    0.05327    0.03683 =
         0.09828    0.01780    0.00109    0.00063
AFIX  43
H23B  2    0.572510    1.093542    0.434928    10.13000   -1.20000
AFIX   0
C24B  1    0.560474    0.960851    0.433418    10.13000    0.02967    0.05840 =
         0.08191    0.03252   -0.00545    0.00165
AFIX  43
H24B  2    0.551957    0.958006    0.472947    10.13000   -1.20000
AFIX   0
C25B  1    0.559350    0.881555    0.406211    10.13000    0.04754    0.04266 =
         0.10211    0.02681   -0.00599   -0.00134
AFIX  43
H25B  2    0.556646    0.826705    0.425766    10.13000   -1.20000
AFIX   0
C26B  1    0.562307    0.885772    0.349959    10.13000    0.06404    0.05178 =
         0.09605    0.01143   -0.00173    0.00077
AFIX  43
H26B  2    0.554083    0.834186    0.327567    10.13000   -1.20000
AFIX   0
PART 0
AL1   5    0.480562    0.485750    0.450053    10.50000    0.02769    0.02862 =
         0.02285   -0.00241   -0.00160    0.00134
LI1   3    0.479994    0.481584    0.442277    10.50000    0.02769    0.02862 =
         0.02285   -0.00241   -0.00160    0.00134
same  c1a > c20a
same c2 > c5 c1 c9 > c20 c6 c7 c8
same c1 > c5 c6 c8 c7
part 1 21
C1    1    0.523237    0.528257    0.362912    21.00000    0.02203    0.02183 =
         0.02293   -0.00080    0.00097   -0.00181
C2    1    0.421001    0.541521    0.369177    21.00000    0.01891    0.02418 =
         0.02455    0.00159   -0.00024    0.00127
C3    1    0.377941    0.456432    0.378177    21.00000    0.02265    0.02555 =
         0.02507    0.00077   -0.00189   -0.00208
C4    1    0.453468    0.391357    0.377317    21.00000    0.02466    0.02515 =
         0.02530   -0.00318   -0.00147    0.00144
C5    1    0.543734    0.435573    0.367472    21.00000    0.02176    0.02695 =
         0.02365   -0.00272    0.00217   -0.00296
C6    1    0.597448    0.601813    0.352761    21.00000    0.02957    0.02586 =
         0.03607    0.00055    0.00375   -0.00305
AFIX  13
H6    2    0.559940    0.658569    0.352011    21.00000   -1.20000
AFIX   0
C7    1    0.647272    0.594294    0.295191    21.00000    0.04088    0.04026 =
         0.03984    0.00514    0.01184   -0.00228
AFIX  33
H7A   2    0.693964    0.642814    0.290802    21.00000   -1.50000
H7B   2    0.681277    0.537360    0.292644    21.00000   -1.50000
H7C   2    0.598320    0.597918    0.265446    21.00000   -1.50000
AFIX   0
C8    1    0.673048    0.611952    0.399892    21.00000    0.03274    0.03499 =
         0.04726   -0.00476   -0.00163   -0.00837
AFIX  33
H8A   2    0.717901    0.660127    0.390458    21.00000   -1.50000
H8B   2    0.639991    0.625724    0.435252    21.00000   -1.50000
H8C   2    0.709379    0.556458    0.403967    21.00000   -1.50000
AFIX   0
C9    1    0.367374    0.629560    0.367012    21.00000    0.03150    0.03115 =
         0.03549    0.00466    0.00055    0.00692
AFIX  13
H9    2    0.297153    0.614670    0.371772    21.00000   -1.20000
AFIX   0
C10   1    0.375254    0.675415    0.309728    21.00000    0.04810    0.04445 =
         0.04194    0.01405   -0.00230    0.01187
AFIX  33
H10A  2    0.339541    0.731592    0.310688    21.00000   -1.50000
H10B  2    0.443637    0.687037    0.301194    21.00000   -1.50000
H10C  2    0.347620    0.636913    0.280699    21.00000   -1.50000
AFIX   0
C11   1    0.392603    0.692332    0.415909    21.00000    0.04666    0.03169 =
         0.04542   -0.00451    0.00350    0.00862
AFIX  33
H11A  2    0.355750    0.747568    0.412002    21.00000   -1.50000
H11B  2    0.375892    0.663827    0.451590    21.00000   -1.50000
H11C  2    0.462214    0.705527    0.415237    21.00000   -1.50000
AFIX   0
C12   1    0.270084    0.436898    0.385049    21.00000    0.02378    0.04149 =
         0.03818    0.00368   -0.00274   -0.00397
AFIX  13
H12   2    0.264409    0.371139    0.389383    21.00000   -1.20000
AFIX   0
C13   1    0.212498    0.461051    0.331674    21.00000    0.02988    0.06188 =
         0.04607    0.00174   -0.01178   -0.00459
AFIX  33
H13A  2    0.143639    0.447714    0.337488    21.00000   -1.50000
H13B  2    0.220275    0.524417    0.323719    21.00000   -1.50000
H13C  2    0.236997    0.426364    0.299905    21.00000   -1.50000
AFIX   0
C14   1    0.222682    0.477483    0.437225    21.00000    0.02894    0.06187 =
         0.04461    0.00140    0.00753    0.00072
AFIX  33
H14A  2    0.153774    0.461528    0.438140    21.00000   -1.50000
H14B  2    0.254788    0.454714    0.470980    21.00000   -1.50000
H14C  2    0.229159    0.542172    0.435934    21.00000   -1.50000
AFIX   0
C15   1    0.441117    0.291646    0.384918    21.00000    0.03360    0.02498 =
         0.04062   -0.00154   -0.00069   -0.00426
AFIX  13
H15   2    0.508041    0.266112    0.383659    21.00000   -1.20000
AFIX   0
C16   1    0.386064    0.249035    0.336181    21.00000    0.05087    0.03506 =
         0.05310   -0.01119   -0.00306   -0.01241
AFIX  33
H16A  2    0.379869    0.185153    0.342846    21.00000   -1.20000
H16B  2    0.321348    0.275568    0.333303    21.00000   -1.20000
H16C  2    0.421680    0.259066    0.301150    21.00000   -1.20000
AFIX   0
C17   1    0.398801    0.264590    0.442448    21.00000    0.04782    0.03448 =
         0.04731    0.00853    0.00488   -0.00341
AFIX  33
H17A  2    0.392970    0.199881    0.444272    21.00000   -1.50000
H17B  2    0.441979    0.285205    0.472412    21.00000   -1.50000
H17C  2    0.334604    0.291513    0.447166    21.00000   -1.50000
AFIX   0
C18   1    0.642828    0.392789    0.362912    21.00000    0.02651    0.02829 =
         0.03925   -0.00507    0.00349    0.00198
AFIX  13
H18   2    0.689745    0.442000    0.355498    21.00000   -1.20000
AFIX   0
C19   1    0.648261    0.330320    0.311352    21.00000    0.04111    0.03749 =
         0.04623   -0.01354    0.01013    0.00278
AFIX  33
H19A  2    0.712945    0.303523    0.309340    21.00000   -1.50000
H19B  2    0.599345    0.283516    0.315044    21.00000   -1.50000
H19C  2    0.635930    0.364418    0.277067    21.00000   -1.50000
AFIX   0
C20   1    0.677808    0.346848    0.416198    21.00000    0.03397    0.03620 =
         0.04971   -0.00128   -0.00456    0.00964
AFIX  33
H20A  2    0.742105    0.321107    0.409645    21.00000   -1.20000
H20B  2    0.681670    0.390172    0.446778    21.00000   -1.20000
H20C  2    0.632135    0.299732    0.426425    21.00000   -1.20000
AFIX   0

part 2 -21
C1A   1    0.541663    0.512445    0.362560   -21.00000    0.01912    0.02938 =
         0.02525   -0.00162    0.00091    0.00342
C2A   1    0.449445    0.554974    0.367388   -21.00000    0.01973    0.02367 =
         0.02182    0.00123   -0.00014   -0.00234
C3A   1    0.377502    0.488114    0.375946   -21.00000    0.02153    0.02325 =
         0.02437    0.00002   -0.00268    0.00251
C4A   1    0.425002    0.404139    0.376993   -21.00000    0.02034    0.02107 =
         0.02682   -0.00176    0.00065   -0.00373
C5A   1    0.525741    0.419760    0.368966   -21.00000    0.01902    0.02133 =
         0.02734   -0.00156    0.00195    0.00295
C6A   1    0.638072    0.558215    0.351915   -21.00000    0.02400    0.02885 =
         0.03811   -0.00219    0.00500   -0.00228
AFIX  13
H6A   2    0.687537    0.509987    0.348583   -21.00000   -1.20000
AFIX   0
C7A   1    0.638870    0.607915    0.295367   -21.00000    0.04088    0.04026 =
         0.03984    0.00514    0.01184   -0.00228
AFIX  33
H7D   2    0.702066    0.636482    0.290033   -21.00000   -1.50000
H7E   2    0.627295    0.565765    0.264781   -21.00000   -1.50000
H7F   2    0.587755    0.653092    0.295342   -21.00000   -1.50000
AFIX   0
C8A   1    0.672017    0.617992    0.399960   -21.00000    0.03274    0.03499 =
         0.04726   -0.00476   -0.00163   -0.00837
AFIX  33
H8D   2    0.734360    0.645049    0.390062   -21.00000   -1.50000
H8E   2    0.623813    0.664660    0.406429   -21.00000   -1.50000
H8F   2    0.679619    0.582549    0.434158   -21.00000   -1.50000
AFIX   0
C9A   1    0.430670    0.654421    0.363993   -21.00000    0.03056    0.02499 =
         0.03293    0.00216    0.00024    0.00443
AFIX  13
H9A   2    0.496076    0.682645    0.360688   -21.00000   -1.20000
AFIX   0
C10A  1    0.375932    0.680555    0.310712   -21.00000    0.04810    0.04445 =
         0.04194    0.01405   -0.00230    0.01187
AFIX  33
H10D  2    0.407479    0.653550    0.278049   -21.00000   -1.50000
H10E  2    0.308752    0.659635    0.313193   -21.00000   -1.50000
H10F  2    0.376468    0.745239    0.306729   -21.00000   -1.50000
AFIX   0
C11A  1    0.384686    0.694665    0.416268   -21.00000    0.04666    0.03169 =
         0.04542   -0.00451    0.00350    0.00862
AFIX  33
H11D  2    0.375165    0.758439    0.410570   -21.00000   -1.50000
H11E  2    0.321865    0.666318    0.423288   -21.00000   -1.50000
H11F  2    0.427447    0.685127    0.448573   -21.00000   -1.50000
AFIX   0
C12A  1    0.268144    0.503349    0.381002   -21.00000    0.02208    0.03742 =
         0.03886   -0.00073   -0.00180    0.00087
AFIX  13
H12A  2    0.257715    0.568593    0.376515   -21.00000   -1.20000
AFIX   0
C13A  1    0.211434    0.458193    0.332801   -21.00000    0.02988    0.06188 =
         0.04607    0.00174   -0.01178   -0.00459
AFIX  33
H13D  2    0.141876    0.469434    0.337501   -21.00000   -1.50000
H13E  2    0.233059    0.482392    0.296731   -21.00000   -1.50000
H13F  2    0.223442    0.394150    0.333635   -21.00000   -1.50000
AFIX   0
C14A  1    0.226184    0.478572    0.438505   -21.00000    0.02894    0.06187 =
         0.04461    0.00140    0.00753    0.00072
AFIX  33
H14D  2    0.156188    0.489985    0.438725   -21.00000   -1.50000
H14E  2    0.238030    0.415554    0.445866   -21.00000   -1.50000
H14F  2    0.257514    0.514341    0.467677   -21.00000   -1.50000
AFIX   0
C15A  1    0.376608    0.313830    0.384487   -21.00000    0.03389    0.02700 =
         0.04111   -0.00088    0.00177   -0.00686
AFIX  13
H15A  2    0.305701    0.325992    0.388938   -21.00000   -1.20000
AFIX   0
C16A  1    0.386296    0.255673    0.331620   -21.00000    0.05087    0.03506 =
         0.05310   -0.01119   -0.00306   -0.01241
AFIX  33
H16D  2    0.365978    0.289705    0.298606   -21.00000   -1.50000
H16E  2    0.454031    0.237226    0.327133   -21.00000   -1.50000
H16F  2    0.345043    0.203094    0.335489   -21.00000   -1.50000
AFIX   0
C17A  1    0.407505    0.263670    0.437290   -21.00000    0.04782    0.03448 =
         0.04731    0.00853    0.00488   -0.00341
AFIX  33
H17D  2    0.373364    0.206723    0.438964   -21.00000   -1.50000
H17E  2    0.477650    0.253179    0.436219   -21.00000   -1.50000
H17F  2    0.391313    0.298945    0.470544   -21.00000   -1.50000
AFIX   0
C18A  1    0.604664    0.348117    0.366598   -21.00000    0.03086    0.02429 =
         0.04039   -0.00429    0.00130    0.00618
AFIX  13
H18A  2    0.570848    0.290125    0.372245   -21.00000   -1.20000
AFIX   0
C19A  1    0.654886    0.342303    0.309364   -21.00000    0.04111    0.03749 =
         0.04623   -0.01354    0.01013    0.00278
AFIX  33
H19D  2    0.704334    0.295630    0.310383   -21.00000   -1.50000
H19E  2    0.606775    0.328304    0.280401   -21.00000   -1.50000
H19F  2    0.685682    0.399255    0.300689   -21.00000   -1.50000
AFIX   0
C20A  1    0.678837    0.356466    0.414754   -21.00000    0.03397    0.03620 =
         0.04971   -0.00128   -0.00456    0.00964
AFIX  33
H20D  2    0.644418    0.360029    0.450678   -21.00000   -1.50000
H20E  2    0.721498    0.304473    0.414800   -21.00000   -1.50000
H20F  2    0.717739    0.410203    0.409394   -21.00000   -1.50000

AFIX   0
HKLF 4


REM  pbca_a.res in Pbca
REM wR2 = 0.115603, GooF = S = 1.03091, Restrained GooF = 0.93854 for all data
REM R1 = 0.038141 for 4623 Fo > 4sig(Fo) and 0.040855 for all 5041 data
REM 531 parameters refined using 2861 restraints

END

WGHT      0.0669      0.8345

REM Highest difference peak  0.191,  deepest hole -0.187,  1-sigma level  0.028
Q1    1   0.5899  1.1293  0.3772  11.00000  0.05    0.19
Q2    1   0.5394  0.9406  0.2040  11.00000  0.05    0.19
Q3    1   0.5173  1.0827  0.4184  11.00000  0.05    0.17
Q4    1   0.5853  1.1214  0.4499  11.00000  0.05    0.16
Q5    1   0.5734  0.5502  0.3574  11.00000  0.05    0.15
Q6    1   0.5737  0.3958  0.3674  11.00000  0.05    0.15
Q7    1   0.5000  0.5000  0.5000  10.50000  0.05    0.15
Q8    1   0.4083  0.5885  0.3679  11.00000  0.05    0.15
Q9    1   0.3925  0.6676  0.3878  11.00000  0.05    0.15
Q10   1   0.3993  0.2799  0.3615  11.00000  0.05    0.14
Q11   1   0.5174  0.5168  0.4926  11.00000  0.05    0.14
Q12   1   0.6399  0.6009  0.3753  11.00000  0.05    0.14
Q13   1   0.6369  0.3541  0.3394  11.00000  0.05    0.14
Q14   1   0.4157  0.3528  0.3801  11.00000  0.05    0.13
Q15   1   0.2512  0.4547  0.2981  11.00000  0.05    0.13
Q16   1   0.3843  0.6572  0.3411  11.00000  0.05    0.13
Q17   1   0.5973  0.5709  0.2676  11.00000  0.05    0.13
Q18   1   0.2425  0.4607  0.3601  11.00000  0.05    0.13
Q19   1   0.6048  0.3548  0.2773  11.00000  0.05    0.12
Q20   1   0.3292  0.4643  0.3809  11.00000  0.05    0.12
;
_shelx_res_checksum    4148

_shelx_hkl_file
;
  -2   0   0 8389.05 304.289   1
  -3   0   0 0.13297 0.09118  10
   3   0   0 0.08569 0.10897   8
   3   0   0 0.12192 0.12567   5
  -4   0   0 6520.93 251.523   1
   5   0   0 0.32918 0.13406   8
   5   0   0 -0.0884 0.18241   5
   6   0   0 4647.62 162.702   5
   6   0   0 4731.37 162.566   8
   7   0   0 0.25106 0.26653   5
   7   0   0 -0.1106 0.27780  12
   8   0   0 462.210 16.7741   5
  -8   0   0 467.642 16.9529  13
   8   0   0 481.854 16.7283  12
  -9   0   0 0.27595 0.44206   4
   9   0   0 0.77346 0.41709  12
   9   0   0 0.18329 0.31289   9
  10   0   0 218.130 7.97178  12
  10   0   0 206.083 8.16653   9
 -10   0   0 205.840 8.08577   4
  11   0   0 0.73957 0.42981   9
 -11   0   0 -0.6114 0.64942   4
  11   0   0 0.70695 0.57545  12
 -11   0   0 0.34069 0.42365   2
 -12   0   0 15.6590 1.92070   4
 -12   0   0 13.5652 1.22960   2
  12   0   0 18.1179 1.42625  12
  12   0   0 15.0233 1.08810   9
  13   0   0 0.55899 0.46178   9
 -13   0   0 1.13603 0.53579   2
  13   0   0 -0.3521 0.53000  12
  14   0   0 82.6166 3.78759  12
 -14   0   0 84.5910 3.84609   4
  14   0   0 90.4197 3.56724   9
 -14   0   0 84.3726 3.63213   2
 -15   0   0 -0.2796 0.56896   4
  15   0   0 0.90303 0.53506  12
  15   0   0 -0.3723 0.34841   9
 -15   0   0 -0.1593 0.37466   2
  16   0   0 7.43973 0.65282   9
   0   1   0 0.00995 0.03819   8
   0  -1   0 -0.0574 0.04861   5
   0  -1   0 0.06912 0.05158   5
   0  -1   0 0.03406 0.03807   8
   0   1   0 -0.0010 0.04971   5
   1  -1   0 0.03283 0.07823   5
  -1   1   0 0.01363 0.08389   5
  -1   1   0 0.10173 0.05774   8
  -1   1   0 0.07962 0.07528  10
   1   1   0 -0.0215 0.04584  10
   1  -1   0 0.09341 0.06435   8
   2  -1   0 180.752 6.35935   8
  -2   1   0 184.114 6.37118  10
   2   1   0 185.817 6.32791  10
   2  -1   0 177.230 6.40113   5
  -2   1   0 187.209 6.36669   5
  -2   1   0 178.031 6.37622   5
  -2   1   0 178.106 6.33852   8
  -3   1   0 0.10081 0.13526  10
  -3   1   0 0.21386 0.08603   8
   3  -1   0 0.10337 0.17435   5
  -3   1   0 0.23306 0.10396   5
   3   1   0 -0.0308 0.09516  10
   3   1   0 0.02922 0.06474   8
   3  -1   0 -0.0842 0.13482   8
  -4   1   0 1849.56 60.8857  10
   4   1   0 1718.31 60.8232   8
   4  -1   0 1696.72 60.9667   5
  -5   1   0 -0.0288 0.12667  10
   5   1   0 0.00958 0.18443   5
   5   1   0 0.15960 0.10163   8
   5  -1   0 0.05204 0.24037  12
   5  -1   0 -0.1362 0.20758   5
   6   1   0 92.6702 3.39884   8
   6  -1   0 91.8438 3.64497   5
  -6   1   0 93.6553 3.39364  10
   6  -1   0 100.184 3.63008  12
   7  -1   0 0.20031 0.30723   5
   7  -1   0 0.22416 0.37420  12
  -7   1   0 -0.1691 0.41149  13
   7   1   0 0.39611 0.27463   5
   7   1   0 -0.1565 0.21337  12
   8  -1   0 90.4486 3.61982   9
   8   1   0 100.398 3.73233  12
   8  -1   0 93.3250 3.82942   5
  -8   1   0 99.1483 4.04012  13
   8  -1   0 96.9222 3.83712  12
   9  -1   0 0.68940 0.35605   9
  -9   1   0 -0.2007 0.38842  13
   9   1   0 0.49381 0.32080  12
   9  -1   0 -0.2193 0.32738   5
  -9   1   0 0.30733 0.47540   4
  -9  -1   0 -0.1006 0.38494   4
   9  -1   0 -0.0852 0.41698  12
  10   1   0 62.1102 2.41730   9
 -10   1   0 60.7172 2.99199   4
 -10  -1   0 55.9504 2.75368  11
 -10  -1   0 56.6380 2.76761   2
 -10  -1   0 58.8091 2.84408   4
  10  -1   0 61.0830 2.49776   9
  11   1   0 -0.1356 0.45831  12
 -11   1   0 0.40561 0.94695   4
  11  -1   0 0.42914 0.44423   9
  11   1   0 -0.4205 0.34505   9
 -11  -1   0 -0.1150 0.38916   2
  11  -1   0 0.63723 0.59533  12
 -12   1   0 0.52599 0.47606   2
  12   1   0 0.45195 0.41726   9
  12  -1   0 1.08390 0.49115   9
  12  -1   0 0.47845 0.62890  12
 -12   1   0 0.05980 0.93093   4
 -12  -1   0 0.35508 0.42449   2
 -12  -1   0 0.93123 0.79718   4
  12   1   0 0.20184 0.54422  12
  13  -1   0 0.06855 0.62043  12
 -13   1   0 -0.0396 0.44904   2
  13  -1   0 0.29100 0.49510   9
 -13  -1   0 0.52446 0.65097   2
 -13  -1   0 1.13237 1.30998   4
  13   1   0 -0.2723 0.40095   9
 -13   1   0 0.32723 0.95240   4
  13   1   0 0.39358 0.55635  12
 -14  -1   0 1.06585 0.88383   4
  14  -1   0 0.86443 0.82451   9
  14   1   0 1.14963 0.46104   9
  14  -1   0 0.46217 0.60898  12
  14   1   0 1.14566 0.60718  12
 -14  -1   0 0.91259 0.43762   2
 -14   1   0 1.07600 0.46986   2
 -14   1   0 0.79877 0.73122   4
  15   1   0 0.50768 0.37402   9
 -15   1   0 0.71202 0.55673   4
  15  -1   0 0.23351 0.52724  12
  15   1   0 -0.2717 0.43657  12
  15  -1   0 0.12928 0.38752   9
 -15  -1   0 -0.1867 0.87069   4
 -15   1   0 -0.4562 0.29479   2
  16  -1   0 1.90023 0.89513  12
  16   1   0 2.15679 0.43029   9
  16  -1   0 1.61208 0.41200   9
 -16  -1   0 2.33399 0.53752   4
   1  -2   0 0.16489 0.16219   5
   1  -2   0 0.39743 0.13342   8
  -1   2   0 0.05971 0.12165   8
  -1   2   0 0.18115 0.15304  10
  -1   2   0 0.17486 0.16922   5
   2  -2   0 758.274 26.1142   5
   2   2   0 742.787 25.9774   8
   2   2   0 754.838 26.0156  10
  -2   2   0 760.495 26.0690  10
  -2   2   0 731.044 26.0833   5
  -2   2   0 747.829 26.0284   8
   3   2   0 0.37633 0.08135   8
  -3   2   0 0.31024 0.13518   8
   3  -2   0 0.20116 0.21995   5
   3   2   0 0.27338 0.11465  10
   3  -2   0 0.15944 0.16244   8
  -4   2   0 5509.62 231.055   1
  -4  -2   0 5425.07 205.954   1
   5  -2   0 0.01966 0.24746   5
   5  -2   0 0.18029 0.33579  12
   5   2   0 0.15611 0.09731   8
   6  -2   0 290.342 10.7469   5
  -6   2   0 297.345 10.5483  10
   6   2   0 299.797 10.4805   8
   6  -2   0 311.182 10.8097  12
  -7   2   0 0.53816 0.53975  13
   7   2   0 0.51437 0.17541   8
   7  -2   0 0.27038 0.31936   5
   7   2   0 -0.4182 0.42636   5
  -7   2   0 0.72197 0.19331  10
   8   2   0 411.728 14.7972  12
   8  -2   0 418.610 15.0902  12
  -8   2   0 414.302 15.2596  13
   8  -2   0 415.243 14.8362   9
   8  -2   0 434.539 15.1070   5
   9   2   0 -0.2102 0.21990  12
  -9   2   0 0.20296 0.45801  13
  -9   2   0 -0.5601 0.66446   4
   9  -2   0 0.05492 0.36793   5
   9  -2   0 -0.5356 0.31077   9
   9  -2   0 0.25831 0.45898  12
  10  -2   0 174.668 7.14154   7
 -10   2   0 196.267 7.41746  13
  10   2   0 183.005 6.73915   9
 -10  -2   0 182.415 7.05367  11
 -10  -2   0 192.969 7.30544   4
  10  -2   0 190.927 6.90165   9
 -10   2   0 191.461 7.34545   4
  10  -2   0 194.744 7.27558  12
  10  -2   0 167.509 7.16210   5
 -10  -2   0 186.005 7.16206   2
 -11  -2   0 0.33776 0.51689   4
  11  -2   0 -0.5518 0.55125  12
  11  -2   0 0.03339 0.44984   9
 -11  -2   0 0.82885 0.45850   2
  11  -2   0 0.16107 0.45663   7
  11   2   0 -0.1103 0.30637   9
 -11  -2   0 -0.0286 0.42633  11
  11   2   0 0.35427 0.44224  12
 -11   2   0 -0.5388 0.86941   4
  12   2   0 3.36570 0.56642   9
  12  -2   0 3.52936 0.66565   9
 -12  -2   0 3.44625 0.66987   2
  12  -2   0 3.21038 0.84687  12
  12   2   0 3.71823 0.73484  12
 -12  -2   0 2.54174 0.77225   4
  12  -2   0 1.99267 0.55919   7
 -12  -2   0 4.06097 0.70629  11
 -12   2   0 2.09153 0.95380   4
  13   2   0 0.71525 0.42240   9
  13  -2   0 0.36373 0.62534  12
  13  -2   0 0.10023 0.47656   9
  13   2   0 0.31088 0.52665  12
 -13  -2   0 0.09540 0.86464   4
 -13   2   0 0.10514 0.49738   2
 -13  -2   0 -0.0618 0.43759   2
  14   2   0 121.396 5.08832  12
  14  -2   0 122.615 5.23515  12
 -14   2   0 124.604 5.09619   2
  14  -2   0 121.479 4.97322   9
  14   2   0 136.739 4.84131   9
 -14  -2   0 128.171 5.31367   4
 -14   2   0 121.585 5.08460   4
  15   2   0 0.47604 0.48723  12
  15  -2   0 -0.0246 0.40012   9
  15  -2   0 0.17822 0.51769  12
 -15  -2   0 -0.3396 0.75663   4
  15   2   0 1.34582 0.39218   9
 -15   2   0 0.70420 0.40311   2
 -16   2   0 8.23361 0.67760   2
  16  -2   0 9.28437 0.71612   9
   0   3   0 0.09331 0.15947  10
   0  -3   0 0.37931 0.18304   5
   0   3   0 0.12219 0.14498   8
   0   3   0 0.16795 0.21177   5
  -1   3   0 0.07521 0.19898  10
  -1   3   0 0.32495 0.24303   5
   1  -3   0 0.22465 0.21463   5
   1   3   0 0.11375 0.16413   5
  -1   3   0 0.14186 0.15761   8
   2  -3   0 0.27461 0.23384   5
   2   3   0 0.28958 0.12679   5
   2   3   0 0.78918 0.13341   8
  -2   3   0 0.35478 0.25712   5
  -2   3   0 0.46575 0.21481  10
   3  -3   0 0.11717 0.29930  12
  -3   3   0 0.13265 0.15481   8
   3  -3   0 0.23188 0.24161   5
  -3   3   0 0.24062 0.22971   5
   3   3   0 0.14975 0.10122   8
  -3   3   0 0.11345 0.20058  10
  -4   3   0 1.68611 0.27213   5
   4  -3   0 1.46910 0.32653   5
   4  -3   0 1.31112 0.38363  12
  -4   3   0 1.38401 0.19433   8
  -4   3   0 1.01625 0.24078  10
   4   3   0 1.33521 0.14085   8
   5  -3   0 -0.5131 0.38802  12
  -5   3   0 0.17548 0.21064  10
   5  -3   0 -0.0791 0.28242   5
  -5   3   0 -0.0137 0.16114   5
  -5   3   0 0.13241 0.17080   5
   5   3   0 -0.1944 0.09820   8
  -6   3   0 13.3604 0.72145  10
   6  -3   0 14.0273 0.92829   5
   6   3   0 12.1160 0.56698   8
  -6   3   0 12.4895 1.07447  13
   6  -3   0 13.5239 1.08449  12
  -7   3   0 -0.2186 0.38071  13
   7   3   0 -0.1380 0.12396   8
   7  -3   0 0.06798 0.31226   5
   7   3   0 -0.0807 0.17325  12
   7  -3   0 0.22597 0.48302  12
   7  -3   0 -0.1398 0.45322   9
  -7   3   0 0.22652 0.18273  10
   8  -3   0 97.0718 3.86737   9
  -8   3   0 105.280 4.30995  13
   8  -3   0 104.469 4.17347  12
   8   3   0 100.751 3.76971  12
   8  -3   0 96.2478 4.06257   5
   9  -3   0 0.08015 0.50092   9
   9  -3   0 0.34333 0.37981   5
   9   3   0 0.20673 0.24915  12
  -9  -3   0 -0.3171 0.38434  11
   9  -3   0 0.11474 0.51210  12
  -9   3   0 -0.1675 0.47968  13
  -9   3   0 0.84703 0.75445   4
  -9  -3   0 0.61759 0.46682   4
  10   3   0 7.03855 0.82657  12
  10  -3   0 6.56711 0.76872   9
  10  -3   0 7.06329 1.03871  12
 -10  -3   0 8.66773 0.94606  11
 -10  -3   0 5.25397 0.85266   4
  10  -3   0 6.63727 0.87617   5
  10  -3   0 7.44448 0.81629   7
 -10   3   0 6.21509 1.04847   4
 -10  -3   0 5.42524 0.80318   2
 -10   3   0 7.77151 1.08753  13
  11   3   0 -0.8150 0.28582   9
 -11  -3   0 0.07447 0.50896   4
 -11  -3   0 -0.8788 0.44521   2
  11  -3   0 0.06442 0.45365   5
  11   3   0 -0.0881 0.35146  12
  11  -3   0 -0.4597 0.43448   7
  11  -3   0 0.08181 0.48158   9
  11  -3   0 0.11026 0.59707  12
 -11   3   0 -0.6571 0.94099   4
  12  -3   0 5.37882 1.03353  12
 -12  -3   0 4.69082 0.74694  11
 -12  -3   0 6.87559 0.98644   2
  12   3   0 5.33138 0.61033   9
  12  -3   0 5.70619 0.73308   7
  12   3   0 5.94773 0.86720  12
 -12   3   0 5.16529 1.03682   4
  12  -3   0 4.32068 0.73155   9
 -12  -3   0 5.01747 0.91979   4
 -13  -3   0 0.20486 0.75586   4
 -13   3   0 -0.3127 0.43479   2
 -13   3   0 -0.4822 0.60926   4
  13   3   0 -0.1204 0.47790  12
  13  -3   0 0.41621 0.66522  12
  13   3   0 0.41025 0.40194   9
  13  -3   0 0.04720 0.49944   9
 -13  -3   0 0.25223 0.46974  11
  14   3   0 6.81859 0.88476  12
  14  -3   0 5.60609 0.96540  12
  14  -3   0 5.25484 0.73080   9
 -14  -3   0 7.21659 1.25451   4
 -14   3   0 5.72937 0.84810   2
  14   3   0 6.07554 0.69365   9
 -15  -3   0 -0.0130 0.69984   4
  15   3   0 -0.4760 0.41891  12
  15   3   0 0.62814 0.35147   9
 -15   3   0 -0.0067 0.34658   2
  15  -3   0 0.50735 0.43645   9
  15  -3   0 -0.6919 0.45894  12
 -16   3   0 0.69652 0.30026   2
  16  -3   0 0.04765 0.31381   9
   0   4   0 9.02854 0.61472   5
   0  -4   0 9.46868 0.53875   5
   0   4   0 9.38929 0.49926   8
   0   4   0 10.1044 0.56547  10
  -1   4   0 0.21932 0.25590   5
  -1   4   0 0.23494 0.21012  10
  -1   4   0 0.26889 0.17640   8
   1   4   0 0.15408 0.20434   5
  -1  -4   0 0.28906 0.12341   5
  -1  -4   0 0.30216 0.10545   5
   1  -4   0 0.42882 0.23373   5
  -2   4   0 276.132 9.83873   8
   2   4   0 273.683 9.84667   5
   2   4   0 269.239 9.80705   8
  -2   4   0 289.146 9.95898   5
  -2   4   0 289.301 9.90983  10
   2  -4   0 281.540 9.96166   5
  -3   4   0 0.28179 0.18727   8
   3  -4   0 0.11909 0.35738  12
   3  -4   0 0.13756 0.25920   5
  -3   4   0 0.12770 0.23011  10
   3   4   0 0.15519 0.12749   8
  -3   4   0 -0.0718 0.25655   5
   3   4   0 0.36804 0.16197   5
  -4   4   0 1504.41 52.0876  10
   4  -4   0 1493.87 52.2530  12
   4   4   0 1460.88 51.9399   8
   4  -4   0 1528.01 52.2132   5
   5  -4   0 0.38980 0.49605  12
   5   4   0 0.27743 0.14269   8
  -5   4   0 -0.1127 0.24801   5
   5  -4   0 0.83071 0.37313   5
  -5   4   0 -0.0288 0.18846   8
  -5   4   0 0.21221 0.26883  10
  -6   4   0 149.650 6.47127   8
   6   4   0 174.534 6.24391   8
  -6   4   0 170.980 6.27206   5
   6  -4   0 171.024 6.60495   5
  -6   4   0 186.096 6.26940   5
   6  -4   0 189.471 6.72662  12
  -6   4   0 182.698 6.40647  10
   6  -4   0 177.437 6.47995   9
  -6   4   0 179.868 6.79730  13
   6   4   0 182.427 6.37927  12
  -7   4   0 -0.0387 0.42744  13
   7  -4   0 0.71381 0.37873   5
   7   4   0 0.71609 0.15483   8
  -7   4   0 0.27305 0.23006  10
   7  -4   0 0.29498 0.40989   9
   7  -4   0 0.11833 0.50657  12
   8  -4   0 347.195 12.8411  12
  -8  -4   0 341.508 12.8401   4
   8  -4   0 338.244 12.5061   9
  -8   4   0 346.049 12.9666  13
  -8  -4   0 368.788 12.9668  11
   8  -4   0 356.473 12.7887   5
   9  -4   0 -0.1428 0.42520   9
   9   4   0 0.02616 0.23372  12
  -9  -4   0 0.18810 0.44185   4
  -9   4   0 -0.4730 0.62662   4
   9  -4   0 0.29949 0.39476   5
   9  -4   0 0.35875 0.64232  12
  -9   4   0 0.09607 0.48321  13
  -9  -4   0 0.32338 0.38540  11
 -10   4   0 176.464 7.13526  13
  10  -4   0 177.001 6.72088   7
 -10  -4   0 177.933 6.81340  11
 -10  -4   0 178.012 7.01534   4
  10  -4   0 178.167 6.62324   9
  10  -4   0 175.038 7.03337  12
  10  -4   0 174.704 6.98303   5
 -10   4   0 171.751 6.95323   4
  11  -4   0 0.24529 0.69143  12
 -11   4   0 0.15631 0.70672   4
 -11  -4   0 0.17497 0.52923   4
  11   4   0 0.63417 0.27079   9
  11  -4   0 1.71642 0.56967   5
 -11  -4   0 0.14012 0.50362  11
  11  -4   0 0.82280 0.45488   7
  11  -4   0 -0.1941 0.50122   9
  11   4   0 0.09140 0.35030  12
  12   4   0 61.2936 2.81544  12
  12  -4   0 66.8361 3.26476  12
 -12   4   0 64.7252 3.06988   4
 -12  -4   0 62.7155 2.85018  11
  12   4   0 57.9611 2.53562   9
  12  -4   0 61.0483 2.77770   9
 -12  -4   0 65.8155 3.15239   4
  13   4   0 -0.4188 0.42673  12
 -13  -4   0 0.07694 0.59335   4
  13  -4   0 -0.1677 0.63925  12
 -13  -4   0 -0.2731 0.41919  11
  13   4   0 0.20294 0.40359   9
  13  -4   0 -0.2479 0.47538   9
  14   4   0 3.61501 0.52884   9
 -14   4   0 3.81183 0.73241   2
  14  -4   0 3.86904 0.64736   9
  14  -4   0 3.81755 0.86544  12
 -14  -4   0 3.62692 0.97896   4
  14   4   0 3.69080 0.65620  12
  15   4   0 0.18885 0.35697   9
  15  -4   0 0.62614 0.55388  12
  15  -4   0 -0.4176 0.36958   9
  15   4   0 0.23107 0.45538  12
 -15   4   0 0.46853 0.37467   2
 -15  -4   0 -0.0784 0.73207   4
 -16   4   0 9.95953 0.70822   2
 -16  -4   0 11.1217 1.02014   4
  16  -4   0 10.8061 0.73660   9
   0   5   0 -0.1726 0.23186  12
   0   5   0 0.96064 0.31225   5
   0   5   0 0.21746 0.24965  10
   0   5   0 -0.0982 0.18342   8
   0  -5   0 0.04753 0.20381   5
   1   5   0 0.13600 0.22662  12
   1   5   0 0.04622 0.22950   5
   1  -5   0 0.03471 0.23483   5
   1   5   0 0.16967 0.17259   8
  -1   5   0 0.07215 0.28144   5
  -1   5   0 0.23386 0.28841  12
  -1   5   0 0.02387 0.19339   8
   1   5   0 -0.0868 0.20537  10
  -1   5   0 0.12189 0.22744  10
   2  -5   0 2130.22 72.0758  12
   2   5   0 1938.51 71.9188   5
   2   5   0 2072.22 71.9450  12
  -2   5   0 2140.37 72.1871  12
  -3   5   0 0.45285 0.30580  12
   3  -5   0 0.53076 0.33468   5
  -3   5   0 0.41235 0.22951   8
   3   5   0 0.28161 0.17638   8
  -3   5   0 0.36145 0.35774   5
  -3   5   0 0.52492 0.31331  10
   3   5   0 0.26879 0.22456  12
   3  -5   0 0.24372 0.41562  12
   3   5   0 0.66684 0.24312   5
   4   5   0 17.3958 0.85436  12
  -4   5   0 20.0389 0.89340   8
  -4   5   0 17.9395 0.99361  10
  -4   5   0 18.5665 1.11782  12
  -4   5   0 18.7394 1.03281   5
   4   5   0 16.7369 0.85250   5
   4  -5   0 16.8806 1.08037   5
   4  -5   0 18.3239 1.23680  12
   4   5   0 16.6796 0.78437   8
  -5   5   0 0.10436 0.30355  10
   5  -5   0 0.55211 0.54883  12
   5  -5   0 0.14124 0.37300   5
  -5   5   0 -0.1169 0.19902   8
   5  -5   0 0.26198 0.44438   9
  -5   5   0 0.10914 0.45023  13
   5   5   0 0.23191 0.17790   8
   5   5   0 0.56041 0.23657   5
   5   5   0 1.00109 0.26941  12
  -5   5   0 0.35630 0.33551   5
  -6   5   0 1212.04 41.5128  13
   6   5   0 1119.75 40.9266   8
   6  -5   0 1110.02 41.3017   5
   6   5   0 1212.86 41.0060  12
   6  -5   0 1242.60 41.4146  12
  -6   5   0 1095.02 40.9681   8
  -6   5   0 1211.23 41.0196   5
   6  -5   0 1213.12 41.1165   9
   7  -5   0 0.28408 0.35310   5
  -7   5   0 0.31263 0.42252  13
   7   5   0 0.06761 0.21221  12
   7  -5   0 0.61000 0.43301   9
   7  -5   0 0.19421 0.52481  12
   8  -5   0 50.1189 2.23668   9
   8  -5   0 49.6702 2.44265   5
  -8   5   0 54.1106 2.66003  13
   8   5   0 52.5919 2.09603  12
   8  -5   0 52.4283 2.57653  12
  -8  -5   0 48.4333 2.50172   4
   8  -5   0 47.9259 2.31102   7
   9   5   0 -0.1267 0.24284  12
  -9  -5   0 0.11024 0.39027   6
   9  -5   0 -0.8612 0.40350   9
  -9   5   0 -0.1622 0.47763  13
  -9  -5   0 -0.1065 0.46686   4
  -9   5   0 -0.6734 0.58701   4
  -9  -5   0 -0.7227 0.37729  11
   9  -5   0 -0.7518 0.36097   7
   9  -5   0 0.08846 0.58916  12
  10  -5   0 109.035 4.38447   7
 -10  -5   0 103.620 4.54852  11
 -10  -5   0 101.389 4.21624   6
 -10   5   0 99.7376 4.55236   4
  10   5   0 112.438 4.20784  12
 -10  -5   0 104.769 4.81963   4
 -10   5   0 111.184 4.82607  13
  10  -5   0 117.167 4.79361  12
  10  -5   0 105.962 4.63382   5
  10  -5   0 112.651 4.32535   9
  11  -5   0 1.71399 1.00869   5
 -11  -5   0 0.34979 0.55566   4
 -11  -5   0 0.23697 0.47595  11
  11   5   0 0.39942 0.32463   9
  11   5   0 0.26710 0.34756  12
  11  -5   0 -0.0992 0.68274  12
  11  -5   0 -0.1488 0.51455   9
 -12  -5   0 91.7536 3.83202  11
 -12  -5   0 87.3415 3.99095   4
  12  -5   0 78.0242 4.02277   5
  12  -5   0 92.1314 3.67373   9
  12   5   0 96.6700 3.70544  12
  12   5   0 76.4376 3.35746   9
  12  -5   0 91.4761 4.13449  12
  13   5   0 0.16328 0.40547  12
 -13  -5   0 0.00654 0.48768   4
  13  -5   0 0.17870 0.65862  12
 -13  -5   0 -0.0546 0.40734  11
  13   5   0 -0.2525 0.34339   9
  13  -5   0 -0.4020 0.46568   9
  14   5   0 -0.4838 0.40587  12
 -14  -5   0 -0.0172 0.45713  11
  14   5   0 0.15596 0.36440   9
  14  -5   0 0.13166 0.45133   9
 -14   5   0 0.39808 0.45193   2
 -14  -5   0 0.43342 0.69755   4
 -15  -5   0 -0.1041 0.74348   4
  15  -5   0 -0.0949 0.47693  12
  15  -5   0 0.46783 0.38499   9
 -15   5   0 -0.3856 0.29680   2
  15   5   0 0.95640 0.45544   9
 -16  -5   0 -0.1392 0.46100   4
 -16   5   0 0.19543 0.24695   2
  16  -5   0 0.17601 0.27432   9
   0   6   0 91.6029 3.46321   8
   0  -6   0 100.413 3.49504   5
   0   6   0 91.6027 3.72576  10
   0   6   0 86.0899 3.60937  12
   0   6   0 98.3153 3.63369   5
   1   6   0 0.15781 0.22243   8
  -1   6   0 -0.0413 0.27347  10
   1   6   0 -0.0694 0.30322   5
  -1   6   0 0.25805 0.25859   8
   1   6   0 0.34661 0.30048  12
   1  -6   0 0.43899 0.28894   5
  -1   6   0 0.40199 0.35989   5
  -1   6   0 0.17704 0.31684  12
  -2   6   0 119.526 4.81222  12
   2   6   0 134.113 4.73787   5
   2  -6   0 128.942 4.76379   5
  -2   6   0 122.439 4.70801  10
  -2   6   0 130.352 4.80560   5
   2   6   0 139.737 4.86351  10
   2   6   0 118.898 4.70960  12
   2  -6   0 119.121 4.78808  12
  -2   6   0 128.927 4.62891   8
  -3   6   0 0.13025 0.27572   8
  -3   6   0 0.16341 0.42362   5
   3   6   0 0.37611 0.29902   5
   3  -6   0 0.21467 0.47941  12
  -3   6   0 0.71382 0.37796  12
   3  -6   0 -0.3392 0.32553   5
   3   6   0 -0.2503 0.25723  12
  -4   6   0 56.3397 2.31843  10
   4   6   0 60.9088 2.24454   8
   4  -6   0 56.7941 2.29480   9
  -4   6   0 54.9166 2.19879   8
   4   6   0 55.3004 2.24300  12
  -4   6   0 53.1806 2.53555  13
  -4   6   0 53.4736 2.36725  12
   4  -6   0 55.0724 2.52092  12
   4   6   0 56.1018 2.25524   5
  -4   6   0 56.9397 2.38089   5
   4  -6   0 54.5457 2.42042   5
  -5   6   0 0.66215 0.48567  13
   5  -6   0 -0.0496 0.34283   5
   5  -6   0 -0.0205 0.50937  12
  -5   6   0 -0.0960 0.31872   5
  -5   6   0 -0.0684 0.30162  10
  -5   6   0 0.33856 0.35427  12
  -5   6   0 0.06641 0.21270   8
   5  -6   0 0.47287 0.42283   9
   5   6   0 -0.0879 0.22124  12
  -6   6   0 175.296 6.51789  10
  -6   6   0 181.319 6.46133   5
   6   6   0 174.674 6.43240  12
   6  -6   0 178.837 6.51377   9
   6  -6   0 165.198 6.69963   5
   6  -6   0 184.874 6.84605  12
  -7  -6   0 -0.0378 0.39061   4
   7  -6   0 -0.0416 0.34939   5
  -7  -6   0 -0.4432 0.36016   6
  -7  -6   0 0.43649 0.42966  11
   7  -6   0 0.70662 0.55339   9
  -7   6   0 -0.0092 0.50118  13
   7  -6   0 0.38649 0.56630  12
   7  -6   0 -0.1459 0.38401   7
  -7   6   0 0.21700 0.25344  10
   7   6   0 0.25312 0.23378  12
   8  -6   0 148.581 5.91270   5
   8  -6   0 148.880 5.69771   7
  -8   6   0 139.973 5.79598   7
  -8   6   0 146.022 6.05932  13
  -8  -6   0 154.966 5.96686   4
   8  -6   0 147.870 6.12117  12
   8  -6   0 150.700 5.59990   9
  -8  -6   0 149.897 5.66267   6
   8   6   0 144.018 5.47389  12
  -8  -6   0 141.147 5.80563  11
   9   6   0 -0.1737 0.26272  12
  -9  -6   0 -0.2965 0.33360   6
   9  -6   0 -0.2345 0.38580   5
  -9  -6   0 0.91469 0.54307   4
  -9  -6   0 0.38934 0.50186  11
   9  -6   0 0.25416 0.62906  12
  -9   6   0 0.31344 0.55825  13
   9  -6   0 0.40908 0.48497   9
  10  -6   0 19.6715 1.48577   5
  10   6   0 17.9909 1.08777  12
 -10   6   0 18.3370 1.80090  13
  10  -6   0 16.6835 1.65476   9
 -10  -6   0 18.5144 1.42053  11
  10  -6   0 19.6218 1.71788  12
 -10  -6   0 20.6804 1.56906   4
  11  -6   0 -0.2335 0.69145  12
  11   6   0 0.39576 0.27696   9
  11  -6   0 -0.0601 0.45539   5
  11  -6   0 0.24329 0.53914   9
 -11  -6   0 0.03628 0.51508   4
 -11  -6   0 -0.0643 0.48549  11
 -11  -6   0 0.46115 0.38977   6
  11   6   0 0.36064 0.35164  12
  12  -6   0 0.93446 0.74355  12
  12  -6   0 0.43285 0.55668   9
  12  -6   0 1.34838 0.76410   5
  12   6   0 1.68717 0.35919   9
  12   6   0 1.16485 0.47278  12
 -12  -6   0 1.62020 0.67539   4
  13  -6   0 0.16552 0.62825  12
  13   6   0 0.00341 0.39337  12
 -13  -6   0 0.20253 0.46061  11
  13   6   0 -0.8003 0.33758   9
 -13  -6   0 0.03408 0.51525   4
  13  -6   0 0.20648 0.48183   9
  14  -6   0 0.71489 0.60073  12
 -14  -6   0 0.87357 0.45061  11
  14   6   0 1.74479 0.36709   9
 -14  -6   0 0.07232 0.58715   4
  14  -6   0 0.17899 0.44355   9
  14   6   0 0.25709 0.47446  12
 -14   6   0 0.37862 0.44210   2
  15  -6   0 0.13498 0.43986  12
  15  -6   0 -0.0415 0.45820   9
 -15   6   0 0.34214 0.34820   2
 -15  -6   0 0.09226 0.73716   4
  16  -6   0 0.92698 0.28132   9
 -16   6   0 0.66959 0.27130   2
 -16  -6   0 0.74132 0.45674   4
   0   7   0 0.66021 0.31442   8
   0   7   0 0.10592 0.35850  12
   0   7   0 -0.1666 0.34670  10
   0  -7   0 0.11977 0.25464   5
   0   7   0 0.94968 0.46134   5
  -1   7   0 0.21118 0.36333  10
   1   7   0 0.33623 0.35891  12
  -1   7   0 0.27289 0.43405   5
  -1   7   0 0.10009 0.27810   9
  -1   7   0 0.18727 0.30412   8
   1   7   0 -0.1384 0.27087   8
   1   7   0 -0.0560 0.40003   5
  -1   7   0 0.48251 0.38268  12
   1   7   0 0.60715 0.34269  10
   1  -7   0 0.06314 0.31894   5
  -2   7   0 1200.69 41.6845  12
   2   7   0 1181.07 41.3969   8
  -2   7   0 1133.66 41.6309   5
  -2   7   0 1168.97 41.4415   9
   2   7   0 1210.19 41.4864  10
   2  -7   0 1223.15 41.6074   5
   2  -7   0 1221.23 41.8941  12
  -2   7   0 1164.76 41.4423   8
  -2   7   0 1204.69 41.5617  10
   2   7   0 1219.29 41.6078  12
   2   7   0 1151.16 41.5784   5
  -3   7   0 -0.2763 0.34432  13
   3  -7   0 -0.2214 0.33210   9
   3   7   0 0.29353 0.29597  10
  -3   7   0 0.21764 0.38021  10
  -3   7   0 0.10631 0.35831  12
  -3   7   0 0.46251 0.28869   9
   3   7   0 -0.0937 0.29808  12
   3  -7   0 0.22604 0.45484  12
  -3   7   0 0.39290 0.46453   5
  -3   7   0 0.11053 0.28532   8
   3  -7   0 0.25524 0.36451   5
   3   7   0 0.38850 0.36648   5
  -4   7   0 13.6988 0.99971  12
  -4   7   0 16.2344 1.00763  10
   4   7   0 13.6880 0.89317  12
  -4   7   0 15.1220 1.05802   5
  -4   7   0 14.7811 0.83061   9
  -4   7   0 15.7845 0.87362   8
  -4   7   0 13.3397 1.12343  13
   4  -7   0 17.4148 0.98703   9
   4   7   0 16.2353 0.97373   5
   4  -7   0 15.8551 1.07341   5
  -5   7   0 0.25776 0.36524   5
   5   7   0 -0.0601 0.28406   5
  -5   7   0 0.04802 0.21934   8
  -5   7   0 0.21713 0.34540  12
  -5   7   0 -0.1069 0.30199  10
   5   7   0 0.34866 0.27563  12
   5  -7   0 -0.0266 0.34656   5
  -5   7   0 0.03395 0.35529  13
   5  -7   0 0.21920 0.51109  12
  -5   7   0 0.33540 0.26144   9
   5  -7   0 0.04551 0.37862   9
  -6   7   0 8.44380 0.73728  10
  -6   7   0 6.37326 0.91819  13
  -6  -7   0 7.36457 0.77294   6
   6   7   0 8.89301 0.67327  12
  -6   7   0 7.66656 0.75901   7
   6  -7   0 7.55848 0.78742   9
  -6  -7   0 8.10470 0.93236  11
  -6  -7   0 8.67412 0.94313   4
   6  -7   0 8.91922 1.06412  12
   6  -7   0 7.73644 0.86383   5
  -7  -7   0 0.45068 0.35396   6
  -7  -7   0 0.31855 0.42918  11
  -7   7   0 -0.2140 0.26146  10
   7  -7   0 0.42351 0.78623   5
  -7   7   0 0.17204 0.22840   5
   7  -7   0 0.44403 0.46215   9
  -7   7   0 -0.0555 0.29821   7
   7  -7   0 0.12165 0.56305  12
   7   7   0 -0.0003 0.25760  12
  -7  -7   0 0.85109 0.49376   4
  -7   7   0 0.27781 0.48609  13
   8  -7   0 195.677 7.89556   5
  -8   7   0 195.890 7.46659   7
   8  -7   0 210.435 7.60207   9
  -8  -7   0 197.536 7.91935   4
  -8  -7   0 199.348 7.62906   6
  -8  -7   0 209.481 7.87672  11
  -8   7   0 204.940 8.10415  13
   8  -7   0 212.675 8.04837  12
   8   7   0 211.683 7.58406  12
  -9  -7   0 0.50286 0.41062   6
  -9   7   0 0.04048 0.61444  13
   9  -7   0 0.22561 0.53421   9
   9   7   0 -0.2165 0.27033  12
   9  -7   0 0.82061 0.48842   5
   9  -7   0 0.30375 0.66656  12
  -9  -7   0 0.20525 0.50212  11
  -9  -7   0 0.60754 0.53919   4
   9   7   0 -0.1267 0.21021  10
 -10  -7   0 105.905 4.36590  11
  10  -7   0 106.909 4.63203  12
  10  -7   0 95.6859 4.71451   5
  10   7   0 97.6681 4.04384   9
 -10  -7   0 91.4925 4.39101   4
  10  -7   0 106.740 4.13205   9
 -10  -7   0 91.9057 4.01400   6
  10   7   0 104.352 4.04417  12
 -10   7   0 109.751 4.70432  13
  11   7   0 0.14140 0.41540  12
 -11  -7   0 0.39345 0.57989   4
 -11  -7   0 0.57365 0.52241  11
  11  -7   0 0.10189 0.49213   5
 -11  -7   0 0.45210 0.38448   6
  11   7   0 0.25979 0.25261   9
  11  -7   0 0.26639 0.55806   9
  12   7   0 28.8109 1.52953   9
  12  -7   0 36.4740 2.27174  12
 -12  -7   0 35.0683 2.10038   4
 -12  -7   0 35.3197 1.92709  11
  12   7   0 38.2819 1.81485  12
  12  -7   0 33.2402 1.80163   9
  13  -7   0 0.46724 0.60891  12
  13   7   0 -0.2950 0.34470   9
  13  -7   0 0.74085 0.47929   9
  13   7   0 -0.0956 0.35274  12
 -13  -7   0 0.09327 0.48763   4
 -13  -7   0 0.35985 0.42449  11
  14  -7   0 0.34628 0.51253  12
 -14  -7   0 0.65562 0.42792  11
  14  -7   0 -0.0623 0.36843   9
  15  -7   0 0.00218 0.28765   9
 -15   7   0 -0.3999 0.27957   2
 -15  -7   0 -0.1789 0.70189   4
   0   8   0 20.0682 1.02618   8
   0  -8   0 19.6098 0.90941   5
   0  -8   0 18.8452 0.92027   5
   0   8   0 19.1390 1.11798  10
   0   8   0 17.6263 1.17982  12
   0   8   0 20.3247 1.25151   5
   0   8   0 17.2906 0.97953   9
  -1   8   0 0.49353 0.47388   5
   1   8   0 0.32758 0.36695  12
   1  -8   0 0.19130 0.29679   5
   1   8   0 -0.1693 0.26277   9
   1   8   0 -0.1379 0.31607  10
  -1   8   0 0.16173 0.29644   9
  -1   8   0 0.15333 0.36772  12
   1   8   0 0.44571 0.43826   5
  -1   8   0 0.25985 0.32102   8
   1   8   0 0.43346 0.30250   8
  -1   8   0 0.23343 0.32900  10
   2  -8   0 1.42305 0.41305   5
  -2   8   0 0.56686 0.31353   9
  -2   8   0 0.55592 0.41316  12
  -2   8   0 0.82803 0.33943   8
  -2   8   0 0.56804 0.35805  10
  -2   8   0 1.57031 0.52692   5
   2   8   0 0.69849 0.31531   8
   2   8   0 0.35240 0.35189  12
   2   8   0 0.74345 0.34698  10
   2   8   0 1.48878 0.48789   5
  -3   8   0 -0.1100 0.27943   8
  -3   8   0 0.06659 0.34158  10
   3  -8   0 0.20472 0.39823  12
   3  -8   0 0.35938 0.35890   5
   3   8   0 0.01650 0.31512  12
   3   8   0 0.01646 0.39346   5
  -3   8   0 0.05695 0.43272   5
  -3   8   0 0.20894 0.37023  12
   3   8   0 0.55837 0.28051   8
  -3   8   0 0.54918 0.30901   9
   3   8   0 0.14758 0.29794  10
  -3   8   0 0.12728 0.47624  13
   3  -8   0 0.14769 0.31429   9
  -4   8   0 8.81398 0.69283   8
  -4   8   0 12.0480 0.96617   5
   4   8   0 10.5120 0.81044  12
   4   8   0 8.62858 0.83906   5
  -4   8   0 10.3916 0.97833  13
   4  -8   0 10.1212 0.97445  12
  -4   8   0 9.00917 0.84311  12
   4  -8   0 9.51160 0.75234   9
  -4   8   0 9.29786 0.65510   9
   4   8   0 9.92699 0.72348  10
   4  -8   0 8.59760 0.86743   5
   4   8   0 9.02588 0.63815   8
  -4   8   0 9.95146 0.83789  10
   5   8   0 -0.2067 0.25096  12
  -5   8   0 -0.3564 0.31568   7
   5   8   0 -0.2447 0.24707   9
   5   8   0 0.45148 0.37380   5
  -5  -8   0 -0.2949 0.35442   6
  -5   8   0 -0.0451 0.23623   9
   5  -8   0 0.24131 0.36531   9
  -5   8   0 0.36219 0.27460   8
  -5   8   0 -0.3893 0.32190  12
   5  -8   0 0.18431 0.46813  12
  -5   8   0 -0.0277 0.31191  10
  -5  -8   0 0.28546 0.39696   4
  -5  -8   0 1.12608 0.46762  11
   5  -8   0 0.99576 0.73041   5
  -5   8   0 0.11826 0.42254  13
   5   8   0 0.46074 0.28317  10
  -6   8   0 156.543 5.88527   7
  -6   8   0 166.635 5.92722   5
  -6  -8   0 155.165 6.15490  11
   6   8   0 151.752 5.69182   9
  -6   8   0 144.180 6.24100  13
  -6  -8   0 157.001 5.97812   6
   6  -8   0 158.409 5.84485   9
   6   8   0 151.077 5.88511  12
  -6   8   0 149.769 5.90906  10
   6  -8   0 151.743 6.19304  12
   6   8   0 155.726 5.74532  10
  -6  -8   0 165.318 6.26182   4
   6  -8   0 157.944 6.62382   3
   6  -8   0 162.609 6.17518   5
   7  -8   0 0.35774 0.47089   9
   7  -8   0 0.30480 0.61570  12
  -7  -8   0 -0.2158 0.40833   4
  -7   8   0 -0.3027 0.46423  13
  -7  -8   0 0.00019 0.39342   6
  -7   8   0 0.10950 0.32692   7
   7  -8   0 0.20588 0.42728   5
   7   8   0 0.33056 0.27740   9
  -7  -8   0 0.21847 0.51378  11
   7   8   0 -0.1439 0.23647  10
  -7   8   0 -0.1087 0.25301   5
   8  -8   0 6.23343 1.06018  12
   8  -8   0 8.63463 1.00399   5
  -8  -8   0 5.42939 1.18440   4
   8   8   0 6.22265 0.69538  12
   8   8   0 5.70773 0.59985   9
  -8   8   0 5.91732 0.98874  13
   8  -8   0 9.94280 1.38166   3
  -8   8   0 8.27904 0.72636   7
   8   8   0 8.66682 0.58247  10
  -8  -8   0 7.51522 0.85268   6
   8  -8   0 7.50855 0.83696   9
   9   8   0 -0.3384 0.25600   9
  -9  -8   0 -0.3376 0.45811  11
   9  -8   0 0.57190 0.74307  12
  -9  -8   0 -0.3187 0.39365   6
  -9  -8   0 0.43258 0.55127   4
  -9   8   0 -0.6231 0.57216  13
   9   8   0 0.30305 0.33508  12
 -10  -8   0 17.8201 1.46519  11
  10  -8   0 17.0306 1.32471   9
 -10  -8   0 21.8537 1.62423   4
 -10   8   0 16.9835 1.59673  13
 -10  -8   0 20.2504 1.25537   6
  10  -8   0 20.1730 1.53707   5
  10  -8   0 17.5218 1.67781  12
  10   8   0 19.4040 1.00041   9
  10   8   0 18.4515 1.17268  12
  11  -8   0 0.46829 0.59615   5
  11   8   0 0.40802 0.29284   9
  11   8   0 0.30570 0.34567  12
 -11  -8   0 0.40704 0.37165   6
  11  -8   0 0.12783 0.66949  12
  11  -8   0 0.10369 0.51865   9
 -11  -8   0 -0.0849 0.66267  11
 -11  -8   0 -0.2242 0.55123   4
  12  -8   0 32.4763 1.73377   9
  12   8   0 33.4303 1.49504   9
 -12  -8   0 34.2209 2.03065   4
  12   8   0 33.9759 1.70061  12
  12  -8   0 34.6491 2.12980  12
 -12  -8   0 31.6668 1.84393  11
 -12  -8   0 31.4665 1.53812   6
  13  -8   0 -0.4549 0.49876  12
  13   8   0 -0.8319 0.35582  12
 -13  -8   0 -0.0724 0.47950   4
 -13  -8   0 0.00302 0.39268  11
  13   8   0 1.48602 0.37595   9
  13  -8   0 0.12861 0.41573   9
  14  -8   0 10.4889 0.99462  12
  14  -8   0 9.29399 0.85761   9
 -14   8   0 12.1731 1.00685   2
 -14  -8   0 9.77650 0.83835  11
 -14  -8   0 10.8493 1.08709   4
  15  -8   0 -0.5396 0.29436   9
 -15  -8   0 0.07553 0.86328   4
 -15   8   0 0.54167 0.53811   2
   0   9   0 0.67359 0.30704   9
   0   9   0 0.15398 0.43796   5
   0   9   0 -0.0201 0.31839  10
   0   9   0 0.55448 0.31599   8
   0   9   0 0.06721 0.35266  12
  -1   9   0 0.56519 0.39041  12
  -1   9   0 0.16210 0.29916   8
   1   9   0 0.44274 0.30231   8
   1   9   0 0.09036 0.39586   5
   1   9   0 0.49475 0.28648   9
   1   9   0 0.22174 0.36032  12
   1  -9   0 0.03139 0.25640   5
   1   9   0 -0.0754 0.31259  10
  -1   9   0 0.05718 0.42871   5
  -1   9   0 0.54721 0.33683  10
  -1   9   0 0.29682 0.31090   9
  -2   9   0 -0.5334 0.56744   7
   2   9   0 0.38662 0.35782  12
   2   9   0 -0.0315 0.27129   8
   2   9   0 0.21888 0.40677   5
  -2   9   0 0.05350 0.34249  10
   2   9   0 0.28489 0.27217   9
  -2   9   0 0.13212 0.28824   9
  -2   9   0 0.17736 0.37114  12
   2  -9   0 -0.1702 0.66037   3
   2   9   0 -0.0781 0.31404  10
  -2   9   0 0.21501 0.45912   5
   2  -9   0 1.45341 0.39341   5
  -2   9   0 0.31989 0.31670   8
  -3   9   0 0.24419 0.45083   5
   3   9   0 0.23946 0.32922  12
  -3   9   0 0.03866 0.34754  12
  -3   9   0 0.21140 0.27540   9
  -3  -9   0 0.05795 0.39388   6
   3  -9   0 0.00794 0.32762   5
   3   9   0 -0.1902 0.25018   9
   3  -9   0 0.43191 0.26157   9
  -3   9   0 0.35945 0.34116   7
  -3  -9   0 -0.3998 0.29579   3
  -3  -9   0 0.25064 0.59446  11
   3   9   0 -0.1318 0.28347  10
   3  -9   0 0.32935 0.54546   3
   3   9   0 -0.5158 0.23835   8
   3  -9   0 0.89267 0.40554  12
  -3   9   0 0.07798 0.33154  10
  -3   9   0 -0.2146 0.24691   8
  -3   9   0 0.59871 0.43998  13
   3   9   0 -0.0011 0.40053   5
  -3  -9   0 0.61498 0.42466   4
  -4   9   0 255.958 9.78928   7
  -4   9   0 279.899 10.1216  13
  -4  -9   0 266.542 9.86238   6
   4   9   0 271.591 9.63486   9
  -4   9   0 272.233 9.64728   9
   4   9   0 277.248 10.0618   5
  -4   9   0 272.087 9.89087  10
   4  -9   0 265.062 9.94876  12
   4   9   0 276.106 9.64517   8
   4  -9   0 269.268 9.63300   9
   4   9   0 277.117 9.90928  12
  -4   9   0 274.032 9.97222  12
   4  -9   0 249.187 10.3613   3
  -4  -9   0 251.473 9.87380   3
  -4   9   0 266.398 9.69640   8
   4   9   0 272.005 9.73186  10
  -5   9   0 0.00630 0.34655  12
  -5   9   0 0.63165 0.26775   8
   5  -9   0 0.28102 0.41393   5
  -5   9   0 -0.0071 0.33012   7
   5  -9   0 -0.0714 0.51176   3
   5  -9   0 -0.0930 0.33623   9
  -5   9   0 -0.0867 0.26167   9
  -5   9   0 0.56977 0.49388  13
  -5  -9   0 0.35886 0.42359   6
  -5   9   0 -0.0293 0.36396  10
   5   9   0 0.31530 0.27411   9
   5   9   0 0.07061 0.28817  10
  -5   9   0 -0.2191 0.37144   5
   5   9   0 -0.0813 0.30185  12
  -5  -9   0 0.47265 0.35825   3
  -5  -9   0 -0.1346 0.45353  11
  -5  -9   0 -0.0158 0.38953   4
   5   9   0 0.07039 0.26430   8
   5  -9   0 0.10094 0.46534  12
  -6   9   0 1.67263 0.46039  10
  -6  -9   0 1.22103 0.56836  11
   6   9   0 1.68791 0.39113   9
   6   9   0 1.88976 0.36929   8
  -6   9   0 1.38237 0.63233  13
  -6   9   0 2.81196 0.54750   5
   6  -9   0 2.17380 0.78436   3
  -6  -9   0 2.65099 0.60475   6
   6  -9   0 2.73422 0.53595   9
   6   9   0 1.37744 0.38830  10
  -6  -9   0 3.82073 0.76557   4
  -6   9   0 2.10466 0.47519   7
   6  -9   0 0.86749 0.59801  12
   6  -9   0 2.35363 0.59105   5
  -7   9   0 0.18817 0.36638  10
   7   9   0 -0.0795 0.27793   9
  -7   9   0 0.48867 0.31986   5
   7   9   0 0.15751 0.35903  12
  -7  -9   0 0.15987 0.44635   6
   7   9   0 0.85742 0.30677   8
   7  -9   0 0.62236 0.48567   9
   7  -9   0 0.15942 0.58640  12
   7  -9   0 -0.1558 0.59475   3
   7  -9   0 0.07498 0.43306   5
   7   9   0 0.78277 0.30943  10
  -7  -9   0 -0.6797 0.39080   4
  -7   9   0 0.10347 0.51477  13
  -7  -9   0 -0.1776 0.58048  11
  -7   9   0 0.86719 0.39314   7
   8  -9   0 113.388 4.80331  12
   8   9   0 110.676 4.39692  12
   8   9   0 108.982 4.14463   9
   8  -9   0 105.632 4.69017   5
  -8  -9   0 109.756 4.66978  11
  -8  -9   0 102.192 4.67870   4
   8  -9   0 115.461 4.44129   9
  -8   9   0 112.939 4.91544  13
  -8  -9   0 104.080 4.40516   6
  -8   9   0 106.966 4.25744   7
   8   9   0 109.270 4.12436  10
   8   9   0 112.273 4.12690   8
  -9   9   0 0.57910 0.62306  13
  -9  -9   0 -0.1374 0.42428  11
   9   9   0 0.59361 0.29743   9
   9  -9   0 -0.3707 0.59207  12
   9   9   0 -0.0024 0.23615   8
  -9  -9   0 0.71319 0.46145   6
   9  -9   0 -0.1613 0.42251   5
  -9  -9   0 -0.3163 0.47786   4
  -9   9   0 0.63460 0.33019   7
   9  -9   0 -0.4946 0.58382   3
   9  -9   0 0.44935 0.50436   9
  10  -9   0 169.465 7.00443  12
  10   9   0 174.478 6.60365  12
  10  -9   0 175.024 6.52905   9
  10  -9   0 161.861 6.96413   5
  10   9   0 172.515 6.27432   8
 -10  -9   0 172.454 7.20262   4
  10   9   0 177.538 6.35218   9
 -10  -9   0 177.677 7.01867  11
 -11  -9   0 0.34720 0.51612   4
  11   9   0 -0.2525 0.29701  12
 -11  -9   0 0.37658 0.36801   6
  11   9   0 0.80303 0.30022   9
  11  -9   0 -0.5174 0.42676   9
  11  -9   0 -0.1401 0.57251  12
 -11  -9   0 0.16303 0.49823  11
  12   9   0 171.723 6.55435   9
  12   9   0 176.304 6.80676  12
  12  -9   0 181.573 7.43860  12
  12  -9   0 181.708 6.71158   9
 -12  -9   0 188.051 6.97402  11
 -12  -9   0 185.208 7.13215   4
  13  -9   0 0.18871 0.35431   9
  13  -9   0 0.66874 0.48653  12
 -13  -9   0 0.15446 0.45742   4
 -13  -9   0 0.36792 0.42231  11
 -14   9   0 1.07374 0.41403   2
 -14  -9   0 1.19019 0.44338  11
 -14  -9   0 0.99301 0.50538   4
  14  -9   0 0.54085 0.27572   9
 -15  -9   0 0.39678 0.52284   4
 -15   9   0 0.03258 0.23530   2
   0  10   0 3.92003 0.62963  10
   0  10   0 5.99807 0.85864   5
   0  10   0 3.95158 0.53311   9
   0  10   0 2.45669 0.58002  12
   0 -10   0 6.21160 0.69342   6
   0  10   0 3.90612 0.79036   8
   0  10   0 3.58986 0.54808   7
  -1  10   0 -0.3200 0.56968  10
  -1  10   0 -0.2940 0.34848  12
   1  10   0 -0.0828 0.35170  10
   1  10   0 -0.1721 0.28790   9
  -1 -10   0 -0.1836 0.36211   3
   1 -10   0 0.33328 0.23154   5
   1 -10   0 -0.9467 0.35667   6
   1  10   0 0.06148 0.43536   5
   1 -10   0 0.18845 0.49597   3
   1  10   0 0.16364 0.38614  12
  -1  10   0 0.24005 0.46407   5
   1  10   0 0.29618 0.32398   8
  -1 -10   0 0.21406 0.40878   4
  -1  10   0 0.41280 0.31778   9
   1  10   0 -0.0976 0.29710   7
  -1 -10   0 -0.7332 0.48063   6
  -1  10   0 0.19173 0.32270   8
   2  10   0 81.2752 3.48714   5
  -2 -10   0 76.7455 3.41441  11
  -2 -10   0 79.3813 3.31709   6
  -2  10   0 80.1331 3.20548   8
  -2 -10   0 81.6214 3.56259   3
   2 -10   0 85.3405 3.24454   5
   2  10   0 80.2310 3.45767  12
   2  10   0 81.7213 3.17292   8
  -2  10   0 77.5943 3.28602   7
   2  10   0 77.1280 3.26538   7
   2  10   0 75.8370 3.13449   9
  -2  10   0 80.4045 3.48440  12
   2 -10   0 80.7001 3.79535   3
  -2  10   0 79.7315 3.16715   9
  -2  10   0 86.6404 3.50189  10
  -2  10   0 72.7397 3.38004  13
   3  10   0 0.05776 0.28871   8
   3 -10   0 0.06620 0.33404   5
   3  10   0 -0.0274 0.37127   7
   3  10   0 0.04994 0.41500   5
   3  10   0 0.21759 0.27848   9
  -3  10   0 0.13135 0.46809   5
  -3 -10   0 -0.0263 0.32550   3
  -3 -10   0 0.64996 0.44535  11
  -3  10   0 0.81715 0.37450   7
   3 -10   0 -0.0409 0.51581   3
  -3 -10   0 -0.2992 0.43283   6
   3  10   0 0.31023 0.33693  10
   3  10   0 -0.1286 0.35932  12
  -3  10   0 0.15392 0.38598  12
  -3 -10   0 -0.2397 0.40989   4
  -3  10   0 0.19211 0.29499   9
  -3  10   0 0.06544 0.30479   8
  -3  10   0 0.24074 0.40704  13
  -3  10   0 0.30262 0.39523  10
   4  10   0 17.1808 1.42771  12
  -4  10   0 16.6146 0.95399   9
   4 -10   0 15.0516 1.17061  12
  -4 -10   0 14.7770 1.24334   4
  -4  10   0 16.7805 1.18514  10
   4  10   0 16.6179 0.97217   9
  -4  10   0 16.4650 1.13280   7
   4  10   0 17.5755 0.98818   8
  -4 -10   0 16.3606 1.31365  11
  -4  10   0 16.3779 1.24835   5
  -4 -10   0 15.4008 1.12961   3
  -4 -10   0 17.6042 1.21217   6
  -4  10   0 15.8817 1.00888   8
   4 -10   0 15.7067 1.17260   5
   4  10   0 17.8105 1.07281  10
   4 -10   0 16.2543 0.89653   9
  -4  10   0 17.5025 1.30999  13
   4 -10   0 15.3066 1.54132   3
  -4  10   0 16.4441 1.21512  12
  -5 -10   0 0.04428 0.45030  11
  -5  10   0 0.18684 0.28472   9
   5 -10   0 0.08075 0.62405   3
   5 -10   0 0.45973 0.33340   9
   5 -10   0 0.25000 0.42757   5
  -5  10   0 0.58197 0.40778   7
   5  10   0 0.14426 0.38372  12
  -5  10   0 -0.2555 0.37324  10
  -5 -10   0 0.51089 0.47753   4
  -5  10   0 0.45003 0.49234  13
  -5 -10   0 0.93733 0.37258   3
  -5 -10   0 0.81231 0.47950   6
   5 -10   0 0.24926 0.43390  12
  -5  10   0 0.30738 0.22637   8
  -5  10   0 0.50408 0.45389   5
   5  10   0 0.08162 0.27290   9
  -5  10   0 -0.1708 0.37276  12
   5  10   0 -0.0341 0.30902  10
   5  10   0 0.05978 0.29210   8
  -6  10   0 16.4417 1.19012  10
   6 -10   0 15.2329 1.67539   3
  -6  10   0 16.4302 1.67084   7
   6  10   0 18.7945 1.24428  12
  -6 -10   0 14.4457 0.97701   3
   6 -10   0 16.2246 1.03284   9
   6  10   0 17.7798 1.03857  10
   6 -10   0 16.2980 1.30989   5
   6  10   0 16.6035 0.98572   8
   6 -10   0 17.6369 1.36964  12
  -6  10   0 15.4761 1.15260   5
  -6  10   0 16.9412 1.41389  13
   6  10   0 15.6991 0.96297   9
   7 -10   0 0.43801 0.59504  12
   7  10   0 0.53213 0.32868   8
  -7  10   0 0.44104 0.40987  10
   7  10   0 0.58245 0.42917  12
   7  10   0 1.01014 0.32030  10
  -7 -10   0 0.45889 0.47912   6
  -7  10   0 0.20195 0.31372   5
   7 -10   0 -0.0868 0.58347   3
  -7  10   0 -0.0714 0.51783  13
  -7 -10   0 0.04088 0.51963   4
   7  10   0 0.13280 0.27309   9
  -7 -10   0 0.73216 0.53472  11
  -7  10   0 -0.4549 0.32338   7
  -8 -10   0 25.7489 1.73534  11
  -8  10   0 23.4866 1.79409  13
   8 -10   0 27.9379 2.04881   3
   8 -10   0 23.8435 1.37526   9
   8  10   0 21.6957 1.17756  10
   8  10   0 23.8237 1.22560   9
  -8 -10   0 25.6983 1.54963   6
   8 -10   0 25.9366 1.72682   5
  -8  10   0 25.7184 1.36728   7
   8  10   0 25.0104 1.48812  12
  -8 -10   0 24.3613 1.73480   4
   8  10   0 23.9082 1.23090   8
   8 -10   0 23.0072 1.72641  12
  -9 -10   0 -0.1719 0.51206   4
   9  10   0 0.19918 0.36248  12
   9 -10   0 0.54974 0.63521  12
   9 -10   0 -0.1918 0.52282   3
   9  10   0 -0.0272 0.27570   9
   9 -10   0 0.33829 0.51260   5
  -9 -10   0 0.36837 0.43170   6
   9 -10   0 0.33933 0.44377   9
  -9  10   0 -0.4353 0.34684   7
   9  10   0 -0.2777 0.26054   8
  -9 -10   0 0.19646 0.53431  11
  10 -10   0 1.47272 0.66662   5
  10 -10   0 2.13280 0.53268   9
 -10 -10   0 1.85891 0.65992   4
  10 -10   0 3.08776 0.76406  12
  10 -10   0 0.89696 0.55992   3
  10  10   0 2.46105 0.53642  12
  10  10   0 3.03963 0.43848   9
 -10 -10   0 1.76551 0.53114   6
 -10 -10   0 2.36105 0.68245  11
  11 -10   0 0.00941 0.65730  12
  11 -10   0 -0.6246 0.34447   9
  11  10   0 0.48963 0.27761   9
 -11 -10   0 0.08436 0.50130  11
 -11 -10   0 0.38369 0.36305   6
 -11 -10   0 0.16400 0.52214   4
 -12 -10   0 0.12047 0.48351   4
 -12 -10   0 0.23010 0.43348  11
  12  10   0 0.35743 0.37120  12
  12 -10   0 0.40852 0.34833   9
  12 -10   0 -0.1055 0.46639  12
 -12 -10   0 0.63197 0.30019   6
  12  10   0 0.54710 0.28248   9
 -13 -10   0 0.49213 0.38752  11
  13 -10   0 0.13103 0.26854   9
 -13 -10   0 -0.0882 0.40459   4
 -14  10   0 0.46292 0.32050   2
 -14 -10   0 1.03396 0.41217  11
 -14 -10   0 -0.0874 0.45450   4
   0  11   0 0.26041 0.35073   7
   0  11   0 0.79025 0.37987   9
   0 -11   0 -0.1549 0.40542   3
   0  11   0 -0.1046 0.42545  12
   0 -11   0 0.70244 0.53421  11
   0  11   0 0.16196 0.40565  10
   0  11   0 0.41653 0.36467   8
   0 -11   0 0.61849 0.43552   6
   0  11   0 0.49449 0.53044   5
  -1  11   0 -0.2926 0.32089   8
   1  11   0 -0.0685 0.33845   8
  -1  11   0 0.24401 0.40103  10
   1  11   0 0.13073 0.50550   5
  -1  11   0 0.07112 0.44874  12
  -1 -11   0 0.25250 0.40936   6
   1  11   0 0.13624 0.42673  12
  -1  11   0 -0.9367 0.33727   7
   1  11   0 -0.5233 0.34494  10
   1 -11   0 0.32012 0.40068   6
  -1 -11   0 -0.1914 0.41814  11
  -1 -11   0 0.11679 0.41916   4
   1  11   0 0.22587 0.32922   9
   1  11   0 0.12832 0.36529   7
   1 -11   0 0.51420 0.53461   3
  -1  11   0 -0.0901 0.35013   9
  -1 -11   0 -0.2316 0.41383   3
  -1  11   0 0.13133 0.49601   5
  -2  11   0 141.310 5.84841   5
  -2 -11   0 143.462 5.85104   4
   2 -11   0 144.441 5.38097   5
  -2  11   0 139.705 5.66260  13
  -2  11   0 157.290 5.72944  10
   2  11   0 144.888 5.81856  12
  -2 -11   0 144.597 5.61591   6
  -2  11   0 144.853 5.51541   8
  -2  11   0 142.385 5.83110  12
  -2  11   0 141.808 5.44515   9
   2  11   0 143.716 5.45626   9
   2  11   0 140.458 5.58919  10
   2  11   0 154.389 6.42423   5
   2  11   0 147.668 5.58087   7
  -2  11   0 148.216 5.61011   7
   2 -11   0 143.289 6.15658   3
   2 -11   0 138.432 5.48659   6
  -2 -11   0 141.595 5.71827  11
  -2 -11   0 147.209 5.88663   3
   2  11   0 149.753 5.48884   8
  -3  11   0 -0.2220 0.40347  12
  -3 -11   0 0.08917 0.46517   6
  -3  11   0 0.53255 0.44811  10
   3  11   0 0.78182 0.38238   7
   3  11   0 0.08660 0.42776  12
  -3  11   0 0.22162 0.34269   8
   3  11   0 0.21171 0.34249   8
   3 -11   0 0.67352 0.60937   3
  -3 -11   0 0.08142 0.42465   4
   3 -11   0 0.14146 0.34591   5
  -3  11   0 0.18984 0.47634  13
  -3 -11   0 0.02188 0.37763   3
   3  11   0 0.57344 0.35808   9
  -3  11   0 0.12623 0.31649   9
  -3  11   0 0.30396 0.39922   7
  -3  11   0 0.64815 0.56864   5
   3  11   0 0.52411 0.49125   5
  -3 -11   0 -0.2772 0.42855  11
   3  11   0 0.06447 0.36264  10
  -4  11   0 107.346 4.55433   5
  -4  11   0 105.607 4.56765  13
   4  11   0 110.148 4.20181   9
  -4  11   0 106.001 4.25320   8
  -4 -11   0 111.658 4.47342   3
   4 -11   0 110.172 4.99623   3
  -4  11   0 110.952 4.51325   7
  -4  11   0 102.492 4.49679  12
   4 -11   0 113.081 4.41967   5
  -4  11   0 108.480 4.44502  10
  -4  11   0 104.667 4.13617   9
   4  11   0 105.543 4.27953   7
  -4 -11   0 117.157 4.87114   6
  -4 -11   0 106.148 4.53368  11
   4  11   0 110.621 4.31253  10
   4  11   0 109.065 4.19452   8
   4  11   0 104.731 4.51241  12
  -4 -11   0 105.859 4.63601   4
  -5 -11   0 0.92177 0.54484   4
  -5 -11   0 0.18964 0.53002  11
  -5  11   0 0.11138 0.29741   9
  -5  11   0 -0.2887 0.37078   7
   5  11   0 -0.0555 0.31845   8
  -5 -11   0 0.44152 0.49043   6
  -5  11   0 0.38333 0.51267  13
   5 -11   0 0.12153 0.60602   3
  -5  11   0 0.12157 0.47414   5
  -5  11   0 0.82025 0.50085  12
   5 -11   0 0.24531 0.42082   5
   5  11   0 -0.1126 0.31817  10
   5  11   0 0.63310 0.47233  12
   5  11   0 -0.6880 0.41237   7
  -5 -11   0 0.26127 0.34799   3
  -5  11   0 0.20566 0.42037  10
  -5  11   0 0.23387 0.48805   8
   5  11   0 0.07491 0.31627   9
   5 -11   0 0.14983 0.30523   9
   6 -11   0 166.465 6.19064   9
  -6  11   0 160.809 6.49966  10
  -6  11   0 163.724 6.95709  13
  -6 -11   0 166.687 6.74943   4
   6 -11   0 170.011 6.62874   5
   6 -11   0 157.652 7.08715   3
  -6  11   0 164.735 6.36581   7
   6  11   0 172.296 6.24796   9
   6  11   0 167.987 6.30398  10
  -6 -11   0 173.814 6.68672  11
   6  11   0 181.592 6.63347  12
  -6 -11   0 150.141 6.12242   3
  -6 -11   0 164.702 6.46815   6
  -6  11   0 169.395 6.43305   5
   6  11   0 176.697 6.25532   8
  -7  11   0 0.14296 0.42751  10
  -7 -11   0 -0.1866 0.44578   6
   7 -11   0 0.08467 0.35116   9
   7 -11   0 -0.3796 0.48036   3
   7  11   0 0.09481 0.41567  12
  -7 -11   0 -0.3945 0.46178   4
   7  11   0 -0.3041 0.29634  10
  -7  11   0 -0.4036 0.44106  13
   7  11   0 0.05661 0.28081   9
  -7  11   0 0.46104 0.40571   7
   7 -11   0 0.19726 0.43360   5
  -7  11   0 -0.0702 0.31024   5
   7 -11   0 0.69517 0.58576  12
  -7 -11   0 0.11989 0.53633  11
   7  11   0 0.35983 0.32907   8
  -8 -11   0 470.298 16.7265   6
   8  11   0 457.121 16.4669   9
  -8 -11   0 482.729 17.1114   4
   8 -11   0 458.618 16.9802   5
  -8  11   0 466.968 16.5581   7
   8 -11   0 461.478 17.5662   3
   8 -11   0 429.062 16.8777  12
  -8 -11   0 460.567 16.9368  11
   8  11   0 466.250 16.4574   8
   8  11   0 487.808 16.8454  12
   8 -11   0 460.610 16.4645   9
   9 -11   0 0.68768 0.51170   5
  -9 -11   0 0.17627 0.49781  11
   9 -11   0 0.36291 0.52380  12
  -9 -11   0 0.31056 0.42995   6
  -9 -11   0 0.04549 0.48924   4
   9 -11   0 -0.8156 0.43098   3
  -9  11   0 -0.2705 0.29399   7
   9  11   0 -0.2980 0.34253  12
   9  11   0 -0.1498 0.25799   8
   9  11   0 0.07939 0.31710   9
   9 -11   0 -0.1801 0.32228   9
  10  11   0 13.5441 0.87504   9
 -10 -11   0 13.8500 1.03955   6
  10 -11   0 13.1897 0.90096   9
 -10 -11   0 15.4320 1.32409   4
  10 -11   0 16.8423 1.46376   3
  10  11   0 12.0009 0.98598  12
 -10 -11   0 13.8765 1.25230  11
  10 -11   0 12.5127 1.28498  12
  11  11   0 0.37274 0.33263  12
 -11 -11   0 -0.1922 0.44821   4
  11  11   0 -0.0876 0.25053   9
  11 -11   0 -1.1023 0.73007  12
  11 -11   0 -0.1845 0.27069   9
 -11 -11   0 -0.1949 0.43980  11
 -11 -11   0 0.75780 0.35994   6
 -12 -11   0 17.3425 0.94389   6
  12 -11   0 17.8957 0.91286   9
 -12 -11   0 20.8296 1.26197  11
 -12 -11   0 19.2305 1.32192   4
 -13  11   0 0.10984 0.30523   2
 -13 -11   0 -0.2792 0.36396   4
 -13 -11   0 0.30401 0.35946  11
   0  12   0 0.27515 0.55676   5
   0  12   0 0.18311 0.40568   8
   0  12   0 0.17499 0.50427  12
   0  12   0 0.86838 0.84320   7
   0 -12   0 0.21568 0.57673   3
   0 -12   0 0.61206 0.42353   4
   0  12   0 0.55310 0.41828   9
   0  12   0 0.15765 0.45484  10
   0 -12   0 1.07670 0.45590   6
   1 -12   0 -0.3118 0.37514   4
  -1  12   0 0.74136 0.63161   5
  -1  12   0 0.17693 0.38698   9
   1  12   0 0.54585 0.44591   7
  -1  12   0 0.86044 0.56111  12
   1  12   0 -0.0233 0.36721   9
   1  12   0 0.52506 0.47487  10
  -1 -12   0 0.06997 0.49560   3
  -1  12   0 0.25246 0.46896  10
   1 -12   0 0.74619 0.42523   6
   1  12   0 -0.1386 0.48046  12
  -1  12   0 0.25540 0.39546   8
  -1 -12   0 0.03260 0.44537  11
   1  12   0 0.14032 0.38853   8
  -1  12   0 0.49896 0.46408   7
   1 -12   0 0.23144 0.54945   3
   1  12   0 -0.3241 0.49088   5
  -2 -12   0 4.03910 0.80521   3
   2 -12   0 3.13219 0.78811   3
   2  12   0 3.74751 0.77848   5
   2  12   0 4.19617 1.10036   7
  -2  12   0 2.03271 0.67769  12
  -2  12   0 3.22057 0.55712   8
  -2  12   0 2.96453 0.60161   7
   2  12   0 2.12846 0.60158  10
   2  12   0 1.33112 0.65480  12
  -2 -12   0 2.02752 0.60365   6
  -2  12   0 2.51684 0.51328   9
   2  12   0 2.42041 0.51116   9
  -2  12   0 3.72062 0.85025   5
   2 -12   0 3.37852 0.58571   6
   2  12   0 2.97896 0.53506   8
  -2 -12   0 2.50839 0.62911  11
  -2  12   0 2.68696 0.63456  10
  -3 -12   0 -0.1237 0.41550  11
  -3  12   0 0.29489 0.46762  10
  -3  12   0 0.19581 0.41599   7
  -3  12   0 -0.0326 0.36721   8
  -3 -12   0 -0.6893 0.38338   4
   3 -12   0 0.48543 0.53830   3
  -3  12   0 0.57678 0.50365  12
   3  12   0 1.01062 0.69450   5
   3  12   0 -0.0003 0.56339   7
   3 -12   0 0.43803 0.29212   5
  -3 -12   0 0.33024 0.47447   6
  -3  12   0 0.26158 0.34058   9
   3  12   0 0.29247 0.41213  10
  -3 -12   0 0.57182 0.42209   3
  -3  12   0 0.03266 0.55303   5
   3  12   0 -0.0813 0.46007  12
   3  12   0 -0.0103 0.33846   8
  -4 -12   0 0.59669 0.39485   3
   4  12   0 -0.0648 0.34028   7
  -4 -12   0 0.68095 0.50929  11
   4  12   0 0.80932 0.57271  12
   4  12   0 -0.1916 0.39241   8
   4  12   0 1.51810 0.62884   5
  -4  12   0 -0.0707 0.33080   8
   4 -12   0 0.69518 0.65538   3
  -4  12   0 0.41533 0.44310   7
  -4  12   0 -0.3122 0.29419   9
  -4  12   0 -0.0149 0.49971   5
  -4  12   0 0.48073 0.48482  12
  -4 -12   0 -0.0855 0.43599   4
  -4 -12   0 0.06531 0.48836   6
   4  12   0 0.19806 0.46537   9
   5 -12   0 -0.2248 0.36330   5
  -5  12   0 -0.3143 0.43866  10
   5  12   0 0.26521 0.37524   8
  -5  12   0 0.29803 0.43455   5
   5  12   0 0.00309 0.35304   7
   5 -12   0 0.07310 0.63071   3
  -5  12   0 -0.4145 0.39247   7
   5  12   0 0.08216 0.46581  12
   5  12   0 -0.4695 0.30693   9
  -5 -12   0 -0.0093 0.47466   6
  -5 -12   0 -0.0897 0.47516  11
   5  12   0 0.19163 0.34604  10
  -5 -12   0 0.07085 0.46111   4
  -5 -12   0 0.43200 0.34475   3
  -6  12   0 30.5259 1.77707  10
  -6 -12   0 32.2877 1.96100  11
  -6  12   0 30.5917 1.70015   5
   6  12   0 31.7324 1.58559   7
  -6  12   0 31.7848 1.70000   7
  -6 -12   0 31.1767 1.80650   6
   6 -12   0 29.1794 2.19343   3
   6 -12   0 31.0497 1.78934   5
   6  12   0 32.4505 1.57454   8
   6  12   0 33.0182 1.56982   9
   6  12   0 32.1695 1.62709  10
   6  12   0 33.7193 1.90062  12
  -6 -12   0 29.6209 1.94984   4
  -7  12   0 -0.2154 0.51586  10
   7 -12   0 -0.0264 0.41396   5
   7 -12   0 0.36004 0.59370   3
   7  12   0 0.40060 0.45003  12
   7  12   0 0.06477 0.34109   8
   7  12   0 0.19249 0.32883   9
   8  12   0 102.349 3.83267   9
  -8 -12   0 93.4134 4.30061   4
  -8 -12   0 95.1075 4.03052   6
   8  12   0 98.9503 4.14456  12
  -8  12   0 102.600 3.86695   7
   8 -12   0 103.850 4.66778   5
  -8 -12   0 101.090 4.25324  11
   8  12   0 93.3826 3.89933   8
   8 -12   0 92.6792 4.53771   3
   9 -12   0 0.53057 0.36101   9
  -9  12   0 -0.2367 0.27393   7
   9  12   0 -0.2424 0.32933  12
   9  12   0 -0.0777 0.27927   9
  -9 -12   0 0.46386 0.51315  11
   9 -12   0 -0.0879 0.50097   3
  -9 -12   0 -0.1086 0.40766   6
  -9 -12   0 0.68248 0.54202   4
  10  12   0 3.84155 0.45719   9
 -10 -12   0 4.46813 0.78948  11
  10 -12   0 1.99485 0.67357   3
 -10 -12   0 2.23752 0.64233   4
  10  12   0 4.04795 0.61371  12
 -10 -12   0 2.99034 0.52701   6
 -11 -12   0 -0.3347 0.74209  11
 -11 -12   0 0.08216 0.52754   4
  11  12   0 -0.1353 0.22954   9
  11  12   0 0.93176 0.39095  12
 -11 -12   0 -0.3797 0.27113   6
 -12 -12   0 0.34008 0.24775   6
 -12 -12   0 0.82841 0.44092  11
 -12 -12   0 0.37442 0.38304   4
 -13  12   0 0.12017 0.26373   2
 -13 -12   0 0.30497 0.36112   4
 -13 -12   0 0.14864 0.31470  11
   0 -13   0 0.59118 0.45845   4
   0  13   0 0.80218 0.54390  10
   0  13   0 0.44919 0.55457  12
   0 -13   0 0.04804 0.43586   6
   0  13   0 0.29780 0.60286   5
   0  13   0 0.18661 0.43120   8
   0 -13   0 0.46517 0.56101   3
   0  13   0 0.22267 0.41214   9
   0  13   0 0.50902 0.47252   7
  -1  13   0 -0.4118 0.48518  12
   1 -13   0 0.06788 0.59475   3
  -1 -13   0 -0.1791 0.41166   4
   1  13   0 0.43563 0.48089  10
  -1  13   0 -0.4525 0.35723   8
  -1  13   0 0.20722 0.39412   9
  -1  13   0 0.15247 0.60456   5
  -1  13   0 0.20092 0.43621   7
   1 -13   0 -0.4572 0.35085   6
   1 -13   0 0.32890 0.42438   4
   1  13   0 -0.2738 0.50981   5
  -1 -13   0 0.37812 0.46664   6
   1  13   0 0.02891 0.55137  12
  -1 -13   0 0.51718 0.52581   3
   1  13   0 0.30346 0.42168   8
   1  13   0 -0.1170 0.38118   9
  -1  13   0 0.26314 0.47877  10
  -1 -13   0 0.69017 0.46677  11
   1  13   0 -0.1243 0.41624   7
  -2  13   0 132.434 4.94776   9
   2  13   0 127.847 5.00863   8
   2  13   0 128.408 4.96967   9
  -2 -13   0 131.752 5.11869   6
   2 -13   0 125.827 4.93072   6
  -2 -13   0 118.992 5.11885  11
   2  13   0 129.771 5.49520   5
  -2  13   0 129.515 5.05007   8
  -2  13   0 122.919 5.20745  10
   2  13   0 130.659 5.07487   7
  -2 -13   0 131.314 5.33881   4
  -2  13   0 120.317 5.32827  12
  -2 -13   0 136.278 5.41185   3
   2 -13   0 133.058 5.27771   4
   2 -13   0 138.424 5.75061   3
  -2  13   0 135.055 5.48528   5
  -2  13   0 129.530 5.11184   7
   2  13   0 117.018 5.31917  12
   2  13   0 125.651 5.14646  10
   3  13   0 0.23292 0.38393   9
  -3  13   0 0.58811 0.46691   7
  -3 -13   0 0.36671 0.46325  11
   3  13   0 0.84388 0.40798   7
   3 -13   0 0.10028 0.55087   3
  -3  13   0 -0.3788 0.38317   8
  -3  13   0 -0.0537 0.50355   5
   3  13   0 -0.0308 0.36018   8
  -3 -13   0 -0.3710 0.41949   4
   3  13   0 0.41386 0.40012  10
  -3  13   0 -0.2966 0.45382  12
   3  13   0 0.49135 0.63731   5
  -3 -13   0 0.40120 0.50401   6
  -3  13   0 0.14848 0.48025  10
  -3 -13   0 0.24126 0.43123   3
  -3  13   0 0.06531 0.34013   9
   3  13   0 0.15305 0.53044  12
   4  13   0 229.276 8.12922   7
  -4 -13   0 223.888 8.23773   6
  -4 -13   0 232.122 8.51988   4
   4  13   0 209.891 8.15480  10
  -4  13   0 221.188 8.43253   5
  -4  13   0 192.310 8.28218  12
  -4 -13   0 210.489 8.31630  11
   4  13   0 211.844 8.01669   9
  -4  13   0 222.005 8.18270   7
  -4  13   0 211.212 8.30168  10
   4  13   0 203.195 8.41212  12
   4  13   0 219.103 8.06206   8
   4 -13   0 238.334 8.93975   3
  -4  13   0 203.749 7.90015   9
  -4 -13   0 234.109 8.28429   3
  -5  13   0 0.27551 0.40945   7
  -5  13   0 0.30976 0.46640   5
  -5  13   0 -0.0049 0.44054  10
   5 -13   0 0.22232 0.64160   3
   5  13   0 0.14671 0.48700  12
   5  13   0 -0.1581 0.33054   9
  -5  13   0 1.33733 0.45072   9
   5 -13   0 -0.1146 0.35174   5
  -5 -13   0 0.21041 0.48470  11
  -5 -13   0 0.09295 0.45625   4
  -5 -13   0 0.19540 0.50726   6
   5  13   0 -0.4633 0.36900  10
   5  13   0 -0.0074 0.35648   8
  -6  13   0 23.9785 1.53658  10
   6  13   0 24.0870 1.37523  10
  -6 -13   0 26.6411 1.97557   6
   6 -13   0 24.0188 1.94781   3
  -6 -13   0 27.0657 1.97270   4
   6  13   0 26.5658 1.66165  12
  -6 -13   0 25.2417 1.76333  11
   6 -13   0 24.2539 1.41957   5
  -6  13   0 23.9023 1.41336   5
  -6  13   0 27.3945 1.78953   7
   6  13   0 24.2208 1.32766   7
   6  13   0 27.4818 1.37710   9
   6  13   0 24.2645 1.34528   8
   7  13   0 0.25043 0.34066   9
   7 -13   0 0.34877 0.58061   3
  -7  13   0 -0.0575 0.36195   7
  -7 -13   0 0.59221 0.47073   6
  -7 -13   0 -0.1229 0.49003   4
  -7 -13   0 -0.1300 0.51138  11
   7  13   0 0.10246 0.41911  12
  -8 -13   0 10.6127 1.13008   4
  -8  13   0 9.72980 0.76016   7
   8 -13   0 9.72920 1.26333   3
   8  13   0 11.1351 0.77710   9
  -8 -13   0 8.53901 0.94665   6
   8  13   0 7.84495 0.91969  12
  -8 -13   0 9.36399 1.04790  11
  -9  13   0 0.22341 0.27967   7
   9  13   0 0.51860 0.35890  12
  -9 -13   0 -0.1464 0.36103   6
  -9 -13   0 -0.3086 0.42275   4
   9 -13   0 -0.3477 0.41134   3
  -9 -13   0 -0.2456 0.42469  11
  10  13   0 0.62608 0.26955   9
 -10 -13   0 0.37617 0.35163   6
  10 -13   0 0.37489 0.47990   3
 -10 -13   0 0.46772 0.47916   4
 -10 -13   0 0.98128 0.97647  11
 -11 -13   0 -0.0539 0.37810   4
 -11 -13   0 0.10782 0.39659  11
  11  13   0 -0.1051 0.23443   9
 -11 -13   0 -0.4803 0.23901   6
 -12 -13   0 91.1370 3.58243  11
 -12 -13   0 94.0298 3.63375   4
 -12  13   0 91.9837 3.58269   2
   0 -14   0 341.332 12.7845   6
   0  14   0 401.680 13.3852  12
   0 -14   0 342.283 13.3324   3
   0  14   0 362.184 12.7708   9
   0 -14   0 316.609 12.9894   4
   0  14   0 357.384 12.8668   8
   0  14   0 336.010 13.3007   5
   0  14   0 366.774 13.0587  10
   0  14   0 359.759 12.9041   7
   1 -14   0 0.24393 0.54380   3
   1  14   0 -0.3366 0.36381   8
   1 -14   0 -0.1165 0.40597   4
  -1 -14   0 0.14737 0.46017   3
  -1  14   0 0.13863 0.38103   9
  -1  14   0 0.01034 0.58522   5
   1  14   0 -0.1637 0.39049   7
  -1  14   0 0.60229 0.50630  10
  -1  14   0 0.64882 0.56489  12
   1  14   0 0.30217 0.46269  10
  -1 -14   0 0.05303 0.46059   4
   1 -14   0 0.41416 0.40378   6
   1  14   0 0.36801 0.39824   9
   1  14   0 0.40684 0.62125   5
  -1  14   0 0.47960 0.42582   8
  -1 -14   0 0.67427 0.42140   6
  -1  14   0 0.74067 0.48871   7
   1  14   0 0.40929 0.53951  12
  -2  14   0 12.9622 1.22475  12
   2  14   0 13.9049 1.33407  12
  -2  14   0 12.2616 0.91163   9
   2 -14   0 12.4989 1.55812   3
   2  14   0 11.0950 1.45691   5
   2 -14   0 11.6213 1.20249   6
  -2  14   0 10.8096 1.04660   8
   2  14   0 12.8648 0.97569   9
  -2  14   0 10.9510 1.26287   5
  -2 -14   0 10.4234 1.72978   3
  -2  14   0 13.4570 1.18289  10
   2  14   0 14.1361 1.10761  10
   2 -14   0 11.6685 1.11225   4
  -2 -14   0 12.7413 1.39182  11
   2  14   0 12.1583 1.00902   8
  -2  14   0 12.3642 1.10551   7
   3  14   0 0.12153 0.70838   5
  -3 -14   0 0.80948 0.82437   4
  -3  14   0 0.29975 0.58198  10
   3  14   0 0.02789 0.49611  12
  -3  14   0 0.12455 0.44579  12
  -3 -14   0 0.19944 0.47082   6
  -3 -14   0 0.19734 0.45951   3
   3 -14   0 -0.1806 0.53802   3
  -3  14   0 3.35253 0.80506   8
   3 -14   0 -0.7037 0.34929   4
   3  14   0 0.20082 0.68567  10
   3  14   0 -0.4465 0.36775   8
   3  14   0 0.54674 0.39594   9
  -3  14   0 0.05278 0.33141   9
  -3  14   0 0.29909 0.42882   7
   4  14   0 197.640 7.70163   7
  -4  14   0 199.347 7.99733   5
   4  14   0 206.311 7.72101   8
  -4 -14   0 199.944 8.04012   4
  -4 -14   0 195.749 7.73785   3
  -4  14   0 217.209 8.00941  10
   4  14   0 220.759 7.70429   9
  -4 -14   0 211.748 7.86244   6
  -4 -14   0 214.182 7.92822  11
   4  14   0 204.501 7.82755  10
  -4  14   0 211.386 7.81373   7
  -4  14   0 204.431 7.52052   9
   4 -14   0 205.924 8.46687   3
   4  14   0 215.688 8.12553  12
  -5  14   0 -0.2988 0.38147   7
  -5 -14   0 0.03230 0.45330  11
  -5 -14   0 0.10819 0.44799   4
   5  14   0 -0.0871 0.43947  12
   5  14   0 0.03152 0.32964   9
  -5 -14   0 0.31765 0.47748   6
   5 -14   0 -0.0558 0.54640   3
   5  14   0 -0.9282 0.29790   7
  -6 -14   0 36.2086 2.01461  11
   6  14   0 38.6729 2.02777   9
   6  14   0 37.8447 2.08923  12
  -6 -14   0 39.4757 2.12228   4
  -6  14   0 39.5818 1.86495   7
   6  14   0 38.7408 1.78544   7
   6 -14   0 37.1655 2.39314   3
  -6 -14   0 38.0046 1.96644   6
   7  14   0 -0.2839 0.27959   9
   7  14   0 -0.0567 0.41427  12
   7 -14   0 -0.1969 0.45529   3
  -7 -14   0 0.16295 0.40824   6
  -7  14   0 -0.0304 0.32550   7
  -7 -14   0 0.70722 0.48606   4
  -7 -14   0 0.09905 0.44857  11
   8 -14   0 0.18858 0.55631   3
  -8  14   0 0.36292 0.27116   7
  -8 -14   0 0.32405 0.44624   4
  -8 -14   0 0.52399 0.47144  11
   8  14   0 0.66209 0.40470  12
   8  14   0 0.17708 0.27612   9
  -8 -14   0 0.31449 0.36856   6
  -9 -14   0 -0.3500 0.38429  11
  -9 -14   0 -0.2045 0.30437   6
   9 -14   0 0.06381 0.42241   3
   9  14   0 -0.0607 0.21948   9
  -9 -14   0 0.01861 0.38630   4
 -10 -14   0 1.97192 0.47884   4
 -10 -14   0 2.01016 0.47439  11
  10 -14   0 2.43867 0.53176   3
 -10 -14   0 3.12165 0.44245   6
 -11 -14   0 0.03357 0.61293  11
 -11 -14   0 -0.3680 0.18213   6
 -11 -14   0 -0.0431 0.31275   4
   0  15   0 1.09370 0.55070  12
   0  15   0 0.46440 0.40985   7
   0 -15   0 0.10327 0.36760   6
   0 -15   0 0.50313 0.36712   4
   0  15   0 -0.2284 0.33676   9
   0 -15   0 0.62693 0.50753   3
   1  15   0 0.13164 0.45462  12
   1  15   0 -0.2721 0.35220   7
   1  15   0 0.55408 0.38837   9
   1 -15   0 0.26545 0.49400   3
   1 -15   0 -0.2812 0.27493   6
  -1  15   0 0.29136 0.35953   9
   1 -15   0 -0.1801 0.32705   4
  -1 -15   0 0.24033 0.36873   4
  -1 -15   0 0.10820 0.40962   6
  -1 -15   0 -0.0445 0.38108   3
  -1  15   0 -0.7076 0.33675   7
  -1  15   0 -0.1253 0.44075  12
   2  15   0 6.99849 0.99200  12
  -2 -15   0 4.79092 0.66635  11
  -2  15   0 6.99768 0.66002   9
  -2  15   0 6.16714 0.90727  12
   2 -15   0 7.70879 1.08679   3
  -2 -15   0 7.09862 0.86216   4
  -2 -15   0 7.54845 0.84645   6
   2  15   0 8.59862 0.83218   7
   2  15   0 6.90352 0.73274   9
  -2 -15   0 7.41380 0.91524   3
   2 -15   0 5.14764 0.72442   4
  -2  15   0 7.60188 0.84282   7
  -3  15   0 -0.2516 0.37952   7
  -3 -15   0 0.46425 0.38438   4
  -3  15   0 0.22214 0.27192   9
   3  15   0 -0.1751 0.46350  12
   3  15   0 0.41607 0.36342   7
   3  15   0 0.49038 0.35647   9
   3 -15   0 0.13331 0.47229   3
  -3 -15   0 0.23772 0.41806   6
  -3 -15   0 0.29280 0.41598  11
  -3 -15   0 0.51507 0.36979   3
  -4 -15   0 55.7910 2.55654   4
   4  15   0 50.6656 2.25696   7
  -4 -15   0 45.1847 2.32226  11
   4 -15   0 58.8261 2.90814   3
  -4 -15   0 55.0185 2.16168   3
  -4  15   0 52.0883 2.33486   7
  -4 -15   0 52.0364 2.36939   6
   4  15   0 41.7838 2.47914  12
   4  15   0 48.9388 2.26147   9
  -5 -15   0 0.37960 0.40257   6
   5  15   0 0.10629 0.41430  12
   5  15   0 0.01847 0.30866   9
   5  15   0 -0.1085 0.38523   7
  -5  15   0 -0.0684 0.35803   7
  -5 -15   0 0.75386 0.45313  11
   5 -15   0 0.42686 0.52532   3
  -5 -15   0 -0.1026 0.37622   4
   6  15   0 13.3377 0.87536   9
  -6  15   0 14.6963 0.94414   7
  -6 -15   0 14.3508 1.02279   6
   6 -15   0 13.1952 1.32624   3
  -6 -15   0 14.0842 1.12359   4
  -6 -15   0 12.8709 1.04641  11
   6  15   0 12.9332 0.84443   7
   6  15   0 11.9016 1.07601  12
  -7  15   0 0.35070 0.27672   7
   7  15   0 0.40965 0.28482   9
  -7 -15   0 -0.0701 0.37274   4
  -7 -15   0 -0.3043 0.37879  11
   7  15   0 0.19076 0.35451  12
   7 -15   0 1.12008 0.51191   3
  -7 -15   0 0.48215 0.39948   6
  -8 -15   0 17.2316 1.00105   6
   8 -15   0 16.1977 1.24560   3
  -8 -15   0 15.4573 1.04865  11
  -8 -15   0 16.2403 1.10338   4
   8  15   0 15.7397 0.86678   9
   8  15   0 15.6810 1.07653  12
   9 -15   0 0.33207 0.33522   3
   9  15   0 0.27634 0.23056   9
  -9 -15   0 -0.2084 0.31914  11
  -9 -15   0 0.20133 0.29407   6
  -9 -15   0 -0.0234 0.32262   4
 -10 -15   0 21.0469 1.01220  11
 -10 -15   0 16.6136 0.97359   4
 -10 -15   0 19.1342 0.87342   6
 -10  15   0 15.5858 0.88646   2
   0  16   0 0.54285 0.38970   7
   0 -16   0 1.19336 0.52842   3
   0  16   0 0.85968 0.35372   9
   0 -16   0 0.73479 0.38032   6
   0  16   0 0.26111 0.45169  12
   0 -16   0 1.69217 0.46317   4
   1 -16   0 -0.1250 0.38865   3
   1  16   0 -0.0077 0.44708  12
   1  16   0 0.25837 0.31840   9
  -1  16   0 0.21099 0.29713   9
  -1 -16   0 -0.1097 0.32597   6
   1 -16   0 0.37900 0.38204   4
  -1  16   0 0.09622 0.35923   7
  -1  16   0 0.01095 0.38940  12
  -1 -16   0 0.38634 0.41717   3
   1  16   0 0.49351 0.36571   7
  -2  16   0 1.48767 0.33854   9
   2  16   0 1.45844 0.40245   9
   2  16   0 2.76821 0.65945  12
   2  16   0 1.68495 0.43998   7
  -2  16   0 2.57683 0.61471  12
  -2  16   0 1.28388 0.42715   7
   2 -16   0 1.16182 0.52329   3
  -2 -16   0 1.10094 0.44349   6
  -2 -16   0 1.49699 0.44489   3
  -3 -16   0 0.11831 0.37039   6
  -3 -16   0 -0.2479 0.24838   3
  -3 -16   0 0.13994 0.36273   4
  -3  16   0 -0.5390 0.36445   9
  -3 -16   0 0.64700 0.38561  11
   3 -16   0 0.04388 0.47477   3
   3  16   0 -0.0474 0.29997   9
  -3  16   0 0.53614 0.38377   7
   3  16   0 0.18091 0.40298  12
   3  16   0 -0.4087 0.30212   7
   4  16   0 7.77300 0.67690   9
   4  16   0 6.29254 0.83038  12
  -4 -16   0 6.14383 0.68764   6
  -4 -16   0 5.46436 0.71118   4
   4  16   0 5.68143 0.60600   7
   4 -16   0 4.25733 0.76808   3
  -4  16   0 6.11146 0.69897   7
  -4 -16   0 7.56008 0.72066  11
   5 -16   0 -0.2300 0.43850   3
  -5  16   0 0.02109 0.52422   7
   5  16   0 -0.2593 0.37966  12
   5  16   0 0.29983 0.29776   9
   5  16   0 0.42636 0.28117   7
  -5 -16   0 0.17665 0.35239   4
  -5 -16   0 -0.4657 0.30258  11
  -6 -16   0 1.17364 0.40366  11
  -6  16   0 0.93606 0.30953   7
   6 -16   0 0.95193 0.49882   3
   6  16   0 0.41310 0.43986   9
  -6 -16   0 0.64631 0.38254   4
   6  16   0 1.03546 0.30521   7
  -6 -16   0 0.59509 0.36215   6
   6  16   0 0.97967 0.48641  12
  -7 -16   0 0.07262 0.32108   6
  -7 -16   0 0.21479 0.30202   4
  -7 -16   0 0.10284 0.29797  11
   7 -16   0 0.16514 0.36303   3
   7  16   0 -0.2270 0.21117   9
   8  16   0 35.8713 1.68816   9
   8 -16   0 43.2262 1.98504   3
  -8 -16   0 41.9341 1.73191   6
  -8 -16   0 40.4087 1.78538   4
  -8 -16   0 42.6492 1.75753  11
  -9 -16   0 -0.4884 0.21656   4
  -9 -16   0 0.04403 0.25454  11
  -9 -16   0 -0.3922 0.17760   6
   0  17   0 0.09819 0.25096   9
   0  17   0 0.37322 0.31891   7
   0 -17   0 0.05066 0.34523   3
   0  17   0 0.09744 0.41794  12
  -1 -17   0 -0.0463 0.25958   6
   1  17   0 0.02475 0.29499   7
  -1  17   0 -0.0506 0.22755   9
  -1 -17   0 0.00358 0.30879   4
   1  17   0 0.33648 0.27118   9
  -1  17   0 0.20274 0.31677   7
  -1 -17   0 -0.2085 0.27557   3
   1 -17   0 0.40072 0.40516   3
  -2 -17   0 3.78724 0.48320   6
   2 -17   0 3.75848 0.67396   3
   2  17   0 4.19408 0.52418   7
  -2 -17   0 3.34094 0.44276   3
  -2  17   0 4.11202 0.52003   7
   2  17   0 4.99147 0.52085   9
  -2 -17   0 4.35485 0.63332   4
  -3 -17   0 0.20820 0.29434   6
   3  17   0 -0.0208 0.41492  12
  -3 -17   0 -0.0809 0.29502   4
  -3  17   0 -0.2294 0.28135   7
   3  17   0 0.17192 0.26122   7
   3 -17   0 -0.0353 0.36817   3
   3  17   0 0.01551 0.25728   9
  -4  17   0 2.46324 0.40427   7
   4  17   0 3.20908 0.54540   7
  -4 -17   0 2.91938 0.43114   6
   4 -17   0 2.66205 0.56730   3
  -4 -17   0 3.14010 0.44251   4
   4  17   0 2.93000 0.40616   9
   4  17   0 2.45258 0.49260  12
  -5  17   0 0.08405 0.24453   7
   5  17   0 -0.3054 0.21040   9
  -5 -17   0 0.22561 0.23433   4
   5  17   0 0.05734 0.22138   7
   5 -17   0 0.03438 0.35670   3
  -5 -17   0 0.26347 0.29566   6
  -6 -17   0 5.22696 0.56362   4
  -6 -17   0 6.31213 0.56896   6
   6  17   0 6.20766 0.48537   9
   6 -17   0 6.45302 0.73288   3
  -6  17   0 5.98844 0.42918   7
   7 -17   0 0.20930 0.29440   3
  -7 -17   0 -0.0873 0.22749   6
   0  18   0 13.2879 0.80606   7
   0 -18   0 14.6194 0.83730   3
   1  18   0 -0.1460 0.24472   9
  -1  18   0 0.18209 0.25289   7
   1 -18   0 -0.2411 0.24436   3
   1  18   0 0.17231 0.23376   7
   2  18   0 0.68004 0.26263   7
   2 -18   0 0.70843 0.32652   3
  -2  18   0 1.15893 0.29418   7
   2  18   0 1.88288 0.33403   9
   3 -18   0 0.07286 0.29456   3
  -3  18   0 -0.0089 0.22273   7
   3  18   0 0.36748 0.21527   7
   4  18   0 0.89067 0.24550   9
  -4  18   0 1.13757 0.24307   7
   4 -18   0 0.67332 0.31892   3
   5 -18   0 0.18006 0.24455   3
  -5  18   0 0.55604 0.20415   7
   0   0   1 0.09166 0.03824   5
   0   0  -1 0.04195 0.02939  10
   0   0  -1 0.01919 0.02424   8
   1   0  -1 0.03230 0.03555  10
   1   0   1 0.01473 0.03421   8
  -1   0  -1 -0.0114 0.03254   8
  -1   0  -1 0.01773 0.04819   5
   1   0  -1 0.05301 0.03599  10
  -1   0  -1 0.02362 0.05421   5
   1   0   1 0.01316 0.05921   5
   2   0  -1 -0.0322 0.04341   8
   2   0   1 0.05427 0.11670   5
  -2   0  -1 -0.0369 0.08865  10
   2   0  -1 0.11538 0.04940   8
   2   0  -1 0.15584 0.09005  10
   2   0  -1 0.10055 0.08447  10
  -2   0  -1 0.19134 0.08224   5
  -2   0  -1 0.04018 0.08780   5
   2   0   1 0.03509 0.07504   8
   3   0  -1 0.11667 0.07589   8
   3   0  -1 0.14373 0.09770   8
   3   0   1 -0.0530 0.10472   8
   3   0   1 -0.0022 0.14925   5
  -3   0  -1 0.07663 0.10898  10
   4   0   1 0.18146 0.17489   5
   4   0  -1 0.19794 0.10129   8
   4   0  -1 0.25190 0.12539   8
   4   0   1 -0.0307 0.12376   8
   4   0  -1 0.35740 0.14811   5
  -4   0  -1 0.08499 0.12009  10
  -5   0  -1 0.08223 0.11355  10
   5   0  -1 0.11133 0.12279   8
   5   0  -1 0.06775 0.17675   5
   5   0  -1 0.06659 0.13485   8
   5   0   1 0.27372 0.19792   5
   6   0   1 -0.0089 0.25480  12
   6   0  -1 0.48101 0.25696   5
   6   0   1 0.46088 0.25954   5
   6   0  -1 0.31737 0.22170  12
   7   0  -1 0.11102 0.21077   8
   7   0  -1 0.12251 0.28468   5
   7   0   1 -0.1674 0.29309  12
   7   0  -1 0.15991 0.27815  12
   8   0   1 0.71503 0.32021   5
   8   0  -1 0.53137 0.31509   5
   8   0   1 0.10136 0.26991   9
  -8   0  -1 0.44266 0.42473  13
   9   0   1 0.12198 0.28484   9
   9   0   1 0.06661 0.35870  12
   9   0  -1 -0.2392 0.34246  12
  -9   0  -1 0.00083 0.41732   4
   9   0  -1 1.23032 0.34286   9
  -9   0   1 0.36294 0.43269   4
   9   0   1 -0.3637 0.33035   5
  -9   0  -1 0.39995 0.40647  13
 -10   0   1 0.63917 0.52216   4
 -10   0   1 -0.0151 0.37914   2
  10   0   1 -0.0099 0.32431   9
  10   0   1 -0.1358 0.44764  12
 -10   0  -1 0.60034 0.53869   4
  10   0  -1 -0.6209 0.32181   9
  11   0  -1 -0.3707 0.35228   9
  11   0   1 0.39979 0.40888   9
  11   0  -1 0.54598 0.54734  12
 -11   0   1 -0.0746 0.42604   2
 -11   0   1 -0.1895 0.65413   4
 -11   0  -1 0.05436 0.93203   4
 -11   0  -1 -0.2502 0.42337   2
  11   0   1 -0.0387 0.56247  12
 -12   0  -1 0.09273 0.99198   4
  12   0   1 0.34258 0.44058   9
  12   0  -1 0.16052 0.41368   9
 -12   0   1 0.56270 0.95564   4
  12   0   1 0.14430 0.56036  12
 -12   0  -1 0.40538 0.42328   2
 -12   0   1 -0.0309 0.38917   2
  12   0  -1 0.38109 0.57794  12
 -13   0  -1 -0.3861 0.41107   2
 -13   0   1 0.39129 1.14179   4
  13   0  -1 -0.6048 0.40166   9
 -13   0   1 -0.3178 0.47589   2
 -13   0  -1 1.02331 1.27294   4
  13   0   1 0.17505 0.44548   9
  13   0  -1 -0.0909 0.52051  12
  13   0   1 0.04617 0.55856  12
 -14   0  -1 0.18477 0.37920   2
  14   0   1 0.42577 0.51633   9
  14   0   1 0.46427 0.56718  12
  14   0  -1 0.09336 0.52498  12
 -14   0   1 0.30827 0.74113   4
 -14   0   1 0.26374 0.39376   2
  14   0  -1 0.24931 0.40989   9
 -14   0  -1 0.11645 0.80837   4
 -15   0  -1 0.48547 1.11675   4
  15   0   1 0.22371 0.38712   9
  15   0  -1 -0.1780 0.35962   9
 -15   0   1 0.31504 0.56187   4
 -15   0   1 0.34330 0.36234   2
  15   0  -1 -0.3787 0.42556  12
  15   0   1 0.63247 0.51012  12
  16   0  -1 0.15952 0.33127   9
  16   0   1 -0.1177 0.31269   9
   0  -1   1 -0.0058 0.04958   5
   0  -1  -1 0.08665 0.06324   5
   0   1  -1 0.06038 0.04183   8
   0   1   1 0.03814 0.06158   5
   0  -1  -1 0.26935 0.07502  10
   0  -1   1 0.06280 0.05785   5
   0   1  -1 0.07054 0.05508  10
   0  -1  -1 0.12466 0.05197   8
   0   1  -1 0.02299 0.05567   5
  -1   1   1 1033.23 35.8699   5
   2  -1  -1 1446.50 50.1758   8
  -3  -1  -1 482.456 16.8094  10
  -3   1   1 482.233 16.8335  10
   3  -1   1 500.713 16.9209   5
   3  -1  -1 471.533 16.8283   8
   3   1   1 483.339 16.8114   8
   3  -1  -1 488.685 16.8302   8
  -3   1  -1 484.774 16.8111   8
   3  -1  -1 484.844 16.8798   5
   3   1   1 461.652 16.8352   5
  -3   1  -1 488.650 16.8520  10
  -3   1  -1 490.336 16.8371   5
  -4   1   1 9682.27 364.449   1
  -4  -1  -1 9999.99 360.284   1
  -4  -1   1 9330.73 346.347   1
  -4   1  -1 9541.51 370.011   1
   5  -1   1 563.247 19.7830   5
   5   1  -1 561.543 19.5661   8
  -5   1   1 555.313 19.5995  10
   5  -1   1 567.652 19.7879  12
   5  -1  -1 544.480 19.7382   5
   5  -1  -1 592.003 19.7647  12
   5  -1  -1 577.276 19.6507   8
   5   1   1 563.358 19.7012   5
   5   1   1 546.933 19.6038   8
  -5   1  -1 560.397 19.6411  10
   6   1  -1 122.198 4.22567   8
   6  -1   1 116.389 4.45517   5
   6  -1   1 121.822 4.48467  12
   6   1   1 116.796 4.39704   5
   6   1   1 116.864 4.36801  12
   6  -1  -1 112.770 4.41781   5
   6  -1  -1 121.885 4.44295  12
   6   1   1 121.185 4.26648   8
  -6   1  -1 119.915 4.26738  10
   7  -1   1 2299.78 78.5280  12
  -7   1   1 2291.75 78.7214  13
   7   1  -1 2193.15 78.3963   5
   7   1  -1 2206.81 78.2995  12
   7   1  -1 2191.21 78.2381   8
   7  -1   1 2268.70 78.5403   5
   7   1   1 2253.19 78.4631   5
   7   1   1 2287.03 78.3862  12
   7  -1  -1 2276.12 78.6427   5
  -7   1  -1 2258.09 78.7184  13
   7  -1  -1 2277.39 78.4846  12
   8  -1   1 418.356 14.8398  12
  -8   1   1 410.943 15.0011  13
  -8  -1  -1 402.100 14.9033  13
   8  -1   1 439.001 14.8821   5
   8   1  -1 413.294 14.6137  12
   8  -1  -1 417.192 14.7932  12
  -8   1  -1 424.381 15.0424  13
   8  -1  -1 381.201 14.5750   9
   8  -1  -1 398.576 14.8121   5
   8   1   1 425.578 14.6970  12
   9  -1   1 138.257 5.27627  12
  -9   1   1 133.833 5.56212   4
   9  -1   1 136.111 4.99796   9
  -9  -1  -1 131.009 5.35713   4
   9   1  -1 136.132 5.05150  12
   9  -1  -1 129.083 4.96238   9
  -9   1  -1 133.521 5.39439   4
   9  -1  -1 135.802 5.21797  12
   9   1   1 128.280 4.89846   9
  -9  -1   1 130.116 5.32418   4
   9   1   1 134.184 5.11181  12
  -9   1  -1 134.278 5.42049  13
   9  -1  -1 136.682 5.26586   5
  -9   1  -1 130.571 5.29845   3
 -10  -1  -1 297.129 11.3624   2
  10  -1   1 323.905 11.0747   9
 -10  -1  -1 303.969 11.4678   4
 -10   1   1 302.202 11.4424   4
  10   1  -1 315.312 11.2564  12
  10  -1   1 307.686 11.5712  12
 -10  -1  -1 289.795 11.1910  11
  10   1  -1 304.349 10.9556   9
  10   1   1 304.999 11.2669  12
 -10   1  -1 309.496 11.5164  13
  10  -1  -1 307.037 11.0340   9
  10  -1  -1 314.580 12.2597  12
 -10   1  -1 317.019 11.5394   4
 -10  -1   1 300.050 11.4174   4
 -10  -1   1 307.856 11.4328   2
  10   1   1 306.172 11.2193   9
  11  -1   1 3.03581 0.59780   7
 -11  -1  -1 1.20378 0.47903   2
  11   1  -1 2.24836 0.47733   9
  11  -1   1 1.62420 0.52402   9
  11   1  -1 2.01403 0.60780  12
  11  -1   1 1.78166 0.68976  12
 -11   1   1 1.25523 0.91198   4
 -11  -1   1 1.44267 0.54441   2
  11   1   1 2.31812 0.48612   9
  11  -1  -1 1.98377 0.69481  12
 -11   1  -1 1.55008 1.35842   4
  11   1   1 1.31763 0.58499  12
  11  -1  -1 1.85053 0.52296   9
 -11  -1   1 1.59342 0.85809   4
 -12  -1  -1 101.963 4.53749   4
 -12   1   1 101.168 4.37799   2
 -12  -1  -1 97.7564 4.19541   2
  12  -1   1 99.4653 4.00213   9
  12  -1   1 100.082 4.39501  12
  12  -1   1 95.4843 4.01806   7
 -12   1   1 99.8515 4.45757   4
  12   1  -1 99.5163 4.22318  12
  12   1  -1 102.145 3.95467   9
 -12  -1   1 101.620 4.43032   4
 -12   1  -1 99.4303 4.31253   2
  12   1   1 99.5207 3.94125   9
  12   1   1 104.251 4.32388  12
 -12   1  -1 100.267 4.52716   4
 -12  -1   1 99.1623 4.26232   2
  12  -1  -1 100.518 3.97756   9
  12  -1  -1 95.5121 4.30072  12
  13   1  -1 120.216 4.89474  12
  13   1  -1 119.399 4.57870   9
  13  -1   1 112.764 4.60449   9
  13  -1   1 121.773 5.05705  12
  13  -1   1 117.522 4.96613   7
 -13   1   1 117.339 5.14823   2
 -13  -1  -1 126.603 5.58934   4
 -13   1   1 115.297 5.01485   4
 -13  -1   1 123.544 5.39174   4
  13  -1  -1 115.815 4.58937   9
 -13   1  -1 116.356 4.99871   2
  13   1   1 117.513 4.93842  12
  13  -1  -1 111.943 4.94696  12
  13   1   1 114.417 4.56382   9
 -13   1  -1 115.641 5.21888   4
 -14  -1  -1 22.7814 1.90231   4
 -14   1   1 23.2619 1.67383   4
 -14   1   1 23.0621 1.47547   2
  14  -1   1 23.0251 1.67823  12
  14   1  -1 23.5408 1.55378  12
  14   1  -1 22.7879 1.30685   9
 -14  -1  -1 22.2961 1.34840   2
 -14  -1   1 24.0013 1.82316   4
  14  -1  -1 22.5481 1.36535   9
  14   1   1 22.0513 1.56873  12
 -14  -1   1 23.2944 1.40731   2
 -14   1  -1 22.2042 1.40041   2
  14  -1  -1 22.9313 1.62582  12
  14   1   1 23.4637 1.32905   9
 -14   1  -1 22.0347 1.73770   4
  15   1  -1 62.8838 2.89662  12
  15  -1   1 62.3297 2.99837  12
 -15   1   1 66.7349 2.80324   2
  15  -1   1 65.1816 2.68494   9
 -15   1   1 62.3168 2.78937   4
 -15  -1  -1 67.1334 3.32204   4
  15   1  -1 66.6217 2.63267   9
  15   1   1 65.2277 2.65166   9
  15  -1  -1 63.2585 2.97448  12
  15  -1  -1 66.7470 2.66966   9
  15   1   1 63.0812 2.95436  12
 -15   1  -1 64.7716 2.91310   4
 -15  -1   1 58.3959 2.65075   2
 -15   1  -1 63.4793 2.69658   2
 -15  -1   1 65.1657 2.94800   4
  16  -1   1 3.68004 0.50716   9
 -16  -1  -1 3.57605 0.65061   4
  16  -1   1 2.76142 0.67596  12
  16   1  -1 3.03311 0.44110   9
  16   1   1 3.31241 0.46171   9
 -16  -1   1 2.15538 0.49300   4
  16  -1  -1 2.95561 0.45857   9
   0  -2  -1 419.670 14.3777   8
   0   2  -1 433.993 14.3922  10
   0  -2  -1 396.422 14.4080   5
   0  -2  -1 439.348 14.4179  10
   0   2  -1 413.050 14.3632   8
   0  -2   1 415.665 14.3862   5
   0   2  -1 396.057 14.4031   5
   0  -2   1 388.009 14.3877   5
   0   2   1 416.114 14.4191   5
  -1   2   1 24.1143 0.91249   8
   1   2  -1 23.3378 0.85613   5
   1  -2   1 24.3214 0.97086   5
  -1  -2  -1 23.7964 0.89583   5
  -1  -2  -1 24.7944 0.92752  10
   1  -2  -1 23.7170 0.97535   5
   1  -2  -1 24.3529 0.92136   8
  -1   2  -1 22.6546 0.97652   5
   1  -2  -1 23.8098 0.96487  10
   1   2   1 22.0652 0.91219   5
   1   2   1 22.8273 0.89689   8
  -1   2  -1 24.2059 0.94697  10
   2   2  -1 28.1897 1.01705  10
  -2   2   1 27.1288 1.12501   5
  -2  -2  -1 27.2638 1.04758  10
  -2   2   1 29.0295 1.11210  10
  -2   2   1 26.7543 1.05725   8
  -2   2  -1 29.0652 1.14522  10
   2  -2  -1 28.2993 1.07809   8
   2   2   1 25.8435 1.02155   8
   2  -2  -1 27.5670 1.14391   5
  -2   2  -1 25.7344 1.13149   5
   2  -2  -1 30.0842 1.14683  10
   3  -2   1 676.928 24.6194   5
  -3   2   1 720.256 24.5515  10
   3   2  -1 722.836 24.4577  10
  -3   2   1 665.169 24.5383   5
  -3   2   1 701.837 24.4955   8
  -3   2   1 694.326 24.5292   5
  -3   2  -1 708.013 24.5067   8
   3  -2  -1 686.615 24.6024   5
   3   2   1 718.972 24.5090   5
  -3   2  -1 748.387 24.5623  10
   3   2   1 711.356 24.4743   8
   3  -2  -1 714.748 24.5323   8
  -3   2  -1 694.060 24.5609   5
   4   2  -1 514.106 18.0031  10
   4  -2   1 500.020 18.2011   5
  -4   2   1 533.785 18.0254   8
   4  -2   1 567.862 18.2759  12
  -4   2   1 526.641 18.0939  10
   4   2   1 504.788 18.0705   5
  -4   2  -1 519.037 18.0813   5
  -4   2  -1 506.308 18.0416   8
   4  -2  -1 534.314 18.2316  12
   4  -2  -1 507.168 18.2080   5
   4   2   1 493.073 18.0164   8
  -4   2  -1 486.814 18.1125   5
  -4   2  -1 525.731 18.1083  10
   4  -2  -1 534.890 18.0938   8
   5  -2   1 9.04005 0.67813   5
   5   2  -1 9.26455 0.44356  10
   5  -2   1 8.86373 0.76006  12
   5   2  -1 9.06629 0.38289   8
  -5   2   1 9.64355 0.51924  10
   5  -2  -1 9.38111 0.74118  12
   5  -2  -1 9.79589 0.66406   5
  -5   2  -1 9.20343 0.54462  10
   5  -2  -1 10.0823 0.55773   8
   5   2   1 9.94108 0.55189   5
   5   2   1 8.93941 0.43578   8
   6  -2   1 75.8862 3.03989   5
   6   2  -1 76.4587 2.72337   8
  -6   2   1 74.5652 2.79985  10
   6  -2   1 81.7194 3.13152  12
   6  -2  -1 77.2177 3.02771   5
  -6   2  -1 74.6087 2.83249  10
   6   2   1 72.5518 2.90202   5
   6   2   1 73.1038 2.77151   8
   6  -2  -1 80.6432 3.09300  12
   6   2   1 76.6389 2.83910  12
   7  -2   1 6.25608 0.85810  12
  -7   2   1 5.43938 0.77300  13
   7  -2   1 5.67448 0.58858   9
   7  -2   1 4.47170 0.63794   5
   7   2  -1 5.29010 0.33645   8
   7  -2  -1 6.03829 0.87524  12
  -7   2  -1 5.91744 0.98968  13
   7  -2  -1 4.81627 0.63299   5
   7   2   1 5.08650 0.55626   5
  -7   2  -1 4.48201 0.40780  10
   7   2   1 6.43822 0.48773  12
   8  -2   1 154.093 6.05067  12
   8   2  -1 155.325 5.69479  12
   8  -2   1 157.989 6.79170   5
  -8   2   1 161.254 6.21857  13
   8  -2   1 157.840 5.80172   9
   8   2   1 165.278 6.02670  12
   8  -2  -1 149.469 5.77406   9
  -8   2  -1 160.247 6.23633  13
   8  -2  -1 156.868 6.01278  12
   8  -2  -1 156.058 6.02516   5
  -9  -2  -1 6.17608 0.90960   4
   9   2  -1 7.90455 0.61921  12
  -9   2   1 9.58113 1.64046  13
   9  -2   1 8.17241 0.97677  12
   9  -2   1 6.75635 0.74521   9
  -9   2   1 9.11787 1.48186   4
   9  -2   1 7.52963 0.84580   5
  -9   2  -1 7.68100 1.19543   4
   9   2   1 8.73653 0.70248  12
  -9   2  -1 7.79027 1.01423  13
   9  -2  -1 7.47617 0.83003   5
   9  -2  -1 8.86205 0.98521  12
  -9  -2   1 10.5100 1.41234   4
   9  -2  -1 7.50391 0.72593   9
  10  -2   1 20.2101 1.50868  12
 -10  -2  -1 19.7335 1.31935  11
 -10  -2  -1 17.9143 1.43621   4
  10  -2   1 19.6324 1.35329   5
  10  -2   1 22.2411 1.23963   9
 -10   2   1 18.0418 1.70857   4
  10   2  -1 21.9521 1.17427  12
 -10  -2   1 19.4502 1.39237  11
  10  -2  -1 18.3461 1.29665   7
 -10   2  -1 18.8990 1.79320   4
 -10  -2   1 18.7405 1.40174   4
  10  -2  -1 19.4854 1.43074  12
  10   2   1 21.1443 1.23786  12
  10   2   1 19.7348 1.03421   9
  10  -2  -1 20.7649 1.20382   9
 -10  -2   1 14.8290 1.29356   2
 -10   2  -1 20.9767 1.53214  13
 -11  -2  -1 10.6149 1.06024   2
 -11  -2  -1 11.6064 1.05898  11
  11   2  -1 11.7592 0.99270  12
  11  -2   1 11.4232 1.28122  12
  11   2  -1 11.9130 0.82402   9
  11  -2   1 9.95496 0.95202   7
  11  -2   1 11.5361 1.02801   9
 -11   2   1 11.7400 1.58152   4
 -11  -2  -1 11.9372 1.22922   4
  11   2   1 12.3827 1.05284  12
  11  -2  -1 9.28361 1.02444   7
  11  -2  -1 11.4165 1.23456  12
 -11  -2   1 9.98363 1.07451  11
 -11  -2   1 10.7234 1.06907   2
  11   2   1 11.1495 0.82342   9
 -11  -2   1 11.6034 1.21321   4
  11  -2  -1 11.1250 0.96841   9
  12  -2   1 -0.5292 0.38350   7
  12   2  -1 0.20465 0.46789  12
 -12  -2  -1 -0.2835 0.46668  11
  12  -2   1 0.28805 0.65204  12
 -12   2   1 0.14998 0.81235   4
  12  -2   1 -0.2701 0.45844   9
 -12  -2  -1 -0.4155 0.43157   2
 -12   2   1 0.24962 0.47188   2
  12   2  -1 0.53279 0.39958   9
 -12  -2  -1 0.13100 0.57414   4
  12   2   1 0.56136 0.39150   9
 -12  -2   1 0.71038 0.42710   2
  12   2   1 0.76111 0.53604  12
  12  -2  -1 0.53550 0.43987   7
 -12   2  -1 -0.0094 0.82428   4
 -12  -2   1 0.36384 0.56616   4
  12  -2  -1 0.41066 0.62509  12
  12  -2  -1 0.17336 0.47288   9
  13  -2   1 6.44410 1.05510  12
  13  -2   1 5.34669 0.75045   9
  13  -2   1 5.91296 0.72043   7
 -13  -2  -1 3.88124 0.67286   2
  13   2  -1 6.26053 0.89605  12
 -13   2   1 6.66617 1.36705   4
  13   2  -1 6.42479 0.73038   9
 -13   2   1 4.84386 0.89234   2
 -13  -2  -1 4.82496 1.18016   4
 -13   2  -1 4.45713 1.60428   4
 -13  -2   1 6.75452 0.93433   2
  13   2   1 5.56377 0.91121  12
  13   2   1 6.26856 0.72220   9
 -13  -2   1 7.99754 1.51133   4
  13  -2  -1 4.99192 0.96947  12
  13  -2  -1 5.30677 0.74737   9
 -14   2   1 2.66362 0.75155   4
  14   2  -1 3.14559 0.57706   9
  14  -2   1 3.73824 0.69069   9
  14  -2   1 2.90174 0.79194  12
 -14   2   1 2.58826 0.63152   2
 -14  -2  -1 2.76554 1.04328   4
  14   2  -1 3.62887 0.74891  12
  14   2   1 3.56004 0.58720   9
 -14  -2   1 2.53478 0.57192   2
  14  -2  -1 3.12576 0.79385  12
 -14  -2   1 3.51171 1.02523   4
 -14   2  -1 3.19040 0.80437   4
  14   2   1 4.14196 0.78100  12
 -14   2  -1 3.08884 0.61703   2
  14  -2  -1 2.87474 0.61572   9
 -15   2   1 3.67018 0.63842   2
 -15  -2  -1 5.02526 1.42668   4
  15  -2   1 3.62263 0.79365  12
  15   2  -1 4.90137 0.73275  12
  15  -2   1 3.95161 0.59495   9
  15   2   1 4.12200 0.74921  12
 -15   2  -1 4.08386 0.60947   2
 -15  -2   1 4.17234 0.86521   4
  15  -2  -1 3.78907 0.58928   9
  15   2   1 4.11227 0.55868   9
  15  -2  -1 3.83755 0.76149  12
 -16   2   1 0.68657 0.32282   2
  16  -2   1 0.70820 0.71660  12
 -16  -2  -1 1.28749 0.52396   4
  16  -2   1 1.12095 0.40059   9
  16   2  -1 0.96756 0.35575   9
  16   2   1 0.73608 0.36522   9
  16  -2  -1 1.63241 0.38776   9
 -16  -2   1 0.58275 0.42532   4
   0   3  -1 0.00844 0.17659  10
   0  -3   1 0.14019 0.16177   5
   0  -3  -1 0.21384 0.15234   8
   0  -3  -1 0.25990 0.18904   5
   0  -3  -1 0.09876 0.18566  10
   0   3  -1 0.24280 0.20734   5
   0   3  -1 -0.0231 0.14573   8
   0   3   1 0.02181 0.21791   5
  -1   3   1 666.356 22.9645   8
  -1  -3  -1 658.311 22.9682   8
  -1  -3  -1 653.410 22.9875  10
  -1   3   1 681.050 23.0090  10
   1   3  -1 630.309 22.9614   5
  -1   3   1 658.299 23.0396   5
  -1  -3  -1 665.953 22.9507   5
   1  -3   1 665.457 23.0292   5
   1  -3  -1 673.122 22.9783   8
  -1   3  -1 661.772 23.0000  10
   1  -3  -1 670.282 23.0357  10
   1  -3  -1 656.106 23.0413   5
  -1   3  -1 669.817 22.9604   8
  -1   3  -1 641.334 23.0350   5
   1   3   1 648.611 22.9937   5
  -2   3   1 20.4118 0.90926  10
  -2   3   1 19.2924 0.93887   5
  -2  -3  -1 20.7001 0.83359  10
  -2   3   1 20.3441 0.84873   8
   2  -3   1 19.3936 0.94710   5
   2  -3  -1 20.7761 0.86758   8
  -2   3  -1 19.7398 0.95605   5
  -2   3  -1 20.3432 0.90320  10
   2   3   1 19.7476 0.83699   5
   2  -3  -1 21.0602 0.95876   5
   2   3   1 19.7219 0.80531   8
   2  -3  -1 22.2424 0.95947  10
   3   3  -1 3357.31 116.364  10
  -4   3   1 79.0258 2.87031   5
   4  -3   1 76.8818 3.00643   5
   4  -3   1 77.0697 3.07496  12
  -4   3   1 76.4913 2.81368   8
  -4   3   1 77.9677 2.89106  10
   4   3  -1 76.5723 2.77468  10
   4  -3  -1 77.2842 2.87817   8
   4   3   1 78.1043 2.83893   5
  -4   3  -1 78.2791 2.82608   8
  -4   3  -1 79.1225 2.90244   5
  -4   3  -1 77.6519 2.89808  10
   4  -3  -1 76.8987 2.99230   5
   4   3   1 74.9377 2.78106   8
   4  -3  -1 79.9793 3.06143  12
  -5   3   1 128.183 4.72907  10
   5  -3   1 134.783 4.97839  12
   5   3  -1 130.871 4.61654  10
   5  -3   1 132.543 4.90122   5
  -5   3   1 131.551 4.64803   8
   5  -3  -1 133.235 4.94520  12
   5   3   1 131.275 4.71753   5
   5   3   1 125.748 4.62775   8
  -5   3  -1 124.537 4.65218   8
  -5   3  -1 132.390 4.74733  10
  -5   3  -1 135.812 4.70194   5
   5  -3  -1 124.490 4.87161   5
   6  -3   1 38.6432 1.81299  12
  -6   3   1 35.9302 1.85983  13
   6   3  -1 33.3257 1.34881  10
  -6   3   1 35.5647 1.44692  10
   6  -3   1 34.3700 1.65856   5
   6   3   1 32.9391 1.61287   5
   6   3   1 33.8118 1.35029   8
  -6   3  -1 35.2457 1.46953  10
  -6   3  -1 37.4624 1.89609  13
   6  -3  -1 35.5618 1.76167  12
   6   3   1 34.7140 1.41706  12
   6  -3  -1 34.0277 1.65330   5
  -7   3   1 127.727 5.13668  13
   7  -3   1 128.352 5.02816  12
   7  -3   1 130.245 4.78114   9
   7  -3  -1 124.860 4.96279   9
   7  -3  -1 135.519 4.96685   5
  -7   3  -1 119.721 4.66378  10
   7  -3  -1 131.696 5.00455  12
  -7   3  -1 128.479 5.14445  13
   7   3   1 123.357 4.62233   8
   7   3   1 129.266 4.68870  12
  -8  -3  -1 36.5856 2.00344   4
   8  -3   1 33.6589 1.61092   9
  -8   3   1 34.3438 1.94647  13
   8   3  -1 32.7103 1.40704  12
   8  -3   1 34.1245 1.87568  12
   8  -3   1 35.5438 1.79118   5
  -8   3  -1 33.2746 1.94598  13
   8  -3  -1 33.2484 1.82523  12
   8   3   1 32.3381 1.49275  12
   8  -3  -1 34.1472 1.60159   9
   8  -3  -1 37.3318 1.82040   5
   9   3  -1 34.6696 1.46863  12
  -9   3   1 32.0288 2.05190   4
   9  -3   1 35.0928 2.08015  12
  -9  -3  -1 29.8521 1.83595   4
   9  -3   1 32.2003 1.68776   7
   9  -3   1 33.4384 1.80392   5
  -9   3   1 32.2218 1.93677  13
   9  -3   1 31.7736 1.61238   9
  -9  -3  -1 34.6638 1.78544  11
  -9  -3   1 31.7262 1.84697   4
   9  -3  -1 32.6897 1.86746  12
  -9   3  -1 33.3878 1.99170  13
  -9  -3   1 34.3069 1.77775  11
   9  -3  -1 33.8564 1.83740   5
  -9   3  -1 31.5679 2.07490   4
   9   3   1 32.5971 1.53575  12
  10  -3   1 97.2953 4.04496  12
 -10  -3  -1 92.0155 4.00627   4
  10  -3   1 91.2959 3.72773   7
 -10  -3  -1 91.1189 3.81239  11
 -10   3   1 86.6601 3.99170   4
  10   3  -1 97.1733 3.69243  12
  10  -3   1 91.2259 3.65178   9
  10  -3  -1 92.5736 4.00906  12
 -10  -3   1 87.7643 3.77456  11
  10  -3  -1 90.0611 3.63461   9
 -10  -3   1 83.5609 3.81765   2
 -10   3  -1 90.8545 4.08717   4
 -10  -3   1 92.2520 3.98826   4
  10   3   1 88.1378 3.58330   9
 -10   3  -1 96.3116 4.16804  13
  10  -3  -1 89.1116 3.94159   5
  10  -3  -1 83.0508 3.69343   7
 -11  -3  -1 1.94464 0.69023   4
  11  -3   1 2.09501 0.69385   5
  11  -3   1 2.79214 0.84118  12
  11  -3   1 2.09432 0.62460   9
  11   3  -1 1.88071 0.50214  12
  11   3   1 2.30562 0.43003   9
  11  -3  -1 2.41916 0.77311  12
 -11  -3   1 1.73991 0.53787   2
 -11   3  -1 2.20948 0.73805  13
 -11  -3   1 2.42977 0.72130   4
  11   3   1 2.06873 0.55212  12
  11  -3  -1 2.24841 0.60116   9
  11  -3  -1 3.55909 0.59543   7
 -11   3  -1 3.14946 0.97943   4
  12   3  -1 0.90507 0.51332  12
  12   3  -1 0.58256 0.38006   9
  12  -3   1 1.01352 0.56183   9
 -12  -3  -1 1.13723 0.64173   4
 -12  -3  -1 1.26463 0.51971  11
  12  -3   1 0.60775 0.45068   7
 -12   3   1 1.20259 0.75769   4
  12  -3   1 1.97201 0.79324  12
 -12  -3   1 1.52192 0.63300   4
  12   3   1 1.67633 0.59290  12
 -12  -3   1 0.71308 0.47705  11
  12   3   1 1.61399 0.42784   9
 -12  -3   1 2.00270 0.60016   2
  12  -3  -1 0.90907 0.71901  12
  12  -3  -1 1.27764 0.54600   9
 -12   3  -1 0.78557 0.80567   4
  13  -3   1 4.22412 0.70015   9
  13  -3   1 4.35274 0.95045  12
 -13  -3  -1 4.02928 1.26987   4
  13   3  -1 4.80121 0.79210  12
 -13   3   1 4.22119 0.84133   4
 -13   3   1 4.17364 0.91234   2
 -13  -3  -1 4.10697 0.69556  11
  13   3  -1 5.02550 0.63131   9
  13   3   1 4.76519 0.81388  12
  13  -3  -1 3.46555 0.68599   9
 -13   3  -1 3.98943 0.91464   4
 -13  -3   1 4.51885 0.93114   4
  13  -3  -1 4.87198 0.95551  12
 -13  -3   1 2.97013 0.64664   2
 -13   3  -1 4.08851 0.76059   2
  13   3   1 5.33521 0.67743   9
  14  -3   1 39.0793 2.29547  12
 -14  -3  -1 42.0315 2.57955   4
  14  -3   1 43.2802 1.98251   9
  14   3  -1 40.9058 1.84920   9
 -14   3   1 37.2668 2.09331   2
 -14  -3   1 42.4371 2.49325   4
  14   3   1 44.3932 1.91307   9
  14  -3  -1 37.1947 2.25790  12
 -14   3  -1 39.5484 2.11735   2
 -14   3  -1 38.5659 2.14441   4
  14  -3  -1 40.4452 1.94798   9
  14   3   1 40.3827 2.12681  12
  15   3  -1 5.27778 0.61244   9
 -15   3   1 5.60478 0.73357   2
  15  -3   1 5.64116 0.88604  12
 -15  -3  -1 7.45809 1.60278   4
  15  -3   1 6.30041 0.70411   9
 -15   3  -1 5.37890 0.68921   2
  15   3   1 5.46464 0.83020  12
  15  -3  -1 4.80692 0.83013  12
 -15  -3   1 6.40291 0.97851   4
  15  -3  -1 5.93939 0.68359   9
  15   3   1 7.80790 0.82225   9
 -16  -3  -1 0.34332 0.52933   4
  16  -3   1 0.09874 0.32525   9
 -16   3   1 0.16757 0.26410   2
  16  -3  -1 -0.5616 0.27337   9
  16   3   1 0.12537 0.33926   9
 -16  -3   1 -0.0163 0.44311   4
   0   4   1 1.90220 0.32581   5
   0   4  -1 1.86354 0.23176   8
   0   4   1 1.82321 0.23332   8
   0  -4  -1 2.13582 0.31161  10
   0  -4  -1 2.09032 0.23009   8
   0  -4  -1 1.54610 0.27535   5
   0   4  -1 2.00862 0.28078  10
   0  -4   1 1.92141 0.25496   5
  -1   4   1 1847.41 111.821   1
  -1   4  -1 1695.15 115.608   1
  -1  -4   1 1860.57 109.642   1
  -2  -4  -1 48.7941 1.88872  10
  -2   4   1 49.3990 1.96077  10
   2  -4   1 50.0431 2.00439   5
  -2   4   1 53.7539 1.90633   8
   2   4  -1 49.4484 1.87744   5
  -2   4   1 49.9640 2.00998   5
   2   4  -1 48.3435 1.84166   8
  -2   4  -1 50.1849 1.95990  10
   2   4   1 49.8051 1.92259   5
  -2   4  -1 50.4610 1.89587   8
   2  -4  -1 50.6548 1.91764   8
   2  -4  -1 50.5488 2.02251   5
  -2   4  -1 49.2083 2.01256   5
  -3   4   1 7.65730 0.62820   5
   3  -4   1 7.92322 0.63084   5
   3  -4   1 9.32331 0.73743  12
   3   4  -1 8.22778 0.40107   8
  -3   4   1 8.29854 0.49847   8
  -3   4   1 9.36619 0.59897  10
   3   4   1 8.91789 0.44513   8
   3  -4  -1 8.05339 0.63766   5
  -3   4  -1 8.70951 0.50191   8
  -3   4  -1 9.08450 0.59536  10
   3   4   1 7.45018 0.48002   5
  -3   4  -1 8.22951 0.62992   5
   3  -4  -1 9.02699 0.53942   8
  -4   4   1 246.793 8.63580  10
   4   4  -1 241.042 8.46299   8
   4  -4   1 233.942 8.73696   5
  -4   4   1 223.023 8.68769   5
  -4   4   1 242.061 8.54504   8
   4  -4   1 251.650 8.83223  12
   4  -4  -1 254.123 8.81346  12
   4   4   1 241.343 8.56998   5
  -4   4  -1 233.291 8.54509   8
  -4   4  -1 249.236 8.74223   5
  -4   4  -1 250.080 8.63892  10
   4  -4  -1 236.573 8.73846   5
  -5   4   1 112.398 4.10321  10
  -5   4   1 108.063 4.07643   5
   5  -4   1 115.300 4.37192  12
   5  -4   1 104.847 4.23621   5
  -5   4   1 115.178 4.04477   5
  -5   4   1 107.890 3.99091   8
   5   4  -1 106.492 3.90993   8
   5  -4  -1 113.523 4.34458  12
   5   4   1 109.870 4.01849  12
  -5   4  -1 114.908 4.10841  10
   5  -4  -1 110.513 4.25418   5
  -5   4  -1 109.466 4.00403   8
  -5   4  -1 111.003 4.08189   5
   5   4   1 106.202 3.96118   8
   6  -4   1 30.4970 1.66977  12
  -6   4   1 33.2150 1.72772  13
  -6   4   1 29.9759 1.30386  10
   6  -4   1 27.8464 1.48762   5
   6   4   1 27.0111 1.16416   8
   6  -4  -1 28.1067 1.40662   9
   6   4   1 31.9100 1.26301  12
  -6   4  -1 27.4987 1.20573   5
  -6   4  -1 25.8973 1.18396   8
   6  -4  -1 30.9249 1.65073  12
  -6   4  -1 29.6366 1.32060  10
  -6   4  -1 25.3046 1.23104   5
  -6   4  -1 33.0523 1.74938  13
   7   4  -1 74.1059 2.76207   8
   7  -4   1 76.5977 3.03523   9
   7  -4   1 79.2438 3.32255  12
   7  -4   1 72.7941 3.19070   5
  -7   4   1 77.5870 3.39016  13
  -7   4   1 73.7157 2.91563  10
   7   4   1 77.4801 2.92329  12
   7  -4  -1 80.6936 3.31237  12
  -7   4  -1 74.3866 2.93309  10
   7  -4  -1 73.3363 3.19142   5
  -7   4  -1 79.9319 3.42145  13
   7  -4  -1 75.7910 3.02301   9
  -8  -4  -1 45.6747 2.39985   4
   8  -4   1 51.1746 2.47128  12
   8   4  -1 48.5324 1.94186  12
  -8  -4  -1 47.3886 2.34147  11
   8  -4   1 50.8202 2.16609   9
   8  -4   1 50.2872 2.36013   5
  -8   4   1 52.0695 2.54947  13
   8   4   1 51.2924 2.05671  12
  -8  -4   1 45.5212 2.39392   4
   8  -4  -1 49.9588 2.14668   9
   8  -4  -1 47.6021 2.33046   5
   8  -4  -1 50.0436 2.43733  12
  -8   4  -1 50.3027 2.53529  13
  -9   4   1 15.8090 1.50803   4
   9  -4   1 18.3962 1.18190   9
  -9   4   1 19.3702 1.48624  13
   9  -4   1 15.2465 1.23727   7
   9   4  -1 19.8222 0.95011  12
  -9  -4  -1 16.3540 1.28322  11
   9  -4   1 17.3431 1.26413   5
  -9  -4  -1 18.1934 1.35899   4
  -9   4  -1 20.1518 1.51619  13
  -9  -4   1 19.2354 1.27267   6
   9   4   1 20.3478 1.05343  12
   9  -4  -1 17.2038 1.14357   9
   9  -4  -1 15.6811 1.23632   5
  -9  -4   1 16.9719 1.34778   4
  -9  -4   1 18.3482 1.30418  11
  -9   4  -1 15.6479 1.54909   4
   9  -4  -1 19.8290 2.15350  12
 -10   4   1 17.3763 1.50715  13
  10  -4   1 15.9101 1.20019   7
 -10   4   1 15.9912 1.53086   4
 -10  -4  -1 16.7833 1.42293   4
  10  -4   1 16.1657 1.20324   9
  10   4  -1 18.7537 1.04187  12
 -10  -4  -1 17.7305 1.32814  11
  10  -4   1 18.1409 1.35482   5
  10  -4   1 19.1668 1.55127  12
  10  -4  -1 16.4565 1.29534   5
 -10   4  -1 15.3672 1.58480   4
  10   4   1 18.2063 0.94987   9
  10   4   1 17.9911 1.08693  12
  10  -4  -1 17.0564 1.51250  12
  10  -4  -1 17.5052 1.20910   7
  10  -4  -1 17.3791 1.20303   9
 -10  -4   1 15.9843 1.37565   4
 -10   4  -1 18.2122 1.53492  13
 -10  -4   1 17.3085 1.30407  11
  11  -4   1 49.5247 2.70059  12
  11   4  -1 50.0407 2.20792  12
 -11  -4  -1 48.0664 2.60597   4
  11  -4   1 49.4028 2.33061   7
  11  -4   1 46.2465 2.53511   9
  11  -4   1 45.2726 2.57603   5
 -11  -4  -1 50.8995 2.42542  11
 -11   4   1 45.4239 2.52735   4
  11   4   1 50.1145 2.03275   9
  11   4   1 51.9375 2.31442  12
 -11   4  -1 45.4512 2.61898   4
  11  -4  -1 49.6642 2.69247  12
 -11   4  -1 50.7006 2.75942  13
  11  -4  -1 49.8810 2.37158   9
 -11  -4   1 46.5904 2.56947   4
  11  -4  -1 46.4966 2.55412   5
 -11  -4   1 48.5712 2.39515  11
 -12   4   1 64.2700 3.20256   4
  12  -4   1 71.4006 3.47797  12
  12  -4   1 67.7002 3.03054   7
 -12  -4  -1 69.8296 3.37289   4
  12   4  -1 77.3578 3.11316  12
 -12  -4  -1 71.6640 3.11406  11
  12  -4   1 66.1274 3.38499   5
  12  -4   1 71.5396 3.03549   9
  12   4   1 71.5468 3.12882  12
  12  -4  -1 64.4510 2.97569   9
  12  -4  -1 70.5965 3.44482  12
 -12  -4   1 61.9528 3.56285   2
 -12   4  -1 67.0450 3.30768   4
 -12  -4   1 69.2586 3.06074  11
 -12  -4   1 71.5913 3.35196   4
  12   4   1 71.0751 2.81264   9
  13   4  -1 15.7803 1.18781  12
  13  -4   1 16.4291 1.54973  12
 -13  -4  -1 13.2397 1.44401   4
  13  -4   1 14.2058 1.16796   9
 -13   4   1 14.6015 1.32390   2
 -13  -4  -1 13.6922 1.13022  11
 -13  -4   1 14.7579 1.39219   4
  13  -4  -1 15.6067 1.19731   9
  13   4   1 17.6556 1.06729   9
  13  -4  -1 15.9950 1.52732  12
  13   4   1 16.0269 1.23933  12
 -13  -4   1 15.3338 1.10313  11
 -14   4   1 0.08513 0.40560   2
  14  -4   1 0.18379 0.60201  12
  14   4  -1 0.00414 0.43047  12
 -14  -4  -1 -0.3950 0.82593   4
  14  -4   1 0.00699 0.45505   9
  14   4  -1 0.04144 0.36563   9
 -14  -4  -1 0.99787 0.54621  11
  14   4   1 0.32625 0.35545   9
  14  -4  -1 -0.8498 0.39879   9
  14   4   1 0.15501 0.42094  12
 -14  -4   1 0.30780 0.76799   4
  14  -4  -1 0.32077 0.58443  12
 -14   4  -1 0.45675 0.43997   2
  15  -4   1 8.14965 0.79849   9
  15  -4   1 6.67154 1.01102  12
 -15   4   1 7.53411 0.80229   2
 -15  -4  -1 6.99996 1.05868   4
  15   4  -1 7.68847 0.68993   9
 -15  -4   1 7.61912 1.04352   4
  15   4   1 6.21889 0.65438   9
 -15   4  -1 7.21352 0.76821   2
  15   4   1 8.16517 1.05183  12
  15  -4  -1 7.06889 0.99282  12
  15  -4  -1 7.34095 0.77725   9
  16  -4   1 0.89473 0.36416   9
 -16   4   1 0.53809 0.29818   2
 -16  -4  -1 0.54687 0.70070   4
 -16  -4   1 0.95348 0.52000   4
 -16   4  -1 0.98346 0.27572   2
  16  -4  -1 0.83382 0.34251   9
   0   5   1 0.66815 0.26948  10
   0   5   1 0.16404 0.19630   8
   0   5  -1 0.26096 0.27413   5
   0   5  -1 0.26405 0.23390  10
   0   5   1 -0.0913 0.26595   5
   0  -5  -1 0.13311 0.22855   5
   0   5  -1 1.10217 0.30977  12
   0  -5   1 0.24904 0.20636   5
   0   5  -1 0.45739 0.20499   8
   1   5  -1 953.734 33.3053   5
  -1  -5  -1 982.058 33.2009   5
   1   5  -1 923.548 33.3190  12
   1  -5   1 956.667 33.3098   5
   1   5  -1 933.294 33.2468  10
  -1   5   1 930.673 33.2272   8
  -1  -5  -1 986.812 33.2214   5
  -1   5   1 933.012 33.2960  10
   1   5  -1 945.730 33.1904   8
  -1   5   1 938.695 33.3615   5
  -1   5   1 981.017 33.5190  12
  -1   5  -1 950.095 33.3648   5
  -1   5  -1 944.965 33.2909  10
   1   5   1 969.602 33.3328   5
   1   5   1 933.990 33.3407  12
  -1   5  -1 988.418 33.2309   8
   1  -5  -1 974.131 33.3441   5
  -2   5   1 874.015 31.8423   8
   2  -5   1 955.081 31.9831   5
  -2   5   1 882.680 32.0026  12
  -2   5   1 879.222 31.9177  10
  -2   5   1 940.412 31.9950   5
   2   5  -1 918.190 31.8409  10
   2   5  -1 927.079 31.8913   5
   2   5  -1 908.450 32.2029  12
   2  -5   1 912.589 32.0299  12
   2  -5  -1 919.877 31.9933   5
  -2   5  -1 893.768 31.8418   8
   2   5   1 932.337 31.9208   5
  -2   5  -1 933.380 32.0417  12
   2   5   1 895.063 31.9294  12
   2  -5  -1 888.779 32.0216  12
  -2   5  -1 921.751 31.9932   5
  -2   5  -1 959.448 31.9331  10
   3  -5   1 503.162 17.9084  12
  -3   5   1 508.385 17.8436  12
  -3   5   1 511.595 17.7721  10
   3   5  -1 518.284 17.6898   5
  -3   5   1 521.891 17.8280   5
  -3   5   1 506.374 17.6817   8
   3  -5  -1 502.949 17.9019  12
  -3   5  -1 485.158 17.7526  10
   3   5   1 506.633 17.7280   5
  -3   5  -1 495.621 17.8217   5
   3   5   1 482.868 17.7274  12
   3  -5  -1 506.782 17.8601   5
  -3   5  -1 511.675 17.6816   8
  -4   5   1 18.5517 1.01947   5
   4   5  -1 18.5124 0.82968   5
   4  -5   1 18.1493 1.06651   5
   4  -5   1 15.7542 1.20857  12
   4   5  -1 16.4909 0.75607   8
  -4   5   1 16.9454 0.85668   8
  -4   5   1 15.9042 0.95962  10
   4   5   1 18.1853 0.88790   5
   4  -5  -1 17.5406 1.20039  12
  -4   5  -1 16.2326 1.00587  12
   4  -5  -1 18.5948 1.09138   5
  -4   5  -1 18.1529 0.86630   8
  -4   5  -1 19.3408 1.04822   5
   4   5   1 15.3652 1.16631  12
   4   5   1 15.6656 0.78213   8
  -4   5  -1 17.0730 0.95919  10
  -5   5   1 154.424 5.30421   5
  -5   5   1 143.307 5.30748  10
  -5   5   1 137.558 5.18652   8
   5  -5   1 148.074 5.48002   5
  -5   5   1 138.021 5.59622  13
   5   5  -1 141.667 5.11885   8
   5  -5   1 146.988 5.56332  12
   5  -5   1 147.799 5.32288   9
   5  -5  -1 148.353 5.31956   9
   5   5   1 146.574 5.26938   5
  -5   5  -1 137.178 5.29718  10
  -5   5  -1 140.295 5.19661   8
  -5   5  -1 141.533 5.63699  13
  -5   5  -1 150.824 5.33146   5
   5   5   1 130.197 5.17846   8
   5   5   1 138.703 5.23341  12
   5  -5  -1 148.799 5.70606  12
   5  -5  -1 147.497 5.48695   5
   6  -5   1 450.366 15.8758   9
   6  -5   1 458.851 16.1694  12
   6   5  -1 404.821 15.6715  12
  -6   5   1 411.610 15.7490   5
  -6   5   1 447.415 15.8572  10
  -6   5   1 440.729 16.2355  13
  -6   5   1 480.527 15.7400   5
   6  -5   1 452.589 16.0822   5
   6   5  -1 431.028 15.6597   8
  -6   5  -1 441.312 15.8615  10
   6   5   1 466.704 15.9106   5
   6  -5  -1 465.347 16.1667  12
  -6   5  -1 444.137 15.7420   8
   6   5   1 440.059 15.8003  12
  -6   5  -1 435.442 16.2467  13
   6  -5  -1 457.696 15.8736   9
   6  -5  -1 464.216 16.1087   5
  -6   5  -1 473.795 15.8099   5
   7  -5   1 10.9284 1.10161  12
   7   5  -1 9.57302 0.50433   8
   7   5  -1 10.3398 0.58606  12
  -7   5   1 8.61576 0.99874  13
  -7  -5  -1 12.7744 1.65058   4
   7  -5   1 10.9106 0.93729   5
   7  -5   1 11.1638 0.88402   9
  -7   5   1 11.1701 0.70710  10
   7  -5  -1 9.80767 1.09371  12
   7  -5  -1 10.5511 0.91880   5
   7  -5  -1 8.93888 0.84954   9
  -7   5  -1 9.47382 0.70143  10
  -7   5  -1 9.69547 1.07015  13
   8  -5   1 9.14429 0.92470   5
  -8   5   1 8.28963 1.07114  13
  -8  -5  -1 9.42367 1.02351   4
   8  -5   1 10.4694 0.90632   7
   8  -5   1 9.88062 0.89952   9
   8   5  -1 9.05966 0.71642  12
   8  -5   1 10.3718 1.15689  12
   8  -5  -1 9.85752 0.88813   9
  -8  -5   1 10.1435 0.88140   6
   8  -5  -1 10.1660 0.94034   5
  -8   5  -1 10.3954 1.15478  13
   8  -5  -1 9.27547 1.13283  12
  -8  -5   1 9.25687 1.00737   4
  -8   5  -1 9.98983 1.23519   4
   8  -5  -1 9.77600 0.91401   7
   8   5   1 9.00904 0.66537  12
   9  -5   1 51.5816 2.68854   5
  -9  -5  -1 54.6384 2.66274   6
   9  -5   1 52.5069 2.74790  12
  -9  -5  -1 52.0386 2.56240  11
  -9  -5  -1 55.0493 2.68690   4
   9  -5   1 54.1046 2.46984   7
   9   5  -1 54.3183 2.19324  12
  -9   5   1 52.1946 2.78033  13
  -9  -5   1 51.7624 2.55289  11
   9  -5  -1 54.8727 2.75594  12
  -9  -5   1 50.1728 2.34905   6
   9  -5  -1 53.4267 2.44021   7
   9   5   1 51.6634 2.26595  12
  -9   5  -1 54.4015 2.83322  13
  -9   5  -1 53.0462 2.72538   4
   9  -5  -1 50.6639 2.65154   5
  -9  -5   1 55.5865 2.68909   4
   9  -5  -1 57.1067 2.40129   9
  10   5  -1 26.7526 1.37502  12
 -10   5   1 27.5611 1.93734  13
 -10  -5  -1 31.6227 1.89752  11
  10  -5   1 30.2931 1.65353   9
  10  -5   1 28.2038 1.96860  12
  10  -5   1 31.5090 1.68671   7
 -10  -5  -1 30.2272 1.89767   4
  10  -5   1 30.6969 1.82893   5
 -10   5   1 27.0593 1.84673   4
 -10  -5  -1 27.0970 1.52564   6
 -10   5  -1 27.6190 1.93028   4
  10  -5  -1 28.3599 1.97577  12
  10  -5  -1 29.4565 1.82965   5
 -10  -5   1 27.0303 1.51520   6
  10   5   1 27.3653 1.30602   9
 -10   5  -1 30.2484 2.02756  13
 -10  -5   1 28.0425 1.78371  11
  10  -5  -1 30.1049 1.62997   9
 -10  -5   1 30.8192 1.99003   4
  10   5   1 28.1739 1.48237  12
 -11  -5  -1 5.32691 0.95101   4
 -11  -5  -1 5.77889 0.87933  11
  11   5  -1 5.14262 0.65510  12
  11  -5   1 6.23854 0.83998   7
  11  -5   1 4.98136 0.96341   5
  11  -5   1 5.57624 1.06653  12
  11  -5   1 5.36073 0.79600   9
 -11   5  -1 5.28133 1.00097   4
  11   5   1 5.39267 0.69584  12
  11  -5  -1 5.54703 1.04801  12
 -11  -5   1 5.27756 0.80792   6
 -11  -5   1 4.36130 0.83689   4
  11  -5  -1 4.93371 0.76088   9
 -11   5  -1 6.02859 1.03289  13
 -11  -5   1 5.91949 0.84343  11
 -12  -5  -1 22.0380 1.65001   4
 -12  -5  -1 21.6769 1.50078  11
  12  -5   1 20.8792 1.66317   5
  12  -5   1 20.9671 1.42825   9
  12  -5   1 20.6025 1.79679  12
  12   5  -1 23.9013 1.38004  12
  12   5   1 22.5294 1.38780  12
  12  -5  -1 20.8141 1.71195   5
  12  -5  -1 22.0680 1.79725  12
  12  -5  -1 21.1665 1.43151   9
  12   5   1 22.5874 1.17492   9
 -12  -5   1 24.1360 1.70914   4
 -12  -5   1 20.9025 1.50633  11
  13   5  -1 16.8170 1.10605   9
  13   5  -1 15.3009 1.14681  12
 -13  -5  -1 15.2451 1.17806  11
  13  -5   1 17.4717 1.57071  12
  13  -5   1 16.2231 1.21891   9
 -13  -5  -1 16.6910 1.46130   4
 -13  -5   1 17.3294 1.43995   4
  13   5   1 16.8991 1.03189   9
  13  -5  -1 15.5164 1.20890   9
  13   5   1 15.6709 1.20902  12
  13  -5  -1 16.2724 1.53783  12
 -13  -5   1 15.9871 1.16328  11
  14   5  -1 0.30568 0.43998   9
 -14   5   1 -0.2139 0.38826   2
  14  -5   1 0.16374 0.45205   9
 -14  -5  -1 0.33620 0.73824   4
  14   5  -1 0.93971 0.45700  12
 -14  -5  -1 0.76955 0.54737  11
  14  -5  -1 -0.0724 0.44157   9
  14   5   1 0.22317 0.32306   9
 -14  -5   1 0.09890 0.40609  11
  14   5   1 0.45199 0.44292  12
 -14  -5   1 0.04228 0.58582   4
 -14   5  -1 -0.0574 0.38007   2
 -15   5   1 0.63045 0.40794   2
 -15  -5  -1 0.21001 0.77391   4
  15  -5   1 2.15760 0.63700  12
  15  -5   1 0.28404 0.38329   9
  15  -5  -1 0.63978 0.51202  12
 -15  -5   1 1.05657 0.78289   4
  15   5   1 0.12863 0.34492   9
 -15   5  -1 0.53048 0.36746   2
  15  -5  -1 0.48563 0.39420   9
  16  -5   1 0.23204 0.28510   9
 -16  -5  -1 -0.0340 0.48510   4
 -16   5   1 0.00829 0.24236   2
 -16   5  -1 0.44689 0.25467   2
 -16  -5   1 -0.0241 0.44234   4
  16  -5  -1 0.09409 0.26825   9
   0   6  -1 213.676 7.68867  12
   0  -6   1 219.951 7.51452   5
   0   6   1 226.021 7.72122  12
   0   6   1 214.051 7.51483   8
   0   6   1 205.893 7.59039  10
   0   6  -1 202.449 7.66869  10
   0   6   1 211.384 7.67666   5
   0  -6  -1 204.356 7.55442   5
   0   6  -1 203.965 7.64782   5
   0  -6   1 206.959 7.52236   5
   1   6  -1 210.142 7.30574  12
  -1   6   1 194.888 7.31944   5
  -1  -6  -1 199.558 7.08833   5
  -1   6   1 205.501 7.25653  10
  -1   6   1 204.528 7.35824  12
  -1  -6  -1 193.331 7.08463   5
   1   6  -1 201.007 7.28258   5
   1   6  -1 200.444 7.12881   8
   1  -6   1 196.691 7.23353   5
  -1   6   1 197.293 7.16210   8
  -1   6  -1 196.282 7.15566   8
   1  -6  -1 200.240 7.27527   5
  -1   6  -1 203.860 7.24630  10
   1   6   1 200.101 7.13978   8
   1   6   1 193.047 7.28568   5
  -1   6  -1 193.019 7.31627   5
  -1   6  -1 209.599 7.36848  12
   1   6   1 202.569 7.31361  12
   1   6   1 208.191 7.22820  10
  -2   6   1 359.520 12.8172   8
   2   6  -1 350.807 12.7524   8
  -2   6   1 368.826 12.9178  10
  -2   6   1 375.787 13.0174  12
  -2   6   1 355.562 12.9809   5
   2   6  -1 367.553 12.9104  12
   2  -6   1 358.336 12.9451   5
   2  -6   1 371.223 13.0082  12
  -2   6  -1 359.668 12.8137   8
  -2   6  -1 393.494 13.0615  12
   2   6   1 373.063 12.9426  12
  -2   6  -1 369.594 12.9112  10
  -2   6  -1 357.703 12.9877   5
   2  -6  -1 351.209 12.9636   5
   2   6   1 350.543 12.9148   5
   2  -6  -1 353.679 12.9992  12
  -3   6   1 73.6506 2.98540  10
  -3   6   1 75.7951 2.88422   8
  -3   6   1 77.5582 3.06584  12
  -3   6   1 80.0393 3.08321   5
   3   6  -1 72.9266 2.94010  10
   3  -6   1 73.7497 3.12415  12
   3  -6   1 77.4992 3.06435   5
   3   6  -1 74.7421 2.91962  12
   3   6  -1 78.5428 2.94974   5
   3   6   1 73.0473 2.96066  12
  -3   6  -1 74.0772 3.09566  12
   3  -6  -1 75.5405 3.07579   5
  -3   6  -1 75.1412 2.87920   8
   3  -6  -1 74.4331 3.12830  12
  -3   6  -1 76.7728 3.06845   5
   3   6   1 77.8624 2.97039   5
  -3   6  -1 76.4943 2.98537  10
  -4   6   1 3.37204 0.47321  10
   4   6  -1 2.76642 0.41074   5
   4  -6   1 3.39282 0.69435  12
  -4   6   1 3.66030 0.56694   5
   4  -6   1 3.17504 0.54637   5
  -4   6   1 4.60452 0.50188   8
   4   6  -1 2.68148 0.47400   8
  -4   6   1 3.69374 0.52624  12
  -4   6   1 4.48931 0.72384  13
   4   6  -1 3.73355 0.45842  12
   4  -6   1 3.13760 0.54835   9
  -4   6  -1 4.26384 0.74586  13
   4   6   1 3.92876 0.52010   5
  -4   6  -1 2.46745 0.42107  10
   4  -6  -1 3.33900 0.52693   9
   4   6   1 3.47993 0.50554  12
   4  -6  -1 3.96698 0.71575  12
  -4   6  -1 2.85592 0.52834   5
  -4   6  -1 3.20592 0.39094   8
   4  -6  -1 2.93045 0.55195   5
  -4   6  -1 3.93940 0.57546  12
  -5   6   1 1.68342 0.31655   8
   5   6  -1 0.89862 0.27275  12
   5  -6   1 0.69508 0.57139  12
  -5   6   1 0.96915 0.36208  10
  -5   6   1 0.72850 0.41883  13
   5  -6   1 1.51254 0.48350   9
   5   6  -1 1.31576 0.23406   8
   5  -6   1 1.24494 0.43746   5
  -5   6   1 1.41761 0.41784   5
  -5   6  -1 1.29900 0.39881   5
   5  -6  -1 1.00267 0.43371   5
   5  -6  -1 0.90872 0.46405   9
  -5   6  -1 0.60416 0.52931  13
   5   6   1 1.59329 0.34046   5
   5  -6  -1 0.71248 0.56632  12
  -5   6  -1 1.17882 0.28732   8
  -5   6  -1 1.46953 0.39636  10
   5   6   1 1.57852 0.34050  12
   6   6  -1 2.53569 0.38786  12
   6  -6   1 2.20823 0.65354  12
  -6   6   1 2.90687 0.45465  10
  -6   6   1 2.20916 0.38010   5
   6  -6   1 2.56061 0.54283   9
   6  -6   1 2.22351 0.52570   5
  -6   6   1 3.23336 0.71493  13
  -6   6  -1 2.41573 0.41003   5
   6  -6  -1 2.24948 0.53587   5
   6  -6  -1 2.59838 0.52542   9
   6  -6  -1 3.11191 0.68988  12
  -6   6  -1 2.37538 0.44860  10
  -6   6  -1 3.17730 0.96010  13
  -6   6  -1 2.15887 0.34633   8
  -7   6   1 1.41936 0.35605  10
   7  -6   1 1.45522 0.62303  12
  -7  -6  -1 1.22262 0.49173   6
  -7  -6  -1 0.55290 0.47607  11
  -7   6   1 2.17220 0.86198  13
  -7  -6  -1 1.59230 0.51848   4
   7  -6   1 2.08204 0.54595   7
   7  -6   1 1.45735 0.47668   5
  -7   6  -1 1.01909 0.34092  10
   7   6   1 1.54043 0.34462  12
  -7  -6   1 1.11870 0.50519   4
   7  -6  -1 1.39548 0.46243   5
  -7   6  -1 2.43357 0.83153  13
  -7   6  -1 1.59946 0.28540   5
   7  -6  -1 1.31596 0.62296  12
   7  -6  -1 1.33299 0.61640   9
  -7  -6   1 2.40407 0.45223   6
  -7  -6   1 1.95865 0.54645  11
   8   6  -1 46.1644 1.87025  12
  -8  -6  -1 41.1274 2.05408   6
   8  -6   1 44.2938 2.49617  12
  -8  -6  -1 40.3926 2.27509   4
  -8   6   1 45.5314 2.45102  13
  -8  -6  -1 45.2089 2.26049  11
   8  -6   1 45.3633 2.05186   9
   8  -6   1 41.4940 2.09633   7
   8   6   1 46.6229 1.95691  12
  -8  -6   1 42.2534 2.03738   6
   8  -6  -1 43.6340 2.03509   9
   8  -6  -1 44.8635 2.83391  12
  -8   6  -1 41.0198 1.91807   7
   8  -6  -1 40.8175 2.22187   5
  -8  -6   1 43.6548 2.24375  11
  -8   6  -1 48.0608 2.50484  13
  -8  -6   1 41.2653 2.26158   4
  -9  -6  -1 71.2412 3.38164   4
  -9  -6  -1 70.6370 3.02044   6
   9  -6   1 67.9366 3.30709   5
   9  -6   1 75.2893 3.50277  12
   9  -6   1 71.3718 3.05331   9
  -9   6   1 76.4883 3.54916  13
   9  -6   1 69.1695 3.11524   7
  -9  -6  -1 74.5877 3.28319  11
   9   6  -1 78.5223 3.14494  12
   9   6   1 69.1093 2.93611   9
   9  -6  -1 67.2475 3.31111   5
   9   6   1 73.9335 3.57683  12
  -9  -6   1 68.6112 3.02669   6
  -9  -6   1 73.2571 3.28904  11
  -9   6  -1 78.4978 3.60216  13
   9  -6  -1 68.8626 3.03243   9
   9  -6  -1 73.1170 3.46833  12
  -9  -6   1 69.6234 3.33699   4
  10  -6   1 14.1680 1.52834  12
  10  -6   1 14.6434 1.25072   9
 -10  -6  -1 12.7500 1.22099  11
  10   6  -1 12.5915 0.85089  12
  10  -6   1 13.3570 1.24612   5
 -10  -6  -1 14.7239 1.33970   4
 -10   6   1 14.1340 1.48890  13
  10  -6   1 13.0025 1.15298   7
  10   6   1 13.3023 0.94563  12
  10   6   1 12.6390 0.78835   9
  10  -6  -1 13.5892 1.22809   9
  10  -6  -1 13.5154 1.24541   5
 -10  -6   1 14.9441 1.27996  11
  10  -6  -1 13.2561 1.47516  12
 -10  -6   1 13.5593 1.32085   4
 -11  -6  -1 50.5601 2.53363  11
 -11  -6  -1 48.0005 2.65583   4
  11   6  -1 54.0298 2.26893  12
  11  -6   1 52.0450 2.85293  12
  11  -6   1 48.2950 2.67534   5
  11  -6   1 48.8053 2.37628   9
 -11  -6  -1 45.5996 2.19532   6
 -11  -6   1 50.1741 2.69653   4
  11   6   1 49.2688 2.06766   9
 -11   6  -1 52.7916 2.85281  13
 -11  -6   1 52.3220 2.53247  11
  11  -6  -1 48.6652 2.35371   9
  11   6   1 53.1287 2.34300  12
  11  -6  -1 48.7273 2.65756   5
 -11  -6   1 43.2457 2.18121   6
  11  -6  -1 54.6657 2.86105  12
  12   6  -1 11.8178 0.93850  12
  12  -6   1 10.6380 1.40615  12
  12  -6   1 9.70709 1.24208   5
 -12  -6  -1 11.1640 1.39820   4
  12  -6   1 12.8264 1.14393   9
  12  -6  -1 10.6623 1.07515   9
  12   6   1 9.69410 0.94084  12
 -12  -6   1 10.4154 1.35053   4
  12  -6  -1 13.3005 1.36201   5
  12   6   1 12.0909 0.81667   9
  12  -6  -1 12.7300 1.46432  12
 -13  -6  -1 7.25674 0.87950  11
  13  -6   1 8.48673 1.22181  12
 -13  -6  -1 8.01394 1.09949   4
  13  -6   1 7.95200 0.87954   9
  13  -6  -1 7.07186 0.83321   9
  13   6   1 8.70663 0.72671   9
 -13  -6   1 7.24423 1.03130   4
 -13  -6   1 7.24984 0.88175  11
  13   6   1 8.15308 0.86541  12
  13  -6  -1 7.35186 1.09993  12
  14  -6   1 1.09964 0.47982   9
 -14   6   1 0.50765 0.48736   2
  14  -6   1 0.71043 0.60602  12
 -14  -6  -1 0.28206 0.62358   4
 -14  -6  -1 1.78182 0.53306  11
  14   6  -1 1.55745 0.59594  12
 -14  -6   1 0.90236 0.59577   4
  14   6   1 1.76414 0.41157   9
 -14  -6   1 0.82715 0.44900  11
  14  -6  -1 1.38251 0.61788  12
  14  -6  -1 0.81411 0.45456   9
  14   6   1 0.52677 0.45637  12
 -14   6  -1 0.97456 0.48103   2
 -15   6   1 17.4701 1.12759   2
 -15  -6  -1 19.0898 1.54077   4
  15  -6   1 17.7701 1.03597   9
  15  -6   1 15.2443 1.23835  12
 -15  -6   1 16.8906 1.45947   4
  15  -6  -1 16.8522 1.24370  12
  15  -6  -1 15.5227 1.05979   9
 -15   6  -1 17.1092 1.08092   2
 -16   6   1 1.82927 0.32864   2
  16  -6   1 1.03832 0.27797   9
 -16  -6  -1 1.10558 0.49309   4
 -16  -6   1 1.31395 0.46120   4
 -16   6  -1 0.64141 0.39155   2
  16  -6  -1 1.49585 0.30069   9
   0  -7   1 -0.0631 0.18628   5
   0   7   1 0.03743 0.29607   8
   0   7  -1 0.14931 0.29219   8
   0   7  -1 0.08223 0.36337  12
   0   7   1 0.40198 0.44651   5
   0   7  -1 0.21673 0.42116   5
   0   7   1 0.07771 0.35907  10
   0  -7  -1 -0.0258 0.27468   5
   0   7  -1 -0.0798 0.35221  10
   0   7   1 -0.1151 0.27742   9
   0  -7   1 -0.0589 0.21888   5
   0   7   1 0.12885 0.35610  12
   1   7  -1 35.3898 1.75313   5
  -1   7   1 36.8529 1.59473   8
  -1   7   1 36.7010 1.58857   9
  -1   7   1 40.7273 1.81298  12
  -1   7   1 36.9495 1.70479  10
   1   7  -1 35.9938 1.55531   8
   1   7  -1 38.0313 1.65206  10
  -1   7   1 35.1255 1.79351   5
   1   7  -1 38.5954 1.75741  12
   1  -7   1 37.2706 1.63436   5
   1  -7  -1 36.0121 1.67063   5
  -1   7  -1 38.8969 1.59942   8
   1   7   1 34.2868 1.75663   5
  -1   7  -1 38.4233 1.69265  10
  -1   7  -1 40.3177 1.83417  12
  -1   7  -1 37.0738 1.59376   9
  -1   7  -1 33.8456 1.77726   5
   1   7   1 36.2641 1.56545   8
   1   7   1 38.0375 1.66629  10
   1   7   1 41.5626 1.80056  12
   2   7  -1 27.3977 1.45867  12
  -2   7   1 33.2446 1.40730   8
   2   7  -1 33.5750 1.34084   8
  -2   7   1 30.7143 1.50328  10
  -2   7   1 37.4824 1.67693   5
  -2   7   1 26.1991 1.53099  12
  -2   7   1 30.1630 1.36707   9
   2   7  -1 30.4913 1.41171  10
   2  -7   1 26.0996 1.48713  12
   2  -7  -1 27.2013 1.51256  12
   2   7   1 29.6120 1.42521  10
  -2   7  -1 29.8420 1.38116   9
   2   7   1 26.8242 1.48841  12
  -2   7  -1 30.8560 1.49833  10
  -2   7  -1 36.9840 1.67600   5
   2   7   1 36.0158 1.36854   8
  -2   7  -1 33.7394 1.40940   8
  -2   7  -1 26.4958 1.54267  12
   2  -7  -1 36.4624 1.57641   5
   3   7  -1 1.63940 0.39396  12
   3  -7   1 0.81974 0.40369   5
   3  -7   1 1.47195 0.40214   9
   3   7  -1 1.84852 0.43774   5
  -3   7   1 1.95040 0.47356  12
   3  -7   1 0.91930 0.49679  12
  -3   7   1 1.01242 0.47669   5
  -3   7   1 1.19730 0.52451  13
  -3   7   1 1.50435 0.34811   9
   3   7  -1 1.19202 0.34258  10
  -3   7   1 0.94610 0.39016  10
  -3   7  -1 1.48296 0.52040   5
   3  -7  -1 1.43237 0.53739  12
   3  -7  -1 1.93741 0.41768   9
  -3   7  -1 1.46523 0.47281  12
  -3   7  -1 0.85170 0.36837  10
   3  -7  -1 1.15309 0.44078   5
   3   7   1 1.65805 0.43035   5
   3   7   1 1.40348 0.41026  12
  -3   7  -1 1.44825 0.36463   8
  -3   7  -1 1.45081 0.50212  13
   4   7  -1 1.79073 0.38740  12
   4   7  -1 0.87770 0.35648   5
   4  -7   1 3.51195 0.50672   9
   4  -7   1 1.48091 0.44863   5
  -4   7   1 1.58116 0.46759  13
  -4   7   1 1.49763 0.32977   9
  -4   7   1 1.52547 0.34456   8
   4  -7   1 2.12971 0.60161  12
  -4   7   1 1.39764 0.41615  12
  -4   7   1 1.63612 0.44289  10
   4   7  -1 1.72290 0.34092  10
  -4   7   1 1.68444 0.50882   5
  -4   7  -1 1.69373 0.42118  10
  -4   7  -1 1.53393 0.44774  12
  -4   7  -1 1.62831 0.50094   5
  -4   7  -1 1.89902 0.36598   9
  -4   7  -1 1.09735 0.36596   8
   4  -7  -1 1.89747 0.45728   9
   4   7   1 1.52705 0.64506  12
  -4   7  -1 1.77226 0.58379  13
   4  -7  -1 1.56173 0.57873  12
   4  -7  -1 1.31343 0.45138   5
  -5   7   1 138.632 4.89235   5
  -5   7   1 118.450 4.83773  12
  -5   7   1 125.058 4.68701   8
   5  -7   1 133.058 5.00896   5
  -5   7   1 122.551 5.09884  13
   5   7  -1 127.031 4.65291  10
   5  -7   1 123.274 4.74707   9
   5  -7   1 121.217 5.03876  12
  -5   7   1 126.457 4.82917  10
   5   7   1 127.492 4.80791  12
  -5   7  -1 121.982 5.11717  13
   5  -7  -1 128.335 5.00376   5
   5   7   1 128.463 4.84639   5
  -5   7  -1 121.334 4.88862  12
  -5   7  -1 126.333 4.82914  10
  -5   7  -1 119.128 4.63950   9
  -5   7  -1 124.511 4.68850   8
   5  -7  -1 132.912 4.77350   9
  -5   7  -1 134.228 4.89486   5
   5  -7  -1 129.888 5.09168  12
  -6  -7  -1 4.73900 0.74018   4
   6   7  -1 4.23425 0.44099  10
  -6   7   1 3.90709 0.54537  10
   6  -7   1 3.28676 0.56955   9
   6  -7   1 4.29737 0.79132  12
   6  -7   1 3.34056 0.63241   5
  -6   7   1 4.35931 0.56548   5
  -6  -7  -1 4.05214 0.58767   6
  -6   7   1 4.63275 0.79037  13
   6   7  -1 4.60956 0.50564  12
  -6  -7  -1 2.58477 0.58589  11
   6   7   1 3.72528 0.54589  12
  -6   7  -1 3.33465 0.51416   5
  -6   7  -1 4.08959 0.55442   7
  -6   7  -1 4.18974 0.75150  13
  -6   7  -1 3.45334 0.50291  10
   6  -7  -1 4.20980 0.76592  12
   6   7   1 4.75332 0.51767   9
   6  -7  -1 3.03857 0.59913   5
   6  -7  -1 4.15743 0.59905   9
  -6  -7   1 5.09252 0.78491  11
  -6  -7   1 5.11954 0.67267   6
  -6  -7   1 3.27391 0.64527   4
  -7   7   1 79.1454 3.66332  13
  -7   7   1 79.7558 3.19595   7
  -7  -7  -1 81.5924 3.32348   6
  -7   7   1 77.8446 3.23520  10
   7   7  -1 78.2307 3.02363  10
  -7  -7  -1 79.5235 3.50124  11
   7  -7   1 77.8326 3.61493  12
   7   7  -1 76.1785 3.15845  12
   7  -7   1 83.3222 3.27670   9
  -7  -7  -1 88.9766 3.63605   4
   7  -7  -1 82.4725 3.26830   9
  -7   7  -1 80.2980 3.26126  10
  -7  -7   1 85.5227 3.61097   4
   7  -7  -1 87.7040 4.01911   5
   7   7   1 77.4069 3.22218  12
  -7  -7   1 77.5382 3.51070  11
   7   7   1 77.8325 3.05940   9
  -7   7  -1 77.3853 3.66211  13
  -7  -7   1 78.8727 3.33260   6
   8   7  -1 6.56732 0.47728  10
   8   7  -1 7.32020 0.63805  12
  -8  -7  -1 8.10454 0.83673   6
  -8   7   1 8.06907 1.16138  13
  -8  -7  -1 7.63883 0.99329  11
  -8  -7  -1 9.46952 1.07726   4
   8  -7   1 6.17320 0.77578   9
   8  -7   1 3.60377 1.33064   3
  -8   7   1 5.87407 0.64171   7
   8  -7   1 6.08173 1.00815  12
   8  -7   1 8.08209 0.95053   5
   8  -7  -1 6.13739 0.99357  12
  -8  -7   1 7.48348 0.83221   6
   8  -7  -1 7.36849 0.82483   9
  -8  -7   1 8.22329 1.00122   4
  -8   7  -1 6.62518 0.72124   7
  -8  -7   1 7.74251 0.98132  11
   8  -7  -1 6.59234 0.90544   5
  -8   7  -1 6.54746 1.03293  13
   8   7   1 6.02342 0.56384   9
   8   7   1 6.51348 0.79270  12
  -9  -7  -1 12.7391 1.25758   4
   9  -7   1 11.3474 1.06105   9
  -9   7   1 11.4509 1.30383  13
   9  -7   1 12.9974 1.15646   5
  -9  -7  -1 11.6173 0.97223   6
  -9  -7  -1 9.83415 1.11741  11
   9  -7   1 9.39004 1.34115  12
   9   7  -1 10.0486 0.77283  12
  -9  -7   1 10.3589 0.95265   6
   9   7   1 10.5771 0.71256   9
   9  -7  -1 12.3729 1.09086   9
  -9  -7   1 11.5631 1.23757   4
   9  -7  -1 11.3545 1.38502  12
   9   7   1 11.6084 0.87976  12
  -9   7  -1 10.7668 1.30750  13
  -9  -7   1 9.94566 1.18530  11
   9  -7  -1 10.7236 1.13860   5
  -9   7  -1 10.2463 0.90623   7
 -10  -7  -1 35.5985 1.78670   6
  10  -7   1 37.8524 2.18322   5
  10  -7   1 36.6408 1.90168   9
 -10  -7  -1 34.5605 2.16186   4
 -10  -7  -1 35.0288 2.05303  11
  10  -7   1 36.0975 2.32082  12
  10   7  -1 35.1906 1.72970  12
 -10   7  -1 36.0669 2.31766  13
 -10  -7   1 37.2226 2.07112  11
  10  -7  -1 36.2851 2.13362   5
 -10  -7   1 35.1912 1.80351   6
  10  -7  -1 35.4964 1.89158   9
  10  -7  -1 34.9596 2.30329  12
 -10  -7   1 36.6251 2.16254   4
  10   7   1 35.9031 1.79835  12
  11   7  -1 21.3747 1.30780  12
 -11  -7  -1 21.1448 1.23930   6
  11  -7   1 19.2332 2.20110  12
  11  -7   1 19.7481 1.58529   5
  11  -7   1 21.2196 1.41205   9
 -11  -7  -1 19.0241 1.48222  11
 -11  -7  -1 22.2684 1.69295   4
 -11  -7   1 21.1361 1.49055  11
  11   7   1 20.7880 1.05016   9
  11  -7  -1 21.3777 2.27036  12
  11  -7  -1 19.1228 1.36845   9
  11   7   1 21.1794 1.48417  12
 -11  -7   1 19.7970 1.21928   6
 -11  -7   1 21.9146 1.64689   4
  11  -7  -1 18.8637 1.58122   5
 -11   7  -1 19.7486 1.71865  13
  12   7  -1 -0.1747 0.33054  12
 -12  -7  -1 -0.2634 0.41417  11
  12  -7   1 0.03450 0.67666  12
  12  -7   1 0.25124 0.53445   9
 -12  -7  -1 0.23809 0.55914   4
 -12  -7   1 0.18266 0.52731   4
 -12  -7   1 -0.6463 0.36636   6
  12   7   1 -0.6722 0.31896  12
  12  -7  -1 0.32916 0.51117   9
  12  -7  -1 -0.3138 0.62633  12
 -12  -7   1 0.41587 0.47243  11
  13   7  -1 -0.4573 0.38274  12
  13  -7   1 -0.3433 0.44620   9
  13  -7   1 -0.1663 0.58984  12
 -13  -7  -1 0.40764 0.43711  11
 -13  -7  -1 0.42879 0.53436   4
  13  -7  -1 0.42568 0.61435  12
  13   7   1 0.82351 0.40036  12
 -13  -7   1 -0.0514 0.46173   4
 -13  -7   1 0.02031 0.41912  11
  13   7   1 0.16471 0.32976   9
  13  -7  -1 0.50908 0.47631   9
 -14  -7  -1 1.07028 0.46507  11
 -14   7   1 -0.0484 0.48927   2
 -14  -7  -1 -0.0164 0.58813   4
  14  -7   1 0.15971 0.51491  12
  14  -7   1 0.25813 0.39891   9
  14  -7  -1 0.10072 0.48592  12
  14   7   1 -0.6103 0.41852  12
 -14  -7   1 0.27613 0.38136  11
  14  -7  -1 0.19029 0.38790   9
  14   7   1 0.13664 0.36496   9
 -14  -7   1 0.35506 0.82957   4
 -15   7   1 0.03343 0.31057   2
 -15  -7  -1 -0.2940 0.66671   4
  15  -7   1 -0.1741 0.27194   9
 -15  -7   1 0.06323 0.67724   4
 -15   7  -1 0.37369 0.31915   2
  15  -7  -1 0.25011 0.28306   9
   0   8  -1 28.5761 1.29485   9
   0   8   1 26.6567 1.47997  12
   0   8   1 26.4729 1.27259   9
   0  -8   1 28.1133 1.12541   5
   0  -8  -1 28.3646 1.25285   5
   0   8  -1 28.0053 1.29907   8
   0   8   1 25.6374 1.38693  10
   0   8  -1 26.6931 1.38358  10
   0   8   1 29.3328 1.31209   8
   0   8   1 27.2250 1.52383   5
   0   8  -1 28.2054 1.50262  12
   0   8  -1 26.7430 1.51123   5
   1   8  -1 59.2712 2.32432   8
   1  -8   1 58.2161 2.36126   5
  -1   8   1 57.6937 2.46809  10
   1   8  -1 56.3797 2.40779  10
   1   8  -1 58.5945 2.82104   5
   1   8  -1 59.3172 2.56065  12
  -1   8   1 57.4097 2.59229   5
  -1   8   1 59.2187 2.36483   8
  -1   8   1 58.8871 2.33924   9
   1   8  -1 56.5254 2.49682   9
  -1   8   1 61.5673 2.59037  12
  -1   8  -1 57.0424 2.58088   5
   1   8   1 54.4926 2.31255   9
   1   8   1 57.2217 2.32876   8
  -1   8  -1 56.6051 2.33996   8
   1   8   1 58.2651 2.57375   5
  -1   8  -1 56.5194 2.33421   9
   1   8   1 60.1640 2.45234  10
  -1   8  -1 62.0632 2.61122  12
   1   8   1 60.2833 2.55634  12
  -1   8  -1 59.5689 2.46689  10
   1  -8  -1 58.9159 2.42407   5
  -2   8   1 316.216 11.7340   5
   2  -8   1 307.384 11.6205  12
   2   8  -1 320.677 11.5026   9
   2  -8   1 334.995 11.6302   5
   2   8  -1 329.325 11.4628   8
  -2   8   1 313.881 11.4865   9
   2   8  -1 326.042 11.7061   5
   2   8  -1 328.514 11.7099  12
   2   8  -1 317.794 11.5475  10
  -2   8   1 327.075 11.7682  12
  -2   8   1 319.918 11.5104   8
  -2   8   1 325.477 11.6426  10
  -2   8  -1 318.409 11.7489   5
   2   8   1 316.312 11.7527   5
   2  -8  -1 327.474 11.6719   5
  -2   8  -1 327.641 11.9441  13
  -2   8  -1 318.092 11.6267  10
   2   8   1 308.774 11.4659   9
  -2   8  -1 323.916 11.5015   9
   2   8   1 318.233 11.5668  10
   2   8   1 327.496 11.7066  12
  -2   8  -1 322.279 11.7926  12
  -2   8  -1 342.006 11.5268   8
   2   8   1 325.141 11.4730   8
   2  -8  -1 333.914 11.6735  12
   3  -8   1 297.301 10.3458   5
   3   8  -1 276.587 10.0891   9
  -3   8   1 292.083 10.4048  12
   3  -8   1 279.149 10.0936   9
  -3   8   1 286.293 10.2937  10
   3   8  -1 274.157 10.1517  10
   3   8  -1 287.613 10.3168  12
   3  -8   1 282.300 10.3560  12
  -3   8   1 281.372 10.1149   9
  -3   8   1 285.436 10.3880   5
   3   8  -1 285.879 10.3294   5
  -3   8   1 283.797 10.1503   8
   3   8  -1 284.118 10.0689   8
  -3   8  -1 280.383 10.1277   9
  -3   8  -1 282.234 10.1445   8
   3  -8  -1 286.618 10.3589   5
   3   8   1 273.287 10.2984  12
  -3   8  -1 277.367 10.4725  13
  -3   8  -1 282.236 10.3810   5
   3   8   1 291.231 10.0984   8
   3   8   1 276.726 10.0925   9
  -3   8  -1 282.399 10.4120  12
   3   8   1 282.542 10.1847  10
  -3   8  -1 285.453 10.2808  10
   3   8   1 293.324 10.3784   5
   3  -8  -1 278.617 10.0962   9
   3  -8  -1 280.329 10.3612  12
   4  -8   1 78.9746 3.32733   5
   4   8  -1 71.0966 3.01259   9
   4   8  -1 80.1864 3.01072   8
   4  -8   1 83.0419 3.40267  12
  -4   8   1 78.8747 3.31972   5
  -4   8   1 82.4074 3.48008  13
   4   8  -1 75.6063 3.24694   5
  -4   8   1 78.4982 3.09961   8
  -4   8   1 79.6728 3.04943   9
   4   8  -1 81.0884 3.23133  12
   4   8  -1 77.1903 3.08715  10
  -4   8   1 80.6732 3.25112  10
   4  -8   1 80.6193 3.10045   9
   4  -8  -1 77.4332 3.38009  12
   4  -8  -1 79.9961 3.10528   9
  -4   8  -1 79.2209 3.34516  12
   4  -8  -1 82.0625 3.36145   5
  -4   8  -1 80.0669 3.32636   5
  -4   8  -1 80.8174 3.48104  13
  -4   8  -1 78.2577 3.09441   8
   4   8   1 80.3094 3.12769  10
   4   8   1 78.2545 3.04080   9
   4   8   1 79.7795 3.30570   5
  -4   8  -1 78.5215 3.23384  10
  -4   8  -1 80.9281 3.07540   9
   4   8   1 80.3489 3.25285  12
   5   8  -1 27.2743 1.27122  10
  -5   8   1 29.7971 1.70159  13
  -5  -8  -1 23.6529 1.43705   6
   5  -8   1 27.7665 1.36720   9
   5   8  -1 29.9877 1.42871  12
   5   8  -1 27.4892 1.20854   8
  -5  -8  -1 28.6450 1.65171  11
   5  -8   1 28.7982 1.67052  12
  -5   8   1 28.1222 1.47819  12
  -5   8   1 26.5385 1.33520   8
  -5   8   1 26.4210 1.43416  10
  -5  -8  -1 21.1590 1.53731   4
  -5   8   1 26.9536 1.21243   9
  -5   8   1 26.0236 1.39471   7
   5   8   1 27.1792 1.24758   9
  -5   8  -1 27.8228 1.45049  10
  -5  -8   1 27.4963 1.63332  11
  -5   8  -1 26.5971 2.07495   5
  -5   8  -1 28.2022 1.25370   9
   5  -8  -1 27.4214 1.36116   9
   5   8   1 22.9631 1.44769   5
   5   8   1 29.8808 1.44897  12
  -5   8  -1 30.7467 1.72278  13
  -5   8  -1 24.5961 1.39802   7
  -5  -8   1 23.1483 1.57977   4
  -5   8  -1 25.4308 1.27511   8
   5  -8  -1 30.6633 1.70190  12
  -5  -8   1 25.9436 1.49059   6
   5  -8  -1 23.0527 1.64670   5
   6   8  -1 61.0253 2.52979  12
   6   8  -1 60.1170 2.37198  10
  -6   8   1 59.1674 2.89323  13
   6   8  -1 54.4909 2.33436   9
  -6   8   1 61.6239 2.58791  10
  -6  -8  -1 61.3716 2.79811  11
   6  -8   1 60.7237 2.87453  12
  -6  -8  -1 59.2357 2.83050   4
   6  -8   1 54.7783 3.15080   3
  -6  -8  -1 58.9961 2.61529   6
  -6   8   1 59.2938 2.62893   5
   6  -8   1 58.9780 2.76283   5
   6  -8   1 60.5355 2.50779   9
  -6   8   1 56.9684 2.50186   7
  -6  -8   1 58.3369 2.83532   4
  -6  -8   1 58.5786 2.62120   6
   6   8   1 56.5312 2.35022   9
  -6   8  -1 62.1652 2.94154  13
   6  -8  -1 59.0162 2.77561   5
  -6   8  -1 56.5538 2.55587  10
   6   8   1 59.4829 2.55730  12
  -6   8  -1 62.1131 2.56461   5
   6  -8  -1 58.6814 2.84411  12
   6  -8  -1 60.2880 2.50538   9
  -6  -8   1 59.7184 2.80486  11
  -6   8  -1 59.2652 2.54724   7
   6  -8  -1 56.3122 3.09881   3
  -7   8   1 4.38711 0.86510  13
   7  -8   1 4.27460 0.74521   5
   7   8  -1 5.09764 0.51236  10
  -7   8   1 4.69103 0.60020   7
   7   8  -1 4.52258 0.59752  12
  -7  -8  -1 4.19446 0.78500   4
  -7  -8  -1 6.66507 0.94346  11
  -7   8   1 3.63729 0.56458  10
  -7   8   1 4.43237 0.49837   5
   7  -8   1 4.45679 0.66732   9
   7  -8   1 2.61909 0.78335   3
  -7  -8  -1 4.00228 0.62236   6
   7  -8   1 5.34142 1.05031  12
  -7  -8   1 4.65129 0.81198  11
  -7   8  -1 4.77298 0.56314   5
   7  -8  -1 4.36757 0.85882  12
   7  -8  -1 4.91338 0.67732   9
  -7   8  -1 3.65148 0.79740  13
  -7   8  -1 5.00517 0.65143  10
   7   8   1 6.07770 0.52930   9
  -7   8  -1 3.85193 0.56478   7
  -7  -8   1 3.35156 0.58752   6
   7   8   1 5.06330 0.65994  12
   7  -8  -1 3.77964 0.74463   5
  -7  -8   1 3.83471 0.77635   4
  -8   8   1 39.4877 1.82372   7
   8   8  -1 41.0572 1.89614  12
  -8   8   1 41.8360 2.40731  13
   8  -8   1 40.1368 2.59686   3
   8   8  -1 39.6667 1.64608  10
  -8  -8  -1 39.0973 1.97986   6
   8  -8   1 41.3423 2.37677  12
   8  -8   1 42.1290 1.98858   9
   8  -8   1 41.9307 2.23046   5
  -8  -8   1 36.9816 2.52253  11
   8  -8  -1 42.1035 2.39695  12
   8  -8  -1 39.6145 2.24281   5
  -8   8  -1 39.2887 1.86524   7
   8   8   1 40.1466 1.73984   9
   8   8   1 40.9788 1.95017  12
  -8  -8   1 37.9002 1.99828   6
   8   8   1 41.2394 1.76198  10
  -8   8  -1 40.1715 2.38909  13
   8  -8  -1 38.3026 2.57153   3
   8  -8  -1 42.4832 2.00196   9
  -9  -8  -1 189.817 7.38459  11
  -9  -8  -1 187.427 7.49956   4
   9  -8   1 192.618 7.60940  12
   9  -8   1 188.485 7.80951   9
  -9  -8  -1 181.381 7.09890   6
   9   8  -1 191.459 7.05827  12
  -9  -8   1 188.810 7.51979   4
   9   8   1 187.409 6.86236   9
  -9  -8   1 192.287 7.41278  11
  -9  -8   1 183.124 7.12269   6
   9   8   1 194.324 7.14320  12
   9  -8  -1 191.353 7.59985  12
  -9   8  -1 182.777 6.93719   7
   9   8   1 185.460 6.83135  10
  10   8  -1 26.0361 1.39385  12
 -10  -8  -1 23.2671 1.65936  11
 -10  -8  -1 24.2636 1.75203   4
  10  -8   1 25.5700 1.75524   5
 -10  -8  -1 25.0501 1.41922   6
  10  -8   1 25.3227 1.94869  12
  10  -8   1 24.6286 1.51762   9
 -10  -8   1 25.5587 1.66655  11
  10  -8  -1 22.0769 1.66254   5
  10   8   1 24.5015 1.40871  12
  10  -8  -1 22.8251 1.49845   9
 -10   8  -1 24.6913 1.86402  13
  10  -8  -1 23.9009 1.89416  12
 -10  -8   1 23.7876 1.75163   4
 -10  -8   1 23.1173 1.41629   6
  10   8   1 24.9639 1.20742   9
  11  -8   1 149.300 5.63596   9
 -11  -8  -1 144.605 6.26608   4
 -11  -8  -1 143.931 5.54323   6
  11  -8   1 137.154 6.03001   5
  11  -8   1 146.066 6.11748  12
  11   8  -1 148.764 5.60057  12
  11   8   1 148.525 5.66618  12
 -11  -8   1 140.543 5.57249   6
  11   8   1 146.413 5.40006   9
 -11  -8   1 150.739 6.33405   4
  11  -8  -1 149.774 6.13127  12
  11  -8  -1 140.069 6.08580   5
  11  -8  -1 145.001 5.61155   9
  12  -8   1 0.34071 0.48914   9
 -12  -8  -1 0.57690 0.59237   4
 -12  -8  -1 0.63365 0.50399  11
 -12  -8  -1 0.55755 0.37544   6
  12  -8   1 0.70883 0.66930  12
 -12  -8   1 -0.0457 0.35896   6
  12   8   1 0.32474 0.34138   9
 -12  -8   1 -0.2426 0.49483   4
  12  -8  -1 0.64209 0.64402  12
  12   8   1 0.70227 0.39706  12
  12  -8  -1 0.83463 0.50342   9
 -12  -8   1 1.54757 0.58638  11
  13  -8   1 0.24672 0.42500   9
 -13  -8  -1 0.36818 0.40960  11
  13  -8   1 -0.2794 0.51601  12
 -13  -8  -1 0.42230 0.50335   4
  13  -8  -1 0.45176 0.42317   9
 -13  -8   1 0.64756 0.51211   4
  13   8   1 0.88686 0.42936  12
  13  -8  -1 0.33981 0.54270  12
 -13  -8   1 0.16419 0.40428  11
  13   8   1 0.66293 0.33724   9
  14  -8   1 3.42440 0.72453   9
 -14  -8  -1 2.91230 0.54900  11
 -14  -8  -1 2.96586 0.68014   4
  14  -8   1 2.41538 0.64845  12
 -14   8   1 2.58946 0.54552   2
 -14   8  -1 2.22249 0.53067   2
  14  -8  -1 3.84786 0.49757   9
 -14  -8   1 2.94830 0.53398  11
 -14  -8   1 3.23468 0.66622   4
  14  -8  -1 2.75651 0.63510  12
 -15   8   1 28.1735 1.49590   2
  15  -8   1 26.0571 1.21333   9
 -15  -8  -1 26.9129 1.61845   4
 -15  -8   1 29.1137 1.81451   4
 -15   8  -1 29.3912 1.73883   2
   0   9   1 0.41587 0.43996   5
   0   9   1 0.10695 0.34617  12
   0   9  -1 0.37440 0.43212   5
   0   9  -1 -0.0259 0.30154  10
   0   9   1 0.06243 0.30139   8
   0   9  -1 0.03003 0.34882  12
   0   9  -1 -0.2879 0.25278   9
   0   9   1 0.12000 0.27728   9
   0  -9  -1 -0.0637 0.18694   5
   0   9   1 -0.0038 0.33047  10
   0   9  -1 0.43349 0.30962   8
   1   9  -1 131.545 5.39627  12
   1   9  -1 139.486 5.43547   5
  -1   9   1 142.814 5.19479   8
  -1   9   1 136.722 5.44675   5
   1   9  -1 140.524 5.26531  10
  -1   9   1 135.557 5.30888  10
   1   9  -1 136.394 5.14470   8
  -1   9   1 140.008 5.16179   9
  -1   9   1 134.386 5.43321  12
   1   9  -1 134.510 5.14134   9
   1  -9   1 148.165 5.13426   5
   1   9   1 134.613 5.40054  12
  -1   9  -1 136.982 5.29885  10
   1   9   1 140.546 5.14935   9
  -1   9  -1 141.144 5.45280   5
   1   9   1 138.683 5.28270  10
  -1   9  -1 138.800 5.17456   8
   1   9   1 143.355 5.45888   5
  -1   9  -1 143.113 5.17217   9
  -1   9  -1 138.972 5.47510  12
   1   9   1 134.137 5.15394   8
   1  -9  -1 146.011 5.22066   5
   2   9  -1 3.51187 0.44692   8
   2  -9   1 2.96543 0.48450   5
  -2   9   1 3.41939 0.45984   9
  -2   9   1 3.22173 0.56124  10
  -2   9   1 2.52648 0.56180  13
  -2   9   1 3.76970 0.57579   7
  -2   9   1 3.51272 0.66682   5
   2   9  -1 3.32452 0.44969   9
  -2   9   1 3.00248 0.46884   8
   2  -9   1 4.18232 0.88202   3
  -2   9   1 3.35555 0.62296  12
   2   9  -1 2.79636 0.47907  10
   2   9  -1 3.19828 0.57535  12
   2   9  -1 3.16789 0.60671   5
   2  -9  -1 3.16316 1.14510   3
  -2   9  -1 3.56360 0.61244  10
  -2   9  -1 2.90522 0.57237  12
   2   9   1 3.41722 0.45791   9
   2   9   1 3.33593 0.61967   5
  -2   9  -1 3.39103 0.46617   8
   2   9   1 3.41567 0.44826   8
   2  -9  -1 3.05462 0.51749   5
  -2   9  -1 3.73926 0.48526   9
   2   9   1 2.31981 0.51564  12
  -2   9  -1 3.17924 0.74427  13
  -2   9  -1 3.25068 0.63776   5
   2   9   1 2.75116 0.48620  10
  -3   9   1 34.0548 1.80844   5
  -3   9   1 35.1358 1.70591  10
  -3   9   1 33.9721 1.76381  12
   3   9  -1 30.4816 1.79014   5
   3   9  -1 34.8069 1.49787   9
   3  -9   1 34.1386 1.68403   5
   3   9  -1 34.0050 1.57472  10
   3  -9   1 32.9384 1.68894  12
   3   9  -1 35.0526 1.72784  12
  -3  -9  -1 30.2977 1.65141   6
  -3   9   1 33.8092 1.50649   9
  -3  -9  -1 30.6296 1.74922   3
   3   9  -1 34.3120 1.49278   8
  -3   9   1 32.6940 1.54109   8
  -3  -9  -1 29.8646 1.84751   4
  -3   9   1 31.4093 1.62083   7
  -3   9   1 33.6045 1.79510  13
   3  -9   1 29.5133 2.04507   3
   3   9   1 34.2004 1.50032   9
   3   9   1 33.1725 1.49937   8
  -3  -9   1 32.4748 1.68818   6
  -3   9  -1 34.1136 1.80274  12
   3  -9  -1 33.4731 1.75663   5
   3   9   1 33.7010 1.72835  12
   3  -9  -1 33.0156 1.69158  12
   3   9   1 33.1512 1.59914  10
  -3  -9   1 32.4302 1.84006  11
  -3  -9   1 33.6159 2.10496   3
  -3   9  -1 32.8982 1.78880   5
   3   9   1 34.9019 1.80816   5
  -3   9  -1 34.7999 1.53058   9
  -3   9  -1 33.6871 1.80010  13
   3  -9  -1 33.0729 1.44532   9
  -3   9  -1 31.7226 1.64194   7
   3  -9  -1 32.1385 2.07713   3
  -3  -9   1 30.0741 1.82737   4
  -3   9  -1 33.8247 1.54576   8
  -3   9  -1 35.0662 1.69992  10
   4  -9   1 0.17315 0.31473   9
   4  -9   1 0.29201 0.59999   3
   4   9  -1 0.43509 0.25090   9
  -4   9   1 0.46336 0.43752  13
  -4   9   1 0.33715 0.27330   9
  -4   9   1 0.32515 0.37560  10
  -4   9   1 0.44749 0.29966   8
   4   9  -1 0.01340 0.25875   8
   4   9  -1 -0.5772 0.36924   5
  -4   9   1 0.12101 0.36599  12
   4   9  -1 0.19147 0.34395  12
   4  -9   1 0.14072 0.40000  12
  -4  -9  -1 -0.3497 0.34651   6
  -4   9   1 0.16566 0.34987   7
   4   9  -1 0.51400 0.29348  10
  -4  -9  -1 -0.0029 0.30322   3
  -4  -9  -1 0.23870 0.43746   4
   4   9   1 -0.0495 0.28167   8
   4   9   1 -0.4332 0.40423   5
   4   9   1 0.17440 0.25423   9
  -4   9  -1 -0.1486 0.25341   9
  -4   9  -1 0.54316 0.59229  10
   4  -9  -1 0.67019 0.62296   3
  -4  -9   1 0.30678 0.31206   3
  -4  -9   1 -0.1183 0.35439   6
  -4   9  -1 -0.2974 0.38244  13
  -4   9  -1 0.30612 0.38910  12
   4  -9  -1 0.67415 0.46057  12
   4  -9  -1 0.56394 0.31354   9
   4   9   1 0.47153 0.32721  10
   4   9   1 0.22064 0.35034  12
  -4   9  -1 0.67634 0.38484   7
  -4  -9   1 0.90259 0.63682   4
  -4   9  -1 0.14589 0.27771   8
  -5   9   1 16.2766 1.14148  12
  -5  -9  -1 17.6320 1.28467  11
   5  -9   1 12.2344 1.43663   3
  -5  -9  -1 13.9692 1.11809   6
  -5   9   1 16.3805 1.12635  10
  -5   9   1 15.2775 1.05935   7
   5  -9   1 15.4491 0.98125   9
   5   9  -1 15.0489 0.87760   8
   5   9  -1 17.6601 1.10274  12
   5  -9   1 13.9806 1.14346   5
  -5  -9  -1 12.8555 1.18322   4
  -5   9   1 15.7162 1.14306   5
  -5   9   1 14.9071 0.85173   9
  -5   9   1 17.1144 1.30677  13
   5   9  -1 15.6163 0.88717   9
   5  -9   1 16.6855 1.25864  12
  -5  -9   1 16.7411 1.28973  11
   5  -9  -1 14.6908 1.52841   3
   5   9   1 17.7302 1.08622  10
  -5  -9   1 15.4091 1.27180   4
   5  -9  -1 16.7338 0.99042   9
   5   9   1 17.5021 1.14030  12
  -5   9  -1 16.3422 0.90178   9
  -5   9  -1 15.1570 1.06613   7
   5   9   1 15.6161 0.90418   8
  -5   9  -1 16.8238 1.14645  12
  -5   9  -1 17.1031 1.19787   5
  -5  -9   1 14.2914 1.12511   6
  -5   9  -1 16.3545 1.30337  13
  -5  -9   1 13.3063 0.95929   3
   5   9   1 13.9508 0.88536   9
   5  -9  -1 17.3658 1.27850  12
   5  -9  -1 16.4525 1.21532   5
  -5   9  -1 17.6604 1.43342  10
  -5   9  -1 14.8804 0.92720   8
   6  -9   1 41.8938 2.16869   5
   6   9  -1 42.9661 1.75662   8
   6  -9   1 39.6026 2.52620   3
  -6   9   1 41.8918 1.96697   5
  -6  -9  -1 41.0628 2.05111   6
   6   9  -1 42.8391 2.08029  12
  -6  -9  -1 37.9840 1.88773   3
  -6   9   1 41.0093 2.29301  13
  -6   9   1 40.8056 2.00570  10
   6  -9   1 40.2507 1.89395   9
  -6   9   1 38.7293 1.92119   7
   6   9  -1 42.1955 1.84540  10
  -6  -9  -1 41.7664 2.19860  11
  -6  -9  -1 42.0763 2.25185   4
  -6   9  -1 42.2363 2.34258  13
  -6  -9   1 40.8530 2.06354   6
   6   9   1 43.1071 2.16305  12
   6  -9  -1 40.2896 2.51862   3
   6   9   1 43.0859 1.87563  10
   6  -9  -1 41.8068 2.26445  12
  -6  -9   1 40.9488 2.20434  11
   6  -9  -1 38.9020 2.15274   5
  -6   9  -1 42.8049 1.98250   7
   6  -9  -1 41.1212 1.90650   9
  -6   9  -1 41.7419 2.02541  10
  -6   9  -1 41.4519 1.99863   5
   6   9   1 41.4184 1.78951   9
  -6  -9   1 39.9724 2.27504   4
   7   9  -1 2.08109 0.37464  10
  -7   9   1 1.87045 0.48753  10
  -7   9   1 1.36183 0.68269  13
  -7  -9  -1 2.20872 0.82882  11
  -7  -9  -1 2.70692 0.60946   6
   7   9  -1 3.01737 0.41234   8
   7  -9   1 2.34764 0.64320   5
   7  -9   1 4.48930 0.94756   3
   7   9  -1 3.12314 0.42709   9
  -7  -9  -1 4.16373 0.85406   4
   7   9  -1 1.48475 0.46423  12
   7  -9   1 2.25966 0.55975   9
   7  -9   1 1.58863 0.70783  12
  -7   9   1 3.10128 0.51695   7
  -7   9  -1 2.38192 0.52181  10
  -7  -9   1 3.27467 0.77550   4
   7   9   1 2.05535 0.40241   9
   7  -9  -1 2.66427 0.58816   9
   7  -9  -1 1.70351 0.71335  12
  -7   9  -1 1.85647 0.75249  13
  -7  -9   1 1.11072 0.60887  11
  -7  -9   1 2.37065 0.57786   6
   7   9   1 2.21525 0.45330  10
  -7   9  -1 3.19075 0.56244   7
   7   9   1 1.97494 0.50901  12
   7  -9  -1 2.92244 0.68532   5
   7  -9  -1 3.49312 0.85586   3
   8   9  -1 3.93379 0.45037  10
  -8  -9  -1 3.23833 0.72331  11
   8  -9   1 5.13113 0.95891  12
   8   9  -1 4.99333 0.54383   9
  -8  -9  -1 7.06544 1.03523   4
   8   9  -1 4.51361 0.50490   8
  -8   9   1 5.28193 0.63191   7
  -8  -9  -1 4.45243 0.68962   6
   8  -9   1 4.44541 0.76225   9
   8   9  -1 4.44368 0.65265  12
   8  -9   1 7.52251 1.70052   3
   8  -9   1 5.79384 1.15413   5
  -8   9   1 4.21845 0.89616  13
  -8   9  -1 4.45683 0.91831  13
   8  -9  -1 3.55892 0.88014  12
   8   9   1 4.13031 0.52757  10
   8  -9  -1 3.83748 0.67669   9
  -8  -9   1 3.47353 0.75877  11
   8   9   1 5.20348 0.71662  12
   8  -9  -1 5.12809 0.87682   5
  -8  -9   1 5.04970 0.86356   4
  -8  -9   1 4.99120 0.76746   6
  -8   9  -1 6.22646 0.70687   7
   8   9   1 4.87234 0.54240   9
   9  -9   1 0.29693 0.63385  12
  -9   9   1 -0.0192 0.35486   7
   9  -9   1 0.33513 0.50736   5
  -9  -9  -1 0.62602 0.51330  11
   9   9  -1 0.08412 0.35179  12
   9  -9   1 0.27965 0.49889   9
   9   9  -1 -0.0540 0.22821   8
   9   9  -1 0.79139 0.31337   9
  -9  -9  -1 -0.1045 0.37851   6
   9  -9   1 0.47193 0.55970   3
  -9  -9  -1 0.28122 0.50097   4
  -9  -9   1 -0.1101 0.49336   4
   9  -9  -1 0.31947 0.44654   5
  -9  -9   1 0.78578 0.53892  11
  -9   9  -1 0.31142 0.58125  13
   9  -9  -1 -0.2633 0.60596  12
   9   9   1 0.27432 0.36607  12
   9  -9  -1 -0.0148 0.48610   9
  -9  -9   1 0.43584 0.45225   6
  -9   9  -1 0.85905 0.38278   7
   9   9   1 0.31012 0.28276   9
   9  -9  -1 0.45270 0.62381   3
  10  -9   1 3.26691 0.73490   5
  10   9  -1 3.05700 0.56094  12
 -10  -9  -1 4.64675 1.02086   4
  10  -9   1 2.90040 0.84252  12
 -10  -9  -1 2.07429 1.12157  11
  10   9  -1 3.04125 0.37855   8
  10  -9   1 2.57469 0.61984   9
  10   9  -1 1.71702 0.37473   9
  10   9   1 2.81245 0.57823  12
 -10   9  -1 3.09987 0.84163  13
  10  -9  -1 3.61298 0.78970   5
  10   9   1 3.79059 0.48897   9
  10  -9  -1 2.14421 0.81078  12
 -10  -9   1 3.60354 0.83904   4
  10  -9  -1 2.71107 0.63831   9
 -10  -9   1 2.79963 0.90546  11
  10   9   1 3.21371 0.42886   8
  11   9  -1 7.20352 0.68377  12
  11  -9   1 6.06083 0.76188   9
  11  -9   1 5.91154 1.03330  12
 -11  -9  -1 5.08133 0.83715  11
 -11  -9  -1 9.24812 1.16008   4
  11   9  -1 6.42377 0.60831   9
 -11  -9  -1 7.97917 0.77143   6
  11  -9  -1 6.09281 0.76267   9
 -11  -9   1 7.44850 1.00701  11
  11   9   1 5.88647 0.73462  12
 -11  -9   1 6.93176 0.80270   6
  11  -9  -1 6.12659 1.02029  12
  11   9   1 8.32476 0.65128   9
  12   9  -1 -0.1739 0.35600  12
  12  -9   1 0.43145 0.44691   9
 -12  -9  -1 0.23838 0.51039   4
  12  -9   1 0.25368 0.55610  12
 -12  -9  -1 0.26473 0.47914  11
 -12  -9  -1 0.17132 0.35059   6
 -12  -9   1 1.05186 0.56925   4
 -12  -9   1 0.26180 0.50039   6
  12   9   1 1.01590 0.38596  12
  12   9   1 0.60021 0.28780   9
  12  -9  -1 -0.0686 0.42625   9
 -12  -9   1 -0.0360 0.46841  11
  13  -9   1 -0.2533 0.52189  12
 -13  -9  -1 0.39586 0.51856   4
 -13  -9  -1 -0.3719 0.39075  11
  13  -9   1 0.19919 0.34081   9
  13  -9  -1 -0.0927 0.46457  12
 -13  -9   1 -0.5689 0.37737  11
  13  -9  -1 0.11883 0.33944   9
  13   9   1 0.06143 0.30185   9
 -13  -9   1 0.51027 0.47566   4
  13   9   1 -0.3912 0.38647  12
  14  -9   1 0.80747 0.26994   9
 -14  -9  -1 0.19049 0.40340  11
 -14   9   1 0.47412 0.35003   2
 -14  -9  -1 0.30268 0.50390   4
 -14  -9   1 -0.1045 0.42396   4
  14  -9  -1 0.76701 0.28393   9
 -14   9  -1 0.24055 0.33511   2
 -15  -9  -1 1.23869 0.55612   4
 -15   9   1 1.25868 0.31166   2
 -15   9  -1 1.31893 0.31019   2
 -15  -9   1 1.29371 0.54946   4
   0  10  -1 3.85360 0.67554  12
   0 -10  -1 4.04009 0.75418   3
   0  10   1 4.81835 0.57508   9
   0 -10   1 4.29773 0.79584   3
   0 -10   1 4.36252 0.63635   6
   0 -10  -1 3.77682 0.61041   6
   0  10  -1 3.93725 0.73065   5
   0  10   1 3.60210 0.67618  12
   0  10   1 4.22179 0.57693   7
   0  10   1 2.84624 0.56467  10
   0  10   1 5.07746 0.80009   5
   0  10  -1 4.55165 0.56361   9
   0  10  -1 3.90991 0.51069   8
   0  10  -1 4.31340 0.60194   7
   0  10  -1 4.24060 0.66182  10
  -1  10   1 189.617 7.23715  12
  -1 -10  -1 195.816 7.41992   3
  -1  10   1 165.853 7.22404   7
   1  10  -1 181.221 7.00728   7
   1  10  -1 197.774 6.93574   8
  -1  10   1 187.063 6.89298   9
  -1 -10  -1 173.854 7.20296   4
   1  10  -1 191.358 7.25216   5
   1 -10   1 185.993 7.49322   3
   1  10  -1 191.333 7.23441  12
   1  10  -1 181.557 7.10907  10
  -1  10   1 191.271 6.94086   8
  -1  10   1 199.001 7.97067  10
   1  10  -1 191.076 6.89827   9
  -1  10  -1 189.261 7.24658  12
   1 -10  -1 187.531 6.98630   6
  -1  10  -1 187.349 7.24508   5
  -1  10  -1 178.040 7.08044   8
   1  10   1 190.586 6.89572   9
   1 -10  -1 191.131 6.85071   5
  -1  10  -1 186.109 6.90080   9
   1 -10  -1 184.435 7.49331   3
   1  10   1 211.989 7.52040  10
   1  10   1 183.023 7.00082   7
  -1 -10   1 164.470 7.11998   6
   1  10   1 199.454 6.93437   8
   1  10   1 195.109 7.26418   5
  -1 -10   1 190.330 7.37083   3
   1  10   1 184.828 7.20298  12
   2  10  -1 0.12194 0.28900   8
   2 -10   1 0.15894 0.30943   5
  -2  10   1 -0.0477 0.31284   8
  -2  10   1 -0.0008 0.35636  10
   2 -10   1 0.26155 0.47373   3
   2  10  -1 0.32635 0.42414   5
  -2  10   1 0.28427 0.39847  13
  -2 -10  -1 0.92576 0.46100  11
   2  10  -1 -0.4513 0.26292   9
  -2 -10  -1 -0.0525 0.36588   6
  -2  10   1 0.17177 0.41067  12
   2  10  -1 0.89295 0.42971   7
  -2  10   1 0.78995 0.36390   7
   2  10  -1 0.07469 0.39037  12
  -2 -10  -1 -0.1194 0.39685   3
  -2  10   1 -0.0384 0.28731   9
   2 -10  -1 -0.5400 0.42065   3
   2  10   1 -0.3384 0.33730   7
  -2  10  -1 -0.0021 0.30587   8
  -2  10  -1 0.05027 0.47555   5
   2  10   1 0.01659 0.39579   5
   2  10   1 0.03663 0.43439  10
  -2  10  -1 0.37868 0.36148   7
  -2 -10   1 -0.1156 0.38185   4
   2 -10  -1 -0.0037 0.32535   5
   2  10   1 0.15137 0.43497  12
  -2  10  -1 0.13159 0.31004   9
  -2  10  -1 0.54324 0.43619  13
  -2  10  -1 0.06242 0.36263  10
  -2 -10   1 1.11463 0.47235  11
   2  10   1 0.22671 0.31610   8
  -2 -10   1 -0.1415 0.37568   3
   2  10   1 0.09672 0.30987   9
  -2 -10   1 -0.3185 0.37600   6
  -2  10  -1 0.02327 0.39472  12
  -3  10   1 165.970 6.13679   9
  -3 -10  -1 158.636 6.50039   4
  -3  10   1 164.859 6.47129  13
  -3  10   1 158.115 6.26380   7
   3  10  -1 167.699 6.56484  12
  -3  10   1 173.541 6.21918   8
   3 -10   1 175.404 6.31670   5
   3  10  -1 169.387 6.13496   8
   3  10  -1 168.497 6.44462   7
   3  10  -1 169.204 6.24702  10
  -3 -10  -1 163.872 6.32262   6
  -3  10   1 165.088 6.36927  10
  -3  10   1 167.799 6.50871   5
  -3  10   1 169.718 6.48054  12
  -3 -10  -1 165.052 6.45709  11
   3  10  -1 170.314 6.53239   5
   3 -10   1 164.028 6.86403   3
  -3 -10  -1 163.532 6.49229   3
   3  10  -1 165.606 6.13293   9
   3  10   1 163.709 6.43475  12
   3  10   1 168.275 6.14194   9
   3  10   1 169.434 6.52674   5
   3 -10  -1 150.728 5.99677   9
   3  10   1 177.086 6.17549   8
  -3 -10   1 162.843 6.47147  11
  -3  10  -1 177.335 6.53987   5
  -3  10  -1 163.633 6.35114  10
  -3  10  -1 162.645 6.18918   8
  -3  10  -1 166.255 6.51071  13
  -3  10  -1 167.025 6.50369  12
  -3  10  -1 163.182 6.29832   7
  -3  10  -1 162.708 6.14757   9
  -3 -10   1 162.868 6.56832   4
   3 -10  -1 171.557 6.37792   5
   3  10   1 155.089 6.22610   7
   3  10   1 171.293 6.28467  10
  -3 -10   1 169.752 6.35124   6
  -3 -10   1 159.117 6.44212   3
   4  10  -1 7.01577 0.90712   5
   4 -10   1 8.35682 1.23166   3
  -4  10   1 9.87694 0.87956   7
   4  10  -1 8.06271 0.85308   7
   4 -10   1 9.85253 0.91279   5
   4  10  -1 9.13109 0.76792  10
  -4 -10  -1 8.65681 1.00615   4
   4  10  -1 9.49344 1.43776  12
  -4  10   1 9.88595 0.92847  12
  -4  10   1 9.70164 0.92764  10
   4 -10   1 7.76258 0.64225   9
  -4  10   1 9.06859 0.76328   8
  -4 -10  -1 10.0099 0.96707   6
  -4  10   1 9.07878 0.68580   9
  -4 -10  -1 8.79459 1.01628  11
   4  10  -1 8.95351 0.71790   8
   4  10  -1 8.68822 0.72015   9
  -4  10   1 8.77207 0.95906  13
  -4 -10  -1 8.47681 0.88609   3
  -4  10   1 9.34420 1.00318   5
   4 -10  -1 8.32651 1.18877   3
   4  10   1 8.95303 0.85272   7
   4  10   1 10.1591 1.01840   5
  -4  10  -1 8.84837 0.75541   8
  -4  10  -1 8.89250 0.91285  10
  -4  10  -1 9.45486 1.02851  13
  -4 -10   1 8.40423 0.92346   6
  -4  10  -1 8.69123 0.88418   7
  -4 -10   1 8.61020 1.01844   4
   4  10   1 9.43031 0.75110   8
   4  10   1 9.08362 0.82305  10
  -4  10  -1 7.60242 0.95432   5
  -4  10  -1 8.61755 0.93616  12
   4  10   1 7.63561 1.07157   9
   4 -10  -1 9.03466 0.92707   5
   4  10   1 9.82398 0.94677  12
  -4  10  -1 9.51886 0.72279   9
   4 -10  -1 9.49926 0.80553   9
   4 -10  -1 9.30531 0.90978  12
  -4 -10   1 7.91830 0.81764   3
  -4 -10   1 9.11046 1.04908  11
   5  10  -1 89.1768 3.67682  12
  -5  10   1 86.0452 3.66405   5
  -5  10   1 81.2910 3.64164  12
   5  10  -1 88.3412 3.36316   8
  -5  10   1 83.3755 3.29661   9
  -5 -10  -1 90.1802 3.78650  11
  -5  10   1 86.7801 3.85394  13
   5  10  -1 86.6293 3.43658  10
  -5  10   1 85.4716 3.62321  10
   5 -10   1 81.0478 3.32304   9
  -5 -10  -1 86.7424 3.62017   6
   5 -10   1 86.9609 3.71491   5
  -5  10   1 84.0793 3.52373   7
   5  10  -1 84.7820 3.35397   9
   5 -10   1 83.3632 4.15890   3
  -5 -10  -1 82.9542 3.57354   3
   5 -10   1 82.8206 3.67924  12
  -5 -10  -1 84.6173 3.81910   4
  -5 -10   1 86.2034 3.50237   3
  -5 -10   1 89.0915 3.64951   6
  -5  10  -1 84.0272 3.67514   5
   5  10   1 89.7588 3.38640   9
   5  10   1 88.7484 3.68801   7
  -5 -10   1 84.9234 3.85863   4
  -5  10  -1 87.4111 3.34106   9
  -5  10  -1 89.2404 3.56703   7
  -5  10  -1 84.5542 3.67941  12
  -5  10  -1 86.4150 3.88629  13
   5 -10  -1 80.8161 3.67647  12
   5  10   1 84.9812 3.66159  12
   5 -10  -1 82.1234 4.13246   3
   5 -10  -1 89.8918 3.76339   5
   5 -10  -1 86.3192 3.35613   9
   5  10   1 84.4607 3.47597  10
  -5 -10   1 90.4937 3.82060  11
   5  10   1 89.2986 3.38986   8
  -5  10  -1 89.6602 3.64038  10
   6 -10   1 16.3422 1.32792   5
  -6  10   1 19.2447 1.21968   5
   6 -10   1 18.5685 1.69707   3
   6  10  -1 17.3164 1.22744  12
  -6  10   1 18.2046 1.42425   7
   6  10  -1 17.5220 1.01346   9
   6  10  -1 17.0873 1.01242  10
  -6 -10  -1 16.2980 1.06883   3
  -6  10   1 15.4897 1.19992  10
   6 -10   1 17.8345 1.37307  12
   6  10  -1 17.4308 0.99785   8
  -6  10   1 15.7381 1.39135  13
   6 -10   1 17.4089 1.06986   9
  -6  10  -1 17.2537 1.22627  10
  -6 -10   1 22.9009 1.71317   6
  -6 -10   1 18.6766 1.88072   4
   6 -10  -1 16.3861 1.07681   9
   6 -10  -1 17.0040 1.34653   5
   6  10   1 18.2753 1.10698  10
   6 -10  -1 18.5944 1.67290   3
   6  10   1 16.4929 1.24326  12
   6  10   1 17.7686 1.02652   9
  -6  10  -1 16.6613 1.44135  13
   6 -10  -1 16.5524 1.38718  12
  -6  10  -1 19.1301 1.23201   5
   6  10   1 18.3652 1.04162   8
   7  10  -1 40.8843 1.81487   9
  -7 -10  -1 43.6689 2.31633  11
  -7 -10  -1 38.8134 2.30006   4
   7 -10   1 35.5232 2.51969   3
  -7  10   1 39.9542 1.81601   5
   7  10  -1 44.3411 2.10355  12
   7  10  -1 38.7448 1.78086   8
  -7  10   1 40.8596 2.53827  13
  -7 -10  -1 41.7021 2.10887   6
   7 -10   1 42.0883 2.31511  12
   7  10  -1 40.5637 1.80195  10
  -7  10   1 41.8243 1.96640   7
  -7  10   1 41.3084 2.06725  10
  -7  10  -1 38.6283 1.96369   7
  -7  10  -1 42.2816 2.08118  10
  -7  10  -1 46.7819 2.62923  13
   7 -10  -1 42.9357 2.32798  12
  -7 -10   1 38.7620 2.30027   4
   7  10   1 41.4319 1.88711  10
  -7  10  -1 39.7387 1.89544   5
   7  10   1 44.2162 2.13475  12
   7  10   1 44.2464 1.87302   8
   7 -10  -1 35.6520 2.51754   3
  -7 -10   1 42.9737 2.31274  11
  -7 -10   1 40.7303 2.11087   6
   7  10   1 42.5200 1.83559   9
  -8 -10  -1 3.91912 0.79505  11
   8  10  -1 4.95805 0.55185   8
   8 -10   1 5.80221 0.71479   9
   8 -10   1 5.36936 0.94141  12
   8 -10   1 3.88541 0.99979   3
   8  10  -1 5.23293 0.73961  12
   8  10  -1 6.03165 0.56461   9
  -8 -10  -1 4.76824 0.71777   6
  -8 -10  -1 5.67157 0.97956   4
  -8  10   1 5.10589 0.62250   7
   8 -10   1 5.13993 0.86146   5
   8 -10  -1 5.15063 0.68470   9
   8 -10  -1 4.39217 0.90418  12
  -8 -10   1 4.84565 0.78370   6
  -8  10  -1 4.66412 0.64612   7
   8  10   1 6.08996 0.61563   9
  -8 -10   1 4.54222 0.88388  11
  -8  10  -1 2.82305 0.59269  10
   8 -10  -1 4.20213 0.99411   3
   8 -10  -1 4.37407 0.83031   5
   8  10   1 4.84036 0.74858  12
  -8  10  -1 3.90968 0.85033  13
   8  10   1 4.15265 0.56698  10
   8  10   1 5.37769 0.57654   8
  -8 -10   1 3.55256 0.77896   4
  -9 -10  -1 36.3460 2.18093   4
   9  10  -1 37.0180 1.67114   9
   9  10  -1 34.9330 1.59012   8
   9 -10   1 35.4438 2.12631   5
   9 -10   1 38.5009 3.24873   3
  -9 -10  -1 36.2436 2.13299  11
  -9 -10  -1 35.8770 1.89492   6
   9  10  -1 40.0821 1.92305  12
   9 -10   1 36.6945 2.20957  12
   9 -10   1 35.6465 1.80377   9
   9  10   1 35.6988 1.65751   8
  -9 -10   1 37.0575 2.22553   4
  -9  10  -1 39.4215 2.36267  13
   9 -10  -1 36.2721 2.23133  12
  -9 -10   1 38.8709 2.17298  11
  -9  10  -1 33.8872 1.79225   7
  -9 -10   1 36.9419 1.93474   6
   9 -10  -1 35.8487 2.17005   5
   9 -10  -1 37.1161 1.82698   9
   9  10   1 40.9916 1.99954  12
   9  10   1 39.9072 1.96591   9
 -10 -10  -1 6.59674 1.00714  11
 -10 -10  -1 7.74163 1.06152   4
  10  10  -1 5.03494 0.67725  12
  10 -10   1 7.07786 1.05600   5
  10 -10   1 5.25507 0.69646   9
 -10 -10  -1 6.38219 0.75430   6
  10 -10   1 5.64550 0.93479  12
  10 -10   1 5.37690 0.99188   3
 -10 -10   1 6.60380 0.76290   6
  10 -10  -1 4.89905 0.93386  12
  10 -10  -1 5.39277 0.68262   9
 -10 -10   1 5.57985 0.90937   4
  10 -10  -1 4.94745 1.06571   5
  10  10   1 7.21637 0.66391   9
  10  10   1 6.06115 0.73737  12
 -10 -10   1 5.21059 0.84230  11
  11  10  -1 48.5759 2.09042   9
  11 -10   1 50.8262 2.23392   9
 -11 -10  -1 50.7499 2.24522   6
 -11 -10  -1 52.8474 2.55416  11
 -11 -10  -1 52.6073 2.68244   4
  11  10  -1 49.0689 2.28987  12
 -11 -10   1 52.4929 2.66144   4
  11 -10  -1 50.8865 2.86890  12
  11  10   1 53.3941 2.14933   9
 -11 -10   1 53.4156 2.55960  11
  11 -10  -1 52.9139 2.25687   9
  11  10   1 51.7592 2.67680  12
 -11 -10   1 52.8269 2.29814   6
 -12 -10  -1 15.5653 1.25542   4
 -12 -10  -1 17.2933 1.19841  11
  12 -10   1 14.5283 1.23306  12
  12  10  -1 12.3629 1.08507  12
 -12 -10  -1 13.3409 0.83278   6
  12 -10   1 14.8359 0.89784   9
  12 -10  -1 13.3223 1.18575  12
 -12 -10   1 14.6743 1.14267  11
  12  10   1 12.7377 0.98321  12
 -12 -10   1 12.8703 0.84215   6
 -12 -10   1 15.9209 1.25737   4
  12 -10  -1 14.5929 0.90133   9
  12  10   1 13.7951 0.80557   9
  13 -10   1 25.6238 1.20641   9
 -13 -10  -1 28.6397 1.61205   4
 -13 -10  -1 27.2789 1.44121  11
 -13 -10   1 26.1783 1.42286  11
  13 -10  -1 26.6330 1.22516   9
 -13 -10   1 28.3945 1.59188   4
 -14 -10  -1 6.21145 0.73941  11
 -14 -10  -1 6.91064 0.91154   4
 -14  10   1 6.54231 0.66299   2
 -14  10  -1 6.49650 0.65748   2
 -14 -10   1 6.02842 0.60905  11
 -14 -10   1 6.16516 0.80219   4
   0  11   1 0.13998 0.34424   8
   0  11  -1 0.22610 0.38511   7
   0  11  -1 0.28821 0.45241  12
   0 -11  -1 0.32030 0.49665   3
   0  11  -1 0.11598 0.34800   9
   0 -11   1 -0.7679 0.46625  11
   0  11   1 -0.1109 0.43314  12
   0  11  -1 0.12743 0.48165   5
   0 -11  -1 -0.2628 0.37390   6
   0  11   1 0.44749 0.52971   5
   0  11   1 0.00860 0.37050  10
   0 -11  -1 -0.3757 0.33819   4
   0 -11   1 0.07478 0.42110   6
   0  11   1 0.25776 0.37509   7
   0  11  -1 0.47865 0.36804   8
   0  11  -1 -0.2996 0.35200  10
   0  11   1 -0.0300 0.32894   9
   0 -11   1 0.47676 0.50373   3
  -1 -11  -1 12.1512 1.13578  11
   1  11  -1 10.6945 1.05751  12
   1  11  -1 9.38106 0.81554   9
   1  11  -1 10.1353 0.89908   7
   1 -11   1 9.02058 1.19537   3
   1 -11   1 10.2563 0.89855   6
  -1  11   1 9.84600 1.12085   5
  -1  11   1 9.61412 0.91520   7
  -1  11   1 10.7329 1.00699  10
  -1 -11  -1 6.65355 0.98269   4
  -1 -11  -1 10.6060 0.96428   6
  -1  11   1 11.0747 1.09228  12
  -1 -11  -1 10.3063 1.12485   3
   1  11  -1 9.95784 0.83631   8
  -1  11   1 10.5384 0.87768   8
  -1  11   1 10.4951 0.83135   9
   1  11  -1 10.5495 0.94202  10
   1  11   1 10.5673 0.91184   7
   1 -11  -1 10.6043 0.93696   6
  -1  11  -1 11.9028 0.87047   9
  -1  11  -1 9.92326 0.96671  10
   1  11   1 10.5836 1.08040  12
  -1 -11   1 7.86765 0.90246   6
   1  11   1 9.97798 0.85533   8
  -1  11  -1 8.76637 0.89913   7
   1  11   1 10.9172 0.95898  10
  -1 -11   1 9.61064 1.10410   3
  -1  11  -1 11.1013 0.87999   8
   1 -11  -1 9.26167 1.15847   3
   1  11   1 8.81761 0.79805   9
  -1  11  -1 12.4727 1.14316  12
  -1 -11   1 8.86898 1.03044  11
   1  11   1 9.28274 1.10496   5
  -1 -11   1 11.2940 1.07817   4
  -1  11  -1 9.94908 1.11189   5
   2 -11   1 6.88760 0.79747   6
  -2  11   1 9.30119 0.74780   9
   2  11  -1 6.72392 0.72720   8
  -2 -11  -1 5.47388 0.91943   3
  -2  11   1 5.45797 0.90864   5
   2 -11   1 4.75497 0.92783   3
  -2  11   1 9.73619 0.96176  10
  -2  11   1 7.50931 0.77695   8
   2 -11   1 5.89279 0.53390   5
   2  11  -1 5.35215 0.88021   5
   2  11  -1 10.1200 0.88456  10
  -2  11   1 9.35691 0.87636   7
   2  11  -1 7.37780 0.83106   7
  -2 -11  -1 7.50527 0.98003  11
  -2 -11  -1 6.39227 0.88710   4
   2  11  -1 9.55686 0.77590   9
  -2 -11  -1 8.33894 0.89594   6
   2 -11  -1 7.38267 0.80634   6
  -2 -11   1 5.84914 0.80461   6
   2  11   1 7.69684 0.85845  10
   2  11   1 10.1280 1.04124  12
   2  11   1 6.70092 1.25858   5
  -2  11  -1 7.00134 0.82862   7
  -2 -11   1 8.86826 0.99109  11
  -2  11  -1 5.08406 0.88923   5
   2  11   1 7.58503 0.76766   8
   2  11   1 7.30580 0.77922   7
  -2  11  -1 9.44128 0.79004   9
  -2  11  -1 8.78157 0.92970  13
  -2  11  -1 7.48298 0.78269   8
  -2 -11   1 5.20175 0.87512   3
   2 -11  -1 7.19108 0.67985   5
  -2 -11   1 6.14827 0.95109   4
  -2  11  -1 9.28221 0.92971  10
   2 -11  -1 6.39699 1.12340   3
  -3  11   1 12.2532 1.09056  10
  -3 -11  -1 15.8131 1.23529   4
  -3  11   1 11.3331 0.85271   9
  -3 -11  -1 14.5977 1.13165   6
   3  11  -1 13.4335 0.93350   8
   3  11  -1 11.6998 0.88470   9
   3  11  -1 11.2655 1.10998  12
   3  11  -1 10.0265 0.93431  10
  -3  11   1 14.7923 1.25854   5
  -3 -11  -1 15.6452 1.19746   3
   3  11  -1 13.1346 1.01368   7
  -3  11   1 13.9038 0.97636   8
   3 -11   1 16.2944 1.53019   3
   3 -11   1 14.7712 0.95657   5
  -3  11   1 14.7045 1.08016   7
  -3 -11  -1 12.3762 1.14892  11
  -3  11   1 11.2651 1.11314  12
   3 -11  -1 14.2607 1.02932   5
  -3 -11   1 11.6614 1.14937  11
  -3  11  -1 12.5366 0.95485   8
  -3  11  -1 9.43355 1.07673  13
  -3  11  -1 12.5157 1.10070  10
   3  11   1 14.2269 1.00447   7
  -3 -11   1 14.2641 1.11643   6
   3  11   1 14.6773 1.56400   5
  -3  11  -1 11.1874 1.13826  12
  -3  11  -1 12.5382 0.89879   9
  -3 -11   1 15.3077 1.26803   4
   3 -11  -1 12.2679 0.99657   6
  -3  11  -1 14.6484 1.26617   5
   3  11   1 10.5500 1.09957  12
   3 -11  -1 15.5620 1.50812   3
   3  11   1 14.4995 0.96419   8
   3  11   1 12.8904 1.01643  10
   3  11   1 12.0336 0.89970   9
  -3  11  -1 12.5341 1.03716   7
  -4  11   1 20.1459 1.34509  10
   4  11  -1 18.2689 1.10002   8
  -4  11   1 20.7105 1.92981   7
   4 -11   1 16.4402 1.20262   5
  -4 -11  -1 20.3646 1.45075  11
  -4  11   1 15.7212 1.34853   5
   4  11  -1 21.4422 1.42329  12
   4 -11   1 13.8669 1.55018   3
  -4 -11  -1 15.4172 1.24782   3
  -4  11   1 21.1382 1.41504  13
  -4  11   1 20.3438 1.06347   9
   4  11  -1 20.1808 1.12526   9
   4  11  -1 20.4933 1.20382  10
   4  11  -1 17.4588 1.18723   7
  -4 -11  -1 18.2857 1.61075   6
  -4  11   1 23.3662 1.41495  12
  -4  11   1 17.8057 1.12878   8
  -4  11  -1 17.0935 1.14957   8
   4  11   1 15.8922 1.13789   7
  -4 -11   1 19.6564 1.67890   6
  -4  11  -1 20.2150 1.35947  10
  -4  11  -1 21.1109 1.41421  12
  -4 -11   1 22.6606 1.49750  11
  -4  11  -1 17.1804 1.38129   5
   4  11   1 20.2864 1.11857   9
  -4 -11   1 14.6271 1.18080   3
   4  11   1 18.8006 1.21900  10
   4 -11  -1 15.6296 1.64465   3
   4 -11  -1 17.9101 1.28374   5
  -4  11  -1 23.2657 1.49638  13
  -4  11  -1 20.0395 1.10093   9
   4  11   1 17.5111 1.43079   5
  -4  11  -1 17.4551 1.49746   7
  -4 -11   1 14.4113 1.36124   4
   4  11   1 21.0678 1.42364  12
   4  11   1 18.7321 1.12967   8
  -5  11   1 15.7334 1.22750  10
  -5  11   1 16.7812 1.17147   7
   5  11  -1 17.6769 1.29904   7
  -5  11   1 16.6440 1.27571   5
  -5  11   1 15.5933 0.91219   9
   5  11  -1 16.7291 1.02381   8
   5 -11   1 17.0625 1.64966   3
  -5 -11  -1 16.2080 1.24742   6
   5 -11   1 17.1652 1.23172   5
   5  11  -1 16.6953 1.27469  12
   5  11  -1 16.2661 1.06383  10
   5  11  -1 17.5960 1.03788   9
  -5  11   1 15.8402 1.32632  13
  -5 -11  -1 17.1738 1.38156  11
  -5 -11  -1 18.5151 1.41761   4
   5  11   1 14.6751 1.03137   8
  -5 -11   1 15.5391 1.05335   3
  -5 -11   1 16.8568 1.28430   6
  -5 -11   1 16.4115 1.39081  11
  -5  11  -1 17.6887 1.28989   5
  -5  11  -1 16.2907 0.94971   9
   5 -11  -1 17.4463 1.28237   5
   5  11   1 16.3061 1.08547   7
  -5 -11   1 16.3130 1.42334   4
  -5  11  -1 13.2685 1.17786  12
  -5  11  -1 15.3195 1.16837   7
  -5  11  -1 15.0038 1.21738  10
   5 -11  -1 16.8741 1.65601   3
   5  11   1 14.0517 1.15919  10
   5  11   1 16.4080 1.29009  12
  -5  11  -1 14.6373 1.35769  13
   5 -11  -1 15.0250 0.90790   9
   5  11   1 15.5079 1.00218   9
  -6  11   1 5.74842 0.76531   5
  -6  11   1 4.84822 0.71341   7
  -6 -11  -1 6.11898 0.95495   4
  -6 -11  -1 5.38144 0.90669  11
   6 -11   1 5.08826 0.81620   5
   6  11  -1 4.41231 0.61531   9
  -6  11   1 4.26963 0.69111  10
   6  11  -1 4.32904 0.57768  10
  -6 -11  -1 6.07366 0.66325   3
  -6 -11  -1 5.61860 0.84321   6
   6  11  -1 2.71864 0.66011  12
   6 -11   1 6.35077 1.22608   3
   6  11  -1 4.57990 0.58066   8
   6 -11   1 4.98288 0.57370   9
   6  11   1 4.34388 0.57317   8
  -6 -11   1 3.19519 0.78191  11
  -6  11  -1 3.98151 0.74011  10
   6 -11  -1 5.27620 0.82405   5
   6 -11  -1 3.80831 0.76222  12
   6  11   1 3.99596 0.63931  10
   6 -11  -1 6.46930 1.19689   3
  -6  11  -1 5.05614 0.74150   5
  -6 -11   1 5.67027 0.85645   6
  -6  11  -1 2.87444 1.01034  13
   6  11   1 7.07849 0.78708   7
  -6  11  -1 4.54381 0.67684   7
   6  11   1 3.67773 0.57212   9
  -6 -11   1 6.24605 1.00051   4
   6  11   1 3.78207 0.72781  12
  -7 -11  -1 5.55287 0.86415  11
   7 -11   1 8.16783 1.29910   3
  -7 -11  -1 7.62444 0.90018   6
  -7  11   1 7.12687 0.76724   7
   7  11  -1 7.62210 0.65166  10
   7 -11   1 7.41522 0.96442   5
   7 -11   1 6.48412 0.97053  12
   7  11  -1 6.38179 0.66971   9
   7  11  -1 7.67306 0.68607   8
   7 -11   1 7.63008 0.70496   9
  -7  11   1 6.64729 0.84099  10
   7  11  -1 6.59718 0.88202  12
  -7 -11  -1 8.75289 1.08853   4
  -7  11   1 8.46936 0.67351   5
   7 -11  -1 7.59785 1.02398   5
   7  11   1 6.95242 0.68888  10
  -7  11  -1 6.22611 0.81172  10
   7 -11  -1 6.01556 0.92849  12
  -7 -11   1 7.28927 0.88643   6
   7 -11  -1 8.46902 1.26715   3
  -7 -11   1 4.70697 0.87237  11
  -7  11  -1 7.76520 0.74292   5
   7  11   1 6.47004 0.89003  12
   7 -11  -1 6.85634 0.70857   9
   7  11   1 6.97971 0.70420   8
  -7 -11   1 8.31543 1.10814   4
  -7  11  -1 7.70552 1.12460  13
   7  11   1 7.47175 0.70538   9
  -7  11  -1 8.43063 0.87113   7
   8  11  -1 12.5728 1.04420  12
  -8 -11  -1 8.29515 1.16762   4
   8 -11   1 9.99102 1.16544  12
  -8 -11  -1 8.99432 1.00562   6
   8  11  -1 12.0711 0.81921   9
   8  11  -1 9.92847 0.73042   8
   8 -11   1 9.21960 1.09222   5
   8 -11   1 7.36073 1.40405   3
  -8  11   1 8.45924 0.88179   7
   8 -11   1 10.1860 0.79924   9
  -8 -11  -1 11.4391 1.19717  11
  -8  11  -1 9.46396 0.90478   7
  -8 -11   1 10.0015 1.21831  11
   8 -11  -1 8.27337 1.05499   5
  -8 -11   1 8.97999 0.99623   6
  -8  11  -1 10.3430 1.27840  13
  -8 -11   1 7.72695 1.11374   4
   8 -11  -1 9.99931 1.14517  12
   8  11   1 10.7029 0.80089   9
   8 -11  -1 8.63586 0.84599   9
   8 -11  -1 8.78061 1.40603   3
   8  11   1 8.59703 0.76754   8
   8  11   1 10.4494 1.02025  12
  -9  11   1 11.5583 0.77337   7
   9 -11   1 11.4282 1.15122   5
  -9 -11  -1 11.9459 1.03383   6
   9 -11   1 10.3934 1.27933   3
   9  11  -1 11.2632 0.77845   8
   9 -11   1 10.8376 0.83381   9
  -9 -11  -1 10.1661 1.22505   4
   9 -11   1 12.7213 1.24022  12
  -9 -11  -1 11.9092 1.21243  11
   9  11  -1 12.6132 0.84368   9
   9  11  -1 12.7237 1.01389  12
   9  11   1 12.9610 1.06199  12
  -9 -11   1 11.3452 1.20507  11
   9 -11  -1 12.6438 0.90249   9
   9  11   1 12.3476 0.83099   8
  -9 -11   1 10.8549 1.24158   4
   9 -11  -1 11.4437 1.26749   3
   9  11   1 12.6345 0.84653   9
  -9 -11   1 10.3651 1.01185   6
   9 -11  -1 11.2603 1.17512  12
  -9  11  -1 12.9857 0.84600   7
   9 -11  -1 10.0440 1.13395   5
  10 -11   1 14.1421 1.29196  12
  10  11  -1 14.3522 0.85966   9
 -10 -11  -1 13.0144 1.00353   6
 -10 -11  -1 15.8923 1.28242  11
  10 -11   1 12.4353 1.38377   3
  10 -11   1 14.6857 0.91098   9
  10  11  -1 15.0392 1.02990  12
 -10 -11  -1 12.4632 1.24857   4
  10 -11  -1 11.7025 1.28063   3
  10  11   1 14.2616 1.06037  12
  10 -11  -1 11.2333 1.46956  12
  10 -11  -1 14.0588 0.93683   9
 -10 -11   1 15.0594 1.25149  11
  10  11   1 14.1656 0.96777   9
 -10 -11   1 13.0665 1.25618   4
 -10 -11   1 12.0178 1.00747   6
 -11 -11  -1 5.27811 0.79854  11
  11  11  -1 4.78042 0.63286  12
 -11 -11  -1 6.05728 0.77296   6
  11  11  -1 5.15131 0.56960   9
 -11 -11  -1 5.05965 0.81091   4
  11 -11  -1 5.15349 0.58025   9
  11 -11  -1 4.83387 0.79672  12
 -11 -11   1 5.67527 0.64706   6
 -11 -11   1 4.54308 0.77365   4
  11  11   1 4.75419 0.50614   9
  11  11   1 4.37279 0.64843  12
 -11 -11   1 3.72427 0.70137  11
 -12 -11  -1 15.0574 1.08837  11
 -12 -11  -1 14.6434 1.15659   4
  12 -11   1 12.9333 0.74720   9
 -12 -11  -1 12.7025 0.77688   6
 -12 -11   1 15.4770 1.17564   4
  12 -11  -1 12.9605 0.74878   9
  12  11   1 12.0184 0.77086   9
 -12 -11   1 15.3840 1.09405  11
 -12 -11   1 15.2275 0.80774   6
 -13 -11  -1 0.34194 0.38477  11
 -13 -11  -1 -0.2443 0.38226   4
 -13  11   1 -0.1806 0.28976   2
 -13 -11   1 0.07943 0.34357  11
 -13 -11   1 -0.0055 0.37614   4
   0  12  -1 12.7473 1.28416   7
   0  12   1 10.7110 1.25482   5
   0  12  -1 12.3510 1.28620   5
   0  12  -1 12.6057 1.23025  12
   0  12   1 11.6224 1.10606  10
   0 -12   1 12.2366 1.34523   3
   0  12   1 12.9470 0.95527   9
   0 -12  -1 10.4127 1.01975   6
   0  12  -1 11.7992 0.96968   8
   0 -12   1 11.5349 1.14535   4
   0  12   1 11.8611 1.21340  12
   0 -12  -1 12.3816 1.35522   3
   0  12   1 12.0915 0.97720   8
   0 -12   1 14.0115 1.15288  11
   0  12  -1 11.7928 0.96438   9
   0 -12  -1 11.6848 1.14300   4
   0  12  -1 13.9144 1.12080  10
  -1  12   1 30.8562 1.71448   7
   1  12  -1 31.1353 1.91334  12
   1  12  -1 32.3872 1.70022   7
   1  12  -1 30.1441 1.92587   5
   1  12  -1 32.3374 1.60972   8
  -1 -12  -1 29.0676 1.78293   4
  -1 -12  -1 26.8752 1.68604  11
  -1  12   1 28.9733 1.86752  12
  -1  12   1 31.2278 1.79439  10
   1  12  -1 31.6881 1.73236  10
  -1  12   1 29.9874 1.54687   9
  -1  12   1 30.0032 1.61073   8
  -1 -12  -1 29.9669 1.95045   3
   1  12  -1 31.6246 1.58939   9
   1 -12   1 30.9227 2.07820   3
  -1  12   1 31.6403 1.98085   5
   1 -12   1 30.9536 1.63105   6
  -1  12  -1 31.7508 1.58683   9
   1  12   1 29.6062 1.55679   9
   1 -12  -1 30.0387 1.78974   4
   1  12   1 31.0247 1.74415  10
  -1  12  -1 29.7366 1.90722  12
  -1  12  -1 30.1705 1.94423   5
   1  12   1 31.0688 1.91215  12
  -1 -12   1 27.5973 1.71039  11
  -1 -12   1 30.0659 1.98679   3
  -1  12  -1 29.4964 1.97482   7
  -1  12  -1 30.4427 1.76226  10
   1  12   1 32.0697 1.98541   5
  -1  12  -1 31.4642 1.62232   8
  -1 -12   1 30.9970 1.89307   4
   1 -12  -1 27.6578 1.57132   6
   1  12   1 35.4338 2.05924   7
  -1 -12   1 36.4269 2.48884   6
   1  12   1 31.5236 1.62386   8
   1 -12  -1 32.4935 2.11856   3
   2  12  -1 15.1985 1.38251   5
  -2 -12  -1 14.6941 1.30479   3
  -2  12   1 14.0848 1.26893  12
  -2 -12  -1 15.4343 1.24836  11
   2  12  -1 15.5700 1.36182   7
  -2  12   1 14.8894 1.15567   7
  -2 -12  -1 15.0530 1.19211   6
   2  12  -1 16.6202 1.07275   9
   2 -12   1 14.1241 1.51336   3
  -2  12   1 16.4139 1.44269   5
   2 -12   1 12.3043 1.00397   6
   2  12  -1 14.7412 1.31408  12
  -2  12   1 14.0638 1.21234  10
   2  12  -1 16.8013 1.07015   8
  -2 -12  -1 12.8507 1.78356   4
  -2  12   1 14.8098 1.06879   8
  -2  12   1 14.9115 0.99823   9
   2  12  -1 14.3293 1.14348  10
  -2  12  -1 14.7079 1.31814  12
   2  12   1 14.9068 1.03458   9
  -2  12  -1 14.2508 1.06788   8
   2  12   1 14.8797 1.38878   5
   2  12   1 16.0008 1.06852   8
  -2 -12   1 15.6507 1.31315   3
   2 -12  -1 13.8820 1.46758   3
   2 -12  -1 11.7318 1.03283   6
  -2 -12   1 15.8475 1.25989  11
  -2 -12   1 14.3411 1.32457   4
   2  12   1 13.7020 1.29224  12
   2  12   1 14.5032 1.15267  10
  -2  12  -1 14.6712 1.36888   5
  -2  12  -1 15.8813 1.19382   7
  -2 -12   1 14.6110 1.16970   6
  -2  12  -1 16.1440 1.03484   9
  -2  12  -1 13.6538 1.19062  10
   3  12  -1 18.7207 1.54866   5
   3  12  -1 19.1628 1.46519  12
  -3  12   1 20.3473 1.55182   5
   3  12  -1 19.8388 1.45064   9
   3 -12   1 18.4465 1.74548   3
  -3  12   1 20.6395 1.33358   7
  -3 -12  -1 18.6505 1.43148   3
   3  12  -1 19.9814 1.19050   8
  -3 -12  -1 20.1806 1.36635   6
  -3  12   1 19.5130 1.43813  12
  -3 -12  -1 19.8347 1.47512   4
   3  12  -1 20.0647 1.30149  10
  -3  12   1 18.4395 1.21170   8
  -3  12   1 18.7150 1.37635  10
  -3  12   1 18.9186 1.11940   9
  -3 -12  -1 20.8896 1.45195  11
  -3 -12   1 20.8596 1.45728  11
   3 -12  -1 17.1822 1.66040   3
   3  12   1 17.0000 1.49704   5
   3  12   1 17.5815 1.22579   7
  -3 -12   1 20.2070 1.36892   6
  -3  12  -1 19.5194 1.53076   5
   3 -12  -1 18.4008 1.14435   6
  -3  12  -1 21.1362 1.49578  12
   3  12   1 21.1584 1.50374  12
  -3 -12   1 19.5852 1.50945   4
   3  12   1 21.9612 1.34271  10
   3  12   1 20.0429 1.21323   8
  -3  12  -1 18.5702 1.32126   7
  -3  12  -1 17.5610 1.34345  13
  -3  12  -1 20.8009 1.24705   8
  -3  12  -1 19.8573 1.39672   9
  -3  12  -1 20.8966 1.40943  10
  -3 -12   1 18.5070 1.34069   3
   3 -12  -1 20.3105 1.13111   5
  -4  12   1 16.0298 1.33232   5
  -4 -12  -1 15.5198 1.19619   3
   4  12  -1 13.5932 1.00356   8
   4 -12   1 15.9973 1.63606   3
   4  12  -1 13.6676 1.03519   7
  -4 -12  -1 15.5397 1.31152   4
   4  12  -1 15.2097 1.51083   9
  -4  12   1 13.4979 1.33093   9
  -4 -12  -1 13.9460 1.24715  11
   4  12  -1 12.7735 1.23745  12
  -4 -12  -1 14.0923 1.20041   6
  -4  12   1 15.7683 1.16440   7
  -4  12   1 10.4933 1.59948  10
  -4  12   1 12.0898 1.17126  12
  -4 -12   1 13.7539 1.27425  11
  -4 -12   1 17.2475 1.26240   6
  -4  12  -1 13.6073 1.23448  12
  -4  12  -1 11.2026 1.16790  13
   4  12   1 11.8648 1.31971   5
   4  12   1 14.4633 1.02299   8
   4  12   1 14.3554 1.28108  12
  -4  12  -1 15.4858 1.33315   5
  -4  12  -1 14.0924 0.94339   9
  -4  12  -1 15.5904 1.17968   7
   4  12   1 14.9643 1.04860   7
   4 -12  -1 13.2293 1.52534   3
  -4 -12   1 15.3306 1.15033   3
  -4 -12   1 15.4210 1.36902   4
   4 -12  -1 15.6024 1.32161   5
  -4  12  -1 14.7768 1.94863  10
  -4  12  -1 14.6417 1.06586   8
  -5  12   1 70.6080 3.02379   7
  -5  12   1 70.2423 3.15196   5
  -5 -12  -1 68.5900 3.08703   6
   5  12  -1 69.5968 2.93575   7
   5  12  -1 69.1009 2.94228  10
  -5 -12  -1 67.6426 3.00564   3
   5  12  -1 72.5312 2.88789   9
  -5 -12  -1 68.8764 3.29956   4
  -5 -12  -1 69.3441 3.24009  11
  -5  12   1 70.7006 3.16358  10
   5  12  -1 70.2659 3.24155  12
   5 -12   1 68.6471 3.01376   5
   5  12  -1 71.9383 2.88472   8
   5 -12   1 67.2546 3.66601   3
   5 -12  -1 66.0758 3.60767   3
   5  12   1 69.5775 3.00491  10
  -5  12  -1 71.3603 3.19211   5
  -5 -12   1 65.4899 2.87045   3
   5 -12  -1 70.1110 3.10386   5
  -5  12  -1 66.6844 3.25343  13
   5  12   1 70.2373 3.24916  12
  -5  12  -1 67.4171 3.12909  10
  -5  12  -1 68.2840 2.77004   9
   5  12   1 69.0040 2.92891   7
  -5 -12   1 69.6107 3.34529   4
   5  12   1 70.1650 2.88006   9
  -5 -12   1 71.0714 3.25616  11
   5  12   1 70.2661 2.91316   8
  -5  12  -1 68.0810 3.02916   7
  -5 -12   1 71.7655 3.13633   6
   6 -12   1 15.1768 1.57316   3
  -6 -12  -1 12.9742 1.26874  11
  -6 -12  -1 14.2090 1.31293   4
   6  12  -1 13.1610 0.95506  10
   6  12  -1 13.0640 0.94488   9
  -6 -12  -1 13.1090 1.20168   6
  -6 -12  -1 13.2651 0.85415   3
  -6  12   1 12.5566 1.14958  10
   6  12  -1 12.5103 1.19626  12
  -6  12   1 14.5187 1.05879   5
   6 -12   1 14.3700 1.12874   5
   6  12  -1 12.4649 0.91762   8
  -6  12   1 15.1947 1.09336   7
  -6 -12   1 13.8609 1.19367   6
   6  12   1 13.4550 1.00120  10
   6 -12  -1 15.2645 1.57180   3
  -6  12  -1 15.0541 1.13239   5
   6 -12  -1 13.5182 1.16801   5
   6  12   1 12.5698 1.16137  12
  -6 -12   1 11.7421 1.25556  11
   6  12   1 13.4390 0.96388   8
  -6  12  -1 11.4486 1.23512  13
  -6  12  -1 14.8430 1.12081   7
   6  12   1 14.6913 0.95157   7
   6  12   1 13.3828 0.96428   9
  -6 -12   1 14.9215 1.36720   4
  -6  12  -1 12.4549 1.12673  10
  -7  12   1 192.291 8.83820  10
   7  12  -1 215.473 7.68229   8
   7  12  -1 218.660 7.70902   9
   7 -12   1 205.166 8.00872   5
   7  12  -1 210.745 8.04003  12
   7  12   1 211.841 7.70974   9
   7  12   1 217.298 8.10061  12
   7  12   1 208.128 7.71699   8
   7 -12  -1 191.032 7.55646   9
   7 -12  -1 217.670 8.10579   5
  -7  12  -1 213.887 8.66194  10
   8 -12   1 14.7331 1.43972   5
   8 -12   1 14.6283 1.49348   3
  -8 -12  -1 15.4212 1.15576   6
   8  12  -1 14.8840 1.26299   8
  -8 -12  -1 13.7547 1.26971  11
  -8 -12  -1 15.5755 1.35573   4
  -8  12   1 14.5944 0.97614   7
   8  12  -1 11.5780 1.08116  12
   8  12  -1 12.8493 0.90376   9
  -8 -12   1 13.1085 1.11923   6
  -8 -12   1 17.7494 1.44291   4
  -8 -12   1 11.7192 1.21850  11
   8  12   1 14.3080 0.93839   8
   8  12   1 12.2273 0.89801   9
  -8  12  -1 13.4345 0.97654   7
   8 -12  -1 15.7128 1.49582   3
   8 -12  -1 16.1132 1.89436   5
   8  12   1 11.7726 1.10776  12
  -9 -12  -1 13.0253 1.07526   6
   9  12  -1 12.6871 0.86626   9
  -9  12   1 12.2021 0.80081   7
   9  12  -1 13.8181 1.06149  12
  -9 -12  -1 13.4516 1.22418  11
   9 -12   1 14.0953 1.40064   3
  -9 -12  -1 13.1650 1.24082   4
  -9 -12   1 13.5451 1.21592  11
   9  12   1 14.7619 0.87707   9
   9  12   1 13.2800 1.07156  12
   9 -12  -1 14.6234 1.43842   3
  -9 -12   1 13.3872 1.25615   4
  -9 -12   1 14.7985 1.09646   6
   9 -12  -1 12.2156 0.79098   9
  -9  12  -1 12.8038 0.80396   7
  10  12  -1 8.32059 0.79248  12
  10 -12   1 10.7899 1.21855   3
 -10 -12  -1 10.0451 1.09795   4
  10  12  -1 9.55906 0.67927   9
 -10 -12  -1 8.29509 0.97922  11
 -10 -12  -1 9.89272 0.82322   6
  10 -12  -1 9.76387 1.16996   3
  10  12   1 8.91853 0.83605  12
  10  12   1 7.74034 0.64082   9
 -10 -12   1 8.39955 1.01851   4
 -10 -12   1 9.71924 0.88164   6
 -10 -12   1 9.54650 1.03954  11
  11 -12   1 9.16760 0.98586   3
 -11 -12  -1 9.14138 0.69684   6
 -11 -12  -1 10.7729 1.13072   4
  11  12  -1 7.53151 0.59877   9
 -11 -12  -1 9.51356 1.18169  11
 -11 -12   1 9.24633 0.71516   6
  11  12   1 7.03904 0.76785  12
  11  12   1 8.01976 0.59027   9
 -11 -12   1 11.7264 1.46442   4
 -11 -12   1 7.95849 1.10411  11
 -12 -12  -1 -0.1293 0.35160  11
 -12 -12  -1 0.13959 0.22736   6
 -12 -12  -1 0.07190 0.37885   4
 -12 -12   1 -0.2123 0.36362  11
 -12 -12   1 -0.3835 0.21368   6
 -12 -12   1 0.04693 0.37780   4
 -13  12   1 10.0079 0.74957   2
 -13 -12  -1 11.7897 0.86520   4
 -13 -12  -1 12.6774 0.79585  11
 -13 -12   1 12.8796 0.78005  11
 -13  12  -1 11.4223 0.78493   2
 -13 -12   1 12.0918 0.86286   4
   0  13   1 -0.2180 0.48480  10
   0  13  -1 0.55054 0.70383   5
   0  13  -1 -0.4055 0.35967   8
   0 -13  -1 -0.1092 0.51607   3
   0  13   1 0.17424 0.59168   5
   0 -13   1 0.28288 0.57663   3
   0  13   1 0.35980 0.57550  12
   0  13  -1 -0.2986 0.51326  12
   0  13   1 0.37809 0.43538   8
   0  13   1 1.05378 0.51258   7
   0 -13   1 0.37488 0.46069   6
   0 -13   1 0.63658 0.50668   4
   0  13  -1 0.04943 0.40944   9
   0 -13  -1 -0.8969 0.36588   6
   0  13   1 -0.2291 0.36260   9
   0  13  -1 0.33304 0.45795   7
   0  13  -1 -0.4510 0.40296  10
   0 -13  -1 -0.0765 0.42811   4
   1  13  -1 18.9574 1.24675   8
  -1  13   1 17.4821 1.24042   8
   1  13  -1 18.7924 1.35095  10
   1  13  -1 19.3927 1.23602   9
   1  13  -1 18.3297 1.52883  12
   1  13  -1 20.5467 1.30896   7
  -1 -13  -1 20.8157 1.41218   4
  -1  13   1 20.4175 1.34151   7
  -1 -13  -1 19.9694 1.32285   6
   1 -13   1 20.3688 1.24992   6
   1 -13   1 18.8341 1.69371   3
  -1 -13  -1 19.4186 1.31294  11
  -1 -13  -1 22.3209 1.63286   3
   1 -13   1 20.0905 1.44243   4
  -1  13   1 19.5142 1.52765  12
  -1  13   1 18.4570 1.60201   5
  -1  13   1 17.3617 1.38430  10
   1  13  -1 20.4314 1.60963   5
  -1  13   1 19.2277 1.19065   9
   1  13   1 20.6051 1.61227   5
  -1  13  -1 19.8703 1.27237   8
  -1  13  -1 16.7539 1.49637  12
  -1 -13   1 21.1056 1.32470   6
   1  13   1 17.7938 1.53614  12
   1  13   1 20.6959 1.27858   8
  -1 -13   1 21.4591 1.60509   3
  -1  13  -1 18.7400 1.38286  10
   1 -13  -1 18.7006 1.22467   6
   1 -13  -1 20.6929 1.71781   3
   1 -13  -1 19.5400 1.38856   4
   1  13   1 18.8599 1.36997  10
  -1  13  -1 19.0502 1.22643   9
   1  13   1 18.3391 1.19436   9
  -1  13  -1 20.7111 1.63144   5
  -1 -13   1 20.5409 1.51835   4
  -1 -13   1 18.5329 1.33964  11
   1  13   1 19.9094 1.28380   7
  -1  13  -1 19.5073 1.31729   7
   2  13  -1 76.9765 3.00625   9
   2 -13   1 63.1585 3.50596   3
  -2  13   1 70.3243 3.09237   7
  -2 -13  -1 71.4075 3.12405   6
   2  13  -1 75.1976 3.15636  10
  -2  13   1 78.4078 3.38317  12
  -2 -13  -1 74.5865 3.15358  11
  -2 -13  -1 61.4291 3.20112   4
   2  13  -1 72.4574 3.07294   7
  -2  13   1 74.6334 2.94306   9
   2  13  -1 80.1744 3.46448  12
  -2  13   1 67.5759 3.02869   8
  -2 -13  -1 61.7677 3.26199   3
   2 -13   1 67.0321 2.90518   6
   2  13  -1 70.6586 2.99604   8
   2  13  -1 62.4267 3.36923   5
  -2  13   1 74.9749 3.26591  10
  -2  13   1 65.9739 3.35401   5
   2 -13  -1 63.8954 3.13752   4
  -2  13  -1 74.3110 3.23234  10
   2  13   1 76.0963 3.43011  12
   2 -13  -1 67.4720 2.92604   6
  -2 -13   1 64.5511 3.25839   3
   2  13   1 74.6283 2.97949   9
  -2  13  -1 67.3102 3.38184   5
   2 -13  -1 63.1634 3.55357   3
   2  13   1 69.2232 3.03279   7
  -2 -13   1 72.2716 3.11734   6
  -2  13  -1 71.2369 3.10864   7
   2  13   1 76.5801 3.21374  10
  -2 -13   1 62.3549 3.24090   4
  -2 -13   1 78.2404 3.21967  11
  -2  13  -1 69.7763 3.02473   8
  -2  13  -1 79.2808 3.44286  12
   2  13   1 65.2399 3.40339   5
  -2  13  -1 75.8739 2.97447   9
   2  13   1 70.1215 3.01064   8
  -3  13   1 14.0387 0.93500   9
  -3  13   1 12.4745 1.19173  10
   3 -13   1 13.3130 1.50113   3
   3  13  -1 12.1536 1.01284   7
  -3  13   1 15.2585 1.15641   7
  -3 -13  -1 12.1938 1.13958  11
   3  13  -1 12.2791 1.27433  12
  -3  13   1 12.7733 1.18962  12
  -3  13   1 14.1910 1.36013   5
  -3 -13  -1 14.6668 1.24230   3
   3  13  -1 14.0941 1.09243  10
   3  13  -1 13.5503 1.01783   9
  -3 -13  -1 12.2355 1.19749   4
  -3 -13  -1 13.0303 1.17233   6
   3  13  -1 12.5553 1.39670   5
  -3  13   1 12.0152 1.03079   8
   3  13  -1 13.3365 1.01368   8
  -3  13  -1 11.7009 1.14778  10
  -3 -13   1 15.0932 1.20819   3
   3  13   1 11.3769 1.07597  10
   3  13   1 13.1897 1.31275  12
  -3  13  -1 13.9304 0.95661   9
   3  13   1 13.8484 1.37772   5
   3 -13  -1 10.3460 1.06448   4
   3  13   1 12.4397 1.02315   7
   3  13   1 12.2117 0.97392   9
   3 -13  -1 13.8936 1.01942   6
  -3  13  -1 13.8299 1.31109   5
  -3  13  -1 14.6223 1.13888   7
  -3 -13   1 15.3194 1.31897   4
  -3  13  -1 12.3236 1.03057   8
  -3 -13   1 12.2669 1.19350  11
   3  13   1 14.3839 1.03825   8
  -3 -13   1 13.5936 1.17175   6
   3 -13  -1 13.7342 1.50699   3
  -3  13  -1 11.9466 1.20795  12
  -4  13   1 112.979 5.06858   5
  -4 -13  -1 128.883 5.05723  11
  -4  13   1 128.263 5.10545  12
   4  13  -1 130.191 4.90690  10
   4  13  -1 134.850 4.80475   9
   4  13  -1 124.357 4.81360   7
  -4 -13  -1 114.803 4.96016   3
   4 -13   1 116.683 5.49204   3
   4  13  -1 142.110 5.28284  12
  -4  13   1 122.454 4.63160   9
  -4  13   1 121.453 4.89548   7
  -4 -13  -1 119.776 4.92441   6
  -4 -13  -1 116.219 5.11847   4
   4  13  -1 124.938 4.78388   8
  -4  13   1 130.603 5.10013  10
  -4  13  -1 126.641 5.06357  10
   4  13   1 132.029 5.23023  12
  -4 -13   1 132.968 5.11750  11
  -4 -13   1 109.651 4.83852   3
  -4  13  -1 124.814 4.67007   9
   4 -13  -1 108.232 5.41380   3
  -4  13  -1 126.270 5.10999  12
   4  13   1 121.461 4.80042   8
  -4  13  -1 122.321 4.90742   7
   4  13   1 122.627 4.81616   7
  -4 -13   1 115.362 5.16417   4
  -4  13  -1 115.991 5.11384   5
  -4 -13   1 120.569 4.93337   6
   4  13   1 125.540 4.94445  10
   4  13   1 113.724 5.40976   5
   4  13   1 126.693 4.77897   9
  -5  13   1 11.1592 0.99403   7
   5  13  -1 11.2592 0.91932  10
  -5 -13  -1 10.4653 1.14834   4
   5  13  -1 12.5764 0.93007   9
   5  13  -1 11.2446 1.19176  12
  -5  13   1 12.3534 1.12458   5
  -5 -13  -1 10.0987 1.06863   6
   5  13  -1 12.3982 0.92380   8
  -5  13   1 11.7353 1.09918  10
  -5 -13  -1 11.7191 1.40128  11
   5 -13   1 11.3489 1.47980   3
   5 -13  -1 10.9213 0.89213   5
  -5 -13   1 10.6983 1.22188   4
  -5  13  -1 12.3122 1.02968   7
   5 -13  -1 10.4241 1.38321   3
  -5  13  -1 10.4333 1.05559  10
   5  13   1 12.7867 0.94779   8
   5  13   1 12.8037 0.93569   9
   5  13   1 12.1196 0.99997  10
  -5  13  -1 11.1065 0.77021   9
  -5 -13   1 12.5964 1.29007  11
  -5  13  -1 11.0415 1.08330   5
  -5 -13   1 10.8616 1.09782   6
   5  13   1 12.6944 1.18628  12
  -6  13   1 0.55713 0.44897   7
  -6  13   1 0.68701 0.49709  10
  -6 -13  -1 0.56618 0.61299  11
  -6 -13  -1 0.52533 0.50151   4
   6  13  -1 0.31901 0.35695   9
   6  13  -1 0.97151 0.53016  12
  -6  13   1 0.61939 0.39061   5
   6  13  -1 0.32853 0.37150   8
  -6 -13  -1 -0.2002 0.53025   6
   6 -13   1 0.35855 0.57584   3
   6  13  -1 1.47015 0.46963  10
   6  13  -1 -0.7119 0.32643   7
   6 -13   1 0.78104 0.44213   5
  -6  13  -1 -0.2631 0.52749  10
  -6  13  -1 0.68369 0.41940   5
   6  13   1 0.05696 0.35540   8
  -6  13  -1 0.48257 0.55656   7
   6  13   1 0.51020 0.37266   9
  -6 -13   1 0.75295 0.59051  11
   6  13   1 -0.0684 0.43219  12
   6 -13  -1 0.58762 0.63452   3
   6  13   1 1.87710 0.48762  10
  -6 -13   1 0.67929 0.66312   4
   6  13   1 0.94142 0.37278   7
   6 -13  -1 0.35289 0.41766   5
   7  13  -1 39.4112 2.01424  12
   7 -13   1 31.8062 2.26057   3
  -7 -13  -1 35.0717 1.89271   6
   7  13  -1 36.5014 1.67536   9
  -7 -13  -1 34.0962 2.03932   4
  -7 -13  -1 37.5985 2.03032  11
  -7  13   1 34.5767 1.71016   7
  -7 -13   1 34.0141 1.87341   6
  -7  13  -1 35.8932 1.75136   7
   7  13   1 35.8404 1.99419  12
   7  13   1 38.3649 1.70055   9
  -7 -13   1 31.4997 2.00661   4
   7 -13  -1 31.3471 2.25075   3
  -7 -13   1 38.0683 2.04005  11
   8  13  -1 0.02781 0.35955  12
  -8 -13  -1 0.37386 0.46242   4
  -8 -13  -1 0.05023 0.47658  11
   8 -13   1 0.24412 0.54844   3
   8  13  -1 -0.2512 0.27065   9
  -8  13   1 0.23178 0.29693   7
  -8 -13  -1 0.35822 0.45843   6
   8  13   1 0.00053 0.28428   9
  -8 -13   1 0.43252 0.48806  11
   8 -13  -1 -0.0079 0.48893   3
  -8 -13   1 -0.1594 0.40023   6
  -8  13  -1 -0.1783 0.30353   7
  -8 -13   1 0.13004 0.44898   4
   8  13   1 0.69856 0.43306  12
   9 -13   1 0.94282 0.62068   3
  -9 -13  -1 0.05012 0.42141   4
  -9 -13  -1 -0.2621 0.44141  11
   9  13  -1 0.29979 0.25724   9
  -9 -13  -1 0.25113 0.37640   6
   9  13  -1 0.18607 0.36085  12
  -9 -13   1 0.16285 0.45959   4
   9  13   1 -0.2481 0.25327   9
  -9 -13   1 0.06602 0.41117   6
  -9  13  -1 -0.2496 0.24404   7
   9 -13  -1 0.14042 0.47074   3
  -9 -13   1 0.72570 0.48476  11
   9  13   1 0.02493 0.36027  12
  10  13  -1 9.05985 0.64099   9
 -10 -13  -1 9.60852 1.20246  11
 -10 -13  -1 10.8184 0.79421   6
  10  13  -1 8.97422 0.81257  12
  10 -13   1 11.2580 1.06633   3
 -10 -13  -1 9.69112 0.97500   4
 -10 -13   1 11.0971 0.81265   6
 -10 -13   1 11.2279 1.06342   4
  10  13   1 10.0940 1.10504  12
  10  13   1 10.6543 0.66066   9
  10 -13  -1 9.39691 1.00815   3
 -11 -13  -1 2.20603 0.51889   4
 -11 -13  -1 2.35660 0.36321   6
 -11 -13  -1 2.58495 0.54392  11
  11 -13   1 2.36566 0.54720   3
  11  13   1 1.25699 0.29288   9
 -11 -13   1 1.73100 0.50071   4
 -11 -13   1 1.63162 0.48013  11
 -11 -13   1 1.81427 0.34221   6
 -12  13   1 0.19314 0.28561   2
 -12 -13  -1 0.07440 0.33444   4
 -12 -13  -1 -0.1455 0.34994  11
 -12 -13   1 -0.2205 0.31542  11
 -12 -13   1 0.23480 0.33644   4
   0 -14  -1 75.9470 3.13629   6
   0 -14  -1 80.8557 3.36156   4
   0  14  -1 69.5538 3.13530   8
   0  14   1 77.6815 3.22431   7
   0  14  -1 76.8234 3.23602   7
   0 -14   1 80.6710 3.44966   4
   0  14  -1 83.2590 3.69498   5
   0  14  -1 65.2114 3.24378  10
   0  14   1 72.8665 3.16851   8
   0  14   1 69.1385 3.05039   9
   0  14  -1 64.3377 3.45313  12
   0  14   1 61.5035 3.36825  12
   0 -14   1 87.8343 3.72553   3
   0  14  -1 70.1295 3.06583   9
   0 -14   1 77.8264 3.14213   6
   0  14   1 65.5607 3.26576  10
   0  14   1 78.9939 3.66302   5
   1  14  -1 5.04832 0.71097   9
   1  14  -1 5.52276 0.79301  10
   1 -14   1 5.57516 0.98724   3
  -1  14   1 4.82461 0.63148   9
  -1  14   1 5.74218 0.91090  12
   1 -14   1 5.46833 0.88143   4
  -1 -14  -1 5.36164 0.75132   6
  -1  14   1 5.46035 0.98680   5
  -1  14   1 5.18421 0.73262   7
   1  14  -1 5.95451 1.03841   5
  -1  14   1 6.14866 0.88425  10
   1  14  -1 5.69460 0.94569  12
  -1 -14  -1 5.39750 0.84200   4
   1  14  -1 5.81340 0.70953   8
   1  14  -1 4.94013 0.71991   7
   1 -14   1 6.61500 0.93460   6
  -1  14   1 5.39247 0.72362   8
  -1 -14  -1 6.52420 0.98507   3
   1  14   1 5.59826 0.74681   7
   1  14   1 5.21136 0.70206   8
   1  14   1 6.03014 0.96166  12
  -1  14  -1 6.01746 0.98316  12
   1 -14  -1 5.05763 0.74592   6
  -1 -14   1 5.61183 0.94200   3
  -1 -14   1 6.02895 0.89780   4
   1 -14  -1 6.75479 1.12413   3
   1  14   1 5.92101 0.83216  10
  -1  14  -1 5.82011 1.02169   5
  -1  14  -1 5.85265 0.72040   8
   1  14   1 5.34895 0.99068   5
  -1  14  -1 4.67841 0.72129   7
  -1 -14   1 5.97885 0.79877   6
   1  14   1 5.17762 0.68172   9
  -1  14  -1 6.36995 0.88362  10
   1 -14  -1 5.94663 1.24716   4
  -1  14  -1 5.71382 0.69726   9
   2  14  -1 3.71738 1.04988   5
  -2 -14  -1 3.90834 0.99109   3
   2  14  -1 2.31964 0.59908  10
  -2  14   1 2.65637 0.69720  12
  -2  14   1 2.88100 0.49512   9
   2  14  -1 2.50157 0.52935   9
  -2  14   1 2.63207 0.59500   8
   2  14  -1 2.58444 0.72891  12
   2  14  -1 3.31116 0.57107   8
   2 -14   1 3.60027 0.87490   4
  -2  14   1 1.97935 0.60890  10
  -2  14   1 3.12344 0.68939   7
   2 -14   1 3.59897 0.91953   3
  -2  14   1 3.19068 0.78986   5
  -2  14  -1 2.89080 0.69676   7
  -2 -14   1 2.69943 0.77233  11
   2  14   1 2.91319 0.56467   8
  -2  14  -1 2.80137 0.75930   5
  -2  14  -1 2.43782 0.67465  12
   2  14   1 3.37653 0.56162   9
   2 -14  -1 3.94587 1.02081   3
  -2 -14   1 2.36006 0.74304   6
   2  14   1 2.49288 0.60690  10
   2  14   1 3.49689 0.95112   5
  -2  14  -1 2.81197 0.52803   9
  -2  14  -1 2.67090 0.56433   8
  -2  14  -1 3.58431 0.70512  10
   2 -14  -1 2.57145 0.58551   6
   2  14   1 2.36756 0.70147  12
  -3  14   1 66.5202 2.93891   7
  -3 -14  -1 69.1692 3.36493  11
   3  14  -1 67.2954 2.82110   9
   3 -14   1 71.9522 3.54723   3
  -3  14   1 65.7345 2.69993   9
  -3 -14  -1 68.6458 3.25625   3
   3  14  -1 66.6193 2.99078   8
  -3 -14  -1 69.8945 3.06144   6
   3  14  -1 60.4473 3.37527   5
   3 -14   1 65.2732 3.11766   4
   3  14  -1 68.7682 3.25414  12
  -3  14   1 69.7020 3.97553  10
  -3  14   1 65.9586 3.10779  12
   3  14   1 67.2294 3.20597  12
  -3  14  -1 74.7860 3.76902  10
   3 -14  -1 68.2457 3.49084   3
  -3  14  -1 67.4851 2.96449   7
   3  14   1 66.0901 3.30423   8
  -3  14  -1 65.6441 2.72926   9
  -3 -14   1 65.3072 3.04884   6
   3  14   1 60.8381 3.32087   5
  -3  14  -1 60.5260 2.92068   8
  -3  14  -1 61.5394 3.07055  12
   3  14   1 66.2003 2.80967   9
  -3 -14   1 65.6627 3.88511   4
  -4  14   1 31.0750 1.84234   5
  -4  14   1 29.1715 1.62169   7
   4 -14   1 35.1209 2.24441   3
  -4  14   1 26.7839 1.72126  10
   4  14  -1 26.8925 1.56564  10
   4  14  -1 27.1105 1.84267  12
  -4 -14  -1 32.4452 1.72378   6
   4  14  -1 28.5956 1.52155   9
  -4 -14  -1 33.9749 1.68208   3
  -4  14   1 25.8690 1.32769   9
   4 -14   1 31.4166 1.67899   4
  -4 -14  -1 32.9835 1.84352   4
   4  14  -1 28.5982 1.54593   8
  -4 -14  -1 24.4017 1.64315  11
   4  14  -1 29.3875 1.54808   7
  -4 -14   1 30.7015 1.69218   6
  -4  14  -1 32.4065 1.68927   7
  -4  14  -1 22.7913 1.73750  12
   4  14   1 30.3473 1.55700   7
   4 -14  -1 34.8856 2.23430   3
  -4  14  -1 27.2855 1.37130   9
   4  14   1 26.6097 1.49345   9
  -4 -14   1 26.9463 1.69910  11
  -4 -14   1 35.6441 1.94757   4
   4  14   1 29.7681 1.57491   8
  -4  14  -1 24.1722 1.67487  10
  -4 -14   1 34.0780 1.57747   3
  -4  14  -1 32.4240 1.87327   5
   4  14   1 26.1778 1.81181  12
   4  14   1 26.2070 1.62346  10
   5  14  -1 57.0636 2.34548   9
   5  14  -1 56.1419 2.70886  12
   5  14  -1 52.1173 2.31854   7
  -5 -14  -1 52.5315 2.62937   4
  -5  14   1 52.9812 2.40652   7
   5 -14   1 49.0808 2.92836   3
  -5 -14  -1 49.3085 2.18182   3
  -5 -14  -1 53.7220 2.55964  11
  -5 -14  -1 56.5917 2.51852   6
  -5 -14   1 51.2836 2.54845  11
  -5  14  -1 52.5154 2.42775   7
  -5 -14   1 53.3800 2.48508   6
   5  14   1 54.9005 2.33878   9
   5  14   1 51.9840 2.32387   7
   5 -14  -1 52.4052 2.96521   3
   5  14   1 57.7644 2.73863  12
  -5 -14   1 51.4724 2.65815   4
  -6 -14  -1 1.25790 0.49988   6
   6  14  -1 0.67617 0.37233   7
  -6  14   1 2.04835 0.48082   7
   6  14  -1 2.40570 0.46048   9
   6  14  -1 2.17635 0.60795  12
  -6 -14  -1 2.21664 0.62720  11
  -6 -14  -1 1.88214 0.58800   4
   6 -14   1 0.93543 0.65132   3
   6  14   1 2.53470 0.49390   7
  -6 -14   1 2.44871 0.60836  11
   6  14   1 2.68362 0.64927  12
  -6  14  -1 1.67319 0.46756   7
  -6 -14   1 1.06811 0.54989   4
  -6 -14   1 1.33498 0.50398   6
   6 -14  -1 0.84775 0.62003   3
   7 -14   1 0.13250 0.52503   3
   7  14  -1 0.29496 0.31232   9
  -7 -14  -1 0.75277 0.49344   4
  -7  14   1 0.32710 0.31835   7
  -7 -14  -1 0.19913 0.46568  11
  -7 -14  -1 -0.1473 0.36486   6
   7  14  -1 -0.0213 0.44412  12
  -7 -14   1 1.19806 0.54950  11
   7 -14  -1 -0.0110 0.45084   3
  -7  14  -1 -0.0408 0.32406   7
   7  14   1 1.01865 0.35617   7
  -7 -14   1 0.16341 0.40554   6
   7  14   1 -0.1344 0.29664   9
   7  14   1 0.15148 0.42214  12
  -7 -14   1 0.09057 0.42988   4
   8  14  -1 2.77458 0.42855   9
  -8  14   1 2.91402 0.40569   7
  -8 -14  -1 3.13243 0.61902  11
  -8 -14  -1 2.96854 0.64841   4
   8 -14   1 3.68397 1.05776   3
   8  14  -1 2.75221 0.57869  12
  -8 -14  -1 3.24313 0.57680   6
  -8 -14   1 3.40971 0.58236   6
  -8  14  -1 3.07131 0.42372   7
   8  14   1 2.70490 0.44024   9
   8 -14  -1 2.74793 0.66041   3
  -8 -14   1 3.46202 0.68553   4
  -8 -14   1 2.54840 0.60566  11
   8  14   1 3.11553 0.60330  12
   9 -14   1 9.38358 1.00812   3
   9  14  -1 8.74846 0.93176  12
  -9 -14  -1 8.92959 0.76641   6
  -9 -14  -1 9.59293 0.91045  11
  -9 -14  -1 10.2996 0.94464   4
   9  14  -1 9.70539 0.64308   9
   9 -14  -1 7.94746 0.92684   3
   9  14   1 10.2017 0.64980   9
   9  14   1 7.53229 1.02889  12
  -9 -14   1 10.1743 0.79477   6
  -9 -14   1 8.30955 0.89973  11
  -9 -14   1 9.92450 0.93807   4
 -10 -14  -1 1.29052 0.34572   6
  10 -14   1 1.57405 0.47064   3
 -10 -14  -1 1.39485 0.43386   4
 -10 -14  -1 1.40195 0.43868  11
  10  14  -1 1.76906 0.27651   9
 -10 -14   1 1.67200 0.47391   4
  10  14   1 1.16048 0.28311   9
 -10 -14   1 0.86425 0.41536  11
  10 -14  -1 2.71004 0.52874   3
 -10 -14   1 1.18152 0.33926   6
 -11 -14  -1 38.1172 2.07639  11
 -11 -14  -1 40.9262 1.74794   4
 -11 -14  -1 35.5092 1.51259   6
 -11  14   1 43.0522 1.70770   2
 -11 -14   1 34.8062 1.51948   6
 -11 -14   1 40.7162 1.78087   4
 -11 -14   1 34.0881 1.90756  11
   0  15   1 0.05554 0.39675   7
   0 -15   1 -0.5247 0.34092   6
   0  15   1 -0.1996 0.42249  12
   0 -15  -1 0.05886 0.41124   3
   0  15  -1 0.17894 0.48600  12
   0 -15  -1 0.84775 0.42789   6
   0 -15   1 -0.2768 0.32952   4
   0 -15  -1 -0.2206 0.32488   4
   0  15   1 -0.1429 0.33933   9
   0 -15   1 0.22749 0.46229   3
   0  15  -1 -0.0136 0.34202   9
   0  15  -1 -0.2526 0.37619   7
  -1 -15  -1 -0.0251 0.43071   3
  -1 -15  -1 0.89776 0.43894   6
  -1  15   1 0.14565 0.32502   9
  -1  15   1 0.45331 0.46853  12
   1  15  -1 -0.1938 0.33076   9
   1  15  -1 0.58950 0.39903   7
  -1 -15  -1 0.05771 0.34811   4
   1 -15   1 0.47477 0.38151   4
   1 -15   1 0.30562 0.52464   3
  -1  15   1 0.34080 0.40206   7
   1  15  -1 0.11282 0.48081  12
  -1 -15   1 0.40885 0.42714   3
  -1  15  -1 0.04160 0.31481   9
   1 -15  -1 0.20931 0.50650   3
   1  15   1 0.03153 0.44584  12
  -1 -15   1 0.12276 0.38957   6
   1 -15  -1 -0.1263 0.38121   4
   1  15   1 0.50749 0.41453   7
   1 -15  -1 0.30480 0.34475   6
  -1 -15   1 0.47486 0.39641   4
  -1  15  -1 0.42020 0.40676   7
   1  15   1 0.41530 0.37198   9
  -1  15  -1 -0.6049 0.40558  12
   2  15  -1 2.11040 0.52605   7
   2  15  -1 2.37089 0.69475  12
  -2 -15  -1 2.13348 0.51339  11
  -2 -15  -1 3.19757 0.65484   3
  -2  15   1 2.12375 0.61948  12
   2 -15   1 3.14853 0.57908   4
  -2  15   1 2.78932 0.46866   9
  -2 -15  -1 2.40147 0.55726   4
  -2  15   1 3.07280 0.60065   7
  -2 -15  -1 2.88444 0.58541   6
   2  15  -1 2.88437 0.53850   9
   2 -15   1 1.94667 0.69593   3
  -2 -15   1 2.71952 0.51909  11
  -2 -15   1 3.56280 0.66432   3
   2  15   1 1.93064 0.49960   7
   2  15   1 2.65423 0.67907  12
   2 -15  -1 2.93774 0.80305   3
  -2  15  -1 2.78330 0.58698   7
  -2 -15   1 2.40117 0.52463   6
   2  15   1 2.71080 0.51188   9
  -2  15  -1 1.85325 0.58230  12
  -2 -15   1 2.63008 0.59617   4
  -2  15  -1 1.91569 0.43366   9
  -3 -15  -1 2.27958 0.58499   4
   3  15  -1 2.27365 0.63771  12
   3 -15   1 2.14570 0.71460   3
  -3 -15  -1 1.97750 0.52288   6
   3 -15   1 3.04497 0.56736   4
   3  15  -1 1.86326 0.47296   9
  -3 -15  -1 3.03096 0.57051  11
  -3  15   1 3.42052 0.60151   7
   3  15  -1 3.20127 0.53657   7
  -3 -15  -1 2.55136 0.55291   3
  -3  15   1 2.67917 0.41619   9
  -3 -15   1 2.17391 0.56541  11
   3  15   1 2.80866 0.50723   9
   3  15   1 1.82652 0.46254   7
  -3 -15   1 2.21205 0.59651   4
  -3  15  -1 2.51386 0.55870   7
  -3  15  -1 2.47784 0.41540   9
  -3 -15   1 2.54690 0.52019   3
   3 -15  -1 2.23773 0.73092   3
   3  15   1 2.31824 0.64541  12
  -3 -15   1 2.62718 0.56413   6
  -4 -15  -1 52.7423 2.46319  11
  -4 -15  -1 52.5076 2.31959   3
   4  15  -1 59.1081 2.37146   9
  -4  15   1 54.7280 2.42740   7
   4  15  -1 53.3861 2.35619   7
  -4 -15  -1 50.5776 2.43197   6
   4  15  -1 57.1485 2.73321  12
   4 -15   1 52.3310 2.89554   3
  -4 -15  -1 54.1047 2.57102   4
   4  15   1 57.5436 2.37437   9
  -4  15  -1 56.4182 2.46179   7
  -4 -15   1 52.1844 2.46056   6
   4  15   1 56.9489 2.39642   7
  -4 -15   1 56.0370 2.51570  11
   4 -15  -1 55.1319 2.93814   3
  -4 -15   1 51.8093 2.60615   4
   4  15   1 55.6004 2.72640  12
  -4  15  -1 51.1393 2.16610   9
  -5  15   1 8.76368 0.81861   7
  -5 -15  -1 7.72351 0.87923  11
   5  15  -1 8.85131 0.75735   9
   5 -15   1 9.19638 1.17216   3
  -5 -15  -1 8.34960 0.87182   6
   5  15  -1 7.57053 0.93673  12
  -5 -15  -1 10.1504 0.98278   4
  -5  15  -1 9.60682 0.86034   7
  -5 -15   1 8.27477 0.89058  11
  -5 -15   1 8.98320 0.91123   6
   5  15   1 8.11970 0.73248   7
   5  15   1 8.55059 0.76004   9
  -5 -15   1 9.35657 0.95904   4
   5  15   1 8.52386 0.97541  12
   5 -15  -1 8.69818 1.14928   3
  -6 -15  -1 8.64155 0.89886  11
  -6  15   1 9.71954 0.75702   7
   6 -15   1 7.28710 1.07308   3
   6  15  -1 9.94390 0.96797  12
  -6 -15  -1 8.00520 0.84964   6
   6  15  -1 9.42075 0.73456   9
  -6 -15  -1 8.47768 0.91206   4
   6  15  -1 7.92920 0.67305   7
   6  15   1 7.36975 0.68813   7
  -6 -15   1 8.35112 0.95529   4
  -6  15  -1 8.03182 0.76518   7
   6  15   1 10.1859 0.97282  12
   6 -15  -1 9.27979 1.14182   3
  -6 -15   1 9.30017 0.87665   6
  -6 -15   1 8.37290 0.88732  11
   6  15   1 9.69076 0.75191   9
  -7 -15  -1 8.53184 0.85602   4
   7  15  -1 8.45189 0.66177   9
   7  15  -1 8.66584 0.88092  12
  -7  15   1 8.79792 0.64965   7
   7 -15   1 7.60064 1.01274   3
  -7 -15  -1 8.15164 0.80560   6
  -7 -15  -1 9.20246 0.86245  11
  -7  15  -1 6.75454 0.62324   7
  -7 -15   1 9.10548 0.88355  11
  -7 -15   1 8.44774 0.79436   6
  -7 -15   1 8.58655 0.90134   4
   7  15   1 7.00069 0.63532   9
   7 -15  -1 7.87383 0.99284   3
   7  15   1 8.91468 0.89629  12
  -8 -15  -1 0.73406 0.39514   4
   8  15  -1 0.63472 0.34446  12
   8 -15   1 0.72462 0.45650   3
  -8 -15  -1 0.39227 0.39678  11
  -8  15   1 0.86861 0.22482   7
   8  15  -1 0.30033 0.23729   9
  -8 -15  -1 0.21215 0.33001   6
   8 -15  -1 0.55773 0.42427   3
   8  15   1 0.36806 0.36781  12
  -8 -15   1 0.65485 0.36699   6
  -8  15  -1 0.35225 0.24815   7
   8  15   1 0.09843 0.23540   9
  -8 -15   1 0.39742 0.38795   4
  -8 -15   1 0.17115 0.38115  11
   9  15  -1 1.19700 0.40418   9
  -9 -15  -1 2.31672 0.39709   6
   9 -15   1 1.79167 0.45233   3
  -9 -15  -1 2.51370 0.47257  11
  -9 -15  -1 1.96223 0.44527   4
   9  15   1 3.28672 0.37021   9
  -9 -15   1 1.85762 0.36250   6
  -9 -15   1 2.23598 0.46463  11
   9 -15  -1 1.96564 0.46648   3
  -9 -15   1 2.39217 0.48789   4
 -10 -15  -1 17.8500 0.86986   6
 -10  15   1 17.5065 1.12652   2
 -10 -15  -1 18.3800 0.98042   4
 -10 -15  -1 18.8763 1.00405  11
 -10 -15   1 18.3130 0.98701  11
 -10 -15   1 17.6626 0.87798   6
 -10 -15   1 19.3832 1.02003   4
   0  16  -1 5.92084 0.87051  12
   0  16  -1 7.81637 0.76932   7
   0  16   1 6.13594 0.85836  12
   0 -16  -1 6.86469 0.68578   6
   0  16   1 6.83709 0.65441   9
   0  16   1 6.54308 0.74928   7
   0 -16  -1 6.40233 0.93424   3
   0  16  -1 6.77640 0.68320   9
   0 -16   1 6.80502 0.74446   6
   0 -16  -1 7.58340 0.74423   4
   0 -16   1 6.28302 0.88833   3
  -1 -16  -1 10.0779 0.98455   3
  -1  16   1 8.43844 0.80811   7
   1 -16   1 9.63091 1.03167   3
   1  16  -1 5.62693 0.94745  12
  -1 -16  -1 8.68070 0.75960   6
   1  16  -1 7.15045 0.71872   9
  -1  16   1 7.82137 0.66413   9
  -1 -16  -1 10.3181 0.83205   4
   1  16  -1 7.82265 0.78669   7
   1 -16   1 8.56801 0.83761   4
   1 -16   1 7.98459 0.64730   6
  -1  16   1 5.57344 0.83196  12
  -1 -16   1 7.61954 0.74006   6
  -1  16  -1 7.66910 0.67248   9
   1 -16  -1 9.71116 1.07597   3
   1  16   1 8.24280 0.73090   9
  -1 -16   1 10.2501 0.94778   3
  -1  16  -1 8.39390 0.82326   7
   1  16   1 6.19172 0.87447  12
  -1  16  -1 6.81687 0.88631  12
  -1 -16   1 8.17524 0.83900   4
   1  16   1 7.59196 0.76879   7
   2 -16   1 4.53469 0.82961   3
  -2  16   1 2.70712 0.74077  12
  -2  16   1 3.32865 0.42545   9
  -2 -16  -1 3.68802 0.55949   6
  -2 -16  -1 3.43595 0.58287   4
  -2 -16  -1 4.33927 0.68917   3
  -2  16   1 3.70990 0.56878   7
   2  16  -1 3.86911 0.55409   7
   2 -16   1 3.67545 0.55586   4
   2  16  -1 3.00311 0.49700   9
   2  16  -1 3.93358 0.71286  12
  -2 -16   1 3.93362 0.59319   3
   2 -16  -1 3.60099 0.75329   3
   2  16   1 2.58587 0.51455   7
  -2 -16   1 4.17637 0.66394   4
   2  16   1 2.94871 0.65053  12
  -2  16  -1 2.82727 0.63908  12
  -2  16  -1 4.00779 0.59383   7
  -2  16  -1 3.37249 0.45055   9
  -2 -16   1 4.04483 0.57700   6
   2  16   1 3.71896 0.52339   9
   3  16  -1 -0.3916 0.50487   7
   3  16  -1 0.63477 0.35235   9
   3  16  -1 0.41125 0.45455  12
   3 -16   1 0.55422 0.46278   3
  -3 -16  -1 0.63147 0.42618   6
  -3  16   1 0.65402 0.39015   7
  -3 -16  -1 1.13291 0.44024   4
  -3 -16   1 0.50381 0.25854   3
  -3 -16   1 1.13540 0.41236  11
   3  16   1 0.84690 0.45705  12
  -3 -16   1 0.87789 0.40723   6
  -3  16  -1 0.84871 0.39566   7
   3 -16  -1 0.49820 0.50374   3
  -3 -16   1 0.70595 0.52368   4
   3  16   1 0.75135 0.34798   7
   3  16   1 0.02736 0.30667   9
  -4 -16  -1 -0.0841 0.33769  11
  -4  16   1 0.83790 0.38805   7
   4  16  -1 0.71734 0.35001   9
   4 -16   1 1.61624 0.59689   3
   4  16  -1 1.71469 0.38052   7
   4  16  -1 0.80893 0.46826  12
  -4 -16  -1 1.43246 0.44936   4
  -4 -16  -1 0.99052 0.42221   6
   4 -16  -1 1.01027 0.50673   3
   4  16   1 0.77721 0.34332   9
  -4 -16   1 1.32314 0.41272  11
   4  16   1 1.31978 0.36074   7
   4  16   1 -0.0636 0.39288  12
  -4 -16   1 1.02841 0.43024   4
  -4  16  -1 0.68290 0.37154   7
  -4 -16   1 0.03637 0.36806   6
   5  16  -1 18.0385 1.28354  12
   5  16  -1 18.5559 1.06227   9
  -5 -16  -1 18.6172 1.10909  11
  -5 -16  -1 21.6661 1.23273   4
  -5  16   1 22.2485 1.42480   7
   5  16  -1 19.7618 1.02540   7
  -5 -16   1 19.5504 1.14410  11
   5  16   1 19.3897 1.06934   9
  -5 -16   1 20.2879 1.61645   6
   5 -16  -1 21.1852 1.69419   3
   5  16   1 18.6670 1.31921  12
  -5 -16   1 22.7918 1.31288   4
   5  16   1 20.2439 1.07054   7
   6  16  -1 0.23234 0.65069  12
  -6 -16  -1 0.44500 0.33230   4
  -6  16   1 0.27631 0.27003   7
  -6 -16  -1 0.03142 0.34103   6
  -6 -16  -1 0.63281 0.34303  11
   6  16  -1 0.16969 0.47587   9
   6 -16   1 0.45801 0.42181   3
   6  16   1 -0.0306 0.26786   9
  -6  16  -1 0.79428 0.29535   7
  -6 -16   1 0.23009 0.33611   6
  -6 -16   1 0.02041 0.30929  11
  -6 -16   1 0.08643 0.34332   4
   6 -16  -1 0.42857 0.42311   3
   6  16   1 0.70760 0.48922  12
   6  16   1 0.07169 0.28302   7
   7 -16   1 15.1460 1.14945   3
  -7  16   1 14.0052 0.73978   7
  -7 -16  -1 13.3638 0.89433  11
   7  16  -1 13.6247 0.79609   9
  -7 -16  -1 17.2116 1.02765   4
  -7 -16  -1 15.6517 0.92096   6
  -7 -16   1 13.8418 0.92277  11
  -7 -16   1 15.2038 0.91162   6
  -7  16  -1 14.5681 0.81883   7
   7 -16  -1 15.9408 1.17942   3
  -7 -16   1 15.5698 0.98744   4
   7  16   1 14.5576 0.80942   9
  -8 -16  -1 1.78478 0.36223   6
  -8 -16  -1 0.88601 0.32341  11
   8 -16   1 2.47549 0.48822   3
   8  16  -1 1.30986 0.26682   9
  -8 -16  -1 1.41518 0.34296   4
   8 -16  -1 1.65049 0.42722   3
  -8 -16   1 0.77016 0.32720  11
  -8 -16   1 2.11524 0.39196   4
  -8 -16   1 1.81610 0.34645   6
  -9 -16  -1 22.8148 0.98724   6
   9 -16   1 22.6486 1.29306   3
  -9 -16   1 21.4453 1.20063   4
  -9 -16   1 21.3607 0.98481   6
  -9 -16   1 21.5373 1.06876  11
   0  17   1 -0.9449 0.53389  12
   0  17  -1 -0.0457 0.40165  12
   0 -17  -1 -0.0363 0.31271   3
   0 -17   1 0.06057 0.31138   4
   0  17   1 -0.0978 0.30162   7
   0  17  -1 0.01560 0.31637   7
   0  17  -1 0.13388 0.25073   9
   0 -17   1 -0.0283 0.33457   3
   0  17   1 -0.0070 0.36920   9
   1  17  -1 0.34522 0.29902   7
   1  17  -1 -0.0566 0.25484   9
  -1 -17  -1 -0.3394 0.23402   6
  -1  17   1 -0.0171 0.30306   7
   1 -17   1 0.17937 0.37780   3
  -1 -17  -1 0.28008 0.30907   3
  -1  17   1 0.38299 0.24718   9
  -1 -17   1 0.12861 0.33684   4
   1  17   1 0.72188 0.48221  12
  -1 -17   1 -0.0606 0.28080   3
  -1  17  -1 -0.1515 0.22671   9
   1  17   1 -0.0839 0.29190   7
   1 -17  -1 -0.0300 0.35895   3
  -1  17  -1 0.01700 0.31525   7
   1  17   1 -0.3400 0.22919   9
   2 -17   1 7.84446 0.87484   3
   2  17  -1 7.93153 0.67720   7
  -2 -17  -1 7.31021 0.65318   6
  -2  17   1 7.39169 0.69870   7
  -2 -17  -1 8.01564 0.62177   3
   2  17  -1 7.15845 0.60997   9
   2  17  -1 8.22467 1.14370  12
  -2  17  -1 8.17985 0.70596   7
  -2 -17   1 6.95115 0.61507   6
   2 -17  -1 8.89127 0.93946   3
   2  17   1 5.83765 1.05160  12
  -2 -17   1 8.13050 0.68391   4
   2  17   1 7.58482 0.65586   7
  -2  17  -1 5.84256 0.52865   9
   2  17   1 7.65846 0.61985   9
  -3  17   1 15.2521 0.90074   7
   3 -17   1 13.6702 1.10830   3
   3  17  -1 13.6182 0.83012   7
  -3 -17  -1 13.3273 0.84438   4
   3  17  -1 15.3712 0.84142   9
   3  17  -1 12.6240 1.39815  12
  -3 -17  -1 13.7515 0.86373   6
   3 -17  -1 13.0811 1.11281   3
  -3 -17   1 12.4459 0.87871   4
   3  17   1 13.7187 0.84439   9
   3  17   1 15.1894 1.08556  12
  -3 -17   1 13.1905 0.85276   6
  -3  17  -1 14.5846 0.89693   7
   3  17   1 14.1277 0.83738   7
   4  17  -1 0.27926 0.24348   7
  -4 -17  -1 0.25806 0.28828   4
   4  17  -1 0.11982 0.25190   9
   4  17  -1 -0.2229 0.33898  12
  -4  17   1 -0.1860 0.26245   7
   4 -17   1 0.38712 0.39710   3
   4  17   1 0.31178 0.24698   7
   4  17   1 0.28385 0.26034   9
  -4 -17   1 -0.0809 0.36890   4
  -4 -17   1 0.26344 0.31434   6
   4 -17  -1 0.15757 0.36538   3
   4  17   1 1.18906 0.51268  12
  -4  17  -1 0.16746 0.28107   7
  -5 -17  -1 0.52713 0.31132   6
  -5 -17  -1 0.51881 0.34543   4
   5 -17   1 0.63910 0.37691   3
  -5  17   1 0.54839 0.26091   7
   5  17  -1 0.48134 0.25114   9
  -5  17  -1 0.47242 0.26980   7
   5 -17  -1 0.66944 0.40905   3
   5  17   1 0.27860 0.24128   9
  -5 -17   1 0.59188 0.30547   4
   5  17   1 0.81941 0.24255   7
  -5 -17   1 0.54591 0.31943   6
  -6 -17  -1 0.13879 0.26338   6
   6 -17   1 0.24996 0.34144   3
   6  17  -1 0.25831 0.21868   9
  -6  17   1 0.06621 0.17783   7
  -6 -17   1 0.00558 0.24321   6
   6  17   1 0.22527 0.22088   9
  -6  17  -1 0.02838 0.17849   7
  -6 -17   1 0.60107 0.28618   4
   6 -17  -1 0.31678 0.33669   3
   7 -17   1 2.64904 0.47244   3
  -7 -17  -1 2.55801 0.32021   6
  -7 -17   1 2.87367 0.43356   4
  -7 -17   1 2.46898 0.33710   6
   7 -17  -1 1.87703 0.39709   3
   0  18  -1 2.02713 0.35737   7
   0 -18   1 1.83371 0.28344   3
   0  18   1 2.33917 0.36785   7
   1 -18   1 4.24295 0.54348   3
   1  18  -1 3.41195 0.40897   7
  -1  18   1 3.11686 0.40846   7
  -1  18  -1 3.39371 0.42774   7
   1 -18  -1 3.94637 0.54427   3
   1  18   1 3.12630 0.39483   7
   1  18   1 2.61933 0.33382   9
   2  18  -1 9.54114 0.63657   9
   2 -18   1 10.7067 0.78429   3
   2  18  -1 11.4258 0.65410   7
  -2  18   1 10.5082 0.67727   7
   2 -18  -1 10.7724 0.81151   3
   2  18   1 10.4138 0.91779   7
  -2  18  -1 10.8358 0.69963   7
   3 -18   1 -0.0414 0.26766   3
  -3  18   1 0.32456 0.23578   7
   3  18  -1 0.41638 0.22503   7
   3  18   1 0.07880 0.20283   7
  -3  18  -1 0.37687 0.23631   7
   3  18   1 -0.0911 0.22160   9
   3 -18  -1 0.22531 0.29689   3
   4  18  -1 1.62130 0.26626   9
  -4  18   1 1.72400 0.27181   7
   4 -18   1 2.38366 0.42800   3
   4  18   1 2.18993 0.38648   7
  -4 -18   1 2.00687 0.28469   6
  -4  18  -1 2.21432 0.29437   7
   4 -18  -1 2.79887 0.45734   3
   4  18   1 2.08579 0.41343   9
  -5  18   1 -0.1471 0.24241   7
   5 -18   1 0.72815 0.29152   3
  -5 -18   1 0.82339 0.25177   6
   5 -18  -1 0.78100 0.29654   3
   0   0  -2 255.895 8.70695   8
   0   0   2 254.909 8.73200   5
   0   0  -2 251.679 8.71972  10
   0   0  -2 255.598 8.73302   5
   0   0   2 234.634 8.73037   5
   1   0  -2 2.57129 0.13815   5
   1   0  -2 3.06261 0.14103   8
  -1   0  -2 3.71053 0.19519  10
  -1   0  -2 3.25520 0.16440   8
  -1   0  -2 2.79246 0.19906   5
   1   0   2 3.12406 0.21610   5
   1   0  -2 3.14195 0.15754  10
   1   0  -2 2.93996 0.13114   8
   2   0   2 44.3927 1.67955   5
  -2   0  -2 47.0485 1.68924   5
   2   0  -2 43.5240 1.56789   8
  -2   0  -2 46.9010 1.63739  10
  -2   0  -2 39.6978 1.66085   5
  -2   0  -2 43.7731 1.60706   8
   2   0  -2 45.0120 1.60730  10
   2   0  -2 46.3382 1.56667   8
   2   0  -2 46.0175 1.60610  10
  -3   0  -2 3823.87 162.474   1
  -3   0   2 3844.33 147.675   1
  -4   0  -2 1701.75 57.6781  10
   4   0   2 1683.67 57.7666   5
   4   0  -2 1600.74 57.6140   8
   5   0  -2 388.256 13.2914   5
  -5   0  -2 376.683 13.2635  10
   5   0  -2 376.815 13.2213   8
   5   0   2 386.086 13.3955   5
   5   0  -2 373.528 13.2278   8
   5   0   2 373.671 13.3712  12
  -6   0  -2 7.09653 0.42466  10
   6   0  -2 6.44332 0.75492   5
   6   0   2 7.97064 0.60980  12
   6   0   2 6.20387 0.65769   5
   6   0  -2 6.72261 0.42231   8
   6   0  -2 7.37715 0.44147   8
   7   0  -2 2208.97 75.4632  12
   7   0   2 2275.54 75.5963  12
   7   0  -2 2054.17 75.3746   8
   7   0   2 2269.04 75.6399   5
   7   0  -2 2047.38 75.5132   5
   8   0   2 2.11600 0.46070   5
   8   0  -2 2.66590 0.45860  12
   8   0   2 2.43002 0.39457   9
   8   0   2 2.59943 0.49022  12
  -8   0  -2 3.45433 0.63933  13
  -9   0   2 418.290 14.3960   4
  -9   0  -2 389.389 14.1310  13
  -9   0  -2 366.283 14.0312   3
   9   0   2 392.494 13.7002   9
   9   0   2 379.656 13.9448  12
   9   0  -2 381.553 13.8458  12
  -9   0  -2 374.034 14.1249   4
  10   0   2 40.2880 2.45596  12
 -10   0   2 40.9534 2.14354   2
 -10   0  -2 36.8524 1.96635   3
 -10   0  -2 40.5623 2.14350  13
  10   0   2 37.7968 1.75587   9
  10   0  -2 36.1485 1.72473   9
 -10   0   2 39.2808 2.10033   4
 -10   0  -2 40.2034 2.21193   4
 -11   0   2 955.247 31.8143   2
  11   0  -2 854.750 31.2421  12
  11   0   2 899.817 31.0134   9
  11   0  -2 884.559 30.9572   9
 -11   0   2 869.390 31.3950   4
 -11   0  -2 857.667 31.3390   2
  11   0   2 854.232 31.3579  12
  12   0   2 19.0892 1.24715   9
  12   0  -2 18.8084 1.19367   9
 -12   0  -2 21.4726 2.11252   4
 -12   0   2 19.6025 1.46409   2
 -12   0  -2 18.2773 1.34756   2
  12   0  -2 20.0759 1.47961  12
  12   0   2 19.4734 1.54677  12
 -12   0   2 19.8352 1.92177   4
  13   0  -2 27.7215 1.52087   9
  13   0   2 28.6292 1.56999   9
  13   0  -2 31.5392 1.84703  12
 -13   0  -2 28.8053 2.43955   4
 -13   0   2 25.8511 2.14183   4
 -13   0   2 27.1830 1.82323   2
  13   0   2 29.9508 1.93813  12
  14   0  -2 58.0261 2.46883   9
 -14   0   2 56.1518 2.70274   2
  14   0   2 55.4262 2.84507  12
 -14   0  -2 57.6143 2.57896   2
 -14   0  -2 58.3364 2.97284   4
  14   0  -2 56.2619 2.75518  12
  14   0   2 63.8783 2.92007   9
 -14   0   2 54.3394 2.79396   4
 -15   0   2 8.52274 0.81822   2
  15   0  -2 10.3190 1.01790  12
  15   0   2 8.06884 1.03645  12
  15   0   2 8.98277 0.82151   9
 -15   0   2 8.33786 0.95957   4
 -15   0  -2 9.74693 1.60556   4
  15   0  -2 9.25346 0.77232   9
  16   0   2 2.03232 0.42279   9
  16   0  -2 1.92997 0.40370   9
 -16   0  -2 1.72362 0.52028   4
   0  -1   2 0.12213 0.07741   5
   0   1   2 0.09288 0.08644   5
   0  -1  -2 0.12472 0.06787   8
   0   1  -2 0.13420 0.05715   8
   0  -1   2 0.14204 0.06879   5
   0   1  -2 0.02663 0.06647  10
   0  -1  -2 0.10919 0.08039  10
   0   1  -2 0.20088 0.08926   5
   0  -1  -2 0.31519 0.09745   5
   1   1  -2 37.9601 1.26270  10
  -1  -1  -2 36.4268 1.28969   8
  -1   1   2 33.4509 1.30954   5
   1  -1   2 33.6860 1.34179   5
  -1   1   2 34.5404 1.31960   5
  -1  -1  -2 38.4295 1.31710  10
  -1  -1  -2 35.1463 1.31672   5
  -1   1   2 35.0555 1.28667   8
  -1   1  -2 34.3908 1.33763   5
  -1   1  -2 38.6879 1.32107  10
   1   1   2 34.9254 1.32427   5
  -1   1  -2 35.0983 1.29001   8
   1  -1  -2 36.8327 1.32316  10
   1  -1  -2 35.3604 1.29007   8
   1  -1  -2 33.5201 1.31704   5
  -2   1   2 45.4781 1.62060   5
  -2   1   2 46.0561 1.62551   5
  -2  -1  -2 44.4397 1.64479   5
   2  -1   2 46.2825 1.73785   5
  -2   1   2 44.7596 1.66677  10
  -2  -1  -2 46.5956 1.66661  10
  -2   1  -2 43.9903 1.69897   5
   2  -1  -2 46.7346 1.64559   8
   2  -1  -2 44.4272 1.67836   5
  -2   1  -2 46.4846 1.68699  10
   2  -1  -2 46.9672 1.72841  10
  -2   1  -2 46.0857 1.64965   8
   2  -1  -2 43.2977 1.64719   8
   2   1   2 45.2450 1.69198   5
  -3   1   2 0.78732 0.15541  10
   3  -1   2 0.73151 0.22213   5
  -3  -1  -2 0.86666 0.15831  10
  -3   1  -2 0.87259 0.18706  10
   3  -1  -2 0.86748 0.15183   8
   3   1   2 0.64654 0.16065   8
  -3   1  -2 0.43071 0.16041   5
   3  -1  -2 0.55079 0.16878   5
  -3   1  -2 0.69184 0.13185   8
   3   1   2 0.50360 0.17553   5
   3  -1  -2 0.40667 0.14163   8
   3  -1  -2 0.75608 0.19641  10
  -4   1   2 0.35465 0.12799  10
   4   1  -2 0.71178 0.12576  10
  -4  -1  -2 0.26172 0.14161  10
   4  -1  -2 0.60122 0.16030   8
  -4   1  -2 0.34294 0.14915   5
   4   1   2 0.39288 0.18629   5
   4  -1  -2 0.42386 0.21910  10
   4  -1  -2 0.32925 0.18656   5
   4  -1  -2 0.26004 0.15465   8
  -4   1  -2 0.47617 0.16550   5
   5  -1   2 17.6098 0.95591  12
   5   1  -2 18.2320 0.67411   8
  -5  -1  -2 17.6017 0.74567  10
   5  -1   2 18.2470 0.93433   5
   5   1  -2 18.6264 0.69407   8
   5   1  -2 17.0344 0.74627  10
   5  -1  -2 17.7571 0.78168   8
   5  -1  -2 17.1983 0.86282   5
   5  -1  -2 19.3957 0.78870   8
   5   1   2 17.1887 0.86483   5
   5   1   2 17.8689 0.83834  12
   6  -1   2 0.56777 0.32420   5
   6   1  -2 0.76291 0.15220   8
   6  -1   2 0.65857 0.38490  12
   6   1   2 0.91792 0.29735   5
   6  -1  -2 0.63596 0.30207   5
  -6   1  -2 0.43648 0.19681  10
   6   1   2 0.91278 0.28251  12
   6  -1  -2 0.92565 0.36290  12
   6  -1  -2 0.51864 0.22913   8
  -7   1   2 32.0766 1.70041  13
   7   1  -2 25.8764 1.20267  12
   7  -1   2 32.5689 1.78853  12
   7  -1   2 29.1292 1.48621   5
   7   1  -2 29.0266 1.18996   8
   7  -1  -2 32.8568 1.49097  12
  -7   1  -2 32.0229 1.70170  13
   7   1   2 32.0216 1.40847  12
  -7   1  -2 30.6290 1.24304  10
   7  -1  -2 28.7949 1.43197   5
  -8  -1  -2 6.20474 0.80464  13
   8   1  -2 5.41214 0.48387  12
   8  -1   2 5.77798 0.70734   5
   8  -1   2 5.83496 0.76324  12
   8  -1   2 5.96388 0.62550   9
   8  -1  -2 4.98870 0.63781   5
   8  -1  -2 5.78950 0.72334  12
  -8   1  -2 5.34341 0.78744  13
   8   1   2 5.26042 0.50527   9
   8   1   2 5.30692 0.59951  12
   8   1   2 5.42310 0.62316   5
  -9  -1  -2 1.30401 0.50916  13
   9  -1   2 1.53068 0.53249  12
   9  -1   2 1.70195 0.48128   5
   9  -1   2 1.60550 0.43268   9
   9   1  -2 1.89577 0.39145  12
   9   1   2 1.79667 0.47496   5
  -9  -1   2 1.62666 0.52458   2
   9   1   2 2.41461 0.37452   9
  -9   1  -2 1.93291 0.62653  13
   9   1   2 0.92214 0.42215  12
   9  -1  -2 1.28743 0.40030   9
   9  -1  -2 1.98978 0.51709  12
  -9  -1   2 1.11470 0.50315   4
  -9   1  -2 1.33586 0.49190   3
  -9   1  -2 0.85607 0.66002   4
 -10   1   2 3.26532 0.83765   4
 -10  -1  -2 3.74993 0.59603   3
  10  -1   2 4.03290 0.78669  12
 -10  -1  -2 4.56859 0.85577   4
  10  -1   2 2.57541 0.64058   7
  10   1  -2 4.11250 0.52162   9
 -10  -1  -2 3.72697 0.70906   2
  10   1  -2 4.38759 0.63968  12
  10  -1   2 3.58827 0.64267   5
  10  -1   2 3.48743 0.58412   9
  10   1   2 5.40917 0.61205   9
 -10   1  -2 2.76131 0.95975   4
 -10   1  -2 3.58076 0.68080   3
 -10   1  -2 5.59948 0.86278  13
  10  -1  -2 4.09442 0.58788   9
 -10  -1   2 4.44040 0.75696   4
 -10  -1   2 3.75229 0.71655   2
  10  -1  -2 4.52033 1.17167  12
  11  -1   2 0.16568 0.58703  12
 -11   1   2 0.73130 0.86156   4
 -11  -1  -2 0.20657 0.40602   2
 -11  -1  -2 0.29787 0.54402  11
  11  -1   2 0.23931 0.44337   7
  11  -1   2 0.61561 0.47700   9
  11   1  -2 1.04784 0.50333  12
  11   1  -2 1.05577 0.39571   9
 -11  -1  -2 0.67072 0.66289   4
  11  -1  -2 0.30143 0.39898   9
  11   1   2 0.55711 0.53220  12
 -11   1  -2 1.38313 1.28816   4
 -11  -1   2 0.95065 0.71536   4
  11   1   2 0.15059 0.36559   9
  11  -1  -2 0.40630 0.56580  12
 -11  -1   2 0.40059 0.47412   2
  12  -1   2 1.62757 0.53460   9
 -12   1   2 0.97034 0.55669   2
 -12   1   2 0.87275 0.90485   4
  12   1  -2 0.60408 0.55600  12
 -12  -1  -2 0.57697 0.92257   4
  12   1  -2 1.97181 0.50158   9
  12  -1   2 -0.1713 0.45858   7
  12  -1   2 0.99053 0.70340  12
 -12  -1  -2 0.60831 0.50185   2
  12  -1  -2 1.03470 0.64428  12
 -12  -1   2 0.87756 0.69668   4
  12  -1  -2 0.73139 0.48086   9
 -12  -1   2 0.97896 0.52828   2
  12   1   2 1.09990 0.46853   9
 -12   1  -2 1.65605 1.03200   4
  12   1   2 0.93060 0.63302  12
 -12   1  -2 2.30085 0.60845   2
  13   1  -2 16.5226 1.28744  12
 -13   1   2 13.3706 1.28728   2
  13  -1   2 14.9939 1.14784   9
  13  -1   2 16.4515 1.19177   7
  13   1  -2 15.0119 1.06890   9
 -13  -1  -2 12.0797 1.68647   4
  13  -1   2 14.6143 1.43742  12
 -13  -1  -2 13.4930 1.20268   2
 -13   1  -2 14.8587 1.77122   4
  13   1   2 14.3194 1.34457  12
  13  -1  -2 15.1395 1.09195   9
 -13  -1   2 12.7370 1.74196   2
 -13  -1   2 12.5598 1.74459   4
  13  -1  -2 16.1977 1.38742  12
  13   1   2 12.5490 1.05219   9
 -14   1   2 0.47041 0.65359   4
 -14  -1  -2 -0.0621 0.86387   4
  14   1  -2 0.27353 0.49961  12
  14   1  -2 0.44583 0.43007   9
 -14   1   2 -0.0268 0.39809   2
  14  -1   2 0.47734 0.60557  12
  14   1   2 1.48791 0.49729   9
  14  -1  -2 0.48719 0.55218  12
  14   1   2 -0.3430 0.51119  12
 -14   1  -2 0.18795 0.39375   2
 -14   1  -2 0.31236 0.75690   4
 -14  -1   2 0.36935 0.38843   2
  14  -1  -2 0.50153 0.43206   9
 -14  -1   2 0.27187 0.79542   4
  15  -1   2 15.2406 1.31041  12
 -15   1   2 15.0716 1.11529   4
  15   1  -2 14.9862 1.16250  12
  15  -1   2 14.1377 1.02586   9
 -15  -1  -2 16.1839 1.46609   4
 -15   1   2 14.6907 1.06759   2
  15   1  -2 15.6006 0.96430   9
  15   1   2 14.5263 0.99573   9
  15   1   2 15.2143 1.25092  12
 -15  -1   2 14.0475 1.27690   4
 -15   1  -2 13.9646 1.31668   4
 -15  -1   2 14.8196 1.00465   2
  15  -1  -2 15.8199 1.23571  12
  15  -1  -2 15.5452 0.99666   9
 -15   1  -2 13.5386 0.96343   2
  16  -1   2 0.27356 0.57353  12
 -16   1   2 0.06910 0.32529   2
  16  -1   2 1.20012 0.38925   9
 -16  -1  -2 0.58788 0.49323   4
  16  -1  -2 0.76016 0.33886   9
  16   1   2 0.87624 0.36239   9
   0  -2  -2 70.7771 2.49896   8
   0  -2  -2 74.7214 2.54437  10
   0   2   2 71.7459 2.55187   5
   0   2  -2 70.4468 2.50615  10
   0  -2   2 65.1359 2.49790   5
   0  -2   2 70.9360 2.49436   5
   0   2  -2 66.8736 2.52431   5
   0   2  -2 68.5985 2.47565   8
   0  -2  -2 67.9164 2.54266   5
   1   2  -2 53.7007 1.92040  10
  -1   2   2 52.4883 1.94488   8
   1  -2   2 54.7130 2.00354   5
  -1  -2  -2 51.9477 1.93159   8
  -1  -2  -2 53.8716 1.97242  10
  -1   2   2 53.7954 2.01120   5
  -1  -2  -2 51.8248 1.98978   5
  -1   2  -2 55.9943 2.00910  10
   1  -2  -2 54.3787 2.03521  10
   1   2   2 52.6859 1.97583   5
  -1   2  -2 51.8541 2.00968   5
   1  -2  -2 55.3797 1.95527   8
   1  -2  -2 53.5553 2.00783   5
  -2  -2  -2 1.09056 0.13167   8
  -2  -2  -2 1.18670 0.19433  10
  -2   2   2 0.71870 0.20975  10
  -2   2   2 0.79883 0.15909   8
   2  -2   2 0.70698 0.22355   5
  -2   2   2 0.58395 0.22197   5
   2   2   2 0.55878 0.16378   5
   2  -2  -2 0.68388 0.20992   5
  -2   2  -2 0.76315 0.20764  10
   2  -2  -2 0.67989 0.20053  10
   2  -2  -2 0.81212 0.17416   8
  -2   2  -2 0.90706 0.23459   5
  -2   2  -2 0.72401 0.15984   8
  -3   2   2 8174.47 339.024   1
  -3  -2  -2 8687.30 321.209   1
  -3   2  -2 8734.08 337.785   1
  -4   2   2 312.398 10.9631  10
   4  -2   2 325.490 11.1561  12
   4  -2   2 313.000 11.0929   5
  -4  -2  -2 311.307 10.9173  10
   4  -2  -2 314.069 10.9621   8
  -4   2  -2 298.883 10.9244   8
  -4   2  -2 319.810 10.9918  10
  -4   2  -2 329.337 10.9892   5
   4  -2  -2 314.384 11.0982  12
   4  -2  -2 304.856 11.0504   5
   4   2   2 297.054 10.9130   8
   4   2   2 307.697 10.9943   5
   5  -2   2 66.9453 2.66060  12
   5   2  -2 64.5486 2.32637  10
   5  -2   2 72.8318 2.62647   5
  -5   2   2 64.1399 2.40350  10
   5   2   2 64.3471 2.37818   8
   5  -2  -2 63.6152 2.58853  12
   5   2   2 61.9122 2.47393   5
   5   2   2 63.9009 2.48419  12
  -5   2  -2 65.5757 2.45140  10
  -5   2  -2 61.6858 2.41148   5
  -5   2  -2 66.3342 2.38913   5
   6   2  -2 111.244 4.11387  10
   6   2  -2 114.367 4.05061   8
  -6   2   2 113.717 4.13287  10
   6  -2   2 116.916 4.41441   5
   6  -2   2 119.186 4.47380  12
   6   2   2 115.744 4.24225  12
   6  -2  -2 115.339 4.39925  12
   6  -2  -2 116.242 4.21552   8
  -6   2  -2 116.774 4.21021  10
   6  -2  -2 111.889 4.35693   5
   6   2   2 116.349 4.16387   8
   6   2   2 116.411 4.29982   5
   7  -2   2 31.0592 1.54240   5
   7  -2   2 32.4492 1.66912  12
  -7   2   2 31.1118 1.72676  13
   7   2  -2 29.3791 1.17219   8
   7  -2   2 28.3078 1.41262   9
   7   2   2 31.8539 1.38182  12
   7   2   2 30.6309 1.43597   5
   7  -2  -2 32.2769 1.53708   5
  -7   2  -2 28.4175 1.27647  10
  -7   2  -2 29.5346 1.80932  13
   7  -2  -2 30.9571 1.67448  12
  -8   2   2 90.8679 3.88090  13
   8  -2   2 91.9113 3.52609   9
   8  -2   2 89.5456 3.71876   5
   8   2  -2 87.7724 3.35152  12
   8  -2   2 93.8217 3.80151  12
   8  -2  -2 91.7849 3.71849   5
   8   2   2 90.0221 3.62635   5
   8  -2  -2 92.1797 3.49807   9
   8   2   2 93.3193 3.54596  12
   8  -2  -2 88.4981 3.70924  12
  -8   2  -2 91.4185 3.91979  13
  -9  -2  -2 49.4446 2.53970   4
  -9  -2  -2 52.3604 2.51337  11
   9  -2   2 53.9600 2.51776   5
   9  -2   2 53.8619 2.57488  12
   9   2  -2 55.7805 2.16882  12
   9  -2   2 55.7077 2.28156   9
  -9  -2   2 46.8968 2.44802   2
  -9   2  -2 50.2736 2.86959   4
   9  -2  -2 52.8612 2.49135  12
  -9   2  -2 61.1627 2.93547  13
  -9  -2   2 50.2957 2.57773   4
   9   2   2 54.4313 2.12029   9
   9   2   2 52.7555 2.30608  12
   9  -2  -2 50.7289 2.21893   9
  10  -2   2 4.06997 0.62919   9
 -10  -2  -2 3.23295 0.71091   2
 -10   2   2 4.63595 0.98533   4
  10  -2   2 3.46616 0.69674   5
 -10  -2  -2 4.16833 0.76387   4
  10  -2   2 2.84956 0.59093   7
 -10  -2  -2 3.72727 0.63962  11
  10   2  -2 3.65136 0.55882  12
  10  -2   2 3.81303 0.81025  12
 -10  -2   2 4.09535 0.70868   2
  10  -2  -2 3.31138 0.71185  12
 -10  -2   2 2.87796 0.69197   4
  10  -2  -2 4.36760 0.59429   9
  10   2   2 3.93581 0.47344   9
 -10   2  -2 3.71482 1.01800   4
 -10   2  -2 3.48954 0.77527  13
 -10  -2   2 4.18997 0.84451  11
  11   2  -2 38.9950 1.94260  12
 -11  -2  -2 37.3660 2.06364   2
  11  -2   2 39.2536 2.31748  12
  11  -2   2 41.1861 1.99244   7
 -11  -2  -2 39.1340 2.01360  11
 -11   2   2 42.0748 2.41024   4
  11  -2   2 40.1168 2.20436   5
 -11  -2  -2 40.3999 2.31505   4
  11  -2   2 40.7653 1.97154   9
 -11  -2   2 38.1036 2.00528  11
  11   2   2 41.7176 1.81662   9
 -11   2  -2 40.9109 2.55721   4
 -11  -2   2 40.4226 2.22147   4
  11   2   2 39.3618 2.07950  12
  11  -2  -2 38.7598 1.90456   9
 -11   2  -2 39.8629 2.29524  13
  11  -2  -2 39.2774 2.22203  12
 -11  -2   2 39.1781 2.29772   2
 -12   2   2 1.77009 0.62395   2
 -12  -2  -2 3.67474 0.68040  11
  12  -2   2 2.05397 0.77320  12
  12  -2   2 0.91797 0.54325   9
  12   2  -2 1.76309 0.59263  12
  12  -2   2 2.04700 0.53778   7
  12   2  -2 2.91826 0.48334   9
 -12  -2  -2 2.41346 0.81509   4
 -12   2   2 3.15090 0.91903   4
  12  -2  -2 1.60663 0.72214  12
 -12  -2   2 1.15111 0.54008   2
  12   2   2 2.75972 0.52448   9
 -12  -2   2 3.03990 0.74875   4
  12  -2  -2 2.07257 0.57428   9
 -12   2  -2 2.01768 0.97702   4
  12   2   2 1.97693 0.65857  12
 -13   2   2 13.0236 2.03053   2
  13  -2   2 9.85393 1.03042   9
  13   2  -2 9.44256 1.02608  12
 -13  -2  -2 11.2322 1.82289   4
  13  -2   2 11.6185 0.91066   7
 -13   2   2 10.1455 1.25330   4
  13  -2   2 9.73833 1.27547  12
  13   2  -2 7.74669 0.83795   9
  13   2   2 9.15870 1.12214  12
 -13  -2   2 10.0439 1.02023   2
  13  -2  -2 8.62927 0.94478   9
  13  -2  -2 9.74371 1.22608  12
  13   2   2 9.11094 0.88725   9
  14   2  -2 0.22514 0.41502   9
  14  -2   2 0.83240 0.63580  12
 -14   2   2 0.15094 0.53686   4
 -14  -2  -2 -0.1148 0.95208   4
 -14   2   2 0.89630 0.47974   2
  14  -2   2 0.72853 0.68242   9
  14   2  -2 -0.2687 0.44096  12
 -14  -2   2 1.15024 0.86499   4
  14   2   2 -0.1075 0.50244  12
  14   2   2 0.67171 0.43376   9
  14  -2  -2 0.26114 0.57044  12
 -14  -2   2 1.07795 0.44122   2
 -14   2  -2 0.40198 0.40397   2
  14  -2  -2 0.33670 0.42970   9
 -14   2  -2 -0.0630 0.63649   4
 -15   2   2 47.9719 2.24034   2
  15  -2   2 46.1515 2.05394   9
  15   2  -2 44.1275 2.17770  12
  15   2  -2 45.5842 1.95250   9
 -15  -2  -2 48.8971 2.58881   4
  15  -2   2 43.4538 2.38159  12
  15  -2  -2 46.9409 2.03279   9
  15   2   2 44.8246 2.00439   9
  15  -2  -2 43.1763 2.30650  12
  15   2   2 42.1548 2.25426  12
 -15   2  -2 46.6743 2.08211   2
 -15  -2   2 47.2969 2.30764   4
  16  -2   2 0.27781 0.36611   9
 -16   2   2 0.13704 0.27182   2
 -16  -2  -2 -0.0423 0.48787   4
  16   2   2 0.27133 0.34165   9
  16  -2  -2 0.23520 0.31222   9
 -16  -2   2 0.16093 0.43372   4
   0  -3  -2 0.34887 0.16560   8
   0   3  -2 0.32474 0.16067   8
   0  -3   2 0.57645 0.18016   5
   0   3  -2 0.37577 0.22720   5
   0   3  -2 0.55337 0.19856  10
   0  -3  -2 0.70597 0.21843   5
   0  -3   2 0.44949 0.16174   5
   0  -3  -2 0.26959 0.22596  10
   0   3   2 0.30147 0.23332   5
   1   3  -2 572.408 20.8561   5
  -1  -3  -2 594.903 20.8472   8
  -1  -3  -2 585.275 20.8813   5
  -1   3   2 624.321 20.9143  10
  -1  -3  -2 617.563 20.9080  10
   1   3  -2 612.084 20.8542  10
   1   3  -2 587.276 20.8138   8
  -1   3   2 604.372 20.9488   5
   1  -3   2 595.741 20.9227   5
  -1   3   2 593.809 20.8665   8
  -1   3  -2 612.704 20.9015  10
   1   3   2 583.299 20.9074   5
   1  -3  -2 602.789 20.8749   8
   1  -3  -2 629.836 20.9414  10
  -1   3  -2 570.750 20.9344   5
   1  -3  -2 577.979 20.9400   5
  -1   3  -2 621.591 20.8591   8
  -2  -3  -2 114.503 4.03581  10
  -2   3   2 113.241 4.06869  10
   2  -3   2 110.792 4.11395   5
  -2   3   2 111.548 4.01245   8
  -2   3   2 113.029 4.09777   5
  -2  -3  -2 112.563 3.97976   8
  -2   3  -2 113.937 4.06503  10
   2  -3  -2 109.528 4.11486   5
   2  -3  -2 115.431 4.03432   8
   2  -3  -2 115.239 4.10668  10
  -2   3  -2 108.942 4.00826   8
  -2   3  -2 108.143 4.10623   5
   2   3   2 112.447 4.04459   5
   3   3  -2 766.227 24.1416  10
  -3   3   2 670.808 24.1517   8
  -3   3   2 731.860 24.2300  10
  -3   3   2 699.324 24.2223   5
   3  -3   2 660.841 24.2893   5
  -3  -3  -2 690.256 24.1596  10
   3  -3   2 719.110 24.3746  12
  -3   3  -2 714.137 24.2249  10
   3  -3  -2 716.976 24.2761  10
  -3   3  -2 676.306 24.2561   5
  -3   3  -2 676.239 24.1608   8
   3  -3  -2 695.283 24.3370  12
   3  -3  -2 648.679 24.2751   5
   3   3   2 647.661 24.1844   5
   3  -3  -2 695.099 24.1896   8
  -4   3   2 0.60049 0.20358   5
   4   3  -2 0.69206 0.11354  10
   4  -3   2 0.68390 0.37429  12
  -4   3   2 0.66498 0.16023   8
  -4   3   2 0.76443 0.22362  10
   4  -3   2 0.77064 0.29311   5
   4   3   2 0.94609 0.22180   5
   4  -3  -2 0.47539 0.26697   5
   4  -3  -2 0.80825 0.22233   8
  -4   3  -2 0.82490 0.25011  10
  -4   3  -2 0.62979 0.18044   8
  -4   3  -2 0.91246 0.25018   5
   4   3   2 0.62052 0.14818   8
   4  -3  -2 1.17923 0.37466  12
   5  -3   2 94.4064 3.63076  12
   5   3  -2 91.4993 3.21191  10
   5  -3   2 89.4294 3.52964   5
  -5   3   2 90.0202 3.35721  10
   5   3   2 89.2682 3.28523   8
   5   3   2 90.6865 3.39729   5
  -5   3  -2 87.0377 3.29229   8
  -5   3  -2 92.3142 3.38814  10
   5   3   2 92.0074 3.35843  12
   5  -3  -2 88.3736 3.36408   8
   5  -3  -2 89.7752 3.51075   5
   5  -3  -2 95.1080 3.59240  12
  -6   3   2 61.9295 2.38665  10
   6  -3   2 63.8281 2.51755   9
   6   3  -2 61.4911 2.26790  10
   6  -3   2 62.7264 2.63545   5
   6  -3   2 65.3981 2.74970  12
  -6   3   2 65.2674 2.81845  13
   6   3   2 61.0267 2.47785   5
  -6   3  -2 57.7566 2.38696   5
   6   3   2 63.7791 2.42716  12
   6  -3  -2 63.0172 2.60894   5
   6  -3  -2 68.1244 2.71342  12
  -6   3  -2 63.4627 2.43205  10
   6   3   2 60.9685 2.33436   8
  -6   3  -2 65.7603 2.85968  13
  -6   3  -2 57.9626 2.32200   5
   7  -3   2 47.3338 2.22667  12
  -7   3   2 44.2683 1.77598  10
   7  -3   2 44.3531 1.95681   9
   7  -3   2 43.6105 2.08496   5
  -7   3   2 48.1800 2.29890  13
   7   3  -2 44.8878 1.66153   8
   7  -3  -2 44.5710 2.07578   5
   7  -3  -2 45.7034 1.98401   9
   7   3   2 45.3747 1.88427  12
  -7   3  -2 48.4075 2.32775  13
  -7   3  -2 44.7760 1.83902  10
   7   3   2 42.7817 1.94215   5
   7  -3  -2 48.6439 2.18272  12
   8  -3   2 9.60438 0.88776   5
   8  -3   2 10.1992 0.83308   9
   8  -3   2 10.4471 1.07661  12
  -8  -3  -2 8.94613 0.97402   4
  -8   3   2 11.0435 1.05923  13
   8   3  -2 10.1428 0.49610   8
  -8   3  -2 10.6762 1.09388  13
   8  -3  -2 10.6254 0.91879   5
   8  -3  -2 9.60118 0.80657   9
  -8   3  -2 8.38775 1.06273   3
   8   3   2 11.2394 0.73351  12
   8  -3  -2 10.7478 1.02698  12
   9   3  -2 -0.0181 0.19394  12
   9  -3   2 0.33141 0.36141   5
  -9  -3  -2 -0.1857 0.43636   4
   9  -3   2 -0.6284 0.37280   7
   9  -3   2 0.26070 0.40430   9
  -9   3  -2 -0.3659 0.45687  13
  -9  -3   2 0.08770 0.38288  11
   9   3   2 0.10184 0.27259  12
  -9  -3   2 -0.0282 0.38722   4
  -9   3  -2 0.21393 0.46371   3
  -9   3  -2 -0.6520 0.71366   4
   9  -3  -2 0.03435 0.36241   5
   9  -3  -2 0.25794 0.52680  12
   9   3   2 0.53068 0.25413   9
  10   3  -2 10.6434 0.74723  12
 -10   3   2 10.0679 1.23186   4
  10  -3   2 10.3972 1.24271  12
  10  -3   2 9.79094 0.94642   7
 -10  -3  -2 10.5887 1.03511  11
  10  -3   2 9.91336 1.24862   5
  10  -3   2 10.9550 0.97360   9
 -10  -3  -2 10.5244 1.17331   4
 -10  -3   2 9.85029 1.02924  11
 -10   3  -2 12.7166 1.29127  13
  10  -3  -2 11.8975 1.22276  12
 -10   3  -2 9.65073 1.25664   4
 -10  -3   2 9.51693 1.11751   4
  10   3   2 9.77588 0.72647   9
  10  -3  -2 9.77328 0.91118   9
 -10  -3   2 9.28912 1.01917   2
  10   3   2 11.5381 0.89430  12
  10  -3  -2 9.61488 0.94911   7
  10  -3  -2 10.1442 1.06025   5
  11   3  -2 11.6767 0.90897  12
  11  -3   2 12.6435 1.17838   5
 -11  -3  -2 11.1457 1.27648   4
  11  -3   2 11.3076 1.35872  12
 -11   3   2 11.4198 1.49815   4
  11  -3   2 11.1720 1.55908   9
 -11  -3  -2 10.8562 1.20043  11
  11  -3  -2 12.3199 1.33064  12
  11  -3  -2 13.4989 1.04809   9
  11   3   2 12.0405 0.81617   9
 -11   3  -2 9.90327 1.33733   4
 -11   3  -2 12.6116 1.39984  13
 -11  -3   2 10.4857 1.17433   4
  11   3   2 11.2224 1.01457  12
 -12  -3  -2 6.29987 0.83183  11
  12  -3   2 6.04854 0.81540   9
  12  -3   2 6.30985 1.05960  12
  12  -3   2 6.47147 0.85937   7
  12   3  -2 6.52147 0.87103  12
 -12   3   2 6.76380 1.02915   4
  12  -3   2 6.91570 1.06526   5
 -12  -3  -2 7.08837 1.11239   4
  12  -3  -2 6.32290 1.04805  12
 -12  -3   2 6.84741 0.91805   2
 -12   3  -2 5.91724 1.10771   4
 -12  -3   2 5.99465 0.78288  11
 -12  -3   2 6.08136 0.93021   4
  12   3   2 6.28215 0.70655   9
  12   3   2 6.55329 0.94903  12
  12  -3  -2 5.38967 0.77594   9
  13  -3   2 16.3453 1.55676  12
 -13  -3  -2 18.3462 1.74244   4
  13   3  -2 15.9067 1.21263  12
  13  -3   2 15.9877 1.22327   9
 -13   3   2 13.4611 1.27325   4
  13  -3   2 16.4051 1.14723   7
 -13  -3  -2 15.6215 1.27466  11
 -13   3   2 15.4489 1.35340   2
 -13   3  -2 13.3546 1.24157   2
  13  -3  -2 17.6111 1.20472   9
  13  -3  -2 14.6907 1.46349  12
 -13  -3   2 15.5530 1.42008   4
  13   3   2 16.9872 1.34030  12
 -13  -3   2 16.1600 1.18803   2
  13   3   2 17.2258 1.10873   9
 -13   3  -2 13.7084 1.49172   4
  14   3  -2 0.44358 0.38781   9
  14  -3   2 0.29678 0.48254   9
 -14   3   2 1.34022 0.52408   2
 -14  -3  -2 1.83498 1.08272   4
  14   3  -2 0.77069 0.48854  12
  14  -3   2 1.16873 0.66972  12
  14  -3  -2 0.85310 0.64121  12
  14   3   2 0.84286 0.52432  12
 -14  -3   2 0.57858 0.91106   4
 -14   3  -2 0.65116 0.62140   4
  14  -3  -2 1.56363 0.54091   9
  14   3   2 -0.0164 0.38745   9
 -14   3  -2 1.11784 0.47329   2
  15   3  -2 9.91803 0.75567   9
 -15   3   2 9.10228 0.88342   2
  15  -3   2 9.82019 1.12018  12
  15   3  -2 9.57784 0.90960  12
  15  -3   2 8.87445 0.85417   9
 -15  -3   2 9.62284 1.23973   4
 -15   3  -2 8.65966 0.78200   2
  15  -3  -2 10.3017 0.83809   9
  15  -3  -2 10.2810 1.10101  12
  15   3   2 8.84620 0.95168  12
 -16  -3  -2 1.00980 0.57303   4
  16  -3   2 1.20390 0.38657   9
 -16   3   2 1.08618 0.35010   2
 -16  -3   2 1.01798 0.45264   4
  16  -3  -2 0.80471 0.33894   9
  16   3   2 1.90311 0.37888   9
   0  -4   2 816.283 27.2289   5
   0   4  -2 823.968 27.2647  10
   0   4  -2 727.927 27.3255   5
   0  -4  -2 786.287 27.3012   5
   0  -4  -2 778.898 27.3025  10
   0  -4  -2 786.672 27.2325   8
   0   4  -2 785.376 27.2068   8
   0   4   2 771.099 27.3218   5
   0  -4   2 763.303 27.2369   5
  -1   4   2 5466.92 233.839   1
  -1  -4  -2 5371.51 223.742   1
  -1  -4   2 5252.93 224.512   1
  -2   4   2 87.2468 3.23126   8
  -2   4   2 88.2515 3.29829  10
   2   4  -2 83.3817 3.19788   5
  -2  -4  -2 88.9340 3.25347  10
   2  -4   2 89.1367 3.33973   5
   2   4  -2 86.3261 3.19731  10
  -2   4   2 93.3523 3.35377   5
   2  -4  -2 87.4478 3.35757   5
  -2   4  -2 87.5434 3.28860  10
   2  -4  -2 91.1554 3.34807  10
   2  -4  -2 87.0801 3.24932   8
  -2   4  -2 91.2229 3.35971   5
   2  -4  -2 92.7419 3.42503  12
  -2   4  -2 89.1208 3.22876   8
   2   4   2 87.0208 3.27697   5
  -3   4   2 514.492 18.7205  10
   3  -4   2 540.664 18.8842  12
   3  -4   2 554.375 18.8231   5
  -3   4   2 518.883 18.6630   8
  -3  -4  -2 515.774 18.6447  10
  -3   4   2 532.919 18.7578   5
   3  -4  -2 520.585 18.6883   8
   3  -4  -2 541.105 18.8234   5
  -3   4  -2 517.552 18.8305  12
  -3   4  -2 552.545 18.6641   8
  -3   4  -2 529.658 18.7251  10
  -3   4  -2 543.298 18.7894   5
   3  -4  -2 526.690 18.7847  10
   3   4   2 525.562 18.7002   5
   3   4   2 573.080 18.8096  12
   3  -4  -2 536.866 18.8606  12
   4   4  -2 1.19373 0.19341  10
  -4   4   2 0.96654 0.32853   5
  -4   4   2 0.87711 0.29633  10
   4  -4   2 0.62875 0.32428   5
   4  -4   2 0.93083 0.46571  12
  -4   4   2 1.17978 0.22789   8
   4   4  -2 1.10815 0.13158   8
   4  -4  -2 0.98670 0.27335   8
   4   4   2 0.99071 0.24937   5
  -4   4  -2 1.01307 0.22202   8
   4   4   2 1.05387 0.26453  12
   4  -4  -2 1.02995 0.45549  12
   4  -4  -2 1.76627 0.38309   5
  -4   4  -2 1.14260 0.30887  10
  -4   4  -2 0.93646 0.30415   5
   5  -4   2 188.586 6.34984   9
  -5   4   2 175.280 6.51909  13
  -5   4   2 161.806 6.03421  10
  -5   4   2 153.869 5.97714   5
  -5   4   2 159.123 5.92558   8
   5  -4   2 161.370 6.35175   5
   5  -4   2 165.424 6.29260  12
   5   4   2 159.634 5.93626   8
  -5   4  -2 166.909 6.05545  10
   5  -4  -2 168.217 6.26287  12
   5  -4  -2 170.522 6.21338   5
   5  -4  -2 171.932 6.04201   8
   5   4   2 164.179 6.01274  12
  -5   4  -2 168.310 6.47253  13
  -5   4  -2 165.530 6.04633   5
   5   4   2 168.605 6.04371   5
  -6   4   2 6.33094 0.54378  10
   6  -4   2 7.66820 0.77827   5
  -6   4   2 6.54772 0.89003  13
   6   4  -2 6.96210 0.34700   8
   6  -4   2 7.76197 0.97076  12
   6  -4   2 6.84005 0.67927   9
   6   4  -2 6.33109 0.36963  10
  -6   4  -2 7.59122 0.53551   5
   6  -4  -2 8.16826 0.76299   9
   6  -4  -2 7.72479 0.94188  12
   6  -4  -2 7.42776 0.78038   5
   6   4   2 7.50500 0.48635   8
  -6   4  -2 7.99400 0.61391  10
  -6   4  -2 6.84863 0.92864  13
  -6   4  -2 7.59555 0.47343   8
   6   4   2 6.59112 0.53980  12
  -7   4   2 73.8041 2.86791  10
   7  -4   2 76.4447 3.18740   5
   7  -4   2 76.7588 3.00726   9
   7   4  -2 75.2549 2.69808   8
  -7   4   2 77.4205 3.36406  13
   7  -4   2 76.3489 3.27581  12
   7  -4  -2 73.4446 3.23205  12
   7  -4  -2 79.3033 3.19984   5
  -7   4  -2 74.3119 3.37029  13
   7   4   2 75.5937 2.92587  12
  -7   4  -2 72.2252 2.90535  10
   7  -4  -2 70.0761 2.96289   9
  -8   4   2 175.384 6.75697  13
   8  -4   2 168.253 6.25495   9
  -8  -4  -2 171.124 6.58609   4
  -8  -4  -2 161.888 6.44374  11
   8  -4   2 166.953 6.50546   5
   8  -4   2 168.171 6.58092  12
   8   4  -2 162.393 5.94757   8
  -8   4  -2 172.328 6.72752  13
  -8  -4   2 172.268 6.67636  11
   8  -4  -2 170.395 6.51111   5
  -8  -4   2 172.079 6.58707   4
   8  -4  -2 175.968 6.57163  12
  -8   4  -2 160.434 6.69931   3
   8   4   2 168.465 6.22168  12
   8  -4  -2 169.198 6.23871   9
   8   4   2 158.242 6.05364   9
   9  -4   2 5.15497 0.67963   9
   9  -4   2 4.26531 1.09794  12
  -9   4   2 5.04339 0.90095  13
  -9  -4  -2 3.45610 0.68372  11
   9  -4   2 4.19170 0.71490   5
  -9   4   2 2.72467 0.89080   4
  -9  -4  -2 3.79612 0.73154   4
   9  -4   2 4.81514 0.65451   7
   9   4  -2 4.69155 0.42288  12
   9  -4  -2 3.70763 0.69384   5
  -9  -4   2 3.83257 0.56965   6
   9  -4  -2 4.19286 0.62553   9
  -9   4  -2 3.92602 0.90065  13
   9   4   2 3.98705 0.54847  12
   9   4   2 3.74660 0.42797   9
  -9  -4   2 3.48055 0.69216   4
  -9  -4   2 2.75344 0.62320   2
  -9  -4   2 3.59000 0.66884  11
  -9   4  -2 3.20191 0.84164   4
   9  -4  -2 4.12180 0.65815   7
 -10  -4  -2 0.50526 0.48704  11
  10  -4   2 0.06864 0.37552   5
 -10  -4  -2 -0.5228 0.43461   4
  10  -4   2 0.74368 0.50684   9
 -10   4   2 2.70212 0.81683   4
  10  -4   2 -0.1510 0.38600   7
  10  -4   2 0.29453 0.63644  12
  10   4   2 0.48627 0.35772  12
 -10   4  -2 0.62122 0.73851   4
  10  -4  -2 -0.1393 0.59308  12
  10  -4  -2 0.09063 0.45814   5
 -10   4  -2 0.10391 0.56489  13
  10  -4  -2 0.37800 0.48767   9
 -10  -4   2 0.15973 0.45953   4
 -10  -4   2 -0.6808 0.45475   6
 -10  -4   2 0.77614 0.51129   2
 -10  -4   2 -0.2803 0.40716  11
  10   4   2 -0.2444 0.25823   9
  11  -4   2 18.9859 1.69093  12
  11   4  -2 17.1766 1.09999  12
  11  -4   2 20.2234 1.49442   5
 -11  -4  -2 21.3369 1.63286   4
 -11  -4  -2 20.1925 1.42511  11
 -11   4   2 18.4880 1.55779   4
  11  -4   2 19.4580 1.32158   7
  11  -4  -2 17.8020 1.64919  12
 -11  -4   2 19.1249 1.36124   2
  11   4   2 19.6072 1.04890   9
  11  -4  -2 20.2791 1.60995   9
 -11   4  -2 20.8883 1.76598   4
 -11  -4   2 19.1354 1.53725   4
  11   4   2 18.9694 1.27582  12
 -11  -4   2 19.5438 1.37468  11
  11  -4  -2 19.7048 1.52236   5
  12  -4   2 1.34024 0.62158   5
 -12  -4  -2 0.35351 0.57605   4
  12  -4   2 -0.4386 0.41726   7
  12  -4   2 -0.4442 0.66295  12
 -12   4   2 -1.0349 0.54324   4
 -12  -4  -2 -0.0275 0.46346  11
  12  -4   2 -0.7406 0.48451   9
  12   4   2 0.57880 0.33679   9
 -12  -4   2 0.38928 0.44825  11
 -12  -4   2 0.23519 0.50808   4
 -12  -4   2 0.53877 0.48518   2
  12  -4  -2 0.08647 0.67163  12
  12   4   2 -0.2668 0.42974  12
 -12   4  -2 0.74994 0.72949   4
  12  -4  -2 -0.4486 0.45808   9
 -13  -4  -2 60.1632 2.84718  11
 -13  -4  -2 67.6528 3.26000   4
  13  -4   2 64.5748 3.28332  12
  13   4  -2 66.6039 2.90543  12
 -13   4   2 65.6544 3.18501   2
  13  -4   2 63.4558 2.85127   9
  13  -4  -2 63.4911 3.22665  12
 -13  -4   2 63.5407 2.80208  11
  13  -4  -2 65.2011 2.83525   9
  13   4   2 69.9963 2.76071   9
 -13  -4   2 68.4659 3.16080   4
  13   4   2 63.2259 3.00362  12
 -14   4   2 7.75597 0.94941   2
  14  -4   2 6.50620 1.02776  12
  14  -4   2 8.26142 0.92514   9
 -14  -4  -2 7.25528 0.87705  11
  14   4  -2 6.52488 0.81485  12
 -14  -4  -2 7.97763 1.31260   4
  14   4  -2 7.61922 0.87931   9
 -14  -4   2 6.61442 1.07125   4
  14  -4  -2 7.33894 1.11208  12
 -14   4  -2 7.44374 0.88170   2
  14   4   2 7.74851 0.77358   9
  14  -4  -2 7.72049 0.88734   9
  14   4   2 6.97710 0.89569  12
 -15   4   2 6.41748 0.77955   2
  15  -4   2 6.17154 0.91577  12
 -15  -4  -2 6.46393 1.06578   4
  15  -4   2 6.90054 0.76809   9
  15   4   2 7.33000 0.65385   9
  15  -4  -2 5.19427 0.85894  12
 -15  -4   2 6.25440 0.96293   4
 -15   4  -2 7.37429 0.73543   2
  15  -4  -2 6.70387 0.73395   9
  16  -4   2 10.5869 0.75040   9
 -16   4   2 11.8908 0.78928   2
 -16  -4  -2 11.1534 1.06662   4
  16  -4  -2 11.3637 0.74562   9
 -16  -4   2 11.4187 0.90368   4
   0   5  -2 0.38755 0.23365  10
   0   5  -2 0.75444 0.29143   5
   0  -5  -2 0.21603 0.17750   8
   0   5   2 0.06635 0.20102   8
   0  -5   2 0.57361 0.19439   5
   0   5   2 0.12952 0.27323   5
   0  -5  -2 0.14096 0.23815  10
   0  -5  -2 0.45631 0.25170   5
   0   5  -2 0.84288 0.28317  12
   0   5  -2 0.41896 0.19591   8
   1  -5   2 624.523 22.6656   5
   1   5  -2 620.586 22.6768   5
  -1  -5  -2 662.030 22.6906  10
  -1  -5  -2 669.711 22.6255   5
  -1   5   2 641.837 22.6153   8
  -1  -5  -2 638.359 22.6280   5
  -1   5   2 621.242 22.7363   5
  -1   5   2 652.611 22.6872  10
  -1   5   2 651.445 22.8828  12
   1   5  -2 625.754 22.6235  10
   1   5  -2 636.848 22.5686   8
   1   5  -2 682.012 22.7070  12
   1  -5  -2 634.079 22.7296   5
   1   5   2 630.191 22.7128   5
  -1   5  -2 661.545 22.6785  10
   1  -5  -2 631.325 22.6254   8
  -1   5  -2 598.092 22.7198   5
  -1   5  -2 671.101 22.7936  12
  -1   5  -2 643.654 22.6026   8
   1   5   2 743.451 23.2617  12
   1  -5  -2 665.549 22.7337  10
   2   5  -2 3.09678 0.35421  10
   2   5  -2 2.36777 0.24376   8
   2  -5   2 2.03891 0.36888   5
  -2   5   2 2.09314 0.39783   5
  -2   5   2 3.05129 0.41310  10
  -2   5   2 3.32745 0.44772  12
  -2   5   2 2.63789 0.32159   8
   2   5  -2 1.76810 0.24439   8
   2   5  -2 2.10677 0.31965   5
   2  -5  -2 2.56006 0.40478  10
  -2   5  -2 2.59923 0.36648  10
   2  -5  -2 2.57842 0.56763  12
  -2   5  -2 2.25412 0.29358   8
  -2   5  -2 2.02609 0.39043   5
   2   5   2 2.86758 0.39012  12
   2   5   2 1.82035 0.33207   5
   2  -5  -2 1.93968 0.37464   5
   2  -5  -2 1.63688 0.27059   8
  -2   5  -2 3.62260 0.48488  12
   3   5  -2 124.279 4.52591   8
   3  -5   2 127.311 4.75585   5
  -3   5   2 130.458 4.68974  10
  -3   5   2 123.519 4.58908   8
   3   5  -2 129.285 4.55249  10
  -3   5   2 127.865 4.74139  12
   3   5  -2 120.144 4.56900   5
   3  -5   2 132.650 4.85317  12
  -3   5   2 120.607 4.72037   5
   3   5   2 123.800 4.67395   5
   3   5   2 130.424 4.68270  12
   3  -5  -2 126.230 4.82985  12
   3  -5  -2 125.556 4.77513   5
  -3   5  -2 126.814 4.67638  10
   3  -5  -2 125.168 4.62995   8
  -3   5  -2 120.475 4.58136   8
  -3   5  -2 126.815 4.74644   5
  -3   5  -2 137.980 4.83851  12
   4   5  -2 94.0822 3.45319   8
  -4   5   2 97.7122 3.67553   5
  -4   5   2 93.4278 3.54411   8
  -4   5   2 100.328 3.66115  10
   4  -5   2 94.2712 3.85773  12
   4  -5   2 95.7905 3.76528   5
   4   5   2 93.7161 3.61797  12
  -4   5  -2 98.5866 3.55290   8
  -4   5  -2 92.8769 3.67225  10
   4  -5  -2 96.0166 3.60783   8
  -4   5  -2 96.5589 3.70321   5
   4  -5  -2 99.4367 3.86706  12
   4   5   2 99.7522 3.63263   5
   4  -5  -2 92.0041 3.76756   5
   5  -5   2 466.906 17.5430   5
   5   5  -2 494.924 17.1972   8
  -5   5   2 486.100 17.3929  10
  -5   5   2 471.955 17.2747   8
  -5   5   2 518.781 17.7471  13
   5  -5   2 501.345 17.6552  12
  -5   5   2 489.215 17.3532   5
   5  -5   2 505.792 17.8364   9
   5  -5  -2 475.621 17.5586   5
   5   5   2 494.862 17.4003   5
  -5   5  -2 484.244 17.2928   8
   5  -5  -2 491.278 17.3923   9
  -5   5  -2 496.736 17.4184   5
  -5   5  -2 497.143 17.9046  13
   5   5   2 508.408 17.3819  12
  -5   5  -2 504.770 17.4058  10
  -6   5   2 239.296 8.82069  13
   6  -5   2 234.717 8.75274  12
   6  -5   2 230.076 8.64517   5
  -6   5   2 233.377 8.42613  10
   6  -5   2 234.768 8.45701   9
   6   5  -2 230.680 8.21034   8
   6  -5  -2 245.059 8.75392  12
  -6   5  -2 237.306 8.86936  13
   6  -5  -2 229.299 8.64967   5
   6   5   2 220.842 8.44690   5
  -6   5  -2 229.412 8.43771  10
   6  -5  -2 235.156 8.44807   9
   6   5   2 240.679 8.42853  12
  -6   5  -2 229.684 8.39007   5
   7  -5   2 0.09053 0.41011   9
  -7   5   2 0.14033 0.22936  10
   7  -5   2 0.19018 0.36136   5
  -7  -5  -2 0.09270 0.42528   4
  -7   5   2 0.21460 0.43250  13
   7  -5   2 0.49917 0.52723  12
   7   5  -2 -0.0452 0.12419   8
   7   5   2 -0.1651 0.22003  12
   7  -5  -2 0.32707 0.36785   5
   7  -5  -2 0.53043 0.40946   9
  -7   5  -2 0.33184 0.19834   5
  -7   5  -2 0.13897 0.26058  10
  -7   5  -2 0.41168 0.46348  13
   7  -5  -2 0.35965 0.52046  12
  -7   5  -2 0.67044 0.53174   3
  -8  -5  -2 4.05982 0.70770  11
   8  -5   2 4.38593 0.82464   7
  -8  -5  -2 3.54504 0.69399   4
  -8   5   2 3.01472 0.70401  13
   8  -5   2 3.74309 0.64547   5
   8  -5   2 3.17539 0.74939  12
   8  -5   2 4.00641 0.61786   9
  -8  -5   2 4.37826 0.71220   4
   8  -5  -2 3.24418 0.62637   5
  -8   5  -2 4.23799 0.87617  13
   8  -5  -2 3.61986 0.79365  12
  -8  -5   2 3.80544 0.58220   6
   8  -5  -2 4.36791 0.63606   9
  -8   5  -2 3.33225 0.43475  10
  -8   5  -2 4.13527 0.87068   4
   8   5   2 3.84868 0.51751  12
   8   5   2 3.95365 0.41756   9
  -9   5   2 28.3765 1.87569   4
   9  -5   2 29.5965 1.58967   9
   9  -5   2 28.8080 1.63606   7
  -9  -5  -2 30.4074 1.75461  11
   9  -5   2 32.3164 1.97678  12
  -9  -5  -2 27.9476 1.80281   4
   9   5  -2 30.1234 1.31364  12
  -9   5   2 32.0341 1.96638  13
   9  -5   2 27.6441 1.73421   5
   9   5   2 29.7763 1.32614   9
  -9  -5   2 28.2951 1.80375   4
  -9  -5   2 25.1918 1.52157   6
  -9  -5   2 31.3867 1.75811  11
  -9  -5   2 25.2715 1.92807   2
  -9   5  -2 32.7121 2.03663  13
   9  -5  -2 28.5323 1.75436   5
  -9   5  -2 26.9691 1.90336   4
   9  -5  -2 30.9856 1.59160   9
   9  -5  -2 32.4894 1.97123  12
  10  -5   2 7.52989 0.89429   9
 -10  -5  -2 9.12375 0.96382   6
  10  -5   2 8.52479 1.01184   5
 -10  -5  -2 9.05083 1.19537   4
  10   5  -2 9.41513 0.68319  12
  10  -5   2 7.22008 1.13515  12
  10  -5   2 9.58925 1.08206   7
 -10  -5   2 10.3865 1.14698  11
  10  -5  -2 10.2016 1.00483   9
 -10  -5   2 8.78017 0.87625   6
 -10  -5   2 8.42270 1.05015   2
 -10  -5   2 10.0256 1.11797   4
 -10   5  -2 10.5192 1.36320   4
  10  -5  -2 8.77800 1.29704  12
 -10   5  -2 8.08279 1.18139  13
  10   5   2 8.37750 0.78615  12
  10  -5  -2 7.51930 1.01689   5
  10   5   2 7.77176 0.64546   9
  11  -5   2 0.43258 0.74095  12
 -11  -5  -2 -0.2305 0.53298   4
  11  -5   2 1.30239 0.53555   5
 -11  -5  -2 0.34800 0.48972  11
  11  -5   2 0.81626 0.51591   7
  11  -5   2 0.57478 0.55029   9
 -11  -5   2 0.76023 0.47289   6
 -11  -5   2 0.11461 0.55890   4
  11  -5  -2 0.10359 0.54250   9
  11   5   2 0.54003 0.41788  12
 -11  -5   2 0.25928 0.51001   2
  11  -5  -2 0.30801 0.56810   5
  11  -5  -2 0.26729 0.70488  12
 -11   5  -2 0.46214 0.61418  13
 -11   5  -2 0.48141 0.68807   4
 -11  -5   2 0.85390 0.51294  11
  12  -5   2 23.1894 1.75107   5
  12  -5   2 23.8455 1.89190  12
 -12  -5  -2 20.8619 1.67645   4
 -12  -5  -2 25.9300 1.71013  11
  12  -5   2 24.0768 1.50968   9
  12   5  -2 24.7837 1.39917  12
 -12  -5   2 23.2119 1.78921  11
  12   5   2 24.5907 1.26285   9
  12  -5  -2 23.2984 1.86046  12
  12   5   2 24.0503 1.49018  12
 -12  -5   2 23.2393 1.73284   4
  12  -5  -2 24.4396 1.50790   9
 -13  -5  -2 13.0731 1.11296  11
 -13   5   2 10.7603 1.18508   2
  13  -5   2 14.4734 1.47587  12
  13  -5   2 12.1792 1.11083   9
  13   5  -2 14.8183 1.02865  12
 -13  -5  -2 10.7409 1.33881   4
  13  -5  -2 12.3259 1.10533   9
 -13  -5   2 12.6856 1.05101  11
 -13  -5   2 12.6198 1.26740   4
  13   5   2 14.5949 0.96149   9
  13   5   2 11.9439 1.10309  12
  13  -5  -2 12.5312 1.39539  12
 -14   5   2 1.99333 0.58478   2
  14  -5   2 1.59416 0.52128   9
 -14  -5  -2 0.84765 0.64971  11
  14  -5   2 2.25202 1.13482  12
 -14  -5  -2 1.84364 0.89364   4
  14   5  -2 0.59521 0.49265  12
 -14  -5   2 0.78395 0.63092   4
  14  -5  -2 1.33562 0.48658   9
 -14   5  -2 1.14775 0.51379   2
  14   5   2 2.08608 0.42573   9
  14  -5  -2 1.39023 1.04074  12
  14   5   2 2.78098 0.61803  12
 -14  -5   2 2.40692 0.51390  11
  15  -5   2 0.09034 0.36659   9
 -15  -5  -2 0.36772 0.76917   4
  15  -5   2 0.05189 0.49819  12
 -15   5   2 0.25050 0.37740   2
  15  -5  -2 -0.1395 0.44421  12
 -15   5  -2 0.06018 0.33466   2
 -15  -5   2 -0.0241 0.70955   4
  15   5   2 0.41886 0.32934   9
  15  -5  -2 0.36443 0.38340   9
 -16   5   2 0.13910 0.25467   2
 -16  -5  -2 0.26285 0.52706   4
  16  -5   2 0.75246 0.30521   9
  16  -5  -2 0.27213 0.27628   9
 -16  -5   2 0.72288 0.46476   4
   0   6  -2 8.07164 0.55880   8
   0  -6   2 8.42106 0.49420   5
   0   6   2 8.19258 0.75120   5
   0  -6  -2 7.68558 0.62937   5
   0   6   2 8.16950 0.57313   8
   0   6   2 6.86284 0.64706  10
   0   6  -2 8.14518 0.71847   5
   0   6   2 7.29773 0.68055  12
   0   6  -2 7.12365 0.61591  10
   0  -6   2 7.34325 0.49080   5
   0   6  -2 6.97656 0.66960  12
  -1   6   2 63.7974 2.44984   5
   1   6  -2 60.9538 2.21003   8
   1   6  -2 51.1514 2.32779  12
   1   6  -2 62.9017 2.38717   5
  -1   6   2 54.5682 2.40404  12
  -1   6   2 59.8780 2.25739   8
  -1  -6  -2 60.7357 2.21962   5
  -1   6   2 56.7340 2.33844  10
   1  -6   2 60.8875 2.30629   5
  -1   6  -2 54.9528 2.30709  10
   1   6   2 51.6377 2.35218  12
   1   6   2 59.9157 2.40042   5
   1  -6  -2 55.0869 2.38875  12
  -1   6  -2 54.1331 2.40637  12
  -1   6  -2 58.0701 2.41507   5
   1  -6  -2 60.1289 2.38465   5
   1   6   2 58.8501 2.22981   8
   2   6  -2 4.34891 0.44122   8
  -2   6   2 5.57181 0.61042  10
  -2   6   2 6.52416 0.67268  12
   2   6  -2 4.12272 0.55647   5
   2   6  -2 5.78352 0.55242  12
  -2   6   2 4.69577 0.53473   8
   2  -6   2 4.83669 0.60637   5
   2  -6   2 5.36176 0.67225  12
  -2   6   2 4.26161 0.61702   5
  -2   6  -2 6.08919 0.69655  12
   2   6   2 5.61764 0.60041  12
   2  -6  -2 5.66789 0.69761  12
  -2   6  -2 4.38631 0.59413   5
  -2   6  -2 5.10272 0.52007   8
   2  -6  -2 5.10170 0.65338   5
   2   6   2 5.13235 0.62746   5
  -2   6  -2 5.24015 0.61609  10
  -3   6   2 34.3670 1.69422   5
  -3   6   2 35.2413 1.61226  10
   3  -6   2 35.3459 1.75025  12
   3   6  -2 35.4229 1.44620   8
   3   6  -2 34.0702 1.53844   5
   3   6  -2 35.5350 1.51424  12
   3  -6   2 35.6680 1.66666   5
  -3   6   2 34.9617 1.64997  12
  -3   6   2 35.4327 1.50395   8
   3   6   2 34.3336 1.59260   5
  -3   6  -2 35.0184 1.71031  12
  -3   6  -2 33.2748 1.67971   5
   3  -6  -2 38.2037 1.78572  12
   3   6   2 37.3391 1.60589  12
   3  -6  -2 32.7186 1.67865   5
  -3   6  -2 35.9461 1.50111   8
  -3   6  -2 35.3363 1.60573  10
  -4   6   2 105.547 4.39320  13
   4  -6   2 109.592 4.28241   5
  -4   6   2 115.805 4.23823   5
   4  -6   2 111.608 4.38370  12
   4   6  -2 107.889 3.99609   8
   4   6  -2 106.032 4.04139  12
   4   6  -2 114.162 4.29216   5
  -4   6   2 110.056 4.06085   8
  -4   6   2 115.135 4.19266  10
  -4   6   2 104.307 4.19812  12
   4   6  -2 104.063 4.00502  10
   4  -6   2 106.104 4.12493   9
   4   6   2 107.230 4.15613  12
  -4   6  -2 113.097 4.31492  12
  -4   6  -2 105.306 4.43507  13
  -4   6  -2 106.916 4.16356  10
   4  -6  -2 111.732 4.39524  12
   4  -6  -2 106.254 4.29586   5
  -4   6  -2 112.835 4.06469   8
  -4   6  -2 113.357 4.12887   9
   4   6   2 113.125 4.18771   5
   4  -6  -2 112.221 4.60995   9
  -4   6  -2 110.880 4.25048   5
  -5   6   2 0.77844 0.25677   8
  -5   6   2 0.15342 0.32925   5
  -5   6   2 0.87741 0.50251  13
   5  -6   2 0.14307 0.53858  12
  -5   6   2 0.37329 0.33065  10
   5   6  -2 0.61274 0.23301  12
   5   6  -2 0.48505 0.18652   8
   5  -6   2 0.30497 0.41395   9
   5  -6   2 0.52361 0.37596   5
   5   6  -2 0.55546 0.22471  10
  -5   6  -2 0.87234 0.37739  12
   5  -6  -2 0.34845 0.42941   9
   5  -6  -2 -0.0795 0.51162  12
   5   6   2 0.16763 0.29143  12
   5   6   2 0.49071 0.29037   5
  -5   6  -2 0.61722 0.25257   8
   5  -6  -2 1.15410 0.45654   5
  -5   6  -2 0.48486 0.33520  10
  -5   6  -2 0.46663 0.43907  13
  -5   6  -2 0.21646 0.34849   5
  -6   6   2 91.0329 3.92886  13
   6  -6   2 88.8448 3.77206   5
   6  -6   2 93.1304 3.90936  12
   6  -6   2 93.0626 3.59363   9
  -6   6   2 96.3660 3.46335   5
   6   6  -2 90.1832 3.35786  10
   6   6  -2 85.6633 3.39302  12
  -6   6   2 90.1861 3.57393  10
   6  -6  -2 97.1470 3.92181  12
   6   6   2 92.1342 3.57282  12
  -6   6  -2 87.4038 3.44254   8
  -6   6  -2 94.3200 3.56963   5
  -6   6  -2 91.8253 3.97317  13
  -6   6  -2 90.1436 3.58333  10
   6   6   2 92.8298 3.66224   5
   6  -6  -2 89.1751 3.79092   5
   6  -6  -2 96.1672 3.59591   9
   7  -6   2 0.20128 0.37955   5
  -7  -6  -2 -1.5086 0.63881  11
   7  -6   2 0.06965 0.34712   7
  -7  -6  -2 0.34287 0.36026   6
   7   6  -2 0.57072 0.23961  12
  -7   6   2 0.42999 0.29390  10
   7  -6   2 0.25224 0.54411  12
  -7  -6  -2 0.21265 0.68508   4
   7   6  -2 0.81068 0.20521  10
   7   6   2 0.26235 0.29189  12
  -7   6  -2 0.79361 0.26296   5
  -7  -6   2 0.11830 0.41984  11
  -7  -6   2 1.01278 0.39699   6
  -7  -6   2 0.85547 0.46975   4
   7  -6  -2 0.73136 0.56832  12
   7  -6  -2 0.82071 0.43270   5
  -7   6  -2 0.73804 0.31215  10
  -8  -6  -2 57.6134 2.73723  11
  -8  -6  -2 55.1262 2.56460   6
   8  -6   2 55.9635 2.79503   5
   8  -6   2 58.0788 2.53131   9
   8  -6   2 58.0311 2.62716   7
   8  -6   2 57.1332 3.76350  12
  -8   6   2 58.5570 2.92342  13
   8   6  -2 58.3927 2.31182  12
  -8  -6  -2 58.0881 2.81497   4
  -8  -6   2 56.5373 2.54778   6
   8   6   2 55.5938 2.28846   9
   8  -6  -2 58.7129 2.83525   5
  -8   6  -2 56.6767 2.43018  10
   8   6   2 60.1849 2.48875  12
  -8  -6   2 60.3524 2.78101  11
  -8   6  -2 60.4586 2.97984  13
  -8  -6   2 59.9454 2.81688   4
  -8   6  -2 56.8852 2.43066   7
   8  -6  -2 60.0990 2.53269   9
  -9  -6  -2 81.8381 3.62839   4
  -9  -6  -2 77.8053 3.48968  11
   9  -6   2 79.4160 3.29043   9
  -9   6   2 75.7272 3.69556  13
   9   6  -2 77.4495 3.05816  12
   9  -6   2 74.7849 3.66647  12
   9  -6   2 80.5154 3.59208   5
   9  -6   2 83.0052 3.40352   7
  -9  -6  -2 78.9213 3.24244   6
   9  -6  -2 78.7566 3.68356  12
   9   6   2 78.3664 3.24285  12
  -9  -6   2 81.8747 3.63326   4
  -9   6  -2 76.2297 3.75427  13
   9  -6  -2 78.7988 3.27320   9
  -9  -6   2 75.6010 3.26486   6
   9  -6  -2 80.7398 3.60490   5
  -9  -6   2 75.4837 3.46034  11
   9   6   2 77.5551 3.02342   9
  10  -6   2 3.08127 0.70733   5
  10   6  -2 2.92955 0.43079  12
  10  -6   2 2.37590 0.61810   7
  10  -6   2 3.12607 0.89717  12
 -10  -6  -2 3.03521 0.78013   4
 -10  -6  -2 2.66501 0.70258  11
  10  -6   2 2.91256 0.64369   9
  10  -6  -2 2.88334 0.66565   9
 -10  -6   2 3.43025 0.75322   4
  10  -6  -2 3.82764 0.93102  12
 -10  -6   2 3.19894 0.55165   6
  10   6   2 2.79082 0.54192  12
 -10  -6   2 2.74153 0.67888  11
  10   6   2 3.17886 0.43374   9
 -10   6  -2 2.43203 0.78312  13
  10  -6  -2 3.28219 0.74273   5
 -11  -6  -2 19.6895 1.48711  11
  11  -6   2 20.0042 1.54444   5
  11   6  -2 20.2476 1.16402  12
 -11  -6  -2 21.5633 1.31740   6
  11  -6   2 20.4373 1.78560  12
 -11  -6  -2 21.4100 1.66265   4
  11  -6   2 21.2798 1.43005   9
  11  -6  -2 20.5956 1.77240  12
 -11  -6   2 20.4089 1.46471  11
 -11  -6   2 19.9142 1.24419   6
 -11  -6   2 21.2771 1.62060   4
  11   6   2 20.8963 1.07125   9
 -11   6  -2 19.0347 1.69048  13
  11  -6  -2 21.3236 1.41504   9
  11   6   2 21.0673 1.32112  12
  11  -6  -2 22.2654 1.62508   5
  12   6  -2 1.30118 0.40886  12
  12  -6   2 0.76977 0.76219  12
  12  -6   2 0.83070 0.57417   5
  12  -6   2 0.62120 0.54935   9
 -12  -6  -2 1.20992 0.70025  11
 -12  -6  -2 0.30069 0.89105   4
 -12  -6   2 0.84318 0.54911  11
  12   6   2 0.90158 0.45651  12
  12   6   2 0.76274 0.37383   9
  12  -6  -2 -0.6484 0.68148   5
  12  -6  -2 0.68605 0.54079   9
  12  -6  -2 0.75424 0.73272  12
  13  -6   2 10.2575 1.28342  12
  13  -6   2 9.20803 1.08793   9
 -13  -6  -2 11.5691 1.23637   4
 -13  -6  -2 9.07702 0.96889  11
  13   6  -2 9.43674 0.87576  12
  13  -6  -2 8.68219 0.98970   9
  13   6   2 9.39969 0.92776  12
  13  -6  -2 9.29974 1.26787  12
 -13  -6   2 9.35021 0.92639  11
  13   6   2 8.37403 0.78043   9
 -13  -6   2 12.7428 1.21582   4
  14  -6   2 1.13478 0.48953   9
 -14  -6  -2 0.21139 0.54100  11
 -14  -6  -2 1.19879 0.72573   4
 -14   6   2 0.76605 0.49633   2
  14  -6   2 1.06248 0.60014  12
 -14   6  -2 1.22716 0.48301   2
 -14  -6   2 0.76785 0.56364   4
  14   6   2 0.67763 0.57635   9
  14   6   2 1.19835 0.47679  12
  14  -6  -2 0.68818 0.44053   9
 -14  -6   2 0.55080 0.42179  11
  14  -6  -2 0.39909 0.55929  12
  15  -6   2 7.38492 0.93481  12
 -15   6   2 9.59391 0.87107   2
  15  -6   2 8.80824 0.74182   9
 -15  -6  -2 9.55583 1.33218   4
 -15   6  -2 10.8225 0.80227   2
  15  -6  -2 7.45389 0.92808  12
  15  -6  -2 8.56373 0.71440   9
  15   6   2 9.17739 0.69422   9
 -15  -6   2 8.58475 1.23025   4
 -16  -6  -2 0.06047 0.47755   4
  16  -6   2 0.24694 0.31317   9
 -16   6   2 0.24754 0.26019   2
  16  -6  -2 0.98243 0.26811   9
 -16  -6   2 0.36752 0.42326   4
   0  -7   2 0.00671 0.16620   5
   0   7  -2 0.56353 0.32028  10
   0   7   2 0.00935 0.37420  10
   0   7  -2 0.25184 0.29452   8
   0   7   2 -0.3194 0.39745   5
   0   7   2 0.14676 0.35159  12
   0   7  -2 0.41897 0.42774   5
   0   7   2 -0.1492 0.28343   8
   0   7   2 0.10904 0.26827   9
   0  -7   2 0.09842 0.18966   5
   0  -7  -2 0.36687 0.30431   5
   0   7  -2 0.25858 0.37142  12
  -1   7   2 392.542 13.9846   5
   1   7  -2 382.138 13.9229   5
  -1  -7  -2 386.172 13.7003   5
   1   7  -2 384.455 13.8181  10
   1   7  -2 410.960 13.9585  12
  -1   7   2 395.792 13.8869  10
  -1   7   2 384.769 13.7775   8
   1   7  -2 388.447 13.7350   8
  -1  -7  -2 396.693 13.7378   5
  -1   7   2 377.855 13.7647   9
  -1   7   2 397.180 13.9974  12
   1  -7   2 392.575 13.8035   5
   1   7   2 387.291 13.7580   8
   1   7   2 380.931 13.8464  10
  -1   7  -2 391.552 13.8652  10
   1  -7  -2 392.849 13.9076   5
  -1   7  -2 382.413 13.7805   9
  -1   7  -2 391.839 13.7671   8
   1   7   2 397.931 13.9622  12
   1   7   2 386.019 13.9492   5
   1  -7  -2 392.227 13.8929  12
  -1   7  -2 404.841 14.0269  12
  -1   7  -2 376.651 13.9565   5
   1   7   2 387.867 13.7589   9
  -2   7   2 168.212 6.19283   8
  -2   7   2 165.825 6.38962  12
   2  -7   2 159.036 6.31680  12
   2   7  -2 176.286 6.21363  10
  -2   7   2 171.644 6.40525   5
   2   7  -2 174.995 6.32831   5
   2  -7   2 180.769 6.31743   5
   2   7  -2 175.702 6.13200   8
  -2   7   2 164.150 6.29443  10
   2   7  -2 165.432 6.30005  12
  -2   7   2 172.761 6.18079   9
   2  -7  -2 178.586 6.38621   5
   2  -7  -2 171.796 6.36612  12
   2   7   2 177.382 6.37741   5
  -2   7  -2 167.608 6.19639   9
   2   7   2 161.940 6.32477  12
  -2   7  -2 164.499 6.42882  12
  -2   7  -2 176.175 6.18908   8
  -2   7  -2 172.869 6.40912   5
  -2   7  -2 165.630 6.28240  10
   3   7  -2 130.981 4.84255   8
   3  -7   2 134.207 5.16562  12
  -3   7   2 132.877 5.13989   5
   3  -7   2 129.947 4.92555   9
  -3   7   2 138.527 5.15192  12
   3  -7   2 128.344 5.08951   5
  -3   7   2 130.116 4.93788   8
  -3   7   2 134.536 4.90963   9
  -3   7   2 131.993 5.06021  10
   3   7  -2 141.915 5.03972  12
  -3   7   2 142.409 5.37718  13
   3   7  -2 131.195 4.91691  10
   3  -7  -2 135.343 5.00305   9
  -3   7  -2 129.882 4.93246   9
   3  -7  -2 128.258 5.13754   5
  -3   7  -2 134.840 5.19489  12
  -3   7  -2 137.098 5.29758  13
  -3   7  -2 127.730 5.12638   5
  -3   7  -2 130.862 4.92775   8
   3   7   2 144.934 5.29117   9
   3  -7  -2 140.711 5.20346  12
   3   7   2 129.187 5.07907   5
  -3   7  -2 138.209 5.06464  10
   4   7  -2 26.8294 1.13085   8
  -4   7   2 26.9223 1.37332  10
   4   7  -2 23.9838 1.24535  12
  -4   7   2 26.7666 1.38181  12
  -4   7   2 27.1660 1.43873   5
   4   7  -2 26.7107 1.20202  10
   4  -7   2 25.5020 1.53932  12
  -4   7   2 24.2696 1.16944   9
   4   7  -2 25.7151 1.31952   5
   4  -7   2 27.9411 1.31966   9
  -4   7   2 26.4047 1.53370  13
  -4   7   2 24.8209 1.22348   8
   4  -7   2 26.6072 1.44021   5
   4  -7  -2 26.8941 1.30889   9
   4   7   2 24.9095 1.18328   9
  -4   7  -2 26.1355 1.44822  12
   4   7   2 26.9080 1.35335  12
  -4   7  -2 27.8638 1.37608  10
  -4   7  -2 26.2733 1.24091   8
  -4   7  -2 24.9852 1.22299   9
   4   7   2 28.9649 1.41281   5
  -4   7  -2 24.1738 1.55272  13
  -4   7  -2 26.1908 1.43590   5
   4  -7  -2 27.1213 1.56086  12
   4  -7  -2 26.6218 1.47808   5
   5  -7   2 60.0947 2.74328  12
   5   7  -2 59.8058 2.30184  10
  -5   7   2 60.3804 2.51100   5
  -5   7   2 56.2911 2.48022  10
   5  -7   2 59.8532 2.44212   9
  -5   7   2 59.0402 2.35338   8
   5   7  -2 58.5952 2.38458  12
  -5   7   2 59.9390 2.76277  13
   5  -7   2 57.3931 2.62417   5
   5  -7  -2 58.8355 2.43777   9
   5  -7  -2 57.8271 2.65699   5
  -5   7  -2 57.9896 2.48605  10
   5   7   2 58.8431 2.31233   9
  -5   7  -2 62.0636 2.83547  13
   5   7   2 57.7860 2.51737   5
   5   7   2 61.0098 2.49554  12
   5  -7  -2 61.1913 2.75284  12
  -5   7  -2 57.6849 2.33313   9
  -5   7  -2 57.8372 2.53243   5
  -5   7  -2 57.8390 2.48934   8
  -5   7  -2 57.7281 2.57302  12
   6  -7   2 0.18304 0.39353   5
  -6   7   2 0.08897 0.41425  13
   6   7  -2 0.12281 0.20459  10
   6  -7   2 0.62141 0.41679   9
  -6   7   2 0.42958 0.29983   5
  -6  -7  -2 0.80189 0.49283  11
   6  -7   2 -0.2277 0.35280   7
  -6   7   2 0.40601 0.32919  10
  -6  -7  -2 0.34993 0.38930   6
   6   7  -2 -0.2686 0.23341  12
   6  -7   2 0.06409 0.50847  12
  -6  -7  -2 0.44109 0.44992   4
  -6   7  -2 0.43822 0.45534  13
   6  -7  -2 0.30123 0.54026  12
  -6   7  -2 -0.2953 0.18913   8
   6   7   2 0.37564 0.27136   9
   6   7   2 0.03667 0.28162  12
   6  -7  -2 0.10080 0.37636   5
  -6  -7   2 0.30289 0.38250   6
  -6   7  -2 0.42148 0.31328  10
   6   7   2 1.35846 0.42287   5
  -6   7  -2 0.44633 0.33038   7
  -6  -7   2 1.18460 0.49774  11
  -6   7  -2 0.36606 0.33522   5
  -6  -7   2 0.36584 0.43451   4
   6  -7  -2 0.29464 0.43598   9
   7   7  -2 227.388 8.18129  10
   7  -7   2 236.788 8.85365  12
   7  -7   2 221.936 10.1456   3
   7  -7   2 230.661 8.44113   9
  -7   7   2 219.661 8.36592   7
  -7  -7  -2 220.130 8.74742   4
  -7  -7  -2 218.245 8.48081   6
   7  -7   2 221.545 8.71523   5
   7   7  -2 236.538 8.35612  12
  -7  -7  -2 237.157 8.73733  11
  -7   7   2 231.015 8.45038  10
  -7   7   2 249.994 8.96762  13
   7   7   2 221.403 8.25853   9
  -7   7  -2 230.140 8.46562  10
   7  -7  -2 236.640 8.44310   9
  -7  -7   2 231.019 8.73236  11
   7   7   2 235.571 8.47921  12
  -7   7  -2 235.344 8.35093   5
   7  -7  -2 255.521 9.51257  12
  -7   7  -2 246.255 8.99779  13
  -7   7  -2 222.055 8.43344   7
  -7  -7   2 218.772 8.51836   6
  -7  -7   2 223.022 8.79131   4
   7  -7  -2 221.640 9.20517   5
  -8   7   2 33.7092 1.64608   7
  -8  -7  -2 37.8303 2.04394  11
   8  -7   2 38.8204 2.22658  12
  -8  -7  -2 34.7780 2.06526   4
   8   7  -2 38.9730 1.65875  12
   8  -7   2 36.7042 1.82892   9
  -8   7   2 38.2509 2.19110  13
   8  -7   2 36.6491 1.91603   7
  -8  -7  -2 35.3237 1.80416   6
   8  -7   2 33.1525 1.98400   5
   8  -7  -2 34.2946 2.02126   5
  -8  -7   2 39.5498 2.09298  11
  -8  -7   2 35.6149 1.84795   6
  -8   7  -2 36.8281 2.22391  13
  -8   7  -2 35.0805 1.72422  10
   8  -7  -2 38.3906 1.84236   9
   8  -7  -2 37.7953 2.20193  12
  -8   7  -2 36.2741 1.71713   7
  -8  -7   2 33.3052 2.03814   4
  -9  -7  -2 50.6259 2.35858   6
   9   7  -2 52.9000 2.22323  12
  -9  -7  -2 53.6428 2.74523   4
   9  -7   2 51.9810 2.41235   9
   9  -7   2 53.1237 2.83549  12
  -9  -7  -2 54.0435 2.63161  11
   9  -7   2 51.3442 2.67093   5
   9  -7  -2 51.4366 2.80570  12
   9  -7  -2 49.8304 2.67857   5
   9   7   2 55.4025 2.15788   9
  -9  -7   2 53.9030 2.73800   4
   9   7   2 50.5072 2.35440  12
  -9  -7   2 54.5949 2.75423   6
  -9  -7   2 53.9061 2.66522  11
   9  -7  -2 54.2306 2.42082   9
  -9   7  -2 54.4199 2.90121  13
  -9   7  -2 45.3798 2.18936   7
 -10  -7  -2 26.5248 1.85519   4
  10  -7   2 29.7733 2.07171  12
  10  -7   2 28.6788 1.64953   9
 -10  -7  -2 25.2350 1.49038   6
  10  -7   2 27.5925 1.83788   5
  10   7  -2 30.3561 1.44433  12
 -10  -7  -2 28.6617 1.80096  11
  10   7   2 28.5425 1.55423  12
  10   7   2 27.5760 1.39776   9
  10  -7  -2 29.3899 1.65445   9
 -10  -7   2 25.2321 1.51211   6
 -10  -7   2 28.9335 1.80657  11
  10  -7  -2 27.9744 2.03062  12
 -10  -7   2 27.3316 1.88207   4
  10  -7  -2 27.1639 1.83329   5
 -10   7  -2 29.3661 2.08034  13
 -11  -7  -2 14.1279 1.41637   4
 -11  -7  -2 14.8370 1.01381   6
  11  -7   2 14.9734 1.24173   9
  11  -7   2 13.6874 1.59902  12
  11  -7   2 16.0431 1.37335   5
  11   7  -2 15.4936 0.98378  12
 -11  -7  -2 16.1049 1.33193  11
 -11  -7   2 15.2657 1.39689   4
  11  -7  -2 15.2525 1.22772   9
 -11   7  -2 16.7421 1.57714  13
 -11  -7   2 13.7521 1.02425   6
  11  -7  -2 13.9547 1.37016   5
  11  -7  -2 15.9599 1.59200  12
  11   7   2 15.6612 1.12477  12
  11   7   2 14.8906 0.88776   9
 -11  -7   2 14.8569 1.28775  11
  12  -7   2 1.65297 0.60954   9
 -12  -7  -2 1.94715 0.67725   4
  12  -7   2 1.18239 0.76738  12
 -12  -7  -2 1.47339 0.57685  11
  12   7  -2 1.33239 0.40830  12
  12   7   2 0.93771 0.59266   9
  12   7   2 2.24917 0.53559  12
 -12  -7   2 2.44179 0.71121   4
  12  -7  -2 2.19746 0.60844   9
 -12  -7   2 1.77948 0.58948  11
 -12  -7   2 1.42458 0.43759   6
  12  -7  -2 1.30895 0.77397  12
 -13  -7  -2 0.59105 0.57818   4
 -13  -7  -2 0.76951 0.48724  11
  13  -7   2 0.76372 0.50651   9
  13  -7   2 1.06068 0.67900  12
  13   7   2 0.18060 0.38755  12
 -13  -7   2 1.36674 0.50742  11
  13  -7  -2 0.77099 0.48389   9
 -13  -7   2 0.48428 0.51320   4
  13  -7  -2 0.98459 0.63805  12
  13   7   2 1.32431 0.37291   9
 -14  -7  -2 1.66731 0.55284  11
  14  -7   2 0.50407 0.40560   9
 -14  -7  -2 1.20491 0.75528   4
 -14   7   2 0.73030 0.51741   2
  14  -7   2 0.50924 0.52097  12
  14  -7  -2 1.16924 0.56979  12
  14   7   2 1.06130 0.34257   9
  14  -7  -2 0.52586 0.38952   9
 -14  -7   2 0.69545 0.53116   4
 -14   7  -2 1.10669 0.45749   2
 -14  -7   2 0.93940 0.41002  11
  14   7   2 0.42939 0.42280  12
 -15  -7  -2 0.78913 0.70629   4
  15  -7   2 0.27682 0.30347   9
 -15   7   2 0.61628 0.37709   2
 -15   7  -2 0.32428 0.29883   2
  15  -7  -2 0.18420 0.28858   9
 -15  -7   2 0.30481 0.66873   4
   0   8  -2 39.0448 1.66758   8
   0   8   2 37.9213 1.79131  10
   0   8  -2 37.4635 1.87391  12
   0   8   2 38.7878 1.89237  12
   0   8   2 38.5095 1.66298   9
   0   8  -2 38.1234 1.75961  10
   0  -8  -2 40.0107 1.69007   5
   0   8  -2 39.6104 1.91825   5
   0   8  -2 39.5648 1.67430   9
   0   8   2 39.3739 1.68859   8
   0   8   2 38.8951 1.92370   5
  -1   8   2 32.0021 1.54582  10
   1   8  -2 31.5385 1.37653   8
  -1   8   2 29.0938 1.38119   9
  -1   8   2 31.5117 1.42317   8
   1   8  -2 27.5605 1.43024  10
  -1   8   2 31.3110 1.65644   5
   1  -8   2 33.2672 1.38197   5
   1   8  -2 29.6974 1.56805  12
   1   8  -2 32.1887 1.60704   5
   1   8  -2 29.5417 1.54288   9
  -1   8   2 29.0609 1.58507  12
  -1   8  -2 30.0971 1.63460  12
  -1   8  -2 31.5494 1.64707   5
   1  -8  -2 32.2698 1.50329   5
  -1   8  -2 28.9417 1.49308  10
   1   8   2 30.1856 1.58428  12
   1   8   2 32.3350 1.65271   5
   1   8   2 29.9982 1.39609   8
  -1   8  -2 31.8153 1.40723   8
  -1   8  -2 27.6840 1.38077   9
   1   8   2 28.6137 1.47782  10
   1   8   2 30.3657 1.37024   9
   2   8  -2 0.08339 0.38865   5
   2   8  -2 0.69416 0.29109   8
   2   8  -2 0.82435 0.29982   9
  -2   8   2 -0.1759 0.26084   9
   2   8  -2  0.0000 0.31842  12
  -2   8   2 0.28556 0.28363   8
  -2   8   2 0.14192 0.37438  10
   2  -8   2 0.35846 0.31639   5
  -2   8   2 0.20992 0.36602  12
  -2   8   2 -0.3048 0.40260   5
   2   8  -2 0.12052 0.28784  10
  -2   8  -2 -0.2044 0.42321   5
  -2   8  -2 0.09118 0.29046   8
  -2   8  -2 0.00983 0.29096   9
   2   8   2 0.15384 0.33464  12
  -2   8  -2 0.32305 0.39868  13
  -2   8  -2 -0.0731 0.35921  12
   2   8   2 0.14080 0.39428   5
   2  -8  -2 -0.1503 0.32253  12
   2  -8  -2 0.12668 0.24614   9
   2  -8  -2 0.13379 0.34448   5
   2   8   2 0.01949 0.27738   8
   2   8   2 0.11146 0.25310   9
  -2   8  -2 0.16830 0.35730  10
   2   8   2 0.12460 0.31656  10
   3  -8   2 2.57247 0.51851   5
   3   8  -2 4.22871 0.50747  10
   3  -8   2 5.87631 0.72376  12
  -3   8   2 2.24747 0.56377   5
   3   8  -2 4.57838 0.48801   9
   3   8  -2 3.88492 0.43268   8
  -3   8   2 4.93707 0.52456   9
   3  -8   2 3.62214 0.46560   9
   3   8  -2 2.22826 0.51704   5
  -3   8   2 3.73904 0.57542  10
  -3   8   2 5.11881 0.67262  12
  -3   8   2 3.58084 0.47309   8
   3  -8  -2 3.35201 0.57568   5
  -3   8  -2 6.05492 0.81416  13
   3   8   2 2.65339 0.67891   5
  -3   8  -2 5.60797 0.76675  12
   3  -8  -2 4.84363 0.73790  12
  -3   8  -2 3.69052 0.47260   8
   3   8   2 3.94448 0.45709   9
  -3   8  -2 4.82909 0.52908   9
   3   8   2 6.03725 0.68768  12
  -3   8  -2 2.59700 0.57367   5
  -3   8  -2 3.72515 0.53803  10
   3  -8  -2 4.31188 0.48596   9
  -4   8   2 53.9321 2.59907  13
  -4   8   2 55.4254 2.23074   9
   4  -8   2 53.8024 2.28378   9
   4  -8   2 61.5772 2.54729   5
   4   8  -2 59.0659 2.20961   8
   4  -8   2 54.1126 2.73592  12
   4   8  -2 60.6941 2.47437   5
   4   8  -2 49.5620 2.21315   9
   4   8  -2 56.5915 2.27933  10
  -4   8   2 57.0387 2.30595   8
  -4   8   2 51.7929 2.45181  12
   4   8  -2 54.1799 2.39632  12
  -4   8   2 63.6406 2.56545   5
  -4   8   2 55.3950 2.44646  10
  -4   8  -2 62.3812 2.57842   5
  -4   8  -2 55.7181 2.29560   8
  -4   8  -2 55.0074 2.55997   7
   4   8   2 62.8413 2.57341   5
  -4   8  -2 55.5405 2.43316  10
   4  -8  -2 58.7349 2.58167   5
   4   8   2 52.7836 2.43760  12
  -4   8  -2 50.3578 2.62439  13
  -4  -8   2 62.0486 2.67826   6
   4   8   2 54.5386 2.24078   9
   4  -8  -2 56.0027 2.30494   9
  -4   8  -2 50.1574 2.49206  12
  -4   8  -2 54.1149 2.27249   9
   4  -8  -2 57.2943 2.58709  12
   5   8  -2 56.5413 2.41683   9
  -5  -8  -2 64.9277 2.88565   4
  -5   8   2 59.6192 2.64095  10
   5  -8   2 63.2345 2.86874  12
  -5  -8  -2 61.0203 2.86402  11
   5   8  -2 62.7715 2.39369   8
   5  -8   2 68.5288 2.89784   5
   5  -8   2 63.4699 3.41680   3
  -5   8   2 54.5106 3.09212  12
   5   8  -2 61.3986 2.60431  12
   5  -8   2 64.0122 2.55371   9
  -5  -8  -2 61.3769 2.66989   6
   5   8  -2 61.0947 2.45310  10
  -5   8   2 61.8817 2.60769   7
  -5   8   2 61.0033 2.88259  13
  -5   8   2 63.7081 2.49886   8
  -5   8  -2 61.9498 2.50247   8
   5  -8  -2 61.4781 2.54756   9
  -5  -8   2 55.5831 2.92314  11
   5   8   2 65.7976 2.75870   5
   5   8   2 60.5218 2.44459   9
  -5   8  -2 60.4071 2.73353  12
  -5  -8   2 59.5298 2.97129   4
  -5   8  -2 61.8295 2.46211   9
   5  -8  -2 63.2147 2.87741  12
  -5   8  -2 68.7704 2.76131   5
   5   8   2 60.4370 2.64977  12
  -5   8  -2 64.6294 2.66829  10
  -5   8  -2 59.4588 2.92594  13
  -5  -8   2 63.2908 2.80625   6
  -5   8  -2 59.9742 2.63407   7
  -6  -8  -2 68.4242 2.88580   6
   6  -8   2 71.6811 3.05396   5
  -6   8   2 66.5461 3.15431  13
   6   8  -2 66.9184 2.77108  12
   6  -8   2 64.2619 3.42866   3
  -6  -8  -2 63.3303 3.01169  11
  -6  -8  -2 66.5272 3.07889   4
  -6   8   2 64.5521 2.75208   7
  -6  -8  -2 66.5192 2.83932   3
   6  -8   2 68.4520 2.76755   9
   6  -8   2 67.7808 3.13994  12
  -6   8   2 68.9401 2.85417  10
   6   8  -2 65.8827 2.59630  10
  -6  -8   2 65.9447 3.06758  11
  -6   8  -2 66.9272 2.83789  10
   6   8   2 67.2245 2.63147   9
   6  -8  -2 65.9941 3.10193  12
   6   8   2 67.8481 2.85945  12
  -6   8  -2 65.9609 2.82112   7
  -6  -8   2 67.5941 2.90004   6
   6  -8  -2 70.3223 3.07937   5
  -6   8  -2 60.7877 2.58517   9
   6  -8  -2 59.9787 3.38581   3
  -6  -8   2 67.4037 3.12675   4
  -6   8  -2 65.5781 3.18170  13
   6  -8  -2 68.4416 2.77407   9
  -6   8  -2 69.6379 2.85075   5
   7   8  -2 3.62839 0.38618   8
   7  -8   2 3.36785 0.69743   5
  -7  -8  -2 3.41510 0.68509   4
  -7  -8  -2 3.80542 0.75258  11
  -7   8   2 3.34515 0.53770  10
  -7  -8  -2 5.49793 0.74724   6
  -7   8   2 3.70300 0.83458  13
   7  -8   2 3.97918 0.97291   3
   7   8  -2 3.39211 0.52942  12
   7  -8   2 3.75780 0.63129   9
  -7   8   2 4.39074 0.55707   7
   7  -8   2 3.24221 1.01344  12
   7   8  -2 3.36330 0.38572  10
  -7  -8   2 3.56691 0.70780   4
   7   8   2 3.83448 0.47491   9
   7  -8  -2 2.71342 0.76652  12
  -7   8  -2 4.27276 0.61859   7
  -7  -8   2 4.28491 0.82443  11
   7  -8  -2 3.49399 0.61095   9
  -7   8  -2 3.93099 0.55684   5
  -7   8  -2 3.88128 0.86731  13
   7  -8  -2 3.99041 0.74566   5
  -7  -8   2 3.77801 0.68511   6
   8   8  -2 9.27797 0.60517   8
   8  -8   2 9.43058 1.04624   5
   8  -8   2 10.1666 0.99317   9
  -8   8   2 9.45358 1.19494  13
   8   8  -2 9.44927 0.76712  12
   8  -8   2 10.4706 1.30897  12
  -8   8   2 8.96568 0.76348   7
   8  -8   2 10.8552 1.42074   3
  -8  -8  -2 10.6840 0.96445   6
   8  -8  -2 10.1905 1.30212  12
   8   8   2 8.82222 0.69595   9
  -8   8  -2 9.93249 0.83563  10
  -8   8  -2 9.71232 1.24064  13
   8  -8  -2 10.2716 1.00721   9
   8   8   2 9.46964 0.85809  12
  -8  -8   2 9.34279 0.94336   6
   8  -8  -2 10.4561 1.11180   5
  -8   8  -2 9.30850 0.83224   7
  -9  -8  -2 49.1436 2.29091   6
   9   8  -2 44.8775 2.14374  12
   9  -8   2 46.9618 2.70810  12
  -9  -8  -2 54.8311 2.70645   4
   9  -8   2 55.3874 3.40727   3
  -9  -8  -2 46.3362 2.49719  11
   9   8  -2 49.6190 1.93247   8
   9  -8   2 54.2862 3.13992   5
   9  -8  -2 47.2830 2.70935  12
  -9  -8   2 51.5983 2.34237   6
   9   8   2 46.0662 2.03931   9
  -9  -8   2 46.1616 2.51655  11
   9   8   2 46.1994 2.27780  12
  -9   8  -2 47.0701 2.10918   7
  -9  -8   2 54.3088 2.70610   4
 -10  -8  -2 3.38808 0.77696   4
 -10  -8  -2 2.54107 0.56288   6
  10  -8   2 2.27885 0.84782  12
  10   8  -2 3.88282 0.58371  12
 -10  -8  -2 3.33194 0.78890  11
  10  -8   2 1.70646 0.60704   9
  10  -8   2 2.78481 0.72254   5
  10   8  -2 3.22334 0.36071   8
 -10   8  -2 2.90369 0.87873  13
  10   8   2 2.66031 0.56650  12
  10  -8  -2 2.68787 0.68104   5
 -10  -8   2 3.02119 0.58108   6
 -10  -8   2 3.61794 0.76558  11
  10  -8  -2 2.40754 0.64225   9
  10   8   2 1.94350 0.37782   9
 -10  -8   2 3.15255 0.79481   4
  10  -8  -2 1.70125 0.83525  12
  11   8  -2 8.64635 0.79748  12
  11  -8   2 13.3666 1.27500   5
 -11  -8  -2 12.2321 0.87710   6
  11  -8   2 10.3171 1.41502  12
  11  -8   2 10.8921 1.09716   9
  11  -8  -2 11.5907 1.08027   9
 -11   8  -2 8.28029 1.26167  13
  11   8   2 9.87680 0.93188  12
  11   8   2 11.3768 0.76805   9
  11  -8  -2 10.6327 1.26028   5
 -11  -8   2 8.44824 1.61155   4
 -11  -8   2 11.4579 0.92915   6
  11  -8  -2 10.6144 1.37122  12
  12   8  -2 0.77605 0.40146  12
  12  -8   2 0.41696 0.63902  12
 -12  -8  -2 0.89773 0.36470   6
 -12  -8  -2 0.03694 0.49772  11
 -12  -8  -2 0.67894 0.55897   4
  12  -8   2 0.85052 0.51149   9
 -12  -8   2 0.97970 0.52055  11
  12   8   2 0.00315 0.32771   9
  12  -8  -2 0.66821 0.49528   9
  12  -8  -2 1.28209 0.68212  12
 -12  -8   2 0.69720 0.55733   4
 -12  -8   2 0.61620 0.33570   6
  12   8   2 0.86519 0.40251  12
 -13  -8  -2 0.40373 0.46095  11
  13  -8   2 0.74932 0.44419   9
  13  -8   2 0.52830 0.53008  12
 -13  -8  -2 0.28754 0.53308   4
 -13  -8   2 0.34557 0.42679  11
  13   8   2 1.09950 0.43518  12
  13   8   2 0.45011 0.47762   9
  13  -8  -2 0.27228 0.40125   9
 -13  -8   2 -0.0131 0.46597   4
  13  -8  -2 0.33449 0.55441  12
  14  -8   2 0.83066 0.56441   9
  14  -8   2 0.88584 0.81572  12
 -14  -8  -2 0.06388 0.57075   4
 -14  -8  -2 0.50565 0.48138  11
 -14   8   2 0.20728 0.38171   2
 -14   8  -2 0.12036 0.36214   2
 -14  -8   2 0.53780 0.36605  11
 -14  -8   2 0.15584 0.47646   4
  14   8   2 0.38441 0.40478   9
  14  -8  -2 -0.0435 0.34507   9
  14  -8  -2 0.33581 0.45011  12
 -15  -8  -2 11.2007 1.13939   4
  15  -8   2 9.66284 0.65579   9
 -15   8   2 13.1957 0.95345   2
  15  -8  -2 10.1379 0.93897   9
 -15  -8   2 11.9948 1.13334   4
 -15   8  -2 13.3114 0.81622   2
   0   9  -2 0.15195 0.33204  10
   0   9   2 -0.2169 0.26127   9
   0   9   2 0.26529 0.36615  10
   0   9   2 0.09879 0.29646   8
   0  -9  -2 0.06151 0.23059   5
   0   9  -2 0.73283 0.42693  12
   0   9  -2 -0.1250 0.26673   8
   0   9  -2 -0.1516 0.27074   9
   0   9  -2 -0.5217 0.37024   5
   0   9   2 -0.3104 0.38756   5
   0   9   2 -0.0067 0.35728  12
   1   9  -2 1.86557 0.50587  12
  -1   9   2 1.63084 0.56679   5
   1   9  -2 2.33470 0.46228  10
  -1   9   2 2.07405 0.51972  12
   1  -9   2 2.06579 0.31577   5
   1   9  -2 2.40797 0.40969   9
  -1   9   2 1.69023 0.44282  10
  -1   9   2 2.10670 0.40353   9
   1   9  -2 2.01882 0.53367   5
   1   9  -2 1.71096 0.36898   8
  -1   9   2 2.15172 0.43553   8
   1   9   2 2.50008 0.49929  10
   1   9   2 1.88713 0.40292   8
  -1   9  -2 1.97956 0.40354   9
   1  -9  -2 2.30677 0.44906   5
  -1   9  -2 2.66588 0.55595  13
   1   9   2 1.99947 0.56943   5
  -1   9  -2 1.94199 0.42900  10
   1   9   2 2.27864 0.53084  12
  -1   9  -2 2.10878 0.52803  12
  -1   9  -2 2.42198 0.41498   8
  -1   9  -2 2.30879 0.58441   5
   1   9   2 1.87037 0.37970   9
   2   9  -2 10.8016 0.72555   8
  -2  -9  -2 8.50972 0.95466   3
  -2   9   2 8.21434 0.94158   5
  -2  -9  -2 8.77065 0.84392   6
   2  -9   2 9.35775 1.14011   3
  -2   9   2 10.7685 0.89402  13
   2   9  -2 9.99441 0.78035  10
  -2   9   2 9.93305 0.90814  12
  -2   9   2 11.9158 0.90381  10
   2   9  -2 9.20213 0.94886   5
   2   9  -2 10.7171 0.90920  12
   2   9  -2 10.5488 0.72143   9
  -2   9   2 9.88674 0.75669   8
  -2   9   2 8.53892 0.79432   7
  -2   9   2 9.96449 0.71879   9
   2  -9   2 9.17643 0.73807   5
   2  -9  -2 8.16363 0.80048  12
   2  -9  -2 7.90007 1.16232   3
  -2   9  -2 8.92861 0.96470   5
  -2   9  -2 10.4326 0.97226  12
  -2   9  -2 10.2215 0.74228   9
   2   9   2 10.9395 0.91301  12
   2   9   2 9.49151 0.94422   5
  -2   9  -2 8.00417 0.91777  13
  -2  -9   2 12.8294 1.45974   6
  -2   9  -2 10.4123 0.87154  10
   2   9   2 11.0606 0.85240  10
   2  -9  -2 9.96019 0.85229   5
  -2   9  -2 9.45178 0.74469   8
   2  -9  -2 9.56822 0.61421   9
  -2   9  -2 7.92682 0.85709   7
   2   9   2 9.91254 0.70663   9
   2   9   2 9.32168 0.73116   8
   3   9  -2 85.0344 3.35954  10
   3   9  -2 82.4826 3.27354   8
   3   9  -2 87.6762 3.29843   9
   3  -9   2 81.1336 3.20986   9
  -3   9   2 86.8721 3.59427  12
   3  -9   2 85.4958 3.46834   5
  -3   9   2 88.1057 3.51803  10
  -3  -9  -2 82.3425 3.61705   3
  -3   9   2 80.1590 3.41268   7
  -3   9   2 84.8643 3.61289  13
  -3  -9  -2 83.2306 3.47091   6
  -3   9   2 86.8278 3.29501   9
   3   9  -2 87.1874 3.54976  12
   3   9  -2 85.6851 3.93282   5
  -3   9   2 83.4802 3.34750   8
   3  -9   2 78.1695 3.92554   3
  -3   9  -2 84.9773 3.32636   9
  -3   9  -2 90.4416 3.66297  12
  -3   9  -2 83.3418 3.46330   7
  -3  -9   2 81.7423 3.62310  11
   3   9   2 84.8984 3.29721   9
  -3   9  -2 86.6673 3.68491  13
   3   9   2 86.1623 3.42211  10
  -3  -9   2 85.4701 3.72716   4
  -3   9  -2 85.1542 3.61797   5
  -3   9  -2 87.5873 3.49205  10
  -3   9  -2 89.1602 3.35326   8
  -3  -9   2 84.4725 3.50942   6
   3  -9  -2 81.6289 3.92405   3
   3   9   2 87.3802 3.62923   5
   3  -9  -2 87.1522 3.25095   9
   3   9   2 91.4607 3.38003   8
   3   9   2 86.6648 3.56469  12
   4   9  -2 18.3100 1.04350   8
   4   9  -2 18.9647 1.17302  12
  -4   9   2 18.0535 1.19405  12
   4  -9   2 17.8815 1.43511   5
  -4   9   2 18.8051 1.19546  10
  -4   9   2 18.5300 1.14766   7
  -4   9   2 17.6326 1.38594   5
   4  -9   2 17.4431 0.98699   9
  -4   9   2 17.5067 0.96759   9
  -4  -9  -2 17.4679 1.36225   4
  -4  -9  -2 17.0352 1.21685   3
  -4  -9  -2 18.1520 1.21134   6
  -4   9   2 19.4575 1.34010  13
   4   9  -2 19.3065 0.99288   9
   4   9  -2 17.5081 1.01872  10
  -4   9   2 17.9638 1.03474   8
   4  -9   2 18.2360 1.23380  12
  -4  -9   2 18.0619 1.21694   6
  -4   9  -2 19.1597 1.05190   9
   4   9   2 18.2166 0.99580   9
   4  -9  -2 19.3712 1.58307   5
   4   9   2 20.0948 1.23593  12
  -4   9  -2 19.7334 1.23977  10
  -4  -9   2 17.8674 1.11697   3
  -4  -9   2 18.6446 1.41539  11
   4  -9  -2 16.2538 1.51791   3
  -4   9  -2 17.3303 1.15982   7
   4  -9  -2 17.6481 1.24236  12
  -4   9  -2 20.8953 1.31095  12
   4  -9  -2 18.9995 1.01917   9
  -4   9  -2 17.4825 1.03327   8
  -4   9  -2 18.9159 1.34715  13
  -4  -9   2 16.1677 1.32734   4
   4   9   2 17.7567 1.26347   5
  -5   9   2 173.914 6.45038   5
  -5  -9  -2 167.581 6.40619   6
   5   9  -2 163.801 6.14230   9
  -5  -9  -2 167.801 6.56120  11
   5  -9   2 175.307 6.55005   5
   5   9  -2 175.846 6.13558   8
  -5  -9  -2 167.321 6.62933   4
  -5   9   2 171.800 6.42156  10
   5  -9   2 167.980 6.56218  12
  -5   9   2 175.133 6.33969   7
  -5   9   2 158.649 6.08915   9
   5  -9   2 164.255 7.02069   3
   5  -9   2 161.337 6.28541   9
  -5  -9  -2 167.499 6.43998   3
   5   9  -2 171.416 6.41137  12
  -5   9   2 169.417 6.66318  13
   5  -9  -2 168.895 6.21973   9
   5  -9  -2 168.487 6.58010   5
  -5  -9   2 162.146 6.24651   3
  -5   9  -2 161.501 6.66556  13
  -5   9  -2 165.051 6.36240   7
   5  -9  -2 166.002 7.00834   3
  -5   9  -2 172.376 6.26111   9
  -5  -9   2 167.228 6.43529   6
   5  -9  -2 174.493 6.59462  12
  -5  -9   2 167.539 6.65795   4
  -5  -9   2 169.921 6.60407  11
  -5   9  -2 181.027 6.50819   5
  -5   9  -2 158.905 6.47844  12
   5   9   2 163.122 6.52786  10
  -5   9  -2 165.828 6.23269   8
  -5   9  -2 168.636 6.50203  10
   6   9  -2 0.76761 0.39607  12
   6  -9   2 0.86189 0.48058   5
  -6   9   2 1.39256 0.60299  13
  -6  -9  -2 0.12470 0.30585   3
  -6   9   2 0.92400 0.39033   7
   6   9  -2 1.00716 0.29641   9
  -6  -9  -2 0.95317 0.51198  11
   6  -9   2 0.45680 0.95387  12
  -6   9   2 0.62799 0.42698  10
   6  -9   2 0.60944 0.64502   3
   6  -9   2 0.48166 0.42415   9
  -6   9   2 0.62064 0.38955   5
  -6  -9  -2 1.07585 0.50160   4
  -6  -9  -2 1.10507 0.45963   6
   6   9  -2 1.04702 0.31625   8
  -6  -9   2 0.74369 0.51878   4
   6   9   2 0.46665 0.40171  12
  -6  -9   2 0.56500 0.41419   6
   6  -9  -2 0.60892 0.49773   5
  -6  -9   2 0.83672 0.54437  11
   6  -9  -2 0.77586 0.68745   3
  -6   9  -2 0.54018 0.50425  13
   6   9   2 0.75739 0.37014  10
   6   9   2 0.40574 0.30753   9
   6  -9  -2 1.28861 0.47470   9
  -6   9  -2 0.98372 0.42626  10
  -6   9  -2 1.00319 0.43996   7
  -6   9  -2 0.36077 0.40425   5
  -6   9  -2 0.68879 0.35796   9
  -7   9   2 119.141 5.06211  13
   7   9  -2 121.840 4.66109  12
  -7  -9  -2 116.766 4.73015   6
  -7  -9  -2 121.814 5.18417   4
  -7  -9  -2 109.704 4.48818   3
  -7   9   2 120.072 4.37773   5
   7  -9   2 118.328 4.99436  12
  -7   9   2 118.245 4.67855  10
   7   9  -2 117.385 4.36967  10
   7   9  -2 113.735 4.40732   9
   7  -9   2 111.987 5.34416   3
  -7   9   2 115.728 4.55331   7
   7  -9   2 122.619 4.94987   5
   7  -9   2 117.950 4.56467   9
   7   9  -2 121.542 4.38043   8
  -7   9  -2 120.527 4.56656   5
  -7   9  -2 121.059 5.15878  13
   7   9   2 120.486 4.54815  10
  -7   9  -2 114.275 4.60922   7
   7   9   2 117.473 4.73360  12
   7   9   2 119.460 4.44546   9
   7  -9  -2 123.049 5.03504  12
   7  -9  -2 117.010 4.57079   9
   7  -9  -2 117.051 4.95841   5
  -7  -9   2 109.851 4.84698   6
  -7   9  -2 114.280 4.67115  10
   7  -9  -2 113.985 5.33123   3
   8  -9   2 16.6679 1.23285   9
   8  -9   2 17.3541 1.54345  12
   8   9  -2 16.8372 1.11171  12
  -8  -9  -2 16.8358 1.45513   4
  -8   9   2 17.1120 1.04220   7
   8  -9   2 16.4987 1.65652   3
   8   9  -2 17.1899 0.89790   8
  -8  -9  -2 17.0359 1.23672   6
   8   9  -2 17.9828 0.95890   9
   8   9   2 18.7025 1.23431  12
  -8  -9   2 16.7954 1.44228  11
  -8  -9   2 16.4107 1.23477   6
   8  -9  -2 17.4131 1.21797   9
   8  -9  -2 16.7507 1.71997   5
   8   9   2 17.7051 0.98883   9
  -8   9  -2 17.1974 1.14325  10
  -8   9  -2 16.8728 1.53892  13
   8   9   2 17.3467 1.04953  10
   8  -9  -2 16.9503 1.56400  12
  -8  -9   2 16.2894 1.46083   4
  -8   9  -2 16.3251 1.09217   7
   9  -9   2 70.2033 3.42034  12
   9  -9   2 63.9729 3.58967   3
  -9  -9  -2 71.6054 3.28241  11
   9   9  -2 72.6213 2.98972  12
   9  -9   2 67.6719 3.30387   5
   9   9  -2 70.8499 2.66965   8
  -9  -9  -2 67.2442 3.33358   4
   9  -9   2 70.8040 2.97932   9
  -9  -9  -2 67.5265 3.00187   6
   9  -9  -2 70.3647 2.97805   9
   9  -9  -2 68.4033 3.42041  12
  -9  -9   2 69.0516 3.05081   6
  -9  -9   2 72.0025 3.40597   4
  -9   9  -2 68.4873 2.84242   7
   9   9   2 64.2322 2.77050  10
   9   9   2 71.2614 3.08535  12
  -9   9  -2 67.4419 3.50168  13
  -9  -9   2 69.8422 3.29018  11
   9  -9  -2 69.3814 3.36173   5
   9   9   2 72.2000 2.79886   9
  10  -9   2 9.34488 1.11244   5
  10   9  -2 10.6168 0.87235  12
  10   9  -2 7.70990 0.56451   8
 -10  -9  -2 7.31925 1.44167   4
  10  -9   2 9.56169 1.02210   9
  10  -9   2 9.70114 1.28774  12
 -10  -9  -2 10.6186 1.20443   6
  10  -9  -2 10.4047 1.33328  12
  10   9   2 9.81185 0.92825  12
 -10   9  -2 10.2651 1.30904  13
  10   9   2 10.4373 0.75967   9
 -10  -9   2 12.4018 1.81339   4
  10  -9  -2 8.94534 0.99059   9
  10  -9  -2 8.40124 1.08457   5
 -11  -9  -2 92.9430 4.07171   4
 -11  -9  -2 87.5701 3.57886   6
  11  -9   2 89.5896 3.63741   9
  11  -9   2 87.2462 4.07756  12
 -11  -9  -2 91.5926 3.93303  11
  11   9  -2 83.8510 3.59623  12
 -11  -9   2 91.6505 4.05070   4
  11  -9  -2 87.1251 4.08047  12
 -11  -9   2 90.3586 3.64622   6
  11   9   2 88.1824 3.75711  12
  11  -9  -2 91.2380 3.65856   9
  11   9   2 102.887 4.05735   9
 -11  -9   2 91.5503 3.91623  11
 -12  -9  -2 9.94523 1.14158   4
  12   9  -2 11.8162 0.82765  12
  12  -9   2 9.57097 0.88336   9
 -12  -9  -2 7.54055 0.69047   6
 -12  -9  -2 11.0680 1.06247  11
  12  -9   2 8.23954 1.11799  12
 -12  -9   2 9.57380 1.14517   4
  12   9   2 9.96438 0.87967  12
  12  -9  -2 9.67746 0.88646   9
  12   9   2 8.64871 0.67616   9
  12  -9  -2 8.20585 1.43292  12
 -12  -9   2 10.7370 1.02486  11
 -12  -9   2 7.99147 0.81326   6
 -13   9   2 44.6015 2.20837   2
 -13  -9  -2 46.7188 2.26511   4
  13  -9   2 44.2041 1.85764   9
  13  -9   2 40.4966 2.61034  12
 -13  -9  -2 45.0870 2.06308  11
 -13  -9   2 44.4036 2.03136  11
  13   9   2 38.1299 1.76926   9
  13  -9  -2 42.4373 2.19265  12
  13   9   2 36.9858 1.99210  12
  13  -9  -2 43.2700 1.86379   9
  14  -9   2 8.37516 0.58642   9
 -14   9   2 8.09953 0.80370   2
 -14  -9  -2 8.90481 0.86779  11
 -14  -9  -2 8.52329 1.02059   4
 -14  -9   2 7.68464 0.79590  11
  14  -9  -2 7.76716 0.59392   9
 -14   9  -2 8.64923 0.79225   2
 -14  -9   2 8.37144 0.88703   4
 -15   9   2 3.20918 0.44924   2
 -15  -9  -2 3.97796 0.62975   4
 -15   9  -2 3.81072 0.44213   2
 -15  -9   2 2.80709 0.56285   4
   0  10   2 60.4824 2.85078  12
   0  10  -2 63.2979 2.58232   8
   0 -10   2 65.5037 3.09192   3
   0  10  -2 64.2292 2.90044   5
   0  10  -2 59.4881 2.68952   7
   0 -10  -2 62.5620 2.68002   6
   0 -10  -2 63.4901 3.08635   3
   0  10  -2 65.2327 2.59148   9
   0 -10   2 62.6923 2.68269   6
   0  10   2 61.1624 2.56123   9
   0  10  -2 60.9151 2.88687  12
   0  10   2 65.0096 2.93842   5
   1  10  -2 12.0585 1.09375   5
  -1 -10  -2 10.0223 1.13658   3
   1 -10   2 10.0964 1.20582   3
   1  10  -2 16.1520 1.18151  12
  -1  10   2 13.7548 0.93051   8
  -1 -10  -2 12.7607 1.23422   6
   1  10  -2 16.3394 0.93591   9
   1  10  -2 17.2742 1.30434  10
  -1 -10  -2 10.1090 1.07774   4
  -1  10   2 13.1752 1.00658   7
  -1  10   2 16.0128 0.91826   9
  -1  10   2 11.2579 1.11895   5
   1  10  -2 13.1286 0.98705   7
  -1  10   2 16.5975 1.18540  12
  -1  10  -2 13.2747 1.23719  10
   1  10   2 10.9114 1.11444   5
  -1 -10   2 14.6931 1.29614   6
  -1 -10   2 14.2002 1.23116  11
   1  10   2 15.4879 0.91669   9
  -1  10  -2 14.4355 0.91557   9
   1  10   2 13.3071 0.91559   8
   1  10   2 13.6612 0.97239   7
  -1  10  -2 13.8648 0.97060   8
  -1  10  -2 17.2502 1.24073  12
  -1  10  -2 11.3082 1.12268   5
   1 -10  -2 12.6384 0.98962   6
   1  10   2 17.0259 1.19895  12
  -1 -10   2 10.6179 1.12634   3
   1 -10  -2 10.5906 1.22662   3
  -1  10  -2 14.9896 1.19945  13
   1 -10  -2 14.1607 0.88543   5
  -2  10   2 19.1619 1.36983   5
  -2  10   2 16.5602 1.19308  10
  -2 -10  -2 19.5726 1.39817   3
   2  10  -2 18.4780 1.30472   5
  -2 -10  -2 19.4827 1.23089   6
  -2  10   2 18.2710 1.03610   9
  -2 -10  -2 17.3301 1.26887  11
  -2  10   2 18.7384 1.10413   8
   2  10  -2 16.6862 1.15207   7
   2 -10   2 18.9348 1.56040   3
  -2  10   2 17.7239 1.27948  12
   2  10  -2 18.0369 1.62429  10
   2  10  -2 16.9509 1.37180  12
   2  10  -2 17.9014 1.03707   9
   2 -10   2 19.7654 1.16209   5
  -2 -10  -2 17.5102 1.27808   4
  -2  10   2 17.3452 1.14880   7
   2  10  -2 18.7364 1.05600   8
  -2  10  -2 15.5814 1.22408  13
  -2  10  -2 17.5035 1.31236  12
   2 -10  -2 20.1216 1.17949   6
  -2  10  -2 18.3740 1.21328  10
   2  10   2 19.2049 1.19581  10
  -2 -10   2 21.7007 1.68696  11
  -2 -10   2 19.1403 1.37332   4
   2 -10  -2 18.5331 1.56938   3
  -2  10  -2 18.2349 1.07519   9
  -2  10  -2 19.8638 1.72511   5
   2  10   2 19.5280 1.09592   8
  -2 -10   2 17.6405 1.30557   3
   2  10   2 20.0772 1.36606   5
  -2 -10   2 19.5112 1.21139   6
   2  10   2 18.0515 1.04441   9
  -2  10  -2 18.5432 1.19945   7
   2 -10  -2 19.3733 1.29688   5
   2  10   2 17.5336 1.14138   7
  -3  10   2 1.25492 0.44590  10
  -3  10   2 0.86970 0.38204   8
   3  10  -2 0.85173 0.35204   8
   3  10  -2 2.11117 0.55684  12
   3 -10   2 0.62370 0.55663   3
   3  10  -2 1.04672 0.35775   9
  -3 -10  -2 1.13980 0.43608   6
  -3  10   2 1.09280 0.45610   7
  -3  10   2 2.52891 0.56044  13
  -3 -10  -2 0.39652 0.40066   3
   3  10  -2 0.63448 0.47043   5
  -3  10   2 0.77532 0.53347   5
  -3  10   2 2.10872 0.55572  12
   3  10  -2 1.58298 0.40820  10
   3 -10   2 0.69574 0.36670   5
  -3 -10  -2 0.37016 0.38934   4
  -3 -10  -2 1.73205 0.55370  11
  -3  10   2 1.85531 0.37774   9
  -3  10  -2 1.56181 0.39660   9
   3  10   2 0.73701 0.48262   5
   3 -10  -2 1.19253 0.57300   3
  -3  10  -2 0.79619 0.50484   5
   3  10   2 1.18049 0.37181   9
   3  10   2 1.27110 0.40842   7
   3  10   2 1.47675 0.44501  10
  -3  10  -2 1.46046 0.50423  10
   3  10   2 1.04381 0.37849   8
  -3  10  -2 1.27424 0.46817   7
  -3 -10   2 0.41794 0.41123   6
   3 -10  -2 1.85673 0.31247   9
  -3 -10   2 0.79244 0.48319   4
   3 -10  -2 0.80347 0.41914   5
   3  10   2 1.48630 0.52027  12
  -3  10  -2 1.58147 0.53626   8
  -3 -10   2 1.31198 0.54453  11
  -3  10  -2 2.37333 0.56033  13
  -3  10  -2 1.52127 0.50796  12
   4  10  -2 14.9608 0.91025   9
  -4  10   2 13.2310 1.14158  13
  -4  10   2 16.6032 1.16611  10
  -4 -10  -2 15.3220 1.25445  11
  -4 -10  -2 16.4085 1.18019   3
   4 -10   2 17.3349 1.56367   3
  -4  10   2 15.5459 0.89625   9
  -4  10   2 15.9603 1.00091   8
  -4 -10  -2 18.9843 1.33121   4
   4  10  -2 13.5384 0.94509  10
   4 -10   2 18.4026 1.15956   5
  -4  10   2 17.2226 1.26263   5
   4  10  -2 15.5446 0.92752   8
   4  10  -2 13.6692 1.35774  12
  -4  10   2 14.3175 1.05416   7
  -4  10   2 13.0032 1.09560  12
  -4 -10  -2 15.7650 1.16532   6
   4 -10   2 14.0069 1.07567   9
   4  10  -2 10.9343 1.21903   5
  -4  10  -2 16.1990 1.15658  10
  -4  10  -2 16.3803 0.95586   9
   4 -10  -2 15.3891 0.88519   9
  -4  10  -2 16.0364 1.24153   5
   4  10   2 14.9694 1.17273  12
   4  10   2 15.5643 1.23997   5
  -4 -10   2 14.2471 1.22379  11
  -4  10  -2 14.2383 1.25117  13
  -4  10  -2 14.1073 1.10655   8
   4 -10  -2 17.4470 1.22626   5
  -4  10  -2 15.2014 1.12754   7
  -4 -10   2 15.8237 1.15684   6
  -4  10  -2 15.1865 1.19810  12
  -4 -10   2 16.8469 1.08793   3
   4  10   2 14.3777 1.04515  10
   4 -10  -2 17.5084 1.55566   3
   4 -10  -2 12.5364 1.08291  12
  -4 -10   2 16.1403 1.30999   4
   4  10   2 17.4122 0.99815   8
   4  10   2 14.8175 0.93877   9
   5 -10   2 14.1440 1.10547   5
  -5  10   2 12.3840 0.98370   7
  -5  10   2 10.8044 1.13194  13
  -5  10   2 15.9320 1.15205   5
  -5 -10  -2 13.8987 1.24245   4
   5  10  -2 11.5900 1.00841  12
   5 -10   2 14.5035 1.51306   3
  -5 -10  -2 11.6428 1.18742  11
   5  10  -2 13.6047 0.84510   8
   5 -10   2 11.6453 0.82334   9
  -5  10   2 12.0627 1.06082  10
  -5  10   2 11.4541 0.76552   9
   5  10  -2 11.1001 0.83823  10
  -5 -10  -2 13.8374 1.12122   6
   5 -10   2 10.6948 1.11224  12
   5  10  -2 12.0469 0.83072   9
  -5 -10  -2 14.6806 1.05887   3
  -5  10  -2 13.1029 1.03271   7
  -5  10  -2 11.6420 0.82634   9
  -5  10  -2 11.2666 1.18589  13
   5  10   2 14.6885 0.91712   8
   5  10   2 13.2419 0.87197   9
   5  10   2 14.4971 1.16841   5
  -5  10  -2 12.7232 1.04982  10
  -5 -10   2 13.8050 0.92111   3
   5 -10  -2 15.1867 1.52403   3
  -5  10  -2 14.7784 1.14585   5
   5  10   2 9.05876 0.93570   7
  -5 -10   2 14.7471 1.29254   4
   5 -10  -2 12.7008 0.86198   9
   5 -10  -2 13.6536 1.18020   5
   5  10   2 13.6472 0.97564  10
  -5  10  -2 10.8051 1.06031  12
  -5 -10   2 13.5715 1.12863   6
   5  10   2 11.2638 1.06969  12
  -5 -10   2 10.8245 1.15993  11
  -6 -10  -2 1.64052 0.45137   3
  -6 -10  -2 1.17389 0.56144   6
   6  10  -2 1.51830 0.36483   9
   6  10  -2 1.28647 0.48018  12
   6 -10   2 1.54031 0.43865   9
  -6  10   2 1.93600 0.51843   5
  -6 -10  -2 1.80772 0.84817  11
   6 -10   2 1.20072 0.65164   3
  -6  10   2 1.26376 0.46876  10
  -6  10   2 0.74889 0.53525  13
   6  10  -2 1.56366 0.37432  10
   6 -10   2 1.42761 0.53631   5
   6  10  -2 1.46208 0.38020   8
   6 -10   2 0.93588 0.58532  12
   6  10   2 2.16277 0.52437   7
  -6  10  -2 2.05231 0.54733   5
  -6 -10   2 2.08942 0.66197   4
   6  10   2 1.28234 0.43877  10
   6 -10  -2 1.51494 0.62660  12
   6 -10  -2 1.21261 0.60755   3
  -6  10  -2 1.51716 0.40677   9
  -6  10  -2 0.74262 0.63681  13
   6 -10  -2 1.91426 0.60785   5
   6  10   2 1.44884 0.39684   9
   6 -10  -2 1.73093 0.46484   9
  -6  10  -2 1.96484 0.51706  10
  -6  10  -2 1.83664 0.68642   7
  -6 -10   2 1.43583 0.54209   6
   6  10   2 2.30808 0.43749   8
  -6 -10   2 1.19979 0.62543  11
   6  10   2 1.76836 0.52629  12
   7 -10   2 38.2065 2.18804  12
   7 -10   2 37.6302 2.51573   3
  -7 -10  -2 41.1612 2.03493   6
  -7 -10  -2 36.6161 2.16241  11
   7  10  -2 39.1165 1.73058   9
   7 -10   2 39.9102 2.34782   9
   7 -10   2 40.0802 2.56642   5
  -7 -10  -2 40.8657 1.93030   3
   7  10  -2 38.0120 1.71883   8
  -7  10   2 37.4853 1.95675  10
  -7  10   2 37.3403 1.84080   7
  -7 -10  -2 41.5099 2.24868   4
  -7  10   2 39.9399 1.67674   5
   7  10  -2 37.3114 1.95096  12
   7  10  -2 38.4977 1.66470  10
  -7 -10   2 41.4549 2.29503   4
  -7 -10   2 41.1553 2.06646   6
   7 -10  -2 39.0300 1.84635   9
   7  10   2 37.2740 1.85498   9
   7  10   2 37.3373 1.82084  10
  -7  10  -2 33.8895 1.92670  10
  -7  10  -2 37.3152 1.89946   7
   7  10   2 37.5734 2.01535  12
   7 -10  -2 38.9126 2.53234   3
  -7  10  -2 41.0568 1.91071   5
  -7  10  -2 34.6738 2.26856  13
   7 -10  -2 36.2676 2.18399  12
  -7 -10   2 38.0809 2.19209  11
  -8 -10  -2 5.92967 0.92007   4
  -8 -10  -2 5.43013 0.76311   6
   8  10  -2 6.70438 0.77532  12
   8 -10   2 5.62175 0.95805  12
   8 -10   2 6.03378 0.88940   5
   8  10  -2 6.56464 0.61579   9
   8 -10   2 5.49969 0.71316   9
   8 -10   2 5.88731 1.11333   3
  -8 -10  -2 7.15363 1.04955  11
   8  10  -2 6.49069 0.56496   8
  -8  10   2 6.09966 0.69398   7
   8 -10  -2 5.61702 0.98951  12
  -8  10  -2 5.50198 0.74874  10
  -8 -10   2 6.00461 0.79846   6
   8  10   2 4.78740 0.62236  10
   8 -10  -2 4.70485 0.69633   9
   8  10   2 6.16507 0.83000  12
  -8  10  -2 6.40169 0.72697   7
  -8 -10   2 5.52417 0.96815  11
   8  10   2 5.72233 0.63576   9
  -8  10  -2 6.05151 1.07715  13
  -8 -10   2 5.92331 0.92762   4
   8  10   2 6.59401 0.65247   8
   8 -10  -2 7.16571 1.00596   5
   8 -10  -2 7.26956 1.18846   3
   9 -10   2 12.3893 1.19156   5
  -9 -10  -2 12.3555 1.26314   4
  -9 -10  -2 10.9518 1.22307  11
   9  10  -2 11.0510 0.69818   8
   9 -10   2 10.1058 1.24443  12
   9 -10   2 11.6365 0.97470   9
  -9 -10  -2 11.4137 1.02272   6
   9  10  -2 10.8231 0.91956  12
   9  10   2 10.6922 1.00240  12
   9 -10  -2 13.6137 1.26760   5
   9  10   2 12.0478 0.81928   9
   9 -10  -2 11.2770 1.31022  12
   9 -10  -2 11.8748 1.00510   9
   9  10   2 12.5231 0.84195   8
  -9 -10   2 12.8079 1.31061   4
  -9 -10   2 11.9504 1.05018   6
  -9  10  -2 8.82973 1.26598  13
  -9 -10   2 11.9887 1.26793  11
 -10 -10  -2 3.46093 0.78962   4
  10 -10   2 1.74848 0.64103  12
  10  10  -2 2.59921 0.43158   9
  10 -10   2 2.10927 0.66212   3
 -10 -10  -2 2.68689 0.71717  11
  10  10  -2 2.86686 0.54362  12
 -10 -10  -2 2.66396 0.55406   6
  10 -10   2 2.68227 0.54976   9
  10 -10   2 2.46271 0.86976   5
  10  10   2 2.35444 0.58039  12
 -10 -10   2 2.95791 0.58362   6
  10 -10  -2 2.70812 0.75339  12
 -10 -10   2 3.51204 0.81374   4
  10  10   2 3.28126 0.46759   9
 -10  10  -2 2.86263 0.82974  13
 -10 -10   2 2.54272 0.63890  11
  10 -10  -2 3.62500 0.59560   9
 -11 -10  -2 0.82163 0.55747   4
  11 -10   2 0.52788 0.39411   9
 -11 -10  -2 0.45368 0.35413   6
  11 -10   2 0.38368 0.53078  12
  11  10  -2 0.23730 0.31469  12
 -11 -10  -2 0.06300 0.46189  11
  11  10   2 1.10410 0.32902   9
 -11 -10   2 0.98124 0.55533   4
 -11 -10   2 0.45048 0.38815   6
 -11 -10   2 0.09981 0.45996  11
  11  10   2 1.17623 0.43484  12
  11 -10  -2 -0.2065 0.36676   9
  11 -10  -2 0.03348 0.55649  12
 -12 -10  -2 2.57199 0.66745   4
 -12 -10  -2 2.06889 0.58861  11
  12 -10   2 1.68473 0.39698   9
 -12 -10   2 1.95860 0.39843   6
  12 -10  -2 1.83559 0.55171  12
 -12 -10   2 2.47214 0.64020   4
  12 -10  -2 2.04883 0.43479   9
 -12 -10   2 2.22890 0.58828  11
  12  10   2 2.18281 0.51601  12
  13 -10   2 1.77409 0.33186   9
 -13 -10  -2 2.40258 0.54652  11
 -13  10   2 2.36298 0.55911   2
 -13 -10  -2 2.23324 0.57995   4
 -13 -10   2 2.19942 0.49132  11
  13 -10  -2 2.00952 0.34493   9
 -13 -10   2 1.93446 0.53833   4
  13  10   2 0.88287 0.35714   9
 -14 -10  -2 -0.1989 0.44826  11
 -14 -10  -2 -0.0031 0.55608   4
 -14  10   2 0.11909 0.28008   2
 -14  10  -2 -0.3380 0.37084   2
 -14 -10   2 0.49156 0.31731  11
   0 -11  -2 -0.5078 0.42269   4
   0 -11   2 0.06880 0.37362   6
   0  11   2 0.07110 0.43843  12
   0  11  -2 -0.0556 0.42052  12
   0  11   2 -0.5446 0.31483   8
   0 -11  -2 0.49025 0.40570   6
   0  11  -2 -0.2668 0.32228   8
   0  11  -2 0.13427 0.35982  10
   0  11  -2 -0.0712 0.33919   7
   0 -11   2 -0.4290 0.39523   3
   0  11   2 -0.4325 0.34466  10
   0  11   2 0.11036 0.37777   7
   0 -11  -2 0.21772 0.51725   3
   0  11   2 0.19403 0.33470   9
   0  11   2 -0.2878 0.48920   5
   0  11  -2 0.56569 0.36268   9
   0  11  -2 0.32985 0.49025   5
  -1 -11  -2 27.8828 1.68090   4
  -1  11   2 28.2229 1.43220   9
  -1  11   2 31.5197 1.84258   5
   1  11  -2 27.1463 1.72754  12
  -1  11   2 30.5417 1.57831   7
   1 -11   2 30.4400 1.99350   3
  -1  11   2 28.6726 1.49448   8
  -1 -11  -2 28.9208 1.84936   3
  -1 -11  -2 29.6968 1.58261   6
  -1  11   2 27.5006 1.73150  12
   1  11  -2 28.1749 1.56077  10
   1 -11   2 28.9155 1.51539   6
   1  11  -2 27.6807 1.54090   7
   1  11  -2 27.0288 1.43454   8
  -1  11   2 30.3140 1.67326  10
   1  11  -2 30.0125 1.47674   9
   1  11   2 31.3669 1.84224   5
   1  11   2 27.4899 1.60582  10
   1  11   2 27.2177 1.42282   9
   1 -11  -2 22.1542 1.67672   4
   1  11   2 30.5560 1.50502   8
  -1  11  -2 29.6214 1.47653   9
  -1 -11   2 26.5959 1.65789  11
  -1 -11   2 29.3617 1.58811   6
   1  11   2 27.2649 1.72009  12
  -1  11  -2 28.1749 1.77621   5
  -1  11  -2 28.6005 1.48202   8
  -1 -11   2 28.7117 1.82269   3
  -1 -11   2 26.7712 1.74126   2
   1 -11  -2 28.1764 1.53090   6
  -1  11  -2 30.4934 1.60236   7
  -1  11  -2 30.0705 1.63369  10
  -1  11  -2 26.6257 1.72386  12
   1  11   2 27.7561 1.52960   7
   1 -11  -2 27.6122 1.91677   3
   2  11  -2 37.2199 1.74862   9
   2  11  -2 38.2537 2.49760   5
  -2  11   2 37.5966 1.85729   7
   2  11  -2 36.0708 1.83009   7
   2 -11   2 37.1219 2.31840   3
  -2  11   2 34.9850 1.93838  10
  -2  11   2 37.1046 1.71642   9
   2  11  -2 37.3021 1.86045  10
   2  11  -2 36.0679 1.73153   8
  -2 -11  -2 39.3831 2.15350   3
  -2  11   2 36.3462 1.79351   8
  -2  11   2 35.5571 2.02040  12
  -2 -11  -2 36.3403 2.00196   4
   2 -11   2 36.7775 1.78999   6
   2  11  -2 34.0432 2.00635  12
  -2 -11  -2 37.6691 1.91665   6
  -2  11   2 39.9550 2.14980   5
  -2 -11  -2 35.0429 1.95369  11
   2  11   2 36.4053 2.03571  12
  -2  11  -2 37.6392 2.10584  12
   2 -11  -2 37.9310 2.29917   3
  -2  11  -2 34.9498 1.98096  13
   2 -11  -2 38.8790 1.79508   6
   2  11   2 37.9458 1.83641   7
   2  11   2 37.1250 2.11194   5
   2  11   2 34.5417 1.71620   9
  -2  11  -2 36.7909 1.92372  10
   2 -11  -2 41.3084 1.80906   5
  -2  11  -2 38.8339 1.80640   8
  -2 -11   2 38.5372 2.14280   4
  -2 -11   2 38.1597 2.10177   3
   2  11   2 36.7136 1.89776  10
  -2  11  -2 40.1490 2.12928   5
  -2  11  -2 35.9736 1.87362   7
   2  11   2 36.2771 1.77235   8
  -2  11  -2 37.6804 1.75507   9
  -2 -11   2 36.5987 1.99946  11
  -2 -11   2 37.2114 1.89299   6
  -3 -11  -2 128.462 5.31058   4
   3  11  -2 136.255 5.06646  10
   3  11  -2 130.413 5.28994  12
   3 -11   2 132.520 4.94515   5
   3  11  -2 126.668 5.05189   7
   3  11  -2 135.925 4.95233   8
   3  11  -2 131.779 4.95298   9
  -3 -11  -2 127.195 5.31946   3
  -3  11   2 123.524 5.23433  12
  -3  11   2 130.111 5.20103  10
  -3 -11  -2 128.646 5.11981   6
  -3  11   2 122.364 4.98905   8
  -3  11   2 129.663 5.07717   7
  -3 -11  -2 129.844 5.25256  11
  -3  11   2 129.550 4.90692   9
  -3  11   2 133.084 5.33824   5
   3 -11   2 128.814 5.70694   3
  -3  11  -2 132.265 5.12412   7
  -3 -11   2 131.423 5.41661   4
   3  11   2 132.741 5.12815  10
   3 -11  -2 111.426 4.90538   6
  -3 -11   2 129.815 5.28639  11
   3 -11  -2 134.327 5.14231   5
   3  11   2 126.170 5.26698  12
  -3  11  -2 129.112 4.95308   9
  -3  11  -2 126.894 5.30225  13
  -3 -11   2 130.480 5.14319   6
  -3  11  -2 132.442 5.01270   8
   3  11   2 133.163 4.98860   8
  -3  11  -2 131.446 5.18260  10
  -3 -11   2 131.641 5.26909   3
   3  11   2 133.776 4.94914   9
  -3  11  -2 123.976 5.30250  12
  -3  11  -2 131.652 5.35228   5
   3  11   2 135.553 5.05423   7
   3  11   2 137.527 5.41823   5
   3 -11  -2 129.047 5.66688   3
   4  11  -2 9.15088 0.98846  12
   4  11  -2 8.95650 0.85917   7
  -4 -11  -2 11.0946 1.01796   3
  -4 -11  -2 9.08042 1.04198   4
   4 -11   2 10.3928 0.89172   5
  -4  11   2 8.34680 0.72740   9
   4  11  -2 9.31075 0.79206   9
  -4  11   2 8.51477 1.04465  12
  -4  11   2 9.97568 1.00572  10
   4  11  -2 10.3675 0.85373  10
   4  11  -2 11.0795 0.82768   8
  -4  11   2 10.5240 1.10074   5
  -4 -11  -2 10.4395 1.10368  11
   4 -11   2 12.5706 1.60504   3
   4 -11  -2 10.2815 1.30432   3
   4  11   2 10.7369 0.83144   9
  -4  11  -2 9.50586 1.00117  10
  -4 -11   2 9.32643 1.11335  11
  -4  11  -2 11.1277 1.11196   5
  -4  11  -2 8.96627 0.78744   9
  -4  11  -2 9.09935 1.04518  13
  -4 -11   2 9.23985 0.89809   3
   4  11   2 9.33129 1.03556  12
   4  11   2 9.58475 1.12541   5
   4  11   2 8.68384 0.84000   7
   4  11   2 9.41007 0.85076   8
  -4 -11   2 10.9477 1.31133   4
   4  11   2 10.4366 0.93117  10
  -4  11  -2 9.59342 0.83871   8
   4 -11  -2 9.00684 0.73213   9
  -4  11  -2 9.30458 1.02821  12
   4 -11  -2 9.84059 0.97186   5
  -5 -11  -2 6.52853 0.96710   4
  -5  11   2 4.99405 0.58374   9
  -5  11   2 5.01708 0.76206  10
  -5 -11  -2 5.36585 0.79862   6
   5 -11   2 6.45596 1.20305   3
   5  11  -2 4.60896 0.60015   9
   5  11  -2 5.03639 0.79938  12
  -5  11   2 5.29091 0.72618   7
   5  11  -2 6.17746 0.66719  10
  -5 -11  -2 6.21520 0.95201  11
  -5 -11  -2 6.00187 0.76633   3
   5  11  -2 6.26711 0.66124   8
   5 -11   2 5.69428 0.79268   5
  -5  11   2 7.39084 0.92273   5
  -5  11  -2 5.27523 0.80136  12
  -5  11  -2 5.71210 0.74682   7
  -5 -11   2 4.96166 0.79663   6
  -5  11  -2 4.11994 0.71770  10
   5 -11  -2 5.62108 0.83627   5
  -5  11  -2 6.44673 0.92036   5
  -5 -11   2 5.53153 0.89847   4
   5  11   2 6.26634 0.77982  10
   5  11   2 5.62933 0.65099   8
   5  11   2 5.21338 0.62185   9
   5  11   2 5.69000 0.97154   5
   5  11   2 7.34962 0.74035   7
   5  11   2 4.85539 0.80689  12
  -5 -11   2 4.15971 0.60945   3
  -5  11  -2 5.03636 0.86859  13
   5 -11  -2 6.45297 0.85380  12
  -5 -11   2 5.96206 0.96073  11
  -5  11  -2 5.66810 0.60620   9
   5 -11  -2 5.63661 0.57449   9
   5 -11  -2 5.97606 1.09088   3
  -6 -11  -2 7.51253 1.04286   4
   6  11  -2 6.62400 0.68332   8
   6  11  -2 7.31645 0.90387  12
  -6  11   2 7.68963 0.82827   7
   6 -11   2 6.38429 0.87950   5
   6 -11   2 6.52603 0.64560   9
   6  11  -2 6.57199 0.73459   9
  -6  11   2 6.66409 0.81404   5
  -6  11   2 7.36257 0.92408  10
  -6 -11  -2 8.85141 1.13299  11
  -6 -11  -2 8.36178 0.96128   6
  -6 -11  -2 7.22503 0.76299   3
   6 -11   2 7.20315 1.28586   3
   6  11  -2 6.88563 0.68350  10
   6 -11  -2 6.46911 0.93091  12
   6 -11  -2 6.91914 1.21681   3
   6 -11  -2 6.75444 0.70659   9
  -6  11  -2 7.21253 0.86917   5
   6  11   2 7.20332 0.92048  12
  -6 -11   2 8.39205 1.14796  11
   6  11   2 8.38765 0.76259   7
  -6  11  -2 6.51499 0.79358   7
  -6 -11   2 6.87149 0.92381   6
   6 -11  -2 7.89364 0.99457   5
   6  11   2 7.42674 0.74739   8
  -6 -11   2 8.61740 1.13339   4
  -7 -11  -2 6.46700 0.96679   4
   7  11  -2 6.92608 0.61436  10
  -7 -11  -2 5.46567 0.86583  11
   7  11  -2 7.38967 0.65307   8
   7 -11   2 6.16821 1.15953   3
   7  11  -2 6.31949 0.67027   9
   7 -11   2 6.32227 0.65516   9
   7 -11   2 6.24482 0.90031   5
  -7  11   2 7.02173 0.76421   7
  -7 -11  -2 7.69103 0.94213   6
   7  11  -2 7.30817 0.88882  12
  -7  11   2 4.85368 0.77389  10
  -7 -11   2 6.78407 0.87028   6
   7 -11  -2 6.62522 0.72636   9
   7  11   2 7.12961 0.76156  10
   7 -11  -2 7.75548 1.28341   3
   7 -11  -2 7.00992 1.00018   5
   7  11   2 7.17030 0.92791  12
   7  11   2 7.23063 0.72023   8
   7 -11  -2 6.55311 0.98357  12
  -7  11  -2 6.91385 0.83667  10
  -7 -11   2 7.24507 1.01511  11
  -7  11  -2 6.76100 0.72798   5
  -7 -11   2 5.56808 0.94320   4
  -7  11  -2 5.98407 0.73464   7
   7  11   2 7.04575 0.72282   9
  -7  11  -2 6.13720 1.03741  13
   8 -11   2 37.0843 2.33349  12
   8  11  -2 40.7345 1.72745   9
  -8 -11  -2 35.6356 1.93136   6
  -8 -11  -2 39.5246 2.17060  11
  -8 -11  -2 35.1607 2.15993   4
   8 -11   2 36.3093 1.66976   9
  -8  11   2 31.6496 2.15801   7
   8  11  -2 36.7399 1.62021   8
   8  11  -2 38.5116 1.94619  12
   8 -11   2 33.8775 2.02966   5
  -8  11  -2 36.6807 1.90942   7
  -8 -11   2 39.5600 2.20633  11
   8 -11  -2 34.9565 2.10845   5
  -8 -11   2 34.4591 2.15754   4
   8 -11  -2 36.9688 2.11205  12
   8  11   2 37.8219 1.72191   9
   8  11   2 39.9568 2.04525  12
   8  11   2 39.3992 1.74862   8
  -8 -11   2 35.4145 1.93211   6
  -8  11  -2 35.2295 1.97994  10
   8 -11  -2 38.0469 1.74010   9
  -8  11  -2 36.4053 2.28443  13
   8  11   2 33.2486 1.72620  10
   9 -11   2 14.8802 0.95438   9
  -9 -11  -2 18.3872 1.43918   4
  -9 -11  -2 16.9003 1.19188   6
   9 -11   2 16.6979 1.53391   3
  -9 -11  -2 14.8354 1.35794  11
  -9  11   2 15.4625 0.90545   7
   9  11  -2 16.4779 0.96184   9
   9 -11   2 17.4599 1.35516   5
   9  11  -2 14.5287 1.09231  12
  -9 -11   2 16.4607 1.44329   4
  -9 -11   2 16.1170 1.19886   6
   9  11   2 15.6104 0.97854   8
   9  11   2 16.3767 0.97117   9
   9 -11  -2 14.8448 1.30877  12
   9  11   2 15.3659 1.19127  12
   9 -11  -2 15.5804 1.02176   9
  -9  11  -2 16.1548 0.98493   7
   9 -11  -2 15.9830 1.53725   3
  -9 -11   2 16.2381 1.36123  11
  -9  11  -2 15.1469 1.45820  13
   9 -11  -2 16.5100 1.39546   5
  10 -11   2 8.36630 1.17927   3
 -10 -11  -2 7.84465 1.02525  11
  10 -11   2 6.77459 0.68653   9
 -10 -11  -2 7.61317 0.79026   6
  10  11  -2 9.35105 0.65648   9
 -10 -11  -2 8.24347 1.06746   4
  10 -11  -2 5.64430 1.39020  12
  10  11   2 8.70070 0.85499  12
  10 -11  -2 9.42857 0.76596   9
 -10 -11   2 8.75271 0.85760   6
  10 -11  -2 6.11220 1.30109   3
 -10 -11   2 8.11673 1.00995  11
 -10 -11   2 9.17498 1.10516   4
  10  11   2 7.90381 0.67527   9
 -11 -11  -2 17.0329 1.31778   4
  11 -11   2 16.5687 1.39613   3
  11 -11   2 15.8352 0.92870   9
  11  11  -2 15.9540 0.85007   9
 -11 -11  -2 18.5693 1.28869  11
  11  11  -2 13.9392 0.99222  12
  11  11   2 16.6421 1.12906  12
 -11 -11   2 16.4600 1.34112   4
  11 -11  -2 16.4873 0.93161   9
 -11 -11   2 17.2305 1.05808   6
  11  11   2 16.4376 0.89438   9
  11 -11  -2 15.9643 1.26652  12
 -11 -11   2 16.8534 1.27651  11
 -12 -11  -2 43.0283 2.06571  11
 -12 -11  -2 47.5091 2.20004   4
  12  11   2 39.9564 1.77626   9
 -12 -11   2 42.6985 2.05204  11
 -12 -11   2 42.9992 1.81518   6
 -12 -11   2 47.1664 2.20829   4
  12 -11  -2 41.4870 1.75198   9
 -13 -11  -2 1.05637 0.47116   4
 -13  11   2 1.05989 0.40478   2
 -13 -11  -2 0.58125 0.39344  11
 -13 -11   2 0.64642 0.41433   4
 -13 -11   2 0.87819 0.37803  11
   0 -12  -2 0.05238 0.42955   4
   0  12   2 0.39183 0.47534  10
   0  12  -2 0.91278 0.60962   5
   0 -12  -2 0.49982 0.58102   3
   0  12  -2 0.56100 0.42097   9
   0 -12   2 -0.2011 0.49434   3
   0  12  -2 -0.1758 0.40019  10
   0  12  -2 0.21292 0.39162   8
   0  12   2 0.18371 0.39423   8
   0  12  -2 -0.3169 0.45660  12
   0  12   2 0.47491 0.57460   5
   0 -12   2 0.36330 0.40192   6
   0  12   2 0.25660 0.38495   9
   0  12   2 0.22254 0.55592   7
   0 -12  -2 0.52413 0.45289   6
   0 -12   2 -1.0825 0.47755  11
   0  12   2 -0.4257 0.44537  12
  -1 -12  -2 0.83272 0.46022   4
  -1  12   2 0.53400 0.43448   8
   1 -12   2 1.04140 0.43752   6
   1  12  -2 0.39864 0.45560  10
  -1 -12  -2 -0.1812 0.78002   6
  -1  12   2 0.47213 0.38927   9
   1  12  -2 0.99655 0.45929   7
  -1 -12  -2 0.54789 0.53045   3
   1  12  -2 0.49791 0.54583  12
  -1 -12  -2 0.41528 0.49477  11
  -1  12   2 0.19847 0.43069   7
   1  12  -2 0.94959 0.43970   9
  -1  12   2 0.75998 0.60225   5
   1  12  -2 0.23894 0.52646   5
  -1  12   2 0.69719 0.50395  10
   1 -12   2 0.40944 0.60953   3
   1  12  -2 0.77242 0.42324   8
  -1  12   2 0.89004 0.55182  12
   1  12   2 1.09297 0.41725   9
  -1 -12   2 0.64788 0.50418  11
   1  12   2 1.07826 0.57819  12
  -1  12  -2 0.71377 0.48675  10
   1 -12  -2 0.55621 0.43327   6
  -1  12  -2 0.45818 0.41019   8
   1 -12  -2 -0.4628 0.40709   4
   1  12   2 0.85955 0.47471  10
  -1  12  -2 0.99047 0.45244   9
  -1  12  -2 0.82711 0.57461  12
  -1  12  -2 0.44521 0.46036   7
   1 -12  -2 0.99857 0.62159   3
   1  12   2 -0.1597 0.52717   5
  -1  12  -2 0.47989 0.61228   5
   1  12   2 0.78208 0.42944   8
  -1 -12   2 0.33478 0.49423   3
   2  12  -2 14.3969 1.00938   8
  -2  12   2 13.8646 0.95517   9
  -2  12   2 13.7349 1.36626   5
  -2  12   2 14.2221 1.24375  12
  -2 -12  -2 14.2152 1.26895   3
   2  12  -2 12.6036 1.00079   9
   2  12  -2 12.5979 1.06605  10
  -2  12   2 14.0875 1.11371   7
   2  12  -2 13.0843 1.27778   7
  -2  12   2 13.1890 1.19191  10
   2 -12   2 13.5871 0.99888   6
  -2  12   2 14.0620 1.06279   8
   2 -12   2 13.8922 1.51170   3
  -2 -12  -2 13.9481 1.17499   6
   2  12  -2 13.6246 1.27938  12
   2  12  -2 15.0406 1.32795   5
  -2 -12  -2 14.1277 1.45261   4
  -2 -12  -2 14.1221 1.16515  11
  -2 -12   2 13.3316 1.27849   4
   2  12   2 14.5656 1.29436   7
  -2  12  -2 13.8817 1.00288   9
   2  12   2 12.4749 1.01990   8
  -2  12  -2 13.0164 1.01653   8
  -2  12  -2 13.0354 1.12313   7
  -2  12  -2 14.2406 1.17836  10
   2  12   2 14.7163 1.37625   5
   2  12   2 15.2221 1.17568  10
   2 -12  -2 15.2339 1.51065   3
  -2 -12   2 14.5739 1.27059   3
  -2  12  -2 14.3517 1.35729   5
   2  12   2 13.2025 0.98021   9
   2  12   2 13.9519 1.27597  12
   2 -12  -2 13.1593 1.01897   6
   2 -12  -2 11.6404 1.12116   4
  -2 -12   2 15.7769 1.19263   6
  -2  12  -2 14.0869 1.31060  12
   3  12  -2 0.34749 0.40439  10
   3  12  -2 2.15352 0.66456   7
  -3  12   2 1.17989 0.51939   7
   3  12  -2 0.64988 0.52638  12
  -3  12   2 0.48570 0.34002   9
  -3  12   2 0.49764 0.51389  10
  -3 -12  -2 0.09761 0.45933  11
  -3 -12  -2 1.48263 0.56987   3
  -3  12   2 1.24017 0.66950   5
   3  12  -2 1.22043 0.42683   8
  -3 -12  -2 1.44615 0.53154   6
   3 -12   2 1.22427 0.66144   3
  -3  12   2 1.10318 0.46950   8
  -3 -12  -2 1.19209 0.53468   4
   3  12  -2 0.42625 0.60545   5
  -3  12   2 0.44339 0.47284  12
  -3 -12   2 0.76611 0.51671  11
  -3  12  -2 0.44148 0.39797   8
   3  12   2 1.09644 0.63550   5
  -3  12  -2 0.71873 0.57858   5
   3  12   2 1.02849 0.43022   8
  -3 -12   2 1.13408 0.57845   4
  -3  12  -2 0.79608 0.54050  13
  -3  12  -2 0.56691 0.48291  10
   3 -12  -2 1.03644 0.39814   5
   3  12   2 0.30417 0.45844   9
   3  12   2 0.52721 0.55494  12
  -3 -12   2 1.59840 0.52731   3
  -3  12  -2 0.14335 0.48565  12
  -3 -12   2 0.56198 0.53349   6
  -3  12  -2 1.16041 0.48073   7
   3 -12  -2 0.80962 0.40841   6
   3  12   2 1.70995 0.44558   7
   3  12   2 0.62941 0.44934  10
   3 -12  -2 0.84410 0.64091   3
  -4  12   2 59.8691 2.86993   5
  -4 -12  -2 59.5953 2.72211   6
  -4  12   2 53.0888 2.71662  12
   4  12  -2 57.3793 2.48780   8
   4  12  -2 55.2080 2.56838   7
   4  12  -2 54.2099 2.80559  12
  -4 -12  -2 56.1010 2.77361  11
  -4 -12  -2 60.4682 2.78286   3
   4 -12   2 60.3402 3.27606   3
  -4  12   2 59.6827 2.64650   7
  -4 -12  -2 60.7040 2.90471   4
   4  12   2 59.5690 2.55269   8
   4 -12  -2 59.0869 3.21942   3
   4  12   2 57.6753 2.73786  10
  -4  12  -2 53.4317 2.72153  10
   4 -12  -2 60.9842 2.67208   5
  -4 -12   2 62.6049 2.67861   3
  -4  12  -2 58.9522 2.67019   7
  -4  12  -2 52.3178 2.78137  12
  -4  12  -2 58.6084 2.71309   9
   4  12   2 58.6493 2.79352   9
  -4 -12   2 55.1589 2.81829  11
   4  12   2 59.0083 2.56329   7
   4  12   2 57.4762 2.98427   5
   4  12   2 55.6905 2.83243  12
  -4 -12   2 59.5997 2.95515   4
  -4  12  -2 61.1706 2.90053   5
  -4  12  -2 56.2326 2.55841   8
  -4 -12   2 61.2835 2.74374   6
  -5  12   2 0.35678 0.48015  10
   5 -12   2 0.85175 0.68302   3
   5  12  -2 -0.1734 0.33998   9
  -5 -12  -2 -0.1502 0.42447  11
   5  12  -2 -0.2517 0.31527   8
   5 -12   2 0.09977 0.37054   5
  -5  12   2 0.47961 0.48356   5
   5  12  -2 -0.0372 0.33748  10
  -5 -12  -2 -0.1632 0.33552   3
  -5  12   2 0.26143 0.38074   7
   5  12  -2 0.85629 0.52669  12
  -5 -12  -2 -0.2949 0.39340   4
   5  12  -2 0.65680 0.39645   7
  -5 -12  -2 0.01423 0.45239   6
  -5 -12   2 0.13785 0.52062  11
   5 -12  -2 0.15936 0.43218   5
  -5  12  -2 -0.1507 0.42499   5
   5  12   2 0.08757 0.36742   7
  -5 -12   2 0.55959 0.52830   4
  -5  12  -2 0.55638 0.48668  10
   5  12   2 0.82190 0.40183   8
  -5  12  -2 -0.0659 0.40502   7
  -5  12  -2 0.37051 0.31155   9
   5 -12  -2 0.46449 0.61139   3
   5  12   2 0.37283 0.50073  12
  -5  12  -2 0.33911 0.53546  12
  -5 -12   2 0.15992 0.44413   6
   5  12   2 0.11624 0.35696   9
  -5  12  -2 0.14701 0.49718  13
   5  12   2 0.59967 0.39549  10
  -5 -12   2 -0.1154 0.29235   3
  -6  12   2 2.26866 0.51809   7
  -6 -12  -2 2.24719 0.63314   6
   6  12  -2 2.25778 0.63411  12
  -6 -12  -2 0.83775 0.37838   3
   6  12  -2 2.52048 0.45886   8
   6 -12   2 1.58784 0.50619   5
   6  12  -2 1.89453 0.44817   9
   6  12  -2 2.76095 0.46981  10
  -6  12   2 1.14680 0.44883   5
  -6  12   2 1.61313 0.53916  10
  -6 -12  -2 1.75164 0.60960   4
  -6 -12  -2 1.61700 0.58695  11
   6 -12   2 1.40638 0.77767   3
   6  12   2 2.42973 0.51034  10
  -6 -12   2 2.76748 0.73685  11
   6  12   2 2.09701 0.47784   7
  -6  12  -2 1.94432 0.51800   7
   6  12   2 2.37262 0.47671   9
  -6 -12   2 1.37214 0.66195   4
  -6 -12   2 0.88153 0.50897   6
   6  12   2 1.77109 0.61936  12
   6  12   2 1.16759 0.44238   8
  -6  12  -2 2.01379 0.70751  13
   6 -12  -2 0.66937 0.56944   3
   6 -12  -2 0.70140 0.50358   5
  -6  12  -2 2.56453 0.60655  10
  -6  12  -2 1.54724 0.53064   5
   7 -12   2 3.02649 0.95970   3
  -7 -12  -2 5.50289 1.42759   4
   7 -12   2 4.84405 0.88103   5
   7  12  -2 5.08383 0.58774   8
  -7  12   2 4.84677 0.70263   7
   7  12  -2 5.80016 0.65238   9
   7  12   2 7.08648 0.71546   9
   7  12   2 5.75382 0.66334   8
   7  12   2 5.27596 0.73744   7
  -7  12  -2 8.75875 1.12520  13
  -7  12  -2 7.23033 1.21313  10
   7 -12  -2 3.41409 0.91261   3
   7  12   2 8.07597 0.96903  12
  -7 -12   2 2.88213 0.97426   4
  -7 -12   2 6.29931 1.17421   6
  -7  12  -2 6.54185 0.97642   7
   7 -12  -2 6.21084 0.59485   9
   7 -12  -2 4.21689 0.81790   5
  -8 -12  -2 5.04413 0.86280   4
   8  12  -2 7.87815 0.68258   9
   8 -12   2 4.15589 0.93098   3
  -8 -12  -2 5.72574 0.77545   6
  -8 -12  -2 9.25595 1.10597  11
  -8  12   2 6.78193 0.69221   7
  -8 -12   2 7.80570 1.02058  11
   8 -12  -2 7.16578 0.91401   9
   8  12   2 9.45737 0.98185  12
   8 -12  -2 4.74088 0.97309   3
   8  12   2 8.73503 0.88212   8
  -8 -12   2 5.21612 0.74137   6
  -8  12  -2 6.52455 0.74902   7
  -8 -12   2 5.97175 0.93916   4
   8  12   2 6.95816 0.69364   9
  -9 -12  -2 2.14758 0.65100   4
   9  12  -2 3.19902 0.46488   9
   9 -12   2 2.87442 0.76495   3
  -9 -12  -2 2.87032 0.73428  11
   9  12  -2 2.18073 0.53721  12
  -9 -12  -2 2.57127 0.55988   6
  -9 -12   2 1.87338 0.53122   6
   9 -12  -2 2.05853 0.37739   9
   9  12   2 3.34332 0.47628   9
  -9 -12   2 1.93786 0.69886   4
   9 -12  -2 3.02881 0.83969   3
  -9 -12   2 2.52313 0.69644  11
  -9  12  -2 3.18193 0.44417   7
   9  12   2 2.43918 0.60134  12
 -10 -12  -2 4.65991 0.76173  11
 -10 -12  -2 4.85606 0.60582   6
  10 -12   2 4.90388 0.89455   3
  10  12  -2 5.34990 0.62889  12
 -10 -12  -2 3.51049 0.72982   4
  10  12  -2 5.03895 0.57352   9
 -10 -12   2 4.53761 0.77730  11
 -10 -12   2 5.41271 0.87104   4
  10  12   2 6.37928 0.55455   9
  10  12   2 5.58015 0.70705  12
  10 -12  -2 5.41708 0.88037   3
 -10 -12   2 4.35824 0.62370   6
  11 -12   2 1.01536 0.51143   3
 -11 -12  -2 1.30132 0.34808   6
 -11 -12  -2 1.00530 0.49408   4
 -11 -12  -2 2.23440 0.64406  11
 -11 -12   2 1.78434 0.58287  11
 -11 -12   2 0.89569 0.55850   4
 -11 -12   2 1.81859 0.39605   6
  11  12   2 1.70215 0.54961  12
  11  12   2 1.20161 0.31174   9
 -12 -12  -2 0.75503 0.45135   4
 -12  12   2 0.40772 0.35000   2
 -12 -12  -2 1.40669 0.45046  11
 -12 -12  -2 0.26373 0.35619   6
 -12 -12   2 0.48807 0.39421  11
 -12 -12   2 0.52878 0.40380   4
 -12 -12   2 0.77654 0.26728   6
 -13 -12  -2 7.64248 0.74410  11
 -13 -12  -2 8.36118 0.80462   4
 -13  12   2 9.55966 0.68922   2
 -13  12  -2 9.32836 0.68167   2
 -13 -12   2 8.66512 0.73861   4
 -13 -12   2 7.82717 0.64482  11
   0 -13   2 0.25928 0.51814   3
   0 -13  -2 0.02351 0.51603   3
   0 -13   2 0.28956 0.42081  11
   0  13   2 -0.1731 0.50524  12
   0 -13  -2 -0.1875 0.43674   6
   0 -13  -2 0.48178 0.43452   4
   0  13  -2 0.16773 0.39418   9
   0 -13   2 -0.1189 0.38429   6
   0  13   2 -0.2823 0.54513   5
   0  13  -2 0.53818 0.62093   5
   0  13   2 -0.2949 0.43259  10
   0  13   2 -0.2177 0.41144   8
   0  13  -2 -0.0770 0.52403  12
   0  13  -2 0.28313 0.41209   7
   0 -13   2 -0.0563 0.42679   4
   0  13  -2 -0.5794 0.38104  10
   0  13   2 0.84752 0.46172   7
   0  13  -2 0.24433 0.41878   8
   0  13   2 0.06456 0.38485   9
  -1 -13  -2 7.69215 0.94971  11
  -1 -13  -2 7.26398 1.11358   3
   1  13  -2 10.1264 0.91098   8
   1  13  -2 9.97621 0.99105  10
  -1  13   2 9.43890 0.92476   8
  -1  13   2 10.3655 0.86281   9
  -1  13   2 10.5838 1.10141  10
   1  13  -2 9.25568 0.94683   7
   1  13  -2 7.44133 1.12381   5
  -1 -13  -2 8.13517 0.98044   4
  -1  13   2 9.82985 1.26056   5
   1 -13   2 8.80844 0.88138   6
   1  13  -2 11.0886 1.24082  12
  -1  13   2 10.8275 1.14960  12
   1 -13   2 9.29782 1.23705   3
   1  13  -2 11.6313 0.95829   9
  -1  13   2 9.05381 0.93582   7
  -1 -13  -2 11.2892 1.02799   6
   1 -13   2 9.83372 1.08636   4
   1  13   2 9.45034 0.91609   8
   1 -13  -2 9.03005 0.97962   4
   1  13   2 10.7023 1.06812  10
  -1  13  -2 11.0939 1.08221  10
  -1 -13   2 9.18852 0.96137   6
   1  13   2 8.78229 1.18763   5
  -1  13  -2 11.3556 1.23900  12
  -1 -13   2 10.6734 1.06963  11
   1 -13  -2 7.70910 0.88133   6
   1  13   2 10.7247 1.19459  12
   1  13   2 10.1509 0.87636   9
  -1 -13   2 8.53817 1.08428   4
  -1  13  -2 8.51886 1.17524   5
  -1  13  -2 9.65589 0.92325   8
   1 -13  -2 9.39647 1.26522   3
  -1  13  -2 9.21211 0.98752   7
  -1  13  -2 9.88582 0.92912   9
   1  13   2 9.44739 0.93719   7
  -1 -13   2 9.39368 1.15166   3
  -2  13   2 8.08900 1.00902  10
   2  13  -2 8.07858 0.89638  10
  -2  13   2 8.16857 0.79261   9
   2  13  -2 8.43485 0.85078   8
   2  13  -2 7.98978 1.12018  12
   2  13  -2 10.1653 1.16947   5
  -2  13   2 8.11237 1.16693   5
   2 -13   2 8.21006 1.26982   3
  -2  13   2 10.9758 0.96610   8
  -2 -13  -2 9.10382 0.96408  11
  -2  13   2 9.35776 0.95641   7
  -2 -13  -2 9.33392 1.10290   3
   2  13  -2 9.73928 0.90442   7
  -2 -13  -2 9.21179 1.02063   6
  -2  13   2 7.93912 1.02003  12
  -2 -13  -2 9.16061 0.99050   4
   2  13  -2 7.81502 0.86287   9
  -2 -13   2 10.7048 1.12538   3
  -2  13  -2 7.46167 1.06764  12
  -2  13  -2 9.13890 0.87790   8
   2  13   2 8.64043 0.83635   9
   2  13   2 8.11346 0.96267  10
  -2  13  -2 9.51173 1.19286   5
  -2  13  -2 6.82353 0.89186  10
   2 -13  -2 7.37165 1.20301   3
  -2  13  -2 8.68078 0.86251   9
   2  13   2 7.76433 1.06945  12
   2  13   2 8.58344 0.89429   8
   2 -13  -2 8.24042 0.82285   6
   2  13   2 9.34554 0.90392   7
   2 -13  -2 9.10570 0.94331   4
  -2 -13   2 9.72966 1.04323  11
  -2 -13   2 10.0009 1.14417   4
   2  13   2 8.24004 1.16111   5
  -2  13  -2 9.83689 0.98950   7
  -2 -13   2 8.61531 0.98348   6
   3  13  -2 0.03256 0.35901   9
   3  13  -2 1.20489 0.66442   5
  -3  13   2 0.57950 0.36582   9
  -3 -13  -2 0.04959 0.42496   3
  -3  13   2 0.07048 0.40929   7
  -3 -13  -2 0.51620 0.48045  11
   3  13  -2 0.45869 0.40148  10
   3  13  -2 0.57293 0.56299  12
   3  13  -2 0.12128 0.36863   8
   3 -13   2 0.18215 0.55119   3
  -3 -13  -2 -0.6402 0.42586   6
   3  13  -2 0.07994 0.37035   7
  -3  13   2 -0.1998 0.43413  10
  -3  13   2 -0.5219 0.43930  12
  -3 -13  -2 -0.0349 0.41615   4
  -3  13   2 1.44562 0.50690   8
  -3  13   2 0.23388 0.52045   5
  -3 -13   2 -0.3091 0.46878  11
  -3  13  -2 -0.5367 0.36069   8
   3  13   2 0.37189 0.44966  10
   3  13   2 0.92569 0.64730   5
   3 -13  -2 -0.0667 0.51623   3
   3  13   2 0.04752 0.37716   9
   3  13   2 0.06470 0.52351  12
  -3 -13   2 0.16248 0.37997   3
  -3 -13   2 -0.0936 0.45754   4
   3  13   2 -0.4447 0.37013   7
  -3  13  -2 0.04648 0.48481  12
   3  13   2 0.41007 0.39034   8
  -3  13  -2 0.43605 0.47622  10
  -3  13  -2 0.80291 0.48430   7
  -3  13  -2 0.56951 0.37043   9
  -3 -13   2 0.23643 0.46099   6
  -3  13  -2 -0.4721 0.51036   5
  -4 -13  -2 5.63654 0.90513   4
  -4 -13  -2 6.48725 0.87654   3
  -4  13   2 4.24868 0.79105  10
   4  13  -2 4.84255 0.89982  12
  -4  13   2 5.62954 0.89852   5
  -4  13   2 5.05870 0.73901   7
  -4 -13  -2 5.77059 0.83035  11
   4  13  -2 5.28219 0.68274   9
   4 -13   2 5.04623 0.96755   3
  -4  13   2 4.53723 0.54294   9
  -4 -13  -2 5.32320 0.81930   6
  -4  13   2 3.64521 1.20607  12
   4  13  -2 6.36402 0.70147   8
   4  13  -2 6.77238 0.74680   7
   4  13  -2 5.35333 0.70218  10
  -4 -13   2 5.90446 0.80436   6
   4  13   2 4.32665 0.72199  10
  -4 -13   2 7.39538 0.77666   3
  -4 -13   2 6.25960 0.96536   4
   4  13   2 5.42410 0.67381   7
   4 -13  -2 5.57045 0.64068   5
   4  13   2 5.24451 0.65917   9
  -4  13  -2 5.61783 0.65396   9
   4  13   2 4.79218 0.86992  12
  -4  13  -2 5.79701 0.79876   8
   4  13   2 4.89482 1.02243   5
  -4 -13   2 5.67071 0.85934  11
   4 -13  -2 7.59844 1.27751   3
  -4  13  -2 5.69624 0.90497   5
  -4  13  -2 4.87567 0.79611  10
  -4  13  -2 3.04612 0.73527  12
   4  13   2 4.91822 0.66739   8
  -4  13  -2 5.67100 0.76254   7
   5  13  -2 5.41562 0.68846  10
  -5  13   2 6.34670 0.84551  10
  -5  13   2 7.08836 0.90994   5
   5  13  -2 5.96481 0.70330   9
   5  13  -2 6.44888 0.88615   7
  -5 -13  -2 6.10049 1.46339   4
  -5  13   2 6.44284 0.79088   7
   5 -13   2 5.51872 1.09489   3
  -5 -13  -2 6.92539 0.91575   6
   5  13  -2 6.52463 0.70207   8
   5  13  -2 6.41715 0.96850  12
  -5  13  -2 6.84196 0.90988   5
  -5 -13   2 7.03703 0.90479   6
   5  13   2 6.76623 0.96692  12
   5  13   2 7.67835 0.76586   9
   5 -13  -2 8.08335 1.44106   3
  -5 -13   2 4.91341 0.94641   4
   5  13   2 5.84212 0.76507  10
  -5 -13   2 6.61016 1.56562  11
   5  13   2 7.18776 0.80036   8
   5 -13  -2 6.62002 0.75504   5
  -5  13  -2 5.27879 0.74044   7
  -5  13  -2 5.42227 0.59524   9
  -5  13  -2 4.88213 0.80596  10
  -6  13   2 0.22430 0.35785   5
  -6  13   2 0.19502 0.39687   7
   6  13  -2 0.28752 0.34891   8
  -6 -13  -2 -0.2296 0.59765   6
   6  13  -2 -0.2355 0.42384  12
  -6 -13  -2 0.04033 0.51625  11
   6 -13   2 0.10943 0.56473   3
  -6  13   2 -0.5668 0.48244  10
   6  13  -2 -0.4010 0.32118   9
  -6 -13  -2 0.55634 0.48824   4
  -6 -13   2 -0.0027 0.49184  11
   6  13   2 0.06047 0.34502   8
  -6  13  -2 -0.2681 0.36798   5
   6  13   2 0.99478 0.46000  10
  -6 -13   2 -0.2729 0.47116   6
   6 -13  -2 0.72960 0.40904   5
   6  13   2 0.31867 0.32448   7
  -6  13  -2 0.88130 0.52451  10
   6  13   2 0.25234 0.34830   9
  -6 -13   2 -0.0015 0.45915   4
   6  13   2 0.02510 0.46042  12
   6 -13  -2 0.23439 0.58461   3
  -6  13  -2 -0.2251 0.38528   7
   7 -13   2 72.1838 3.51001   3
   7  13  -2 61.6260 2.69462   9
  -7 -13  -2 64.9004 2.87991   6
   7  13  -2 58.7361 2.91755  12
  -7  13   2 65.3879 2.70452   7
  -7 -13  -2 71.9881 3.14501   4
  -7 -13  -2 58.1388 2.95916  11
   7  13   2 59.6575 2.99026  12
  -7 -13   2 70.8713 3.18837   4
  -7 -13   2 66.2942 2.89449   6
  -7 -13   2 60.9966 3.01370  11
   7 -13  -2 70.6467 3.46374   3
  -7  13  -2 64.6682 2.77595   7
   7  13   2 61.1082 2.66097   9
  -8  13   2 32.8158 1.50198   7
   8  13  -2 31.6457 1.77987  12
  -8 -13  -2 32.9582 1.73139   6
   8  13  -2 32.8944 1.53278   9
  -8 -13  -2 34.5365 1.94894   4
   8 -13   2 32.4684 2.15911   3
  -8 -13  -2 33.5439 1.89004  11
   8 -13  -2 33.4237 2.13173   3
   8  13   2 33.8357 1.56781   9
   8  13   2 33.1690 1.85190  12
  -8 -13   2 35.0953 2.02025   4
  -8 -13   2 32.3997 1.75313   6
  -8  13  -2 33.5855 1.58670   7
  -8 -13   2 31.7133 1.86796  11
  -9 -13  -2 0.82633 0.49070   4
   9  13  -2 -0.1003 0.34153  12
  -9 -13  -2 1.04306 0.53490  11
   9  13  -2 1.25292 0.30850   9
  -9 -13  -2 0.33311 0.39255   6
   9 -13   2 -0.0822 0.63919   3
  -9 -13   2 0.69596 0.43507   6
   9  13   2 0.71653 0.29598   9
  -9  13  -2 0.44353 0.25143   7
   9  13   2 1.20147 0.45629  12
   9 -13  -2 0.77563 0.55979   3
  -9 -13   2 1.06639 0.58219   4
  -9 -13   2 0.46850 0.49253  11
 -10 -13  -2 11.9802 0.81888   6
 -10 -13  -2 11.7731 1.08576  11
  10 -13   2 10.5449 1.07989   3
  10  13  -2 9.07409 0.82378  12
  10  13  -2 9.86056 0.65356   9
 -10 -13  -2 12.6407 1.03829   4
  10  13   2 9.98916 0.91794  12
 -10 -13   2 11.2695 1.18689  11
 -10 -13   2 10.8338 0.83093   6
 -10 -13   2 13.1394 1.16784   4
  10  13   2 10.4151 0.68814   9
 -11 -13  -2 0.27428 0.38423   4
 -11 -13  -2 0.13313 0.38365  11
 -11 -13  -2 0.01609 0.36611   6
 -11 -13   2 0.18423 0.38971   4
 -11 -13   2 0.51679 0.27750   6
 -11 -13   2 -0.0630 0.35230  11
 -12 -13  -2 21.9412 1.16940   4
 -12 -13  -2 21.3232 1.13047  11
 -12  13   2 22.1121 1.11155   2
 -12 -13   2 21.4206 1.17753   4
 -12 -13   2 20.0946 1.10341  11
   0  14  -2 71.3242 2.98008   9
   0 -14  -2 73.6476 3.52245   3
   0  14   2 66.1245 3.32184  12
   0  14   2 72.6525 3.09439   7
   0 -14   2 72.9968 3.34942   4
   0  14  -2 70.7177 3.40371  12
   0  14   2 72.6847 3.51517   5
   0  14  -2 67.7188 3.14483  10
   0 -14  -2 69.9039 3.04944   6
   0 -14  -2 69.6151 3.94167   4
   0  14   2 67.3440 3.03756   8
   0  14   2 69.6277 2.94114   9
   0  14  -2 71.0327 3.47270   5
   0  14  -2 70.3790 3.02489   8
   0  14   2 67.2324 3.19864  10
   0  14  -2 74.2327 3.11471   7
   0 -14   2 69.9429 3.08698   6
   0 -14   2 72.8838 3.48323   3
   1 -14   2 0.22440 0.55533   4
   1  14  -2 -0.5922 0.61204   5
   1  14  -2 0.24965 0.41070   9
   1  14  -2 -0.1321 0.51238  12
  -1  14   2 0.58256 0.59498   5
  -1 -14  -2 0.12524 0.46338   3
   1 -14   2 0.07927 0.57201   3
  -1  14   2 -0.4762 0.37398   7
  -1  14   2 0.14050 0.37501   9
  -1 -14  -2 0.27068 0.47853   6
  -1  14   2 -0.3247 0.41401  10
   1  14  -2 0.26618 0.43121  10
   1  14  -2 0.18328 0.39760   8
  -1  14   2 0.01304 0.47987  12
   1 -14  -2 -0.1601 0.45721   6
   1  14   2 0.95077 0.65005   5
   1  14   2 -0.0652 0.34530   9
   1  14   2 0.64618 0.43269   7
   1  14   2 0.24578 0.50018  12
  -1  14  -2 0.16358 0.46021  10
  -1  14  -2 -0.9461 0.43547  12
   1  14   2 -0.2972 0.43461  10
  -1  14  -2 -0.7916 0.34908   8
  -1 -14   2 0.41796 0.50273   3
  -1 -14   2 -0.3413 0.45461   4
  -1  14  -2 0.08458 0.37728   9
  -1  14  -2 0.37144 0.60416   5
  -1 -14   2 0.51694 0.51821   6
   1 -14  -2 0.28130 0.55646   3
  -1  14  -2 0.04877 0.43033   7
   1  14   2 -0.4343 0.36388   8
   2  14  -2 2.66677 0.54976   9
  -2  14   2 2.59658 0.64231  10
   2  14  -2 4.11305 1.09100   7
  -2  14   2 2.87039 0.49147   9
   2  14  -2 3.13360 0.77379  12
  -2  14   2 2.70611 0.65396  12
   2  14  -2 2.87473 0.55036   8
  -2  14   2 3.98585 0.80724   8
   2 -14   2 3.27107 0.73622   4
   2  14  -2 3.51949 0.65196  10
  -2 -14  -2 2.36847 0.62962   4
  -2  14   2 4.07420 0.87854   5
   2 -14   2 2.94538 0.98998   3
   2  14   2 1.89033 1.05886   5
   2  14   2 3.08999 0.55400   9
   2  14   2 3.83267 0.61399   8
   2  14   2 2.92151 0.73637  12
  -2  14  -2 3.80401 0.61824   8
   2  14   2 3.45508 0.67589  10
  -2  14  -2 2.80870 0.64333  10
  -2  14  -2 3.34194 0.75771   5
  -2  14  -2 3.27838 0.76539  12
  -2  14  -2 3.17295 0.53532   9
  -2 -14   2 2.52805 0.68310  11
  -3 -14  -2 0.34083 0.42453  11
  -3 -14  -2 0.31890 0.48412   6
   3  14  -2 0.38741 0.39524   7
  -3  14   2 0.25335 0.63185  10
   3 -14   2 0.64973 0.42438   4
  -3  14   2 0.17665 0.43353   7
   3  14  -2 0.02809 0.36472   9
  -3  14   2 0.01393 0.28819   9
   3 -14   2 0.31635 0.57372   3
  -3  14   2 0.05825 0.57764   5
   3  14  -2 0.82802 0.55025  12
  -3  14   2 -0.0842 0.47002  12
   3  14  -2 0.20854 0.46238  10
  -3 -14  -2 0.29499 0.57579   4
   3  14   2 -0.8842 0.53607   7
  -3 -14   2 0.11220 0.55344   6
  -3  14  -2 0.07792 0.62228   5
  -3  14  -2 0.46730 0.44374   7
   3  14   2 0.06849 0.36081   9
  -3  14  -2 -0.3571 0.42895  12
   3 -14  -2 0.12100 0.67091   3
  -3  14  -2 0.65757 0.36432   9
  -3 -14   2 0.60273 0.84800   4
  -3  14  -2 -0.8983 0.48933   8
   3  14   2 0.51831 0.52379  12
  -4  14   2 6.08010 0.59801   9
   4  14  -2 6.60417 1.00111  12
   4  14  -2 5.98087 0.76621  10
  -4 -14  -2 3.91610 0.72327   4
  -4  14   2 4.28067 0.71484  10
  -4  14   2 4.58958 0.80001   5
  -4  14   2 5.08500 0.70695   7
   4 -14   2 4.60630 0.95360   3
  -4 -14  -2 5.87475 0.79148   6
   4  14  -2 5.73725 0.67563   9
  -4 -14  -2 5.32683 0.75607   3
   4  14  -2 5.73281 0.67026   8
   4  14  -2 7.62957 0.73929   7
  -4 -14  -2 5.37989 0.78447  11
  -4  14  -2 4.89401 0.55427   9
  -4 -14   2 5.93369 0.84983  11
   4 -14  -2 3.64212 0.82921   3
   4  14   2 5.55904 0.91079  12
   4  14   2 5.41536 0.69821   7
  -4 -14   2 5.19524 0.86343   4
   4  14   2 5.54208 0.78404  10
  -4 -14   2 3.94802 0.57533   3
  -4  14  -2 4.74207 0.82372   5
  -4  14  -2 4.86178 0.72950   7
   4  14   2 4.60685 0.63077   9
   4  14   2 5.66633 0.70586   8
  -4  14  -2 5.13566 0.74995  10
  -4  14  -2 5.99276 0.87994  12
  -4 -14   2 4.70438 0.71908   6
  -5  14   2 6.03349 0.72649   7
  -5 -14  -2 7.39869 0.92691   4
  -5 -14  -2 5.48245 0.83804  11
   5 -14   2 8.05280 1.24763   3
   5  14  -2 5.07434 0.64033   9
  -5 -14  -2 7.74767 0.71355   3
  -5 -14  -2 7.50642 0.86985   6
   5  14  -2 5.84643 0.68684   7
   5  14  -2 5.24927 0.86467  12
   5  14   2 4.80825 0.63287   9
   5 -14  -2 8.60302 1.20856   3
   5  14   2 6.88561 0.72533   7
   5  14   2 4.50142 0.83896  12
  -5 -14   2 5.19151 0.81813  11
  -5  14  -2 7.91755 0.86463   7
  -5 -14   2 6.80706 0.86213   6
  -5 -14   2 6.49930 0.92021   4
   6 -14   2 0.32298 0.56695   3
   6  14  -2 -0.0999 0.31757   9
   6  14  -2 -0.0027 0.41753  12
  -6  14   2 -0.2492 0.33912   7
  -6 -14  -2 -0.3865 0.42196  11
  -6 -14  -2 0.01310 0.39850   6
  -6 -14  -2 0.43875 0.44977   4
  -6 -14   2 0.08341 0.46837  11
   6 -14  -2 0.22694 0.52780   3
  -6  14  -2 0.32164 0.40349   7
   6  14   2 -0.6065 0.35782  12
   6  14   2 0.29868 0.36014   9
  -6 -14   2 -0.1780 0.38793   6
   6  14   2 -0.2125 0.32591   7
  -6 -14   2 0.03201 0.45749   4
  -7 -14  -2 1.18262 0.47875   6
   7 -14   2 1.72652 0.72599   3
  -7  14   2 1.73420 0.39843   7
   7  14  -2 1.74989 0.41399   9
  -7 -14  -2 2.20752 0.59488   4
  -7 -14  -2 1.27542 0.55746  11
   7  14   2 1.31143 0.56449  12
  -7  14  -2 1.88895 0.45229   7
  -7 -14   2 1.27784 0.46987   6
   7  14   2 1.80308 0.41390   7
   7 -14  -2 1.77848 0.67948   3
  -7 -14   2 1.94556 0.60741   4
   7  14   2 1.62001 0.39569   9
  -7 -14   2 1.27810 0.53580  11
   8  14  -2 1.83826 0.36360   9
  -8  14   2 1.48035 0.30453   7
  -8 -14  -2 1.93514 0.49719   6
   8  14  -2 1.91051 0.49272  12
  -8 -14  -2 1.58162 0.51687   4
  -8 -14  -2 0.97062 0.50787  11
   8 -14   2 2.36089 0.93391   3
  -8  14  -2 2.15606 0.38909   7
  -8 -14   2 0.83944 0.50967  11
   8  14   2 1.31199 0.34661   9
   8  14   2 1.56731 0.51244  12
   8 -14  -2 1.73604 0.60112   3
  -8 -14   2 1.82854 0.49996   6
  -8 -14   2 1.90773 0.59353   4
   9  14  -2 -0.1545 0.32230  12
   9  14  -2 0.27318 0.25434   9
   9 -14   2 0.11284 0.43392   3
  -9 -14  -2 0.95548 0.46567  11
  -9 -14  -2 0.27082 0.39456   4
  -9 -14  -2 0.38795 0.35080   6
   9 -14  -2 0.52978 0.40342   3
  -9 -14   2 0.48759 0.42846  11
  -9 -14   2 0.45836 0.37115   6
   9  14   2 0.66801 0.27688   9
   9  14   2 0.62499 0.44716  12
  -9 -14   2 0.10454 0.38928   4
 -10 -14  -2 0.34152 0.29538   6
  10 -14   2 0.30548 0.32192   3
 -10 -14  -2 0.07172 0.33581   4
 -10 -14  -2 -0.1092 0.35652  11
 -10 -14   2 0.57228 0.38674   4
  10 -14  -2 0.28882 0.41776   3
 -10 -14   2 0.48976 0.37986  11
 -10 -14   2 -0.0235 0.28192   6
  10  14   2 -0.1353 0.21152   9
 -11 -14  -2 45.7314 1.88491  11
 -11 -14  -2 41.5899 1.87038   4
 -11  14   2 39.9538 1.80521   2
 -11 -14   2 43.1427 1.91412   4
 -11 -14   2 46.8022 1.91190  11
 -11 -14   2 43.0925 1.71161   6
   0 -15   2 0.20959 0.44111   3
   0 -15   2 -0.3279 0.33631   6
   0  15   2 -0.0088 0.32179   9
   0 -15   2 0.32433 0.39415   4
   0  15   2 0.30179 0.45717  12
   0 -15  -2 -0.0226 0.36727   6
   0  15  -2 0.16373 0.33662   9
   0  15  -2 0.05449 0.37044   7
   0 -15  -2 0.10548 0.47445   3
   0 -15  -2 0.72431 0.38571   4
   0  15   2 -0.0748 0.38520   7
   0  15  -2 -0.1588 0.42890  12
   1 -15   2 51.8118 2.17970   6
   1 -15   2 51.3319 2.70619   3
  -1 -15  -2 52.3982 2.38830   4
  -1  15   2 48.6690 2.15330   9
  -1  15   2 47.9890 2.49928  12
  -1 -15  -2 50.1798 2.27567   6
  -1 -15  -2 51.9255 2.64217   3
   1 -15   2 47.3712 2.41784   4
  -1  15   2 51.0392 2.33582   7
   1  15  -2 50.5755 2.63533  12
   1  15  -2 50.4296 2.23416   9
   1  15  -2 48.5257 2.30260   7
  -1  15  -2 52.5839 2.21468   9
  -1 -15   2 49.6666 2.49215   4
  -1 -15   2 48.7987 2.49992   3
  -1  15  -2 47.3410 2.54859  12
   1  15   2 52.2928 2.31556   7
  -1  15  -2 48.8668 2.34041   7
  -1 -15   2 49.2383 2.25033   6
   1 -15  -2 46.5355 2.15141   6
   1  15   2 48.6766 2.18538   9
   1 -15  -2 51.3991 2.70528   3
   1  15   2 47.5071 2.55663  12
  -2 -15  -2 0.38723 0.41571   4
   2  15  -2 0.67317 0.53732  12
  -2  15   2 0.49785 0.40706   7
   2  15  -2 0.16846 0.37003   9
   2 -15   2 0.56690 0.54477   3
   2  15  -2 0.46514 0.37434   7
  -2  15   2 0.40435 0.40310   9
  -2 -15  -2 0.64836 0.44196   6
   2 -15   2 0.40503 0.38083   4
  -2 -15  -2 0.37620 0.41910   3
  -2  15   2 1.15333 0.50235  12
   2  15   2 0.85236 0.41642   7
  -2 -15   2 0.55438 0.45901  11
   2 -15  -2 0.97894 0.52763   3
  -2 -15   2 0.31908 0.46276   4
  -2  15  -2 0.55395 0.44835   7
  -2  15  -2 1.45081 0.54486  12
  -2  15  -2 0.97686 0.35232   9
   2  15   2 0.62025 0.38687   9
  -2 -15   2 1.03699 0.46652   6
   2  15   2 1.06091 0.54784  12
  -2 -15   2 0.45458 0.41922   3
  -3 -15  -2 0.54394 0.42759   6
   3  15  -2 0.60813 0.38424   9
   3 -15   2 0.91556 0.46664   4
  -3 -15  -2 1.12484 0.44177   3
  -3 -15  -2 1.10538 0.46996   4
  -3  15   2 1.00152 0.31727   9
  -3 -15  -2 0.74002 0.43810  11
   3  15  -2 1.11651 0.41238   7
   3 -15   2 1.02946 0.65084   3
   3  15  -2 0.81303 0.52573  12
  -3  15   2 1.09498 0.44495   7
   3  15   2 0.88038 0.37694   9
  -3 -15   2 1.47237 0.55149   4
  -3 -15   2 1.02091 0.49114   6
   3  15   2 0.75188 0.39419   7
   3 -15  -2 0.81724 0.53617   3
  -3  15  -2 0.73931 0.34663   9
  -3 -15   2 0.79598 0.45414  11
   3  15   2 1.14272 0.55240  12
  -3 -15   2 1.61303 0.42496   3
  -3  15  -2 0.63383 0.43426   7
  -3  15  -2 1.11949 0.67189  12
   4  15  -2 12.4093 1.16634  12
  -4 -15  -2 12.8668 1.02832  11
   4 -15   2 10.8224 1.02420   4
  -4  15   2 11.6783 0.95757   7
   4 -15   2 11.4451 1.31421   3
   4  15  -2 12.6557 0.91065   9
  -4 -15  -2 11.7717 1.02482   6
  -4 -15  -2 11.7995 0.88916   3
   4  15  -2 12.7924 0.91742   7
  -4 -15  -2 11.3658 1.01696   4
  -4  15  -2 10.9993 0.73059   9
  -4  15  -2 12.9244 1.00919   7
   4  15   2 12.7214 1.17677  12
   4 -15  -2 12.3833 1.32335   3
  -4 -15   2 12.2401 1.12916   4
  -4 -15   2 13.9984 1.07240   6
   4  15   2 12.5701 0.90005   7
  -4 -15   2 12.7552 1.04287  11
   4  15   2 13.4208 0.92506   9
  -5  15   2 10.7956 0.82568   7
   5  15  -2 9.85832 1.04230  12
  -5 -15  -2 10.7419 0.93337  11
  -5 -15  -2 7.60579 0.86683   6
   5  15  -2 8.90360 0.74929   7
   5  15  -2 9.82687 0.75987   9
   5 -15   2 7.65146 1.14549   3
  -5 -15  -2 7.54507 0.86702   4
  -5 -15   2 8.91425 0.90949  11
   5  15   2 10.2256 0.79167   9
  -5 -15   2 8.96072 0.98846   4
   5  15   2 7.60647 0.74094   7
  -5  15  -2 9.59861 0.85620   7
  -5 -15   2 8.75725 0.92087   6
   5 -15  -2 8.79298 1.15056   3
   5  15   2 8.45797 1.02165  12
   6  15  -2 0.15596 0.28608   9
   6 -15   2 0.14545 0.46379   3
  -6 -15  -2 0.01385 0.45789  11
  -6 -15  -2 -0.0113 0.38045   6
   6  15  -2 0.48399 0.40584  12
  -6  15   2 -0.0084 0.28866   7
  -6  15  -2 -0.3291 0.31782   7
   6 -15  -2 0.20359 0.43774   3
  -6 -15   2 -0.2906 0.37916   4
  -6 -15   2 0.66800 0.42690   6
  -6 -15   2 0.02964 0.41074  11
   6  15   2 -0.1522 0.28704   9
   6  15   2 -0.2093 0.35598  12
   6  15   2 -0.2130 0.30829   7
  -7 -15  -2 4.20127 0.64233   4
  -7 -15  -2 3.57976 0.60371  11
   7 -15   2 4.89848 0.89462   3
  -7 -15  -2 3.87180 0.58670   6
  -7  15   2 3.35541 0.40675   7
   7  15  -2 2.34841 0.53418  12
   7  15  -2 2.62377 0.40851   9
  -7  15  -2 3.42360 0.46658   7
   7  15   2 2.18166 0.55891  12
  -7 -15   2 2.76420 0.54034   6
  -7 -15   2 3.53177 0.66278   4
   7  15   2 4.48692 0.50893   7
   7  15   2 3.10109 0.46028   9
  -7 -15   2 3.01603 0.59709  11
   7 -15  -2 4.17746 0.77294   3
  -8 -15  -2 5.99229 0.71980  11
   8 -15   2 7.08306 0.89181   3
  -8 -15  -2 7.17835 0.74706   4
   8  15  -2 5.96680 0.51792   9
  -8 -15  -2 7.21041 0.67245   6
   8  15  -2 5.90779 0.69453  12
   8  15   2 4.64330 0.72628  12
  -8 -15   2 7.16465 0.68396   6
   8 -15  -2 6.79359 0.84282   3
  -8  15  -2 7.11217 0.50234   7
  -8 -15   2 7.46427 0.81377   4
   8  15   2 7.23084 0.56054   9
  -8 -15   2 6.29014 0.75258  11
  -9 -15  -2 5.58778 0.55311   6
  -9 -15  -2 5.73085 0.80651   4
   9 -15   2 4.46407 0.65443   3
  -9 -15  -2 4.89830 0.61422  11
   9  15  -2 3.45474 0.41840   9
   9  15   2 4.46064 0.43848   9
  -9 -15   2 5.79826 0.56352   6
  -9 -15   2 5.77313 0.67987   4
   9 -15  -2 4.51544 0.67231   3
  -9 -15   2 4.10284 0.55121  11
 -10 -15  -2 10.4999 0.57982   6
 -10 -15  -2 9.44796 0.71084  11
 -10 -15  -2 8.94502 0.65242   4
 -10 -15   2 9.29857 0.71894   4
 -10 -15   2 9.30938 0.60054   6
 -10 -15   2 9.81561 0.69520  11
   0  16  -2 2.22118 0.44968   9
   0  16  -2 1.70583 0.53957  12
   0  16   2 2.18270 0.49673   7
   0  16  -2 1.85307 0.47229   7
   0  16   2 2.53057 0.62046  12
   0  16   2 2.40724 0.42369   9
   0 -16  -2 2.53689 0.64683   3
   0 -16   2 2.89566 0.62566   3
   0 -16  -2 2.71772 0.46268   6
   0 -16   2 2.71398 0.56280   4
  -1 -16  -2 29.7311 1.49134   6
  -1 -16  -2 28.9340 1.73050   3
   1  16  -2 32.0227 1.89028  12
   1 -16   2 27.9674 1.78261   3
   1  16  -2 31.3660 1.48331   9
  -1 -16  -2 28.1133 1.62844   4
  -1  16   2 29.7915 1.73358  12
   1 -16   2 27.6493 1.33484   6
   1  16  -2 30.1618 1.54117   7
  -1  16   2 31.0395 1.40546   9
  -1  16   2 31.2699 1.56394   7
  -1 -16   2 27.7236 1.62718   4
  -1 -16   2 29.4912 1.47915   6
   1  16   2 31.0894 1.55343   7
   1  16   2 31.4683 1.46740   9
  -1  16  -2 29.9062 1.43656   9
   1 -16  -2 30.1420 1.87428   3
  -1  16  -2 29.7776 1.56514   7
   1  16   2 30.0537 1.75716  12
  -1  16  -2 30.8311 1.78174  12
  -1 -16   2 29.3017 1.66428   3
  -2 -16  -2 0.53982 0.39093   4
   2  16  -2 0.22018 0.32030   7
  -2  16   2 0.02209 0.25664   9
   2 -16   2 0.49145 0.33823   4
   2 -16   2 0.32340 0.46137   3
   2  16  -2 0.44619 0.32911   9
  -2 -16  -2 0.26377 0.38479   6
  -2  16   2 -0.0810 0.32858   7
   2  16  -2 0.20226 0.42526  12
  -2 -16  -2 0.02193 0.33800   3
  -2 -16   2 0.32422 0.35659   6
   2  16   2 0.18622 0.42538  12
  -2 -16   2 0.17751 0.30517   3
  -2  16  -2 0.40618 0.28242   9
   2  16   2 0.34380 0.32749   9
   2 -16  -2 0.06547 0.42333   3
  -2  16  -2 0.48472 0.47883  12
  -2 -16   2 0.61037 0.41474   4
   2  16   2 0.13021 0.33129   7
  -2  16  -2 0.33476 0.38240   7
  -3  16   2 4.62688 0.61391   7
   3  16  -2 4.12816 0.73070  12
  -3 -16  -2 4.41169 0.62932   6
   3 -16   2 4.60632 0.61773   4
  -3 -16  -2 3.87579 0.84788   3
   3  16  -2 5.62454 0.92151   7
   3 -16   2 5.71172 0.93533   3
   3  16  -2 4.11609 0.55270   9
  -3 -16  -2 4.27874 0.59773   4
  -3 -16   2 4.43596 0.67459   4
   3  16   2 4.45792 0.53539   9
   3  16   2 4.47397 0.56210   7
   3  16   2 3.71024 0.71138  12
  -3 -16   2 4.28994 0.59359   6
  -3  16  -2 4.04918 0.46720   9
  -3 -16   2 3.76350 0.55833  11
   3 -16  -2 4.35014 0.82525   3
  -3  16  -2 3.80716 0.56806   7
   4  16  -2 0.22477 0.30637   9
  -4 -16  -2 0.43841 0.38741   6
  -4 -16  -2 0.18441 0.36593  11
  -4  16   2 0.63685 0.35546   7
   4 -16   2 -0.2182 0.38890   3
   4  16  -2 -0.1894 0.37893  12
   4  16  -2 0.69187 0.34863   7
  -4 -16   2 0.41814 0.38230   6
   4 -16  -2 0.28613 0.43888   3
  -4 -16   2 0.27722 0.41993   4
   4  16   2 0.52357 0.44167  12
   4  16   2 -0.2910 0.28385   7
  -4 -16   2 0.72581 0.41317  11
  -4  16  -2 0.47186 0.36772   7
   4  16   2 0.73366 0.34500   9
   5  16  -2 28.5060 1.62629  12
  -5 -16  -2 26.4208 1.42555   4
  -5  16   2 29.4383 1.37394   7
  -5 -16  -2 26.7407 1.38566  11
   5  16  -2 24.3341 1.29830   7
   5 -16   2 32.9371 2.54917   3
  -5 -16  -2 28.3497 1.91085   6
   5  16  -2 28.9542 1.35421   9
   5  16   2 29.9644 1.35224   9
  -5 -16   2 26.3092 1.53092   4
   5  16   2 27.7843 1.62701  12
   5 -16  -2 27.8593 1.75633   3
   5  16   2 25.8891 1.31562   7
  -5 -16   2 31.6566 1.62911   6
  -5  16  -2 31.0795 1.76167   7
  -5 -16   2 28.5296 1.44947  11
  -6 -16  -2 1.19007 0.36014   4
  -6  16   2 0.66852 0.27251   7
  -6 -16  -2 0.90951 0.36290  11
   6 -16   2 1.01974 0.53891   3
  -6 -16  -2 0.74292 0.39577   6
   6  16  -2 1.12599 0.34549   9
   6  16   2 0.73209 0.27645   7
  -6 -16   2 1.15315 0.43717   4
   6  16   2 0.99540 0.35075   9
  -6  16  -2 0.41943 0.29221   7
  -6 -16   2 0.40772 0.35463   6
  -6 -16   2 0.38278 0.35448  11
   6 -16  -2 1.06429 0.47894   3
   7 -16   2 29.5910 1.67343   3
  -7  16   2 28.0710 1.18908   7
   7  16  -2 29.8237 1.30823   9
  -7 -16  -2 27.7449 1.40323   4
  -7 -16  -2 30.0586 1.39884   6
  -7  16  -2 30.0809 1.27615   7
  -7 -16   2 30.2187 1.43758  11
   7  16   2 30.8866 1.32166   9
  -7 -16   2 30.4125 1.41045   6
   7 -16  -2 28.0929 1.64261   3
  -7 -16   2 31.2527 1.53809   4
   8  16  -2 -0.1432 0.20011   9
  -8 -16  -2 -0.0261 0.28844  11
  -8 -16  -2 0.11910 0.26529   4
  -8 -16  -2 0.36402 0.28545   6
   8 -16   2 -0.3030 0.30284   3
  -8 -16   2 0.22166 0.27761   4
   8 -16  -2 0.03090 0.31449   3
  -8 -16   2 0.03155 0.26675  11
  -8 -16   2 0.18120 0.26847   6
  -9 -16  -2 16.0500 0.76300   6
  -9 -16  -2 14.4713 0.86296  11
   9 -16   2 16.0130 0.97364   3
  -9 -16   2 13.7372 0.83800  11
  -9 -16   2 16.9332 0.87040   4
  -9 -16   2 16.1535 0.77876   6
   0  17  -2 0.40560 0.31079   7
   0  17   2 0.49960 0.28209   9
   0  17  -2 -0.4802 0.37565  12
   0 -17  -2 0.17700 0.34418   3
   0  17   2 -0.1363 0.29114   7
   0 -17   2 0.99300 0.34242   4
   0 -17   2 -0.0263 0.32021   3
   0  17  -2 0.11075 0.26022   9
   1  17  -2 0.93879 0.32208   9
  -1  17   2 1.66544 0.29827   9
  -1 -17  -2 1.69449 0.42274   3
   1 -17   2 1.30468 0.36463   4
  -1  17   2 1.39973 0.39243   7
   1  17  -2 0.82192 0.36466   7
   1 -17   2 1.61518 0.46913   3
  -1  17  -2 1.07848 0.37577   7
  -1  17  -2 1.30572 0.31090   9
  -1 -17   2 1.66713 0.37529   3
   1  17   2 1.71222 0.40693   7
   1 -17  -2 1.79213 0.50067   3
  -1 -17   2 0.87039 0.30240   6
   1  17   2 1.47913 0.34435   9
   1  17   2 0.25241 0.44197  12
  -1 -17   2 1.53436 0.39782   4
  -2  17   2 0.75269 0.36733   7
   2 -17   2 1.43341 0.47106   3
   2  17  -2 0.62778 0.30759   9
  -2 -17  -2 1.02780 0.34138   6
  -2 -17  -2 0.27876 0.27858   3
   2  17  -2 0.83709 0.56534  12
   2  17  -2 1.28246 0.35037   7
  -2 -17   2 0.77131 0.32367   6
  -2 -17   2 0.34996 0.32197   4
  -2  17  -2 1.09826 0.27786   9
   2  17   2 0.77749 0.32011   7
   2  17   2 0.58391 0.28884   9
   2 -17  -2 0.62193 0.44693   3
  -2  17  -2 1.68809 0.39892   7
   2  17   2 1.33564 0.45581  12
   3 -17   2 12.0793 1.01999   3
   3  17  -2 10.1286 0.70382   7
  -3  17   2 11.3262 0.78455   7
  -3 -17  -2 10.2137 0.75401   6
   3  17  -2 9.86042 0.74090   9
   3  17   2 7.56379 0.84866  12
   3 -17  -2 12.1567 1.04666   3
  -3  17  -2 10.6447 0.77213   7
   3  17   2 9.45502 0.71036   7
  -3 -17   2 12.1062 0.83870   4
  -3 -17   2 10.4341 0.74804   6
   4 -17   2 3.61852 0.61317   3
  -4  17   2 3.97082 0.46008   7
  -4 -17  -2 3.44960 0.46715   6
   4  17  -2 2.85425 0.37876   7
   4  17  -2 3.60955 0.43520   9
   4  17  -2 2.95806 0.57510  12
   4  17   2 3.83714 0.43927   9
  -4 -17   2 4.36510 0.56198   4
   4  17   2 4.20402 0.45841   7
   4 -17  -2 4.69737 0.74190   3
  -4 -17   2 3.74298 0.46668   6
  -4  17  -2 3.56778 0.46374   7
   5  17  -2 6.43681 0.53832   9
  -5  17   2 7.06577 0.53494   7
  -5 -17  -2 7.54967 0.62426   6
   5 -17   2 7.38538 0.79476   3
   5  17   2 6.81718 0.52496   7
   5 -17  -2 6.71831 0.81717   3
  -5 -17   2 5.77305 0.59142   6
   5  17   2 6.81189 0.54155   9
  -5 -17   2 6.73627 0.89735   4
  -5  17  -2 7.38845 0.56214   7
  -5 -17   2 6.91060 0.70806  11
  -6  17   2 2.21008 0.25846   7
   6 -17   2 2.63623 0.51038   3
  -6 -17  -2 2.63542 0.37925   6
   6  17  -2 2.66939 0.39388   9
   6  17   2 2.92648 0.34699   9
  -6  17  -2 3.38767 0.36009   7
  -6 -17   2 2.60813 0.39067   4
  -6 -17   2 2.38727 0.37563   6
   6 -17  -2 2.87059 0.96843   3
  -7 -17  -2 1.34372 0.27894   6
   7 -17   2 1.18507 0.36234   3
   7 -17  -2 1.64514 0.36425   3
  -7 -17   2 1.20638 0.41121   4
  -7 -17   2 1.21869 0.27908   6
   0  18  -2 4.79246 0.55738   9
   0 -18  -2 4.02489 0.68011   3
   0  18  -2 5.45210 0.51986   7
   0  18   2 5.69240 0.52345   7
   1  18  -2 20.3658 1.06467   7
  -1  18   2 21.8581 1.05574   7
  -1  18  -2 22.0462 1.07386   7
   1  18   2 20.9707 1.04785   7
   1 -18  -2 22.4692 1.16816   3
   2  18  -2 -0.1628 0.19175   7
   2  18  -2 0.25105 0.21808   9
   2 -18   2 0.55506 0.31925   3
  -2  18   2 0.09684 0.24027   7
   2  18   2 0.16348 0.20963   9
  -2  18  -2 0.59092 0.28601   7
   2 -18  -2 0.43971 0.32087   3
  -3  18   2 18.8316 1.00191   7
   3  18  -2 15.9084 0.82447   7
   3 -18  -2 17.6273 1.04460   3
   3  18   2 16.4582 0.79917   9
  -3  18  -2 16.8243 0.86126   7
   3  18   2 16.3930 0.82928   7
  -3 -18   2 16.0279 0.84663   6
   4  18  -2 0.96357 0.27238   9
   4 -18   2 1.61428 0.36324   3
  -4  18   2 1.70245 0.25058   7
  -4  18  -2 1.51371 0.26042   7
   4  18   2 1.12614 0.25792   7
   4 -18  -2 1.55296 0.37290   3
  -4 -18   2 1.61775 0.26078   6
   0   0  -3 0.11679 0.09395   5
   0   0   3 0.11152 0.10471   5
   0   0  -3 0.05796 0.06724   8
   0   0  -3 0.20428 0.09258  10
   1   0  -3 0.19221 0.09539   5
   1   0  -3 0.23762 0.06885   8
  -1   0  -3 0.09005 0.10486  10
  -1   0  -3 0.17021 0.08568   8
  -1   0  -3 0.15566 0.12294   5
  -1   0   3 0.39089 0.07552   8
   1   0  -3 0.21310 0.09150  10
   2   0   3 0.10802 0.16895   5
  -2   0  -3 0.01614 0.13990  10
  -2   0  -3 0.24631 0.15763   5
   2   0  -3 0.13063 0.09195   8
   2   0  -3 0.16557 0.10755  10
  -2   0  -3 0.08179 0.10816   8
   2   0  -3 0.14606 0.06785   8
  -3   0  -3 0.35354 0.16218  10
   3   0  -3 0.31564 0.13977  10
   3   0  -3 0.27557 0.08272   8
  -3   0  -3 0.32647 0.15778   5
  -3   0  -3 0.11197 0.19391   5
   3   0  -3 0.20805 0.09179   8
   3   0   3 0.21127 0.19119   5
  -3   0  -3 0.26624 0.11657   8
   4   0  -3 0.10775 0.14908  10
  -4   0  -3 0.15441 0.12652   5
  -4   0  -3 0.42380 0.11991   8
   4   0   3 0.40721 0.23850  12
  -4   0  -3 0.09142 0.13365   5
   4   0  -3 0.13544 0.10170   8
   4   0  -3 0.15469 0.10270   8
   4   0   3 0.02559 0.20792   5
  -4   0  -3 0.05303 0.14302  10
   5   0   3 0.01489 0.22647   5
   5   0  -3 0.31031 0.14026   8
   5   0   3 0.11033 0.23247  12
  -5   0  -3 0.05896 0.16127  10
   5   0  -3 0.20600 0.12633   8
   6   0  -3 -0.4267 0.15214   8
   6   0  -3 0.29868 0.18804   8
   6   0   3 0.10160 0.30214  12
   6   0   3 0.54912 0.29029   5
  -6   0  -3 0.03640 0.16673  10
   6   0  -3 0.11060 0.22903   5
   7   0  -3 0.06240 0.19791   8
   7   0  -3 -0.1592 0.19481   8
   7   0   3 0.27788 0.30385   5
   7   0  -3 -0.0070 0.26794  12
  -7   0  -3 -0.1545 0.19484  10
   7   0   3 0.45724 0.43789  12
  -8   0  -3 -0.1445 0.34415  13
   8   0  -3 -0.1236 0.28234  12
   8   0   3 -0.3495 0.31094  12
   8   0   3 0.17176 0.30841   5
   8   0   3 0.17252 0.26826   9
  -9   0  -3 -0.0668 0.45631  13
   9   0   3 0.07526 0.39616  12
   9   0  -3 -0.1466 0.33163  12
  -9   0  -3 0.07332 0.35815   3
   9   0   3 0.54789 0.31143   9
  -9   0  -3 0.24370 0.61892   4
   9   0   3 0.36651 0.35798   5
  -9   0   3 -0.1833 0.34525   2
 -10   0  -3 0.27669 0.88791  11
 -10   0  -3 -0.5242 0.64034   4
 -10   0   3 -0.0318 0.40295   4
  10   0   3 0.08950 0.34863   9
 -10   0   3 0.01309 0.40129   2
[truncated: 2,550,112 more chars]
