# Supplementary material for: A lithium–aluminium heterobimetallic dimetallocene
Source: Nat Chem. 2024 May 14;16(7):1093–100. doi: 10.1038/s41557-024-01531-y (PMC11637000; doi:10.1038/s41557-024-01531-y)
Supplement: Supplementary file 6 — Crystallographic data for compound 2 co-crystallized with toluene; CCDC reference no. 2279425. [file 41557_2024_1531_MOESM6_ESM.cif]

 
data_sh5435_a_tw
 
_audit_creation_method            'SHELXL-2019/1'
_shelx_SHELXL_version_number      '2019/1'
_chemical_name_systematic         ?
_chemical_name_common             ?
_chemical_melting_point           ?
_chemical_formula_moiety          'C40 H70 Al Li, 2(C7 H8)'
_chemical_formula_sum
 'C54 H86 Al Li' 
_chemical_formula_weight          769.14

loop_
 _atom_type_symbol
 _atom_type_description
 _atom_type_scat_dispersion_real
 _atom_type_scat_dispersion_imag
 _atom_type_scat_source
 'C'  'C'   0.0033   0.0016
 'International Tables Vol C Tables 4.2.6.8 and 6.1.1.4'
 'H'  'H'   0.0000   0.0000
 'International Tables Vol C Tables 4.2.6.8 and 6.1.1.4'
 'Li'  'Li'  -0.0003   0.0001
 'International Tables Vol C Tables 4.2.6.8 and 6.1.1.4'
 'Al'  'Al'   0.0645   0.0514
 'International Tables Vol C Tables 4.2.6.8 and 6.1.1.4'
 
_space_group_crystal_system       triclinic
_space_group_IT_number            1
_space_group_name_H-M_alt         'P 1'
_space_group_name_Hall            'P 1'
 
_shelx_space_group_comment
;
The symmetry employed for this shelxl refinement is uniquely defined
by the following loop, which should always be used as a source of
symmetry information in preference to the above space-group names.
They are only intended as comments.
;
 
loop_
 _space_group_symop_operation_xyz
 'x, y, z'
 
_cell_length_a                    10.4914(7)
_cell_length_b                    11.7124(8)
_cell_length_c                    11.8882(8)
_cell_angle_alpha                 64.641(2)
_cell_angle_beta                  76.932(2)
_cell_angle_gamma                 77.347(2)
_cell_volume                      1273.42(15)
_cell_formula_units_Z             1
_cell_measurement_temperature     152(2)
_cell_measurement_reflns_used     3776
_cell_measurement_theta_min       2.51
_cell_measurement_theta_max       23.17
 
_exptl_crystal_description        block
_exptl_crystal_colour             colourless
_exptl_crystal_density_meas       'not measured'
_exptl_crystal_density_method     ?
_exptl_crystal_density_diffrn     1.003          
_exptl_crystal_F_000              426
_exptl_transmission_factor_min    ?
_exptl_transmission_factor_max    ?
_exptl_crystal_size_max           0.300
_exptl_crystal_size_mid           0.240
_exptl_crystal_size_min           0.200
_exptl_absorpt_coefficient_mu     0.071
_shelx_estimated_absorpt_T_min    0.979
_shelx_estimated_absorpt_T_max    0.986
_exptl_absorpt_correction_type    'multi-scan'
_exptl_absorpt_correction_T_min   0.6902
_exptl_absorpt_correction_T_max   0.7455
_exptl_absorpt_process_details    
;
 SADABS 2016/2: Krause, L., Herbst-Irmer, R., Sheldrick G.M. & Stalke D.,
 J. Appl. Cryst. 48 (2015) 3-10
;
_exptl_absorpt_special_details    ?
_diffrn_ambient_temperature       152(2)
_diffrn_radiation_wavelength      0.71073
_diffrn_radiation_type            MoK\a
_diffrn_source                    'sealed tube'
_diffrn_measurement_device_type   'Bruker X8 Apex, Nonius Kappa CCD'
_diffrn_measurement_method        '\f and \w scans'
_diffrn_detector_area_resol_mean  ?
_diffrn_reflns_number             18471
_diffrn_reflns_av_unetI/netI      0.0531
_diffrn_reflns_av_R_equivalents   0.0315
_diffrn_reflns_limit_h_min        -13
_diffrn_reflns_limit_h_max        13
_diffrn_reflns_limit_k_min        -15
_diffrn_reflns_limit_k_max        15
_diffrn_reflns_limit_l_min        -11
_diffrn_reflns_limit_l_max        15
_diffrn_reflns_theta_min          1.943
_diffrn_reflns_theta_max          27.164
_diffrn_reflns_theta_full         25.242
_diffrn_measured_fraction_theta_max   0.998
_diffrn_measured_fraction_theta_full  0.999
_diffrn_reflns_Laue_measured_fraction_max    0.998
_diffrn_reflns_Laue_measured_fraction_full   0.999
_diffrn_reflns_point_group_measured_fraction_max   0.789
_diffrn_reflns_point_group_measured_fraction_full  0.812
_reflns_number_total              8916
_reflns_number_gt                 6323
_reflns_threshold_expression      'I > 2\s(I)'
_reflns_Friedel_coverage          0.581
_reflns_Friedel_fraction_max      0.579
_reflns_Friedel_fraction_full     0.625
 
_reflns_special_details
;
 Reflections were merged by SHELXL according to the crystal
 class for the calculation of statistics and refinement.
 
 _reflns_Friedel_fraction is defined as the number of unique
 Friedel pairs measured divided by the number that would be
 possible theoretically, ignoring centric projections and
 systematic absences. Completness statistics refer to single and
 composite reflections containing twin component 1 only.
;
 
_computing_data_collection        'APEX3 (Bruker, 2010)' 
_computing_cell_refinement        'SAINT (Bruker, 2010)'
_computing_data_reduction         'SAINT (Bruker, 2010)'
_computing_structure_solution     'SHELXT 2018/2 (Sheldrick, 2018)'
_computing_structure_refinement 
;
SHELXL-2019/1 (Sheldrick, 2019)                                          
SHELXLe (Huebschle et al., 2011)
;
_computing_molecular_graphics     'SHELXL-2019/1 (Sheldrick, 2019)'
_computing_publication_material   'CIFTAB-2014 (Sheldrick, G. M.)'
_refine_special_details
;
 Refined as a 2-component inversion twin.
;
_refine_ls_structure_factor_coef  Fsqd
_refine_ls_matrix_type            full
_refine_ls_weighting_scheme       calc
_refine_ls_weighting_details
'w=1/[\s^2^(Fo^2^)+(0.0417P)^2^+0.1073P] where P=(Fo^2^+2Fc^2^)/3'
_atom_sites_solution_primary      direct
_atom_sites_solution_secondary    difmap
_atom_sites_solution_hydrogens    geom
_refine_ls_hydrogen_treatment     constr
_refine_ls_extinction_method      none
_refine_ls_extinction_coef        .
_refine_ls_abs_structure_details
;
 Refined as an inversion twin.
;
_refine_ls_abs_structure_Flack    0.2(2)
_chemical_absolute_configuration  ?
_refine_ls_number_reflns          8916
_refine_ls_number_parameters      916
_refine_ls_number_restraints      1626
_refine_ls_R_factor_all           0.0772
_refine_ls_R_factor_gt            0.0445
_refine_ls_wR_factor_ref          0.1030
_refine_ls_wR_factor_gt           0.0886
_refine_ls_goodness_of_fit_ref    1.006
_refine_ls_restrained_S_all       0.940
_refine_ls_shift/su_max           0.000
_refine_ls_shift/su_mean          0.000
 
loop_
 _atom_site_label
 _atom_site_type_symbol
 _atom_site_fract_x
 _atom_site_fract_y
 _atom_site_fract_z
 _atom_site_U_iso_or_equiv
 _atom_site_adp_type
 _atom_site_occupancy
 _atom_site_site_symmetry_order  
 _atom_site_calc_flag
 _atom_site_refinement_flags_posn
 _atom_site_refinement_flags_adp
 _atom_site_refinement_flags_occupancy
 _atom_site_disorder_assembly
 _atom_site_disorder_group
C1 C 0.2357(12) 0.8068(9) 0.5288(10) 0.0226(18) Uani 0.510(2) 1 d D U P A 1
C2 C 0.2030(9) 0.6884(9) 0.6255(9) 0.0204(18) Uani 0.510(2) 1 d D U P A 1
C3 C 0.1027(10) 0.6520(9) 0.5907(8) 0.0181(18) Uani 0.510(2) 1 d D U P A 1
C4 C 0.0728(11) 0.7483(10) 0.4719(10) 0.0203(18) Uani 0.510(2) 1 d D U P A 1
C5 C 0.1552(14) 0.8440(11) 0.4329(12) 0.024(2) Uani 0.510(2) 1 d D U P A 1
C6 C 0.3387(6) 0.8816(7) 0.5273(8) 0.0297(15) Uani 0.510(2) 1 d D U P A 1
H6 H 0.340109 0.960417 0.447660 0.036 Uiso 0.510(2) 1 calc R U P A 1
C7 C 0.4811(13) 0.807(2) 0.531(2) 0.035(4) Uani 0.510(2) 1 d D U P A 1
H7A H 0.480767 0.725336 0.605106 0.053 Uiso 0.510(2) 1 calc R U P A 1
H7B H 0.540810 0.857165 0.536745 0.053 Uiso 0.510(2) 1 calc R U P A 1
H7C H 0.511275 0.790201 0.454695 0.053 Uiso 0.510(2) 1 calc R U P A 1
C8 C 0.301(2) 0.924(2) 0.641(2) 0.034(3) Uani 0.510(2) 1 d D U P A 1
H8A H 0.219332 0.983757 0.631348 0.051 Uiso 0.510(2) 1 calc R U P A 1
H8B H 0.372623 0.965163 0.641588 0.051 Uiso 0.510(2) 1 calc R U P A 1
H8C H 0.289222 0.848616 0.719629 0.051 Uiso 0.510(2) 1 calc R U P A 1
C9 C 0.2617(7) 0.6163(7) 0.7472(6) 0.0279(14) Uani 0.510(2) 1 d D U P A 1
H9 H 0.329434 0.667630 0.741407 0.033 Uiso 0.510(2) 1 calc R U P A 1
C10 C 0.337(2) 0.4858(18) 0.763(2) 0.034(4) Uani 0.510(2) 1 d D U P A 1
H10A H 0.375005 0.448054 0.841194 0.051 Uiso 0.510(2) 1 calc R U P A 1
H10B H 0.407436 0.493765 0.691447 0.051 Uiso 0.510(2) 1 calc R U P A 1
H10C H 0.276146 0.430959 0.766604 0.051 Uiso 0.510(2) 1 calc R U P A 1
C11 C 0.158(3) 0.620(3) 0.8585(17) 0.040(5) Uani 0.510(2) 1 d D U P A 1
H11A H 0.089487 0.569772 0.870898 0.059 Uiso 0.510(2) 1 calc R U P A 1
H11B H 0.118636 0.709020 0.841855 0.059 Uiso 0.510(2) 1 calc R U P A 1
H11C H 0.200145 0.585292 0.934553 0.059 Uiso 0.510(2) 1 calc R U P A 1
C12 C 0.0358(6) 0.5327(7) 0.6672(7) 0.0264(14) Uani 0.510(2) 1 d D U P A 1
H12 H 0.078813 0.486259 0.744728 0.032 Uiso 0.510(2) 1 calc R U P A 1
C13 C 0.0607(18) 0.4402(16) 0.603(2) 0.035(4) Uani 0.510(2) 1 d D U P A 1
H13A H 0.021364 0.480944 0.525017 0.052 Uiso 0.510(2) 1 calc R U P A 1
H13B H 0.020674 0.363217 0.659202 0.052 Uiso 0.510(2) 1 calc R U P A 1
H13C H 0.156074 0.417100 0.582589 0.052 Uiso 0.510(2) 1 calc R U P A 1
C14 C -0.1101(16) 0.567(2) 0.714(2) 0.041(4) Uani 0.510(2) 1 d D U P A 1
H14A H -0.158931 0.608515 0.641729 0.061 Uiso 0.510(2) 1 calc R U P A 1
H14B H -0.117964 0.625286 0.754977 0.061 Uiso 0.510(2) 1 calc R U P A 1
H14C H -0.146807 0.489190 0.773532 0.061 Uiso 0.510(2) 1 calc R U P A 1
C15 C -0.0322(6) 0.7484(8) 0.4009(7) 0.0291(15) Uani 0.510(2) 1 d D U P A 1
H15 H -0.068484 0.666050 0.452392 0.035 Uiso 0.510(2) 1 calc R U P A 1
C16 C 0.0204(19) 0.745(2) 0.2749(17) 0.036(4) Uani 0.510(2) 1 d D U P A 1
H16A H 0.083141 0.667584 0.284354 0.054 Uiso 0.510(2) 1 calc R U P A 1
H16B H 0.065348 0.820204 0.221865 0.054 Uiso 0.510(2) 1 calc R U P A 1
H16C H -0.052704 0.746588 0.235493 0.054 Uiso 0.510(2) 1 calc R U P A 1
C17 C -0.1484(16) 0.853(2) 0.403(2) 0.040(4) Uani 0.510(2) 1 d D U P A 1
H17A H -0.119438 0.936581 0.353269 0.060 Uiso 0.510(2) 1 calc R U P A 1
H17B H -0.180660 0.843572 0.490083 0.060 Uiso 0.510(2) 1 calc R U P A 1
H17C H -0.219635 0.844552 0.367039 0.060 Uiso 0.510(2) 1 calc R U P A 1
C18 C 0.1538(8) 0.9668(7) 0.3137(7) 0.0302(17) Uani 0.510(2) 1 d D U P A 1
H18 H 0.084461 0.965980 0.268614 0.036 Uiso 0.510(2) 1 calc R U P A 1
C19 C 0.283(2) 0.974(2) 0.2237(17) 0.046(5) Uani 0.510(2) 1 d D U P A 1
H19A H 0.276207 1.054631 0.148998 0.070 Uiso 0.510(2) 1 calc R U P A 1
H19B H 0.301274 0.902388 0.198375 0.070 Uiso 0.510(2) 1 calc R U P A 1
H19C H 0.354872 0.971296 0.265609 0.070 Uiso 0.510(2) 1 calc R U P A 1
C20 C 0.110(3) 1.0846(16) 0.347(2) 0.046(5) Uani 0.510(2) 1 d D U P A 1
H20A H 0.023060 1.078379 0.399665 0.068 Uiso 0.510(2) 1 calc R U P A 1
H20B H 0.105492 1.162238 0.270005 0.068 Uiso 0.510(2) 1 calc R U P A 1
H20C H 0.174402 1.087906 0.394020 0.068 Uiso 0.510(2) 1 calc R U P A 1
C21 C 0.4936(12) 0.4114(10) 0.2337(10) 0.0243(19) Uani 0.510(2) 1 d D U P A 1
C22 C 0.5738(14) 0.3728(11) 0.3277(12) 0.022(2) Uani 0.510(2) 1 d D U P A 1
C23 C 0.6585(12) 0.4675(10) 0.2922(10) 0.0214(19) Uani 0.510(2) 1 d D U P A 1
C24 C 0.6306(10) 0.5646(10) 0.1748(9) 0.0193(18) Uani 0.510(2) 1 d D U P A 1
C25 C 0.5284(10) 0.5304(10) 0.1372(9) 0.0207(18) Uani 0.510(2) 1 d D U P A 1
C26 C 0.3901(6) 0.3396(8) 0.2315(8) 0.0304(16) Uani 0.510(2) 1 d D U P A 1
H26 H 0.390396 0.263009 0.313042 0.036 Uiso 0.510(2) 1 calc R U P A 1
C27 C 0.4224(19) 0.283(2) 0.133(2) 0.040(4) Uani 0.510(2) 1 d D U P A 1
H27A H 0.355479 0.230193 0.147500 0.059 Uiso 0.510(2) 1 calc R U P A 1
H27B H 0.509486 0.231272 0.139923 0.059 Uiso 0.510(2) 1 calc R U P A 1
H27C H 0.423357 0.352534 0.049338 0.059 Uiso 0.510(2) 1 calc R U P A 1
C28 C 0.2480(13) 0.407(3) 0.239(2) 0.036(4) Uani 0.510(2) 1 d D U P A 1
H28A H 0.187608 0.350079 0.246219 0.055 Uiso 0.510(2) 1 calc R U P A 1
H28B H 0.238868 0.485147 0.163230 0.055 Uiso 0.510(2) 1 calc R U P A 1
H28C H 0.226325 0.427734 0.313406 0.055 Uiso 0.510(2) 1 calc R U P A 1
C29 C 0.5733(8) 0.2519(7) 0.4477(7) 0.0299(17) Uani 0.510(2) 1 d D U P A 1
H29 H 0.640550 0.257254 0.492203 0.036 Uiso 0.510(2) 1 calc R U P A 1
C30 C 0.620(2) 0.1274(15) 0.430(2) 0.044(4) Uani 0.510(2) 1 d D U P A 1
H30A H 0.628319 0.056703 0.512095 0.065 Uiso 0.510(2) 1 calc R U P A 1
H30B H 0.705875 0.132115 0.375772 0.065 Uiso 0.510(2) 1 calc R U P A 1
H30C H 0.555587 0.113044 0.390733 0.065 Uiso 0.510(2) 1 calc R U P A 1
C31 C 0.443(2) 0.244(2) 0.5407(18) 0.031(3) Uani 0.510(2) 1 d D U P A 1
H31A H 0.455336 0.170110 0.620066 0.046 Uiso 0.510(2) 1 calc R U P A 1
H31B H 0.373002 0.234533 0.504672 0.046 Uiso 0.510(2) 1 calc R U P A 1
H31C H 0.419405 0.321989 0.556518 0.046 Uiso 0.510(2) 1 calc R U P A 1
C32 C 0.7601(7) 0.4653(8) 0.3671(7) 0.0284(16) Uani 0.510(2) 1 d D U P A 1
H32 H 0.800282 0.545852 0.318015 0.034 Uiso 0.510(2) 1 calc R U P A 1
C33 C 0.8745(16) 0.354(2) 0.380(2) 0.034(4) Uani 0.510(2) 1 d D U P A 1
H33A H 0.941629 0.363527 0.419898 0.052 Uiso 0.510(2) 1 calc R U P A 1
H33B H 0.913989 0.356296 0.296280 0.052 Uiso 0.510(2) 1 calc R U P A 1
H33C H 0.840541 0.273149 0.431795 0.052 Uiso 0.510(2) 1 calc R U P A 1
C34 C 0.698(3) 0.467(2) 0.4982(18) 0.031(4) Uani 0.510(2) 1 d D U P A 1
H34A H 0.766094 0.475054 0.537603 0.047 Uiso 0.510(2) 1 calc R U P A 1
H34B H 0.661838 0.386695 0.551608 0.047 Uiso 0.510(2) 1 calc R U P A 1
H34C H 0.627172 0.538705 0.488196 0.047 Uiso 0.510(2) 1 calc R U P A 1
C35 C 0.6930(7) 0.6855(7) 0.0973(7) 0.0290(15) Uani 0.510(2) 1 d D U P A 1
H35 H 0.647689 0.732679 0.021245 0.035 Uiso 0.510(2) 1 calc R U P A 1
C36 C 0.8389(17) 0.659(2) 0.050(2) 0.033(4) Uani 0.510(2) 1 d D U P A 1
H36A H 0.871994 0.739655 -0.007283 0.049 Uiso 0.510(2) 1 calc R U P A 1
H36B H 0.850794 0.603553 0.004437 0.049 Uiso 0.510(2) 1 calc R U P A 1
H36C H 0.888126 0.616753 0.121220 0.049 Uiso 0.510(2) 1 calc R U P A 1
C37 C 0.671(2) 0.7766(18) 0.167(2) 0.035(4) Uani 0.510(2) 1 d D U P A 1
H37A H 0.715426 0.851656 0.113679 0.053 Uiso 0.510(2) 1 calc R U P A 1
H37B H 0.707736 0.731555 0.246194 0.053 Uiso 0.510(2) 1 calc R U P A 1
H37C H 0.576197 0.803676 0.185194 0.053 Uiso 0.510(2) 1 calc R U P A 1
C38 C 0.4688(7) 0.6044(7) 0.0164(6) 0.0297(15) Uani 0.510(2) 1 d D U P A 1
H38 H 0.401810 0.554118 0.018685 0.036 Uiso 0.510(2) 1 calc R U P A 1
C39 C 0.573(3) 0.615(3) -0.1041(18) 0.037(4) Uani 0.510(2) 1 d D U P A 1
H39A H 0.528864 0.658413 -0.178978 0.055 Uiso 0.510(2) 1 calc R U P A 1
H39B H 0.614612 0.529800 -0.097993 0.055 Uiso 0.510(2) 1 calc R U P A 1
H39C H 0.640676 0.664712 -0.110666 0.055 Uiso 0.510(2) 1 calc R U P A 1
C40 C 0.396(2) 0.7402(18) -0.003(2) 0.045(5) Uani 0.510(2) 1 d D U P A 1
H40A H 0.371481 0.783165 -0.087983 0.068 Uiso 0.510(2) 1 calc R U P A 1
H40B H 0.453669 0.789236 0.007047 0.068 Uiso 0.510(2) 1 calc R U P A 1
H40C H 0.315561 0.734136 0.059287 0.068 Uiso 0.510(2) 1 calc R U P A 1
Al1 Al 0.28127(12) 0.66035(13) 0.44423(14) 0.0263(4) Uani 0.930(4) 1 d D U P A 1
Li1 Li 0.4575(12) 0.5513(14) 0.3133(13) 0.0231(14) Uani 0.930(4) 1 d D U P A 1
C1B C 0.2342(12) 0.7768(10) 0.5580(10) 0.0228(19) Uani 0.490(2) 1 d D U P A 2
C2B C 0.1733(10) 0.6636(9) 0.6279(9) 0.0192(18) Uani 0.490(2) 1 d D U P A 2
C3B C 0.0796(10) 0.6634(10) 0.5584(9) 0.0190(18) Uani 0.490(2) 1 d D U P A 2
C4B C 0.0793(12) 0.7794(10) 0.4460(10) 0.022(2) Uani 0.490(2) 1 d D U P A 2
C5B C 0.1745(14) 0.8491(11) 0.4463(12) 0.022(2) Uani 0.490(2) 1 d D U P A 2
C6B C 0.3408(7) 0.8133(8) 0.6008(8) 0.0311(16) Uani 0.490(2) 1 d D U P A 2
H6B H 0.359295 0.743608 0.683520 0.037 Uiso 0.490(2) 1 calc R U P A 2
C7B C 0.4725(15) 0.828(2) 0.510(2) 0.040(4) Uani 0.490(2) 1 d D U P A 2
H7D H 0.536043 0.849465 0.544390 0.059 Uiso 0.490(2) 1 calc R U P A 2
H7E H 0.457633 0.896161 0.427959 0.059 Uiso 0.490(2) 1 calc R U P A 2
H7F H 0.507462 0.747613 0.499920 0.059 Uiso 0.490(2) 1 calc R U P A 2
C8B C 0.288(2) 0.940(2) 0.623(2) 0.041(4) Uani 0.490(2) 1 d D U P A 2
H8D H 0.354071 0.957267 0.658724 0.062 Uiso 0.490(2) 1 calc R U P A 2
H8E H 0.205306 0.930128 0.681839 0.062 Uiso 0.490(2) 1 calc R U P A 2
H8F H 0.273405 1.011108 0.542841 0.062 Uiso 0.490(2) 1 calc R U P A 2
C9B C 0.1989(7) 0.5616(7) 0.7575(7) 0.0308(16) Uani 0.490(2) 1 d D U P A 2
H9B H 0.136307 0.499754 0.777786 0.037 Uiso 0.490(2) 1 calc R U P A 2
C10B C 0.335(2) 0.482(2) 0.758(3) 0.045(6) Uani 0.490(2) 1 d D U P A 2
H10D H 0.343328 0.434530 0.705279 0.067 Uiso 0.490(2) 1 calc R U P A 2
H10E H 0.345575 0.422167 0.844220 0.067 Uiso 0.490(2) 1 calc R U P A 2
H10F H 0.403059 0.538525 0.724265 0.067 Uiso 0.490(2) 1 calc R U P A 2
C11B C 0.159(3) 0.609(2) 0.8607(18) 0.033(4) Uani 0.490(2) 1 d D U P A 2
H11D H 0.217632 0.668340 0.849297 0.049 Uiso 0.490(2) 1 calc R U P A 2
H11E H 0.164427 0.536223 0.942137 0.049 Uiso 0.490(2) 1 calc R U P A 2
H11F H 0.067579 0.652174 0.858499 0.049 Uiso 0.490(2) 1 calc R U P A 2
C12B C -0.0094(7) 0.5627(7) 0.5956(8) 0.0270(15) Uani 0.490(2) 1 d D U P A 2
H12B H -0.059126 0.590472 0.523581 0.032 Uiso 0.490(2) 1 calc R U P A 2
C13B C 0.060(2) 0.4274(16) 0.615(2) 0.037(4) Uani 0.490(2) 1 d D U P A 2
H13D H -0.005181 0.373122 0.627938 0.055 Uiso 0.490(2) 1 calc R U P A 2
H13E H 0.104756 0.392402 0.689760 0.055 Uiso 0.490(2) 1 calc R U P A 2
H13F H 0.125474 0.430210 0.541202 0.055 Uiso 0.490(2) 1 calc R U P A 2
C14B C -0.1159(18) 0.557(2) 0.712(2) 0.032(4) Uani 0.490(2) 1 d D U P A 2
H14D H -0.178333 0.500266 0.724137 0.048 Uiso 0.490(2) 1 calc R U P A 2
H14E H -0.163388 0.642966 0.697864 0.048 Uiso 0.490(2) 1 calc R U P A 2
H14F H -0.072925 0.524843 0.786974 0.048 Uiso 0.490(2) 1 calc R U P A 2
C15B C -0.0075(7) 0.8224(8) 0.3432(8) 0.0292(16) Uani 0.490(2) 1 d D U P A 2
H15B H 0.018770 0.907152 0.282295 0.035 Uiso 0.490(2) 1 calc R U P A 2
C16B C 0.019(2) 0.745(2) 0.2644(19) 0.036(4) Uani 0.490(2) 1 d D U P A 2
H16D H -0.032192 0.788180 0.194409 0.054 Uiso 0.490(2) 1 calc R U P A 2
H16E H -0.006729 0.660208 0.316500 0.054 Uiso 0.490(2) 1 calc R U P A 2
H16F H 0.113467 0.736718 0.231060 0.054 Uiso 0.490(2) 1 calc R U P A 2
C17B C -0.1542(14) 0.853(2) 0.386(2) 0.033(4) Uani 0.490(2) 1 d D U P A 2
H17D H -0.199826 0.900300 0.312791 0.049 Uiso 0.490(2) 1 calc R U P A 2
H17E H -0.165964 0.904940 0.435315 0.049 Uiso 0.490(2) 1 calc R U P A 2
H17F H -0.191297 0.773419 0.439043 0.049 Uiso 0.490(2) 1 calc R U P A 2
C18B C 0.2101(8) 0.9765(7) 0.3466(7) 0.0311(18) Uani 0.490(2) 1 d D U P A 2
H18B H 0.280812 0.996401 0.376740 0.037 Uiso 0.490(2) 1 calc R U P A 2
C19B C 0.269(2) 0.979(2) 0.2165(17) 0.032(3) Uani 0.490(2) 1 d D U P A 2
H19D H 0.204380 0.960553 0.181493 0.049 Uiso 0.490(2) 1 calc R U P A 2
H19E H 0.348176 0.915081 0.222893 0.049 Uiso 0.490(2) 1 calc R U P A 2
H19F H 0.294115 1.064019 0.161312 0.049 Uiso 0.490(2) 1 calc R U P A 2
C20B C 0.096(2) 1.0864(16) 0.337(2) 0.035(3) Uani 0.490(2) 1 d D U P A 2
H20D H 0.063422 1.087816 0.420566 0.052 Uiso 0.490(2) 1 calc R U P A 2
H20E H 0.024051 1.073804 0.305095 0.052 Uiso 0.490(2) 1 calc R U P A 2
H20F H 0.127404 1.167603 0.279446 0.052 Uiso 0.490(2) 1 calc R U P A 2
C21B C 0.4981(11) 0.4422(10) 0.2019(9) 0.0189(18) Uani 0.490(2) 1 d D U P A 2
C22B C 0.5536(14) 0.3707(12) 0.3138(13) 0.022(2) Uani 0.490(2) 1 d D U P A 2
C23B C 0.6491(13) 0.4396(11) 0.3156(10) 0.0200(19) Uani 0.490(2) 1 d D U P A 2
C24B C 0.6523(11) 0.5541(10) 0.2056(10) 0.0206(19) Uani 0.490(2) 1 d D U P A 2
C25B C 0.5575(10) 0.5555(9) 0.1347(9) 0.0200(19) Uani 0.490(2) 1 d D U P A 2
C26B C 0.3892(7) 0.4077(8) 0.1601(8) 0.0298(16) Uani 0.490(2) 1 d D U P A 2
H26B H 0.372567 0.481039 0.078923 0.036 Uiso 0.490(2) 1 calc R U P A 2
C27B C 0.435(2) 0.295(2) 0.126(2) 0.042(4) Uani 0.490(2) 1 d D U P A 2
H27D H 0.368094 0.284935 0.086311 0.064 Uiso 0.490(2) 1 calc R U P A 2
H27E H 0.450504 0.217489 0.201661 0.064 Uiso 0.490(2) 1 calc R U P A 2
H27F H 0.518080 0.307448 0.066310 0.064 Uiso 0.490(2) 1 calc R U P A 2
C28B C 0.2586(15) 0.406(3) 0.246(3) 0.045(4) Uani 0.490(2) 1 d D U P A 2
H28D H 0.189785 0.396348 0.208800 0.068 Uiso 0.490(2) 1 calc R U P A 2
H28E H 0.235151 0.486303 0.258328 0.068 Uiso 0.490(2) 1 calc R U P A 2
H28F H 0.266334 0.334493 0.328090 0.068 Uiso 0.490(2) 1 calc R U P A 2
C29B C 0.5203(8) 0.2426(7) 0.4167(8) 0.0277(16) Uani 0.490(2) 1 d D U P A 2
H29B H 0.447066 0.222238 0.390196 0.033 Uiso 0.490(2) 1 calc R U P A 2
C30B C 0.633(2) 0.1362(15) 0.419(2) 0.047(5) Uani 0.490(2) 1 d D U P A 2
H30D H 0.605050 0.054104 0.478166 0.070 Uiso 0.490(2) 1 calc R U P A 2
H30E H 0.708668 0.149858 0.445572 0.070 Uiso 0.490(2) 1 calc R U P A 2
H30F H 0.659680 0.136025 0.334486 0.070 Uiso 0.490(2) 1 calc R U P A 2
C31B C 0.463(3) 0.250(2) 0.5437(19) 0.045(5) Uani 0.490(2) 1 d D U P A 2
H31D H 0.444222 0.165336 0.606135 0.067 Uiso 0.490(2) 1 calc R U P A 2
H31E H 0.380654 0.310082 0.535737 0.067 Uiso 0.490(2) 1 calc R U P A 2
H31F H 0.526427 0.279256 0.570837 0.067 Uiso 0.490(2) 1 calc R U P A 2
C32B C 0.7342(6) 0.3969(7) 0.4179(7) 0.0238(15) Uani 0.490(2) 1 d D U P A 2
H32B H 0.712411 0.311631 0.481932 0.029 Uiso 0.490(2) 1 calc R U P A 2
C33B C 0.8843(16) 0.380(2) 0.364(3) 0.032(4) Uani 0.490(2) 1 d D U P A 2
H33D H 0.936402 0.344372 0.433617 0.048 Uiso 0.490(2) 1 calc R U P A 2
H33E H 0.909876 0.463339 0.304722 0.048 Uiso 0.490(2) 1 calc R U P A 2
H33F H 0.900661 0.322318 0.321120 0.048 Uiso 0.490(2) 1 calc R U P A 2
C34B C 0.710(3) 0.488(2) 0.4873(19) 0.028(4) Uani 0.490(2) 1 d D U P A 2
H34D H 0.771214 0.456830 0.548858 0.042 Uiso 0.490(2) 1 calc R U P A 2
H34E H 0.618941 0.490046 0.530781 0.042 Uiso 0.490(2) 1 calc R U P A 2
H34F H 0.725112 0.573904 0.425988 0.042 Uiso 0.490(2) 1 calc R U P A 2
C35B C 0.7376(6) 0.6572(7) 0.1668(8) 0.0243(15) Uani 0.490(2) 1 d D U P A 2
H35B H 0.785924 0.631095 0.239439 0.029 Uiso 0.490(2) 1 calc R U P A 2
C36B C 0.8454(19) 0.666(2) 0.055(2) 0.035(4) Uani 0.490(2) 1 d D U P A 2
H36D H 0.896680 0.733954 0.037237 0.053 Uiso 0.490(2) 1 calc R U P A 2
H36E H 0.804945 0.685470 -0.019363 0.053 Uiso 0.490(2) 1 calc R U P A 2
H36F H 0.903894 0.584587 0.073749 0.053 Uiso 0.490(2) 1 calc R U P A 2
C37B C 0.658(2) 0.7897(17) 0.153(2) 0.024(3) Uani 0.490(2) 1 d D U P A 2
H37D H 0.718889 0.850663 0.132332 0.036 Uiso 0.490(2) 1 calc R U P A 2
H37E H 0.599972 0.782469 0.232393 0.036 Uiso 0.490(2) 1 calc R U P A 2
H37F H 0.604003 0.819656 0.085585 0.036 Uiso 0.490(2) 1 calc R U P A 2
C38B C 0.5299(7) 0.6577(7) 0.0072(6) 0.0248(14) Uani 0.490(2) 1 d D U P A 2
H38B H 0.591550 0.721508 -0.018090 0.030 Uiso 0.490(2) 1 calc R U P A 2
C39B C 0.560(3) 0.603(3) -0.0964(19) 0.039(4) Uani 0.490(2) 1 d D U P A 2
H39D H 0.560991 0.673724 -0.179586 0.058 Uiso 0.490(2) 1 calc R U P A 2
H39E H 0.491453 0.551782 -0.083271 0.058 Uiso 0.490(2) 1 calc R U P A 2
H39F H 0.646271 0.549619 -0.091432 0.058 Uiso 0.490(2) 1 calc R U P A 2
C40B C 0.3871(17) 0.7306(17) 0.012(2) 0.027(3) Uani 0.490(2) 1 d D U P A 2
H40D H 0.375230 0.797455 -0.071333 0.040 Uiso 0.490(2) 1 calc R U P A 2
H40E H 0.372637 0.769334 0.073240 0.040 Uiso 0.490(2) 1 calc R U P A 2
H40F H 0.323339 0.670823 0.037457 0.040 Uiso 0.490(2) 1 calc R U P A 2
Al1B Al 0.450(3) 0.557(3) 0.320(3) 0.0231(14) Uani 0.070(4) 1 d D . P A 2
Li1B Li 0.270(3) 0.667(3) 0.447(3) 0.0263(4) Uani 0.070(4) 1 d D . P A 2
C41 C 1.0395(5) 0.1363(5) 0.9707(4) 0.0522(13) Uani 1 1 d . . . . .
C42 C 0.9168(5) 0.0992(5) 1.0200(4) 0.0576(13) Uani 1 1 d . . . . .
H42 H 0.897954 0.026181 1.014508 0.069 Uiso 1 1 calc R U . . .
C43 C 0.8208(5) 0.1654(5) 1.0768(5) 0.0649(14) Uani 1 1 d . . . . .
H43 H 0.736489 0.137635 1.110105 0.078 Uiso 1 1 calc R U . . .
C44 C 0.8441(5) 0.2702(5) 1.0865(5) 0.0585(14) Uani 1 1 d . . . . .
H44 H 0.776761 0.316203 1.125374 0.070 Uiso 1 1 calc R U . . .
C45 C 0.9665(5) 0.3081(4) 1.0390(4) 0.0575(13) Uani 1 1 d . . . . .
H45 H 0.984462 0.380745 1.045811 0.069 Uiso 1 1 calc R U . . .
C46 C 1.0640(4) 0.2423(4) 0.9814(4) 0.0553(13) Uani 1 1 d . . . . .
H46 H 1.148453 0.269826 0.948812 0.066 Uiso 1 1 calc R U . . .
C47 C 1.1450(5) 0.0637(5) 0.9063(5) 0.0883(18) Uani 1 1 d . . . . .
H47A H 1.203558 0.122264 0.841442 0.132 Uiso 1 1 calc R U . . .
H47B H 1.103073 0.025790 0.867239 0.132 Uiso 1 1 calc R U . . .
H47C H 1.196591 -0.004037 0.968615 0.132 Uiso 1 1 calc R U . . .
C48 C 0.6805(5) 0.0874(5) 0.7976(5) 0.0545(13) Uani 1 1 d . . . . .
C49 C 0.8032(5) 0.1286(5) 0.7480(5) 0.0617(13) Uani 1 1 d . . . . .
H49 H 0.820029 0.202259 0.753621 0.074 Uiso 1 1 calc R U . . .
C50 C 0.9012(5) 0.0622(5) 0.6902(5) 0.0646(14) Uani 1 1 d . . . . .
H50 H 0.984956 0.091090 0.655813 0.078 Uiso 1 1 calc R U . . .
C51 C 0.8784(5) -0.0441(5) 0.6823(5) 0.0620(15) Uani 1 1 d . . . . .
H51 H 0.946295 -0.089720 0.643391 0.074 Uiso 1 1 calc R U . . .
C52 C 0.7576(5) -0.0850(4) 0.7304(4) 0.0628(14) Uani 1 1 d . . . . .
H52 H 0.741263 -0.158987 0.724935 0.075 Uiso 1 1 calc R U . . .
C53 C 0.6596(5) -0.0187(4) 0.7868(4) 0.0552(12) Uani 1 1 d . . . . .
H53 H 0.575547 -0.047144 0.819044 0.066 Uiso 1 1 calc R U . . .
C54 C 0.5736(6) 0.1577(6) 0.8629(5) 0.092(2) Uani 1 1 d . . . . .
H54A H 0.591353 0.245328 0.834302 0.138 Uiso 1 1 calc R U . . .
H54B H 0.572584 0.114135 0.954197 0.138 Uiso 1 1 calc R U . . .
H54C H 0.487651 0.159078 0.842633 0.138 Uiso 1 1 calc R U . . .
 
loop_
 _atom_site_aniso_label
 _atom_site_aniso_U_11
 _atom_site_aniso_U_22
 _atom_site_aniso_U_33
 _atom_site_aniso_U_23
 _atom_site_aniso_U_13
 _atom_site_aniso_U_12
C1 0.022(3) 0.019(4) 0.029(4) -0.014(3) 0.001(3) -0.002(3)
C2 0.015(4) 0.026(4) 0.025(3) -0.015(3) -0.002(3) -0.003(3)
C3 0.014(4) 0.022(3) 0.021(4) -0.011(3) 0.001(3) -0.005(3)
C4 0.013(3) 0.026(4) 0.025(4) -0.014(3) -0.005(3) 0.000(3)
C5 0.021(4) 0.025(3) 0.024(4) -0.011(3) -0.002(3) 0.002(3)
C6 0.028(3) 0.027(4) 0.039(4) -0.016(3) -0.003(3) -0.008(3)
C7 0.016(4) 0.039(7) 0.043(8) -0.012(5) 0.001(5) -0.005(4)
C8 0.029(6) 0.030(6) 0.047(7) -0.017(5) -0.008(6) -0.007(5)
C9 0.023(3) 0.035(3) 0.027(3) -0.011(3) -0.005(3) -0.007(3)
C10 0.031(7) 0.039(7) 0.037(8) -0.015(6) -0.014(6) -0.003(6)
C11 0.040(9) 0.058(9) 0.021(6) -0.015(6) 0.000(7) -0.012(8)
C12 0.019(3) 0.032(3) 0.029(4) -0.011(3) -0.004(3) -0.007(2)
C13 0.027(6) 0.028(6) 0.051(8) -0.010(5) -0.002(6) -0.021(5)
C14 0.023(6) 0.039(7) 0.050(8) -0.006(6) 0.007(6) -0.022(5)
C15 0.022(3) 0.040(4) 0.027(4) -0.016(3) -0.007(3) 0.001(3)
C16 0.025(7) 0.049(8) 0.031(6) -0.009(6) -0.019(5) 0.000(6)
C17 0.026(5) 0.044(7) 0.044(7) -0.008(6) -0.029(5) 0.010(5)
C18 0.034(4) 0.023(3) 0.029(4) -0.009(3) -0.004(3) 0.000(3)
C19 0.046(7) 0.038(8) 0.030(6) 0.005(6) 0.002(5) -0.003(6)
C20 0.059(9) 0.027(6) 0.033(7) -0.002(6) -0.014(6) 0.015(6)
C21 0.022(3) 0.024(4) 0.028(4) -0.013(3) 0.002(3) -0.006(3)
C22 0.022(4) 0.021(3) 0.024(3) -0.011(3) -0.004(3) 0.001(3)
C23 0.019(3) 0.025(4) 0.025(4) -0.014(3) -0.005(3) -0.001(3)
C24 0.018(4) 0.023(3) 0.020(4) -0.012(3) -0.001(3) -0.002(3)
C25 0.017(4) 0.029(4) 0.021(3) -0.014(3) -0.005(3) -0.002(3)
C26 0.024(3) 0.035(4) 0.039(4) -0.021(3) -0.003(3) -0.007(3)
C27 0.038(6) 0.038(7) 0.047(7) -0.025(6) 0.006(5) -0.007(5)
C28 0.023(5) 0.049(8) 0.039(7) -0.025(6) 0.010(6) -0.007(5)
C29 0.032(4) 0.028(3) 0.030(4) -0.013(3) -0.003(3) -0.004(3)
C30 0.056(7) 0.032(6) 0.040(7) -0.021(6) 0.012(6) -0.007(5)
C31 0.036(7) 0.027(6) 0.030(6) -0.014(5) 0.001(4) -0.009(5)
C32 0.023(3) 0.034(4) 0.030(4) -0.013(3) -0.007(3) -0.002(3)
C33 0.027(5) 0.046(9) 0.026(7) -0.009(7) -0.011(4) 0.002(5)
C34 0.034(7) 0.037(8) 0.028(6) -0.012(6) -0.008(5) -0.011(5)
C35 0.027(3) 0.033(3) 0.027(4) -0.011(3) -0.002(3) -0.008(3)
C36 0.025(6) 0.042(8) 0.029(7) -0.009(6) 0.001(5) -0.018(5)
C37 0.027(6) 0.030(6) 0.047(9) -0.011(5) -0.010(6) -0.004(5)
C38 0.024(3) 0.043(4) 0.024(3) -0.014(3) -0.003(3) -0.007(3)
C39 0.041(8) 0.050(7) 0.025(6) -0.016(6) -0.001(5) -0.016(6)
C40 0.037(7) 0.046(7) 0.035(8) -0.005(6) 0.002(5) 0.000(5)
Al1 0.0215(5) 0.0281(6) 0.0293(7) -0.0149(5) -0.0010(4) 0.0010(4)
Li1 0.023(3) 0.026(3) 0.021(3) -0.011(2) 0.0001(19) -0.0061(18)
C1B 0.021(3) 0.025(4) 0.024(4) -0.012(3) 0.000(3) -0.003(3)
C2B 0.019(4) 0.023(4) 0.020(3) -0.013(3) 0.000(3) -0.005(3)
C3B 0.012(3) 0.026(3) 0.022(4) -0.012(3) -0.003(3) -0.002(3)
C4B 0.017(3) 0.024(4) 0.021(4) -0.010(3) -0.002(3) 0.007(3)
C5B 0.021(4) 0.021(3) 0.026(4) -0.016(3) 0.002(3) 0.000(3)
C6B 0.027(3) 0.033(4) 0.037(4) -0.016(3) -0.005(3) -0.008(3)
C7B 0.030(6) 0.052(9) 0.051(9) -0.028(8) -0.012(5) -0.012(5)
C8B 0.053(8) 0.046(8) 0.047(7) -0.035(7) -0.019(6) -0.004(6)
C9B 0.029(3) 0.035(4) 0.028(3) -0.009(3) -0.007(3) -0.007(3)
C10B 0.035(8) 0.040(8) 0.042(9) -0.005(7) -0.009(7) 0.010(7)
C11B 0.034(8) 0.041(7) 0.026(6) -0.012(6) -0.011(7) -0.008(6)
C12B 0.025(3) 0.028(3) 0.029(4) -0.011(3) -0.002(3) -0.007(3)
C13B 0.046(8) 0.026(6) 0.032(7) -0.011(6) -0.001(6) 0.002(6)
C14B 0.029(7) 0.046(8) 0.032(7) -0.029(6) 0.004(5) -0.006(5)
C15B 0.027(3) 0.036(4) 0.027(4) -0.014(3) -0.008(3) -0.001(3)
C16B 0.041(9) 0.045(8) 0.033(7) -0.030(6) -0.001(6) -0.001(7)
C17B 0.025(6) 0.045(8) 0.036(7) -0.031(6) 0.001(5) 0.008(5)
C18B 0.036(4) 0.025(3) 0.028(4) -0.007(3) -0.001(3) -0.006(3)
C19B 0.039(7) 0.029(7) 0.033(6) -0.021(5) -0.002(5) 0.003(5)
C20B 0.046(7) 0.024(6) 0.038(8) -0.021(6) 0.000(6) -0.001(5)
C21B 0.016(3) 0.025(4) 0.023(4) -0.017(3) -0.006(3) -0.001(3)
C22B 0.018(4) 0.021(3) 0.026(4) -0.009(3) 0.000(3) -0.005(3)
C23B 0.021(3) 0.021(4) 0.020(4) -0.010(3) -0.003(3) -0.002(3)
C24B 0.018(3) 0.026(3) 0.022(4) -0.015(3) -0.005(3) 0.000(3)
C25B 0.019(4) 0.022(4) 0.022(3) -0.011(3) -0.002(3) -0.004(3)
C26B 0.028(3) 0.033(4) 0.033(4) -0.016(3) -0.006(3) -0.008(3)
C27B 0.054(8) 0.044(7) 0.049(8) -0.025(6) -0.017(6) -0.024(6)
C28B 0.027(6) 0.054(9) 0.063(9) -0.021(7) -0.012(6) -0.023(6)
C29B 0.030(4) 0.025(3) 0.032(4) -0.012(3) -0.006(3) -0.008(3)
C30B 0.051(8) 0.013(5) 0.051(8) 0.009(5) -0.009(7) -0.002(5)
C31B 0.042(8) 0.036(7) 0.035(6) 0.008(6) 0.002(6) -0.019(5)
C32B 0.020(3) 0.023(4) 0.025(4) -0.008(3) -0.003(3) -0.002(3)
C33B 0.024(5) 0.031(7) 0.035(8) -0.009(6) -0.007(5) 0.001(4)
C34B 0.028(6) 0.031(7) 0.025(6) -0.010(5) -0.006(5) -0.004(6)
C35B 0.020(3) 0.029(3) 0.025(4) -0.013(3) -0.001(3) -0.006(3)
C36B 0.030(7) 0.046(8) 0.033(8) -0.023(6) 0.006(6) -0.007(6)
C37B 0.030(7) 0.025(5) 0.026(6) -0.016(5) -0.013(5) 0.000(5)
C38B 0.026(3) 0.032(3) 0.020(3) -0.013(3) -0.003(3) -0.007(3)
C39B 0.036(7) 0.057(9) 0.025(6) -0.016(6) 0.000(5) -0.015(6)
C40B 0.033(6) 0.028(6) 0.020(6) -0.005(5) -0.020(5) 0.001(4)
Al1B 0.023(3) 0.026(3) 0.021(3) -0.011(2) 0.0001(19) -0.0061(18)
Li1B 0.0215(5) 0.0281(6) 0.0293(7) -0.0149(5) -0.0010(4) 0.0010(4)
C41 0.060(3) 0.050(3) 0.035(3) -0.014(2) -0.012(2) 0.014(2)
C42 0.069(3) 0.055(3) 0.055(3) -0.025(3) -0.023(3) -0.001(2)
C43 0.051(3) 0.082(4) 0.054(3) -0.025(3) -0.005(2) -0.001(3)
C44 0.059(3) 0.062(3) 0.043(3) -0.018(3) -0.010(2) 0.012(3)
C45 0.080(3) 0.041(3) 0.047(3) -0.015(2) -0.012(3) -0.002(2)
C46 0.052(3) 0.049(3) 0.042(3) 0.000(2) -0.001(2) -0.006(2)
C47 0.091(4) 0.099(5) 0.065(4) -0.044(4) -0.019(3) 0.036(3)
C48 0.060(3) 0.056(3) 0.035(3) -0.015(2) -0.013(2) 0.014(2)
C49 0.079(4) 0.053(3) 0.055(3) -0.022(3) -0.020(3) -0.002(3)
C50 0.059(3) 0.071(4) 0.055(3) -0.017(3) -0.013(3) -0.004(3)
C51 0.067(3) 0.059(3) 0.040(3) -0.015(3) -0.003(3) 0.014(3)
C52 0.086(4) 0.039(3) 0.046(3) -0.005(2) -0.008(3) 0.000(3)
C53 0.054(3) 0.052(3) 0.041(3) -0.004(2) -0.004(2) -0.005(2)
C54 0.097(4) 0.103(5) 0.069(4) -0.052(4) -0.019(3) 0.043(4)
 
_geom_special_details
;
 All esds (except the esd in the dihedral angle between two l.s. planes)
 are estimated using the full covariance matrix.  The cell esds are taken
 into account individually in the estimation of esds in distances, angles
 and torsion angles; correlations between esds in cell parameters are only
 used when they are defined by crystal symmetry.  An approximate (isotropic)
 treatment of cell esds is used for estimating esds involving l.s. planes.
;
 
loop_
 _geom_bond_atom_site_label_1
 _geom_bond_atom_site_label_2
 _geom_bond_distance
 _geom_bond_site_symmetry_2
 _geom_bond_publ_flag
C1 C2 1.423(10) . ?
C1 C5 1.433(11) . ?
C1 C6 1.526(10) . ?
C1 Al1 2.254(12) . ?
C2 C3 1.416(10) . ?
C2 C9 1.521(10) . ?
C2 Al1 2.261(11) . ?
C3 C4 1.430(10) . ?
C3 C12 1.525(10) . ?
C3 Al1 2.238(10) . ?
C4 C5 1.420(11) . ?
C4 C15 1.531(10) . ?
C4 Al1 2.220(12) . ?
C5 C18 1.527(11) . ?
C5 Al1 2.231(15) . ?
C6 C7 1.558(15) . ?
C6 C8 1.567(15) . ?
C9 C10 1.511(14) . ?
C9 C11 1.521(15) . ?
C12 C13 1.525(15) . ?
C12 C14 1.532(14) . ?
C15 C16 1.487(14) . ?
C15 C17 1.529(13) . ?
C18 C19 1.518(15) . ?
C18 C20 1.546(16) . ?
C21 C22 1.410(11) . ?
C21 C25 1.433(10) . ?
C21 C26 1.523(10) . ?
C21 Li1 2.149(15) . ?
C22 C23 1.435(11) . ?
C22 C29 1.520(11) . ?
C22 Li1 2.136(16) . ?
C23 C24 1.416(10) . ?
C23 C32 1.525(10) . ?
C23 Li1 2.130(15) . ?
C24 C25 1.439(10) . ?
C24 C35 1.516(10) . ?
C24 Li1 2.141(14) . ?
C25 C38 1.519(10) . ?
C25 Li1 2.157(15) . ?
C26 C27 1.512(14) . ?
C26 C28 1.528(14) . ?
C29 C30 1.521(13) . ?
C29 C31 1.540(15) . ?
C32 C33 1.542(14) . ?
C32 C34 1.553(15) . ?
C35 C36 1.520(14) . ?
C35 C37 1.564(16) . ?
C38 C40 1.550(15) . ?
C38 C39 1.568(17) . ?
Al1 Li1 2.615(9) . ?
C1B C2B 1.430(11) . ?
C1B C5B 1.433(12) . ?
C1B C6B 1.531(11) . ?
C1B Li1B 2.13(3) . ?
C2B C3B 1.421(10) . ?
C2B C9B 1.530(10) . ?
C2B Li1B 2.15(3) . ?
C3B C4B 1.440(11) . ?
C3B C12B 1.519(10) . ?
C3B Li1B 2.13(3) . ?
C4B C5B 1.423(12) . ?
C4B C15B 1.533(11) . ?
C4B Li1B 2.14(3) . ?
C5B C18B 1.517(11) . ?
C5B Li1B 2.14(3) . ?
C6B C7B 1.541(16) . ?
C6B C8B 1.577(15) . ?
C9B C11B 1.494(15) . ?
C9B C10B 1.523(15) . ?
C12B C13B 1.534(15) . ?
C12B C14B 1.555(13) . ?
C15B C16B 1.508(13) . ?
C15B C17B 1.524(13) . ?
C18B C19B 1.520(14) . ?
C18B C20B 1.539(15) . ?
C21B C22B 1.412(11) . ?
C21B C25B 1.420(10) . ?
C21B C26B 1.532(10) . ?
C21B Al1B 2.24(2) . ?
C22B C23B 1.427(12) . ?
C22B C29B 1.527(11) . ?
C22B Al1B 2.24(2) . ?
C23B C24B 1.417(11) . ?
C23B C32B 1.517(10) . ?
C23B Al1B 2.24(2) . ?
C24B C25B 1.435(11) . ?
C24B C35B 1.510(10) . ?
C24B Al1B 2.25(2) . ?
C25B C38B 1.518(10) . ?
C25B Al1B 2.24(2) . ?
C26B C27B 1.501(14) . ?
C26B C28B 1.513(15) . ?
C29B C30B 1.517(14) . ?
C29B C31B 1.526(16) . ?
C32B C34B 1.555(15) . ?
C32B C33B 1.562(15) . ?
C35B C36B 1.523(15) . ?
C35B C37B 1.553(15) . ?
C38B C40B 1.555(14) . ?
C38B C39B 1.560(18) . ?
Al1B Li1B 2.614(13) . ?
C41 C42 1.369(6) . ?
C41 C46 1.382(7) . ?
C41 C47 1.516(7) . ?
C42 C43 1.368(6) . ?
C43 C44 1.357(7) . ?
C44 C45 1.368(7) . ?
C45 C46 1.379(6) . ?
C48 C53 1.370(7) . ?
C48 C49 1.386(7) . ?
C48 C54 1.512(7) . ?
C49 C50 1.386(7) . ?
C50 C51 1.364(7) . ?
C51 C52 1.365(7) . ?
C52 C53 1.377(6) . ?
 
loop_
 _geom_angle_atom_site_label_1
 _geom_angle_atom_site_label_2
 _geom_angle_atom_site_label_3
 _geom_angle
 _geom_angle_site_symmetry_1
 _geom_angle_site_symmetry_3
 _geom_angle_publ_flag
C2 C1 C5 108.3(8) . . ?
C2 C1 C6 126.0(8) . . ?
C5 C1 C6 125.7(8) . . ?
C2 C1 Al1 71.9(6) . . ?
C5 C1 Al1 70.5(7) . . ?
C6 C1 Al1 123.4(7) . . ?
C3 C2 C1 108.0(8) . . ?
C3 C2 C9 126.0(8) . . ?
C1 C2 C9 126.0(8) . . ?
C3 C2 Al1 70.8(6) . . ?
C1 C2 Al1 71.4(6) . . ?
C9 C2 Al1 125.3(7) . . ?
C2 C3 C4 108.0(7) . . ?
C2 C3 C12 126.2(8) . . ?
C4 C3 C12 125.7(8) . . ?
C2 C3 Al1 72.5(6) . . ?
C4 C3 Al1 70.6(6) . . ?
C12 C3 Al1 123.5(7) . . ?
C5 C4 C3 108.3(8) . . ?
C5 C4 C15 126.2(8) . . ?
C3 C4 C15 125.4(8) . . ?
C5 C4 Al1 71.8(7) . . ?
C3 C4 Al1 72.0(6) . . ?
C15 C4 Al1 122.9(7) . . ?
C4 C5 C1 107.3(8) . . ?
C4 C5 C18 126.3(9) . . ?
C1 C5 C18 126.3(9) . . ?
C4 C5 Al1 71.0(7) . . ?
C1 C5 Al1 72.3(7) . . ?
C18 C5 Al1 124.2(10) . . ?
C1 C6 C7 113.7(10) . . ?
C1 C6 C8 111.1(9) . . ?
C7 C6 C8 108.2(13) . . ?
C10 C9 C11 115.3(14) . . ?
C10 C9 C2 114.8(10) . . ?
C11 C9 C2 110.0(11) . . ?
C3 C12 C13 113.6(10) . . ?
C3 C12 C14 111.2(9) . . ?
C13 C12 C14 114.3(12) . . ?
C16 C15 C17 115.1(12) . . ?
C16 C15 C4 114.5(9) . . ?
C17 C15 C4 110.4(10) . . ?
C19 C18 C5 113.0(11) . . ?
C19 C18 C20 112.8(14) . . ?
C5 C18 C20 110.6(11) . . ?
C22 C21 C25 107.9(8) . . ?
C22 C21 C26 126.8(8) . . ?
C25 C21 C26 125.3(8) . . ?
C22 C21 Li1 70.3(8) . . ?
C25 C21 Li1 70.8(6) . . ?
C26 C21 Li1 125.5(9) . . ?
C21 C22 C23 108.7(8) . . ?
C21 C22 C29 126.9(9) . . ?
C23 C22 C29 124.5(9) . . ?
C21 C22 Li1 71.3(7) . . ?
C23 C22 Li1 70.1(7) . . ?
C29 C22 Li1 124.4(12) . . ?
C24 C23 C22 107.7(8) . . ?
C24 C23 C32 125.8(8) . . ?
C22 C23 C32 126.5(8) . . ?
C24 C23 Li1 71.1(7) . . ?
C22 C23 Li1 70.6(7) . . ?
C32 C23 Li1 123.7(10) . . ?
C23 C24 C25 108.0(8) . . ?
C23 C24 C35 128.5(8) . . ?
C25 C24 C35 123.5(8) . . ?
C23 C24 Li1 70.2(7) . . ?
C25 C24 Li1 71.0(6) . . ?
C35 C24 Li1 124.3(9) . . ?
C21 C25 C24 107.7(8) . . ?
C21 C25 C38 125.6(8) . . ?
C24 C25 C38 126.8(8) . . ?
C21 C25 Li1 70.3(7) . . ?
C24 C25 Li1 69.9(6) . . ?
C38 C25 Li1 126.1(8) . . ?
C27 C26 C21 116.3(10) . . ?
C27 C26 C28 112.3(12) . . ?
C21 C26 C28 115.1(10) . . ?
C22 C29 C30 115.8(11) . . ?
C22 C29 C31 114.5(11) . . ?
C30 C29 C31 110.8(12) . . ?
C23 C32 C33 113.1(12) . . ?
C23 C32 C34 113.2(11) . . ?
C33 C32 C34 110.5(13) . . ?
C24 C35 C36 112.8(10) . . ?
C24 C35 C37 113.1(11) . . ?
C36 C35 C37 110.5(13) . . ?
C25 C38 C40 116.4(10) . . ?
C25 C38 C39 112.5(11) . . ?
C40 C38 C39 107.8(13) . . ?
C4 Al1 C5 37.2(3) . . ?
C4 Al1 C3 37.4(3) . . ?
C5 Al1 C3 62.3(4) . . ?
C4 Al1 C1 61.8(4) . . ?
C5 Al1 C1 37.2(3) . . ?
C3 Al1 C1 61.5(4) . . ?
C4 Al1 C2 61.8(3) . . ?
C5 Al1 C2 62.0(4) . . ?
C3 Al1 C2 36.7(3) . . ?
C1 Al1 C2 36.7(3) . . ?
C4 Al1 Li1 145.8(4) . . ?
C5 Al1 Li1 143.5(5) . . ?
C3 Al1 Li1 149.9(4) . . ?
C1 Al1 Li1 146.5(4) . . ?
C2 Al1 Li1 150.3(4) . . ?
C23 Li1 C22 39.3(4) . . ?
C23 Li1 C24 38.7(4) . . ?
C22 Li1 C24 65.2(5) . . ?
C23 Li1 C21 65.4(5) . . ?
C22 Li1 C21 38.4(4) . . ?
C24 Li1 C21 65.4(5) . . ?
C23 Li1 C25 65.2(5) . . ?
C22 Li1 C25 64.8(5) . . ?
C24 Li1 C25 39.1(3) . . ?
C21 Li1 C25 38.9(4) . . ?
C23 Li1 Al1 143.8(8) . . ?
C22 Li1 Al1 142.2(8) . . ?
C24 Li1 Al1 147.9(8) . . ?
C21 Li1 Al1 144.6(8) . . ?
C25 Li1 Al1 148.5(8) . . ?
C2B C1B C5B 107.9(8) . . ?
C2B C1B C6B 124.6(8) . . ?
C5B C1B C6B 127.4(9) . . ?
C2B C1B Li1B 71.1(10) . . ?
C5B C1B Li1B 70.9(10) . . ?
C6B C1B Li1B 125.3(13) . . ?
C3B C2B C1B 108.2(8) . . ?
C3B C2B C9B 125.0(8) . . ?
C1B C2B C9B 126.8(8) . . ?
C3B C2B Li1B 70.1(10) . . ?
C1B C2B Li1B 69.9(10) . . ?
C9B C2B Li1B 127.5(12) . . ?
C2B C3B C4B 107.9(8) . . ?
C2B C3B C12B 127.1(8) . . ?
C4B C3B C12B 124.9(8) . . ?
C2B C3B Li1B 71.1(10) . . ?
C4B C3B Li1B 70.6(10) . . ?
C12B C3B Li1B 125.4(12) . . ?
C5B C4B C3B 107.9(8) . . ?
C5B C4B C15B 125.2(8) . . ?
C3B C4B C15B 126.9(9) . . ?
C5B C4B Li1B 70.7(10) . . ?
C3B C4B Li1B 70.0(10) . . ?
C15B C4B Li1B 125.1(13) . . ?
C4B C5B C1B 108.0(8) . . ?
C4B C5B C18B 127.1(9) . . ?
C1B C5B C18B 124.9(9) . . ?
C4B C5B Li1B 70.5(10) . . ?
C1B C5B Li1B 69.9(10) . . ?
C18B C5B Li1B 124.5(15) . . ?
C1B C6B C7B 114.2(11) . . ?
C1B C6B C8B 110.4(11) . . ?
C7B C6B C8B 109.5(13) . . ?
C11B C9B C10B 114.5(14) . . ?
C11B C9B C2B 113.9(11) . . ?
C10B C9B C2B 114.2(12) . . ?
C3B C12B C13B 116.3(10) . . ?
C3B C12B C14B 112.9(10) . . ?
C13B C12B C14B 109.2(12) . . ?
C16B C15B C17B 112.9(12) . . ?
C16B C15B C4B 116.6(10) . . ?
C17B C15B C4B 114.2(10) . . ?
C5B C18B C19B 116.2(11) . . ?
C5B C18B C20B 112.9(11) . . ?
C19B C18B C20B 110.3(13) . . ?
C22B C21B C25B 108.4(8) . . ?
C22B C21B C26B 126.6(8) . . ?
C25B C21B C26B 125.0(8) . . ?
C22B C21B Al1B 71.5(10) . . ?
C25B C21B Al1B 71.4(9) . . ?
C26B C21B Al1B 121.5(12) . . ?
C21B C22B C23B 107.7(8) . . ?
C21B C22B C29B 127.6(9) . . ?
C23B C22B C29B 124.7(9) . . ?
C21B C22B Al1B 71.8(10) . . ?
C23B C22B Al1B 71.3(10) . . ?
C29B C22B Al1B 122.3(15) . . ?
C24B C23B C22B 108.8(8) . . ?
C24B C23B C32B 125.5(9) . . ?
C22B C23B C32B 125.7(8) . . ?
C24B C23B Al1B 71.9(10) . . ?
C22B C23B Al1B 71.5(10) . . ?
C32B C23B Al1B 123.0(13) . . ?
C23B C24B C25B 107.0(8) . . ?
C23B C24B C35B 127.9(8) . . ?
C25B C24B C35B 125.1(8) . . ?
C23B C24B Al1B 71.2(10) . . ?
C25B C24B Al1B 71.1(9) . . ?
C35B C24B Al1B 122.9(12) . . ?
C21B C25B C24B 108.2(8) . . ?
C21B C25B C38B 125.9(8) . . ?
C24B C25B C38B 125.9(8) . . ?
C21B C25B Al1B 71.6(9) . . ?
C24B C25B Al1B 71.5(9) . . ?
C38B C25B Al1B 124.5(12) . . ?
C27B C26B C28B 116.2(14) . . ?
C27B C26B C21B 112.5(10) . . ?
C28B C26B C21B 113.0(11) . . ?
C30B C29B C31B 115.6(14) . . ?
C30B C29B C22B 111.5(11) . . ?
C31B C29B C22B 113.0(11) . . ?
C23B C32B C34B 113.9(11) . . ?
C23B C32B C33B 111.2(12) . . ?
C34B C32B C33B 108.8(14) . . ?
C24B C35B C36B 115.1(11) . . ?
C24B C35B C37B 113.8(11) . . ?
C36B C35B C37B 112.0(13) . . ?
C25B C38B C40B 112.6(10) . . ?
C25B C38B C39B 112.1(12) . . ?
C40B C38B C39B 110.9(13) . . ?
C23B Al1B C22B 37.2(5) . . ?
C23B Al1B C25B 61.6(6) . . ?
C22B Al1B C25B 61.7(6) . . ?
C23B Al1B C21B 61.5(6) . . ?
C22B Al1B C21B 36.7(5) . . ?
C25B Al1B C21B 36.9(4) . . ?
C23B Al1B C24B 36.9(4) . . ?
C22B Al1B C24B 62.1(6) . . ?
C25B Al1B C24B 37.3(4) . . ?
C21B Al1B C24B 62.0(6) . . ?
C23B Al1B Li1B 145.5(18) . . ?
C22B Al1B Li1B 145.4(18) . . ?
C25B Al1B Li1B 149.7(18) . . ?
C21B Al1B Li1B 148.2(18) . . ?
C24B Al1B Li1B 147.6(18) . . ?
C1B Li1B C3B 65.6(8) . . ?
C1B Li1B C4B 65.5(8) . . ?
C3B Li1B C4B 39.4(6) . . ?
C1B Li1B C5B 39.2(6) . . ?
C3B Li1B C5B 65.6(8) . . ?
C4B Li1B C5B 38.8(6) . . ?
C1B Li1B C2B 39.1(5) . . ?
C3B Li1B C2B 38.8(5) . . ?
C4B Li1B C2B 65.3(8) . . ?
C5B Li1B C2B 65.3(8) . . ?
C1B Li1B Al1B 145.6(18) . . ?
C3B Li1B Al1B 146.1(18) . . ?
C4B Li1B Al1B 143.7(18) . . ?
C5B Li1B Al1B 143.5(18) . . ?
C2B Li1B Al1B 147.7(18) . . ?
C42 C41 C46 117.9(4) . . ?
C42 C41 C47 121.1(5) . . ?
C46 C41 C47 121.0(5) . . ?
C43 C42 C41 121.2(5) . . ?
C44 C43 C42 121.1(5) . . ?
C43 C44 C45 118.6(5) . . ?
C44 C45 C46 120.8(5) . . ?
C45 C46 C41 120.3(5) . . ?
C53 C48 C49 118.3(5) . . ?
C53 C48 C54 121.3(5) . . ?
C49 C48 C54 120.5(5) . . ?
C50 C49 C48 120.0(5) . . ?
C51 C50 C49 120.5(5) . . ?
C50 C51 C52 119.9(5) . . ?
C51 C52 C53 119.8(5) . . ?
C48 C53 C52 121.6(5) . . ?
 
_refine_diff_density_max    0.148
_refine_diff_density_min   -0.150
_refine_diff_density_rms    0.031

_shelx_res_file
;
TITL sh5435_a.res in P1
    sh5435_a_tw.res
    created by SHELXL-2019/1 at 17:14:11 on 30-Oct-2023
REM Old TITL sh5435 in P-1
REM SHELXT solution in P1: R1 0.208, Rweak 0.033, Alpha 0.000
REM <I/s>   0.000 for    0 systematic absences,  Orientation as input
REM Flack x =  0.291 ( 0.078 ) from  1966 Parsons' quotients
REM Formula found by SHELXT:  C56 Li Al
CELL  0.71073  10.4914  11.7124  11.8882   64.641   76.932   77.347
ZERR    1.000   0.0007   0.0008   0.0008    0.002    0.002    0.002
LATT -1
SFAC C H LI AL
UNIT 54 86 1 1
LIST 4 ! automatically inserted. Change 6 to 4 for CHECKCIF!!
TEMP -120.500
SIZE 0.20 0.24 0.30
L.S. 12
BOND
sadi 0.03 c1 li1b c2 li1b c3 li1b c4 li1b c5 li1b c1b li1b c2b li1b c3b li1b =
      C4B LI1B C5B LI1B C21 LI1 C22 LI1 C23 LI1 C24 LI1 C25 LI1 =
      C21B LI1 C22B LI1 C23B LI1 C24B LI1 C25B LI1
sadi 0.03 c1 al1 c2 al1 c3 al1 c4 al1 c5 al1 c1b al1 c2b al1 c3b al1 =
     C4B AL1 C5B AL1 C21 AL1B C22 AL1B C23 AL1B C24 AL1B C25 AL1B =
     C21B AL1B C22B AL1B C23B AL1B C24B AL1B C25B AL1B
sadi 0.01 al1 li1 al1b li1b
ACTA
simu 0.01 c1 > c40b
delu c1 > c40b
eadp Al1 Li1b
eadp Al1b Li1
FMAP 2
twin
PLAN 5
WGHT    0.041700    0.107300
BASF   0.20245
FVAR       0.65428   0.93021   0.51000
PART 1
C1    1    0.235657    0.806777    0.528846    31.00000    0.02240    0.01904 =
         0.02853   -0.01403    0.00077   -0.00235
C2    1    0.203044    0.688371    0.625515    31.00000    0.01465    0.02618 =
         0.02522   -0.01471   -0.00247   -0.00330
C3    1    0.102723    0.651996    0.590701    31.00000    0.01395    0.02151 =
         0.02098   -0.01132    0.00135   -0.00451
C4    1    0.072832    0.748273    0.471900    31.00000    0.01289    0.02645 =
         0.02524   -0.01392   -0.00493   -0.00022
C5    1    0.155230    0.843953    0.432869    31.00000    0.02120    0.02464 =
         0.02438   -0.01137   -0.00204    0.00228
C6    1    0.338701    0.881595    0.527311    31.00000    0.02813    0.02651 =
         0.03925   -0.01641   -0.00305   -0.00832
AFIX  13
H6    2    0.340109    0.960417    0.447660    31.00000   -1.20000
AFIX   0
C7    1    0.481091    0.806622    0.531337    31.00000    0.01648    0.03947 =
         0.04257   -0.01198    0.00053   -0.00533
AFIX 137
H7A   2    0.480767    0.725336    0.605106    31.00000   -1.50000
H7B   2    0.540810    0.857165    0.536745    31.00000   -1.50000
H7C   2    0.511275    0.790201    0.454695    31.00000   -1.50000
AFIX   0
C8    1    0.301483    0.923730    0.640579    31.00000    0.02896    0.03049 =
         0.04681   -0.01669   -0.00755   -0.00686
AFIX 137
H8A   2    0.219332    0.983757    0.631348    31.00000   -1.50000
H8B   2    0.372623    0.965163    0.641588    31.00000   -1.50000
H8C   2    0.289222    0.848616    0.719629    31.00000   -1.50000
AFIX   0
C9    1    0.261749    0.616276    0.747237    31.00000    0.02281    0.03484 =
         0.02684   -0.01081   -0.00545   -0.00687
AFIX  13
H9    2    0.329434    0.667630    0.741407    31.00000   -1.20000
AFIX   0
C10   1    0.336667    0.485799    0.763006    31.00000    0.03063    0.03894 =
         0.03719   -0.01520   -0.01406   -0.00294
AFIX 137
H10A  2    0.375005    0.448054    0.841194    31.00000   -1.50000
H10B  2    0.407436    0.493765    0.691447    31.00000   -1.50000
H10C  2    0.276146    0.430959    0.766604    31.00000   -1.50000
AFIX   0
C11   1    0.158304    0.620462    0.858534    31.00000    0.03983    0.05768 =
         0.02106   -0.01527    0.00034   -0.01205
AFIX 137
H11A  2    0.089487    0.569772    0.870898    31.00000   -1.50000
H11B  2    0.118636    0.709020    0.841855    31.00000   -1.50000
H11C  2    0.200145    0.585292    0.934553    31.00000   -1.50000
AFIX   0
C12   1    0.035807    0.532703    0.667202    31.00000    0.01922    0.03151 =
         0.02907   -0.01119   -0.00354   -0.00680
AFIX  13
H12   2    0.078813    0.486259    0.744728    31.00000   -1.20000
AFIX   0
C13   1    0.060703    0.440232    0.602745    31.00000    0.02691    0.02762 =
         0.05062   -0.01002   -0.00239   -0.02074
AFIX 137
H13A  2    0.021364    0.480944    0.525017    31.00000   -1.50000
H13B  2    0.020674    0.363217    0.659202    31.00000   -1.50000
H13C  2    0.156074    0.417100    0.582589    31.00000   -1.50000
AFIX   0
C14   1   -0.110122    0.567015    0.713534    31.00000    0.02338    0.03853 =
         0.04956   -0.00617    0.00714   -0.02154
AFIX 137
H14A  2   -0.158931    0.608515    0.641729    31.00000   -1.50000
H14B  2   -0.117964    0.625286    0.754977    31.00000   -1.50000
H14C  2   -0.146807    0.489190    0.773532    31.00000   -1.50000
AFIX   0
C15   1   -0.032170    0.748405    0.400907    31.00000    0.02171    0.04009 =
         0.02710   -0.01580   -0.00698    0.00117
AFIX  13
H15   2   -0.068484    0.666050    0.452392    31.00000   -1.20000
AFIX   0
C16   1    0.020384    0.745443    0.274915    31.00000    0.02515    0.04873 =
         0.03124   -0.00886   -0.01858    0.00047
AFIX 137
H16A  2    0.083141    0.667584    0.284354    31.00000   -1.50000
H16B  2    0.065348    0.820204    0.221865    31.00000   -1.50000
H16C  2   -0.052704    0.746588    0.235493    31.00000   -1.50000
AFIX   0
C17   1   -0.148412    0.852636    0.403014    31.00000    0.02615    0.04438 =
         0.04393   -0.00831   -0.02851    0.00999
AFIX 137
H17A  2   -0.119438    0.936581    0.353269    31.00000   -1.50000
H17B  2   -0.180660    0.843572    0.490083    31.00000   -1.50000
H17C  2   -0.219635    0.844552    0.367039    31.00000   -1.50000
AFIX   0
C18   1    0.153799    0.966789    0.313684    31.00000    0.03447    0.02340 =
         0.02862   -0.00895   -0.00371   -0.00005
AFIX  13
H18   2    0.084461    0.965980    0.268614    31.00000   -1.20000
AFIX   0
C19   1    0.282988    0.974455    0.223691    31.00000    0.04625    0.03778 =
         0.03012    0.00497    0.00159   -0.00343
AFIX 137
H19A  2    0.276207    1.054631    0.148998    31.00000   -1.50000
H19B  2    0.301274    0.902388    0.198375    31.00000   -1.50000
H19C  2    0.354872    0.971296    0.265609    31.00000   -1.50000
AFIX   0
C20   1    0.110199    1.084607    0.347431    31.00000    0.05922    0.02694 =
         0.03291   -0.00229   -0.01351    0.01495
AFIX 137
H20A  2    0.023060    1.078379    0.399665    31.00000   -1.50000
H20B  2    0.105492    1.162238    0.270005    31.00000   -1.50000
H20C  2    0.174402    1.087906    0.394020    31.00000   -1.50000
AFIX   0
C21   1    0.493575    0.411420    0.233654    31.00000    0.02231    0.02417 =
         0.02763   -0.01317    0.00231   -0.00595
C22   1    0.573821    0.372755    0.327669    31.00000    0.02245    0.02069 =
         0.02395   -0.01106   -0.00418    0.00097
C23   1    0.658474    0.467535    0.292219    31.00000    0.01852    0.02452 =
         0.02543   -0.01386   -0.00472   -0.00143
C24   1    0.630575    0.564609    0.174829    31.00000    0.01782    0.02291 =
         0.02012   -0.01227   -0.00141   -0.00219
C25   1    0.528356    0.530370    0.137204    31.00000    0.01687    0.02906 =
         0.02098   -0.01428   -0.00451   -0.00162
C26   1    0.390078    0.339589    0.231471    31.00000    0.02438    0.03497 =
         0.03887   -0.02117   -0.00264   -0.00671
AFIX  13
H26   2    0.390396    0.263009    0.313042    31.00000   -1.20000
AFIX   0

C27   1    0.422446    0.283462    0.133438    31.00000    0.03762    0.03771 =
         0.04709   -0.02531    0.00578   -0.00703
AFIX 137
H27A  2    0.355479    0.230193    0.147500    31.00000   -1.50000
H27B  2    0.509486    0.231272    0.139923    31.00000   -1.50000
H27C  2    0.423357    0.352534    0.049338    31.00000   -1.50000
AFIX   0
C28   1    0.247978    0.406651    0.239282    31.00000    0.02265    0.04912 =
         0.03857   -0.02460    0.00997   -0.00732
AFIX 137
H28A  2    0.187608    0.350079    0.246219    31.00000   -1.50000
H28B  2    0.238868    0.485147    0.163230    31.00000   -1.50000
H28C  2    0.226325    0.427734    0.313406    31.00000   -1.50000
AFIX   0
C29   1    0.573261    0.251873    0.447653    31.00000    0.03186    0.02791 =
         0.02986   -0.01253   -0.00300   -0.00352
AFIX  13
H29   2    0.640550    0.257254    0.492203    31.00000   -1.20000
AFIX   0
C30   1    0.619909    0.127362    0.429993    31.00000    0.05607    0.03234 =
         0.03957   -0.02082    0.01200   -0.00680
AFIX 137
H30A  2    0.628319    0.056703    0.512095    31.00000   -1.50000
H30B  2    0.705875    0.132115    0.375772    31.00000   -1.50000
H30C  2    0.555587    0.113044    0.390733    31.00000   -1.50000
AFIX   0
C31   1    0.443443    0.243901    0.540690    31.00000    0.03642    0.02741 =
         0.03042   -0.01368    0.00106   -0.00900
AFIX 137
H31A  2    0.455336    0.170110    0.620066    31.00000   -1.50000
H31B  2    0.373002    0.234533    0.504672    31.00000   -1.50000
H31C  2    0.419405    0.321989    0.556518    31.00000   -1.50000
AFIX   0
C32   1    0.760148    0.465256    0.367068    31.00000    0.02292    0.03384 =
         0.02971   -0.01337   -0.00700   -0.00172
AFIX  13
H32   2    0.800282    0.545852    0.318015    31.00000   -1.20000
AFIX   0
C33   1    0.874494    0.354463    0.379932    31.00000    0.02663    0.04561 =
         0.02598   -0.00947   -0.01082    0.00231
AFIX 137
H33A  2    0.941629    0.363527    0.419898    31.00000   -1.50000
H33B  2    0.913989    0.356296    0.296280    31.00000   -1.50000
H33C  2    0.840541    0.273149    0.431795    31.00000   -1.50000
AFIX   0
C34   1    0.698088    0.466547    0.498216    31.00000    0.03398    0.03701 =
         0.02770   -0.01220   -0.00798   -0.01141
AFIX 137
H34A  2    0.766094    0.475054    0.537603    31.00000   -1.50000
H34B  2    0.661838    0.386695    0.551608    31.00000   -1.50000
H34C  2    0.627172    0.538705    0.488196    31.00000   -1.50000
AFIX   0
C35   1    0.693013    0.685489    0.097282    31.00000    0.02717    0.03259 =
         0.02670   -0.01070   -0.00167   -0.00772
AFIX  13
H35   2    0.647689    0.732679    0.021245    31.00000   -1.20000
AFIX   0
C36   1    0.838946    0.659010    0.049686    31.00000    0.02538    0.04244 =
         0.02878   -0.00877    0.00053   -0.01798
AFIX 137
H36A  2    0.871994    0.739655   -0.007283    31.00000   -1.50000
H36B  2    0.850794    0.603553    0.004437    31.00000   -1.50000
H36C  2    0.888126    0.616753    0.121220    31.00000   -1.50000
AFIX   0
C37   1    0.671043    0.776596    0.167103    31.00000    0.02713    0.03047 =
         0.04667   -0.01112   -0.00994   -0.00417
AFIX 137
H37A  2    0.715426    0.851656    0.113679    31.00000   -1.50000
H37B  2    0.707736    0.731555    0.246194    31.00000   -1.50000
H37C  2    0.576197    0.803676    0.185194    31.00000   -1.50000
AFIX   0
C38   1    0.468756    0.604433    0.016366    31.00000    0.02405    0.04275 =
         0.02381   -0.01396   -0.00268   -0.00709
AFIX  13
H38   2    0.401810    0.554118    0.018685    31.00000   -1.20000
AFIX   0
C39   1    0.573005    0.615365   -0.104119    31.00000    0.04103    0.04956 =
         0.02506   -0.01624   -0.00138   -0.01635
AFIX 137
H39A  2    0.528864    0.658413   -0.178978    31.00000   -1.50000
H39B  2    0.614612    0.529800   -0.097993    31.00000   -1.50000
H39C  2    0.640676    0.664712   -0.110666    31.00000   -1.50000
AFIX   0
C40   1    0.395647    0.740223   -0.003111    31.00000    0.03700    0.04595 =
         0.03482   -0.00512    0.00172   -0.00017
AFIX 137
H40A  2    0.371481    0.783165   -0.087983    31.00000   -1.50000
H40B  2    0.453669    0.789236    0.007047    31.00000   -1.50000
H40C  2    0.315561    0.734136    0.059287    31.00000   -1.50000
AFIX   0
AL1   4    0.281274    0.660354    0.444231    21.00000    0.02150    0.02809 =
         0.02932   -0.01490   -0.00102    0.00097
LI1   3    0.457474    0.551295    0.313283    21.00000    0.02313    0.02601 =
         0.02107   -0.01060    0.00007   -0.00611
same c1 > c40
PART 2

C1B   1    0.234201    0.776832    0.558031   -31.00000    0.02072    0.02515 =
         0.02351   -0.01187   -0.00046   -0.00328
C2B   1    0.173277    0.663636    0.627895   -31.00000    0.01870    0.02268 =
         0.02039   -0.01274   -0.00001   -0.00535
C3B   1    0.079569    0.663444    0.558424   -31.00000    0.01203    0.02572 =
         0.02212   -0.01189   -0.00350   -0.00214
C4B   1    0.079324    0.779363    0.446038   -31.00000    0.01666    0.02443 =
         0.02063   -0.00955   -0.00235    0.00713
C5B   1    0.174473    0.849056    0.446314   -31.00000    0.02095    0.02122 =
         0.02602   -0.01568    0.00170    0.00028
C6B   1    0.340753    0.813303    0.600835   -31.00000    0.02695    0.03337 =
         0.03733   -0.01635   -0.00499   -0.00781
AFIX  13
H6B   2    0.359295    0.743608    0.683520   -31.00000   -1.20000
AFIX   0
C7B   1    0.472463    0.827971    0.510008   -31.00000    0.03026    0.05211 =
         0.05105   -0.02825   -0.01222   -0.01175
AFIX 137
H7D   2    0.536043    0.849465    0.544390   -31.00000   -1.50000
H7E   2    0.457633    0.896161    0.427959   -31.00000   -1.50000
H7F   2    0.507462    0.747613    0.499920   -31.00000   -1.50000
AFIX   0
C8B   1    0.288433    0.939934    0.623174   -31.00000    0.05327    0.04560 =
         0.04709   -0.03465   -0.01929   -0.00369
AFIX 137
H8D   2    0.354071    0.957267    0.658724   -31.00000   -1.50000
H8E   2    0.205306    0.930128    0.681839   -31.00000   -1.50000
H8F   2    0.273405    1.011108    0.542841   -31.00000   -1.50000
AFIX   0
C9B   1    0.198852    0.561587    0.757452   -31.00000    0.02869    0.03517 =
         0.02767   -0.00907   -0.00693   -0.00747
AFIX  13
H9B   2    0.136307    0.499754    0.777786   -31.00000   -1.20000
AFIX   0
C10B  1    0.334819    0.482121    0.757838   -31.00000    0.03476    0.03980 =
         0.04190   -0.00539   -0.00860    0.01013
AFIX 137
H10D  2    0.343328    0.434530    0.705279   -31.00000   -1.50000
H10E  2    0.345575    0.422167    0.844220   -31.00000   -1.50000
H10F  2    0.403059    0.538525    0.724265   -31.00000   -1.50000
AFIX   0
C11B  1    0.158666    0.608627    0.860731   -31.00000    0.03434    0.04118 =
         0.02613   -0.01206   -0.01066   -0.00796
AFIX 137
H11D  2    0.217632    0.668340    0.849297   -31.00000   -1.50000
H11E  2    0.164427    0.536223    0.942137   -31.00000   -1.50000
H11F  2    0.067579    0.652174    0.858499   -31.00000   -1.50000
AFIX   0
C12B  1   -0.009443    0.562716    0.595620   -31.00000    0.02464    0.02803 =
         0.02864   -0.01080   -0.00223   -0.00714
AFIX  13
H12B  2   -0.059126    0.590472    0.523581   -31.00000   -1.20000
AFIX   0
C13B  1    0.060185    0.427401    0.615417   -31.00000    0.04631    0.02579 =
         0.03186   -0.01133   -0.00053    0.00221
AFIX 137
H13D  2   -0.005181    0.373122    0.627938   -31.00000   -1.50000
H13E  2    0.104756    0.392402    0.689760   -31.00000   -1.50000
H13F  2    0.125474    0.430210    0.541202   -31.00000   -1.50000
AFIX   0
C14B  1   -0.115862    0.557186    0.711901   -31.00000    0.02889    0.04598 =
         0.03184   -0.02921    0.00427   -0.00608
AFIX 137
H14D  2   -0.178333    0.500266    0.724137   -31.00000   -1.50000
H14E  2   -0.163388    0.642966    0.697864   -31.00000   -1.50000
H14F  2   -0.072925    0.524843    0.786974   -31.00000   -1.50000
AFIX   0
C15B  1   -0.007479    0.822381    0.343249   -31.00000    0.02657    0.03638 =
         0.02673   -0.01428   -0.00790   -0.00071
AFIX  13
H15B  2    0.018770    0.907152    0.282295   -31.00000   -1.20000
AFIX   0
C16B  1    0.019092    0.745110    0.264405   -31.00000    0.04086    0.04473 =
         0.03298   -0.03009   -0.00117   -0.00114
AFIX 137
H16D  2   -0.032192    0.788180    0.194409   -31.00000   -1.50000
H16E  2   -0.006729    0.660208    0.316500   -31.00000   -1.50000
H16F  2    0.113467    0.736718    0.231060   -31.00000   -1.50000
AFIX   0
C17B  1   -0.154230    0.852990    0.386453   -31.00000    0.02452    0.04477 =
         0.03589   -0.03090    0.00132    0.00792
AFIX 137
H17D  2   -0.199826    0.900300    0.312791   -31.00000   -1.50000
H17E  2   -0.165964    0.904940    0.435315   -31.00000   -1.50000
H17F  2   -0.191297    0.773419    0.439043   -31.00000   -1.50000
AFIX   0
C18B  1    0.210143    0.976460    0.346622   -31.00000    0.03596    0.02498 =
         0.02799   -0.00735   -0.00086   -0.00621
AFIX  13
H18B  2    0.280812    0.996401    0.376740   -31.00000   -1.20000
AFIX   0
C19B  1    0.269473    0.979279    0.216525   -31.00000    0.03852    0.02918 =
         0.03333   -0.02095   -0.00198    0.00257
AFIX 137
H19D  2    0.204380    0.960553    0.181493   -31.00000   -1.50000
H19E  2    0.348176    0.915081    0.222893   -31.00000   -1.50000
H19F  2    0.294115    1.064019    0.161312   -31.00000   -1.50000
AFIX   0
C20B  1    0.095881    1.086403    0.337064   -31.00000    0.04627    0.02369 =
         0.03840   -0.02143   -0.00035   -0.00133
AFIX 137
H20D  2    0.063422    1.087816    0.420566   -31.00000   -1.50000
H20E  2    0.024051    1.073804    0.305095   -31.00000   -1.50000
H20F  2    0.127404    1.167603    0.279446   -31.00000   -1.50000
AFIX   0
C21B  1    0.498055    0.442242    0.201905   -31.00000    0.01645    0.02537 =
         0.02293   -0.01665   -0.00557   -0.00150
C22B  1    0.553598    0.370657    0.313771   -31.00000    0.01756    0.02112 =
         0.02566   -0.00921   -0.00024   -0.00458
C23B  1    0.649072    0.439587    0.315650   -31.00000    0.02066    0.02094 =
         0.02007   -0.01019   -0.00289   -0.00198
C24B  1    0.652267    0.554127    0.205644   -31.00000    0.01835    0.02643 =
         0.02247   -0.01548   -0.00486    0.00012
C25B  1    0.557474    0.555547    0.134705   -31.00000    0.01873    0.02223 =
         0.02176   -0.01124   -0.00239   -0.00355
C26B  1    0.389211    0.407713    0.160103   -31.00000    0.02849    0.03341 =
         0.03274   -0.01594   -0.00575   -0.00775
AFIX  13
H26B  2    0.372567    0.481039    0.078923   -31.00000   -1.20000
AFIX   0

C27B  1    0.435489    0.294577    0.125602   -31.00000    0.05384    0.04399 =
         0.04945   -0.02473   -0.01666   -0.02372
AFIX 137
H27D  2    0.368094    0.284935    0.086311   -31.00000   -1.50000
H27E  2    0.450504    0.217489    0.201661   -31.00000   -1.50000
H27F  2    0.518080    0.307448    0.066310   -31.00000   -1.50000
AFIX   0
C28B  1    0.258616    0.406069    0.246435   -31.00000    0.02693    0.05400 =
         0.06322   -0.02084   -0.01208   -0.02312
AFIX 137
H28D  2    0.189785    0.396348    0.208800   -31.00000   -1.50000
H28E  2    0.235151    0.486303    0.258328   -31.00000   -1.50000
H28F  2    0.266334    0.334493    0.328090   -31.00000   -1.50000
AFIX   0
C29B  1    0.520253    0.242631    0.416690   -31.00000    0.02986    0.02520 =
         0.03208   -0.01238   -0.00631   -0.00821
AFIX  13
H29B  2    0.447066    0.222238    0.390196   -31.00000   -1.20000
AFIX   0
C30B  1    0.633427    0.136240    0.418927   -31.00000    0.05145    0.01349 =
         0.05068    0.00906   -0.00932   -0.00181
AFIX 137
H30D  2    0.605050    0.054104    0.478166   -31.00000   -1.50000
H30E  2    0.708668    0.149858    0.445572   -31.00000   -1.50000
H30F  2    0.659680    0.136025    0.334486   -31.00000   -1.50000
AFIX   0
C31B  1    0.462746    0.249984    0.543710   -31.00000    0.04216    0.03597 =
         0.03504    0.00830    0.00175   -0.01885
AFIX 137
H31D  2    0.444222    0.165336    0.606135   -31.00000   -1.50000
H31E  2    0.380654    0.310082    0.535737   -31.00000   -1.50000
H31F  2    0.526427    0.279256    0.570837   -31.00000   -1.50000
AFIX   0
C32B  1    0.734211    0.396949    0.417922   -31.00000    0.02015    0.02323 =
         0.02526   -0.00757   -0.00323   -0.00220
AFIX  13
H32B  2    0.712411    0.311631    0.481932   -31.00000   -1.20000
AFIX   0
C33B  1    0.884271    0.380182    0.364353   -31.00000    0.02379    0.03124 =
         0.03511   -0.00858   -0.00708    0.00131
AFIX 137
H33D  2    0.936402    0.344372    0.433617   -31.00000   -1.50000
H33E  2    0.909876    0.463339    0.304722   -31.00000   -1.50000
H33F  2    0.900661    0.322318    0.321120   -31.00000   -1.50000
AFIX   0
C34B  1    0.710145    0.487831    0.487299   -31.00000    0.02772    0.03127 =
         0.02472   -0.01021   -0.00572   -0.00421
AFIX 137
H34D  2    0.771214    0.456830    0.548858   -31.00000   -1.50000
H34E  2    0.618941    0.490046    0.530781   -31.00000   -1.50000
H34F  2    0.725112    0.573904    0.425988   -31.00000   -1.50000
AFIX   0
C35B  1    0.737550    0.657222    0.166836   -31.00000    0.02011    0.02917 =
         0.02541   -0.01267   -0.00073   -0.00584
AFIX  13
H35B  2    0.785924    0.631095    0.239439   -31.00000   -1.20000
AFIX   0
C36B  1    0.845384    0.666100    0.054606   -31.00000    0.03001    0.04565 =
         0.03322   -0.02333    0.00618   -0.00721
AFIX 137
H36D  2    0.896680    0.733954    0.037237   -31.00000   -1.50000
H36E  2    0.804945    0.685470   -0.019363   -31.00000   -1.50000
H36F  2    0.903894    0.584587    0.073749   -31.00000   -1.50000
AFIX   0
C37B  1    0.657745    0.789720    0.153012   -31.00000    0.02996    0.02546 =
         0.02603   -0.01616   -0.01255   -0.00013
AFIX 137
H37D  2    0.718889    0.850663    0.132332   -31.00000   -1.50000
H37E  2    0.599972    0.782469    0.232393   -31.00000   -1.50000
H37F  2    0.604003    0.819656    0.085585   -31.00000   -1.50000
AFIX   0
C38B  1    0.529850    0.657661    0.007219   -31.00000    0.02596    0.03202 =
         0.02005   -0.01260   -0.00294   -0.00718
AFIX  13
H38B  2    0.591550    0.721508   -0.018090   -31.00000   -1.20000
AFIX   0
C39B  1    0.559940    0.603125   -0.096404   -31.00000    0.03586    0.05722 =
         0.02464   -0.01569    0.00026   -0.01522
AFIX 137
H39D  2    0.560991    0.673724   -0.179586   -31.00000   -1.50000
H39E  2    0.491453    0.551782   -0.083271   -31.00000   -1.50000
H39F  2    0.646271    0.549619   -0.091432   -31.00000   -1.50000
AFIX   0
C40B  1    0.387057    0.730561    0.012097   -31.00000    0.03348    0.02762 =
         0.01992   -0.00458   -0.01997    0.00108
AFIX 137
H40D  2    0.375230    0.797455   -0.071333   -31.00000   -1.50000
H40E  2    0.372637    0.769334    0.073240   -31.00000   -1.50000
H40F  2    0.323339    0.670823    0.037457   -31.00000   -1.50000
AFIX   0
same al1 li1
AL1B  4    0.450312    0.557083    0.319930   -21.00000    0.02313    0.02601 =
         0.02107   -0.01060    0.00007   -0.00611
LI1B  3    0.270315    0.667321    0.447121   -21.00000    0.02150    0.02809 =
         0.02932   -0.01490   -0.00102    0.00097
PART 0
C41   1    1.039473    0.136299    0.970746    11.00000    0.05976    0.05049 =
         0.03507   -0.01405   -0.01245    0.01372
C42   1    0.916782    0.099229    1.019955    11.00000    0.06851    0.05500 =
         0.05535   -0.02455   -0.02340   -0.00079
AFIX  43
H42   2    0.897954    0.026181    1.014508    11.00000   -1.20000
AFIX   0
C43   1    0.820801    0.165428    1.076821    11.00000    0.05091    0.08180 =
         0.05414   -0.02513   -0.00480   -0.00131
AFIX  43
H43   2    0.736489    0.137635    1.110105    11.00000   -1.20000
AFIX   0
C44   1    0.844071    0.270170    1.086461    11.00000    0.05878    0.06158 =
         0.04275   -0.01802   -0.00966    0.01209
AFIX  43
H44   2    0.776761    0.316203    1.125374    11.00000   -1.20000
AFIX   0
C45   1    0.966459    0.308107    1.038986    11.00000    0.08028    0.04097 =
         0.04666   -0.01521   -0.01162   -0.00216
AFIX  43
H45   2    0.984462    0.380745    1.045811    11.00000   -1.20000
AFIX   0
C46   1    1.063992    0.242253    0.981369    11.00000    0.05175    0.04916 =
         0.04181    0.00007   -0.00126   -0.00591
AFIX  43
H46   2    1.148453    0.269826    0.948812    11.00000   -1.20000
AFIX   0
C47   1    1.145002    0.063658    0.906315    11.00000    0.09120    0.09913 =
         0.06549   -0.04399   -0.01882    0.03556
AFIX 137
H47A  2    1.203558    0.122264    0.841442    11.00000   -1.50000
H47B  2    1.103073    0.025790    0.867239    11.00000   -1.50000
H47C  2    1.196591   -0.004037    0.968615    11.00000   -1.50000
AFIX   0
Mole 5
C48   1    0.680468    0.087391    0.797643    11.00000    0.06025    0.05628 =
         0.03541   -0.01499   -0.01311    0.01404
C49   1    0.803153    0.128562    0.748007    11.00000    0.07903    0.05260 =
         0.05530   -0.02154   -0.02031   -0.00202
AFIX  43
H49   2    0.820029    0.202259    0.753621    11.00000   -1.20000
AFIX   0
C50   1    0.901217    0.062232    0.690185    11.00000    0.05876    0.07101 =
         0.05503   -0.01666   -0.01319   -0.00422
AFIX  43
H50   2    0.984956    0.091090    0.655813    11.00000   -1.20000
AFIX   0
C51   1    0.878352   -0.044147    0.682285    11.00000    0.06697    0.05936 =
         0.04016   -0.01496   -0.00301    0.01444
AFIX  43
H51   2    0.946295   -0.089720    0.643391    11.00000   -1.20000
AFIX   0
C52   1    0.757604   -0.085014    0.730393    11.00000    0.08640    0.03857 =
         0.04568   -0.00535   -0.00790    0.00010
AFIX  43
H52   2    0.741263   -0.158987    0.724935    11.00000   -1.20000
AFIX   0
C53   1    0.659618   -0.018679    0.786832    11.00000    0.05414    0.05203 =
         0.04106   -0.00388   -0.00426   -0.00533
AFIX  43
H53   2    0.575547   -0.047144    0.819044    11.00000   -1.20000
AFIX   0
C54   1    0.573614    0.157665    0.862938    11.00000    0.09714    0.10349 =
         0.06929   -0.05211   -0.01884    0.04312
AFIX 137
H54A  2    0.591353    0.245328    0.834302    11.00000   -1.50000
H54B  2    0.572584    0.114135    0.954197    11.00000   -1.50000
H54C  2    0.487651    0.159078    0.842633    11.00000   -1.50000
AFIX   0
HKLF 4


REM  sh5435_a.res in P1
REM wR2 = 0.1030, GooF = S = 1.006, Restrained GooF = 0.940 for all data
REM R1 = 0.0445 for 6323 Fo > 4sig(Fo) and 0.0772 for all 8916 data
REM 916 parameters refined using 1626 restraints

END

WGHT      0.0417      0.1081

REM Highest difference peak  0.148,  deepest hole -0.150,  1-sigma level  0.031
Q1    1   0.4407  0.4181  0.2020  11.00000  0.05    0.15
Q2    1   0.9637  0.4369  0.2416  11.00000  0.05    0.14
Q3    1   0.5746  0.5612  0.2857  11.00000  0.05    0.13
Q4    1   0.2838  0.8025  0.5640  11.00000  0.05    0.13
Q5    1   0.3606  0.5775  0.4076  11.00000  0.05    0.13
;
_shelx_res_checksum   99969

_shelx_hkl_file
;
  -1   0   0    7.50    0.60
  -1   0   0    7.30    0.60
  -1   0   0    8.70    0.50
  -1   0   0    7.90    0.50
  -1   0   0    6.90    0.50
   1   0   0    8.00    0.50
   1   0   0    8.20    0.50
   1   0   0    7.20    0.50
   1   0   0    7.60    0.60
   1   0   0    6.90    0.60
  -2   0   0   36.20    1.40
  -2   0   0   35.80    1.50
  -2   0   0   36.10    1.50
  -2   0   0   35.90    1.60
  -2   0   0   35.20    1.70
   2   0   0   36.00    1.60
   2   0   0   37.50    1.50
   2   0   0   35.30    1.50
   2   0   0   36.30    1.50
   2   0   0   33.20    1.60
  -3   0   0   77.59    2.40
  -3   0   0   79.19    2.50
  -3   0   0   78.29    2.80
  -3   0   0   78.79    2.60
  -3   0   0   77.99    2.60
   3   0   0   77.89    2.70
   3   0   0   75.69    2.00
   3   0   0   77.09    2.70
   3   0   0   80.19    2.50
   3   0   0   82.89    2.50
   3   0   0   78.79    2.50
  -4   0   0   70.79    2.70
  -4   0   0   68.39    3.00
  -4   0   0   67.79    2.60
  -4   0   0   64.79    2.70
  -4   0   0   64.59    2.50
   4   0   0   68.69    2.70
   4   0   0   69.99    2.60
   4   0   0   65.59    2.00
   4   0   0   70.69    2.90
   4   0   0   69.19    2.60
   4   0   0   66.39    2.80
  -5   0   0  258.37    6.90
  -5   0   0  252.47    6.40
  -5   0   0  254.37    6.20
  -5   0   0  278.27    6.60
   5   0   0  256.37    5.40
   5   0   0  260.07    6.40
   5   0   0  258.07    6.40
   5   0   0  247.58    6.60
   5   0   0  263.57    6.30
  -6   0   0   16.70    1.90
  -6   0   0   14.90    2.10
  -6   0   0   15.90    1.90
   6   0   0   19.70    2.10
   6   0   0   19.00    1.40
  -7   0   0   19.80    2.20
  -7   0   0   24.40    2.70
   7   0   0   18.00    1.40
   7   0   0   23.00    2.40
  -8   0   0   16.40    2.70
  -8   0   0   16.30    2.30
   8   0   0   14.50    2.20
  -9   0   0    6.10    2.30
  -9   0   0    5.20    1.90
   9   0   0    5.20    2.00
 -10   0   0   54.39    4.30
 -10   0   0   56.79    5.00
  10   0   0   53.09    4.00
 -11   0   0   15.30    2.70
 -11   0   0   19.80    3.70
  11   0   0   13.50    2.60
 -12   0   0    4.50    2.90
 -12   0   0    5.60    2.30
  12   0   0    6.70    2.40
 -13   0   0    2.10    2.40
  12  -1   0    5.20    2.20
 -12   1   0   -1.20    2.30
 -12   1   0    0.30    2.00
  11  -1   0   20.50    3.10
 -11   1   0   18.80    3.40
 -11   1   0   17.90    2.80
  10  -1   0   36.30    3.70
 -10   1   0   39.20    4.40
 -10   1   0   42.30    3.60
   9  -1   0   12.40    1.60
   9  -1   0   11.30    2.30
  -9   1   0   13.60    2.70
  -9   1   0    7.60    2.00
   8  -1   0    4.50    1.80
   8  -1   0    4.80    1.90
   8  -1   0    4.00    1.20
  -8   1   0    2.00    1.80
  -8   1   0    3.40    1.50
   7  -1   0   15.30    1.60
   7  -1   0    8.70    1.90
   7  -1   0   12.00    2.10
  -7   1   0   10.50    2.00
  -7   1   0   11.60    1.80
   6  -1   0   11.60    2.00
   6  -1   0   13.50    2.00
  -6   1   0   12.40    1.70
  -6   1   0   12.60    2.00
  -6   1   0   11.90    2.00
   5  -1   0   32.30    2.50
   5  -1   0   31.90    2.40
  -5   1   0   30.10    2.60
  -5   1   0   30.40    2.50
  -5   1   0   28.30    2.10
  -5   1   0   30.10    2.20
   4  -1   0   75.09    3.10
   4  -1   0   82.49    3.00
   4  -1   0   84.39    3.20
   4  -1   0   78.89    3.20
  -4   1   0   84.49    2.80
  -4   1   0   76.99    3.20
  -4   1   0   80.99    2.90
  -4   1   0   83.59    3.40
   3  -1   0   24.00    1.80
   3  -1   0   24.00    1.70
   3  -1   0   31.20    1.70
   3  -1   0   27.40    1.70
  -3   1   0   25.00    1.60
  -3   1   0   28.30    1.90
  -3   1   0   24.10    1.40
  -3   1   0   23.00    1.80
  -3   1   0   27.00    1.50
   2  -1   0  586.54   10.70
   2  -1   0  563.04   10.40
   2  -1   0  591.64   10.60
   2  -1   0  570.54   10.70
   2  -1   0  585.44   10.90
  -2   1   0  619.24   11.10
  -2   1   0  564.34   10.70
  -2   1   0  580.04   10.50
  -2   1   0  583.94   10.70
  -2   1   0  566.54   10.20
   1  -1   0   37.70    1.40
   1  -1   0   35.10    1.20
   1  -1   0   35.90    1.30
   1  -1   0   37.60    1.30
   1  -1   0   36.40    1.40
  -1   1   0   35.80    1.30
  -1   1   0   35.40    1.30
  -1   1   0   39.20    1.50
  -1   1   0   35.00    1.30
  -1   1   0   34.90    1.30
   0  -1   0  382.26    6.80
   0  -1   0  375.56    6.70
   0  -1   0  385.56    6.70
   0  -1   0  386.66    6.50
   0   1   0  384.36    6.70
   0   1   0  379.86    6.70
   0   1   0  376.56    6.80
   0   1   0  385.36    6.50
  -1  -1   0 1415.46   23.60
  -1  -1   0 1409.16   23.40
  -1  -1   0 1374.46   23.40
   1   1   0 1403.66   23.60
   1   1   0 1417.76   23.40
   1   1   0 1409.36   23.60
   1   1   0 1413.26   23.40
  -2  -1   0  354.56    6.20
  -2  -1   0  353.16    6.70
  -2  -1   0  343.87    6.80
  -2  -1   0  327.37    6.20
  -2  -1   0  351.06    6.80
   2   1   0  351.86    6.70
   2   1   0  352.96    6.20
   2   1   0  347.17    6.70
   2   1   0  341.07    6.20
   2   1   0  348.77    6.80
  -3  -1   0  100.89    3.00
  -3  -1   0   99.39    3.10
  -3  -1   0   97.39    2.50
  -3  -1   0   99.99    2.80
  -3  -1   0   98.39    2.20
   3   1   0  101.79    3.10
   3   1   0   97.59    2.90
   3   1   0   96.59    2.50
   3   1   0   99.99    3.00
   3   1   0   98.09    2.20
  -4  -1   0   82.29    2.90
  -4  -1   0   81.09    3.20
  -4  -1   0   84.19    3.10
  -4  -1   0   85.39    2.70
  -4  -1   0   80.09    2.80
   4   1   0   82.29    2.90
   4   1   0   79.09    2.50
   4   1   0   85.29    3.10
   4   1   0   80.09    2.90
   4   1   0   81.39    2.00
  -5  -1   0   13.90    1.80
  -5  -1   0   13.90    1.70
  -5  -1   0   12.70    1.50
  -5  -1   0   14.90    1.90
   5   1   0   15.70    1.90
   5   1   0   14.80    1.50
  -6  -1   0  127.09    4.90
  -6  -1   0  132.19    4.60
  -6  -1   0  136.39    4.20
   6   1   0  126.99    4.40
   6   1   0  139.29    4.20
  -7  -1   0    2.70    1.40
  -7  -1   0    2.30    1.50
   7   1   0    6.30    1.60
  -8  -1   0    7.00    1.90
  -8  -1   0    4.80    1.70
   8   1   0    4.70    1.70
  -9  -1   0   16.40    2.60
  -9  -1   0   14.90    2.80
   9   1   0   14.50    2.50
 -10  -1   0   10.00    2.90
 -10  -1   0   10.30    2.40
  10   1   0    8.40    2.20
 -11  -1   0    2.10    2.40
 -11  -1   0    2.80    2.20
  11   1   0    4.60    2.20
 -12  -1   0    0.10    2.50
 -12  -1   0    5.30    2.30
  12   1   0    6.90    2.30
 -13  -1   0    6.20    3.20
 -13  -1   0    7.80    2.90
  13   1   0   11.80    3.10
  12  -2   0    9.40    2.50
 -12   2   0    3.30    2.80
  11  -2   0   36.60    3.80
 -11   2   0   35.00    3.50
 -11   2   0   34.20    4.30
  10  -2   0    4.30    2.00
  10  -2   0    2.80    2.20
 -10   2   0   -0.20    2.10
 -10   2   0    1.60    1.60
   9  -2   0   30.60    2.60
   9  -2   0   33.30    3.70
   9  -2   0   34.70    3.40
  -9   2   0   27.90    2.90
  -9   2   0   34.20    4.10
   8  -2   0  105.59    4.80
   8  -2   0  108.69    4.10
   8  -2   0  108.69    5.30
  -8   2   0   96.59    4.20
  -8   2   0  110.69    5.50
   7  -2   0   16.60    2.40
   7  -2   0   18.40    2.10
   7  -2   0   20.30    2.50
  -7   2   0   24.60    2.20
  -7   2   0   24.40    2.90
   6  -2   0   22.30    2.30
   6  -2   0   20.70    2.50
   6  -2   0   22.10    1.80
  -6   2   0   18.40    2.40
  -6   2   0   22.40    1.90
   5  -2   0   31.90    2.70
   5  -2   0   30.60    2.00
   5  -2   0   33.20    2.40
  -5   2   0   34.60    3.00
  -5   2   0   31.30    2.00
  -5   2   0   34.60    2.60
   4  -2   0    2.50    1.10
   4  -2   0    2.60    1.00
   4  -2   0    1.30    1.30
   4  -2   0    2.70    1.20
  -4   2   0    1.50    1.10
  -4   2   0    4.00    1.50
  -4   2   0    3.60    1.20
  -4   2   0    2.00    0.90
   3  -2   0   16.00    1.60
   3  -2   0   16.30    1.50
   3  -2   0   18.40    1.50
   3  -2   0   18.30    1.60
   3  -2   0   17.80    1.90
  -3   2   0   18.80    1.50
  -3   2   0   15.30    1.50
  -3   2   0   16.90    1.80
  -3   2   0   11.70    1.40
   2  -2   0   24.10    1.70
   2  -2   0   29.30    1.70
   2  -2   0   25.50    1.50
   2  -2   0   24.80    1.60
   2  -2   0   25.60    1.40
  -2   2   0   24.20    1.60
  -2   2   0   26.60    1.60
  -2   2   0   24.40    1.50
  -2   2   0   28.50    1.90
  -2   2   0   28.50    1.60
   1  -2   0  174.48    4.00
   1  -2   0  170.88    3.60
   1  -2   0  168.08    4.00
   1  -2   0  170.78    4.10
  -1   2   0  163.78    4.00
  -1   2   0  179.58    4.20
  -1   2   0  170.78    3.90
  -1   2   0  166.38    3.60
   0  -2   0  217.88    4.50
   0  -2   0  218.78    4.70
   0  -2   0  222.98    4.60
   0  -2   0  214.68    4.10
   0   2   0  218.58    4.50
   0   2   0  218.08    4.80
   0   2   0  222.48    4.10
  -1  -2   0   86.69    2.30
  -1  -2   0   71.99    1.80
  -1  -2   0   80.69    2.40
  -1  -2   0   80.39    1.80
   1   2   0   77.99    2.50
   1   2   0   82.39    1.80
   1   2   0   82.99    2.20
  -2  -2   0 1417.66   24.40
  -2  -2   0 1402.46   24.10
  -2  -2   0 1421.16   24.00
   2   2   0 1418.76   24.10
   2   2   0 1399.96   24.40
   2   2   0 1412.76   24.40
  -3  -2   0  398.36    7.40
  -3  -2   0  425.46    8.40
  -3  -2   0  426.06    8.60
  -3  -2   0  424.56    7.80
  -3  -2   0  423.16    8.50
   3   2   0  425.76    7.40
   3   2   0  428.26    7.90
   3   2   0  422.26    8.60
   3   2   0  425.66    8.40
  -4  -2   0  164.48    3.80
  -4  -2   0  181.18    4.70
  -4  -2   0  181.88    4.90
  -4  -2   0  179.78    3.80
  -4  -2   0  175.08    4.90
   4   2   0  175.98    3.80
   4   2   0  185.58    4.80
   4   2   0  183.88    4.90
   4   2   0  180.78    3.80
   4   2   0  175.98    4.80
  -5  -2   0  185.08    4.50
  -5  -2   0  208.28    5.70
  -5  -2   0  191.88    4.10
  -5  -2   0  195.08    5.70
   5   2   0  196.08    4.50
   5   2   0  197.88    4.10
   5   2   0  198.98    5.40
  -6  -2   0   41.00    2.80
  -6  -2   0   37.00    2.80
   6   2   0   38.30    1.90
   6   2   0   32.70    2.50
  -7  -2   0   68.89    3.90
  -7  -2   0   70.59    3.80
   7   2   0   69.99    2.80
   7   2   0   76.49    3.70
  -8  -2   0    0.50    1.60
  -8  -2   0    1.00    1.50
   8   2   0    1.90    1.50
   8   2   0    0.00    1.10
  -9  -2   0    7.60    2.40
  -9  -2   0   10.20    2.30
   9   2   0    7.60    2.20
 -10  -2   0   14.00    3.10
 -10  -2   0   13.00    2.60
  10   2   0   13.20    2.50
 -11  -2   0   27.30    3.50
 -11  -2   0   23.10    3.80
  11   2   0   21.20    3.10
 -12  -2   0   27.20    3.80
 -12  -2   0   27.00    4.30
 -13  -2   0   -1.20    2.30
 -13  -2   0    1.60    2.70
  12  -3   0   14.10    3.10
 -12   3   0   13.90    3.60
  11  -3   0   21.30    3.70
  11  -3   0   27.10    3.60
 -11   3   0   28.10    4.20
  10  -3   0   45.30    4.60
  10  -3   0   49.80    4.30
 -10   3   0   60.69    5.30
 -10   3   0   46.50    3.30
   9  -3   0    7.40    2.40
   9  -3   0    5.40    2.20
  -9   3   0    6.20    2.40
  -9   3   0    5.90    1.70
   8  -3   0   -0.80    1.50
   8  -3   0    3.50    2.00
  -8   3   0    5.90    1.50
  -8   3   0    3.70    2.10
   7  -3   0   22.20    2.80
   7  -3   0   28.30    2.80
  -7   3   0   24.30    2.10
  -7   3   0   18.50    2.70
   6  -3   0   12.50    2.10
   6  -3   0   15.00    2.00
  -6   3   0   10.40    2.00
  -6   3   0   13.60    1.40
   5  -3   0   32.30    2.10
   5  -3   0   33.10    2.70
   5  -3   0   28.70    2.70
  -5   3   0   33.40    2.90
  -5   3   0   31.20    1.90
   4  -3   0   12.50    1.60
   4  -3   0   11.40    1.80
   4  -3   0   13.70    1.90
  -4   3   0   12.10    2.00
  -4   3   0   12.50    1.60
  -4   3   0   13.60    1.80
   3  -3   0  585.54   11.70
   3  -3   0  583.04   12.00
   3  -3   0  593.54   11.80
   3  -3   0  605.84   11.70
  -3   3   0  586.74   11.70
  -3   3   0  591.84   11.80
  -3   3   0  611.24   12.60
   2  -3   0   57.19    2.60
   2  -3   0   57.39    2.40
   2  -3   0   54.79    2.10
   2  -3   0   54.39    2.40
   2  -3   0   56.19    2.50
  -2   3   0   52.59    2.30
  -2   3   0   61.29    2.80
  -2   3   0   56.79    2.20
  -2   3   0   53.89    2.50
   1  -3   0   62.39    2.50
   1  -3   0   66.89    1.90
   1  -3   0   65.09    2.40
   1  -3   0   61.99    2.50
  -1   3   0   68.49    2.70
  -1   3   0   62.09    2.30
  -1   3   0   67.59    2.00
  -1   3   0   67.79    2.60
   0  -3   0   40.50    1.40
   0  -3   0   38.00    1.90
   0  -3   0   41.80    1.80
   0  -3   0   38.80    1.70
   0   3   0   39.60    1.80
   0   3   0   38.50    2.00
   0   3   0   40.80    1.40
  -1  -3   0  805.02   14.50
  -1  -3   0  729.03   13.70
  -1  -3   0  787.12   13.80
   1   3   0  779.42   14.50
   1   3   0  789.22   13.80
  -2  -3   0  350.06    7.20
  -2  -3   0  312.47    6.20
  -2  -3   0  351.86    6.60
  -2  -3   0  356.76    7.20
   2   3   0  362.06    7.20
   2   3   0  361.96    6.70
   2   3   0  348.57    7.50
  -3  -3   0   97.49    3.30
  -3  -3   0   98.09    3.00
  -3  -3   0   94.59    2.90
   3   3   0  104.29    3.40
   3   3   0   97.79    2.90
   3   3   0  100.59    3.30
  -4  -3   0   16.50    1.70
  -4  -3   0   14.40    1.60
  -4  -3   0   15.10    1.80
  -4  -3   0   17.10    1.40
   4   3   0   17.90    1.90
   4   3   0   14.40    1.50
  -5  -3   0   64.59    3.10
  -5  -3   0   61.19    3.20
  -5  -3   0   59.69    2.20
   5   3   0   62.39    1.80
  -6  -3   0  177.58    5.60
  -6  -3   0  169.38    4.00
  -6  -3   0  183.38    5.80
   6   3   0  174.48    4.00
  -7  -3   0  384.86    9.80
  -7  -3   0  392.36    9.90
   7   3   0  376.96    7.90
  -8  -3   0   67.19    4.20
  -8  -3   0   72.89    4.20
   8   3   0   63.69    2.70
  -9  -3   0   65.29    4.60
  -9  -3   0   68.59    4.60
 -10  -3   0   10.90    2.70
 -10  -3   0    7.70    2.50
 -11  -3   0   -2.40    2.10
 -11  -3   0    6.00    2.40
 -12  -3   0   16.30    3.70
 -12  -3   0   21.20    3.70
 -13  -3   0    8.20    3.10
 -13  -3   0    4.00    2.60
  11  -4   0   14.90    3.10
  11  -4   0   14.20    3.20
 -11   4   0   20.10    3.70
  10  -4   0   12.30    2.80
  10  -4   0   19.40    3.50
 -10   4   0    9.80    2.90
   9  -4   0   72.49    4.60
   9  -4   0   68.39    5.00
  -9   4   0   66.49    3.30
  -9   4   0   72.59    5.20
   8  -4   0   18.90    2.80
   8  -4   0   10.50    2.50
  -8   4   0   12.50    1.70
  -8   4   0   15.30    2.90
   7  -4   0   27.40    3.10
   7  -4   0   26.30    3.20
  -7   4   0   23.70    3.00
   6  -4   0    7.50    1.80
   6  -4   0    5.80    1.90
  -6   4   0    8.20    1.90
   5  -4   0    2.30    1.40
   5  -4   0   -0.20    1.20
  -5   4   0   -0.70    1.10
   4  -4   0  125.89    4.40
   4  -4   0  131.69    4.70
  -4   4   0  126.69    4.40
   3  -4   0  188.58    5.30
   3  -4   0  189.68    5.50
   3  -4   0  179.38    5.20
   3  -4   0  183.58    4.90
  -3   4   0  181.68    5.00
  -3   4   0  185.48    5.40
   2  -4   0  358.76    8.10
   2  -4   0  362.56    7.30
   2  -4   0  350.96    8.10
   2  -4   0  345.37    8.00
  -2   4   0  351.36    7.30
  -2   4   0  349.47    8.20
   1  -4   0   84.69    3.20
   1  -4   0   80.99    2.30
   1  -4   0   87.19    3.20
   1  -4   0   80.19    3.10
  -1   4   0   88.69    3.00
  -1   4   0   85.19    3.40
  -1   4   0   85.49    2.40
   0  -4   0   79.39    2.80
   0  -4   0   83.19    3.10
   0  -4   0   80.79    2.90
   0   4   0   76.19    3.20
   0   4   0   83.69    2.30
  -1  -4   0   78.09    2.50
  -1  -4   0   75.39    2.50
  -1  -4   0   79.19    3.10
   1   4   0   80.59    3.20
   1   4   0   86.19    2.60
  -2  -4   0  383.76    7.20
  -2  -4   0  403.76    8.70
  -2  -4   0  399.56    8.50
  -2  -4   0  366.76    7.30
  -2  -4   0  388.26    8.10
   2   4   0  392.26    8.10
   2   4   0  393.16    8.70
   2   4   0  392.06    7.20
  -3  -4   0  225.08    5.00
  -3  -4   0  217.08    5.70
  -3  -4   0  218.68    5.50
   3   4   0  217.98    4.90
   3   4   0  219.98    6.00
   3   4   0  214.78    5.60
  -4  -4   0  380.66    8.80
  -4  -4   0  390.46    8.20
  -4  -4   0  364.46    8.00
   4   4   0  389.16    8.10
   4   4   0  376.86    8.70
  -5  -4   0  105.39    4.20
  -5  -4   0  103.59    3.20
  -5  -4   0  102.89    3.80
   5   4   0  102.39    4.00
  -6  -4   0   20.90    2.40
  -6  -4   0   23.40    2.30
  -6  -4   0   20.50    1.60
   6   4   0   25.90    2.60
  -7  -4   0   61.49    3.70
  -7  -4   0   57.29    2.20
  -7  -4   0   62.09    3.80
   7   4   0   54.49    1.80
   7   4   0   64.19    3.50
  -8  -4   0    0.50    1.40
  -8  -4   0   -1.40    1.60
   8   4   0    2.30    1.60
  -9  -4   0   46.90    4.20
  -9  -4   0   50.29    4.40
   9   4   0   46.90    3.70
 -10  -4   0    1.80    2.00
 -10  -4   0    0.00    2.10
  10   4   0   -0.20    1.60
 -11  -4   0    2.70    2.50
 -11  -4   0    2.60    2.30
 -12  -4   0    2.60    2.30
 -12  -4   0   -1.30    2.40
  11  -5   0    2.50    2.50
  11  -5   0    1.10    2.30
 -11   5   0   -4.10    2.10
  10  -5   0    9.50    2.80
  10  -5   0    8.00    2.70
 -10   5   0   12.00    3.00
   9  -5   0   38.90    4.30
   9  -5   0   40.60    4.10
  -9   5   0   42.20    4.20
   8  -5   0    2.60    2.00
   8  -5   0    1.30    1.70
  -8   5   0    3.00    2.10
   7  -5   0    5.50    2.20
   7  -5   0    7.70    2.10
  -7   5   0   10.70    2.40
   6  -5   0   25.30    3.00
   6  -5   0   17.90    2.60
  -6   5   0   23.20    2.80
   5  -5   0  159.58    5.60
   5  -5   0  167.58    6.00
  -5   5   0  168.08    5.60
   4  -5   0   25.30    2.60
   4  -5   0   26.80    2.70
  -4   5   0   26.60    2.40
  -4   5   0   27.20    2.70
   3  -5   0    0.80    1.20
   3  -5   0    3.90    1.30
   3  -5   0    0.90    0.80
  -3   5   0    1.40    1.10
  -3   5   0    2.60    1.50
   2  -5   0  167.58    5.20
   2  -5   0  168.88    4.30
  -2   5   0  169.68    5.40
  -2   5   0  171.68    4.30
   1  -5   0   34.70    1.50
   1  -5   0   35.10    2.70
  -1   5   0   38.60    2.90
   0  -5   0   10.80    1.60
   0  -5   0   10.60    1.50
   0   5   0    9.60    1.90
  -1  -5   0  202.38    5.60
  -1  -5   0  211.28    4.90
  -1  -5   0  207.88    5.20
   1   5   0  215.18    5.00
   1   5   0  210.98    6.10
  -2  -5   0    2.20    1.40
  -2  -5   0    0.50    0.80
  -2  -5   0    0.80    0.90
   2   5   0    2.80    1.60
   2   5   0    3.30    1.00
  -3  -5   0  327.67    6.60
  -3  -5   0  342.97    8.10
  -3  -5   0  350.06    7.00
  -3  -5   0  350.06    8.00
   3   5   0  344.67    8.50
   3   5   0  347.27    6.90
  -4  -5   0    3.80    1.20
  -4  -5   0    1.00    1.20
  -4  -5   0    2.50    0.90
   4   5   0    1.20    0.80
   4   5   0    2.40    1.50
  -5  -5   0   32.20    2.10
  -5  -5   0   30.30    2.30
  -5  -5   0   23.90    2.50
   5   5   0   29.80    2.10
   5   5   0   35.50    2.90
  -6  -5   0   11.90    1.50
  -6  -5   0    8.60    1.90
  -6  -5   0   11.40    1.80
   6   5   0    8.30    1.90
  -7  -5   0    3.40    1.70
  -7  -5   0    3.80    1.10
  -7  -5   0    5.10    1.60
   7   5   0    5.50    1.80
  -8  -5   0   31.40    3.20
  -8  -5   0   36.50    3.70
   8   5   0   36.20    3.50
  -9  -5   0    5.80    2.20
  -9  -5   0    4.10    2.20
   9   5   0   10.40    2.30
 -10  -5   0   28.20    3.70
 -10  -5   0   33.90    4.00
  10   5   0   25.10    3.10
 -11  -5   0   -1.30    2.10
 -11  -5   0   -2.70    1.90
 -12  -5   0   -1.80    2.20
 -12  -5   0   -2.00    2.20
  10  -6   0    0.50    2.30
  10  -6   0    5.90    2.50
 -10   6   0   -1.50    1.90
   9  -6   0   17.10    3.00
   9  -6   0   14.80    3.20
  -9   6   0   13.50    3.00
   8  -6   0    0.60    2.00
   8  -6   0    0.30    1.90
  -8   6   0    3.80    2.20
   7  -6   0   46.00    4.10
   7  -6   0   35.80    3.90
  -7   6   0   47.90    4.10
   6  -6   0   53.49    4.40
   6  -6   0   50.79    3.70
  -6   6   0   45.40    3.70
   5  -6   0   19.90    2.70
   5  -6   0   22.90    2.80
  -5   6   0   21.70    2.50
   4  -6   0   32.50    3.10
   4  -6   0   26.40    2.90
  -4   6   0   34.90    3.30
  -4   6   0   28.60    2.50
   3  -6   0   -0.50    1.20
   3  -6   0    2.00    1.50
   3  -6   0    1.30    0.80
  -3   6   0    2.20    1.10
  -3   6   0    0.00    1.40
   2  -6   0  225.48    6.60
   2  -6   0  220.38    5.20
  -2   6   0  234.08    6.90
   1  -6   0   10.60    1.70
  -1   6   0    7.40    1.80
   0  -6   0  163.58    5.10
   0   6   0  156.28    5.50
  -1  -6   0    7.60    1.20
  -1  -6   0    3.50    1.10
  -1  -6   0    6.70    1.30
   1   6   0    7.90    1.80
   1   6   0    4.70    1.00
  -2  -6   0   80.59    3.20
  -2  -6   0   80.29    2.90
   2   6   0   89.69    4.20
   2   6   0   92.79    3.30
  -3  -6   0   65.59    2.10
  -3  -6   0   68.89    3.20
  -3  -6   0   61.99    2.30
   3   6   0   68.19    3.80
  -4  -6   0    4.60    1.40
  -4  -6   0    5.70    1.10
   4   6   0    3.50    1.60
   4   6   0    4.00    0.90
  -5  -6   0   20.90    2.00
  -5  -6   0   19.00    2.30
   5   6   0   15.80    1.60
   5   6   0   14.40    2.50
  -6  -6   0    7.00    1.60
  -6  -6   0   10.30    2.10
   6   6   0    5.30    2.00
  -7  -6   0    5.40    1.90
  -7  -6   0    7.20    1.80
   7   6   0    0.70    1.90
  -8  -6   0   -0.60    1.50
  -8  -6   0    0.50    1.90
   8   6   0    2.80    1.90
  -9  -6   0   11.70    2.70
  -9  -6   0    5.80    2.20
   9   6   0    9.30    2.50
 -10  -6   0    6.40    2.40
 -10  -6   0    1.00    1.90
  10   6   0    4.60    2.20
 -11  -6   0   10.10    2.80
 -11  -6   0   12.20    3.10
  11   6   0    6.20    3.40
 -12  -6   0    3.50    2.70
 -12  -6   0   -0.90    2.40
  10  -7   0    1.10    2.20
  10  -7   0    2.00    2.50
 -10   7   0    3.10    2.40
   9  -7   0   -1.90    2.00
   9  -7   0    1.80    2.10
  -9   7   0   -3.90    1.80
   8  -7   0   -1.20    1.90
   8  -7   0   -0.10    2.10
  -8   7   0    3.50    2.00
   7  -7   0   13.80    2.90
   7  -7   0   14.40    2.90
  -7   7   0   20.40    3.00
   6  -7   0   10.80    2.60
   6  -7   0   14.10    2.60
  -6   7   0   12.00    2.20
   5  -7   0   13.10    2.60
   5  -7   0   10.10    2.20
  -5   7   0   11.80    2.20
   4  -7   0    7.60    2.10
   4  -7   0   10.70    2.30
  -4   7   0   10.20    1.80
  -4   7   0    6.10    2.20
   3  -7   0   19.60    1.90
   3  -7   0   26.60    2.90
   3  -7   0   15.80    2.40
  -3   7   0   22.20    2.90
  -3   7   0   23.80    2.00
   2  -7   0   13.80    2.20
   2  -7   0    9.20    1.10
  -2   7   0    9.80    2.20
   1  -7   0   46.80    3.10
  -1   7   0   41.50    3.70
   0  -7   0  190.58    6.10
   0   7   0  197.88    6.70
  -1  -7   0    5.30    1.50
  -1  -7   0    7.80    1.30
   1   7   0    7.40    1.90
   1   7   0    7.30    1.20
  -2  -7   0   51.29    2.70
  -2  -7   0   48.80    2.50
  -2  -7   0   49.00    3.00
   2   7   0   48.70    3.60
  -3  -7   0   86.69    3.00
  -3  -7   0   95.09    3.90
   3   7   0   98.99    4.70
  -4  -7   0   40.00    3.00
  -4  -7   0   38.70    1.70
  -4  -7   0   43.40    2.00
   4   7   0   42.60    3.80
  -5  -7   0  223.78    7.10
  -5  -7   0  218.48    5.70
   5   7   0  231.48    7.70
   5   7   0  224.38    5.70
  -6  -7   0   13.20    2.50
  -6  -7   0    8.90    1.70
   6   7   0    8.70    2.40
  -7  -7   0    5.60    2.10
  -7  -7   0    2.40    1.40
   7   7   0    0.50    1.90
  -8  -7   0    3.10    2.10
  -8  -7   0   -1.10    1.50
   8   7   0    2.30    2.10
  -9  -7   0    2.20    2.10
  -9  -7   0    0.70    1.70
   9   7   0    2.80    2.30
 -10  -7   0    4.40    2.20
 -10  -7   0   -0.90    2.00
  10   7   0    1.20    2.30
 -11  -7   0   19.10    3.60
 -11  -7   0   14.90    3.10
  11   7   0   14.70    3.60
 -12  -7   0    2.50    2.60
 -12  -7   0   -0.40    2.40
   9  -8   0   17.00    3.40
   9  -8   0   13.20    3.40
  -9   8   0    6.00    2.50
   8  -8   0   -4.60    1.60
   8  -8   0    0.50    1.90
  -8   8   0   -1.20    1.80
   7  -8   0   -0.80    1.80
   7  -8   0    0.50    1.80
  -7   8   0   -0.80    1.60
   6  -8   0   44.00    4.20
   6  -8   0   41.20    4.50
  -6   8   0   38.20    3.50
   5  -8   0   31.30    3.70
   5  -8   0   32.10    3.70
  -5   8   0   30.60    2.90
   4  -8   0   22.00    3.10
   4  -8   0   26.00    3.10
  -4   8   0   22.70    3.30
   3  -8   0   -0.50    1.50
   3  -8   0    1.00    1.70
  -3   8   0   -1.00    1.90
   2  -8   0    3.30    1.70
  -2   8   0    5.10    2.20
   1  -8   0   -1.30    1.20
  -1   8   0    3.80    2.00
   0  -8   0    9.80    1.90
   0   8   0    8.10    2.30
  -1  -8   0   13.30    1.70
  -1  -8   0   13.50    2.10
   1   8   0   15.80    1.60
   1   8   0   13.80    2.60
  -2  -8   0    5.70    1.50
  -2  -8   0    6.60    1.60
   2   8   0   10.40    2.40
  -3  -8   0    1.20    1.40
  -3  -8   0    3.90    1.40
  -3  -8   0    2.50    1.10
   3   8   0    2.50    2.00
  -4  -8   0  133.89    3.70
  -4  -8   0  136.09    5.20
   4   8   0  126.19    6.00
  -5  -8   0    8.20    2.00
  -5  -8   0   12.50    1.50
   5   8   0   17.30    3.00
  -6  -8   0    1.20    1.70
  -6  -8   0    1.30    1.20
   6   8   0    1.20    2.20
  -7  -8   0   12.00    2.00
  -7  -8   0   16.80    2.80
   7   8   0   16.60    3.20
  -8  -8   0    1.30    1.60
  -8  -8   0    2.50    2.10
   8   8   0   -0.20    2.30
  -9  -8   0    2.30    2.30
  -9  -8   0    3.30    2.00
   9   8   0    1.50    2.40
 -10  -8   0   12.10    3.20
 -10  -8   0    5.00    2.30
  10   8   0    7.80    2.90
 -11  -8   0   -1.10    2.70
 -11  -8   0    4.10    2.40
  11   8   0    2.00    2.90
   8  -9   0   13.10    3.00
   8  -9   0   11.90    3.30
   7  -9   0   -0.70    1.80
   7  -9   0   -0.10    2.00
   6  -9   0    1.50    2.30
   6  -9   0    4.00    2.20
   5  -9   0   18.30    3.40
   5  -9   0   14.40    2.90
   4  -9   0    8.50    2.50
   4  -9   0   11.10    2.50
  -4   9   0    6.60    2.70
   3  -9   0   14.60    2.70
   3  -9   0    9.50    2.30
  -3   9   0   12.80    3.10
   2  -9   0   11.10    2.50
  -2   9   0   13.60    3.00
   1  -9   0   52.59    3.90
  -1   9   0   56.49    4.60
   0  -9   0   26.20    3.10
   0   9   0   35.30    4.20
  -1  -9   0   47.40    2.70
  -1  -9   0   51.59    4.20
   1   9   0   43.80    4.30
  -2  -9   0   10.90    1.80
  -2  -9   0    8.60    2.00
   2   9   0    7.90    2.70
  -3  -9   0   13.30    2.10
  -3  -9   0   12.40    2.30
   3   9   0   13.30    2.90
  -4  -9   0   -0.10    1.60
   4   9   0    1.00    2.30
  -5  -9   0   48.80    3.90
   5   9   0   45.80    4.70
  -6  -9   0   -1.50    1.70
   6   9   0    1.60    2.40
  -7  -9   0   51.09    4.50
   7   9   0   62.79    5.60
  -8  -9   0    0.00    2.10
   8   9   0   -2.90    2.10
  -9  -9   0    4.20    2.60
   9   9   0   -1.60    2.30
 -10  -9   0    0.40    2.50
  10   9   0    3.60    2.90
   7 -10   0    3.80    2.60
   7 -10   0    0.00    2.10
   6 -10   0   -0.40    1.90
   6 -10   0    2.00    2.30
   5 -10   0   33.60    4.00
   5 -10   0   25.10    3.80
   4 -10   0   37.50    4.00
   4 -10   0   35.80    4.10
  -4  10   0   42.30    4.60
   3 -10   0   17.00    3.00
   3 -10   0   18.90    3.10
  -3  10   0   21.60    3.70
   2 -10   0   38.30    4.20
   2 -10   0   42.40    4.30
  -2  10   0   32.90    4.20
   1 -10   0    0.00    1.60
  -1  10   0    1.70    2.30
   0 -10   0   81.39    4.80
   0  10   0   88.49    5.70
  -1 -10   0    2.50    1.70
  -1 -10   0    2.30    1.30
   1  10   0    3.80    2.60
  -2 -10   0   17.90    2.70
  -2 -10   0   21.00    2.30
   2  10   0   18.40    3.40
  -3 -10   0    4.30    1.60
  -3 -10   0    2.20    1.50
   3  10   0    2.80    2.30
  -4 -10   0    1.30    1.70
  -4 -10   0    0.40    1.60
   4  10   0    3.00    2.40
  -5 -10   0    0.90    1.80
   5  10   0    0.10    2.60
  -6 -10   0    2.20    1.80
   6  10   0    3.10    2.80
  -7 -10   0   10.40    2.80
   7  10   0   25.70    4.10
  -8 -10   0    0.20    2.10
   8  10   0   -1.00    2.40
  -9 -10   0   -2.00    2.00
   9  10   0   -2.00    2.40
 -10 -10   0   -0.40    2.60
  10  10   0    3.90    3.20
   6 -11   0   -2.90    1.90
   6 -11   0    3.40    2.40
   5 -11   0   -3.10    1.90
   5 -11   0    1.20    2.10
   4 -11   0    1.80    2.10
   4 -11   0   -0.20    1.90
  -4  11   0    2.70    2.80
   3 -11   0    2.80    2.10
   3 -11   0    3.80    2.30
  -3  11   0    5.10    2.80
   2 -11   0    3.30    2.20
   2 -11   0    3.70    2.20
  -2  11   0    3.40    2.80
   1 -11   0    3.50    2.10
  -1  11   0   11.80    3.50
   0 -11   0    9.00    2.60
   0  11   0    6.00    2.80
  -1 -11   0   -2.30    1.50
   1  11   0   -0.60    2.30
  -2 -11   0   21.90    2.40
  -2 -11   0   20.30    3.10
   2  11   0   22.30    3.90
  -3 -11   0    7.40    2.00
  -3 -11   0    7.00    2.20
   3  11   0    5.00    2.90
  -4 -11   0    1.50    1.80
  -4 -11   0   -0.60    1.60
   4  11   0   -2.20    2.10
  -5 -11   0    2.90    2.00
  -5 -11   0    2.80    2.00
   5  11   0    4.40    2.70
  -6 -11   0   -2.20    1.80
   6  11   0   -0.80    2.60
  -7 -11   0   15.10    3.10
   7  11   0   17.80    3.90
  -8 -11   0    1.70    2.30
   8  11   0   -4.60    2.70
  -9 -11   0   34.30    4.40
   9  11   0   23.20    4.30
   4 -12   0    5.50    2.70
   4 -12   0    8.20    2.80
  -4  12   0    6.20    3.20
   3 -12   0   17.00    3.20
   3 -12   0   11.80    3.20
  -3  12   0   13.70    5.20
   2 -12   0    3.20    2.30
   2 -12   0   -0.30    2.10
  -2  12   0    5.90    3.00
   1 -12   0   -0.10    2.10
  -1  12   0    2.70    2.90
   0 -12   0   16.90    3.20
   0  12   0   22.60    4.00
  -1 -12   0   21.50    3.50
   1  12   0   22.70    4.20
  -2 -12   0    4.30    2.30
   2  12   0   -1.50    2.50
  -3 -12   0   -0.40    1.80
   3  12   0   -0.60    2.50
  -4 -12   0    1.60    2.00
  -4 -12   0   -0.70    2.00
   4  12   0    4.50    3.10
  -5 -12   0    5.30    2.20
  -5 -12   0    3.00    2.20
   5  12   0    9.60    3.30
  -6 -12   0    2.90    2.30
  -6 -12   0    3.60    2.40
   6  12   0    3.00    2.80
  -7 -12   0   -0.60    2.30
   7  12   0    3.20    3.00
   2 -13   0    4.20    2.50
  -2  13   0    6.80    3.40
   1 -13   0    6.60    2.70
   1 -13   0    4.10    2.50
  -1  13   0    3.00    2.90
   0 -13   0    1.70    2.10
   0  13   0   -5.30    2.80
  -1 -13   0   11.50    3.10
   1  13   0   12.10    4.10
  -2 -13   0    8.30    2.70
   2  13   0    6.50    3.30
  -3 -13   0    2.10    2.30
   3  13   0   -2.10    2.70
  -4 -13   0    9.70    2.80
   4  13   0   12.80    3.70
  -5 -13   0    1.80    2.40
   5  13   0    0.50    3.10
   3  13  -1   13.20    3.80
  -3 -13   1   13.50    3.20
   2  13  -1   -2.10    2.60
  -2 -13   1   -1.40    2.00
   1  13  -1    3.60    3.50
  -1 -13   1    4.70    2.80
   0  13  -1   -0.80    2.70
   0 -13   1    2.10    2.30
   6  12  -1   19.60    4.50
  -6 -12   1    9.10    2.90
  -6 -12   1   19.40    3.50
   5  12  -1    9.40    3.40
  -5 -12   1    8.20    2.60
  -5 -12   1   10.80    2.70
   4  12  -1    0.60    2.90
  -4 -12   1   -1.60    1.90
   3  12  -1   -2.30    2.40
  -3 -12   1   -0.70    1.90
   2  12  -1    3.10    2.80
  -2 -12   1    5.20    2.60
   1  12  -1   52.59    5.80
  -1 -12   1   48.10    4.80
   0  12  -1    9.90    3.40
   0 -12   1    9.70    2.90
  -1  12  -1    7.50    3.20
   1 -12   1    3.10    2.40
   1 -12   1    4.00    2.30
  -2  12  -1    2.10    3.00
   2 -12   1    3.30    2.50
   2 -12   1    0.90    2.10
  -3  12  -1   -0.10    2.70
   3 -12   1   -4.30    1.90
   3 -12   1    4.10    2.30
   8  11  -1   14.20    4.00
  -8 -11   1    5.30    2.80
   7  11  -1    4.60    3.10
  -7 -11   1    8.90    2.90
   6  11  -1   15.80    3.90
  -6 -11   1    9.60    2.60
   5  11  -1    9.80    3.30
  -5 -11   1    5.40    2.20
  -5 -11   1    7.80    2.40
   4  11  -1    2.20    2.80
  -4 -11   1    1.70    1.80
  -4 -11   1    1.40    1.80
   3  11  -1    3.20    2.70
  -3 -11   1    1.30    1.70
  -3 -11   1    0.30    1.80
   2  11  -1    4.80    2.90
  -2 -11   1   -0.10    1.70
   1  11  -1    7.80    3.30
  -1 -11   1   11.80    2.80
   0  11  -1    4.70    3.10
   0 -11   1    9.80    2.70
  -1  11  -1    4.00    2.90
   1 -11   1   -2.60    1.80
  -2  11  -1    8.60    3.20
   2 -11   1    6.00    2.40
   2 -11   1    6.40    2.50
  -3  11  -1   12.70    3.60
   3 -11   1    3.40    2.40
   3 -11   1    6.60    2.60
  -4  11  -1    6.00    3.10
   4 -11   1   10.30    2.90
   4 -11   1    8.40    2.90
   5 -11   1    3.40    2.60
   5 -11   1   -0.50    2.10
   9  10  -1   -0.20    2.80
  -9 -10   1   -1.60    2.20
   8  10  -1    1.70    2.80
  -8 -10   1    2.60    2.30
   7  10  -1    8.80    3.20
  -7 -10   1    2.70    2.40
   6  10  -1    5.80    3.00
  -6 -10   1    2.60    2.10
   5  10  -1    4.60    2.80
  -5 -10   1    3.50    2.00
   4  10  -1    8.50    3.00
  -4 -10   1   10.00    2.20
  -4 -10   1    9.70    2.50
   3  10  -1    8.20    3.00
  -3 -10   1    6.40    1.90
  -3 -10   1    5.30    2.10
   2  10  -1    9.90    2.90
  -2 -10   1   13.40    2.00
  -2 -10   1   11.70    2.50
   1  10  -1    0.30    2.30
  -1 -10   1   -1.00    1.60
   0  10  -1   21.50    3.80
   0 -10   1   17.70    2.90
  -1  10  -1    6.20    2.80
   1 -10   1   10.10    2.50
  -2  10  -1    8.10    2.90
   2 -10   1   14.60    2.90
   2 -10   1   14.30    3.00
  -3  10  -1    8.50    3.00
   3 -10   1    8.90    2.60
   3 -10   1    9.40    2.70
  -4  10  -1   21.60    3.80
   4 -10   1   25.40    3.70
   4 -10   1   24.00    3.70
   5 -10   1    3.00    2.40
   5 -10   1    6.20    2.70
   6 -10   1    0.90    2.50
   6 -10   1   10.80    3.00
   7 -10   1    5.30    2.30
   7 -10   1    0.00    2.30
  10   9  -1    5.50    3.30
 -10  -9   1    3.80    2.80
   9   9  -1    4.10    2.80
  -9  -9   1    4.80    2.70
   8   9  -1    6.90    3.10
  -8  -9   1    0.40    2.20
   7   9  -1    2.80    2.70
  -7  -9   1    3.70    2.10
   6   9  -1    4.40    2.70
  -6  -9   1    5.30    2.20
   5   9  -1   -2.00    2.10
  -5  -9   1    1.80    1.80
   4   9  -1   50.59    4.90
  -4  -9   1   59.59    4.00
   3   9  -1   15.50    3.40
  -3  -9   1   17.30    2.30
  -3  -9   1   11.70    2.40
   2   9  -1   11.00    2.80
  -2  -9   1    6.50    2.00
  -2  -9   1   10.40    1.90
   1   9  -1   14.10    3.00
  -1  -9   1   14.30    1.80
  -1  -9   1   11.20    2.30
   0   9  -1   59.29    4.80
   0  -9   1   62.59    4.20
  -1   9  -1  350.26   11.00
   1  -9   1  357.86   10.30
  -2   9  -1   30.40    4.00
   2  -9   1   22.40    3.20
   2  -9   1   27.50    3.60
  -3   9  -1   22.40    3.70
   3  -9   1   25.50    3.50
   3  -9   1   28.40    3.60
  -4   9  -1   10.80    3.10
   4  -9   1    6.40    2.30
   4  -9   1    8.10    2.50
   5  -9   1    0.50    1.80
   5  -9   1    2.00    2.20
   6  -9   1   31.90    4.10
   6  -9   1   31.00    4.00
   7  -9   1   -3.60    1.70
   7  -9   1    0.00    2.20
   8  -9   1    1.70    2.30
   8  -9   1    9.00    2.80
 -11  -8   1    0.60    2.60
 -11  -8   1   -2.70    3.20
  10   8  -1   28.90    4.20
 -10  -8   1   31.60    4.40
 -10  -8   1   32.70    3.90
   9   8  -1    9.50    2.90
  -9  -8   1    2.40    1.90
  -9  -8   1    4.80    2.50
   8   8  -1    4.20    2.60
  -8  -8   1    2.70    2.10
  -8  -8   1    3.00    1.60
   7   8  -1    7.20    2.80
  -7  -8   1   10.40    1.90
  -7  -8   1    9.20    2.50
   6   8  -1   43.50    4.40
  -6  -8   1   39.50    3.70
  -6  -8   1   41.30    2.90
   5   8  -1   53.19    4.80
  -5  -8   1   50.49    2.70
  -5  -8   1   50.89    3.90
   4   8  -1   23.90    3.30
  -4  -8   1   24.30    2.70
   3   8  -1   20.90    3.20
  -3  -8   1   24.80    2.60
  -3  -8   1   22.90    2.60
  -3  -8   1   22.80    2.20
   2   8  -1    6.30    2.20
  -2  -8   1    7.60    1.50
  -2  -8   1    7.40    1.70
   1   8  -1   19.00    3.00
  -1  -8   1   18.80    1.80
  -1  -8   1   17.70    2.40
   0   8  -1    6.00    2.30
   0  -8   1    5.00    1.70
  -1   8  -1   87.19    5.10
   1  -8   1   85.39    4.50
  -2   8  -1   20.60    3.20
   2  -8   1   19.90    2.80
   2  -8   1   20.20    2.90
  -3   8  -1   59.89    5.10
   3  -8   1   55.89    4.10
   3  -8   1   55.59    4.40
  -4   8  -1    0.20    2.20
   4  -8   1    4.90    2.10
   4  -8   1    2.60    2.00
   5  -8   1    5.50    2.30
   5  -8   1    7.00    2.20
   6  -8   1   22.40    3.60
   6  -8   1   29.60    3.80
   7  -8   1    2.20    2.30
   7  -8   1    7.70    2.50
  -8   8  -1    3.10    2.00
   8  -8   1    1.80    2.40
   8  -8   1   -1.40    1.90
  -9   8  -1    3.20    2.20
   9  -8   1    1.00    2.60
   9  -8   1    1.00    2.50
 -11  -7   1   14.90    3.50
 -11  -7   1   16.00    3.40
  10   7  -1   52.69    4.80
 -10  -7   1   61.09    4.70
 -10  -7   1   63.39    5.50
   9   7  -1   -0.30    1.90
  -9  -7   1    0.90    2.20
  -9  -7   1    3.40    1.90
   8   7  -1    4.30    2.10
  -8  -7   1    0.50    1.80
  -8  -7   1    1.00    1.50
   7   7  -1   14.10    2.80
  -7  -7   1   14.10    2.20
  -7  -7   1   11.80    2.60
   6   7  -1    7.30    2.30
  -6  -7   1    3.10    1.40
  -6  -7   1    4.20    1.90
   5   7  -1   24.10    3.30
  -5  -7   1   23.60    2.80
  -5  -7   1   24.80    2.20
   4   7  -1    1.70    2.00
  -4  -7   1    0.00    0.90
  -4  -7   1    0.30    0.70
  -4  -7   1    1.60    1.50
   3   7  -1   43.90    3.90
  -3  -7   1   51.69    2.40
  -3  -7   1   47.50    3.10
   2   7  -1   -0.40    1.60
  -2  -7   1    4.20    1.30
  -2  -7   1    1.90    1.30
  -2  -7   1    2.90    1.20
   1   7  -1    2.80    1.90
  -1  -7   1    4.40    1.40
  -1  -7   1    2.10    1.00
   0   7  -1    9.20    2.20
   0  -7   1    7.40    1.70
  -1   7  -1   56.19    4.00
   1  -7   1   56.89    3.50
  -2   7  -1   28.30    3.30
   2  -7   1   31.10    3.30
   2  -7   1   30.50    3.10
   2  -7   1   28.90    1.80
  -3   7  -1   26.50    3.30
   3  -7   1   33.60    3.40
   3  -7   1   31.20    3.30
  -4   7  -1    7.40    2.50
   4  -7   1   11.20    2.40
   4  -7   1    5.20    2.00
   5  -7   1   16.80    2.90
   5  -7   1   13.80    2.70
  -6   7  -1   23.90    2.90
   6  -7   1   20.40    3.20
   6  -7   1   15.30    2.90
  -7   7  -1   17.60    2.90
   7  -7   1   17.50    3.00
   7  -7   1   19.90    3.40
  -8   7  -1    2.90    2.00
   8  -7   1   -1.10    2.00
   8  -7   1   -0.40    1.90
  -9   7  -1    5.40    2.40
   9  -7   1    2.70    2.30
   9  -7   1   -0.50    1.90
 -10   7  -1   10.90    3.00
  10  -7   1    9.30    3.00
  10  -7   1   10.00    3.00
 -12  -6   1    0.90    2.60
 -12  -6   1   -3.10    2.30
 -11  -6   1   10.40    2.90
 -11  -6   1   14.50    3.20
  10   6  -1   39.80    4.00
 -10  -6   1   35.20    3.90
 -10  -6   1   46.60    4.60
   9   6  -1    5.10    2.20
  -9  -6   1    2.20    2.20
  -9  -6   1    5.00    2.20
   8   6  -1    5.40    2.20
  -8  -6   1    3.80    2.30
  -8  -6   1    4.20    1.90
   7   6  -1   93.39    4.90
  -7  -6   1   93.59    5.10
  -7  -6   1   90.89    4.50
   6   6  -1   11.30    2.30
  -6  -6   1    4.50    1.90
  -6  -6   1    4.50    1.50
   5   6  -1   13.80    2.40
  -5  -6   1   10.50    1.90
  -5  -6   1   13.70    1.70
   4   6  -1   44.40    3.40
  -4  -6   1   41.90    2.30
  -4  -6   1   32.70    2.90
  -4  -6   1   34.60    1.60
   3   6  -1   77.69    4.20
  -3  -6   1   71.59    2.60
  -3  -6   1   71.69    2.60
  -3  -6   1   72.79    3.40
   2   6  -1    0.70    1.40
  -2  -6   1    2.30    1.10
  -2  -6   1    2.60    1.00
   1   6  -1  203.38    6.60
   1   6  -1  200.38    5.10
  -1  -6   1  199.78    5.70
  -1  -6   1  212.58    5.20
  -1  -6   1  215.68    6.10
   0   6  -1    9.40    2.10
   0  -6   1    7.20    1.50
  -1   6  -1    3.60    1.80
   1  -6   1    7.40    0.90
   1  -6   1    5.30    1.50
  -2   6  -1  193.58    6.50
   2  -6   1  188.28    4.80
   2  -6   1  188.98    6.00
   2  -6   1  189.68    6.20
  -3   6  -1    8.00    2.10
   3  -6   1    8.00    1.30
   3  -6   1   11.20    2.00
   3  -6   1    7.30    1.90
  -4   6  -1   54.49    3.10
  -4   6  -1   55.19    3.90
   4  -6   1   56.89    3.70
   4  -6   1   53.19    3.70
  -5   6  -1   17.10    2.30
   5  -6   1   20.80    2.80
   5  -6   1   16.50    2.70
  -6   6  -1   14.60    2.40
   6  -6   1   13.80    2.70
   6  -6   1   13.30    2.60
  -7   6  -1   30.20    3.40
   7  -6   1   29.60    3.50
   7  -6   1   34.00    3.70
  -8   6  -1   43.80    4.20
   8  -6   1   46.70    4.40
   8  -6   1   40.80    4.40
  -9   6  -1   14.10    3.10
   9  -6   1   11.50    3.00
   9  -6   1   12.60    2.90
 -10   6  -1   -5.10    1.70
  10  -6   1    4.60    2.70
  10  -6   1    3.00    2.60
 -12  -5   1    1.20    2.50
 -12  -5   1    1.20    2.50
 -11  -5   1    3.90    2.40
 -11  -5   1    1.90    2.40
  10   5  -1    5.80    2.10
 -10  -5   1    6.00    2.30
 -10  -5   1    6.20    2.50
   9   5  -1    1.70    1.90
  -9  -5   1   -2.20    1.60
  -9  -5   1   -0.80    1.80
   8   5  -1   28.60    3.20
  -8  -5   1   30.80    3.30
  -8  -5   1   31.00    3.60
   7   5  -1    6.60    1.90
  -7  -5   1    2.90    1.10
  -7  -5   1    2.50    1.70
  -7  -5   1    4.10    1.60
   6   5  -1    8.90    2.00
  -6  -5   1    6.20    1.80
  -6  -5   1    5.60    1.60
  -6  -5   1    9.70    1.40
   5   5  -1   15.00    2.20
  -5  -5   1   13.00    1.60
  -5  -5   1   10.30    1.70
  -5  -5   1   12.80    2.00
   4   5  -1    9.20    1.30
   4   5  -1   15.60    2.20
  -4  -5   1   10.50    0.90
  -4  -5   1   12.10    1.70
  -4  -5   1    9.90    1.40
  -4  -5   1    8.40    1.70
   3   5  -1    9.90    1.90
  -3  -5   1    6.70    1.10
  -3  -5   1    9.90    1.60
   2   5  -1  102.89    3.50
  -2  -5   1  103.09    3.60
  -2  -5   1  108.69    2.90
   1   5  -1   13.80    1.40
   1   5  -1   13.30    2.10
  -1  -5   1   15.60    1.40
  -1  -5   1   13.50    1.60
  -1  -5   1   15.00    1.90
   0   5  -1  183.78    5.80
   0  -5   1  185.58    5.30
   0  -5   1  181.18    5.30
  -1   5  -1  179.28    5.80
   1  -5   1  182.88    4.20
   1  -5   1  185.88    5.40
  -2   5  -1   95.39    4.20
   2  -5   1   96.39    3.00
   2  -5   1   97.99    3.90
   2  -5   1   95.69    4.00
  -3   5  -1    3.30    1.60
  -3   5  -1    3.40    1.10
   3  -5   1    3.70    1.40
   3  -5   1    4.80    1.10
   3  -5   1    3.50    1.40
  -4   5  -1   70.29    3.30
   4  -5   1   66.49    3.70
   4  -5   1   66.79    3.80
  -5   5  -1    1.60    1.40
   5  -5   1    1.80    1.40
   5  -5   1    1.80    1.70
  -6   5  -1   19.70    2.60
   6  -5   1   11.50    2.30
   6  -5   1   10.60    2.30
  -7   5  -1    1.40    1.70
   7  -5   1   -0.90    1.80
   7  -5   1    4.40    1.90
  -8   5  -1    5.60    2.10
   8  -5   1    3.50    2.20
   8  -5   1    3.70    2.10
  -9   5  -1   23.40    3.60
   9  -5   1   22.70    3.40
   9  -5   1   22.30    3.40
 -10   5  -1   20.20    3.60
  10  -5   1   23.20    3.40
  10  -5   1   15.20    3.40
 -11   5  -1   24.80    3.90
  11  -5   1   16.30    3.60
  11  -5   1   24.40    3.90
 -12  -4   1   -1.60    2.30
 -12  -4   1   -0.70    3.50
 -11  -4   1    2.50    2.40
 -11  -4   1    8.60    2.80
  10   4  -1    4.10    1.90
 -10  -4   1    2.40    2.10
 -10  -4   1    2.60    2.20
   9   4  -1   63.59    3.90
  -9  -4   1   70.19    4.70
  -9  -4   1   76.99    5.00
   8   4  -1   13.80    2.20
  -8  -4   1   24.10    3.00
  -8  -4   1   12.40    2.50
   7   4  -1    3.90    1.60
  -7  -4   1   -0.30    1.30
  -7  -4   1    2.30    1.60
   6   4  -1   86.69    3.90
  -6  -4   1   89.29    4.30
  -6  -4   1   88.19    4.00
  -6  -4   1   82.69    2.80
  -6  -4   1   82.59    2.30
   5   4  -1   22.40    2.30
  -5  -4   1   27.80    1.70
  -5  -4   1   25.90    2.60
  -5  -4   1   28.70    2.50
  -5  -4   1   25.70    1.20
   4   4  -1  127.99    3.90
   4   4  -1  118.09    4.30
  -4  -4   1  122.79    3.80
  -4  -4   1  124.99    4.50
  -4  -4   1  125.69    4.00
  -4  -4   1  123.59    2.80
   3   4  -1  177.28    4.50
   3   4  -1  170.68    5.30
  -3  -4   1  186.28    5.90
  -3  -4   1  177.78    4.60
  -3  -4   1  173.48    5.10
   2   4  -1   15.00    1.60
   2   4  -1   18.80    2.10
  -2  -4   1   18.70    1.70
  -2  -4   1   17.30    1.90
  -2  -4   1   15.40    1.30
   1   4  -1   14.80    1.90
   1   4  -1   17.00    1.40
  -1  -4   1   16.50    1.90
  -1  -4   1   16.20    1.10
  -1  -4   1   13.70    1.30
   0   4  -1   19.50    2.00
   0  -4   1   23.40    1.90
   0  -4   1   19.20    2.00
  -1   4  -1   20.80    2.20
   1  -4   1   22.10    1.40
   1  -4   1   23.40    2.10
   1  -4   1   20.20    1.90
  -2   4  -1   18.70    2.20
   2  -4   1   17.90    1.50
   2  -4   1   13.80    1.80
   2  -4   1   14.00    1.90
  -3   4  -1    6.20    1.70
  -3   4  -1   10.10    1.50
   3  -4   1   10.10    1.80
   3  -4   1   10.30    1.40
   3  -4   1   11.70    1.70
  -4   4  -1  226.68    6.20
   4  -4   1  228.98    6.60
   4  -4   1  238.38    6.70
  -5   4  -1   52.69    3.20
   5  -4   1   54.49    3.40
   5  -4   1   55.09    3.30
  -6   4  -1    3.10    1.70
   6  -4   1    7.60    1.90
   6  -4   1    7.80    1.90
  -7   4  -1   18.00    2.80
   7  -4   1   15.90    2.60
   7  -4   1   14.50    2.60
  -8   4  -1    3.40    2.00
   8  -4   1   -0.30    1.70
   8  -4   1    2.30    2.00
  -9   4  -1   32.80    4.00
   9  -4   1   26.80    3.70
   9  -4   1   26.20    3.40
 -10   4  -1    4.80    2.50
  10  -4   1    4.90    2.40
  10  -4   1    3.30    2.30
 -11   4  -1    6.30    2.70
  11  -4   1   11.90    3.00
  11  -4   1    9.80    3.00
 -12  -3   1    0.90    2.60
 -12  -3   1   -0.50    2.30
 -11  -3   1   18.40    3.30
 -11  -3   1   26.80    4.00
  10   3  -1    4.40    1.90
 -10  -3   1    4.20    2.20
 -10  -3   1    3.00    2.10
   9   3  -1   11.90    2.10
  -9  -3   1   13.20    2.80
  -9  -3   1   14.20    2.80
   8   3  -1    5.30    1.60
  -8  -3   1    6.70    2.00
  -8  -3   1    6.50    2.10
   7   3  -1    0.00    1.20
   7   3  -1    1.10    0.80
  -7  -3   1    1.30    1.00
  -7  -3   1    2.60    1.50
  -7  -3   1    2.90    1.50
   6   3  -1  167.28    4.00
   6   3  -1  174.08    5.00
  -6  -3   1  166.88    5.60
  -6  -3   1  163.78    5.70
  -6  -3   1  158.78    4.10
   5   3  -1    6.90    1.30
   5   3  -1    7.30    0.90
  -5  -3   1    6.60    0.90
  -5  -3   1    7.00    0.90
  -5  -3   1    7.80    1.50
  -5  -3   1    6.00    1.50
   4   3  -1  383.36    8.40
   4   3  -1  373.96    8.30
  -4  -3   1  376.26    8.70
  -4  -3   1  368.46    7.10
  -4  -3   1  366.86    7.50
  -4  -3   1  384.46    8.50
   3   3  -1    5.00    1.00
   3   3  -1    8.50    1.50
   3   3  -1    9.30    1.30
  -3  -3   1    9.10    0.90
  -3  -3   1    6.40    1.10
  -3  -3   1    7.70    1.20
  -3  -3   1    8.70    1.40
   2   3  -1   29.20    1.80
   2   3  -1   26.10    1.90
  -2  -3   1   28.50    1.80
  -2  -3   1   27.00    1.50
  -2  -3   1   26.20    1.80
   1   3  -1  249.38    5.30
   1   3  -1  243.58    5.90
  -1  -3   1  238.88    5.20
  -1  -3   1  244.08    5.80
  -1  -3   1  245.68    4.90
   0   3  -1  663.03   12.90
   0  -3   1  669.03   12.90
   0  -3   1  671.13   11.80
   0  -3   1  664.23   12.50
  -1   3  -1   11.90    1.50
  -1   3  -1   13.20    1.30
   1  -3   1   12.80    1.00
   1  -3   1   13.20    1.40
   1  -3   1   16.70    1.70
  -2   3  -1   21.50    1.70
  -2   3  -1   20.80    1.70
  -2   3  -1   23.90    2.10
   2  -3   1   21.80    1.90
   2  -3   1   25.70    2.10
   2  -3   1   22.70    2.00
   2  -3   1   23.00    2.00
   2  -3   1   21.20    1.50
  -3   3  -1   23.70    2.00
   3  -3   1   20.80    2.10
   3  -3   1   20.80    2.10
   3  -3   1   25.70    2.20
   3  -3   1   21.40    1.90
  -4   3  -1   76.49    3.50
   4  -3   1   78.09    3.60
   4  -3   1   85.89    3.60
  -5   3  -1    6.80    1.70
   5  -3   1    5.80    1.60
   5  -3   1    5.80    1.60
  -6   3  -1   27.60    2.80
   6  -3   1   21.80    2.60
   6  -3   1   25.70    2.80
  -7   3  -1    1.60    1.70
   7  -3   1   -0.60    1.50
   7  -3   1    2.70    1.70
  -8   3  -1  106.39    5.50
  -8   3  -1  103.79    3.90
   8  -3   1  111.89    5.20
   8  -3   1  111.49    5.50
  -9   3  -1    5.30    2.40
  -9   3  -1    2.50    1.30
   9  -3   1    8.40    2.40
   9  -3   1    0.40    1.90
   9  -3   1    5.40    2.00
 -10   3  -1    4.70    2.50
 -10   3  -1    3.60    1.60
  10  -3   1    1.50    2.30
  10  -3   1    4.30    2.30
 -11   3  -1   -2.20    2.20
  11  -3   1   -0.60    1.90
  11  -3   1   -1.30    2.00
 -12   3  -1   29.40    4.40
  12  -3   1   26.70    3.90
  12  -3   1   30.50    4.40
 -12  -2   1   10.50    3.30
 -12  -2   1    7.60    2.80
 -11  -2   1   17.20    3.40
 -11  -2   1   19.80    3.20
 -10  -2   1    9.90    2.50
 -10  -2   1    8.20    2.60
  -9  -2   1    3.20    2.00
  -9  -2   1    4.70    2.10
  -8  -2   1   35.60    3.30
  -8  -2   1   31.10    2.50
  -8  -2   1   38.70    3.70
   7   2  -1   95.59    3.40
  -7  -2   1   93.89    4.60
  -7  -2   1  102.09    4.60
  -7  -2   1   93.79    3.60
   6   2  -1  213.48    5.20
  -6  -2   1  207.88    6.40
  -6  -2   1  219.78    5.40
  -6  -2   1  210.98    6.50
   5   2  -1   19.80    1.80
   5   2  -1   20.90    1.40
  -5  -2   1   18.70    2.10
  -5  -2   1   22.10    2.30
  -5  -2   1   22.60    1.60
   4   2  -1   30.70    2.00
   4   2  -1   27.90    2.10
   4   2  -1   29.80    1.50
  -4  -2   1   22.30    2.10
  -4  -2   1   27.80    1.50
  -4  -2   1   25.70    1.80
  -4  -2   1   30.00    2.30
   3   2  -1   21.10    1.60
   3   2  -1   23.50    1.60
   3   2  -1   18.90    1.60
  -3  -2   1   20.80    1.20
  -3  -2   1   17.50    1.60
  -3  -2   1   22.70    1.10
  -3  -2   1   23.60    1.50
  -3  -2   1   20.40    1.70
   2   2  -1  220.58    5.10
   2   2  -1  217.48    4.80
   2   2  -1  217.28    5.00
  -2  -2   1  224.98    5.10
  -2  -2   1  221.48    4.40
  -2  -2   1  221.78    4.90
  -2  -2   1  221.18    5.00
  -1  -2   1  835.62   14.60
  -1  -2   1  830.62   14.80
  -1  -2   1  856.61   15.20
   0   2  -1 3032.80   51.09
   0  -2   1 2997.40   50.99
   0  -2   1 3114.89   52.29
   0  -2   1 3013.00   50.19
  -1   2  -1  982.80   17.70
  -1   2  -1  962.30   17.30
   1  -2   1  977.80   17.00
   1  -2   1 1002.70   17.70
   1  -2   1  989.30   17.40
  -2   2  -1   43.20    2.20
  -2   2  -1   48.60    2.00
  -2   2  -1   44.00    2.10
  -2   2  -1   44.40    2.00
   2  -2   1   43.60    1.90
   2  -2   1   44.30    2.10
   2  -2   1   45.30    2.20
   2  -2   1   43.50    2.10
   2  -2   1   42.10    2.10
  -3   2  -1   44.10    2.10
  -3   2  -1   38.60    2.20
  -3   2  -1   40.30    2.10
   3  -2   1   41.70    2.10
   3  -2   1   39.80    2.30
   3  -2   1   37.20    2.20
   3  -2   1   37.20    2.20
   3  -2   1   39.20    2.10
  -4   2  -1  332.07    7.60
  -4   2  -1  315.87    7.70
   4  -2   1  328.07    8.20
   4  -2   1  327.27    7.50
   4  -2   1  320.77    7.70
   4  -2   1  326.57    7.70
  -5   2  -1   98.19    3.00
  -5   2  -1   98.09    4.10
   5  -2   1  101.79    4.00
   5  -2   1   97.59    3.60
   5  -2   1  102.89    4.10
  -6   2  -1  395.76    9.90
  -6   2  -1  383.96    8.30
   6  -2   1  412.36    9.80
   6  -2   1  402.66    9.60
  -7   2  -1    6.30    1.40
  -7   2  -1    4.70    1.80
   7  -2   1    3.90    1.80
   7  -2   1    2.80    1.70
  -8   2  -1    0.60    1.80
  -8   2  -1    3.40    1.30
   8  -2   1   -2.90    1.50
   8  -2   1    0.40    1.70
   8  -2   1    3.20    1.60
  -9   2  -1   15.10    3.10
  -9   2  -1   19.70    2.30
   9  -2   1   19.60    3.20
   9  -2   1   24.70    2.70
   9  -2   1   18.70    2.90
 -10   2  -1   22.60    3.70
 -10   2  -1   23.20    2.70
  10  -2   1   22.90    3.40
  10  -2   1   21.00    3.20
 -11   2  -1   19.40    3.70
 -11   2  -1   13.60    2.40
  11  -2   1    9.10    2.80
  11  -2   1   16.40    3.00
 -12   2  -1   17.70    3.80
  12  -2   1    9.50    2.50
 -12  -1   1   -0.80    2.10
 -12  -1   1    3.00    2.90
  11   1  -1    4.70    2.10
 -11  -1   1   -1.30    1.90
 -11  -1   1   -0.70    2.10
  10   1  -1   33.80    3.40
 -10  -1   1   26.20    3.40
 -10  -1   1   36.00    4.20
   9   1  -1    7.00    1.80
  -9  -1   1    1.40    2.00
  -9  -1   1    7.40    2.00
   8   1  -1    4.80    1.60
  -8  -1   1    9.30    2.30
  -8  -1   1    6.90    1.70
  -8  -1   1    6.50    2.00
   7   1  -1   12.80    1.90
  -7  -1   1   12.30    1.90
  -7  -1   1    8.50    1.90
  -7  -1   1   11.20    2.20
   6   1  -1   14.20    1.80
   6   1  -1   14.60    1.70
  -6  -1   1   11.50    1.80
  -6  -1   1   16.90    2.20
  -6  -1   1   15.30    1.80
   5   1  -1  157.68    4.50
   5   1  -1  158.18    4.30
  -5  -1   1  164.88    4.60
  -5  -1   1  166.18    5.10
  -5  -1   1  155.68    4.50
  -5  -1   1  157.88    5.20
   4   1  -1   93.69    3.10
   4   1  -1  102.29    3.00
   4   1  -1   95.49    3.50
  -4  -1   1   99.39    3.40
  -4  -1   1   94.89    3.60
  -4  -1   1   99.39    3.10
  -4  -1   1   96.89    3.60
  -4  -1   1  100.09    3.10
   3   1  -1   16.90    1.20
   3   1  -1   18.20    1.20
   3   1  -1   15.60    1.40
  -3  -1   1   19.80    1.30
  -3  -1   1   18.80    1.20
  -3  -1   1   16.40    1.40
  -3  -1   1   13.60    1.40
   2   1  -1   25.80    1.20
   2   1  -1   25.60    1.30
   2   1  -1   25.70    1.50
  -2  -1   1   27.30    1.70
  -2  -1   1   23.10    1.20
  -2  -1   1   26.50    1.50
  -1  -1   1  231.88    4.70
  -1  -1   1  226.78    4.60
  -1  -1   1  226.98    4.60
   0   1  -1 1311.37   22.20
   0  -1   1 1294.47   22.20
  -1   1  -1    5.80    0.80
  -1   1  -1    5.80    0.90
  -1   1  -1    4.60    0.80
   1  -1   1    5.00    0.80
   1  -1   1    4.90    0.80
   1  -1   1    5.60    0.80
   1  -1   1    5.50    0.70
  -2   1  -1  261.47    5.60
  -2   1  -1  270.07    5.50
  -2   1  -1  258.77    5.60
   2  -1   1  262.57    5.60
   2  -1   1  262.37    5.60
   2  -1   1  262.27    5.50
  -3   1  -1   38.30    1.90
  -3   1  -1   35.60    1.50
  -3   1  -1   42.00    2.10
   3  -1   1   39.70    2.00
   3  -1   1   37.10    1.90
   3  -1   1   41.90    2.10
   3  -1   1   37.90    1.50
   3  -1   1   38.60    2.00
  -4   1  -1  200.58    5.10
  -4   1  -1  201.38    5.40
  -4   1  -1  193.38    5.10
  -4   1  -1  188.78    4.50
   4  -1   1  196.58    5.30
   4  -1   1  201.48    5.30
   4  -1   1  199.18    5.40
   4  -1   1  192.08    4.50
  -5   1  -1   39.80    2.80
  -5   1  -1   36.80    2.10
   5  -1   1   30.60    2.50
   5  -1   1   34.80    2.60
   5  -1   1   34.30    2.00
  -6   1  -1  267.97    6.50
  -6   1  -1  261.47    7.50
   6  -1   1  259.47    7.20
   6  -1   1  262.87    7.10
   6  -1   1  280.87    6.50
  -7   1  -1   18.20    1.90
  -7   1  -1   11.60    2.20
   7  -1   1   10.80    2.00
   7  -1   1   12.60    2.10
   7  -1   1   13.70    1.90
  -8   1  -1    7.50    1.60
  -8   1  -1   10.20    2.30
   8  -1   1    9.50    2.20
   8  -1   1    8.00    1.60
   8  -1   1    8.40    2.10
  -9   1  -1    7.10    2.30
  -9   1  -1    6.80    1.70
   9  -1   1    7.40    1.70
   9  -1   1    9.70    2.40
   9  -1   1    4.80    2.20
 -10   1  -1    1.10    2.00
 -10   1  -1    2.90    1.60
  10  -1   1    3.80    2.10
 -11   1  -1    5.80    2.70
 -11   1  -1    6.00    2.10
  11  -1   1    8.10    2.30
 -12   1  -1    4.40    2.00
 -12   1  -1    2.30    2.40
  12  -1   1    8.20    2.60
  12   0  -1    5.10    2.00
 -12   0   1   -1.70    2.40
 -12   0   1    1.20    2.00
  11   0  -1    2.20    1.90
 -11   0   1    0.70    1.90
 -11   0   1    2.40    2.30
  10   0  -1   42.00    3.70
 -10   0   1   38.80    3.80
 -10   0   1   47.10    4.70
   9   0  -1   31.00    3.10
  -9   0   1   24.40    3.00
  -9   0   1   29.90    3.70
   8   0  -1    1.30    1.40
  -8   0   1    5.40    1.70
  -8   0   1    3.00    1.70
  -8   0   1    2.00    1.70
   7   0  -1  152.48    5.00
  -7   0   1  153.28    5.40
  -7   0   1  151.18    5.80
  -7   0   1  145.79    5.30
   6   0  -1   29.40    2.30
  -6   0   1   27.70    2.40
  -6   0   1   32.30    2.90
  -6   0   1   30.30    2.60
   5   0  -1  337.87    7.70
   5   0  -1  332.27    7.40
  -5   0   1  328.17    7.30
  -5   0   1  338.07    7.90
  -5   0   1  325.37    8.20
  -5   0   1  326.67    7.70
   4   0  -1  204.68    4.80
   4   0  -1  204.78    5.10
   4   0  -1  194.78    5.40
  -4   0   1  197.78    5.50
  -4   0   1  193.58    4.70
  -4   0   1  202.68    5.20
  -4   0   1  197.38    5.10
  -4   0   1  212.58    5.30
   3   0  -1   18.00    1.40
   3   0  -1   18.10    1.50
   3   0  -1   20.80    1.30
  -3   0   1   14.90    1.50
  -3   0   1   17.60    1.20
  -3   0   1   18.20    1.50
  -3   0   1   17.40    1.40
  -3   0   1   22.50    1.50
   2   0  -1  282.17    5.30
   2   0  -1  279.37    5.60
   2   0  -1  270.77    5.80
  -2   0   1  275.27    5.20
  -2   0   1  264.77    5.80
  -2   0   1  283.47    5.60
  -2   0   1  272.07    5.60
   1   0  -1  114.09    2.20
   1   0  -1  113.69    2.70
   1   0  -1  116.79    2.60
  -1   0   1  115.59    2.20
  -1   0   1  116.19    2.70
  -1   0   1  116.09    2.60
  -1   0  -1  923.51   15.50
  -1   0  -1  920.31   15.70
  -1   0  -1  920.81   15.40
   1   0   1  912.31   15.80
   1   0   1  902.81   15.40
   1   0   1  935.11   15.50
   1   0   1  920.41   15.70
   1   0   1  927.71   15.70
  -2   0  -1   92.59    2.60
  -2   0  -1   86.79    2.20
  -2   0  -1   92.29    2.50
  -2   0  -1   89.19    2.40
   2   0   1   89.29    2.50
   2   0   1   87.59    2.60
   2   0   1   90.39    2.50
   2   0   1   89.99    2.60
   2   0   1   85.89    2.20
  -3   0  -1   44.90    2.10
  -3   0  -1   45.70    1.80
  -3   0  -1   46.90    2.00
  -3   0  -1   44.60    2.00
   3   0   1   42.20    1.70
   3   0   1   44.70    2.00
   3   0   1   44.40    1.80
   3   0   1   44.70    1.90
   3   0   1   40.60    2.00
   3   0   1   44.40    2.00
  -4   0  -1   92.69    3.00
  -4   0  -1   93.29    3.40
  -4   0  -1   89.09    3.10
  -4   0  -1   95.59    3.20
   4   0   1   92.29    2.90
   4   0   1   94.39    3.30
   4   0   1   92.09    2.90
   4   0   1   90.99    3.20
   4   0   1   93.89    3.10
   4   0   1   88.79    3.20
  -5   0  -1   28.50    2.10
  -5   0  -1   25.30    2.40
  -5   0  -1   34.20    3.30
   5   0   1   27.20    1.90
   5   0   1   23.10    2.20
   5   0   1   25.70    1.90
   5   0   1   22.50    2.30
   5   0   1   26.20    2.00
  -6   0  -1   87.49    3.40
  -6   0  -1   82.99    4.00
   6   0   1   85.99    3.00
   6   0   1   82.19    3.70
   6   0   1   81.79    3.70
  -7   0  -1   45.20    2.90
  -7   0  -1   41.00    3.30
   7   0   1   42.70    3.10
   7   0   1   41.30    3.30
   7   0   1   45.40    2.30
  -8   0  -1   70.19    4.30
  -8   0  -1   63.19    3.60
   8   0   1   62.39    2.80
   8   0   1   69.79    4.00
  -9   0  -1    4.40    2.10
  -9   0  -1    6.10    1.70
   9   0   1    3.00    1.20
   9   0   1    5.80    2.00
 -10   0  -1    9.80    2.80
 -10   0  -1   10.40    2.20
  10   0   1    7.00    2.20
 -11   0  -1   49.50    5.20
 -11   0  -1   53.99    4.40
  11   0   1   47.00    4.30
 -12   0  -1    1.30    1.90
 -12   0  -1    2.70    2.40
  12   0   1    1.60    1.90
 -13   0  -1    0.20    2.40
 -13   0  -1   -2.20    1.90
  13   0   1    1.40    2.00
  12  -1  -1    1.00    1.90
 -12   1   1    3.10    2.10
 -12   1   1   -1.50    2.30
  11  -1  -1    3.40    2.00
 -11   1   1    0.10    2.30
 -11   1   1    1.20    2.00
  10  -1  -1   18.60    2.70
 -10   1   1   17.10    3.30
 -10   1   1    9.70    2.40
   9  -1  -1   48.80    3.50
  -9   1   1   50.09    4.40
  -9   1   1   53.19    3.80
   8  -1  -1  112.79    4.60
  -8   1   1  128.29    5.40
  -8   1   1  117.19    4.90
  -8   1   1  114.49    5.60
   7  -1  -1   29.50    3.00
   7  -1  -1   30.40    2.70
  -7   1   1   29.10    3.20
  -7   1   1   28.60    2.60
  -7   1   1   34.90    3.30
   6  -1  -1   31.00    2.50
   6  -1  -1   24.00    2.50
  -6   1   1   29.90    2.80
  -6   1   1   29.00    2.80
  -6   1   1   33.20    2.50
   5  -1  -1   29.90    2.20
   5  -1  -1   28.70    2.50
  -5   1   1   29.40    2.30
  -5   1   1   31.00    2.20
  -5   1   1   24.50    2.40
  -5   1   1   32.10    2.70
   4  -1  -1  466.95    9.20
   4  -1  -1  451.75    9.80
   4  -1  -1  467.55    9.90
   4  -1  -1  467.35   10.10
  -4   1   1  456.35    9.50
  -4   1   1  477.85   10.00
  -4   1   1  459.35    9.10
  -4   1   1  461.05    9.80
  -4   1   1  471.35   10.10
   3  -1  -1  669.83   13.00
   3  -1  -1  665.93   12.80
   3  -1  -1  673.73   12.20
   3  -1  -1  688.03   13.00
  -3   1   1  688.93   13.10
  -3   1   1  665.23   12.50
  -3   1   1  684.43   13.00
  -3   1   1  681.43   12.20
  -3   1   1  676.93   12.80
   2  -1  -1  142.19    3.60
   2  -1  -1  148.59    3.80
   2  -1  -1  150.68    3.20
   2  -1  -1  147.09    3.20
   2  -1  -1  151.78    3.80
  -2   1   1  155.48    3.70
  -2   1   1  153.78    3.20
  -2   1   1  149.99    3.80
  -2   1   1  147.99    3.80
   1  -1  -1 9992.30  164.88
   1  -1  -1 9884.21  165.88
   1  -1  -1 9633.04  163.38
   1  -1  -1 9755.62  164.18
   1  -1  -1 9891.01  161.68
  -1   1   1 9810.02  164.68
  -1   1   1 9370.56  163.28
  -1   1   1 9887.41  163.78
  -1   1   1 9999.00  161.68
  -1   1   1 9938.21  166.18
   0  -1  -1  102.69    2.30
   0  -1  -1  102.49    2.30
   0   1   1  106.19    2.00
   0   1   1  102.89    2.30
   0   1   1  106.99    2.30
  -1  -1  -1 1930.01   32.80
  -1  -1  -1 1913.91   32.20
  -1  -1  -1 1916.01   32.80
   1   1   1 1943.81   32.50
   1   1   1 1989.40   32.80
   1   1   1 1945.31   32.20
   1   1   1 1918.01   32.70
  -2  -1  -1  183.58    3.80
  -2  -1  -1  183.48    4.00
  -2  -1  -1  183.28    3.80
  -2  -1  -1  179.28    4.00
  -2  -1  -1  177.48    4.00
   2   1   1  178.58    4.00
   2   1   1  183.88    4.00
   2   1   1  184.08    3.90
   2   1   1  179.08    3.90
  -3  -1  -1  434.86    8.60
  -3  -1  -1  437.36    8.10
  -3  -1  -1  439.96    8.70
  -3  -1  -1  431.66    8.50
  -3  -1  -1  442.56    8.40
   3   1   1  442.56    8.60
   3   1   1  415.86    8.20
   3   1   1  443.76    8.20
   3   1   1  427.56    8.40
   3   1   1  431.26    8.60
  -4  -1  -1   60.19    2.10
  -4  -1  -1   55.19    2.60
  -4  -1  -1   60.29    2.50
  -4  -1  -1   62.59    2.50
  -4  -1  -1   60.49    2.50
   4   1   1   60.29    2.60
   4   1   1   61.49    2.20
   4   1   1   59.49    2.10
   4   1   1   59.39    2.60
   4   1   1   60.89    2.40
  -5  -1  -1  111.79    4.20
  -5  -1  -1  113.59    4.30
  -5  -1  -1  110.99    3.80
   5   1   1  114.29    3.50
   5   1   1  110.49    4.00
   5   1   1  103.59    3.70
   5   1   1  112.39    3.20
  -6  -1  -1    7.70    1.50
  -6  -1  -1    7.30    1.70
   6   1   1    7.40    1.30
   6   1   1    7.70    1.70
   6   1   1    7.30    1.20
  -7  -1  -1    2.90    1.40
  -7  -1  -1    3.40    1.60
   7   1   1    2.30    1.50
   7   1   1    2.30    1.00
  -8  -1  -1    0.90    1.70
  -8  -1  -1    1.70    1.50
   8   1   1    1.50    1.00
   8   1   1    1.40    1.60
  -9  -1  -1   13.30    2.80
  -9  -1  -1    7.30    2.00
   9   1   1   11.70    2.30
   9   1   1   10.80    1.50
 -10  -1  -1    6.40    2.20
 -10  -1  -1    8.90    2.70
  10   1   1    8.10    2.20
 -11  -1  -1   26.50    4.00
 -11  -1  -1   22.10    3.20
  11   1   1   26.00    3.40
 -12  -1  -1   15.50    3.60
 -12  -1  -1   26.40    3.60
  12   1   1   22.50    3.30
 -13  -1  -1    8.00    2.90
 -13  -1  -1   12.50    3.60
  13   1   1    7.90    2.80
 -12   2   1    1.80    2.60
 -12   2   1    4.40    2.20
  11  -2  -1    1.80    1.90
 -11   2   1    1.80    2.40
 -11   2   1    1.00    1.80
  10  -2  -1    1.80    1.70
 -10   2   1    2.70    2.30
 -10   2   1    5.60    1.90
   9  -2  -1   20.70    2.80
   9  -2  -1   17.50    2.80
  -9   2   1   19.40    3.30
  -9   2   1   24.60    2.70
   8  -2  -1    8.40    1.40
   8  -2  -1    9.10    2.10
   8  -2  -1    4.10    1.80
  -8   2   1   11.40    2.40
  -8   2   1    6.70    2.30
  -8   2   1   11.70    2.00
   7  -2  -1    9.30    1.80
   7  -2  -1    6.10    1.10
   7  -2  -1    9.30    2.00
  -7   2   1   10.90    2.40
  -7   2   1    6.00    1.50
  -7   2   1    9.60    2.10
   6  -2  -1   20.00    2.30
   6  -2  -1   23.80    2.20
   6  -2  -1   19.10    1.50
  -6   2   1   20.30    2.00
  -6   2   1   22.70    2.60
  -6   2   1   17.70    2.50
   5  -2  -1   16.00    1.40
   5  -2  -1   13.70    1.70
   5  -2  -1   15.40    2.00
  -5   2   1   15.80    2.10
  -5   2   1   17.80    1.70
  -5   2   1   15.30    1.70
  -5   2   1   15.90    2.20
   4  -2  -1  107.99    4.40
   4  -2  -1   98.59    3.80
   4  -2  -1  101.99    3.30
   4  -2  -1   95.99    2.90
  -4   2   1  102.79    4.00
  -4   2   1  101.49    3.30
  -4   2   1   96.89    3.80
  -4   2   1  102.29    3.20
   3  -2  -1  565.54   11.30
   3  -2  -1  561.84   11.00
   3  -2  -1  548.35   10.90
   3  -2  -1  560.04   10.10
   3  -2  -1  548.95   10.40
  -3   2   1  556.54   11.40
  -3   2   1  534.65   10.80
  -3   2   1  540.55   10.30
  -3   2   1  546.05   11.00
   2  -2  -1  402.26    8.20
   2  -2  -1  377.76    7.40
   2  -2  -1  392.76    7.30
   2  -2  -1  396.16    7.80
   2  -2  -1  384.86    7.80
  -2   2   1  398.86    8.30
  -2   2   1  384.66    7.80
  -2   2   1  383.56    7.40
  -2   2   1  381.36    7.30
  -2   2   1  381.76    7.80
   1  -2  -1 1053.69   18.80
   1  -2  -1 1113.29   19.20
   1  -2  -1 1093.29   18.60
   1  -2  -1 1093.39   18.60
   1  -2  -1 1076.29   18.90
  -1   2   1 1061.29   18.60
  -1   2   1 1087.29   18.60
  -1   2   1 1111.09   19.20
  -1   2   1 1084.79   18.80
   0  -2  -1  737.63   12.60
   0  -2  -1  710.03   12.80
   0  -2  -1  715.03   12.90
   0  -2  -1  719.23   12.80
   0  -2  -1  724.03   12.50
   0   2   1  744.53   12.60
   0   2   1  734.53   12.50
   0   2   1  724.13   12.20
   0   2   1  727.13   12.80
   0   2   1  721.23   13.00
   0   2   1  714.63   12.80
  -1  -2  -1   45.50    1.60
  -1  -2  -1   43.60    1.30
  -1  -2  -1   45.20    1.70
   1   2   1   45.50    1.30
   1   2   1   43.90    1.30
   1   2   1   45.80    1.60
   1   2   1   42.40    1.70
  -2  -2  -1   22.20    1.30
  -2  -2  -1   27.20    1.40
  -2  -2  -1   23.80    1.50
  -2  -2  -1   22.70    1.30
   2   2   1   24.90    1.40
   2   2   1   26.30    1.50
   2   2   1   24.40    1.50
   2   2   1   25.50    1.30
   2   2   1   24.70    0.80
  -3  -2  -1 2485.35   41.70
  -3  -2  -1 2486.85   41.30
  -3  -2  -1 2434.96   41.80
  -3  -2  -1 2483.65   41.70
   3   2   1 2448.96   41.60
   3   2   1 2463.95   41.30
   3   2   1 2384.66   40.70
   3   2   1 2445.86   41.70
   3   2   1 2497.15   41.80
  -4  -2  -1   11.90    1.40
  -4  -2  -1   10.70    1.10
  -4  -2  -1   10.20    1.40
  -4  -2  -1   11.20    1.40
   4   2   1    7.70    0.90
   4   2   1    7.70    1.20
   4   2   1    8.00    1.30
   4   2   1    7.90    1.10
   4   2   1    8.20    1.00
  -5  -2  -1   42.10    1.80
  -5  -2  -1   40.40    2.70
  -5  -2  -1   44.50    2.70
   5   2   1   43.10    2.00
   5   2   1   44.20    1.90
   5   2   1   44.00    2.70
  -6  -2  -1   34.20    2.60
  -6  -2  -1   32.40    2.60
   6   2   1   34.80    1.90
   6   2   1   33.00    2.60
   6   2   1   33.30    1.80
  -7  -2  -1   30.10    2.70
  -7  -2  -1   34.70    3.10
   7   2   1   28.70    1.70
   7   2   1   29.90    2.00
   7   2   1   33.30    2.90
  -8  -2  -1   39.20    3.50
  -8  -2  -1   40.00    3.30
   8   2   1   37.50    3.30
   8   2   1   37.00    1.90
  -9  -2  -1   10.20    2.40
  -9  -2  -1   15.10    2.50
   9   2   1   10.40    2.20
 -10  -2  -1  119.19    5.80
 -10  -2  -1  123.19    6.30
  10   2   1  125.29    5.70
 -11  -2  -1    4.50    2.60
 -11  -2  -1    2.10    2.10
  11   2   1    2.40    2.00
 -12  -2  -1   35.90    4.10
 -12  -2  -1   30.70    4.30
  12   2   1   32.50    4.00
 -13  -2  -1   20.40    4.20
 -13  -2  -1   29.20    4.00
  13   2   1   38.20    4.30
 -12   3   1    9.80    3.30
  11  -3  -1    0.10    1.80
 -11   3   1    3.10    2.60
 -11   3   1   -0.20    1.70
  10  -3  -1   15.90    2.80
  10  -3  -1   14.60    3.00
 -10   3   1   16.50    2.50
 -10   3   1   15.90    3.20
   9  -3  -1   25.40    3.10
   9  -3  -1   19.90    3.20
  -9   3   1   26.80    3.60
  -9   3   1   19.10    2.40
   8  -3  -1   37.10    3.30
   8  -3  -1   44.80    4.10
  -8   3   1   39.90    3.00
  -8   3   1   46.90    4.30
  -8   3   1   44.70    4.40
   7  -3  -1   39.80    3.10
   7  -3  -1   38.70    2.20
   7  -3  -1   40.40    3.60
  -7   3   1   41.00    4.00
  -7   3   1   40.80    2.70
  -7   3   1   39.10    3.40
   6  -3  -1   66.39    3.30
   6  -3  -1   67.99    3.80
   6  -3  -1   68.69    2.70
  -6   3   1   69.89    3.10
  -6   3   1   68.79    3.90
  -6   3   1   69.49    4.10
   5  -3  -1    5.20    1.30
   5  -3  -1    4.40    1.00
   5  -3  -1    3.90    1.50
  -5   3   1    6.00    1.80
  -5   3   1    5.60    1.60
  -5   3   1    6.60    1.40
  -5   3   1    5.00    1.20
   4  -3  -1  120.69    3.60
   4  -3  -1  117.19    4.40
   4  -3  -1  120.39    3.90
  -4   3   1  122.29    4.70
  -4   3   1  121.89    4.30
  -4   3   1  120.39    3.50
  -4   3   1  119.09    3.70
   3  -3  -1  109.39    4.40
   3  -3  -1  105.29    3.30
   3  -3  -1  108.69    3.20
   3  -3  -1  105.79    3.50
   3  -3  -1  110.49    3.80
  -3   3   1  101.19    3.60
  -3   3   1  103.69    3.30
  -3   3   1  103.09    4.10
  -3   3   1  106.69    3.60
   2  -3  -1  672.73   12.50
   2  -3  -1  695.43   12.70
   2  -3  -1  677.73   13.00
   2  -3  -1  667.03   12.60
   2  -3  -1  706.03   13.50
  -2   3   1  668.13   12.60
  -2   3   1  686.33   13.50
  -2   3   1  681.43   12.90
  -2   3   1  669.73   12.60
   1  -3  -1   37.90    1.80
   1  -3  -1   40.60    1.80
   1  -3  -1   40.80    2.00
   1  -3  -1   40.00    1.90
   1  -3  -1   40.50    1.50
  -1   3   1   39.60    2.10
  -1   3   1   40.40    1.90
  -1   3   1   38.20    1.60
  -1   3   1   34.90    1.80
  -1   3   1   39.90    1.40
   0  -3  -1   29.00    1.50
   0  -3  -1   31.10    1.30
   0  -3  -1   30.10    1.70
   0  -3  -1   30.70    1.50
   0  -3  -1   30.90    1.60
   0   3   1   30.50    1.70
   0   3   1   29.50    1.50
   0   3   1   30.70    1.30
   0   3   1   30.40    1.70
  -1  -3  -1  834.32   15.20
  -1  -3  -1  882.91   15.90
  -1  -3  -1  887.61   15.40
   1   3   1  887.51   16.00
   1   3   1  854.11   15.90
   1   3   1  899.91   15.40
  -2  -3  -1 1301.27   21.50
  -2  -3  -1 1330.27   21.90
  -2  -3  -1 1283.87   22.60
  -2  -3  -1 1309.57   22.60
   2   3   1 1296.07   22.60
   2   3   1 1211.78   21.50
   2   3   1 1314.97   22.70
   2   3   1 1292.37   21.90
  -3  -3  -1  361.26    7.80
  -3  -3  -1  370.86    7.40
  -3  -3  -1  364.96    7.50
  -3  -3  -1  372.36    7.80
   3   3   1  367.96    7.40
   3   3   1  359.96    7.50
   3   3   1  363.66    7.70
  -4  -3  -1   71.79    2.90
  -4  -3  -1   74.79    3.10
  -4  -3  -1   69.09    2.50
  -4  -3  -1   71.79    2.90
   4   3   1   71.29    2.80
   4   3   1   72.29    2.60
   4   3   1   70.69    2.90
  -5  -3  -1  138.89    3.70
  -5  -3  -1  133.19    4.50
  -5  -3  -1  136.99    4.60
   5   3   1  139.09    3.10
   5   3   1  141.19    3.80
   5   3   1  133.59    4.50
  -6  -3  -1   65.39    3.40
  -6  -3  -1   62.09    2.40
  -6  -3  -1   75.09    3.50
   6   3   1   65.19    3.30
   6   3   1   71.89    2.60
   6   3   1   67.29    2.30
  -7  -3  -1   42.40    3.20
  -7  -3  -1   43.10    3.10
  -7  -3  -1   42.50    1.90
   7   3   1   45.50    2.10
   7   3   1   44.10    3.10
   7   3   1   43.90    2.10
  -8  -3  -1   81.49    4.50
  -8  -3  -1   89.59    4.50
   8   3   1   80.69    4.20
   8   3   1   79.39    2.70
  -9  -3  -1   15.40    2.80
  -9  -3  -1   12.60    2.50
   9   3   1   12.80    2.40
 -10  -3  -1   96.49    5.40
 -10  -3  -1   95.99    5.70
  10   3   1   93.19    5.10
 -11  -3  -1   20.90    3.70
 -11  -3  -1   35.30    4.00
  11   3   1   28.30    3.50
 -12  -3  -1    8.50    2.90
 -12  -3  -1    4.70    2.50
 -13  -3  -1   35.00    4.70
 -13  -3  -1   37.40    4.50
  11  -4  -1    5.40    2.60
  11  -4  -1    3.90    2.30
 -11   4   1    5.30    2.60
  10  -4  -1    3.80    2.00
  10  -4  -1    9.40    2.60
 -10   4   1    3.50    2.30
   9  -4  -1   41.10    3.80
   9  -4  -1   38.90    4.30
  -9   4   1   38.10    3.10
  -9   4   1   38.50    4.20
   8  -4  -1  186.48    7.30
   8  -4  -1  187.48    6.50
  -8   4   1  197.48    7.50
  -8   4   1  190.08    5.70
   7  -4  -1   10.00    2.00
   7  -4  -1   10.00    2.40
  -7   4   1   12.30    1.80
  -7   4   1   12.30    2.70
  -7   4   1   15.80    2.60
   6  -4  -1   14.40    2.40
   6  -4  -1   16.40    2.10
  -6   4   1   17.60    2.40
  -6   4   1   17.70    1.80
  -6   4   1   18.00    2.70
   5  -4  -1   55.99    2.60
   5  -4  -1   59.49    3.10
   5  -4  -1   53.99    3.50
  -5   4   1   58.69    3.30
  -5   4   1   59.69    3.80
  -5   4   1   57.09    2.40
   4  -4  -1   73.19    3.10
   4  -4  -1   72.79    3.50
   4  -4  -1   70.69    2.90
  -4   4   1   63.19    3.20
  -4   4   1   73.09    4.00
   3  -4  -1  112.29    3.70
   3  -4  -1  110.09    3.70
   3  -4  -1  112.29    4.10
   3  -4  -1  112.99    3.70
  -3   4   1  110.49    3.80
  -3   4   1  110.29    3.80
  -3   4   1  109.29    4.50
   2  -4  -1    9.60    1.20
   2  -4  -1   11.10    1.60
   2  -4  -1    6.20    1.50
   2  -4  -1   12.70    1.70
   2  -4  -1    8.80    1.30
  -2   4   1   10.00    1.90
  -2   4   1    6.60    1.40
  -2   4   1   11.20    1.30
  -2   4   1    9.30    1.50
   1  -4  -1   99.09    3.30
   1  -4  -1   99.69    3.30
   1  -4  -1   99.59    2.60
   1  -4  -1  100.99    3.40
  -1   4   1  102.99    3.60
  -1   4   1   96.59    3.40
  -1   4   1   95.99    3.20
  -1   4   1   96.39    2.60
   0  -4  -1   94.59    3.10
   0  -4  -1  102.99    2.60
   0  -4  -1  100.39    3.20
   0  -4  -1   96.29    3.10
   0  -4  -1   95.39    3.40
   0   4   1   97.99    3.40
   0   4   1  100.39    3.30
   0   4   1  100.99    2.60
   0   4   1   99.09    3.00
  -1  -4  -1   94.99    2.80
  -1  -4  -1  101.09    3.40
  -1  -4  -1  102.69    2.90
  -1  -4  -1  104.79    3.40
  -1  -4  -1  102.99    3.10
   1   4   1  110.69    3.00
   1   4   1  102.39    3.50
   1   4   1  100.69    2.90
  -2  -4  -1  741.33   13.20
  -2  -4  -1  774.02   14.10
  -2  -4  -1  779.12   14.50
   2   4   1  761.22   14.60
   2   4   1  749.03   14.00
   2   4   1  736.63   13.20
  -3  -4  -1   18.30    1.70
  -3  -4  -1   15.50    1.30
  -3  -4  -1   18.20    1.80
   3   4   1   12.70    1.50
   3   4   1   15.30    1.90
   3   4   1   14.70    1.20
   3   4   1   15.80    1.80
  -4  -4  -1   21.40    1.80
  -4  -4  -1   17.70    1.90
  -4  -4  -1   18.60    1.70
   4   4   1   18.40    1.60
   4   4   1   22.70    2.00
  -5  -4  -1   11.00    1.70
  -5  -4  -1   11.70    1.40
  -5  -4  -1    9.50    1.50
   5   4   1   12.30    1.60
   5   4   1   12.10    1.50
  -6  -4  -1   71.49    3.50
  -6  -4  -1   67.79    2.70
  -6  -4  -1   66.69    3.60
   6   4   1   70.99    2.80
  -7  -4  -1    6.90    1.20
  -7  -4  -1    7.90    1.80
  -7  -4  -1    6.80    1.80
   7   4   1    6.80    0.80
   7   4   1    9.10    1.40
  -8  -4  -1    1.10    1.70
  -8  -4  -1    3.20    1.70
  -8  -4  -1    2.10    0.90
   8   4   1    1.40    1.00
   8   4   1    3.00    0.80
  -9  -4  -1   -3.10    1.50
  -9  -4  -1    0.00    1.70
 -10  -4  -1   24.30    3.30
 -10  -4  -1   21.50    3.40
 -11  -4  -1    4.40    2.40
 -11  -4  -1    7.70    2.70
 -12  -4  -1    4.00    2.70
 -12  -4  -1    2.20    2.40
 -13  -4  -1    4.80    2.60
 -13  -4  -1    3.40    2.90
  11  -5  -1    2.40    2.20
 -11   5   1    8.20    3.00
  10  -5  -1    3.80    2.50
  10  -5  -1    0.30    2.10
 -10   5   1    1.80    2.20
   9  -5  -1    2.80    2.30
   9  -5  -1    1.50    1.90
  -9   5   1   -1.10    1.90
   8  -5  -1   33.00    3.70
   8  -5  -1   40.30    3.70
  -8   5   1   40.90    4.20
  -8   5   1   36.10    2.60
   7  -5  -1   12.20    2.60
   7  -5  -1   13.50    2.40
  -7   5   1   15.60    2.70
   6  -5  -1   22.90    3.00
   6  -5  -1   22.70    2.60
  -6   5   1   30.30    3.70
  -6   5   1   24.60    2.90
   5  -5  -1    6.10    1.80
   5  -5  -1    8.40    1.80
  -5   5   1    6.40    1.70
  -5   5   1    4.30    1.90
   4  -5  -1   38.10    2.60
   4  -5  -1   37.40    3.10
  -4   5   1   34.60    2.70
  -4   5   1   34.50    2.60
  -4   5   1   35.70    3.50
   3  -5  -1   10.90    1.40
   3  -5  -1   10.50    1.80
   3  -5  -1   10.70    1.70
  -3   5   1   11.60    2.10
  -3   5   1   13.60    1.90
  -3   5   1   12.80    1.60
   2  -5  -1  171.88    5.40
   2  -5  -1  163.38    4.30
   2  -5  -1  170.88    5.20
  -2   5   1  179.68    5.80
  -2   5   1  163.68    4.30
  -2   5   1  167.38    5.10
   1  -5  -1  101.29    4.20
   1  -5  -1   96.79    2.60
   1  -5  -1  101.29    3.70
   1  -5  -1   97.19    3.60
  -1   5   1  100.19    2.70
  -1   5   1   94.99    4.00
  -1   5   1   97.39    3.90
   0  -5  -1   15.60    1.70
   0  -5  -1   20.50    2.00
   0  -5  -1   19.30    1.50
   0  -5  -1   15.40    1.70
   0   5   1   16.10    1.80
   0   5   1   18.80    1.30
   0   5   1   18.70    2.10
   0   5   1   17.40    1.90
  -1  -5  -1  106.69    3.40
  -1  -5  -1  111.19    3.70
  -1  -5  -1  131.29    4.80
  -1  -5  -1  114.69    3.40
   1   5   1  116.49    3.30
   1   5   1  113.89    3.60
   1   5   1  117.99    4.30
  -2  -5  -1  114.89    3.60
  -2  -5  -1  109.09    3.00
  -2  -5  -1  111.99    4.00
   2   5   1  109.09    4.20
   2   5   1  109.09    3.50
  -3  -5  -1   60.99    2.90
  -3  -5  -1   60.79    2.90
  -3  -5  -1   61.59    1.70
  -3  -5  -1   58.29    2.10
   3   5   1   60.19    2.10
   3   5   1   60.49    3.30
  -4  -5  -1   63.79    3.20
  -4  -5  -1   64.49    2.60
  -4  -5  -1   57.39    2.80
   4   5   1   62.89    2.50
   4   5   1   61.89    3.40
  -5  -5  -1    4.00    1.40
  -5  -5  -1    5.10    1.30
  -5  -5  -1    7.10    1.30
   5   5   1    8.10    1.90
   5   5   1    5.10    1.10
  -6  -5  -1    6.50    1.30
  -6  -5  -1    7.70    1.80
  -6  -5  -1    8.20    1.60
   6   5   1    9.50    2.00
  -7  -5  -1    5.10    1.60
  -7  -5  -1    3.60    1.70
  -7  -5  -1    6.00    1.20
   7   5   1    7.50    2.00
  -8  -5  -1    7.70    1.60
  -8  -5  -1    8.70    2.10
  -8  -5  -1   11.40    2.30
  -9  -5  -1   15.00    2.80
  -9  -5  -1   10.30    2.50
 -10  -5  -1   13.80    2.80
 -10  -5  -1   16.90    3.20
  10   5   1   12.90    2.80
 -11  -5  -1   18.10    3.30
 -11  -5  -1   16.60    3.30
  11   5   1   20.00    3.10
 -12  -5  -1    1.40    2.40
 -12  -5  -1   -3.10    2.20
 -13  -5  -1    1.80    2.60
 -13  -5  -1   -0.80    2.10
  10  -6  -1    4.50    2.60
  10  -6  -1    6.30    2.40
 -10   6   1    3.80    2.50
   9  -6  -1    0.00    2.10
   9  -6  -1    0.40    1.90
  -9   6   1   -0.60    2.00
   8  -6  -1   13.00    3.00
   8  -6  -1   17.00    2.80
  -8   6   1   18.40    3.10
   7  -6  -1   29.10    3.50
   7  -6  -1   30.20    3.40
  -7   6   1   30.10    3.30
   6  -6  -1    7.80    2.10
   6  -6  -1   11.60    2.50
  -6   6   1   15.10    2.50
   5  -6  -1   18.50    2.40
   5  -6  -1   16.60    2.60
  -5   6   1   23.80    2.60
  -5   6   1   18.00    3.10
   4  -6  -1   20.90    2.60
   4  -6  -1   22.40    2.50
  -4   6   1   20.30    2.90
  -4   6   1   26.60    2.80
  -4   6   1   23.50    2.30
   3  -6  -1    9.50    1.40
   3  -6  -1    8.30    1.70
   3  -6  -1    7.80    1.80
  -3   6   1    5.60    1.30
  -3   6   1    5.40    1.80
  -3   6   1    7.60    1.80
   2  -6  -1  215.28    6.30
   2  -6  -1  223.08    5.20
  -2   6   1  218.28    5.20
  -2   6   1  226.88    6.50
  -2   6   1  227.18    7.00
   1  -6  -1  108.29    4.00
  -1   6   1  105.69    4.40
  -1   6   1  107.99    4.40
   0  -6  -1   59.59    3.00
   0  -6  -1   67.79    3.50
   0  -6  -1   65.39    2.40
   0   6   1   63.49    3.20
   0   6   1   58.69    3.50
   0   6   1   62.99    2.30
  -1  -6  -1   51.89    2.80
  -1  -6  -1   48.00    2.30
  -1  -6  -1   49.80    2.40
   1   6   1   52.59    2.30
   1   6   1   49.30    3.30
  -2  -6  -1  175.48    4.90
  -2  -6  -1  164.38    4.40
   2   6   1  180.58    5.80
   2   6   1  179.68    4.80
  -3  -6  -1   47.00    1.80
  -3  -6  -1   52.59    2.80
   3   6   1   52.29    3.40
  -4  -6  -1    6.20    1.00
  -4  -6  -1    7.40    1.50
   4   6   1    5.50    1.00
   4   6   1    9.50    2.00
  -5  -6  -1   11.70    2.00
  -5  -6  -1    9.90    1.40
   5   6   1    9.20    2.00
   5   6   1    7.90    1.20
  -6  -6  -1   22.60    2.30
  -6  -6  -1   25.20    2.80
   6   6   1   22.30    2.90
  -7  -6  -1   11.70    2.40
  -7  -6  -1    5.90    1.70
   7   6   1    9.10    2.30
  -8  -6  -1    5.90    1.90
  -8  -6  -1    5.20    2.20
   8   6   1    6.40    2.30
  -9  -6  -1   72.09    4.90
  -9  -6  -1   60.69    4.30
   9   6   1   63.59    4.50
 -10  -6  -1   56.89    4.50
 -10  -6  -1   59.49    5.20
  10   6   1   49.70    4.60
 -11  -6  -1    5.30    2.40
 -11  -6  -1    3.70    2.50
  11   6   1    6.00    2.60
 -12  -6  -1    3.90    2.70
 -12  -6  -1    2.30    2.60
  10  -7  -1    0.70    2.40
 -10   7   1    1.20    2.50
   9  -7  -1    0.80    2.10
   9  -7  -1    2.00    2.00
  -9   7   1    4.20    2.40
   8  -7  -1    9.50    2.70
   8  -7  -1    2.40    2.10
  -8   7   1    6.60    2.30
   7  -7  -1   70.69    5.10
   7  -7  -1   71.89    4.40
  -7   7   1   70.39    4.60
   6  -7  -1  173.98    6.40
   6  -7  -1  170.28    7.00
  -6   7   1  170.08    6.40
   5  -7  -1   15.00    2.70
   5  -7  -1   14.80    2.40
  -5   7   1   13.50    2.20
  -5   7   1    9.90    2.40
   4  -7  -1   25.20    3.10
   4  -7  -1   28.00    3.00
  -4   7   1   22.40    2.90
  -4   7   1   30.30    2.60
   3  -7  -1   13.60    1.60
   3  -7  -1   10.00    2.00
   3  -7  -1   14.30    2.20
  -3   7   1   13.30    1.60
  -3   7   1    8.40    2.10
   2  -7  -1   22.80    2.60
   2  -7  -1   25.30    1.60
  -2   7   1   22.60    1.80
  -2   7   1   27.60    3.00
   1  -7  -1  235.48    6.80
  -1   7   1  236.08    7.20
   0  -7  -1  248.38    5.60
   0  -7  -1  237.88    6.80
   0   7   1  247.68    7.30
   0   7   1  238.38    5.50
  -1  -7  -1  197.68    5.10
  -1  -7  -1  185.98    5.80
   1   7   1  196.38    5.00
   1   7   1  195.48    6.50
  -2  -7  -1   12.50    1.80
  -2  -7  -1   13.10    1.60
  -2  -7  -1   14.40    1.60
   2   7   1   11.40    2.20
  -3  -7  -1  100.59    3.10
  -3  -7  -1  107.29    4.10
   3   7   1  102.09    4.80
  -4  -7  -1  114.39    2.80
  -4  -7  -1  121.19    4.60
   4   7   1  114.79    5.10
  -5  -7  -1   50.79    3.30
  -5  -7  -1   37.90    2.20
   5   7   1   36.00    2.10
   5   7   1   35.30    3.50
  -6  -7  -1    4.00    1.80
  -6  -7  -1    3.70    1.30
   6   7   1    4.60    2.10
  -7  -7  -1    8.00    1.80
  -7  -7  -1    8.30    2.30
   7   7   1   11.00    2.60
  -8  -7  -1    8.50    1.90
  -8  -7  -1    6.00    2.20
   8   7   1    4.70    2.30
  -9  -7  -1   13.60    2.50
  -9  -7  -1   12.20    2.80
   9   7   1   17.10    3.10
 -10  -7  -1    5.70    2.30
 -10  -7  -1   10.10    3.00
  10   7   1    8.80    2.80
 -11  -7  -1    0.50    2.30
 -11  -7  -1   -0.30    2.00
  11   7   1    3.30    2.40
 -12  -7  -1   -3.30    2.00
 -12  -7  -1   -0.70    2.30
   9  -8  -1    2.90    2.20
   9  -8  -1    4.40    2.50
  -9   8   1    2.80    2.20
   8  -8  -1    0.60    2.10
   8  -8  -1    1.10    2.40
  -8   8   1   -0.60    1.90
   7  -8  -1   -2.80    1.70
   7  -8  -1    5.00    2.40
  -7   8   1    0.10    1.70
   6  -8  -1   31.10    3.40
   6  -8  -1   27.90    3.60
  -6   8   1   29.90    3.10
   5  -8  -1    9.30    2.60
   5  -8  -1    9.90    2.30
  -5   8   1   10.00    2.50
  -5   8   1    4.60    1.70
   4  -8  -1   19.40    2.70
   4  -8  -1   19.40    2.90
  -4   8   1   20.10    3.10
  -4   8   1   19.90    2.20
   3  -8  -1   70.29    4.10
   3  -8  -1   74.39    4.40
   3  -8  -1   72.39    3.00
  -3   8   1   74.39    3.10
  -3   8   1   71.39    4.50
   2  -8  -1    3.60    1.70
  -2   8   1    1.80    1.90
   1  -8  -1    7.30    1.80
  -1   8   1    7.20    2.20
   0  -8  -1    3.50    1.40
   0   8   1    3.60    1.90
  -1  -8  -1  357.06    8.00
  -1  -8  -1  353.96    9.10
   1   8   1  361.56   10.00
   1   8   1  357.46    8.20
  -2  -8  -1   19.10    2.00
  -2  -8  -1   15.20    2.10
  -2  -8  -1   14.60    2.00
   2   8   1   15.30    2.60
  -3  -8  -1    7.00    1.30
  -3  -8  -1    5.40    1.50
  -3  -8  -1    6.70    1.70
   3   8   1    3.40    2.00
  -4  -8  -1    5.30    1.60
  -4  -8  -1    5.10    0.90
   4   8   1    1.60    2.00
  -5  -8  -1   17.00    2.40
   5   8   1   18.60    3.20
   5   8   1   16.80    1.50
  -6  -8  -1  101.59    3.80
  -6  -8  -1  102.99    5.10
   6   8   1  109.09    5.80
  -7  -8  -1   30.50    3.40
  -7  -8  -1   30.40    2.80
   7   8   1   36.10    4.10
  -8  -8  -1    3.90    1.80
  -8  -8  -1    3.80    2.20
   8   8   1    7.00    2.70
  -9  -8  -1    9.10    2.60
  -9  -8  -1    4.50    1.90
   9   8   1    1.50    2.50
 -10  -8  -1    1.80    2.30
 -10  -8  -1    0.50    1.90
  10   8   1   -0.30    2.20
 -11  -8  -1   -0.80    2.10
 -11  -8  -1   -0.60    2.00
  11   8   1    1.80    2.50
   8  -9  -1    8.40    2.80
   8  -9  -1    7.30    2.50
  -8   9   1    4.90    2.50
   7  -9  -1    1.10    2.30
   7  -9  -1   -0.60    1.80
  -7   9   1    0.30    1.90
   6  -9  -1    1.80    1.90
   6  -9  -1   -0.20    1.90
  -6   9   1   -2.00    1.50
   5  -9  -1    8.00    2.50
   5  -9  -1    6.80    2.20
  -5   9   1    8.00    2.50
  -5   9   1    5.90    1.80
   4  -9  -1   44.20    4.40
   4  -9  -1   40.70    3.90
  -4   9   1   46.00    4.40
  -4   9   1   36.50    2.90
   3  -9  -1    7.90    2.20
   3  -9  -1    7.10    2.20
  -3   9   1    6.70    2.50
   2  -9  -1    6.40    2.10
  -2   9   1    6.70    2.40
   1  -9  -1   23.50    2.90
  -1   9   1   25.60    3.40
   0  -9  -1   -0.60    1.30
   0   9   1    3.50    2.20
  -1  -9  -1    2.80    1.20
  -1  -9  -1    0.70    1.50
   1   9   1    0.60    1.90
  -2  -9  -1   35.70    3.30
  -2  -9  -1   36.50    2.80
   2   9   1   38.00    4.20
  -3  -9  -1   23.40    2.50
  -3  -9  -1   23.20    2.20
  -3  -9  -1   20.50    2.50
   3   9   1   25.00    3.50
  -4  -9  -1   11.60    2.10
   4   9   1    6.80    2.60
  -5  -9  -1   50.59    3.80
   5   9   1   51.39    4.70
  -6  -9  -1   26.70    3.10
  -6  -9  -1   30.70    2.30
   6   9   1   32.20    4.00
  -7  -9  -1    1.00    1.20
  -7  -9  -1    0.90    1.80
   7   9   1    0.90    2.40
  -8  -9  -1    7.30    1.80
  -8  -9  -1    7.20    2.40
   8   9   1    1.70    2.60
  -9  -9  -1    3.50    2.30
  -9  -9  -1    7.10    2.30
   9   9   1   10.40    3.20
 -10  -9  -1    2.60    2.40
  10   9   1    0.80    2.50
 -11  -9  -1   -0.70    2.40
  11   9   1    7.70    3.50
   7 -10  -1    8.70    2.70
   7 -10  -1    5.90    2.70
   6 -10  -1    1.60    2.00
   6 -10  -1    1.80    2.10
   5 -10  -1   22.50    3.70
   5 -10  -1   30.50    3.80
  -5  10   1   32.60    4.00
   4 -10  -1    2.60    2.20
   4 -10  -1    1.60    1.80
  -4  10   1    2.30    2.30
   3 -10  -1    1.40    1.70
   3 -10  -1   -0.10    2.00
  -3  10   1    1.70    2.30
   2 -10  -1    8.50    2.40
  -2  10   1    3.30    2.60
   1 -10  -1   26.60    3.30
  -1  10   1   28.50    3.80
   0 -10  -1   86.29    5.00
   0  10   1   69.89    5.20
  -1 -10  -1   46.10    3.90
  -1 -10  -1   46.80    2.90
   1  10   1   45.00    4.60
  -2 -10  -1    0.70    1.40
  -2 -10  -1    0.40    1.60
   2  10   1    4.40    2.40
  -3 -10  -1    1.10    1.60
  -3 -10  -1    4.10    1.70
   3  10   1    2.40    2.40
  -4 -10  -1    5.70    1.90
  -4 -10  -1    4.20    1.80
   4  10   1    3.00    2.40
  -5 -10  -1   -0.20    1.70
   5  10   1   -5.90    1.80
  -6 -10  -1  132.69    6.20
   6  10   1  124.79    6.80
  -7 -10  -1   26.60    3.40
   7  10   1   34.60    4.60
  -8 -10  -1   21.20    3.50
   8  10   1   26.80    4.20
  -9 -10  -1    0.70    2.30
   9  10   1   -1.20    2.40
 -10 -10  -1    0.50    2.30
  10  10   1   -0.90    2.70
   6 -11  -1    9.50    3.20
   6 -11  -1    3.70    2.40
   5 -11  -1   12.60    3.20
   5 -11  -1   11.40    2.80
  -5  11   1   10.70    3.20
   4 -11  -1    2.80    2.20
   4 -11  -1    5.50    2.40
  -4  11   1    5.40    2.90
   3 -11  -1    1.20    2.10
   3 -11  -1    5.80    2.30
  -3  11   1    7.50    2.90
   2 -11  -1   48.10    4.50
   2 -11  -1   50.69    4.70
  -2  11   1   56.19    5.40
   1 -11  -1    5.80    2.30
  -1  11   1    8.30    2.90
   0 -11  -1    4.90    2.40
   0  11   1    4.00    2.60
  -1 -11  -1    1.80    1.30
  -1 -11  -1    0.30    1.70
   1  11   1   -1.30    2.40
  -2 -11  -1   13.90    2.80
  -2 -11  -1   14.30    2.20
   2  11   1   16.20    3.50
  -3 -11  -1   22.10    2.70
  -3 -11  -1   21.30    3.00
   3  11   1   21.00    3.50
  -4 -11  -1    6.10    2.10
  -4 -11  -1    6.90    2.00
   4  11   1   10.60    3.30
  -5 -11  -1    1.00    1.80
  -5 -11  -1    2.30    1.90
   5  11   1   -1.40    2.30
  -6 -11  -1    2.70    2.00
   6  11   1   -1.20    2.40
  -7 -11  -1   15.00    3.10
   7  11   1   14.40    3.50
  -8 -11  -1    4.30    2.60
   8  11   1    6.30    3.20
  -9 -11  -1    1.30    2.40
   9  11   1    2.10    3.10
   5 -12  -1    4.80    2.80
   4 -12  -1    9.50    2.80
   4 -12  -1    5.00    2.70
  -4  12   1    3.80    3.10
   3 -12  -1   -1.10    2.10
   3 -12  -1   -1.90    1.80
  -3  12   1    2.00    2.80
   2 -12  -1   15.30    3.10
   2 -12  -1    7.70    2.50
  -2  12   1   12.60    3.60
   1 -12  -1    9.10    2.60
  -1  12   1   -0.40    2.70
   0 -12  -1   10.50    2.60
   0  12   1    0.40    2.60
  -1 -12  -1    2.70    2.10
   1  12   1    3.50    2.80
  -2 -12  -1   -2.30    1.70
   2  12   1    2.70    2.70
  -3 -12  -1    1.30    1.80
  -3 -12  -1   -0.40    1.70
   3  12   1    2.20    2.70
  -4 -12  -1    6.60    2.20
  -4 -12  -1    9.30    2.50
   4  12   1   10.80    3.50
  -5 -12  -1    5.00    2.30
  -5 -12  -1    7.40    2.40
   5  12   1   11.00    3.50
  -6 -12  -1    2.40    2.10
  -6 -12  -1    1.10    2.10
   6  12   1    5.90    3.30
  -7 -12  -1    0.60    2.20
   7  12   1    1.00    3.10
  -8 -12  -1   13.50    3.20
   8  12   1    5.70    3.30
   2 -13  -1    8.40    3.00
   2 -13  -1    3.90    2.20
  -2  13   1    5.50    3.20
   1 -13  -1    1.10    2.30
  -1  13   1    2.70    3.30
   0 -13  -1   -1.00    2.00
   0  13   1    2.90    2.90
  -1 -13  -1   20.00    3.60
   1  13   1   15.80    4.10
  -2 -13  -1   -1.90    1.90
   2  13   1    3.20    3.30
  -3 -13  -1   11.00    3.00
   3  13   1   16.60    3.90
  -4 -13  -1   -2.10    1.90
   4  13   1   -1.10    2.70
  -5 -13  -1    3.20    2.40
  -5 -13  -1    1.30    2.40
   5  13   1   -3.40    2.70
  -6 -13  -1   -0.10    2.40
  -6 -13  -1    3.90    2.30
   6  13   1   -0.50    2.90
   5  12  -2    9.50    3.60
  -5 -12   2    6.80    2.70
   4  12  -2    3.90    3.20
  -4 -12   2    6.90    2.70
   3  12  -2   -4.60    2.60
  -3 -12   2    1.20    2.30
   2  12  -2   -4.10    2.60
  -2 -12   2   -5.00    1.80
   1  12  -2    4.60    2.90
  -1 -12   2   -0.60    2.10
   0  12  -2    2.60    3.10
   0 -12   2    7.00    3.00
  -1  12  -2   -0.70    2.90
   1 -12   2   -1.70    2.10
   1 -12   2   -2.10    2.10
  -2  12  -2    1.20    3.00
   2 -12   2    0.60    2.30
   2 -12   2    0.90    2.40
   7  11  -2   11.30    3.50
  -7 -11   2   11.40    3.00
   6  11  -2   -1.60    2.90
  -6 -11   2   -1.10    2.10
  -6 -11   2    2.00    2.20
   5  11  -2    9.00    3.40
  -5 -11   2    7.50    2.60
  -5 -11   2    9.60    2.70
   4  11  -2    1.40    2.90
  -4 -11   2    0.40    1.90
  -4 -11   2    0.50    1.90
   3  11  -2    1.70    2.70
  -3 -11   2    3.00    2.20
   2  11  -2   11.30    3.60
  -2 -11   2    4.40    2.40
   1  11  -2   -1.60    2.70
  -1 -11   2    3.20    2.40
   0  11  -2    7.10    3.10
   0 -11   2   11.50    3.00
  -1  11  -2   -0.30    2.70
   1 -11   2    0.30    1.90
   1 -11   2    4.00    2.50
  -2  11  -2    2.90    3.10
   2 -11   2    2.00    2.20
   2 -11   2    2.70    2.30
  -3  11  -2    8.90    3.40
   3 -11   2    8.20    2.70
   3 -11   2    5.40    2.60
   4 -11   2   16.80    3.60
   4 -11   2   20.40    3.80
   8  10  -2    1.70    2.90
  -8 -10   2   -2.30    2.00
   7  10  -2   12.30    3.70
  -7 -10   2    6.20    2.60
   6  10  -2    5.70    3.10
  -6 -10   2    5.90    2.40
   5  10  -2    3.80    2.80
  -5 -10   2   -0.80    1.90
  -5 -10   2    2.90    2.00
   4  10  -2   19.40    3.90
  -4 -10   2   17.90    2.60
  -4 -10   2   10.00    2.60
   3  10  -2   -0.20    2.30
  -3 -10   2    0.90    1.80
  -3 -10   2    1.20    1.50
   2  10  -2    6.70    2.90
  -2 -10   2    3.70    1.90
  -2 -10   2    2.80    1.50
   1  10  -2    0.40    2.70
  -1 -10   2    3.00    1.90
   0  10  -2    3.40    2.70
   0 -10   2    1.10    1.80
  -1  10  -2   -0.50    2.40
   1 -10   2    5.50    2.20
  -2  10  -2   27.20    4.30
   2 -10   2   24.10    3.60
   2 -10   2   22.20    3.40
  -3  10  -2    3.20    2.80
   3 -10   2    0.10    2.10
   3 -10   2    0.40    2.00
  -4  10  -2    7.30    3.10
   4 -10   2    7.10    2.60
   4 -10   2    3.40    2.30
   5 -10   2    7.00    2.90
   5 -10   2    2.80    2.50
   6 -10   2    2.20    2.30
   6 -10   2    0.60    2.40
   9   9  -2   11.40    3.30
  -9  -9   2   11.80    3.30
   8   9  -2    0.40    2.60
  -8  -9   2    6.20    2.60
   7   9  -2    3.80    2.70
  -7  -9   2    4.00    2.40
   6   9  -2   15.60    3.40
  -6  -9   2   17.40    3.00
   5   9  -2   82.29    5.90
  -5  -9   2   82.59    4.90
   4   9  -2   47.60    4.80
  -4  -9   2   40.50    3.70
   3   9  -2   -3.60    2.20
  -3  -9   2    0.20    1.50
  -3  -9   2    3.00    1.60
   2   9  -2    6.80    2.60
  -2  -9   2    2.90    1.70
  -2  -9   2    5.70    1.50
   1   9  -2    9.20    3.10
  -1  -9   2    5.90    2.00
   0   9  -2   -1.60    2.20
   0  -9   2    2.00    1.70
  -1   9  -2  105.39    6.20
   1  -9   2  102.99    5.50
  -2   9  -2   32.30    4.30
   2  -9   2   28.40    3.70
   2  -9   2   37.30    4.20
  -3   9  -2   11.00    3.20
   3  -9   2    8.10    2.40
   3  -9   2   12.20    2.70
  -4   9  -2    5.30    2.90
   4  -9   2    3.20    2.20
   4  -9   2    2.70    2.00
   5  -9   2   24.80    3.70
   5  -9   2   21.40    3.40
   6  -9   2    5.00    2.50
   6  -9   2   -0.20    2.20
   7  -9   2    4.90    2.40
   7  -9   2    2.80    2.60
 -10  -8   2    5.80    2.70
   9   8  -2   38.70    4.50
  -9  -8   2   32.60    4.40
  -9  -8   2   33.90    3.70
   8   8  -2    7.60    2.80
  -8  -8   2    2.10    2.30
  -8  -8   2    2.10    1.80
   7   8  -2    7.00    2.60
  -7  -8   2    6.90    2.40
  -7  -8   2    5.50    1.70
   6   8  -2   20.00    3.40
  -6  -8   2   12.20    2.00
  -6  -8   2   11.90    2.50
   5   8  -2    0.40    2.20
  -5  -8   2    2.20    1.20
  -5  -8   2    2.40    1.80
   4   8  -2  136.59    6.60
  -4  -8   2  137.29    5.60
  -4  -8   2  141.49    4.40
   3   8  -2   48.20    4.60
  -3  -8   2   43.00    3.90
  -3  -8   2   46.80    3.40
   2   8  -2    1.70    2.20
  -2  -8   2    5.40    1.80
  -2  -8   2    5.50    1.50
   1   8  -2    6.10    2.50
  -1  -8   2    4.00    1.20
  -1  -8   2    3.70    1.60
   0   8  -2  236.08    8.50
   0  -8   2  227.18    7.60
  -1   8  -2   25.80    3.70
   1  -8   2   17.20    2.80
  -2   8  -2   42.80    4.50
   2  -8   2   51.79    4.20
   2  -8   2   39.80    4.10
  -3   8  -2   91.79    5.70
   3  -8   2   88.59    5.10
   3  -8   2   91.19    5.20
  -4   8  -2    1.70    2.30
   4  -8   2   -0.30    1.90
   4  -8   2    3.20    2.10
   5  -8   2   20.90    3.30
   5  -8   2   11.50    2.80
   6  -8   2   17.80    3.40
   6  -8   2   12.80    2.90
   7  -8   2    0.90    2.00
   7  -8   2    3.30    2.40
   8  -8   2   -2.80    1.90
   8  -8   2    0.20    2.10
 -11  -7   2    2.30    2.30
 -11  -7   2   -0.90    2.50
 -10  -7   2    4.10    2.30
 -10  -7   2    0.00    2.30
   9   7  -2    1.80    2.50
  -9  -7   2   -2.50    1.90
  -9  -7   2    1.50    2.00
   8   7  -2    3.80    2.40
  -8  -7   2    3.80    2.20
  -8  -7   2    2.30    1.80
   7   7  -2    5.70    2.50
  -7  -7   2    0.90    1.50
  -7  -7   2    0.80    1.80
   6   7  -2    6.50    2.40
  -6  -7   2    3.80    1.50
  -6  -7   2    5.10    2.00
   5   7  -2   10.70    2.60
  -5  -7   2    9.60    1.30
  -5  -7   2   11.00    2.20
  -5  -7   2   10.30    1.70
   4   7  -2    9.40    2.60
  -4  -7   2   10.40    2.00
  -4  -7   2    8.30    1.50
  -4  -7   2    8.20    1.50
   3   7  -2   10.40    2.60
  -3  -7   2   12.50    1.70
  -3  -7   2   12.10    1.50
  -3  -7   2   14.30    2.00
   2   7  -2   13.40    2.70
  -2  -7   2   16.00    1.90
  -2  -7   2   13.20    2.10
   1   7  -2   21.80    3.00
  -1  -7   2   16.30    2.20
  -1  -7   2   19.90    1.90
   0   7  -2    9.30    2.40
   0  -7   2   10.80    1.90
  -1   7  -2    4.70    2.20
   1  -7   2    4.40    1.70
   1  -7   2    5.50    1.00
  -2   7  -2    3.90    2.20
   2  -7   2    7.90    2.00
   2  -7   2    9.40    2.40
   2  -7   2    6.50    1.20
  -3   7  -2   12.20    2.80
   3  -7   2   12.50    2.30
   3  -7   2    9.20    2.20
   4  -7   2   48.30    4.20
   4  -7   2   54.19    4.50
   5  -7   2   24.60    3.50
   5  -7   2   33.70    3.90
   6  -7   2    2.40    1.90
   6  -7   2    4.40    2.20
   7  -7   2    3.60    2.10
   7  -7   2    7.10    2.60
   8  -7   2    4.00    2.40
   8  -7   2    6.50    2.70
   9  -7   2   -2.30    2.00
   9  -7   2   -2.20    2.00
 -11  -6   2    2.80    2.50
 -11  -6   2    2.90    2.30
 -10  -6   2   12.00    2.90
 -10  -6   2    9.50    3.00
   9   6  -2   -1.80    1.70
  -9  -6   2    2.50    2.10
  -9  -6   2    0.80    1.80
   8   6  -2   37.80    3.80
  -8  -6   2   30.70    3.30
  -8  -6   2   34.10    3.80
   7   6  -2    0.20    1.90
  -7  -6   2   -0.20    1.60
  -7  -6   2    2.80    2.10
   6   6  -2   42.40    3.80
  -6  -6   2   41.00    3.70
  -6  -6   2   42.90    3.20
   5   6  -2    5.30    2.10
  -5  -6   2    6.10    1.00
  -5  -6   2    7.00    1.50
  -5  -6   2    4.80    1.70
   4   6  -2   20.30    2.80
  -4  -6   2   16.80    1.60
  -4  -6   2   15.70    1.80
  -4  -6   2   17.20    2.30
   3   6  -2   38.50    3.60
  -3  -6   2   39.40    2.30
  -3  -6   2   34.90    2.80
   2   6  -2    2.50    1.70
  -2  -6   2    1.00    0.80
  -2  -6   2    0.80    1.00
   1   6  -2    7.20    2.00
  -1  -6   2    8.80    1.60
  -1  -6   2   12.60    1.20
  -1  -6   2   12.40    1.50
   0   6  -2   29.00    3.20
   0  -6   2   23.80    2.40
   0  -6   2   27.70    1.60
  -1   6  -2    8.90    2.10
   1  -6   2    7.20    1.10
   1  -6   2    7.00    1.70
  -2   6  -2  274.17    8.30
   2  -6   2  256.87    6.20
   2  -6   2  262.07    7.90
   2  -6   2  270.97    7.60
  -3   6  -2   61.49    4.20
   3  -6   2   63.69    3.80
   3  -6   2   56.79    3.50
   4  -6   2   37.10    3.50
   4  -6   2   35.70    3.50
   5  -6   2    1.70    1.60
   5  -6   2    1.00    1.70
   6  -6   2   16.30    2.90
   6  -6   2   18.90    3.00
  -7   6  -2    9.30    2.30
   7  -6   2    4.20    2.20
   7  -6   2    7.30    2.50
  -8   6  -2   40.10    4.10
   8  -6   2   33.90    3.90
   8  -6   2   40.00    4.50
  -9   6  -2    7.80    2.60
   9  -6   2    3.40    2.50
   9  -6   2    9.50    2.80
 -10   6  -2   -1.30    2.00
  10  -6   2   -1.30    2.20
  10  -6   2   -0.60    2.40
 -12  -5   2    9.90    3.20
 -12  -5   2   14.10    3.40
 -11  -5   2    9.20    2.70
 -11  -5   2    9.50    3.10
 -10  -5   2    2.90    2.30
 -10  -5   2    0.70    2.10
   9   5  -2   10.90    2.40
  -9  -5   2    9.40    2.60
  -9  -5   2   15.80    3.00
   8   5  -2  180.78    6.50
  -8  -5   2  203.88    7.30
  -8  -5   2  193.88    7.60
   7   5  -2  231.88    7.20
  -7  -5   2  233.68    7.50
  -7  -5   2  215.48    7.70
   6   5  -2   25.90    2.80
  -6  -5   2   24.90    2.60
  -6  -5   2   22.50    2.80
  -6  -5   2   21.80    2.00
  -6  -5   2   22.50    1.40
   5   5  -2    8.00    1.90
  -5  -5   2    9.30    1.60
  -5  -5   2    9.00    1.60
  -5  -5   2    6.50    1.00
  -5  -5   2    9.80    1.90
   4   5  -2    3.80    1.60
  -4  -5   2    4.70    1.00
  -4  -5   2    3.20    1.50
  -4  -5   2    2.40    1.10
   3   5  -2   19.70    2.40
  -3  -5   2   18.60    1.70
  -3  -5   2   17.80    2.10
   2   5  -2   36.40    3.10
  -2  -5   2   39.00    2.40
  -2  -5   2   37.50    2.00
   1   5  -2    9.10    2.00
  -1  -5   2    7.50    1.20
  -1  -5   2    6.10    1.40
   0   5  -2  330.07    8.70
   0  -5   2  319.17    6.80
   0  -5   2  333.07    8.10
  -1   5  -2    5.10    1.70
   1  -5   2    5.20    0.90
   1  -5   2    5.20    1.30
  -2   5  -2   33.70    3.20
   2  -5   2   32.90    3.00
   2  -5   2   31.80    2.80
   2  -5   2   27.80    1.90
  -3   5  -2  429.36   10.50
   3  -5   2  381.46    9.90
   3  -5   2  414.36    9.90
   4  -5   2    3.30    1.60
   4  -5   2    6.00    1.90
  -5   5  -2    1.30    1.40
   5  -5   2   -0.60    1.50
   5  -5   2    0.80    1.60
  -6   5  -2    8.50    2.10
   6  -5   2   10.40    2.30
   6  -5   2    7.90    2.30
  -7   5  -2    9.50    2.40
   7  -5   2   10.70    2.50
   7  -5   2   13.20    2.60
  -8   5  -2   17.40    2.90
   8  -5   2   10.80    2.70
   8  -5   2   22.10    3.30
  -9   5  -2    7.70    2.50
   9  -5   2    5.10    2.30
   9  -5   2   11.40    2.80
 -10   5  -2    2.20    2.30
  10  -5   2    2.10    2.20
  10  -5   2    0.10    2.20
 -11   5  -2   12.50    3.30
  11  -5   2   10.20    3.30
  11  -5   2   11.00    3.00
 -12  -4   2    0.80    2.40
 -12  -4   2    4.50    2.80
 -11  -4   2   21.10    3.60
 -11  -4   2   13.10    3.10
 -10  -4   2    0.60    2.20
 -10  -4   2    3.90    2.50
   9   4  -2    1.30    1.60
  -9  -4   2    0.10    1.80
  -9  -4   2    4.80    2.20
   8   4  -2   69.79    3.80
  -8  -4   2   67.29    2.80
  -8  -4   2   68.59    4.50
  -8  -4   2   67.89    4.70
   7   4  -2  133.29    5.00
  -7  -4   2  133.19    3.80
  -7  -4   2  143.19    6.00
  -7  -4   2  135.19    5.60
   6   4  -2   31.80    2.80
  -6  -4   2   29.40    1.80
  -6  -4   2   30.50    2.90
  -6  -4   2   31.00    3.10
  -6  -4   2   29.90    1.70
   5   4  -2   84.79    3.80
  -5  -4   2   86.79    4.10
  -5  -4   2   83.79    3.00
  -5  -4   2   90.39    3.80
  -5  -4   2   78.99    2.60
   4   4  -2   80.69    3.70
  -4  -4   2   72.99    2.50
  -4  -4   2   79.19    3.30
  -4  -4   2   75.59    3.60
   3   4  -2   13.80    2.00
  -3  -4   2   14.40    1.80
  -3  -4   2   12.80    1.50
   2   4  -2    9.50    1.80
  -2  -4   2    9.60    1.20
  -2  -4   2   10.30    1.40
   1   4  -2  224.68    6.30
  -1  -4   2  216.08    5.30
   0   4  -2   58.89    3.30
   0  -4   2   55.69    2.80
   0  -4   2   54.29    2.10
  -1   4  -2  134.69    4.80
   1  -4   2  131.79    3.60
   1  -4   2  129.49    4.30
  -2   4  -2   11.10    2.10
   2  -4   2    9.70    1.80
   2  -4   2   11.10    1.60
   2  -4   2   12.20    1.40
  -3   4  -2   68.29    3.70
   3  -4   2   64.39    3.30
   3  -4   2   63.89    3.30
   3  -4   2   65.69    2.80
  -4   4  -2   61.19    3.20
   4  -4   2   57.99    3.40
   4  -4   2   60.39    3.50
  -5   4  -2   19.10    2.30
   5  -4   2   16.80    2.50
   5  -4   2   18.50    2.40
  -6   4  -2  105.49    4.80
   6  -4   2   94.79    4.80
   6  -4   2   94.99    4.80
  -7   4  -2   18.90    2.80
   7  -4   2   15.60    2.80
   7  -4   2   12.90    2.60
  -8   4  -2   15.30    2.80
   8  -4   2   12.30    2.70
   8  -4   2    9.70    2.50
  -9   4  -2    4.00    2.20
   9  -4   2    2.70    2.10
   9  -4   2    4.80    2.30
 -10   4  -2    0.60    2.20
  10  -4   2    0.40    2.00
  10  -4   2    0.10    2.00
  10  -4   2    3.30    2.20
 -11   4  -2    3.90    2.70
  11  -4   2    5.10    2.60
  11  -4   2    2.00    2.40
 -12  -3   2   12.00    3.20
 -12  -3   2   10.00    3.20
 -11  -3   2   -0.20    2.10
 -11  -3   2    2.50    2.40
 -10  -3   2    5.10    2.60
 -10  -3   2    1.90    2.40
   9   3  -2    5.10    1.70
  -9  -3   2    5.40    1.50
  -9  -3   2    3.90    2.20
  -9  -3   2    6.80    2.40
   8   3  -2   59.99    3.30
  -8  -3   2   56.19    2.90
  -8  -3   2   61.99    4.40
  -8  -3   2   56.29    4.30
   7   3  -2   14.60    1.60
   7   3  -2   10.90    1.80
  -7  -3   2   16.10    2.50
  -7  -3   2   16.40    1.80
  -7  -3   2   15.50    2.50
   6   3  -2   38.90    2.50
  -6  -3   2   44.00    3.30
  -6  -3   2   40.50    3.20
  -6  -3   2   41.80    2.10
   5   3  -2   10.90    1.60
  -5  -3   2   11.20    1.30
  -5  -3   2   10.50    1.10
  -5  -3   2    9.40    1.80
  -5  -3   2    5.00    1.50
   4   3  -2    8.50    1.50
  -4  -3   2    6.50    1.10
  -4  -3   2    6.40    1.40
  -4  -3   2    6.40    1.40
   3   3  -2   15.70    1.80
  -3  -3   2   15.20    1.80
  -3  -3   2   16.70    1.80
  -3  -3   2   17.50    1.50
  -3  -3   2   14.60    1.60
   2   3  -2   91.39    3.60
  -2  -3   2   96.69    3.50
  -2  -3   2   96.59    3.10
  -2  -3   2  102.89    3.50
   1   3  -2   50.19    2.70
  -1  -3   2   52.39    2.20
  -1  -3   2   50.09    2.50
   0   3  -2  146.49    4.50
   0  -3   2  142.09    4.00
   0  -3   2  143.39    4.40
   0  -3   2  139.19    3.50
  -1   3  -2   12.10    1.80
  -1   3  -2   16.10    1.60
   1  -3   2   12.80    1.70
   1  -3   2   15.70    1.60
  -2   3  -2   14.30    2.00
  -2   3  -2   12.60    1.50
   2  -3   2   13.60    1.90
   2  -3   2   13.80    1.40
   2  -3   2   17.10    1.80
   3  -3   2   64.89    3.20
   3  -3   2   64.19    2.80
   3  -3   2   64.49    3.10
  -4   3  -2    7.30    1.50
   4  -3   2    9.80    1.70
   4  -3   2    9.00    1.80
  -5   3  -2    4.70    1.60
   5  -3   2    4.30    1.60
   5  -3   2    5.50    1.60
  -6   3  -2   19.50    2.60
   6  -3   2   25.00    2.90
   6  -3   2   23.30    2.70
  -7   3  -2    3.50    1.80
   7  -3   2    2.20    1.60
   7  -3   2   -0.10    1.60
  -8   3  -2    7.70    2.30
   8  -3   2    6.70    2.20
   8  -3   2    4.50    2.10
  -9   3  -2    4.70    2.40
   9  -3   2    6.10    2.20
   9  -3   2    2.30    2.10
   9  -3   2    1.90    2.00
 -10   3  -2    2.10    2.10
  10  -3   2   -2.50    1.80
  10  -3   2   -3.40    1.70
  10  -3   2    5.10    2.20
 -11   3  -2    3.00    2.50
  11  -3   2    1.60    2.50
  11  -3   2    2.10    2.20
 -12   3  -2   29.30    4.50
  12  -3   2   25.50    4.20
  12  -3   2   27.00    4.00
 -12  -2   2    2.80    2.50
 -12  -2   2    4.60    2.60
 -11  -2   2    8.20    2.70
 -11  -2   2   12.00    3.10
 -10  -2   2   12.10    3.10
 -10  -2   2   12.70    2.80
  -9  -2   2    7.80    1.80
  -9  -2   2    0.90    1.90
  -9  -2   2    6.30    2.20
   8   2  -2   21.50    2.00
  -8  -2   2   19.10    2.20
  -8  -2   2   18.00    2.80
  -8  -2   2   17.80    3.00
   7   2  -2   43.90    2.40
   7   2  -2   43.80    2.40
  -7  -2   2   50.19    2.80
  -7  -2   2   48.20    3.70
  -7  -2   2   43.40    3.60
   6   2  -2   93.09    3.20
   6   2  -2   92.49    3.30
  -6  -2   2   98.49    4.40
  -6  -2   2   99.39    3.50
  -6  -2   2   96.49    4.40
   5   2  -2   57.69    2.50
   5   2  -2   58.89    2.30
  -5  -2   2   56.29    3.20
  -5  -2   2   62.19    2.50
  -5  -2   2   63.79    3.40
   4   2  -2   55.89    2.20
   4   2  -2   60.09    2.50
  -4  -2   2   57.99    1.90
  -4  -2   2   57.89    3.10
  -4  -2   2   54.69    2.30
  -4  -2   2   56.49    2.50
  -4  -2   2   58.49    3.10
   3   2  -2   93.39    3.10
   3   2  -2   93.09    3.20
  -3  -2   2   94.09    3.60
  -3  -2   2   95.09    2.80
  -3  -2   2   92.29    3.00
  -3  -2   2   90.79    3.30
   2   2  -2  157.48    4.20
  -2  -2   2  156.38    3.80
  -2  -2   2  152.78    4.00
  -2  -2   2  151.78    4.30
  -2  -2   2  152.58    4.00
   1   2  -2 1480.85   26.30
  -1  -2   2 1517.95   26.30
   0   2  -2 2278.27   39.70
   0  -2   2 2348.67   39.40
   0  -2   2 2336.27   39.80
  -1   2  -2  457.45    9.50
  -1   2  -2  450.85    8.90
   1  -2   2  461.35    9.00
   1  -2   2  456.35    9.40
   1  -2   2  459.65    9.30
  -2   2  -2   28.40    1.70
   2  -2   2   28.30    1.70
   2  -2   2   30.60    2.00
   2  -2   2   29.70    1.90
   2  -2   2   34.20    2.10
  -3   2  -2   10.90    1.40
  -3   2  -2   11.30    1.60
  -3   2  -2   11.80    1.60
   3  -2   2   10.00    1.40
   3  -2   2   13.30    1.70
   3  -2   2   12.70    1.80
   3  -2   2   12.70    1.60
  -4   2  -2   25.80    2.40
   4  -2   2   25.60    2.30
   4  -2   2   24.40    2.40
  -5   2  -2  185.08    5.70
   5  -2   2  182.58    5.60
   5  -2   2  179.48    5.60
  -6   2  -2   56.59    3.50
  -6   2  -2   58.49    2.40
   6  -2   2   51.79    3.30
   6  -2   2   55.09    3.40
  -7   2  -2    4.50    1.70
  -7   2  -2    1.80    1.00
   7  -2   2    2.00    1.60
   7  -2   2    4.70    1.80
  -8   2  -2    9.00    1.60
  -8   2  -2   16.60    2.70
   8  -2   2    8.90    2.20
   8  -2   2    8.90    2.30
   8  -2   2   13.10    2.40
  -9   2  -2   10.00    1.70
  -9   2  -2    6.20    2.30
   9  -2   2    5.90    2.30
   9  -2   2   11.70    2.30
   9  -2   2   10.90    2.50
 -10   2  -2   30.90    2.90
 -10   2  -2   38.60    4.40
  10  -2   2   36.20    3.60
  10  -2   2   42.90    4.30
  10  -2   2   39.90    4.20
 -11   2  -2   25.40    3.90
  11  -2   2   25.20    3.80
  11  -2   2   15.60    3.10
 -12   2  -2    3.90    2.60
  12  -2   2   -3.10    2.00
 -12  -1   2    1.60    2.30
 -12  -1   2    4.50    2.70
 -11  -1   2    4.40    2.70
 -11  -1   2    9.10    2.70
 -10  -1   2   64.89    4.00
 -10  -1   2   60.09    4.70
 -10  -1   2   59.89    5.30
  -9  -1   2   10.70    2.20
  -9  -1   2    8.50    2.50
  -9  -1   2   11.60    2.60
  -8  -1   2    3.20    2.00
  -8  -1   2    4.60    1.90
  -8  -1   2    3.30    1.60
  -7  -1   2   13.00    2.30
  -7  -1   2   12.70    2.00
  -7  -1   2   14.30    2.20
   6   1  -2    6.10    1.30
  -6  -1   2    5.90    1.60
  -6  -1   2    6.10    1.40
  -6  -1   2    5.20    1.60
   5   1  -2  187.98    5.00
  -5  -1   2  190.48    5.10
  -5  -1   2  186.58    5.80
  -5  -1   2  179.68    4.80
  -5  -1   2  180.48    5.60
   4   1  -2   24.50    1.70
   4   1  -2   24.80    1.50
  -4  -1   2   25.70    1.90
  -4  -1   2   20.60    2.10
  -4  -1   2   25.80    2.20
  -4  -1   2   27.40    1.80
   3   1  -2  421.06    8.10
   3   1  -2  421.56    8.90
   3   1  -2  418.36    8.40
  -3  -1   2  431.76    8.40
  -3  -1   2  422.46    9.10
  -3  -1   2  429.76    8.30
   2   1  -2   84.09    2.50
   2   1  -2   79.19    2.70
  -2  -1   2   83.09    2.40
  -2  -1   2   82.79    2.50
  -2  -1   2   80.79    2.80
   1   1  -2 1782.32   30.50
  -1  -1   2 1804.82   30.50
   0   1  -2   38.50    1.90
   0  -1   2   37.20    1.80
  -1   1  -2   63.49    2.00
   1  -1   2   67.39    2.10
   1  -1   2   68.19    2.30
   1  -1   2   64.29    2.40
  -2   1  -2 2913.31   49.40
  -2   1  -2 2901.51   49.00
   2  -1   2 2948.61   49.50
   2  -1   2 2979.30   49.10
   2  -1   2 2887.41   49.20
  -3   1  -2   39.10    1.90
  -3   1  -2   35.10    2.00
  -3   1  -2   33.60    2.10
   3  -1   2   36.60    2.20
   3  -1   2   35.60    1.40
   3  -1   2   36.90    2.10
  -4   1  -2   28.10    2.60
  -4   1  -2   25.80    2.30
  -4   1  -2   24.50    2.00
  -4   1  -2   21.50    1.50
   4  -1   2   24.30    2.30
   4  -1   2   22.80    2.00
   4  -1   2   21.80    2.10
   4  -1   2   21.00    1.40
  -5   1  -2  123.79    3.60
  -5   1  -2  132.29    4.70
   5  -1   2  130.59    3.60
   5  -1   2  127.79    4.40
   5  -1   2  125.69    4.50
  -6   1  -2  147.89    4.20
  -6   1  -2  144.99    5.30
   6  -1   2  142.99    5.10
   6  -1   2  145.59    4.10
   6  -1   2  147.09    5.10
   6  -1   2  141.19    4.80
  -7   1  -2   24.70    2.10
  -7   1  -2   25.50    2.90
   7  -1   2   23.20    2.50
   7  -1   2   23.10    2.80
   7  -1   2   25.20    2.80
  -8   1  -2    2.70    1.30
  -8   1  -2    1.50    1.70
   8  -1   2    2.30    1.70
   8  -1   2    2.80    1.80
   8  -1   2    1.40    1.40
  -9   1  -2   19.50    2.30
  -9   1  -2   13.60    2.90
   9  -1   2   24.90    2.70
   9  -1   2   18.90    3.00
   9  -1   2   19.30    3.00
 -10   1  -2   13.90    3.20
 -10   1  -2    8.80    1.90
  10  -1   2    9.80    2.60
  10  -1   2    9.10    2.10
  10  -1   2   10.30    2.60
 -11   1  -2    1.90    1.60
 -11   1  -2    0.10    2.10
  11  -1   2    1.00    2.20
 -12   1  -2   13.20    3.30
  12  -1   2    8.00    2.60
 -12   0   2    5.00    2.50
 -12   0   2    3.50    2.80
 -11   0   2   -1.00    1.80
 -11   0   2    0.90    2.20
  10   0  -2   23.20    2.80
 -10   0   2   14.90    3.20
 -10   0   2   23.90    3.20
 -10   0   2   19.80    3.10
   9   0  -2   57.29    3.50
  -9   0   2   61.09    5.10
  -9   0   2   61.69    4.50
  -9   0   2   68.09    4.20
   8   0  -2   56.99    3.30
  -8   0   2   58.69    4.00
  -8   0   2   54.39    4.30
  -8   0   2   55.49    3.60
   7   0  -2   23.60    2.30
  -7   0   2   22.10    2.60
  -7   0   2   27.60    2.80
  -7   0   2   26.40    3.10
   6   0  -2    9.50    1.40
  -6   0   2   10.10    1.80
  -6   0   2    9.80    1.90
  -6   0   2    8.20    1.60
  -6   0   2    7.60    1.40
   5   0  -2   32.10    2.00
   5   0  -2   32.10    2.10
  -5   0   2   29.40    2.40
  -5   0   2   33.70    2.60
  -5   0   2   33.20    2.90
  -5   0   2   28.70    1.90
   4   0  -2    0.90    0.80
   4   0  -2    1.40    0.90
  -4   0   2    3.40    1.30
  -4   0   2    1.60    1.10
  -4   0   2    0.20    0.80
  -4   0   2    0.30    1.10
   3   0  -2    9.90    1.20
   3   0  -2   11.30    1.30
  -3   0   2    7.90    1.20
  -3   0   2    9.40    0.90
  -3   0   2   10.50    1.30
  -3   0   2    8.30    1.30
   2   0  -2  133.29    3.60
   2   0  -2  135.39    3.50
  -2   0   2  132.59    2.80
  -2   0   2  133.79    3.70
  -2   0   2  133.19    3.50
  -2   0   2  137.29    2.90
   1   0  -2   61.09    2.00
  -1   0   2   60.19    2.20
  -1   0   2   61.39    1.70
  -1   0   2   61.49    2.10
  -1   0   2   60.19    1.80
   0   0   2    9.90    0.80
   0   0   2   10.80    1.00
  -1   0  -2   60.69    1.60
  -1   0  -2   59.19    1.90
   1   0   2   56.49    2.10
   1   0   2   57.99    1.60
   1   0   2   58.59    1.90
  -2   0  -2 2191.68   37.60
  -2   0  -2 2266.87   37.20
  -2   0  -2 2243.88   37.10
   2   0   2 2238.08   37.70
   2   0   2 2246.58   37.90
   2   0   2 2161.68   37.10
   2   0   2 2251.97   37.20
   2   0   2 2179.48   37.60
  -3   0  -2  318.87    7.00
  -3   0  -2  318.97    6.40
  -3   0  -2  319.17    6.90
  -3   0  -2  318.87    6.60
   3   0   2  317.17    6.90
   3   0   2  320.77    7.00
   3   0   2  311.77    6.30
   3   0   2  321.87    7.00
   3   0   2  323.17    6.60
  -4   0  -2   88.09    3.40
  -4   0  -2   94.19    3.40
  -4   0  -2   93.99    2.90
  -4   0  -2   91.69    3.10
   4   0   2   88.79    3.20
   4   0   2   96.79    3.50
   4   0   2   93.09    3.30
   4   0   2   90.89    3.30
   4   0   2   92.39    2.80
  -5   0  -2   97.09    3.30
  -5   0  -2   98.49    4.10
   5   0   2   98.49    3.70
   5   0   2   95.59    3.20
   5   0   2   98.99    3.80
   5   0   2  100.99    3.60
   5   0   2   98.79    3.90
  -6   0  -2   48.10    2.60
  -6   0  -2   50.39    3.20
   6   0   2   48.10    2.70
   6   0   2   49.99    3.00
   6   0   2   51.69    3.10
  -7   0  -2   75.29    3.40
  -7   0  -2   77.89    4.20
   7   0   2   80.99    3.40
   7   0   2   73.99    3.90
   7   0   2   77.39    3.90
  -8   0  -2   51.39    4.00
  -8   0  -2   51.69    3.20
   8   0   2   51.59    3.70
   8   0   2   57.19    3.10
   8   0   2   56.69    3.80
  -9   0  -2   43.50    4.20
  -9   0  -2   42.50    3.20
   9   0   2   45.40    4.10
   9   0   2   48.00    3.10
 -10   0  -2   13.10    2.40
 -10   0  -2   20.30    3.40
  10   0   2   12.20    2.70
  10   0   2   16.30    2.20
 -11   0  -2    4.80    2.10
 -11   0  -2    4.30    2.50
  11   0   2    3.50    2.10
 -12   0  -2   -2.00    2.10
 -12   0  -2    1.20    1.90
  12   0   2    2.40    2.20
 -13   0  -2   12.10    3.10
 -13   0  -2   17.80    3.80
  13   0   2   15.30    3.20
 -12   1   2    6.70    3.00
 -12   1   2    6.10    2.50
  11  -1  -2    2.10    1.60
 -11   1   2    3.70    2.10
 -11   1   2    1.90    2.20
  10  -1  -2   16.30    2.50
 -10   1   2   22.50    3.60
 -10   1   2   21.20    3.30
 -10   1   2   20.30    2.90
   9  -1  -2   58.59    3.60
  -9   1   2   59.99    4.30
  -9   1   2   62.99    4.40
  -9   1   2   58.79    5.10
   8  -1  -2   28.80    2.70
  -8   1   2   28.90    3.20
  -8   1   2   28.80    3.40
  -8   1   2   29.10    3.10
   7  -1  -2    3.50    1.30
  -7   1   2    3.50    1.70
  -7   1   2    6.10    1.70
  -7   1   2    5.40    1.80
   6  -1  -2   92.69    3.40
  -6   1   2  101.59    4.10
  -6   1   2   96.39    3.30
  -6   1   2   93.99    4.10
  -6   1   2   85.39    4.30
   5  -1  -2   16.80    1.60
  -5   1   2   13.60    1.70
  -5   1   2   17.00    2.10
  -5   1   2   16.10    1.50
  -5   1   2   12.10    1.90
   4  -1  -2  140.59    4.40
   4  -1  -2  138.39    3.60
   4  -1  -2  143.89    4.40
  -4   1   2  136.59    4.60
  -4   1   2  138.49    4.40
  -4   1   2  137.59    3.60
  -4   1   2  140.59    4.50
   3  -1  -2  535.75    9.60
   3  -1  -2  548.65   10.80
   3  -1  -2  517.05   10.50
   3  -1  -2  539.25    9.40
   3  -1  -2  532.65   10.80
  -3   1   2  532.35    9.60
  -3   1   2  519.65   10.40
  -3   1   2  541.15   10.80
  -3   1   2  524.25   10.90
   2  -1  -2  445.06    8.00
   2  -1  -2  442.36    8.60
   2  -1  -2  445.56    8.90
   2  -1  -2  446.26    8.90
  -2   1   2  453.95    8.60
  -2   1   2  440.86    8.00
  -2   1   2  440.76    8.90
  -2   1   2  445.46    9.00
   1  -1  -2 1048.40   17.60
   1  -1  -2 1000.80   18.10
   1  -1  -2 1025.90   17.60
  -1   1   2 1074.19   17.60
  -1   1   2 1007.10   18.00
  -1   1   2 1035.90   18.10
  -1   1   2 1005.50   17.60
   0  -1  -2  395.26    6.90
   0  -1  -2  411.26    7.70
   0  -1  -2  395.06    7.50
   0   1   2  407.46    7.60
   0   1   2  400.86    6.90
   0   1   2  406.36    7.70
   0   1   2  396.86    6.80
  -1  -1  -2  216.18    4.50
  -1  -1  -2  214.38    4.60
  -1  -1  -2  217.38    4.30
   1   1   2  208.28    4.60
   1   1   2  215.78    4.40
   1   1   2  213.38    4.40
  -2  -1  -2  364.66    7.30
  -2  -1  -2  375.86    7.10
  -2  -1  -2  370.16    7.20
  -2  -1  -2  364.76    6.70
   2   1   2  357.26    7.00
   2   1   2  361.76    7.20
   2   1   2  364.26    7.30
   2   1   2  361.06    6.70
   2   1   2  369.86    7.20
  -3  -1  -2  111.39    3.20
  -3  -1  -2  109.39    3.20
  -3  -1  -2  114.49    3.30
  -3  -1  -2  117.79    3.50
  -3  -1  -2  118.09    3.10
   3   1   2  116.19    3.10
   3   1   2  112.59    3.10
   3   1   2  113.39    3.30
   3   1   2  117.19    3.40
   3   1   2  110.69    3.40
  -4  -1  -2   81.39    2.80
  -4  -1  -2   79.49    3.20
  -4  -1  -2   79.19    3.00
  -4  -1  -2   82.59    2.90
  -4  -1  -2   79.39    2.80
   4   1   2   81.69    2.90
   4   1   2   76.99    2.70
   4   1   2   78.99    3.10
   4   1   2   81.89    2.90
   4   1   2   77.09    2.90
  -5  -1  -2   13.90    2.00
  -5  -1  -2   11.10    1.50
   5   1   2   13.00    1.70
   5   1   2   12.50    1.50
   5   1   2    8.90    1.50
   5   1   2   15.30    1.70
   5   1   2   11.00    1.80
  -6  -1  -2   39.20    2.60
  -6  -1  -2   43.70    3.00
   6   1   2   37.70    3.00
   6   1   2   42.60    2.40
   6   1   2   42.30    2.40
  -7  -1  -2  550.44   11.90
  -7  -1  -2  539.25   12.70
   7   1   2  545.75   11.30
   7   1   2  548.75   12.40
  -8  -1  -2   19.50    2.80
  -8  -1  -2   15.10    2.20
   8   1   2   21.30    2.10
   8   1   2   17.30    2.60
  -9  -1  -2   61.29    3.80
  -9  -1  -2   55.99    4.70
   9   1   2   53.39    3.00
   9   1   2   51.19    3.90
 -10  -1  -2   18.20    3.30
 -10  -1  -2   17.10    2.60
  10   1   2   21.80    2.50
  10   1   2   13.60    2.70
 -11  -1  -2    6.40    2.70
 -11  -1  -2    1.00    1.70
  11   1   2    9.20    2.50
 -12  -1  -2   13.60    2.70
 -12  -1  -2   10.90    3.30
  12   1   2   11.20    2.60
 -13  -1  -2   -0.90    2.40
 -13  -1  -2   -3.10    1.80
  13   1   2    4.00    2.40
 -12   2   2   10.40    3.20
 -12   2   2   11.30    2.80
 -11   2   2    1.80    2.30
 -11   2   2    3.30    2.20
  10  -2  -2    2.80    1.60
 -10   2   2   -2.30    1.80
 -10   2   2   -0.10    2.10
 -10   2   2   -0.20    1.70
   9  -2  -2  107.49    4.70
  -9   2   2  114.79    5.30
  -9   2   2  117.79    5.80
  -9   2   2  109.99    6.10
   8  -2  -2   35.40    3.00
  -8   2   2   35.20    3.10
  -8   2   2   35.60    3.80
  -8   2   2   37.40    4.00
   7  -2  -2   13.90    2.30
   7  -2  -2   15.20    2.00
  -7   2   2   17.80    2.30
  -7   2   2   15.60    2.60
  -7   2   2   19.60    2.80
   6  -2  -2    8.70    1.40
   6  -2  -2    5.70    0.90
   6  -2  -2    4.80    1.60
  -6   2   2    5.60    1.30
  -6   2   2    7.20    1.90
  -6   2   2    7.90    1.90
  -6   2   2    6.90    1.50
   5  -2  -2   33.70    2.00
   5  -2  -2   31.90    1.60
   5  -2  -2   32.60    2.70
  -5   2   2   33.60    2.80
  -5   2   2   34.90    2.00
  -5   2   2   32.60    2.50
  -5   2   2   31.20    2.90
   4  -2  -2  640.54   11.80
   4  -2  -2  642.54   13.00
   4  -2  -2  640.34   11.90
  -4   2   2  635.34   13.20
  -4   2   2  639.54   13.40
  -4   2   2  644.94   11.90
   3  -2  -2   24.70    1.40
   3  -2  -2   24.40    1.90
   3  -2  -2   24.90    1.40
   3  -2  -2   22.30    1.80
   3  -2  -2   26.30    2.00
  -3   2   2   24.80    2.10
  -3   2   2   26.10    2.00
  -3   2   2   26.00    1.30
  -3   2   2   24.10    2.00
   2  -2  -2    6.60    1.00
   2  -2  -2    6.30    1.00
   2  -2  -2    7.20    0.70
   2  -2  -2    7.80    1.00
   2  -2  -2    5.50    1.00
  -2   2   2    6.70    1.00
  -2   2   2    5.20    1.00
  -2   2   2    6.30    1.00
  -2   2   2    5.20    1.10
   1  -2  -2   70.59    2.50
   1  -2  -2   76.19    2.20
   1  -2  -2   72.19    2.30
   1  -2  -2   73.89    2.30
  -1   2   2   71.99    2.40
  -1   2   2   70.59    1.90
  -1   2   2   72.99    2.30
  -1   2   2   72.19    2.60
  -1   2   2   75.19    2.20
   0  -2  -2 1514.65   25.40
   0  -2  -2 1530.75   26.10
   0  -2  -2 1505.85   26.00
   0   2   2 1514.75   26.10
   0   2   2 1563.44   25.40
   0   2   2 1494.25   26.00
  -1  -2  -2  352.86    6.90
  -1  -2  -2  357.66    6.70
  -1  -2  -2  360.26    7.10
  -1  -2  -2  364.46    6.80
   1   2   2  354.36    6.90
   1   2   2  356.56    6.80
   1   2   2  351.86    7.20
   1   2   2  358.86    6.80
  -2  -2  -2 1385.16   24.00
  -2  -2  -2 1404.76   24.10
  -2  -2  -2 1392.76   24.00
   2   2   2 1378.26   24.10
   2   2   2 1406.76   24.00
   2   2   2 1377.76   23.80
   2   2   2 1383.96   24.00
  -3  -2  -2 1537.05   26.80
  -3  -2  -2 1526.35   26.60
  -3  -2  -2 1535.65   26.80
  -3  -2  -2 1550.94   26.90
   3   2   2 1532.15   26.90
   3   2   2 1551.94   26.70
   3   2   2 1543.45   26.70
   3   2   2 1536.05   26.70
  -4  -2  -2  306.47    6.70
  -4  -2  -2  301.87    7.00
  -4  -2  -2  320.37    6.80
  -4  -2  -2  329.07    7.20
  -4  -2  -2  316.17    7.20
   4   2   2  305.97    6.90
   4   2   2  313.87    6.80
   4   2   2  323.47    7.20
   4   2   2  312.47    7.00
  -5  -2  -2  234.48    5.70
  -5  -2  -2  236.48    6.20
  -5  -2  -2  249.08    6.50
  -5  -2  -2  235.88    6.40
   5   2   2  243.78    5.80
   5   2   2  248.38    6.40
   5   2   2  252.77    5.70
  -6  -2  -2  170.88    5.30
  -6  -2  -2  169.28    4.60
  -6  -2  -2  171.68    5.60
   6   2   2  171.48    4.70
   6   2   2  178.18    5.50
   6   2   2  163.98    4.60
  -7  -2  -2   59.79    3.40
  -7  -2  -2   54.69    3.50
   7   2   2   53.19    2.70
   7   2   2   57.89    3.50
   7   2   2   66.09    2.80
  -8  -2  -2  145.79    5.90
  -8  -2  -2  140.79    5.40
   8   2   2  141.49    5.60
   8   2   2  142.39    4.40
  -9  -2  -2    5.40    2.10
  -9  -2  -2    4.30    1.90
   9   2   2    5.70    2.10
   9   2   2    7.00    1.50
 -10  -2  -2   61.39    5.00
 -10  -2  -2   58.09    4.30
  10   2   2   58.69    4.40
 -11  -2  -2   15.60    2.90
 -11  -2  -2    6.50    2.60
  11   2   2   11.60    2.70
 -12  -2  -2    7.30    2.90
 -12  -2  -2    2.50    2.20
  12   2   2    9.60    2.50
 -13  -2  -2   -0.10    2.10
 -13  -2  -2    1.40    2.50
  13   2   2    3.20    2.60
 -12   3   2    4.00    2.70
 -11   3   2    1.40    2.00
 -11   3   2   -0.60    2.40
  10  -3  -2    2.90    1.60
 -10   3   2    0.60    2.20
 -10   3   2    1.70    1.80
   9  -3  -2   23.00    2.70
   9  -3  -2   20.30    3.30
  -9   3   2   24.30    3.60
  -9   3   2   21.80    2.70
  -9   3   2   29.60    3.70
   8  -3  -2    3.40    1.70
   8  -3  -2    3.60    2.00
  -8   3   2    5.00    2.40
  -8   3   2    6.10    1.70
  -8   3   2    4.80    2.10
   7  -3  -2   50.09    3.10
   7  -3  -2   48.30    2.40
   7  -3  -2   46.10    3.90
  -7   3   2   57.09    4.10
  -7   3   2   49.20    3.20
  -7   3   2   48.30    3.90
   6  -3  -2   12.10    2.10
   6  -3  -2   12.10    1.70
   6  -3  -2   13.80    1.50
  -6   3   2   15.60    2.40
  -6   3   2   17.30    2.60
  -6   3   2   10.70    1.70
   5  -3  -2   26.60    2.50
   5  -3  -2   23.40    1.70
   5  -3  -2   26.90    2.00
  -5   3   2   29.90    2.30
  -5   3   2   33.20    3.10
  -5   3   2   29.10    2.80
  -5   3   2   27.10    1.90
   4  -3  -2  258.47    5.90
   4  -3  -2  247.88    6.70
   4  -3  -2  266.97    6.10
  -4   3   2  267.67    7.40
  -4   3   2  247.28    6.80
  -4   3   2  257.87    5.80
   3  -3  -2  145.79    3.60
   3  -3  -2  150.08    4.10
   3  -3  -2  151.28    4.40
   3  -3  -2  149.29    3.70
   3  -3  -2  142.99    4.50
  -3   3   2  146.59    4.90
  -3   3   2  141.09    4.40
  -3   3   2  140.19    4.30
  -3   3   2  143.49    3.60
   2  -3  -2    6.80    1.20
   2  -3  -2    6.90    1.00
   2  -3  -2    7.50    0.90
   2  -3  -2    6.60    1.10
   2  -3  -2    7.20    1.10
   2  -3  -2    7.40    0.90
  -2   3   2    7.40    1.10
  -2   3   2    8.80    1.00
  -2   3   2    8.50    1.40
  -2   3   2    8.30    1.20
   1  -3  -2  360.96    7.60
   1  -3  -2  347.77    7.00
   1  -3  -2  358.36    7.40
   1  -3  -2  343.87    6.90
  -1   3   2  345.97    7.60
  -1   3   2  347.47    6.90
  -1   3   2  347.37    7.40
  -1   3   2  346.77    6.90
  -1   3   2  345.87    7.00
   0  -3  -2  147.09    4.00
   0  -3  -2  150.48    3.90
   0  -3  -2  152.88    3.50
   0   3   2  157.68    3.50
   0   3   2  154.58    3.60
   0   3   2  155.38    3.40
   0   3   2  150.78    3.80
   0   3   2  150.78    4.00
   0   3   2  150.18    3.90
  -1  -3  -2  129.29    3.60
  -1  -3  -2  133.69    3.10
  -1  -3  -2  132.19    3.20
  -1  -3  -2  140.89    3.40
   1   3   2  128.09    3.70
   1   3   2  126.39    3.20
   1   3   2  126.79    3.30
  -2  -3  -2  408.46    8.40
  -2  -3  -2  423.86    8.30
  -2  -3  -2  409.96    8.20
  -2  -3  -2  417.06    7.60
   2   3   2  412.06    8.20
   2   3   2  420.46    8.50
   2   3   2  406.56    7.80
   2   3   2  410.76    7.60
  -3  -3  -2    7.10    1.00
  -3  -3  -2    8.60    1.20
  -3  -3  -2   11.60    1.30
  -3  -3  -2   10.80    1.30
   3   3   2    9.90    0.80
   3   3   2    7.90    1.00
   3   3   2    9.90    1.30
   3   3   2    8.60    1.20
   3   3   2    8.50    1.20
  -4  -3  -2   60.29    2.80
  -4  -3  -2   61.89    2.70
  -4  -3  -2   60.39    2.70
  -4  -3  -2   61.69    2.50
   4   3   2   67.39    2.70
   4   3   2   63.59    2.70
   4   3   2   61.59    2.70
   4   3   2   64.49    2.90
  -5  -3  -2   52.49    2.90
  -5  -3  -2   46.20    2.70
  -5  -3  -2   43.80    2.20
   5   3   2   43.10    1.90
   5   3   2   50.29    2.50
   5   3   2   44.70    2.80
  -6  -3  -2  208.08    6.10
  -6  -3  -2  200.88    5.10
  -6  -3  -2  202.08    6.00
   6   3   2  198.18    4.80
   6   3   2  198.58    6.00
   6   3   2  209.08    5.30
  -7  -3  -2   12.90    2.10
  -7  -3  -2   16.60    1.60
  -7  -3  -2   19.10    2.40
   7   3   2   14.10    1.70
   7   3   2   12.10    1.40
   7   3   2   16.50    2.20
  -8  -3  -2   18.90    2.60
  -8  -3  -2   17.80    2.40
   8   3   2   23.60    2.80
   8   3   2   19.20    1.90
   8   3   2   21.90    2.00
  -9  -3  -2  158.38    6.30
  -9  -3  -2  158.98    6.60
   9   3   2  147.19    6.10
   9   3   2  164.08    4.70
 -10  -3  -2    1.50    1.90
 -10  -3  -2    4.20    2.20
  10   3   2   -1.00    1.80
 -11  -3  -2   15.50    3.20
 -11  -3  -2   19.80    3.20
  11   3   2   14.80    3.00
 -12  -3  -2    8.60    2.60
 -12  -3  -2   10.20    3.20
  12   3   2   10.50    2.70
 -13  -3  -2    8.00    3.20
 -13  -3  -2    8.80    2.90
  13   3   2    2.90    2.30
 -11   4   2    1.80    2.50
  10  -4  -2    6.30    2.40
  10  -4  -2    6.90    2.00
 -10   4   2    4.50    1.80
 -10   4   2    3.20    2.50
   9  -4  -2    1.30    1.60
   9  -4  -2    2.00    2.00
  -9   4   2   -1.20    2.10
  -9   4   2    1.50    1.50
  -9   4   2    1.60    1.90
   8  -4  -2   92.69    4.40
   8  -4  -2   85.79    5.10
  -8   4   2   96.39    5.70
  -8   4   2   91.29    4.30
  -8   4   2   87.09    5.20
   7  -4  -2   33.80    3.50
   7  -4  -2   47.90    3.10
  -7   4   2   41.40    4.30
  -7   4   2   43.70    3.80
  -7   4   2   38.30    2.90
   6  -4  -2   22.30    2.70
   6  -4  -2   26.60    2.40
   6  -4  -2   25.00    1.70
  -6   4   2   29.10    2.30
  -6   4   2   24.30    3.20
  -6   4   2   28.80    3.10
   5  -4  -2   13.40    1.80
   5  -4  -2   13.90    1.80
   5  -4  -2   11.90    1.30
   5  -4  -2   13.40    2.10
  -5   4   2   10.10    1.40
  -5   4   2   12.00    2.20
  -5   4   2   12.60    2.00
   4  -4  -2    8.20    1.40
   4  -4  -2    5.30    1.60
   4  -4  -2    4.80    1.20
   4  -4  -2    6.00    1.10
  -4   4   2    8.00    1.90
  -4   4   2    4.90    1.50
   3  -4  -2 1125.59   20.90
   3  -4  -2 1141.59   20.30
   3  -4  -2 1127.79   20.80
   3  -4  -2 1107.79   21.00
   3  -4  -2 1142.09   20.30
  -3   4   2 1112.79   20.30
  -3   4   2 1138.99   21.90
  -3   4   2 1137.19   20.90
   2  -4  -2   11.70    1.30
   2  -4  -2   10.80    1.30
   2  -4  -2   11.20    1.60
   2  -4  -2   13.60    1.40
   2  -4  -2   10.10    1.50
  -2   4   2    9.00    1.30
  -2   4   2   12.50    2.00
  -2   4   2    9.40    1.50
  -2   4   2    8.90    1.40
   1  -4  -2  257.97    5.90
   1  -4  -2  269.37    6.50
   1  -4  -2  264.37    6.40
   1  -4  -2  263.17    6.00
   1  -4  -2  258.97    5.50
  -1   4   2  272.17    5.60
  -1   4   2  261.47    6.50
  -1   4   2  260.77    5.60
  -1   4   2  262.67    6.00
  -1   4   2  256.77    5.90
   0  -4  -2  305.97    7.10
   0  -4  -2  335.87    6.70
   0  -4  -2  339.27    7.50
   0  -4  -2  341.97    6.90
   0   4   2  323.77    6.20
   0   4   2  328.27    6.80
   0   4   2  327.87    7.50
   0   4   2  341.37    7.30
   0   4   2  327.07    7.30
   0   4   2  337.37    6.70
  -1  -4  -2   23.60    1.60
  -1  -4  -2   23.60    1.80
  -1  -4  -2   21.10    1.40
  -1  -4  -2   25.20    1.50
   1   4   2   23.30    1.90
   1   4   2   24.60    1.60
   1   4   2   25.00    1.50
   1   4   2   23.10    2.00
  -2  -4  -2   67.09    2.60
  -2  -4  -2   66.59    2.00
  -2  -4  -2   67.89    2.70
   2   4   2   64.19    2.10
   2   4   2   66.29    2.50
   2   4   2   68.69    2.90
   2   4   2   63.49    1.90
  -3  -4  -2   99.09    3.30
  -3  -4  -2  102.39    3.00
  -3  -4  -2  104.39    3.50
  -3  -4  -2  104.79    3.50
   3   4   2   98.29    2.40
   3   4   2  105.79    3.40
   3   4   2  102.39    2.90
   3   4   2  102.79    3.60
  -4  -4  -2   18.80    1.70
  -4  -4  -2   15.10    1.80
  -4  -4  -2   19.10    1.80
   4   4   2   17.90    1.60
   4   4   2   18.50    2.00
  -5  -4  -2    5.80    1.40
  -5  -4  -2    6.10    1.30
  -5  -4  -2    5.20    1.30
   5   4   2    5.80    1.50
   5   4   2    5.80    1.20
   5   4   2    4.30    0.60
   5   4   2    6.10    1.40
  -6  -4  -2   59.29    2.70
  -6  -4  -2   58.69    3.30
  -6  -4  -2   62.89    3.30
   6   4   2   56.99    1.80
   6   4   2   61.49    3.40
   6   4   2   61.19    2.80
  -7  -4  -2    9.30    1.40
  -7  -4  -2   11.50    2.00
  -7  -4  -2   10.80    2.00
   7   4   2    8.60    1.10
   7   4   2    7.30    1.80
   7   4   2   12.50    1.60
  -8  -4  -2   27.70    3.00
  -8  -4  -2   28.40    3.10
  -8  -4  -2   19.70    1.90
   8   4   2   30.00    3.20
   8   4   2   21.50    2.00
   8   4   2   19.40    1.50
  -9  -4  -2   49.20    4.20
  -9  -4  -2   50.99    4.10
   9   4   2   47.60    2.60
   9   4   2   43.40    3.90
 -10  -4  -2   72.29    5.00
 -10  -4  -2   67.19    4.90
  10   4   2   65.09    4.60
 -11  -4  -2   20.60    3.50
 -11  -4  -2   22.00    3.40
  11   4   2   26.00    3.60
 -12  -4  -2    4.30    2.70
 -12  -4  -2    8.70    2.70
 -13  -4  -2   -1.60    2.10
 -13  -4  -2   -0.50    2.50
  11  -5  -2    5.50    2.70
 -11   5   2    0.20    2.50
  10  -5  -2    5.60    2.40
 -10   5   2    6.80    2.70
   9  -5  -2    6.00    2.40
   9  -5  -2    9.10    2.30
  -9   5   2    9.20    2.00
  -9   5   2    8.20    2.60
   8  -5  -2   12.50    2.90
   8  -5  -2   20.50    2.70
  -8   5   2   18.00    3.00
  -8   5   2   17.40    2.10
  -8   5   2   20.30    3.60
   7  -5  -2   11.70    2.10
   7  -5  -2   10.60    2.50
  -7   5   2   20.20    3.40
  -7   5   2   14.90    2.60
  -7   5   2    9.90    1.70
   6  -5  -2   12.50    2.50
   6  -5  -2   18.50    2.30
  -6   5   2    9.70    2.60
  -6   5   2   14.30    2.40
  -6   5   2   12.20    1.70
   5  -5  -2   46.30    3.50
   5  -5  -2   50.39    2.50
   5  -5  -2   50.39    2.90
  -5   5   2   52.39    3.90
  -5   5   2   50.29    3.30
   4  -5  -2   61.99    2.90
   4  -5  -2   56.69    2.60
   4  -5  -2   54.79    3.30
  -4   5   2   59.49    3.00
  -4   5   2   56.79    3.20
  -4   5   2   60.29    3.80
   3  -5  -2   29.90    2.10
   3  -5  -2   29.40    2.00
   3  -5  -2   33.50    2.70
   3  -5  -2   29.10    2.00
  -3   5   2   32.40    3.00
  -3   5   2   34.00    2.40
  -3   5   2   31.80    2.30
   2  -5  -2   23.10    1.60
   2  -5  -2   26.10    1.90
   2  -5  -2   27.00    2.30
  -2   5   2   26.70    2.70
  -2   5   2   22.10    1.60
  -2   5   2   29.10    2.40
  -2   5   2   25.80    2.00
   1  -5  -2    7.70    0.90
   1  -5  -2    8.40    1.70
   1  -5  -2    6.70    1.30
   1  -5  -2    8.20    1.40
  -1   5   2    4.20    1.50
  -1   5   2    8.20    1.40
  -1   5   2    9.50    1.10
  -1   5   2    6.30    1.70
  -1   5   2    6.00    1.00
   0  -5  -2  228.68    6.00
   0  -5  -2  236.48    5.80
   0  -5  -2  234.48    6.10
   0  -5  -2  244.38    5.50
   0  -5  -2  253.07    7.20
   0   5   2  248.78    6.30
   0   5   2  243.38    5.40
   0   5   2  234.98    5.70
   0   5   2  241.38    6.30
  -1  -5  -2    9.00    1.20
  -1  -5  -2    9.00    1.30
  -1  -5  -2   12.60    1.40
  -1  -5  -2   10.20    1.70
   1   5   2   11.10    1.50
   1   5   2    8.50    1.70
   1   5   2    8.00    1.10
  -2  -5  -2  111.99    3.10
  -2  -5  -2  113.89    3.60
  -2  -5  -2  113.29    4.00
   2   5   2  110.69    4.10
   2   5   2  111.09    4.20
   2   5   2  109.09    3.20
   2   5   2  114.79    3.60
  -3  -5  -2    4.20    1.30
  -3  -5  -2    5.10    0.70
  -3  -5  -2    5.30    1.30
   3   5   2    5.10    0.90
   3   5   2    4.60    0.90
   3   5   2    4.90    1.60
   3   5   2    5.80    1.70
  -4  -5  -2   21.60    2.10
  -4  -5  -2   19.30    1.60
  -4  -5  -2   23.00    2.20
   4   5   2   20.90    1.70
   4   5   2   19.00    2.20
  -5  -5  -2  126.29    4.10
  -5  -5  -2  130.79    4.60
  -5  -5  -2  124.09    4.20
   5   5   2  125.89    4.30
   5   5   2  128.19    4.10
  -6  -5  -2   66.59    3.60
  -6  -5  -2   66.39    3.00
  -6  -5  -2   63.59    3.20
   6   5   2   59.59    3.00
  -7  -5  -2    4.80    1.30
  -7  -5  -2    3.50    1.50
  -7  -5  -2    3.90    1.50
   7   5   2    4.80    1.40
  -8  -5  -2   17.40    2.70
  -8  -5  -2   15.80    1.90
  -8  -5  -2   15.40    2.50
   8   5   2   17.60    2.10
  -9  -5  -2    1.80    1.90
  -9  -5  -2    2.10    1.90
   9   5   2   -0.10    1.10
 -10  -5  -2    5.30    2.30
 -10  -5  -2    6.20    2.30
 -11  -5  -2   27.70    3.80
 -11  -5  -2   29.00    3.80
 -12  -5  -2   22.30    3.60
 -12  -5  -2   21.70    3.80
 -13  -5  -2    2.00    2.40
 -13  -5  -2    1.10    2.50
  10  -6  -2    5.10    2.50
 -10   6   2    0.30    2.40
   9  -6  -2    4.30    2.40
   9  -6  -2    1.20    1.90
  -9   6   2    7.60    2.50
   8  -6  -2   -0.90    1.70
   8  -6  -2   -2.70    1.50
  -8   6   2   -0.10    1.80
   7  -6  -2    6.10    2.40
   7  -6  -2    5.80    1.90
  -7   6   2    8.80    2.30
  -7   6   2    6.60    2.80
   6  -6  -2   32.90    3.00
   6  -6  -2   31.60    3.50
  -6   6   2   48.80    4.80
  -6   6   2   31.60    3.20
   5  -6  -2  138.19    4.90
   5  -6  -2  139.39    5.70
  -5   6   2  142.29    5.30
  -5   6   2  148.59    6.60
   4  -6  -2   13.40    2.20
   4  -6  -2   19.10    2.20
  -4   6   2   14.30    2.60
  -4   6   2   15.20    2.10
  -4   6   2   17.40    2.20
   3  -6  -2   15.10    1.90
   3  -6  -2   15.10    1.70
   3  -6  -2   20.70    2.40
  -3   6   2   13.70    2.10
  -3   6   2   13.90    2.40
  -3   6   2   19.60    2.00
   2  -6  -2    3.30    1.50
   2  -6  -2    8.10    1.10
  -2   6   2    6.20    1.20
  -2   6   2    5.40    1.60
  -2   6   2    7.80    1.90
   1  -6  -2    6.80    1.40
   1  -6  -2    8.10    0.90
  -1   6   2   10.10    2.00
  -1   6   2   11.90    1.20
  -1   6   2   10.00    1.20
  -1   6   2    9.60    1.80
   0  -6  -2   96.69    4.20
   0  -6  -2   94.49    3.20
   0  -6  -2  104.59    3.80
   0   6   2   99.49    3.90
   0   6   2   98.59    3.10
   0   6   2  100.79    4.10
  -1  -6  -2   17.50    1.80
  -1  -6  -2   21.50    1.80
  -1  -6  -2   18.10    1.90
   1   6   2   18.90    2.20
   1   6   2   22.00    1.70
   1   6   2   21.10    2.10
  -2  -6  -2  320.37    7.50
  -2  -6  -2  303.37    6.80
  -2  -6  -2  312.77    7.20
   2   6   2  312.57    6.90
   2   6   2  302.17    8.00
   2   6   2  319.17    7.20
  -3  -6  -2  317.67    7.40
  -3  -6  -2  314.47    6.20
   3   6   2  278.97    6.30
   3   6   2  305.47    8.10
  -4  -6  -2   43.00    2.90
  -4  -6  -2   50.39    2.10
   4   6   2   48.50    3.30
   4   6   2   48.10    2.10
   4   6   2   39.60    2.90
  -5  -6  -2  116.49    3.80
  -5  -6  -2  108.39    4.40
   5   6   2  114.59    3.70
   5   6   2  114.99    4.50
   5   6   2  108.49    4.80
  -6  -6  -2    3.40    1.30
  -6  -6  -2    4.70    1.60
   6   6   2    2.50    1.50
   6   6   2    0.50    1.70
  -7  -6  -2   80.19    4.30
  -7  -6  -2   75.79    3.90
   7   6   2   80.89    3.90
  -8  -6  -2   28.00    3.00
  -8  -6  -2   27.20    3.20
   8   6   2   27.80    2.90
  -9  -6  -2    0.10    1.80
  -9  -6  -2    0.30    1.70
 -10  -6  -2    4.70    2.10
 -10  -6  -2    3.20    2.20
 -11  -6  -2   -1.60    2.00
 -11  -6  -2    0.50    2.10
  11   6   2   -0.30    2.30
 -12  -6  -2   35.70    4.50
 -12  -6  -2   47.70    5.00
  12   6   2   40.10    4.60
 -13  -6  -2    7.90    3.00
  10  -7  -2   11.70    3.30
 -10   7   2   15.30    3.30
   9  -7  -2   -1.80    2.00
   9  -7  -2    8.50    3.90
  -9   7   2    3.80    2.30
   8  -7  -2    0.00    1.90
   8  -7  -2    3.80    2.00
  -8   7   2    2.50    2.10
   7  -7  -2   12.90    3.00
   7  -7  -2   13.90    2.50
  -7   7   2   16.30    2.80
   6  -7  -2   60.09    3.80
   6  -7  -2   54.69    4.50
  -6   7   2   54.89    4.00
  -6   7   2   57.59    5.30
   5  -7  -2   34.70    3.70
   5  -7  -2   44.10    3.50
  -5   7   2   44.00    4.70
  -5   7   2   36.30    3.20
  -5   7   2   41.10    3.50
   4  -7  -2   25.90    2.70
   4  -7  -2   22.60    2.80
  -4   7   2   21.30    2.70
  -4   7   2   27.70    3.60
  -4   7   2   28.10    2.60
   3  -7  -2   25.50    2.60
   3  -7  -2   18.80    2.90
   3  -7  -2   20.30    2.60
  -3   7   2   26.90    2.20
  -3   7   2   21.90    3.10
  -3   7   2   21.00    2.60
   2  -7  -2   10.30    1.20
   2  -7  -2    8.40    1.80
  -2   7   2    9.80    1.30
  -2   7   2   14.50    2.60
  -2   7   2   13.00    2.20
   1  -7  -2   35.90    2.90
  -1   7   2   33.80    3.00
  -1   7   2   34.30    3.20
   0  -7  -2    1.80    1.20
   0  -7  -2    2.20    1.00
   0   7   2   -0.50    1.40
   0   7   2    2.30    0.80
   0   7   2   -0.20    1.40
  -1  -7  -2   21.50    2.20
  -1  -7  -2   22.30    1.90
  -1  -7  -2   28.20    2.70
   1   7   2   25.40    1.90
   1   7   2   19.50    2.50
   1   7   2   21.90    2.30
  -2  -7  -2   21.40    2.20
  -2  -7  -2   25.60    2.20
  -2  -7  -2   27.20    1.90
   2   7   2   26.20    2.80
   2   7   2   23.50    2.10
  -3  -7  -2   19.20    1.50
  -3  -7  -2   18.70    2.00
   3   7   2   17.10    2.40
  -4  -7  -2   32.30    2.70
  -4  -7  -2   33.40    1.40
   4   7   2   27.70    2.90
  -5  -7  -2  102.99    3.40
  -5  -7  -2  100.79    4.40
   5   7   2   95.89    4.80
   5   7   2   98.09    3.30
  -6  -7  -2    1.20    1.50
  -6  -7  -2    4.30    1.30
   6   7   2    3.90    2.20
  -7  -7  -2   22.60    2.90
  -7  -7  -2   24.50    2.50
   7   7   2   27.70    3.50
  -8  -7  -2   10.70    2.40
  -8  -7  -2   10.40    2.10
   8   7   2    8.80    2.60
  -9  -7  -2    0.20    1.60
  -9  -7  -2    4.50    2.20
   9   7   2    5.40    2.60
 -10  -7  -2    4.00    2.20
 -10  -7  -2    3.40    2.20
  10   7   2   -0.70    2.20
 -11  -7  -2    2.10    2.10
 -11  -7  -2    6.40    2.60
  11   7   2    2.10    2.60
 -12  -7  -2   16.30    3.60
 -12  -7  -2   11.90    3.00
  12   7   2   18.40    3.60
   9  -8  -2    3.60    2.50
  -9   8   2    1.30    2.20
   8  -8  -2    1.30    1.90
   8  -8  -2    2.30    2.40
  -8   8   2   -2.60    1.90
   7  -8  -2   20.90    3.00
   7  -8  -2   18.80    3.40
  -7   8   2   20.90    3.10
   6  -8  -2   75.99    4.40
   6  -8  -2   81.59    5.20
  -6   8   2   75.19    4.50
   5  -8  -2   28.90    3.60
   5  -8  -2   28.00    3.00
  -5   8   2   24.00    3.70
  -5   8   2   27.20    3.30
  -5   8   2   29.30    2.90
   4  -8  -2   11.20    2.20
   4  -8  -2    7.90    2.30
  -4   8   2    7.40    2.80
  -4   8   2   10.70    1.90
  -4   8   2    7.50    2.10
   3  -8  -2   37.60    3.50
   3  -8  -2   39.20    3.30
  -3   8   2   36.50    4.00
  -3   8   2   32.90    2.40
  -3   8   2   39.80    3.60
   2  -8  -2   10.40    2.20
   2  -8  -2   10.30    1.20
  -2   8   2    8.20    2.10
  -2   8   2   12.20    2.60
  -2   8   2    8.10    1.20
   1  -8  -2    5.60    1.60
  -1   8   2    4.00    1.90
  -1   8   2    7.30    2.00
   0  -8  -2   74.39    3.70
   0  -8  -2   73.39    3.00
   0   8   2   77.99    4.40
   0   8   2   70.19    2.80
   0   8   2   74.29    3.90
  -1  -8  -2   91.69    4.00
  -1  -8  -2   83.99    3.40
   1   8   2   93.99    4.70
   1   8   2   88.49    4.00
  -2  -8  -2  108.99    4.00
  -2  -8  -2  103.79    3.80
  -2  -8  -2   98.89    4.20
   2   8   2   98.69    4.90
  -3  -8  -2    6.30    1.70
  -3  -8  -2    6.40    1.20
  -3  -8  -2   10.20    1.80
   3   8   2    7.60    2.20
  -4  -8  -2   12.30    1.20
  -4  -8  -2   13.60    2.10
   4   8   2   14.00    2.60
  -5  -8  -2   64.89    3.90
  -5  -8  -2   58.39    2.40
   5   8   2   58.99    4.40
   5   8   2   52.69    2.40
  -6  -8  -2    2.60    1.70
  -6  -8  -2    1.00    1.10
   6   8   2    2.10    2.20
   6   8   2    1.60    1.10
  -7  -8  -2   48.90    3.10
  -7  -8  -2   30.90    3.40
   7   8   2   42.00    4.30
  -8  -8  -2    2.10    1.60
  -8  -8  -2    4.90    2.20
   8   8   2    4.10    2.30
  -9  -8  -2    2.30    2.00
  -9  -8  -2   -1.30    1.60
   9   8   2   -1.20    2.20
 -10  -8  -2    3.40    2.00
 -10  -8  -2    1.80    2.20
  10   8   2    5.00    2.70
 -11  -8  -2    2.30    2.10
 -11  -8  -2    4.30    2.60
  11   8   2    3.20    2.60
 -12  -8  -2   35.00    4.20
 -12  -8  -2   33.10    4.40
  12   8   2   35.30    4.70
   8  -9  -2   -1.70    1.90
   8  -9  -2   -1.00    2.10
  -8   9   2    0.40    2.00
   7  -9  -2    1.50    2.30
   7  -9  -2    0.10    2.00
  -7   9   2    0.10    1.90
   6  -9  -2    3.50    1.90
   6  -9  -2   -0.80    1.90
  -6   9   2   -0.30    1.60
   5  -9  -2    4.50    2.10
   5  -9  -2    4.50    2.30
  -5   9   2    2.90    1.70
  -5   9   2    1.90    2.00
   4  -9  -2   37.30    3.60
   4  -9  -2   37.70    4.00
  -4   9   2   41.10    4.00
  -4   9   2   34.00    2.80
   3  -9  -2   11.20    2.40
   3  -9  -2   13.90    2.50
  -3   9   2   16.50    3.00
  -3   9   2   12.00    1.60
   2  -9  -2  165.08    6.20
  -2   9   2  154.48    6.40
   1  -9  -2   -1.10    1.50
  -1   9   2    2.90    2.00
   0  -9  -2   28.90    3.00
   0   9   2   33.60    3.60
   0   9   2   29.90    2.00
  -1  -9  -2   19.50    2.00
  -1  -9  -2   15.70    2.30
   1   9   2   21.30    2.90
  -2  -9  -2   36.00    2.80
  -2  -9  -2   31.90    3.00
   2   9   2   34.30    3.80
  -3  -9  -2   27.60    2.70
  -3  -9  -2   21.80    2.60
  -3  -9  -2   24.60    2.10
   3   9   2   26.90    3.50
  -4  -9  -2  103.09    4.70
  -4  -9  -2  108.69    3.70
   4   9   2  107.79    5.80
  -5  -9  -2   13.60    2.30
   5   9   2   15.10    3.00
  -6  -9  -2  113.49    3.70
  -6  -9  -2  110.89    5.40
   6   9   2  111.49    6.10
  -7  -9  -2    2.30    1.40
  -7  -9  -2    3.10    2.10
   7   9   2    4.80    2.70
  -8  -9  -2   17.00    3.00
  -8  -9  -2   17.10    2.40
   8   9   2   14.80    3.40
  -9  -9  -2   14.70    2.90
  -9  -9  -2   19.70    2.70
   9   9   2   23.00    4.00
 -10  -9  -2    1.40    2.20
 -10  -9  -2    1.00    1.90
  10   9   2    2.60    2.80
 -11  -9  -2   10.10    3.30
  11   9   2   12.00    3.70
   7 -10  -2    1.10    2.10
   7 -10  -2   -1.80    2.10
   6 -10  -2    3.50    2.10
   6 -10  -2    2.10    2.20
   5 -10  -2   18.40    3.00
   5 -10  -2   17.70    3.30
  -5  10   2   15.00    3.10
   4 -10  -2   34.10    4.00
   4 -10  -2   32.90    3.60
  -4  10   2   37.00    4.10
   3 -10  -2   28.10    3.30
   3 -10  -2   20.90    3.20
  -3  10   2   17.50    3.20
   2 -10  -2   11.80    2.60
  -2  10   2    9.50    2.80
   1 -10  -2   12.20    2.50
  -1  10   2   11.70    2.90
   0 -10  -2   25.10    3.00
   0  10   2   15.40    3.10
  -1 -10  -2   87.19    4.70
  -1 -10  -2   89.19    3.80
   1  10   2   95.29    5.60
  -2 -10  -2    3.40    1.50
  -2 -10  -2    0.90    1.60
   2  10   2    3.70    2.40
  -3 -10  -2    8.70    2.20
  -3 -10  -2    9.50    2.00
   3  10   2   10.60    2.80
  -4 -10  -2   94.49    4.90
  -4 -10  -2  100.89    4.80
   4  10   2  107.59    6.00
  -5 -10  -2    8.60    2.20
   5  10   2    6.40    2.60
  -6 -10  -2   26.20    3.30
   6  10   2   22.70    3.60
  -7 -10  -2    8.10    2.50
   7  10   2   14.90    3.40
  -8 -10  -2    4.60    2.40
   8  10   2    8.90    3.00
  -9 -10  -2   21.80    3.80
   9  10   2   17.50    3.70
 -10 -10  -2    4.10    2.70
  10  10   2    5.40    3.20
 -11 -10  -2   -1.60    2.50
  11  10   2    6.30    3.30
   6 -11  -2    4.70    2.60
   6 -11  -2    1.70    2.10
   5 -11  -2    4.00    2.60
   5 -11  -2    8.80    2.70
  -5  11   2   10.00    3.00
   4 -11  -2    8.60    2.30
   4 -11  -2   10.60    2.90
  -4  11   2    9.40    2.90
   3 -11  -2   -1.70    1.90
   3 -11  -2    1.50    1.80
  -3  11   2    1.90    2.50
   2 -11  -2   11.30    2.70
  -2  11   2   17.10    3.50
   1 -11  -2    2.80    2.10
  -1  11   2    4.90    2.60
   0 -11  -2    6.10    2.10
   0  11   2    8.30    2.90
  -1 -11  -2   12.90    2.50
  -1 -11  -2   13.00    1.90
   1  11   2    8.00    2.80
  -2 -11  -2   44.20    3.30
  -2 -11  -2   58.79    4.30
   2  11   2   41.80    4.50
  -3 -11  -2    1.90    1.90
  -3 -11  -2    0.70    1.70
   3  11   2    0.10    2.50
  -4 -11  -2    0.20    1.70
  -4 -11  -2    2.30    1.70
   4  11   2    1.50    2.60
  -5 -11  -2    4.60    2.00
  -5 -11  -2    3.80    2.00
   5  11   2   -0.30    2.30
  -6 -11  -2    2.20    2.00
   6  11   2   -0.50    2.60
  -7 -11  -2    2.80    2.30
   7  11   2    5.10    2.90
  -8 -11  -2    5.10    2.50
   8  11   2    6.30    3.20
  -9 -11  -2   11.30    3.00
   9  11   2    7.50    3.40
 -10 -11  -2   -1.40    2.40
  10  11   2    4.20    3.30
   5 -12  -2    5.90    2.70
   5 -12  -2    1.70    2.50
  -5  12   2    4.10    2.80
   4 -12  -2   23.80    3.90
   4 -12  -2   19.70    3.40
  -4  12   2   26.40    4.30
   3 -12  -2    5.70    2.40
   3 -12  -2    0.40    2.20
  -3  12   2    5.90    3.00
   2 -12  -2   -0.30    1.70
   2 -12  -2   -1.50    1.90
  -2  12   2   -0.40    2.40
   1 -12  -2    2.60    2.20
  -1  12   2    1.40    2.50
   0 -12  -2    5.00    2.20
   0  12   2    1.00    2.50
  -1 -12  -2    3.20    2.20
   1  12   2    3.30    2.70
  -2 -12  -2    1.90    1.60
  -2 -12  -2    1.00    1.90
   2  12   2    2.60    2.80
  -3 -12  -2   38.90    3.90
  -3 -12  -2   29.20    3.00
   3  12   2   37.50    4.90
  -4 -12  -2    4.40    2.10
  -4 -12  -2    7.20    2.20
   4  12   2    4.40    2.80
  -5 -12  -2    1.10    1.70
  -5 -12  -2    3.60    2.20
   5  12   2    4.50    3.00
  -6 -12  -2    4.30    2.30
  -6 -12  -2    7.30    2.40
   6  12   2    3.70    2.90
  -7 -12  -2    0.50    2.40
   7  12   2    4.60    3.10
  -8 -12  -2   -3.70    1.90
   8  12   2    0.50    3.00
  -9 -12  -2    2.40    2.70
   9  12   2   -5.10    2.40
   3 -13  -2   28.40    4.20
   3 -13  -2   25.50    3.70
  -3  13   2   24.60    4.50
   2 -13  -2   -2.80    1.70
   2 -13  -2   -1.70    2.00
  -2  13   2   -0.30    2.90
   1 -13  -2    3.70    2.40
  -1  13   2   -2.60    2.50
   0 -13  -2    7.40    2.60
   0  13   2    9.70    3.30
  -1 -13  -2    1.30    2.30
   1  13   2    4.90    3.10
  -2 -13  -2    3.50    2.40
   2  13   2    5.00    3.10
  -3 -13  -2   37.70    4.20
   3  13   2   35.00    4.90
  -4 -13  -2    8.20    2.70
  -4 -13  -2    6.20    2.20
   4  13   2    7.20    3.20
  -5 -13  -2    3.10    2.30
  -5 -13  -2    1.10    2.30
   5  13   2    4.20    3.00
  -6 -13  -2    5.40    2.30
  -6 -13  -2    1.70    2.50
   6  13   2    3.60    3.20
  -7 -13  -2   10.30    3.00
  -7 -13  -2   10.10    2.80
   7  13   2    8.00    3.40
   0 -14  -2   25.20    3.90
   0  14   2   15.40    4.00
  -1 -14  -2    1.00    2.20
   1  14   2    2.50    3.10
  -2 -14  -2    1.70    2.30
   2  14   2    7.00    3.40
  -3 -14  -2    3.90    2.50
   3  14   2    3.30    3.30
  -4 -14  -2    8.70    2.80
   4  14   2    9.00    3.60
   2  12  -3   -1.30    2.60
  -2 -12   3    0.50    2.40
   1  12  -3    5.20    3.30
  -1 -12   3    0.10    2.40
   0 -12   3    1.40    2.70
   6  11  -3    5.90    3.30
  -6 -11   3    0.40    2.20
  -6 -11   3    3.20    2.50
   5  11  -3   -5.10    2.50
  -5 -11   3    1.30    2.30
  -5 -11   3   -1.80    2.00
   4  11  -3    5.10    3.00
  -4 -11   3   -0.50    2.00
   3  11  -3    5.20    3.30
  -3 -11   3    1.60    2.20
   2  11  -3   -4.50    2.20
  -2 -11   3   -6.30    1.60
   1  11  -3    4.50    3.00
  -1 -11   3    1.30    2.30
   0  11  -3   33.80    5.10
   0 -11   3   26.80    3.90
  -1  11  -3   19.50    4.30
   1 -11   3   27.00    4.10
   1 -11   3   21.20    3.50
  -2  11  -3   17.10    4.10
   2 -11   3   18.30    3.50
   2 -11   3   13.40    3.10
  -3  11  -3   -0.40    2.80
   3 -11   3   -1.40    2.10
   3 -11   3    0.60    2.20
   7  10  -3   -1.70    2.70
  -7 -10   3    1.90    2.20
   6  10  -3    4.70    3.00
  -6 -10   3    0.20    2.10
   5  10  -3   10.10    3.40
  -5 -10   3    9.50    2.60
  -5 -10   3    6.70    2.50
   4  10  -3    7.50    3.10
  -4 -10   3    2.10    2.00
  -4 -10   3    1.30    1.90
   3  10  -3    6.60    3.20
  -3 -10   3    8.50    2.10
  -3 -10   3   12.50    2.80
   2  10  -3    0.40    2.70
  -2 -10   3    0.90    2.00
   1  10  -3    2.60    2.80
  -1 -10   3   -0.20    1.80
   0  10  -3   12.20    3.40
   0 -10   3   16.30    3.10
  -1  10  -3   -0.70    2.40
   1 -10   3    1.90    2.10
   1 -10   3    2.40    2.30
  -2  10  -3   38.60    4.90
   2 -10   3   30.40    4.00
   2 -10   3   26.50    3.70
  -3  10  -3   22.50    4.00
   3 -10   3   23.60    3.80
   3 -10   3   30.40    4.10
   4 -10   3   13.60    3.20
   4 -10   3   10.20    3.00
   5 -10   3   24.80    4.10
   5 -10   3   19.10    3.70
   8   9  -3   -2.40    2.60
  -8  -9   3   -0.60    2.10
   7   9  -3    5.40    3.00
  -7  -9   3    4.90    2.50
   6   9  -3   -2.10    2.50
  -6  -9   3    1.30    2.00
   5   9  -3    2.80    2.70
  -5  -9   3    2.60    2.00
   4   9  -3    1.00    2.60
  -4  -9   3    2.10    1.80
  -4  -9   3    1.20    1.70
   3   9  -3   49.40    5.00
  -3  -9   3   46.20    3.60
  -3  -9   3   41.90    4.20
   2   9  -3    3.00    2.60
  -2  -9   3    2.40    1.50
  -2  -9   3    0.60    1.80
   1   9  -3    3.30    2.70
  -1  -9   3    0.50    1.80
  -1  -9   3    1.30    1.20
   0   9  -3    3.40    2.50
   0  -9   3   -0.80    1.80
  -1   9  -3    1.00    2.40
   1  -9   3    4.90    2.30
   1  -9   3    1.20    1.90
  -2   9  -3   -0.90    2.30
   2  -9   3   -0.10    1.80
   2  -9   3    1.30    2.00
  -3   9  -3    3.60    2.80
   3  -9   3    4.00    2.20
   3  -9   3    5.30    2.20
   4  -9   3   -2.10    1.90
   4  -9   3   -1.20    1.70
   5  -9   3    6.70    2.60
   5  -9   3    7.00    2.60
   6  -9   3   -0.70    2.10
   6  -9   3    1.20    2.20
   7  -9   3   14.90    3.40
   7  -9   3    9.50    3.30
   9   8  -3   22.40    5.10
  -9  -8   3   22.70    3.90
   8   8  -3   -2.40    2.20
  -8  -8   3   -1.80    2.10
   7   8  -3    1.80    2.70
  -7  -8   3    4.70    2.10
  -7  -8   3    3.30    2.10
   6   8  -3   13.20    3.20
  -6  -8   3    8.70    1.90
  -6  -8   3    8.20    2.50
   5   8  -3   11.40    3.00
  -5  -8   3    7.40    2.20
  -5  -8   3    8.60    1.80
   4   8  -3   51.79    4.80
  -4  -8   3   47.20    3.00
  -4  -8   3   46.40    3.80
   3   8  -3    5.70    2.60
  -3  -8   3    4.20    1.60
  -3  -8   3    5.10    1.30
  -3  -8   3    1.00    1.80
   2   8  -3   -2.40    2.20
  -2  -8   3   -1.10    1.50
  -2  -8   3    1.60    1.10
  -2  -8   3   -0.40    1.20
   1   8  -3    5.00    2.50
  -1  -8   3    6.20    1.50
  -1  -8   3    4.90    1.90
   0   8  -3   36.80    4.30
   0  -8   3   33.90    3.60
  -1   8  -3   22.40    3.50
   1  -8   3   24.40    3.20
  -2   8  -3    0.90    2.60
   2  -8   3    4.60    2.10
   2  -8   3    2.20    2.00
  -3   8  -3    3.20    2.50
   3  -8   3    0.10    1.80
   3  -8   3    6.40    2.10
   4  -8   3   -0.10    2.00
   4  -8   3    2.30    2.10
   5  -8   3    1.70    2.10
   5  -8   3   -0.30    1.80
   6  -8   3    0.30    2.00
   6  -8   3    3.00    2.20
   7  -8   3   37.00    4.50
   7  -8   3   28.70    4.10
   8  -8   3   26.50    4.10
   8  -8   3   29.10    4.40
 -10  -7   3    3.30    2.70
 -10  -7   3   -0.30    2.20
   9   7  -3    3.20    3.00
  -9  -7   3   -3.70    1.90
  -9  -7   3    1.80    2.10
   8   7  -3    1.30    2.40
  -8  -7   3    5.20    2.50
  -8  -7   3    1.00    1.70
   7   7  -3    4.50    2.40
  -7  -7   3    3.60    2.20
  -7  -7   3    3.90    1.80
   6   7  -3   27.10    3.60
  -6  -7   3   28.20    2.90
  -6  -7   3   27.30    3.60
   5   7  -3    4.90    2.30
  -5  -7   3   12.10    2.00
  -5  -7   3    8.80    1.50
  -5  -7   3   15.40    2.60
   4   7  -3   18.80    3.30
  -4  -7   3   17.50    2.50
  -4  -7   3   16.30    2.00
   3   7  -3  102.19    5.50
  -3  -7   3  107.79    4.00
  -3  -7   3  112.89    4.70
   2   7  -3    8.90    2.60
  -2  -7   3    6.70    1.60
  -2  -7   3    7.10    1.90
  -2  -7   3    8.10    1.40
   1   7  -3    0.00    2.00
  -1  -7   3    0.90    1.10
  -1  -7   3    2.70    1.60
  -1  -7   3    1.40    1.00
   0   7  -3    6.30    2.50
   0  -7   3    4.50    1.10
   0  -7   3    5.70    1.80
  -1   7  -3   95.99    5.50
   1  -7   3   93.59    3.50
   1  -7   3   97.29    4.70
  -2   7  -3    8.30    2.70
   2  -7   3   13.20    2.40
   2  -7   3   15.60    2.70
  -3   7  -3    8.30    2.70
   3  -7   3    5.40    2.00
   3  -7   3    7.80    2.20
   4  -7   3  107.09    5.50
   4  -7   3  101.39    5.50
   5  -7   3   46.50    4.50
   5  -7   3   43.30    4.50
   6  -7   3   12.30    2.90
   6  -7   3   17.60    3.10
   7  -7   3   23.60    3.60
   7  -7   3   21.30    3.50
   8  -7   3   34.20    4.40
   8  -7   3   28.50    3.90
   9  -7   3   -2.40    2.20
   9  -7   3    2.20    2.40
 -11  -6   3    5.00    2.90
 -11  -6   3    4.30    2.80
 -10  -6   3    9.20    2.80
 -10  -6   3    2.00    2.70
   9   6  -3    4.20    2.70
  -9  -6   3    1.20    2.30
  -9  -6   3    8.00    2.60
   8   6  -3    3.70    2.10
  -8  -6   3    2.60    1.80
  -8  -6   3   -0.60    2.00
   7   6  -3    0.90    1.90
  -7  -6   3    2.10    1.80
  -7  -6   3    0.40    2.10
   6   6  -3    1.30    2.00
  -6  -6   3    1.60    1.70
  -6  -6   3    4.10    1.80
  -6  -6   3    1.00    1.80
   5   6  -3   24.90    3.20
  -5  -6   3   24.00    3.10
  -5  -6   3   26.60    2.70
  -5  -6   3   26.60    2.00
   4   6  -3   13.60    2.70
  -4  -6   3   12.00    1.80
  -4  -6   3   15.40    1.80
  -4  -6   3   12.80    2.20
   3   6  -3   88.59    4.80
  -3  -6   3   81.09    4.00
  -3  -6   3   86.79    3.50
   2   6  -3   35.10    3.50
  -2  -6   3   30.30    2.20
  -2  -6   3   27.60    2.70
  -2  -6   3   30.90    2.60
   1   6  -3   14.80    2.60
  -1  -6   3   17.20    2.20
  -1  -6   3   12.60    1.60
   0   6  -3   22.30    2.90
   0  -6   3   24.80    2.60
  -1   6  -3   12.10    2.50
   1  -6   3    9.40    1.30
   1  -6   3   12.50    2.00
  -2   6  -3   11.30    2.70
   2  -6   3   12.10    2.10
   2  -6   3   15.50    2.50
  -3   6  -3    6.00    2.30
   3  -6   3    3.90    1.80
   3  -6   3    2.60    1.70
   4  -6   3   12.90    2.60
   4  -6   3   13.70    2.50
   5  -6   3    0.90    1.90
   5  -6   3    2.80    1.90
   6  -6   3  154.38    6.70
   6  -6   3  163.48    6.90
   7  -6   3    2.30    2.00
   7  -6   3    5.80    2.40
   8  -6   3   11.70    2.90
   8  -6   3    6.90    2.80
   9  -6   3    6.20    2.80
   9  -6   3   10.70    3.00
  10  -6   3   11.90    3.20
  10  -6   3    6.70    2.90
 -11  -5   3    2.10    2.50
 -11  -5   3   -1.50    2.10
 -10  -5   3    6.20    2.80
 -10  -5   3    4.90    2.50
  -9  -5   3   -0.20    2.00
  -9  -5   3    2.80    2.20
   8   5  -3    1.50    1.80
  -8  -5   3   -0.60    1.70
  -8  -5   3    2.40    2.00
   7   5  -3  219.38    7.10
  -7  -5   3  217.58    8.10
  -7  -5   3  228.08    7.60
   6   5  -3    9.10    2.20
  -6  -5   3    8.40    2.20
  -6  -5   3    7.30    1.30
  -6  -5   3    7.60    1.90
   5   5  -3    8.50    2.10
  -5  -5   3    4.70    1.60
  -5  -5   3    4.10    1.80
  -5  -5   3    4.20    1.10
   4   5  -3   12.80    2.30
  -4  -5   3   10.50    1.70
  -4  -5   3   12.60    2.10
  -4  -5   3   10.80    1.50
   3   5  -3   38.50    3.30
  -3  -5   3   36.50    2.80
  -3  -5   3   36.80    2.50
   2   5  -3  130.99    5.30
  -2  -5   3  143.99    4.30
  -2  -5   3  135.09    4.60
   1   5  -3    8.70    2.00
  -1  -5   3    5.20    1.40
  -1  -5   3    5.00    1.20
   0   5  -3   18.90    2.70
   0  -5   3   19.70    2.20
   0  -5   3   17.70    1.60
  -1   5  -3   78.59    4.30
   1  -5   3   78.59    3.60
   1  -5   3   72.69    2.80
  -2   5  -3   18.00    2.70
   2  -5   3   23.40    2.80
   2  -5   3   19.00    2.00
   2  -5   3   24.40    2.50
   3  -5   3   35.40    3.30
   3  -5   3   38.30    3.40
   4  -5   3   82.79    4.40
   4  -5   3   92.89    4.40
   5  -5   3    2.80    1.80
   5  -5   3    3.50    1.80
   6  -5   3   -0.90    1.60
   6  -5   3   -0.30    1.80
   7  -5   3   48.00    4.40
   7  -5   3   46.50    4.50
   8  -5   3    2.40    2.10
   8  -5   3    5.60    2.50
  -9   5  -3   11.30    2.80
   9  -5   3   13.80    3.10
   9  -5   3    3.70    2.40
 -10   5  -3    9.80    2.90
  10  -5   3    1.60    2.40
  10  -5   3    6.60    2.90
  10  -5   3   10.80    3.00
 -11  -4   3    4.30    2.70
 -11  -4   3    2.60    2.30
 -10  -4   3   -1.00    2.00
 -10  -4   3    2.20    2.40
  -9  -4   3   42.50    4.30
  -9  -4   3   44.50    4.50
   8   4  -3   30.10    2.90
  -8  -4   3   30.90    3.60
  -8  -4   3   32.10    3.90
   7   4  -3  104.99    4.50
  -7  -4   3  108.39    3.70
  -7  -4   3  111.19    5.40
  -7  -4   3  122.19    5.70
   6   4  -3   13.40    2.20
  -6  -4   3   13.00    2.30
  -6  -4   3   15.00    2.40
  -6  -4   3   16.60    1.60
  -6  -4   3   14.90    1.60
   5   4  -3   37.20    2.90
  -5  -4   3   34.10    3.10
  -5  -4   3   31.70    2.80
  -5  -4   3   32.50    2.10
  -5  -4   3   32.90    2.00
   4   4  -3   11.20    2.00
  -4  -4   3   11.80    1.50
  -4  -4   3   11.00    1.70
  -4  -4   3    9.60    1.80
   3   4  -3   13.30    2.10
  -3  -4   3   10.50    1.70
  -3  -4   3   12.30    1.60
  -3  -4   3   13.30    1.70
   2   4  -3  141.99    5.10
  -2  -4   3  146.29    4.60
  -2  -4   3  149.79    4.40
   1   4  -3  332.17    8.60
  -1  -4   3  340.37    7.60
   0   4  -3    0.20    1.40
   0  -4   3   -0.40    0.90
   0  -4   3    0.70    0.80
  -1   4  -3   21.40    2.60
   1  -4   3   25.10    2.30
  -2   4  -3   89.99    4.20
   2  -4   3   81.99    3.10
   2  -4   3   83.89    3.60
   2  -4   3   88.49    3.90
   3  -4   3   11.90    1.90
   3  -4   3   15.60    2.30
   4  -4   3   90.19    4.30
   4  -4   3   83.89    4.10
   5  -4   3   42.50    3.50
   5  -4   3   50.19    3.90
   6  -4   3   70.29    4.20
   6  -4   3   61.79    4.20
  -7   4  -3   18.50    2.80
   7  -4   3   17.70    2.80
   7  -4   3   18.70    2.90
  -8   4  -3    5.80    2.20
   8  -4   3    5.60    2.50
   8  -4   3    1.20    2.00
  -9   4  -3    5.30    2.40
   9  -4   3    2.80    2.10
   9  -4   3    2.30    2.20
 -10   4  -3   11.00    2.90
  10  -4   3   22.40    3.50
  10  -4   3   23.10    3.60
  10  -4   3   16.60    3.40
 -11   4  -3    6.40    2.80
  11  -4   3    3.30    2.70
  11  -4   3    8.60    2.90
 -12  -3   3    6.50    2.70
 -12  -3   3    2.30    2.50
 -11  -3   3   -1.00    2.20
 -11  -3   3   -0.90    2.20
 -10  -3   3    6.80    2.50
 -10  -3   3    0.20    2.20
  -9  -3   3   17.70    3.20
  -9  -3   3   14.60    3.00
   8   3  -3   47.00    3.00
  -8  -3   3   55.29    4.50
  -8  -3   3   52.49    3.10
  -8  -3   3   53.69    4.70
   7   3  -3    3.70    1.50
  -7  -3   3    3.30    1.30
  -7  -3   3    1.60    1.90
  -7  -3   3    6.50    2.10
   6   3  -3    1.90    1.20
  -6  -3   3    1.80    1.60
  -6  -3   3    3.60    1.20
  -6  -3   3    2.90    1.60
   5   3  -3   95.99    3.70
  -5  -3   3   91.59    2.90
  -5  -3   3  103.89    4.50
  -5  -3   3   93.39    3.30
  -5  -3   3   94.19    4.30
   4   3  -3  253.47    6.60
  -4  -3   3  265.37    7.00
  -4  -3   3  249.78    6.40
  -4  -3   3  251.87    6.10
  -4  -3   3  254.67    7.10
   3   3  -3   94.39    3.70
  -3  -3   3   93.09    3.50
  -3  -3   3   92.79    3.20
  -3  -3   3   89.19    3.80
  -3  -3   3   88.29    3.50
   2   3  -3   38.70    2.60
  -2  -3   3   36.40    2.50
  -2  -3   3   35.20    2.20
  -2  -3   3   35.60    2.40
   1   3  -3   36.60    2.70
  -1  -3   3   38.80    2.30
   0   3  -3   35.90    2.80
   0  -3   3   33.30    2.20
  -1   3  -3   49.60    3.20
   1  -3   3   56.19    2.70
   1  -3   3   50.99    3.00
   2  -3   3   61.99    2.60
   2  -3   3   61.59    2.90
   2  -3   3   65.39    3.20
   3  -3   3   10.70    1.70
   3  -3   3   13.60    2.00
   4  -3   3   51.59    3.10
   4  -3   3   58.99    3.30
   5  -3   3  352.76    9.00
   5  -3   3  352.96    9.30
  -6   3  -3   14.50    2.20
   6  -3   3   14.80    2.50
   6  -3   3    9.80    2.00
  -7   3  -3    3.30    1.90
   7  -3   3   -0.80    1.60
   7  -3   3    0.20    1.70
  -8   3  -3   17.20    3.00
   8  -3   3   12.20    2.60
   8  -3   3   19.70    3.00
  -9   3  -3    8.60    2.60
   9  -3   3    7.00    2.50
   9  -3   3    8.60    2.50
   9  -3   3    7.00    2.40
 -10   3  -3   27.50    3.90
  10  -3   3   20.40    3.40
  10  -3   3   19.70    3.40
  10  -3   3   30.50    3.70
 -11   3  -3   19.00    3.70
  11  -3   3   16.50    3.30
  11  -3   3   19.10    3.70
 -12   3  -3    6.50    3.00
  12  -3   3   20.00    3.80
  12  -3   3   14.40    3.20
 -12  -2   3    4.70    2.90
 -12  -2   3    4.20    2.90
 -11  -2   3    0.10    2.40
 -11  -2   3    1.80    2.50
 -10  -2   3    3.90    2.50
 -10  -2   3   -2.70    1.80
  -9  -2   3    3.20    1.60
  -9  -2   3   -1.40    1.70
  -9  -2   3    3.10    2.20
  -8  -2   3    6.70    1.90
  -8  -2   3    4.80    2.20
  -8  -2   3   10.40    2.60
  -7  -2   3    8.00    2.10
  -7  -2   3    7.60    1.60
  -7  -2   3    7.60    2.00
   6   2  -3    9.60    1.40
   6   2  -3    9.20    1.40
  -6  -2   3    9.40    1.60
  -6  -2   3    9.60    2.00
  -6  -2   3    6.10    1.70
   5   2  -3  323.47    7.10
   5   2  -3  308.17    7.20
  -5  -2   3  317.57    8.50
  -5  -2   3  323.27    8.50
  -5  -2   3  319.37    7.40
   4   2  -3   29.80    2.00
  -4  -2   3   26.00    1.90
  -4  -2   3   25.00    2.30
  -4  -2   3   27.80    2.50
   3   2  -3  232.08    5.80
  -3  -2   3  235.38    5.70
  -3  -2   3  237.88    5.70
  -3  -2   3  237.28    6.20
   2   2  -3   37.50    2.40
  -2  -2   3   35.00    2.20
  -2  -2   3   38.40    2.10
  -2  -2   3   35.90    2.20
   1   2  -3  175.38    4.90
  -1  -2   3  172.98    4.70
   0   2  -3  187.48    5.20
   0  -2   3  189.18    4.70
   0  -2   3  190.88    5.10
  -1   2  -3    6.70    1.50
   1  -2   3    4.40    1.30
   1  -2   3    3.90    1.20
   1  -2   3    4.70    1.10
  -2   2  -3  532.45   10.60
   2  -2   3  545.45   11.20
   2  -2   3  535.65   10.70
   2  -2   3  544.35   10.80
  -3   2  -3   23.40    1.90
   3  -2   3   18.70    2.10
   3  -2   3   22.60    2.00
   3  -2   3   21.50    2.00
   4  -2   3   20.60    2.10
   4  -2   3   15.50    2.10
  -5   2  -3  216.48    6.40
   5  -2   3  208.68    6.50
   5  -2   3  210.68    6.20
  -6   2  -3  167.38    6.00
   6  -2   3  166.28    6.00
   6  -2   3  173.68    5.90
  -7   2  -3   47.40    3.70
   7  -2   3   46.80    2.30
   7  -2   3   45.20    3.70
   7  -2   3   48.50    4.00
  -8   2  -3   27.70    3.40
  -8   2  -3   24.70    2.20
   8  -2   3   24.50    3.10
   8  -2   3   20.30    3.10
   8  -2   3   17.40    2.80
  -9   2  -3   70.79    3.40
  -9   2  -3   73.99    5.10
   9  -2   3   78.59    4.60
   9  -2   3   80.99    5.00
   9  -2   3   76.79    4.90
 -10   2  -3    5.70    1.60
 -10   2  -3    1.00    2.30
  10  -2   3    5.20    2.50
  10  -2   3    4.90    2.30
  10  -2   3    8.80    2.50
 -11   2  -3    4.60    2.60
  11  -2   3   -1.20    2.10
  11  -2   3    2.70    2.30
 -12   2  -3    3.90    2.70
  12  -2   3    2.30    2.30
  12  -2   3   -2.10    2.20
 -12  -1   3    6.00    3.00
 -12  -1   3    1.20    2.50
 -11  -1   3    0.10    2.20
 -11  -1   3   -3.40    2.10
 -10  -1   3   53.79    5.00
 -10  -1   3   46.40    4.10
 -10  -1   3   49.70    5.10
  -9  -1   3    6.50    2.20
  -9  -1   3    7.00    2.50
  -9  -1   3    5.80    1.90
  -8  -1   3    7.30    2.10
  -8  -1   3   10.30    2.50
  -8  -1   3    8.10    2.00
  -7  -1   3   14.70    2.50
  -7  -1   3   12.80    2.40
  -7  -1   3   17.00    2.30
  -6  -1   3    4.30    1.30
  -6  -1   3    4.00    1.50
  -6  -1   3    4.40    1.70
   5   1  -3  431.36    9.30
  -5  -1   3  418.46    8.80
  -5  -1   3  429.36   10.20
  -5  -1   3  433.16    9.50
  -5  -1   3  411.96   10.20
   4   1  -3  146.79    4.30
   4   1  -3  149.09    3.80
  -4  -1   3  145.69    5.00
  -4  -1   3  147.49    5.00
  -4  -1   3  148.09    4.00
  -4  -1   3  155.98    4.50
   3   1  -3   66.29    2.60
   3   1  -3   69.79    2.50
  -3  -1   3   70.49    2.90
  -3  -1   3   70.09    2.30
  -3  -1   3   66.39    3.20
  -3  -1   3   70.99    2.40
   2   1  -3   37.90    1.90
  -2  -1   3   41.00    1.90
  -2  -1   3   40.10    2.30
  -2  -1   3   38.30    2.10
   1   1  -3   94.09    3.00
  -1  -1   3   94.89    2.90
   0  -1   3   90.89    3.00
  -1   1  -3  886.71   15.70
   1  -1   3  906.81   15.70
   1  -1   3  873.51   16.20
   1  -1   3  877.71   16.50
  -2   1  -3    3.10    0.80
  -2   1  -3    3.60    1.00
   2  -1   3    2.10    0.80
   2  -1   3    2.20    0.60
   2  -1   3    1.40    0.90
   2  -1   3    3.00    1.00
  -3   1  -3  184.88    4.60
  -3   1  -3  192.08    5.10
   3  -1   3  179.78    5.00
   3  -1   3  185.38    5.20
   3  -1   3  183.48    4.80
  -4   1  -3   39.30    2.20
  -4   1  -3   37.10    1.90
   4  -1   3   36.00    1.70
   4  -1   3   41.20    2.60
   4  -1   3   39.30    2.70
  -5   1  -3   34.90    2.80
  -5   1  -3   36.30    2.00
   5  -1   3   34.40    2.60
   5  -1   3   31.90    1.70
   5  -1   3   37.20    3.00
  -6   1  -3   59.09    2.50
  -6   1  -3   64.49    3.60
   6  -1   3   56.39    3.40
   6  -1   3   49.40    3.30
   6  -1   3   50.09    2.30
   6  -1   3   53.99    3.20
  -7   1  -3    2.70    1.10
  -7   1  -3    2.50    1.70
   7  -1   3    3.20    1.60
   7  -1   3    4.70    1.80
   7  -1   3    2.80    1.50
  -8   1  -3   10.70    1.70
  -8   1  -3   13.50    2.50
   8  -1   3    9.70    2.20
   8  -1   3   10.50    2.20
   8  -1   3    9.20    2.40
  -9   1  -3    5.20    1.50
  -9   1  -3    0.60    2.10
   9  -1   3    3.00    1.80
   9  -1   3    2.70    2.00
   9  -1   3    3.00    2.10
 -10   1  -3   54.79    3.50
 -10   1  -3   70.69    5.30
  10  -1   3   64.49    4.90
  10  -1   3   60.99    4.00
  10  -1   3   75.09    5.00
 -11   1  -3    4.50    2.70
 -11   1  -3    4.10    1.90
  11  -1   3    5.40    2.40
  11  -1   3   -0.50    2.00
 -12   1  -3   -1.50    2.10
  12  -1   3    0.80    2.40
 -12   0   3    1.40    2.50
 -12   0   3    0.00    2.20
 -11   0   3    1.80    2.10
 -11   0   3    2.50    2.50
 -11   0   3    2.20    2.10
 -10   0   3   -1.60    1.60
 -10   0   3    2.80    2.10
 -10   0   3   -0.30    2.20
  -9   0   3    2.80    2.20
  -9   0   3    3.00    1.80
  -9   0   3    4.50    2.10
  -8   0   3    6.00    1.90
  -8   0   3    3.60    2.10
  -8   0   3    2.70    2.00
  -7   0   3    5.30    2.00
  -7   0   3    6.00    1.80
  -7   0   3    6.30    1.90
  -6   0   3   12.70    2.00
  -6   0   3    8.90    1.90
  -6   0   3   10.40    1.50
  -6   0   3   13.60    2.00
  -5   0   3   38.30    2.60
  -5   0   3   33.70    3.00
  -5   0   3   29.40    2.70
  -5   0   3   31.70    1.90
   4   0  -3   92.89    3.40
  -4   0   3   90.49    2.80
  -4   0   3   96.69    3.60
   3   0  -3  131.79    4.00
   3   0  -3  139.69    4.70
  -3   0   3  133.49    3.10
  -3   0   3  134.89    3.20
  -3   0   3  135.19    4.50
  -3   0   3  130.09    4.10
  -3   0   3  136.69    3.90
   2   0  -3   71.69    2.70
  -2   0   3   75.19    2.30
  -2   0   3   68.99    2.80
  -2   0   3   75.99    2.10
  -2   0   3   77.39    2.80
  -1   0   3   69.39    2.30
  -1   0   3   64.29    2.10
  -1   0   3   60.39    2.40
   0   0   3  258.67    5.30
   0   0   3  266.87    5.90
  -1   0  -3 5053.49   84.09
  -1   0  -3 5107.99   84.29
   1   0   3 5146.78   84.59
   1   0   3 5057.29   84.19
   1   0   3 5040.30   84.69
  -2   0  -3 3142.69   52.39
  -2   0  -3 3065.49   51.59
   2   0   3 3135.89   52.49
   2   0   3 3153.28   51.69
   2   0   3 3108.49   51.79
   2   0   3 3032.90   52.79
  -3   0  -3   42.00    1.90
  -3   0  -3   38.70    2.10
  -3   0  -3   42.70    1.80
   3   0   3   42.60    1.80
   3   0   3   44.10    2.00
   3   0   3   43.40    2.50
   3   0   3   41.00    2.20
   3   0   3   42.50    2.30
  -4   0  -3   51.69    2.30
  -4   0  -3   51.09    2.80
  -4   0  -3   49.99    2.40
   4   0   3   47.00    2.80
   4   0   3   52.19    2.50
   4   0   3   52.39    2.90
   4   0   3   47.10    2.10
  -5   0  -3   26.50    2.00
  -5   0  -3   27.90    2.60
   5   0   3   25.00    1.70
   5   0   3   26.00    2.50
   5   0   3   21.70    2.30
   5   0   3   25.10    2.20
  -6   0  -3   69.39    3.70
  -6   0  -3   67.69    2.90
   6   0   3   69.09    3.70
   6   0   3   70.69    3.40
   6   0   3   67.49    2.80
   6   0   3   74.89    3.60
  -7   0  -3  109.99    4.00
  -7   0  -3  101.59    4.80
   7   0   3  103.29    4.70
   7   0   3  108.99    4.40
   7   0   3  106.69    4.50
  -8   0  -3    1.50    1.70
  -8   0  -3    0.60    1.20
   8   0   3    4.50    1.70
   8   0   3    3.40    1.90
   8   0   3    1.00    1.70
  -9   0  -3   74.89    3.90
  -9   0  -3   82.39    5.10
   9   0   3   87.49    4.30
   9   0   3   84.99    4.90
   9   0   3   81.29    4.90
 -10   0  -3    2.80    1.60
 -10   0  -3    5.10    2.40
  10   0   3    3.10    1.80
  10   0   3   -0.20    2.00
 -11   0  -3    6.90    2.50
 -11   0  -3   10.00    2.20
  11   0   3    6.60    2.50
 -12   0  -3   18.10    2.90
 -12   0  -3   24.00    4.00
  12   0   3   18.70    3.20
 -13   0  -3    7.80    3.30
  13   0   3    9.30    2.80
 -12   1   3   29.20    3.90
 -12   1   3   23.00    4.00
 -11   1   3    0.80    2.10
 -11   1   3    0.90    2.10
 -11   1   3    2.80    2.60
 -10   1   3    1.70    2.30
 -10   1   3   -0.90    1.80
 -10   1   3    3.30    2.10
   9  -1  -3   50.59    3.20
  -9   1   3   41.20    3.90
  -9   1   3   53.09    5.10
  -9   1   3   49.20    4.00
   8  -1  -3   36.00    2.60
  -8   1   3   43.40    4.20
  -8   1   3   37.40    3.80
  -8   1   3   36.20    3.40
   7  -1  -3   46.70    2.60
  -7   1   3   48.70    3.50
  -7   1   3   42.90    3.80
  -7   1   3   49.80    3.70
   6  -1  -3   34.80    2.00
  -6   1   3   28.10    2.00
  -6   1   3   34.20    2.90
  -6   1   3   32.80    3.10
  -6   1   3   32.20    2.90
   5  -1  -3   12.30    1.30
  -5   1   3   11.70    1.90
  -5   1   3   11.00    1.20
  -5   1   3   10.20    1.80
  -5   1   3   11.50    1.90
   4  -1  -3    0.20    1.00
  -4   1   3    0.50    1.20
  -4   1   3    1.80    1.20
  -4   1   3    1.80    0.80
   3  -1  -3    3.00    0.70
   3  -1  -3    0.70    0.90
   3  -1  -3    4.60    1.20
  -3   1   3    3.70    1.30
  -3   1   3    2.80    1.30
  -3   1   3    4.10    1.10
  -3   1   3    3.90    0.80
   2  -1  -3  509.15    9.50
   2  -1  -3  500.95   10.20
  -2   1   3  531.75    9.80
  -2   1   3  505.55    9.40
  -2   1   3  504.75   10.40
  -2   1   3  516.45   10.40
   1  -1  -3   81.19    2.40
   1  -1  -3   75.09    2.60
  -1   1   3   78.39    2.40
  -1   1   3   80.39    2.20
  -1   1   3   76.09    2.70
   0  -1  -3  179.28    3.60
   0  -1  -3  169.88    4.20
   0   1   3  179.08    4.40
   0   1   3  186.38    4.30
   0   1   3  174.08    3.60
  -1  -1  -3 1497.95   25.20
  -1  -1  -3 1491.05   25.90
   1   1   3 1485.75   25.90
   1   1   3 1452.65   25.20
  -2  -1  -3 1455.85   25.90
  -2  -1  -3 1493.55   25.50
  -2  -1  -3 1510.75   24.70
  -2  -1  -3 1472.15   25.40
   2   1   3 1484.95   25.60
   2   1   3 1449.35   25.90
   2   1   3 1456.45   25.30
   2   1   3 1461.75   24.70
  -3  -1  -3   -0.80    0.70
  -3  -1  -3    0.00    0.70
  -3  -1  -3    1.10    0.80
  -3  -1  -3    2.40    0.70
   3   1   3   -1.70    0.70
   3   1   3    1.10    0.70
   3   1   3    3.20    0.80
   3   1   3    1.00    0.70
   3   1   3    0.70    0.90
  -4  -1  -3   10.20    1.60
  -4  -1  -3   12.20    1.40
  -4  -1  -3   12.20    1.50
  -4  -1  -3   12.60    1.40
   4   1   3   11.90    1.70
   4   1   3   12.30    1.40
   4   1   3   10.00    1.30
   4   1   3   10.10    1.40
   4   1   3   13.00    1.80
  -5  -1  -3  335.57    7.50
  -5  -1  -3  318.17    8.10
  -5  -1  -3  336.27    7.50
   5   1   3  324.77    7.80
   5   1   3  333.97    7.40
   5   1   3  328.07    8.10
   5   1   3  333.57    7.60
  -6  -1  -3   14.70    2.10
  -6  -1  -3   12.00    1.70
   6   1   3   12.60    2.10
   6   1   3   12.60    1.80
   6   1   3   17.00    2.10
  -7  -1  -3  178.18    5.50
  -7  -1  -3  175.88    6.20
   7   1   3  169.58    6.00
   7   1   3  188.08    5.60
   7   1   3  175.88    5.70
  -8  -1  -3    8.60    1.80
  -8  -1  -3    7.10    2.00
   8   1   3    5.10    1.90
   8   1   3    8.50    1.90
  -9  -1  -3   67.09    3.90
  -9  -1  -3   72.59    4.80
   9   1   3   74.49    4.60
   9   1   3   79.39    4.00
 -10  -1  -3   63.09    5.30
 -10  -1  -3   51.09    3.80
  10   1   3   52.69    4.70
  10   1   3   55.29    3.60
 -11  -1  -3    1.70    2.40
 -11  -1  -3    2.10    1.90
  11   1   3    5.60    2.30
 -12  -1  -3   25.80    3.40
 -12  -1  -3   26.80    4.20
  12   1   3   28.90    3.80
 -13  -1  -3    1.70    2.10
 -13  -1  -3   -1.90    2.50
  13   1   3    0.40    2.20
 -12   2   3    8.10    2.70
 -12   2   3   14.60    3.60
 -11   2   3    2.50    2.50
 -11   2   3    3.90    2.50
 -11   2   3   -0.40    1.80
 -10   2   3   11.10    2.90
 -10   2   3   16.30    3.40
 -10   2   3   10.90    2.60
   9  -2  -3  138.79    5.00
  -9   2   3  128.79    6.70
  -9   2   3  148.39    6.70
  -9   2   3  143.59    6.10
   8  -2  -3   42.10    2.70
  -8   2   3   48.50    4.00
  -8   2   3   35.00    3.30
  -8   2   3   42.10    4.30
   7  -2  -3  322.27    7.50
  -7   2   3  321.97    9.30
  -7   2   3  323.97    8.70
  -7   2   3  304.17    9.30
   6  -2  -3   15.60    1.60
   6  -2  -3   11.40    2.00
  -6   2   3   12.10    2.30
  -6   2   3   15.30    2.40
  -6   2   3   16.20    2.20
  -6   2   3   13.00    1.50
   5  -2  -3   18.50    2.20
   5  -2  -3   19.10    1.30
   5  -2  -3   18.10    1.50
  -5   2   3   18.50    2.40
  -5   2   3   20.40    1.50
  -5   2   3   20.00    2.30
   4  -2  -3  248.98    6.50
   4  -2  -3  250.07    5.20
   4  -2  -3  258.47    5.40
  -4   2   3  251.47    6.90
  -4   2   3  257.17    7.00
  -4   2   3  250.87    5.20
   3  -2  -3  142.69    3.60
   3  -2  -3  143.69    4.30
   3  -2  -3  148.19    4.50
  -3   2   3  145.59    4.60
  -3   2   3  142.19    4.20
  -3   2   3  150.28    4.80
  -3   2   3  138.79    3.70
   2  -2  -3    2.50    0.80
   2  -2  -3    2.00    0.80
   2  -2  -3    1.40    0.80
   2  -2  -3    1.30    0.80
  -2   2   3    1.10    0.90
  -2   2   3    2.10    0.90
  -2   2   3    1.80    1.00
  -2   2   3    2.70    0.90
   1  -2  -3  392.16    7.90
   1  -2  -3  414.26    7.60
   1  -2  -3  394.26    8.30
  -1   2   3  405.66    8.00
  -1   2   3  399.66    8.20
  -1   2   3  397.66    7.50
   0  -2  -3   75.99    2.60
   0  -2  -3   72.29    1.70
   0  -2  -3   68.39    2.40
   0  -2  -3   75.29    1.80
   0   2   3   68.69    1.70
   0   2   3   72.89    2.50
   0   2   3   73.69    2.60
   0   2   3   73.99    1.80
  -1  -2  -3   33.40    1.50
  -1  -2  -3   34.50    1.70
  -1  -2  -3   32.90    1.80
   1   2   3   35.60    1.60
   1   2   3   36.50    1.80
   1   2   3   34.00    1.90
  -2  -2  -3  885.81   16.30
  -2  -2  -3  881.91   15.10
  -2  -2  -3  893.61   15.90
   2   2   3  888.91   16.40
   2   2   3  896.81   16.00
   2   2   3  885.01   16.00
  -3  -2  -3 1071.79   19.60
  -3  -2  -3 1092.79   19.50
  -3  -2  -3 1086.69   19.40
  -3  -2  -3 1085.79   18.70
   3   2   3 1070.49   19.50
   3   2   3 1093.49   19.80
   3   2   3 1085.89   19.40
   3   2   3 1066.89   19.50
  -4  -2  -3  148.59    4.30
  -4  -2  -3  145.19    4.20
  -4  -2  -3  145.19    3.90
  -4  -2  -3  141.29    4.40
  -4  -2  -3  146.49    4.30
   4   2   3  144.29    4.40
   4   2   3  148.29    4.40
   4   2   3  143.19    4.10
   4   2   3  143.19    4.50
  -5  -2  -3   14.70    1.60
  -5  -2  -3   14.80    1.70
  -5  -2  -3   16.00    2.00
  -5  -2  -3   11.60    1.60
   5   2   3   13.70    2.00
   5   2   3   13.00    1.90
  -6  -2  -3  193.18    6.00
  -6  -2  -3  196.28    5.40
  -6  -2  -3  194.98    5.70
   6   2   3  194.78    5.50
   6   2   3  195.28    6.00
  -7  -2  -3   24.80    2.70
  -7  -2  -3   25.30    2.40
   7   2   3   25.60    2.80
   7   2   3   25.30    2.40
  -8  -2  -3   13.50    2.40
  -8  -2  -3   14.70    2.20
   8   2   3   13.50    2.30
   8   2   3   15.20    2.10
  -9  -2  -3   14.50    2.30
  -9  -2  -3   12.30    2.60
   9   2   3   11.60    2.50
   9   2   3   13.20    2.20
 -10  -2  -3   68.79    4.40
 -10  -2  -3   75.39    5.20
  10   2   3   59.99    4.50
  10   2   3   81.89    3.90
 -11  -2  -3   -0.30    1.70
 -11  -2  -3    2.20    2.20
  11   2   3    1.80    2.00
 -12  -2  -3   -1.10    1.90
 -12  -2  -3    5.00    2.70
  12   2   3    1.40    2.10
 -13  -2  -3    2.40    3.00
 -13  -2  -3    2.60    2.40
  13   2   3    2.50    2.20
 -11   3   3    4.20    2.60
 -11   3   3    1.30    2.00
 -10   3   3    6.70    2.70
 -10   3   3    5.10    2.20
 -10   3   3    5.10    2.60
   9  -3  -3    2.00    1.30
  -9   3   3    3.20    1.80
  -9   3   3    1.00    2.10
  -9   3   3   -0.10    2.20
   8  -3  -3   46.40    2.90
   8  -3  -3   42.90    4.10
  -8   3   3   47.40    4.60
  -8   3   3   44.90    4.30
  -8   3   3   47.00    3.60
   7  -3  -3   18.90    2.00
   7  -3  -3   16.90    2.60
  -7   3   3   23.20    2.60
  -7   3   3   30.20    3.40
  -7   3   3   21.20    3.20
   6  -3  -3  161.38    4.50
   6  -3  -3  152.78    4.20
   6  -3  -3  151.38    5.70
  -6   3   3  157.28    6.20
  -6   3   3  150.78    5.30
  -6   3   3  157.28    6.00
  -6   3   3  151.78    4.30
   5  -3  -3   14.80    1.50
   5  -3  -3   12.20    1.90
   5  -3  -3   13.00    1.40
  -5   3   3   16.40    2.40
  -5   3   3   15.40    2.20
  -5   3   3   14.00    1.40
   4  -3  -3    7.60    1.10
   4  -3  -3    5.70    1.00
   4  -3  -3    5.30    1.50
  -4   3   3    7.30    1.60
  -4   3   3    6.60    1.00
  -4   3   3    7.00    1.80
   3  -3  -3 1291.47   21.70
   3  -3  -3 1248.88   22.60
   3  -3  -3 1240.48   22.90
  -3   3   3 1308.27   23.00
  -3   3   3 1279.87   23.90
  -3   3   3 1243.88   23.30
   2  -3  -3   69.79    3.00
   2  -3  -3   78.49    2.70
   2  -3  -3   70.19    2.80
   2  -3  -3   74.29    2.80
  -2   3   3   72.69    3.30
  -2   3   3   74.79    3.00
  -2   3   3   73.89    2.80
  -2   3   3   72.39    2.70
   1  -3  -3  107.69    2.90
   1  -3  -3  104.79    3.20
   1  -3  -3   99.39    3.40
  -1   3   3  109.39    3.20
  -1   3   3  105.59    2.90
  -1   3   3  104.19    3.60
  -1   3   3  109.19    3.40
  -1   3   3  101.99    2.80
   0  -3  -3  364.96    6.80
   0  -3  -3  367.16    7.70
   0  -3  -3  362.56    6.70
   0  -3  -3  374.36    7.70
   0   3   3  363.66    7.80
   0   3   3  356.76    6.80
   0   3   3  355.76    7.80
  -1  -3  -3   35.10    1.90
  -1  -3  -3   34.90    1.90
  -1  -3  -3   36.70    1.50
  -1  -3  -3   37.50    1.30
  -1  -3  -3   36.60    1.70
   1   3   3   36.60    2.00
   1   3   3   40.00    1.90
   1   3   3   41.00    2.00
  -2  -3  -3  299.67    6.60
  -2  -3  -3  288.57    6.40
  -2  -3  -3  294.17    6.20
   2   3   3  289.77    6.10
   2   3   3  293.97    6.40
   2   3   3  295.57    6.30
  -3  -3  -3   99.19    3.20
  -3  -3  -3  102.99    3.40
  -3  -3  -3  101.89    3.30
   3   3   3   98.39    3.20
   3   3   3  100.99    3.10
   3   3   3   99.89    2.80
   3   3   3   97.49    3.30
   3   3   3   98.59    3.40
  -4  -3  -3   41.70    2.50
  -4  -3  -3   45.00    2.40
  -4  -3  -3   44.10    2.70
  -4  -3  -3   44.20    2.50
   4   3   3   40.50    2.60
   4   3   3   44.70    2.60
   4   3   3   48.20    2.40
   4   3   3   47.30    2.50
  -5  -3  -3    1.50    0.90
  -5  -3  -3    3.60    1.10
  -5  -3  -3    2.40    1.30
  -5  -3  -3    2.30    1.30
   5   3   3    3.10    1.30
   5   3   3    1.70    1.40
  -6  -3  -3   89.89    4.00
  -6  -3  -3   91.49    3.40
  -6  -3  -3   92.19    4.00
   6   3   3   95.09    4.10
   6   3   3   97.69    3.80
  -7  -3  -3   10.20    1.80
  -7  -3  -3   11.70    2.00
  -7  -3  -3   12.20    1.60
   7   3   3   11.30    1.50
   7   3   3    9.60    1.90
   7   3   3   11.20    1.80
  -8  -3  -3    6.50    1.80
  -8  -3  -3    6.40    2.00
   8   3   3    5.80    1.60
   8   3   3    2.70    1.20
   8   3   3    6.90    2.00
  -9  -3  -3   17.50    2.60
  -9  -3  -3   15.80    2.80
   9   3   3   16.00    2.20
   9   3   3   15.40    2.70
 -10  -3  -3    1.70    2.10
 -10  -3  -3   -1.00    1.80
  10   3   3    0.80    1.40
  10   3   3    2.00    2.00
 -11  -3  -3   28.10    3.90
 -11  -3  -3   22.30    3.30
  11   3   3   29.90    3.70
 -12  -3  -3   -1.80    2.10
 -12  -3  -3   -0.30    1.90
  12   3   3   -2.20    1.90
 -13  -3  -3   -1.60    2.10
 -13  -3  -3   -1.40    2.40
  13   3   3    2.50    2.40
 -11   4   3    7.90    3.00
 -10   4   3    4.60    2.10
 -10   4   3    5.70    2.50
 -10   4   3    5.00    2.80
   9  -4  -3    3.40    1.50
   9  -4  -3    4.40    2.20
  -9   4   3    2.50    2.60
  -9   4   3    5.00    1.80
  -9   4   3    2.70    2.30
   8  -4  -3   12.90    2.10
   8  -4  -3   14.70    2.90
  -8   4   3   16.20    3.00
  -8   4   3   18.20    3.30
  -8   4   3   10.20    2.10
   7  -4  -3    2.00    1.40
   7  -4  -3    3.00    1.90
  -7   4   3    2.00    1.50
  -7   4   3    0.60    2.00
  -7   4   3   -0.30    1.70
   6  -4  -3   18.80    2.00
   6  -4  -3   16.20    2.50
   6  -4  -3   20.80    2.00
  -6   4   3   17.70    2.60
  -6   4   3   15.70    2.00
  -6   4   3   21.00    3.20
   5  -4  -3   18.80    2.30
   5  -4  -3   20.40    2.00
   5  -4  -3   18.90    1.80
  -5   4   3   17.40    2.70
  -5   4   3   17.40    2.40
   4  -4  -3   28.20    2.00
   4  -4  -3   29.30    2.50
   4  -4  -3   28.10    1.80
  -4   4   3   26.30    2.50
  -4   4   3   31.30    3.10
   3  -4  -3   36.60    1.80
   3  -4  -3   36.30    2.20
   3  -4  -3   36.00    2.50
  -3   4   3   34.60    2.50
  -3   4   3   37.80    2.00
  -3   4   3   34.00    2.80
   2  -4  -3  799.92   15.50
   2  -4  -3  815.92   14.40
   2  -4  -3  803.02   15.30
   2  -4  -3  805.72   15.30
  -2   4   3  832.12   16.30
  -2   4   3  813.92   15.20
  -2   4   3  806.62   15.40
  -2   4   3  798.12   14.70
   1  -4  -3   32.10    1.90
   1  -4  -3   31.90    2.00
   1  -4  -3   30.70    2.10
  -1   4   3   29.90    1.80
  -1   4   3   31.00    2.30
  -1   4   3   28.60    1.90
  -1   4   3   30.50    1.90
  -1   4   3   29.50    2.20
   0  -4  -3  231.68    5.90
   0  -4  -3  236.78    5.20
   0  -4  -3  234.68    5.70
   0   4   3  238.68    5.90
   0   4   3  235.68    5.10
   0   4   3  240.28    5.40
   0   4   3  238.48    6.00
   0   4   3  236.68    5.60
  -1  -4  -3  200.88    5.30
  -1  -4  -3  204.08    4.40
  -1  -4  -3  202.78    4.90
  -1  -4  -3  197.08    4.60
  -1  -4  -3  206.78    4.90
   1   4   3  192.68    4.90
   1   4   3  198.68    5.40
   1   4   3  199.08    4.80
  -2  -4  -3  279.67    6.20
  -2  -4  -3  282.97    6.40
  -2  -4  -3  270.97    5.90
  -2  -4  -3  285.47    6.70
   2   4   3  279.27    6.80
   2   4   3  283.57    6.30
   2   4   3  268.97    6.00
  -3  -4  -3  120.89    3.70
  -3  -4  -3  121.79    4.00
   3   4   3  121.59    3.90
   3   4   3  123.69    3.80
   3   4   3  127.39    4.20
   3   4   3  123.69    3.20
   3   4   3  121.79    3.40
  -4  -4  -3   20.80    2.10
  -4  -4  -3   22.90    2.10
  -4  -4  -3   19.20    1.80
   4   4   3   20.80    1.80
   4   4   3   17.10    1.90
   4   4   3   17.20    1.40
   4   4   3   17.90    2.00
  -5  -4  -3  580.34   11.90
  -5  -4  -3  581.54   12.20
  -5  -4  -3  567.24   11.90
   5   4   3  571.04   12.00
   5   4   3  568.84   12.30
  -6  -4  -3   74.09    3.50
  -6  -4  -3   70.19    3.60
  -6  -4  -3   65.79    3.00
   6   4   3   75.19    3.30
   6   4   3   64.49    3.60
  -7  -4  -3   13.20    2.00
  -7  -4  -3    9.80    1.90
   7   4   3   15.00    2.20
   7   4   3   14.10    1.90
   7   4   3   14.50    1.50
  -8  -4  -3   81.89    4.40
  -8  -4  -3   82.29    4.40
   8   4   3   79.79    4.50
   8   4   3   80.79    3.60
   8   4   3   83.89    3.10
  -9  -4  -3   60.89    4.20
  -9  -4  -3   54.79    4.20
   9   4   3   55.39    4.20
   9   4   3   55.59    3.30
 -10  -4  -3   11.60    2.60
 -10  -4  -3   10.40    2.40
  10   4   3   11.90    2.10
  10   4   3   14.00    3.00
 -11  -4  -3   13.80    3.10
 -11  -4  -3   12.90    2.80
  11   4   3    8.40    2.70
 -12  -4  -3    4.30    2.70
 -12  -4  -3    2.70    2.30
  12   4   3    5.00    2.40
 -13  -4  -3    5.70    2.80
 -13  -4  -3    2.70    2.90
  13   4   3    5.20    2.80
 -11   5   3   45.00    5.30
  10  -5  -3    6.80    2.60
 -10   5   3   10.40    3.10
 -10   5   3    6.20    2.60
   9  -5  -3    6.40    2.50
  -9   5   3    4.50    1.90
  -9   5   3    6.90    2.90
  -9   5   3    6.20    2.40
   8  -5  -3   17.80    2.40
   8  -5  -3   17.10    3.00
  -8   5   3   17.40    2.30
  -8   5   3   15.20    3.00
  -8   5   3   18.60    3.60
   7  -5  -3  123.89    4.60
   7  -5  -3  123.79    5.80
  -7   5   3  126.99    6.40
  -7   5   3  118.19    5.70
  -7   5   3  117.89    4.70
   6  -5  -3    2.20    1.30
   6  -5  -3    2.70    1.80
  -6   5   3    2.80    1.80
  -6   5   3    2.10    2.10
  -6   5   3    1.40    1.30
   5  -5  -3   18.60    1.50
   5  -5  -3   17.30    2.40
   5  -5  -3   21.30    2.00
  -5   5   3   23.10    3.20
  -5   5   3   19.20    2.40
   4  -5  -3   20.50    2.40
   4  -5  -3   24.90    1.90
   4  -5  -3   23.20    1.60
  -4   5   3   24.70    2.00
  -4   5   3   25.30    2.50
  -4   5   3   25.90    3.10
   3  -5  -3   60.29    3.20
   3  -5  -3   56.19    2.40
   3  -5  -3   60.29    2.50
  -3   5   3   58.99    3.10
  -3   5   3   62.89    3.70
  -3   5   3   60.69    2.70
   2  -5  -3  226.28    6.00
   2  -5  -3  220.38    5.60
  -2   5   3  225.38    6.70
  -2   5   3  229.18    5.80
  -2   5   3  230.58    5.70
   1  -5  -3  251.67    6.10
  -1   5   3  248.08    5.70
  -1   5   3  246.78    5.70
  -1   5   3  250.47    6.00
  -1   5   3  246.78    6.20
  -1   5   3  237.68    6.70
   0  -5  -3  747.33   14.00
   0  -5  -3  760.12   14.70
   0   5   3  751.42   13.90
   0   5   3  733.93   14.40
   0   5   3  747.33   13.40
   0   5   3  731.63   14.70
   0   5   3  746.63   15.00
   0   5   3  742.83   13.90
  -1  -5  -3   68.19    2.50
  -1  -5  -3   63.29    2.60
  -1  -5  -3   65.89    2.70
  -1  -5  -3   67.29    3.50
   1   5   3   66.99    3.30
   1   5   3   69.69    2.70
   1   5   3   63.69    3.10
   1   5   3   63.89    2.80
  -2  -5  -3  117.69    3.90
  -2  -5  -3  123.69    3.80
  -2  -5  -3  121.49    3.50
  -2  -5  -3  125.89    4.80
   2   5   3  123.29    3.90
   2   5   3  126.89    3.70
   2   5   3  120.09    3.10
   2   5   3  125.79    4.50
  -3  -5  -3  157.38    3.80
  -3  -5  -3  162.88    4.80
   3   5   3  156.98    3.90
   3   5   3  156.68    4.00
   3   5   3  158.98    5.10
  -4  -5  -3  114.89    4.20
   4   5   3  114.79    4.30
   4   5   3  108.89    3.50
   4   5   3  113.99    2.90
  -5  -5  -3    4.20    1.40
  -5  -5  -3    6.40    1.30
   5   5   3    4.40    1.20
   5   5   3    4.00    1.40
   5   5   3    3.80    0.70
  -6  -5  -3   50.29    3.30
  -6  -5  -3   51.99    3.00
   6   5   3   44.00    1.60
   6   5   3   50.49    1.70
   6   5   3   50.59    3.00
  -7  -5  -3   52.69    3.30
  -7  -5  -3   55.09    3.60
   7   5   3   47.40    1.80
   7   5   3   46.10    3.50
   7   5   3   53.19    3.10
  -8  -5  -3   51.49    3.80
  -8  -5  -3   48.20    3.60
   8   5   3   60.89    4.10
   8   5   3   44.50    1.90
   8   5   3   54.79    3.30
  -9  -5  -3  127.79    5.80
  -9  -5  -3  130.69    5.90
   9   5   3  113.59    5.70
   9   5   3  134.79    4.90
 -10  -5  -3    3.10    2.00
 -10  -5  -3    7.40    2.30
  10   5   3    8.20    1.90
  10   5   3    3.00    2.30
 -11  -5  -3   28.90    3.80
 -11  -5  -3   17.40    3.20
 -12  -5  -3    0.70    2.20
 -12  -5  -3    1.10    2.30
 -13  -5  -3   -0.70    2.40
 -13  -5  -3   -1.10    2.30
  10  -6  -3    9.80    2.90
 -10   6   3    8.40    3.00
   9  -6  -3   18.00    3.40
  -9   6   3   21.50    4.10
  -9   6   3   24.90    3.70
   8  -6  -3    0.40    2.00
   8  -6  -3   -0.60    1.50
  -8   6   3    0.80    1.90
  -8   6   3   -0.60    1.30
  -8   6   3    2.70    2.60
   7  -6  -3   68.09    4.70
   7  -6  -3   59.99    3.50
  -7   6   3   62.89    4.60
  -7   6   3   65.39    5.30
  -7   6   3   65.39    3.50
   6  -6  -3   17.40    2.80
   6  -6  -3   24.00    2.50
  -6   6   3   23.70    3.60
  -6   6   3   20.60    2.10
  -6   6   3   27.10    3.10
   5  -6  -3  178.18    6.60
   5  -6  -3  177.68    5.50
  -5   6   3  188.98    7.30
  -5   6   3  186.38    6.30
   4  -6  -3   28.60    2.40
   4  -6  -3   30.60    2.90
  -4   6   3   32.10    2.80
  -4   6   3   26.70    3.30
  -4   6   3   29.50    2.50
   3  -6  -3    8.30    1.70
   3  -6  -3    7.40    1.30
  -3   6   3    6.70    1.50
  -3   6   3    8.00    2.00
  -3   6   3    8.20    1.60
   2  -6  -3   18.90    1.70
   2  -6  -3   23.60    2.30
  -2   6   3   22.50    1.90
  -2   6   3   22.70    1.70
  -2   6   3   21.00    2.70
  -2   6   3   26.20    2.30
   1  -6  -3    1.10    1.10
  -1   6   3    3.70    1.00
  -1   6   3    2.20    1.40
  -1   6   3    1.00    1.30
  -1   6   3    1.80    0.90
   0  -6  -3  172.38    4.90
   0   6   3  179.48    4.60
   0   6   3  168.08    5.40
   0   6   3  173.88    5.40
   0   6   3  175.68    4.00
  -1  -6  -3   96.89    3.40
  -1  -6  -3   97.09    3.40
  -1  -6  -3   86.49    3.30
   1   6   3   93.79    4.20
   1   6   3   83.29    3.50
   1   6   3   93.39    3.30
   1   6   3   90.69    3.90
  -2  -6  -3   21.60    1.70
  -2  -6  -3   18.50    1.80
  -2  -6  -3   23.10    2.10
   2   6   3   19.20    1.90
   2   6   3   18.80    2.30
   2   6   3   18.70    2.30
  -3  -6  -3   11.70    1.70
  -3  -6  -3   13.50    1.30
   3   6   3   13.60    1.40
   3   6   3   12.70    2.20
   3   6   3   13.20    2.00
   3   6   3   12.30    1.20
  -4  -6  -3   14.80    1.90
   4   6   3   20.10    1.60
   4   6   3   17.00    2.30
   4   6   3   14.70    1.20
  -5  -6  -3    2.40    1.10
  -5  -6  -3    3.70    1.40
   5   6   3    1.30    1.50
   5   6   3    1.30    0.90
  -6  -6  -3   83.99    4.20
  -6  -6  -3   84.69    3.60
   6   6   3   85.39    4.00
  -7  -6  -3   33.00    2.90
  -7  -6  -3   29.80    3.10
   7   6   3   32.10    3.00
  -8  -6  -3   18.80    2.60
  -8  -6  -3   15.80    2.60
   8   6   3   18.60    2.50
  -9  -6  -3   16.60    3.00
  -9  -6  -3   17.20    2.80
   9   6   3   19.40    2.40
 -10  -6  -3   -0.50    1.70
 -10  -6  -3    1.60    2.20
  10   6   3    0.90    1.80
 -11  -6  -3   -1.70    1.80
 -11  -6  -3    4.40    2.30
 -12  -6  -3    3.20    2.80
 -12  -6  -3    8.20    2.80
 -13  -6  -3   -1.40    2.10
 -13  -6  -3    2.90    2.80
  10  -7  -3    3.90    2.70
 -10   7   3   -2.70    2.10
   9  -7  -3    8.10    2.90
  -9   7   3    7.80    2.70
   8  -7  -3    5.20    1.90
   8  -7  -3    4.10    2.30
  -8   7   3    4.50    2.90
  -8   7   3    2.90    2.20
   7  -7  -3    0.80    1.60
   7  -7  -3   -0.40    1.90
  -7   7   3    2.20    2.00
  -7   7   3    2.60    1.90
  -7   7   3    1.50    2.40
   6  -7  -3    4.80    2.30
   6  -7  -3    1.40    1.50
  -6   7   3    3.90    1.90
  -6   7   3    2.80    2.60
   5  -7  -3    1.90    1.50
   5  -7  -3    0.70    1.70
  -5   7   3    5.40    1.80
  -5   7   3    3.70    1.80
  -5   7   3   -1.80    2.00
   4  -7  -3   22.80    2.80
   4  -7  -3   24.80    2.40
  -4   7   3   21.20    3.10
  -4   7   3   20.50    2.40
  -4   7   3   23.30    2.60
   3  -7  -3   15.10    2.30
   3  -7  -3   15.40    2.10
  -3   7   3   16.40    1.60
  -3   7   3   18.70    2.40
  -3   7   3   17.30    2.70
  -3   7   3   14.40    1.90
   2  -7  -3   53.49    3.20
   2  -7  -3   52.49    2.40
  -2   7   3   53.29    3.30
  -2   7   3   48.00    2.40
  -2   7   3   53.29    3.90
  -2   7   3   51.59    2.60
   1  -7  -3   22.20    2.30
  -1   7   3   23.20    1.70
  -1   7   3   27.60    2.80
  -1   7   3   28.80    3.00
  -1   7   3   22.60    1.80
   0  -7  -3   20.40    2.20
   0   7   3   16.20    2.20
   0   7   3   16.20    2.40
   0   7   3   19.50    1.70
  -1  -7  -3  183.58    5.20
  -1  -7  -3  190.98    5.40
   1   7   3  194.68    5.70
   1   7   3  188.78    6.10
  -2  -7  -3   11.30    1.50
  -2  -7  -3   11.40    1.60
  -2  -7  -3    8.70    1.50
   2   7   3    6.90    1.80
   2   7   3   10.00    1.60
  -3  -7  -3   26.00    1.70
  -3  -7  -3   24.50    2.30
   3   7   3   26.30    2.90
   3   7   3   25.20    2.80
   3   7   3   25.20    1.90
  -4  -7  -3   45.20    1.80
  -4  -7  -3   47.40    3.10
   4   7   3   50.89    3.60
   4   7   3   43.90    2.00
   4   7   3   51.39    2.10
   4   7   3   49.80    3.40
  -5  -7  -3   62.29    3.60
   5   7   3   59.69    3.80
   5   7   3   61.39    4.00
   5   7   3   61.59    2.70
  -6  -7  -3   56.09    3.00
  -6  -7  -3   56.19    3.80
   6   7   3   58.89    3.80
  -7  -7  -3   33.60    3.00
  -7  -7  -3   29.10    3.20
   7   7   3   35.70    3.40
  -8  -7  -3   28.80    3.40
  -8  -7  -3   25.70    2.80
   8   7   3   24.90    2.90
  -9  -7  -3    1.60    2.00
  -9  -7  -3    4.90    2.00
   9   7   3    2.00    1.80
 -10  -7  -3    0.40    1.80
 -10  -7  -3   -1.00    1.90
 -11  -7  -3   28.00    3.80
 -11  -7  -3   31.30    4.30
 -12  -7  -3   -1.00    2.20
 -12  -7  -3    2.00    2.40
  12   7   3    3.20    2.80
   9  -8  -3   15.80    3.50
  -9   8   3   10.30    3.00
   8  -8  -3    0.60    2.20
  -8   8   3    2.20    2.30
   7  -8  -3    8.90    2.20
   7  -8  -3    8.50    2.60
  -7   8   3    9.10    2.60
  -7   8   3    8.40    3.20
   6  -8  -3   -1.70    1.80
   6  -8  -3    2.10    1.50
  -6   8   3    4.10    2.80
  -6   8   3    2.40    1.90
   5  -8  -3    4.10    2.20
   5  -8  -3    3.70    1.80
  -5   8   3    3.00    1.80
  -5   8   3    0.40    1.50
  -5   8   3   11.00    3.00
   4  -8  -3    1.60    1.90
   4  -8  -3    2.40    1.60
  -4   8   3    2.70    2.50
  -4   8   3    4.20    1.60
  -4   8   3    2.50    1.80
   3  -8  -3    3.80    1.90
   3  -8  -3    0.90    1.40
  -3   8   3    0.70    1.60
  -3   8   3    0.90    1.20
  -3   8   3    3.10    2.30
   2  -8  -3   51.69    3.50
  -2   8   3   59.09    3.80
  -2   8   3   57.29    2.60
  -2   8   3   61.19    4.20
   1  -8  -3    5.80    1.70
  -1   8   3    4.00    1.90
  -1   8   3    4.00    1.10
  -1   8   3    4.00    1.80
   0  -8  -3   11.70    1.90
   0   8   3   13.30    2.30
   0   8   3   15.10    2.40
   0   8   3    8.30    2.00
  -1  -8  -3   -0.60    1.00
  -1  -8  -3    0.40    1.00
   1   8   3    1.40    1.40
   1   8   3   -2.00    1.30
  -2  -8  -3   26.80    2.40
  -2  -8  -3   26.50    2.30
   2   8   3   28.80    2.50
   2   8   3   28.70    3.20
  -3  -8  -3   14.80    2.00
  -3  -8  -3   15.10    2.10
  -3  -8  -3   15.90    1.60
   3   8   3   14.70    1.70
   3   8   3   17.70    2.60
  -4  -8  -3    6.90    1.80
  -4  -8  -3    5.30    0.90
   4   8   3    6.00    2.10
   4   8   3    7.70    1.20
  -5  -8  -3    3.00    1.70
   5   8   3    3.50    2.00
   5   8   3    2.60    0.90
  -6  -8  -3   94.99    4.80
   6   8   3   93.59    5.30
  -7  -8  -3   54.79    3.30
  -7  -8  -3   57.09    4.30
   7   8   3   54.29    4.80
  -8  -8  -3   51.59    4.50
  -8  -8  -3   37.80    3.30
   8   8   3   45.80    4.70
  -9  -8  -3    2.90    1.70
  -9  -8  -3    4.10    2.30
   9   8   3    3.00    2.50
 -10  -8  -3    1.90    2.40
 -10  -8  -3    1.80    1.80
  10   8   3    2.90    2.50
 -11  -8  -3    0.40    2.10
 -11  -8  -3    1.90    2.40
  11   8   3    3.20    2.70
 -12  -8  -3   -2.70    2.30
 -12  -8  -3    0.70    2.40
  12   8   3    5.10    3.10
   8  -9  -3   -0.20    2.20
  -8   9   3    0.30    2.00
   7  -9  -3    3.40    2.50
   7  -9  -3   10.40    2.50
  -7   9   3    2.00    2.10
   6  -9  -3    6.00    2.10
   6  -9  -3    5.30    2.20
  -6   9   3    5.10    2.10
  -6   9   3    8.80    3.00
   5  -9  -3    7.70    2.00
   5  -9  -3    5.50    2.40
  -5   9   3    5.70    1.90
  -5   9   3    3.70    2.20
  -5   9   3   11.60    3.20
   4  -9  -3   62.19    3.90
   4  -9  -3   68.79    4.70
  -4   9   3   69.39    3.80
  -4   9   3   75.99    5.40
  -4   9   3   63.99    4.40
   3  -9  -3   53.59    3.60
   3  -9  -3   46.40    4.00
  -3   9   3   57.89    5.20
  -3   9   3   50.59    3.00
  -3   9   3   55.49    4.30
   2  -9  -3   25.40    3.10
  -2   9   3   24.80    3.20
  -2   9   3   20.20    3.30
  -2   9   3   19.90    1.80
   1  -9  -3   37.10    3.30
  -1   9   3   43.80    4.00
  -1   9   3   32.10    2.20
  -1   9   3   39.50    4.00
   0  -9  -3    3.40    1.60
   0   9   3    5.60    2.20
   0   9   3    4.80    2.10
  -1  -9  -3    5.10    1.40
  -1  -9  -3    5.10    1.70
   1   9   3    2.10    2.00
   1   9   3    4.10    1.90
  -2  -9  -3   31.50    2.90
  -2  -9  -3   32.80    2.80
   2   9   3   29.80    3.50
   2   9   3   32.70    3.00
  -3  -9  -3   12.10    2.00
  -3  -9  -3   11.80    1.60
  -3  -9  -3   10.30    1.90
   3   9   3   11.10    2.50
   3   9   3   12.20    1.80
  -4  -9  -3   44.10    3.50
  -4  -9  -3   39.20    2.10
   4   9   3   33.10    3.90
  -5  -9  -3   21.30    2.80
   5   9   3   17.50    3.20
  -6  -9  -3    2.80    1.90
   6   9   3    7.10    2.50
  -7  -9  -3   20.30    2.90
   7   9   3   21.40    3.60
  -8  -9  -3   84.79    5.40
  -8  -9  -3   87.79    4.20
   8   9   3   84.59    5.70
  -9  -9  -3    3.10    1.80
  -9  -9  -3    8.40    2.70
   9   9   3    3.70    2.70
 -10  -9  -3    0.10    1.80
 -10  -9  -3    1.10    2.30
  10   9   3    4.20    2.70
 -11  -9  -3   -0.90    2.00
 -11  -9  -3    0.80    2.40
  11   9   3    6.50    2.80
 -12  -9  -3    3.10    2.70
 -12  -9  -3   -0.80    3.40
  12   9   3    1.70    2.90
   7 -10  -3    5.60    2.80
   6 -10  -3    3.40    2.40
   6 -10  -3    3.40    2.10
   5 -10  -3    1.10    1.90
   5 -10  -3   -0.70    2.00
  -5  10   3   -3.00    1.90
   4 -10  -3   -1.20    2.00
   4 -10  -3    2.90    1.70
  -4  10   3    0.50    2.40
  -4  10   3    3.90    2.30
   3 -10  -3  184.18    7.30
   3 -10  -3  180.38    6.60
  -3  10   3  175.28    7.20
  -3  10   3  182.98    8.00
   2 -10  -3   11.40    2.50
  -2  10   3   10.30    2.70
  -2  10   3   12.70    3.10
   1 -10  -3    5.00    1.90
  -1  10   3    2.40    2.30
  -1  10   3    7.20    2.50
   0 -10  -3    2.10    1.70
   0  10   3    0.80    2.10
   0  10   3    6.30    2.40
  -1 -10  -3    4.10    1.60
  -1 -10  -3    6.40    1.90
   1  10   3    5.00    2.30
   1  10   3    5.50    2.20
  -2 -10  -3    8.10    2.00
  -2 -10  -3    4.30    1.70
   2  10   3    6.20    2.60
  -3 -10  -3  169.58    6.20
  -3 -10  -3  178.98    6.10
   3  10   3  162.88    7.20
  -4 -10  -3   22.60    2.70
  -4 -10  -3   25.70    3.00
   4  10   3   24.40    3.60
  -5 -10  -3   59.69    4.20
   5  10   3   61.79    5.50
  -6 -10  -3    3.60    2.10
   6  10   3    1.60    2.50
  -7 -10  -3   -0.70    1.90
   7  10   3    0.50    2.50
  -8 -10  -3   14.20    3.00
   8  10   3   15.50    3.50
  -9 -10  -3    0.30    2.30
   9  10   3    0.20    2.50
 -10 -10  -3    3.10    2.30
  10  10   3    2.40    2.90
 -11 -10  -3    0.20    2.50
  11  10   3    6.00    3.40
   6 -11  -3    1.00    1.90
   6 -11  -3   -2.00    2.10
   5 -11  -3   -0.20    2.10
   5 -11  -3    3.20    2.00
  -5  11   3    2.50    2.40
   4 -11  -3    4.40    1.90
   4 -11  -3    8.10    2.70
  -4  11   3    7.80    2.60
   3 -11  -3   22.90    3.10
   3 -11  -3   29.50    3.80
  -3  11   3   22.50    3.80
   2 -11  -3   -3.30    1.60
  -2  11   3    1.60    2.40
   1 -11  -3    0.70    2.00
  -1  11   3   -0.60    2.30
   0 -11  -3   11.30    2.50
   0  11   3   15.00    3.30
  -1 -11  -3   13.50    2.60
  -1 -11  -3   13.30    2.00
   1  11   3   16.60    3.30
  -2 -11  -3   44.20    3.30
  -2 -11  -3   46.40    4.00
   2  11   3   43.10    4.60
  -3 -11  -3   30.20    3.30
  -3 -11  -3   26.70    2.90
   3  11   3   30.40    4.10
  -4 -11  -3   -2.60    1.40
  -4 -11  -3   -0.90    1.80
   4  11   3    0.90    2.40
  -5 -11  -3   -0.50    1.80
  -5 -11  -3    3.00    1.80
   5  11   3    7.60    2.90
  -6 -11  -3    1.80    2.10
   6  11   3    1.20    2.50
  -7 -11  -3   -2.20    1.90
   7  11   3    1.90    2.60
  -8 -11  -3   -1.30    2.10
   8  11   3   -0.70    2.80
  -9 -11  -3   11.30    3.30
   9  11   3    9.70    3.30
 -10 -11  -3    1.50    2.60
  10  11   3    8.20    3.50
   5 -12  -3    2.60    2.70
   5 -12  -3   -3.00    1.80
  -5  12   3    1.30    2.70
   4 -12  -3    6.00    2.70
   4 -12  -3    7.60    2.30
  -4  12   3    7.00    2.90
   3 -12  -3    3.00    2.00
   3 -12  -3    9.70    2.90
  -3  12   3    4.90    3.10
   2 -12  -3   18.90    3.30
  -2  12   3   11.50    3.30
   1 -12  -3    3.20    2.20
  -1  12   3    0.60    2.50
   0 -12  -3    3.10    2.20
   0  12   3    2.10    2.70
  -1 -12  -3    0.80    2.00
   1  12   3    3.00    2.70
  -2 -12  -3   18.00    2.30
  -2 -12  -3   18.60    2.90
   2  12   3   11.80    3.50
  -3 -12  -3   15.00    2.50
  -3 -12  -3   24.00    3.20
   3  12   3   18.20    3.70
  -4 -12  -3   15.70    2.80
  -4 -12  -3   13.50    2.60
   4  12   3   10.10    3.30
  -5 -12  -3   17.10    2.80
  -5 -12  -3   14.40    2.80
   5  12   3   12.30    3.40
  -6 -12  -3    6.80    2.20
  -6 -12  -3   -0.50    2.10
   6  12   3    7.30    3.20
  -7 -12  -3    0.70    2.30
   7  12   3    9.10    3.30
  -8 -12  -3   -2.70    2.00
   8  12   3   -0.80    2.60
  -9 -12  -3   12.20    3.40
   9  12   3   22.00    4.50
   3 -13  -3   18.50    3.30
   3 -13  -3   22.20    3.80
  -3  13   3   22.50    4.20
   2 -13  -3   10.30    3.10
   2 -13  -3   11.10    2.80
  -2  13   3   13.40    3.70
   1 -13  -3    5.60    2.40
  -1  13   3    1.70    2.70
   0 -13  -3    6.50    2.50
   0  13   3    3.30    2.80
  -1 -13  -3   13.70    2.90
   1  13   3   13.70    3.70
  -2 -13  -3   -2.30    1.70
   2  13   3    4.50    2.90
  -3 -13  -3   14.50    2.90
  -3 -13  -3    9.30    2.20
   3  13   3    2.40    2.80
  -4 -13  -3    6.70    2.30
  -4 -13  -3    6.80    2.40
   4  13   3    0.80    2.60
  -5 -13  -3   -0.40    2.10
  -5 -13  -3   -4.20    1.60
   5  13   3   -4.00    2.30
  -6 -13  -3   27.10    3.50
  -6 -13  -3   21.40    3.50
   6  13   3   22.00    4.10
  -7 -13  -3    5.00    2.40
  -7 -13  -3    2.20    2.60
   7  13   3    3.50    3.10
  -8 -13  -3    4.70    3.00
   8  13   3    2.80    3.30
   1 -14  -3   -3.30    1.90
  -1  14   3   -1.90    2.80
   0 -14  -3    6.40    2.70
   0  14   3    1.00    3.00
  -1 -14  -3    3.50    2.40
   1  14   3    3.20    3.20
  -2 -14  -3    5.10    2.60
   2  14   3    5.70    3.50
  -3 -14  -3    0.90    2.10
   3  14   3    1.80    3.00
  -4 -14  -3   11.80    2.90
   4  14   3   14.20    4.10
  -5 -14  -3   -2.80    2.30
  -5 -14  -3    0.80    2.30
   5  14   3   -3.30    2.60
  -6 -14  -3    1.10    2.20
  -6 -14  -3   10.90    3.00
   6  14   3   10.20    3.70
   4  11  -4    0.50    3.10
  -4 -11   4   -2.50    2.10
   3  11  -4    3.70    3.30
  -3 -11   4    2.70    2.40
   2  11  -4    7.70    3.60
  -2 -11   4    1.60    2.30
   1  11  -4   -1.60    2.80
  -1 -11   4    0.30    2.30
   0  11  -4    6.70    3.40
   0 -11   4   13.30    3.30
   0 -11   4    5.30    2.80
  -1  11  -4    6.10    3.40
   1 -11   4    3.60    2.70
   1 -11   4    6.20    2.70
  -2  11  -4   10.30    3.80
   2 -11   4    0.60    2.20
   2 -11   4    2.10    2.40
   6  10  -4   10.60    3.60
  -6 -10   4   14.60    3.10
   5  10  -4   19.60    4.20
  -5 -10   4   19.90    3.30
  -5 -10   4   12.90    3.10
   4  10  -4   15.30    3.90
  -4 -10   4   13.70    2.80
  -4 -10   4   11.40    2.80
   3  10  -4   31.80    4.70
  -3 -10   4   25.70    3.70
   2  10  -4   -3.20    2.40
  -2 -10   4   -2.80    1.90
   1  10  -4    4.10    2.80
  -1 -10   4    2.40    2.30
   0  10  -4    0.40    2.60
   0 -10   4    1.00    2.20
   0 -10   4    6.10    2.70
  -1  10  -4   -2.00    2.40
   1 -10   4    2.30    2.20
   1 -10   4    0.00    2.00
  -2  10  -4   23.00    4.10
   2 -10   4   13.30    3.00
   2 -10   4   17.00    3.50
   3 -10   4   22.90    3.70
   3 -10   4   13.90    3.20
   4 -10   4    1.50    2.00
   4 -10   4   -1.40    2.20
   7   9  -4   -1.30    2.70
  -7  -9   4    2.40    2.20
   6   9  -4   -0.70    2.70
  -6  -9   4   -1.00    2.00
   5   9  -4    4.30    3.00
  -5  -9   4    2.90    2.00
   4   9  -4   -1.50    2.60
  -4  -9   4    1.10    2.00
  -4  -9   4    5.10    2.00
   3   9  -4   12.90    3.30
  -3  -9   4    9.70    2.50
  -3  -9   4   11.90    2.40
   2   9  -4   22.80    3.90
  -2  -9   4   24.30    2.60
  -2  -9   4   16.10    2.90
   1   9  -4   -0.40    2.40
  -1  -9   4   -0.20    1.80
   0   9  -4   -4.30    2.20
   0  -9   4    4.60    2.20
  -1   9  -4    4.70    2.80
   1  -9   4   -2.90    1.70
   1  -9   4    3.50    2.20
  -2   9  -4   14.10    3.60
   2  -9   4   14.80    3.00
   2  -9   4   16.20    3.00
   3  -9   4    3.70    2.20
   3  -9   4    6.10    2.40
   4  -9   4   14.30    3.20
   4  -9   4   11.80    3.00
   5  -9   4    3.70    2.50
   5  -9   4   -0.30    2.00
   6  -9   4    0.20    2.30
   6  -9   4    4.50    2.50
   8   8  -4    5.30    2.90
  -8  -8   4    5.40    3.10
   7   8  -4    1.30    2.70
  -7  -8   4    1.60    2.20
   6   8  -4    6.30    2.80
  -6  -8   4   -0.30    1.90
   5   8  -4    7.50    2.90
  -5  -8   4    5.90    2.20
   4   8  -4   37.40    4.50
  -4  -8   4   44.80    3.90
   3   8  -4    2.50    2.70
  -3  -8   4    4.50    2.00
  -3  -8   4    2.50    1.60
   2   8  -4   -3.40    2.20
  -2  -8   4    0.70    1.40
  -2  -8   4    2.10    2.30
  -2  -8   4   -1.20    1.60
   1   8  -4   29.90    4.00
  -1  -8   4   28.00    3.40
  -1  -8   4   31.70    3.20
  -1  -8   4   28.50    2.50
   0   8  -4    1.80    2.30
   0  -8   4    2.30    1.80
  -1   8  -4    2.60    2.80
   1  -8   4    8.00    2.50
   1  -8   4    4.90    2.30
  -2   8  -4   20.90    4.00
   2  -8   4   32.10    4.00
   2  -8   4   28.00    3.60
   3  -8   4   19.50    3.10
   3  -8   4   23.10    3.30
   4  -8   4    0.70    1.70
   4  -8   4    1.90    2.00
   5  -8   4    6.80    2.60
   5  -8   4    7.90    2.50
   6  -8   4    5.60    2.60
   6  -8   4    8.90    2.70
   7  -8   4    0.80    2.00
   7  -8   4    3.20    2.40
  -9  -7   4    2.40    2.20
  -9  -7   4    5.90    2.80
   8   7  -4   68.89    5.10
  -8  -7   4   81.09    5.90
  -8  -7   4   71.29    5.00
   7   7  -4    1.10    2.30
  -7  -7   4    1.40    1.70
  -7  -7   4   -2.30    1.80
   6   7  -4   13.30    2.90
  -6  -7   4    8.00    2.60
  -6  -7   4   10.80    2.20
   5   7  -4    2.20    2.40
  -5  -7   4    2.20    1.50
  -5  -7   4    5.30    2.20
   4   7  -4    3.70    2.40
  -4  -7   4    5.20    1.60
  -4  -7   4    4.90    1.70
  -4  -7   4    4.90    2.00
   3   7  -4   22.10    3.50
  -3  -7   4   17.10    2.10
  -3  -7   4   16.60    2.40
   2   7  -4   29.40    3.90
  -2  -7   4   27.60    2.60
  -2  -7   4   32.00    2.50
  -2  -7   4   24.70    3.00
   1   7  -4   11.60    2.90
  -1  -7   4   12.00    1.70
  -1  -7   4    8.80    2.10
  -1  -7   4   10.20    1.70
   0   7  -4    7.10    2.70
   0  -7   4    2.90    1.70
  -1   7  -4   11.00    3.00
   1  -7   4    8.00    2.20
   1  -7   4   11.90    2.70
  -2   7  -4    0.10    2.10
   2  -7   4    6.80    2.10
   2  -7   4    2.50    2.00
   3  -7   4   23.80    3.40
   3  -7   4   22.90    3.20
   4  -7   4   22.70    3.30
   4  -7   4   19.50    3.20
   5  -7   4   14.70    2.90
   5  -7   4   13.80    2.90
   6  -7   4   28.80    3.80
   6  -7   4   36.90    4.20
   7  -7   4    8.80    2.80
   7  -7   4    6.30    2.60
   8  -7   4   12.90    3.20
   8  -7   4   12.40    3.20
   9  -7   4    5.20    3.00
   9  -7   4    2.00    2.60
 -10  -6   4    1.70    2.60
 -10  -6   4    3.70    2.50
  -9  -6   4    0.30    2.00
  -9  -6   4    2.70    2.40
   8   6  -4   30.60    3.60
  -8  -6   4   38.40    4.10
  -8  -6   4   37.70    4.40
   7   6  -4    3.10    2.00
  -7  -6   4    0.90    1.80
  -7  -6   4    1.10    2.10
   6   6  -4   26.20    3.40
  -6  -6   4   26.40    3.10
  -6  -6   4   27.00    3.40
   5   6  -4   10.70    2.50
  -5  -6   4    6.90    1.90
  -5  -6   4    4.00    2.00
  -5  -6   4    7.30    1.60
   4   6  -4   24.70    3.20
  -4  -6   4   26.60    2.70
  -4  -6   4   23.60    2.90
  -4  -6   4   27.70    2.60
   3   6  -4    4.30    2.20
  -3  -6   4    4.60    1.50
  -3  -6   4    5.80    1.70
   2   6  -4   19.40    3.10
  -2  -6   4   15.10    2.40
  -2  -6   4   17.60    2.20
  -2  -6   4   13.50    1.80
   1   6  -4  128.19    5.90
  -1  -6   4  127.79    5.20
  -1  -6   4  123.09    4.40
   0   6  -4   11.20    2.60
   0  -6   4   12.50    2.20
   0  -6   4   13.00    1.60
  -1   6  -4    9.10    2.70
   1  -6   4   15.80    2.60
   1  -6   4   12.70    2.20
  -2   6  -4    9.70    2.80
   2  -6   4    9.50    2.40
   2  -6   4   12.20    2.20
   3  -6   4   32.70    3.40
   3  -6   4   27.20    3.30
   4  -6   4   22.00    3.20
   4  -6   4   24.20    3.20
   5  -6   4    2.20    2.10
   5  -6   4    3.50    2.10
   6  -6   4   12.50    2.90
   6  -6   4   13.00    2.90
   7  -6   4   36.40    4.20
   7  -6   4   31.70    4.20
   8  -6   4    1.90    2.20
   8  -6   4    1.00    2.00
   9  -6   4    5.70    2.90
   9  -6   4   -1.10    2.30
 -10  -5   4   -3.30    2.20
 -10  -5   4    0.10    2.30
  -9  -5   4    5.80    2.60
  -9  -5   4    3.60    2.40
   8   5  -4   25.10    3.10
  -8  -5   4   23.90    3.70
  -8  -5   4   24.30    3.50
   7   5  -4    8.40    2.30
  -7  -5   4    2.90    2.20
  -7  -5   4    9.30    2.40
   6   5  -4   -1.10    1.70
  -6  -5   4    5.00    1.90
  -6  -5   4    0.00    1.70
  -6  -5   4    1.10    1.20
   5   5  -4   20.20    2.80
  -5  -5   4   21.70    2.10
  -5  -5   4   19.40    2.50
  -5  -5   4   15.80    2.70
   4   5  -4   14.70    2.50
  -4  -5   4   10.50    2.10
  -4  -5   4   13.00    1.80
  -4  -5   4    8.80    1.80
   3   5  -4   28.60    3.20
  -3  -5   4   25.00    2.60
  -3  -5   4   33.80    2.70
   2   5  -4   31.00    3.30
  -2  -5   4   28.20    2.50
  -2  -5   4   30.00    2.40
   1   5  -4   50.29    3.80
  -1  -5   4   48.40    2.80
  -1  -5   4   46.60    3.10
   0   5  -4    5.80    2.10
   0  -5   4    1.00    1.00
   0  -5   4    3.10    1.40
  -1   5  -4   22.70    3.00
   1  -5   4   16.70    2.60
   1  -5   4   18.60    2.30
  -2   5  -4    3.30    1.90
   2  -5   4    3.90    1.70
   2  -5   4    3.40    1.50
   3  -5   4   20.70    2.80
   3  -5   4   25.10    2.70
   4  -5   4    9.60    2.30
   4  -5   4    6.50    2.10
   5  -5   4  202.08    7.20
   5  -5   4  211.28    7.50
   6  -5   4    3.00    2.00
   6  -5   4    6.80    2.20
   7  -5   4   64.19    5.10
   7  -5   4   53.19    4.80
   8  -5   4    2.10    2.10
   8  -5   4    0.80    2.00
   9  -5   4   26.50    4.00
   9  -5   4   16.20    3.20
  10  -5   4    5.30    2.70
  10  -5   4    1.00    2.40
  10  -5   4    0.20    2.30
 -11  -4   4   -1.20    2.40
 -11  -4   4    0.20    2.50
 -10  -4   4   13.70    3.20
 -10  -4   4   13.80    3.20
  -9  -4   4    6.90    2.60
  -9  -4   4    4.30    2.40
   8   4  -4   43.60    3.50
  -8  -4   4   44.70    4.40
  -8  -4   4   34.30    4.00
   7   4  -4   29.50    2.90
  -7  -4   4   27.60    3.50
  -7  -4   4   23.70    3.20
  -7  -4   4   33.60    2.50
   6   4  -4   49.10    3.50
  -6  -4   4   40.10    3.70
  -6  -4   4   48.40    2.80
  -6  -4   4   41.00    3.80
   5   4  -4    7.20    1.90
  -5  -4   4    3.80    1.70
  -5  -4   4    3.60    1.70
  -5  -4   4    6.70    1.50
   4   4  -4   26.10    2.70
  -4  -4   4   24.90    2.50
  -4  -4   4   24.60    2.20
  -4  -4   4   18.40    2.40
   3   4  -4   28.00    2.80
  -3  -4   4   23.20    2.30
  -3  -4   4   24.70    2.30
  -3  -4   4   28.90    2.70
   2   4  -4    9.00    2.00
  -2  -4   4    7.00    1.40
  -2  -4   4    8.80    1.60
   1   4  -4  110.69    4.80
  -1  -4   4  112.19    4.00
   0   4  -4   59.99    3.70
   0  -4   4   53.29    2.90
   0  -4   4   59.59    2.70
  -1   4  -4   13.80    2.30
   1  -4   4   13.10    1.80
   1  -4   4    9.80    2.00
   2  -4   4   45.60    2.80
   2  -4   4   46.50    3.20
   3  -4   4   23.60    2.50
   3  -4   4   19.40    2.40
   4  -4   4   10.30    2.00
   4  -4   4   12.10    2.30
   5  -4   4   22.80    2.90
   5  -4   4   17.30    2.60
   6  -4   4   10.90    2.50
   6  -4   4    8.00    2.20
   7  -4   4   62.69    4.40
   7  -4   4   56.99    4.80
   8  -4   4    5.90    2.30
   8  -4   4    2.30    2.20
   9  -4   4    2.90    2.30
   9  -4   4    0.60    2.10
   9  -4   4    2.20    2.20
  10  -4   4   21.20    3.50
  10  -4   4   29.30    4.20
  10  -4   4   35.10    4.60
  11  -4   4    1.50    2.40
  11  -4   4    3.00    2.60
  11  -4   4    2.60    2.70
 -11  -3   4    6.00    2.90
 -11  -3   4    5.60    3.00
 -10  -3   4    6.30    2.80
 -10  -3   4   14.30    3.30
  -9  -3   4   19.50    3.40
  -9  -3   4   15.80    3.00
  -8  -3   4   45.00    3.00
  -8  -3   4   42.80    4.20
  -8  -3   4   40.70    4.20
   7   3  -4    6.10    1.60
  -7  -3   4    6.50    2.20
  -7  -3   4    8.20    1.60
  -7  -3   4    5.00    2.20
   6   3  -4    2.80    1.50
  -6  -3   4    1.90    1.60
  -6  -3   4    2.00    1.40
  -6  -3   4    1.10    1.80
   5   3  -4    3.10    1.40
  -5  -3   4    0.30    1.40
  -5  -3   4   -0.10    1.40
  -5  -3   4    1.40    1.20
   4   3  -4  252.87    6.90
  -4  -3   4  269.07    7.60
  -4  -3   4  256.37    7.30
  -4  -3   4  267.27    6.70
   3   3  -4  183.28    5.60
  -3  -3   4  172.38    5.40
  -3  -3   4  179.28    5.70
  -3  -3   4  167.58    5.10
   2   3  -4  122.89    4.60
  -2  -3   4  132.29    4.40
  -2  -3   4  134.19    4.50
   1   3  -4  231.28    6.60
   0   3  -4    3.20    1.50
   0  -3   4    2.00    1.10
  -1   3  -4    9.70    1.90
   1  -3   4    5.80    1.30
   1  -3   4    7.00    1.70
   2  -3   4  174.18    5.20
   2  -3   4  191.38    5.80
   3  -3   4  107.19    4.00
   3  -3   4   96.99    4.20
   4  -3   4   16.50    2.30
   4  -3   4   21.00    2.30
   5  -3   4   11.00    2.20
   5  -3   4    8.10    1.80
   6  -3   4   38.90    3.80
   6  -3   4   45.00    3.60
   7  -3   4   80.69    4.90
   7  -3   4   74.89    4.60
   8  -3   4   46.20    4.20
   8  -3   4   51.69    4.70
   8  -3   4   54.09    5.00
  -9   3  -4   14.20    3.00
   9  -3   4   11.00    2.60
   9  -3   4   18.70    3.20
   9  -3   4   12.30    2.90
 -10   3  -4    8.80    2.60
  10  -3   4    7.70    2.70
  10  -3   4   14.50    3.10
  10  -3   4   12.30    3.10
 -11   3  -4    6.80    2.70
  11  -3   4    5.90    2.60
  11  -3   4    5.10    2.60
  11  -3   4    2.00    2.40
 -11  -2   4    3.10    2.80
 -11  -2   4    9.80    3.00
 -10  -2   4    4.30    2.60
 -10  -2   4    3.30    2.40
  -9  -2   4    1.90    2.20
  -9  -2   4    1.90    2.10
  -9  -2   4    1.80    1.70
  -8  -2   4   13.10    2.20
  -8  -2   4    9.20    2.30
  -8  -2   4   10.50    2.60
  -7  -2   4    6.90    2.30
  -7  -2   4    7.80    1.80
  -7  -2   4    7.90    2.40
  -6  -2   4    7.80    2.00
  -6  -2   4    5.80    1.60
  -6  -2   4    7.60    2.00
   5   2  -4   86.59    3.20
  -5  -2   4   84.59    2.60
  -5  -2   4   82.49    4.30
  -5  -2   4   94.19    4.40
  -5  -2   4   84.09    3.60
   4   2  -4  172.38    4.90
  -4  -2   4  183.18    4.90
  -4  -2   4  176.38    4.60
  -4  -2   4  178.68    5.20
  -4  -2   4  182.88    6.00
  -4  -2   4  176.58    5.80
   3   2  -4   23.30    2.10
  -3  -2   4   22.60    2.20
  -3  -2   4   19.30    2.10
  -3  -2   4   17.90    1.80
   2   2  -4  126.29    4.30
  -2  -2   4  132.69    4.20
  -2  -2   4  135.29    4.30
  -2  -2   4  132.59    4.40
   1   2  -4   48.10    2.90
  -1  -2   4   46.70    2.70
   0   2  -4    9.20    1.80
   0  -2   4    8.70    1.40
   1  -2   4  324.07    7.70
   1  -2   4  324.67    7.20
  -2   2  -4 1131.09   20.60
   2  -2   4 1140.09   20.70
   2  -2   4 1137.29   21.40
   3  -2   4  215.48    6.30
   3  -2   4  220.78    5.80
   4  -2   4   90.19    3.80
   4  -2   4   96.79    4.20
   5  -2   4   22.10    2.70
   5  -2   4   21.70    2.30
   6  -2   4  138.29    5.30
   6  -2   4  159.48    6.00
   7  -2   4   20.80    2.70
   7  -2   4   18.60    2.80
   7  -2   4   21.50    3.10
  -8   2  -4   81.99    5.00
   8  -2   4   94.19    5.30
   8  -2   4   86.19    5.00
   8  -2   4   89.79    4.90
  -9   2  -4    2.40    1.30
  -9   2  -4    1.70    2.10
   9  -2   4   -0.40    2.10
   9  -2   4    4.00    2.10
   9  -2   4    2.70    2.20
 -10   2  -4   15.10    3.20
  10  -2   4    9.90    2.90
  10  -2   4   11.10    2.60
  10  -2   4   16.10    3.10
 -11   2  -4    2.20    2.40
  11  -2   4    0.70    2.20
  11  -2   4    2.80    2.20
  11  -2   4    0.30    2.50
 -12   2  -4   34.30    4.60
  12  -2   4   36.30    4.70
  12  -2   4   39.80    4.80
 -11  -1   4   11.00    3.20
 -11  -1   4   13.40    3.40
 -10  -1   4   37.40    4.60
 -10  -1   4   38.50    4.30
 -10  -1   4   47.90    5.90
  -9  -1   4   -0.60    1.60
  -9  -1   4    2.60    2.20
  -9  -1   4    0.00    1.90
  -8  -1   4    1.60    1.90
  -8  -1   4    5.30    2.30
  -8  -1   4    8.40    2.10
  -7  -1   4    3.10    1.80
  -7  -1   4    1.20    1.70
  -7  -1   4    5.80    1.80
  -6  -1   4    5.00    1.90
  -6  -1   4    7.70    1.80
  -6  -1   4    4.80    1.80
  -5  -1   4    7.80    1.80
  -5  -1   4    8.00    1.70
  -5  -1   4    6.40    1.70
  -5  -1   4   10.50    1.40
   4   1  -4    7.10    1.10
   4   1  -4    7.30    1.50
  -4  -1   4    6.10    1.10
  -4  -1   4    5.40    1.00
  -4  -1   4    6.30    1.60
  -4  -1   4    9.00    1.50
  -4  -1   4    4.70    0.90
   3   1  -4    1.60    1.00
  -3  -1   4    2.30    1.30
  -3  -1   4    1.30    0.90
  -3  -1   4    3.10    1.10
  -3  -1   4    2.20    1.10
   2   1  -4   19.00    1.80
  -2  -1   4   20.10    1.90
  -2  -1   4   20.60    1.70
  -2  -1   4   18.20    1.80
  -2  -1   4   19.20    2.00
  -1  -1   4   20.60    2.00
  -1  -1   4   17.20    1.90
  -1  -1   4   19.30    1.80
   0  -1   4   59.99    2.60
   0  -1   4   65.49    2.80
   1  -1   4  615.04   12.10
   1  -1   4  619.94   11.50
   1  -1   4  612.44   12.50
  -2   1  -4    0.70    1.10
  -2   1  -4    1.70    0.80
   2  -1   4    2.80    1.20
   2  -1   4    1.80    0.90
  -3   1  -4    5.90    1.10
   3  -1   4    6.70    1.00
   3  -1   4    7.30    1.60
   3  -1   4    7.90    1.40
   4  -1   4   46.90    3.30
   4  -1   4   51.89    2.10
   4  -1   4   51.29    2.70
   4  -1   4   53.39    3.20
  -5   1  -4   16.30    1.50
   5  -1   4   16.60    2.40
   5  -1   4   17.50    1.40
   5  -1   4   13.70    2.10
   5  -1   4   20.10    2.10
  -6   1  -4   67.19    2.80
   6  -1   4   68.59    2.70
   6  -1   4   68.89    3.60
   6  -1   4   64.99    3.90
   6  -1   4   73.59    4.00
  -7   1  -4   19.80    1.90
  -7   1  -4   22.70    2.90
   7  -1   4   22.40    2.80
   7  -1   4   20.40    2.90
   7  -1   4   24.40    2.70
  -8   1  -4  144.69    4.80
  -8   1  -4  155.98    6.60
   8  -1   4  152.88    6.30
   8  -1   4  150.98    6.00
   8  -1   4  155.18    6.20
  -9   1  -4   23.90    3.60
  -9   1  -4   20.70    2.40
   9  -1   4   25.10    3.30
   9  -1   4   25.70    3.30
   9  -1   4   26.70    3.60
 -10   1  -4   19.10    3.50
 -10   1  -4   16.40    2.30
  10  -1   4   19.60    3.00
  10  -1   4   18.00    3.40
  10  -1   4   17.50    3.00
 -11   1  -4    1.70    2.30
  11  -1   4   -0.70    2.30
  11  -1   4    2.90    2.40
  11  -1   4    2.70    2.10
 -12   1  -4    3.80    2.60
  12  -1   4    0.70    2.50
 -11   0   4    4.00    2.50
 -11   0   4    1.60    2.40
 -10   0   4   12.70    2.70
 -10   0   4   12.70    2.90
 -10   0   4   11.70    3.00
  -9   0   4    7.40    2.30
  -9   0   4    4.80    2.50
  -9   0   4    4.70    2.30
  -8   0   4   53.49    4.00
  -8   0   4   50.49    4.30
  -8   0   4   53.39    4.80
  -7   0   4   78.89    4.60
  -7   0   4   78.89    4.90
  -7   0   4   81.99    4.20
  -6   0   4   47.60    3.70
  -6   0   4   39.80    2.30
  -6   0   4   33.30    3.20
  -6   0   4   42.60    3.10
  -5   0   4   12.50    1.90
  -5   0   4   11.80    2.00
  -5   0   4    9.90    1.30
  -5   0   4   13.00    2.00
  -4   0   4    7.80    0.90
  -4   0   4    8.20    1.00
  -4   0   4    8.50    1.60
  -4   0   4    3.90    1.40
   3   0  -4  253.07    6.50
  -3   0   4  261.97    6.70
  -3   0   4  264.87    7.00
  -3   0   4  257.87    5.60
   2   0  -4  227.28    5.80
  -2   0   4  234.88    6.00
  -2   0   4  229.98    6.20
  -2   0   4  231.68    5.10
  -2   0   4  232.68    5.40
  -1   0   4   40.80    2.00
  -1   0   4   44.70    2.40
  -1   0   4   40.00    2.20
   0   0   4   27.10    1.60
   0   0   4   29.00    1.80
   0   0   4   26.70    2.00
  -1   0  -4    9.50    1.20
   1   0   4   10.90    0.90
   1   0   4   10.80    1.20
   1   0   4   11.80    1.60
  -2   0  -4   22.90    1.70
  -2   0  -4   20.10    1.20
   2   0   4   18.80    1.40
   2   0   4   25.00    2.30
   2   0   4   20.80    1.80
   2   0   4   17.90    1.50
  -3   0  -4    5.40    1.30
  -3   0  -4    6.00    1.00
   3   0   4    6.20    1.20
   3   0   4    5.90    1.00
   3   0   4    5.20    1.40
   3   0   4    3.80    1.40
   3   0   4    7.60    1.70
  -4   0  -4  184.28    4.60
  -4   0  -4  177.78    4.60
   4   0   4  178.78    5.70
   4   0   4  182.28    5.50
   4   0   4  181.38    4.90
   4   0   4  178.28    4.50
  -5   0  -4  217.88    5.50
   5   0   4  222.98    5.80
   5   0   4  204.88    5.20
   5   0   4  217.18    6.50
   5   0   4  231.28    6.60
  -6   0  -4   26.70    2.80
  -6   0  -4   30.20    2.30
   6   0   4   20.50    2.20
   6   0   4   28.30    2.90
   6   0   4   22.10    2.50
  -7   0  -4   20.60    2.10
  -7   0  -4   20.20    2.80
   7   0   4   22.30    2.40
   7   0   4   18.40    2.60
   7   0   4   19.50    2.70
  -8   0  -4  106.89    4.20
  -8   0  -4  105.79    5.40
   8   0   4  107.39    4.90
   8   0   4  111.49    5.40
   8   0   4   98.69    4.80
  -9   0  -4  188.38    7.60
  -9   0  -4  200.48    6.30
   9   0   4  207.78    7.20
   9   0   4  207.48    7.00
   9   0   4  194.48    7.60
 -10   0  -4    7.10    2.50
 -10   0  -4    8.00    2.00
  10   0   4    6.20    2.20
  10   0   4    9.80    2.40
  10   0   4    6.60    2.50
 -11   0  -4   -1.00    1.50
 -11   0  -4    0.20    2.30
  11   0   4    3.20    2.40
  11   0   4   -0.10    1.90
 -12   0  -4    1.60    2.50
 -12   0  -4    1.00    3.00
  12   0   4   -0.60    2.40
 -13   0  -4   24.40    4.20
 -11   1   4    4.90    2.40
 -11   1   4    3.40    2.50
 -11   1   4    0.20    2.50
 -10   1   4    2.30    2.50
 -10   1   4    1.80    2.10
 -10   1   4   -1.50    1.80
  -9   1   4   21.30    3.20
  -9   1   4   13.40    2.80
  -9   1   4    9.50    3.00
  -8   1   4    2.20    2.00
  -8   1   4    3.70    1.90
  -8   1   4    1.90    2.10
  -7   1   4   73.69    4.40
  -7   1   4   58.19    2.80
  -7   1   4   68.69    4.60
  -7   1   4   66.49    4.10
  -6   1   4   12.70    2.30
  -6   1   4   10.50    1.30
  -6   1   4   13.60    2.30
  -6   1   4   10.60    2.30
  -5   1   4   10.90    2.00
  -5   1   4   13.50    2.10
  -5   1   4   12.60    1.30
   4  -1  -4    9.20    1.00
  -4   1   4    9.90    1.00
  -4   1   4    8.00    1.00
  -4   1   4    7.80    1.60
  -4   1   4    9.40    1.80
   3  -1  -4   21.70    1.50
  -3   1   4   20.20    1.80
  -3   1   4   21.20    2.20
  -3   1   4   21.20    2.20
  -3   1   4   22.20    1.60
   2  -1  -4  563.74   11.70
   2  -1  -4  580.44   11.00
  -2   1   4  578.94   11.90
  -2   1   4  557.14   10.90
  -2   1   4  579.14   11.90
  -2   1   4  582.54   10.90
   1  -1  -4   20.40    1.80
   1  -1  -4   17.30    1.50
  -1   1   4   16.60    1.70
  -1   1   4   20.70    1.70
   0  -1  -4  131.79    3.80
   0  -1  -4  131.89    3.10
   0   1   4  136.69    4.10
   0   1   4  130.29    3.10
   0   1   4  131.39    3.90
  -1  -1  -4   37.30    1.70
  -1  -1  -4   40.10    2.10
   1   1   4   36.90    1.80
   1   1   4   38.50    2.30
   1   1   4   39.80    1.20
  -2  -1  -4   16.80    1.50
  -2  -1  -4   15.10    0.90
  -2  -1  -4   17.90    1.80
   2   1   4   16.80    1.00
   2   1   4   14.70    1.30
   2   1   4   13.20    1.70
   2   1   4   13.90    1.40
  -3  -1  -4  331.47    6.60
  -3  -1  -4  335.27    7.20
  -3  -1  -4  326.47    7.80
  -3  -1  -4  338.97    7.50
   3   1   4  336.77    8.00
   3   1   4  328.37    7.60
   3   1   4  329.77    7.10
   3   1   4  331.47    7.50
   3   1   4  344.17    6.70
  -4  -1  -4   85.79    3.20
  -4  -1  -4   85.19    2.90
   4   1   4   82.59    3.60
   4   1   4   91.59    3.80
   4   1   4   87.19    3.10
   4   1   4   85.19    3.00
  -5  -1  -4  153.78    4.40
  -5  -1  -4  151.98    4.50
   5   1   4  153.08    5.20
   5   1   4  154.28    4.50
   5   1   4  154.38    5.20
   5   1   4  145.59    4.30
  -6  -1  -4  123.39    4.80
  -6  -1  -4  121.79    4.20
   6   1   4  125.19    4.80
   6   1   4  124.39    4.40
   6   1   4  121.79    4.80
  -7  -1  -4   11.20    2.10
  -7  -1  -4   16.00    1.90
   7   1   4   16.10    2.30
   7   1   4   10.60    2.30
   7   1   4   15.30    2.20
  -8  -1  -4    2.80    1.90
  -8  -1  -4    3.90    1.70
   8   1   4    2.10    1.90
   8   1   4    1.90    1.60
   8   1   4    3.50    1.80
  -9  -1  -4   -1.30    1.70
  -9  -1  -4    1.00    1.50
   9   1   4    2.00    1.80
   9   1   4    2.30    2.10
 -10  -1  -4   24.60    2.90
 -10  -1  -4   24.70    3.60
  10   1   4   27.50    3.60
  10   1   4   21.80    2.90
 -11  -1  -4    6.90    2.80
 -11  -1  -4    5.30    2.20
  11   1   4    8.50    3.30
  11   1   4    5.70    2.60
 -12  -1  -4    1.60    2.00
 -12  -1  -4    3.50    2.80
  12   1   4    2.00    2.30
 -13  -1  -4    7.20    2.60
 -13  -1  -4   10.30    3.50
  13   1   4    5.30    2.70
 -11   2   4    4.20    2.40
 -11   2   4    2.40    2.60
 -11   2   4    5.00    2.80
 -10   2   4   13.80    3.00
 -10   2   4   11.60    3.00
 -10   2   4   14.30    3.30
  -9   2   4    2.80    2.00
  -9   2   4    3.00    2.30
  -9   2   4    4.50    2.30
  -8   2   4   60.99    4.40
  -8   2   4   63.79    4.90
  -8   2   4   63.19    4.30
  -7   2   4    8.50    2.00
  -7   2   4    9.00    2.40
  -7   2   4    7.80    2.30
  -6   2   4    5.60    2.00
  -6   2   4    6.90    1.80
  -6   2   4    4.10    1.90
  -6   2   4    7.30    1.20
   5  -2  -4   19.60    1.30
  -5   2   4   25.60    2.80
  -5   2   4   27.00    2.80
  -5   2   4   24.00    1.40
   4  -2  -4   10.90    1.20
  -4   2   4   11.30    1.20
  -4   2   4   10.20    1.80
  -4   2   4   10.50    1.90
   3  -2  -4  891.71   16.10
  -3   2   4  878.91   16.10
  -3   2   4  894.01   17.60
  -3   2   4  900.41   17.60
  -3   2   4  888.91   16.60
   2  -2  -4  166.48    4.90
   2  -2  -4  164.98    4.30
  -2   2   4  167.58    4.30
  -2   2   4  168.58    5.10
  -2   2   4  167.58    5.00
  -2   2   4  170.58    4.30
   1  -2  -4  477.45    9.70
   1  -2  -4  489.35   10.20
  -1   2   4  488.65    9.80
  -1   2   4  493.95    9.00
   0  -2  -4   58.19    2.40
   0  -2  -4   54.79    1.60
   0  -2  -4   57.19    2.40
   0   2   4   57.19    2.60
   0   2   4   56.29    2.50
   0   2   4   51.59    1.50
   0   2   4   57.99    1.70
  -1  -2  -4   41.10    2.10
  -1  -2  -4   40.80    1.70
   1   2   4   41.10    2.00
   1   2   4   43.10    2.40
   1   2   4   39.60    1.80
   1   2   4   43.60    2.20
  -2  -2  -4   50.69    2.10
  -2  -2  -4   49.00    2.40
   2   2   4   52.49    2.60
   2   2   4   48.70    2.20
  -3  -2  -4  222.08    5.80
  -3  -2  -4  228.68    5.60
  -3  -2  -4  226.18    4.70
  -3  -2  -4  231.58    5.60
   3   2   4  228.88    5.70
   3   2   4  228.28    5.50
   3   2   4  221.38    6.00
  -4  -2  -4   94.69    3.60
  -4  -2  -4   96.49    3.70
  -4  -2  -4   96.19    3.00
   4   2   4   90.89    3.30
   4   2   4   98.29    3.90
   4   2   4  100.39    3.90
  -5  -2  -4   88.69    3.60
  -5  -2  -4   84.59    3.10
   5   2   4   87.29    3.80
   5   2   4   83.19    3.90
  -6  -2  -4   29.90    2.80
  -6  -2  -4   27.40    2.40
   6   2   4   25.80    2.70
   6   2   4   31.10    2.90
  -7  -2  -4    3.70    1.50
  -7  -2  -4    3.20    1.60
   7   2   4    2.10    1.60
   7   2   4    4.60    1.70
  -8  -2  -4   23.80    2.90
  -8  -2  -4   23.30    2.50
   8   2   4   22.00    2.70
   8   2   4   23.70    3.10
  -9  -2  -4   45.90    3.50
  -9  -2  -4   53.79    4.60
   9   2   4   51.39    3.60
   9   2   4   48.40    4.10
 -10  -2  -4    6.00    2.50
 -10  -2  -4    3.50    1.90
  10   2   4    4.50    2.00
  10   2   4    5.00    2.30
 -11  -2  -4    3.30    2.00
 -11  -2  -4    2.50    2.30
  11   2   4    0.60    1.90
 -12  -2  -4    3.10    2.60
 -12  -2  -4    0.40    1.90
  12   2   4    3.10    2.40
 -13  -2  -4    2.90    2.90
 -13  -2  -4    1.10    2.30
  13   2   4    8.30    2.80
 -11   3   4    7.50    2.60
 -11   3   4    7.30    3.10
 -11   3   4    2.90    2.80
 -10   3   4    3.30    2.10
 -10   3   4    2.60    2.50
 -10   3   4    2.50    2.60
  -9   3   4   11.70    3.10
  -9   3   4   11.60    3.00
  -9   3   4   11.30    2.50
   8  -3  -4    3.00    1.30
  -8   3   4    1.00    2.00
  -8   3   4    1.80    2.10
  -8   3   4    4.00    1.80
   7  -3  -4   10.30    1.40
  -7   3   4   10.50    2.70
  -7   3   4   12.50    2.90
  -7   3   4   12.20    2.30
   6  -3  -4  173.28    6.10
   6  -3  -4  165.18    4.30
   6  -3  -4  165.48    4.20
  -6   3   4  162.18    6.40
  -6   3   4  163.18    4.20
  -6   3   4  167.78    6.50
   5  -3  -4   27.60    1.50
   5  -3  -4   27.50    1.70
   5  -3  -4   26.70    2.60
  -5   3   4   29.40    3.10
  -5   3   4   25.00    2.70
   4  -3  -4   49.40    3.00
   4  -3  -4   50.19    2.30
  -4   3   4   47.70    3.10
  -4   3   4   45.60    3.20
   3  -3  -4   45.10    2.20
   3  -3  -4   42.70    2.50
  -3   3   4   40.70    2.30
  -3   3   4   36.90    2.50
  -3   3   4   42.90    3.00
  -3   3   4   40.20    2.90
   2  -3  -4  642.24   12.30
   2  -3  -4  656.63   12.60
  -2   3   4  649.24   13.10
  -2   3   4  643.34   12.60
  -2   3   4  637.84   12.30
  -2   3   4  659.23   13.60
   1  -3  -4   94.49    2.80
   1  -3  -4   95.99    3.50
   1  -3  -4   94.49    3.30
  -1   3   4   98.59    3.40
  -1   3   4   91.39    2.70
  -1   3   4   95.29    3.40
   0  -3  -4  181.98    4.80
   0  -3  -4  172.58    4.80
   0  -3  -4  175.58    3.70
   0  -3  -4  181.68    3.70
   0   3   4  180.88    5.00
   0   3   4  176.78    3.70
   0   3   4  179.18    4.90
  -1  -3  -4   14.50    1.40
  -1  -3  -4   15.20    1.60
  -1  -3  -4   14.20    1.20
   1   3   4   14.40    1.70
   1   3   4   11.90    1.50
   1   3   4   14.10    1.20
   1   3   4   12.70    1.30
  -2  -3  -4   40.00    2.00
  -2  -3  -4   41.00    2.20
  -2  -3  -4   40.80    2.30
   2   3   4   43.60    2.20
   2   3   4   40.40    2.10
   2   3   4   41.10    2.40
   2   3   4   41.50    2.10
  -3  -3  -4   23.90    2.20
  -3  -3  -4   26.70    2.00
  -3  -3  -4   19.80    1.20
  -3  -3  -4   22.00    1.80
   3   3   4   22.40    1.90
   3   3   4   25.10    2.30
   3   3   4   21.30    1.70
   3   3   4   18.40    1.80
  -4  -3  -4   35.50    2.40
  -4  -3  -4   39.10    1.90
  -4  -3  -4   41.80    2.60
   4   3   4   38.80    2.60
   4   3   4   40.50    2.40
   4   3   4   41.50    2.80
  -5  -3  -4   29.20    1.90
  -5  -3  -4   27.80    2.40
   5   3   4   31.60    2.60
   5   3   4   28.90    2.60
  -6  -3  -4   28.40    2.50
  -6  -3  -4   31.80    2.80
   6   3   4   32.00    2.70
   6   3   4   25.60    2.60
  -7  -3  -4   35.30    3.00
  -7  -3  -4   33.30    3.10
   7   3   4   38.80    2.90
   7   3   4   32.20    3.10
  -8  -3  -4   10.20    2.00
  -8  -3  -4   17.20    2.70
   8   3   4   14.80    2.30
   8   3   4   13.20    2.40
  -9  -3  -4   31.60    3.20
  -9  -3  -4   33.90    3.80
   9   3   4   33.80    3.70
   9   3   4   38.30    3.30
 -10  -3  -4   36.30    4.10
 -10  -3  -4   36.30    3.70
  10   3   4   31.80    3.20
  10   3   4   30.20    3.70
 -11  -3  -4   10.90    2.60
 -11  -3  -4   12.70    3.00
  11   3   4    9.50    2.70
 -12  -3  -4   12.20    3.40
 -12  -3  -4   21.50    3.40
  12   3   4   15.10    3.20
 -13  -3  -4    1.60    2.70
 -13  -3  -4   -0.90    2.10
  13   3   4    5.50    2.50
 -11   4   4    6.30    3.20
 -11   4   4    6.50    2.80
 -11   4   4    2.10    2.20
 -10   4   4    2.60    2.20
 -10   4   4    3.80    2.50
 -10   4   4    2.30    2.70
  -9   4   4    2.80    2.30
  -9   4   4    6.90    2.70
  -9   4   4    6.70    2.20
   8  -4  -4    2.30    1.30
   8  -4  -4    1.60    2.00
  -8   4   4    5.20    2.50
  -8   4   4    1.80    1.70
  -8   4   4    1.90    2.30
   7  -4  -4   37.30    2.30
   7  -4  -4   31.40    3.40
  -7   4   4   29.80    3.60
  -7   4   4   45.70    4.50
  -7   4   4   33.30    3.10
   6  -4  -4   52.19    2.40
   6  -4  -4   49.40    2.50
   6  -4  -4   49.99    3.70
  -6   4   4   55.79    4.30
  -6   4   4   48.90    3.90
   5  -4  -4   44.70    2.40
   5  -4  -4   44.00    3.20
   5  -4  -4   46.70    2.10
  -5   4   4   45.90    3.50
  -5   4   4   55.59    3.80
   4  -4  -4  695.83   14.10
   4  -4  -4  727.03   14.90
  -4   4   4  747.03   16.00
  -4   4   4  728.63   15.30
   3  -4  -4   19.50    2.00
   3  -4  -4   21.40    2.00
  -3   4   4   17.40    2.10
  -3   4   4   20.70    2.60
   2  -4  -4  600.94   11.60
   2  -4  -4  579.14   11.90
  -2   4   4  566.44   12.70
  -2   4   4  574.04   11.90
  -2   4   4  580.24   10.90
  -2   4   4  583.04   11.40
  -2   4   4  581.14   12.00
   1  -4  -4  176.68    5.00
   1  -4  -4  176.28    4.40
  -1   4   4  174.98    4.40
  -1   4   4  175.58    4.30
  -1   4   4  175.38    5.40
  -1   4   4  168.08    5.10
  -1   4   4  169.48    4.80
   0  -4  -4  116.59    3.80
   0  -4  -4  117.19    3.00
   0  -4  -4  120.69    4.00
   0  -4  -4  121.29    3.10
   0   4   4  120.29    4.20
   0   4   4  113.29    3.60
   0   4   4  116.49    4.00
   0   4   4  122.49    3.10
  -1  -4  -4  115.29    3.90
  -1  -4  -4  113.89    2.80
  -1  -4  -4  118.59    3.60
  -1  -4  -4  112.59    3.10
   1   4   4  115.49    3.80
   1   4   4  115.69    3.60
   1   4   4  109.49    4.00
  -2  -4  -4  123.09    4.10
  -2  -4  -4  128.59    3.60
  -2  -4  -4  124.09    3.60
  -2  -4  -4  121.19    3.90
   2   4   4  130.79    3.70
   2   4   4  121.79    4.20
   2   4   4  126.69    3.80
  -3  -4  -4   60.09    3.00
  -3  -4  -4   61.09    2.70
  -3  -4  -4   61.29    3.00
   3   4   4   63.79    2.90
   3   4   4   62.89    2.60
   3   4   4   59.59    3.20
   3   4   4   65.69    2.60
  -4  -4  -4  225.18    6.10
   4   4   4  214.88    6.30
   4   4   4  227.48    5.40
   4   4   4  226.28    6.10
   4   4   4  228.08    5.80
  -5  -4  -4   25.70    2.30
   5   4   4   31.00    2.80
   5   4   4   21.00    2.20
  -6  -4  -4   65.79    3.60
  -6  -4  -4   74.09    3.60
   6   4   4   69.09    3.70
   6   4   4   73.49    3.60
  -7  -4  -4   62.19    3.80
  -7  -4  -4   61.59    3.60
   7   4   4   63.79    3.80
   7   4   4   62.69    3.50
  -8  -4  -4   22.60    2.70
  -8  -4  -4   19.30    2.70
   8   4   4   20.50    2.80
   8   4   4   23.30    2.70
   8   4   4   20.90    2.10
  -9  -4  -4   32.50    3.40
  -9  -4  -4   34.10    3.60
   9   4   4   35.30    3.30
   9   4   4   34.50    3.60
 -10  -4  -4    3.60    2.00
 -10  -4  -4    2.10    2.10
  10   4   4    2.60    1.70
  10   4   4    0.90    1.80
 -11  -4  -4   15.40    3.20
 -11  -4  -4   17.40    3.10
  11   4   4   21.00    3.50
 -12  -4  -4   36.40    4.20
 -12  -4  -4   42.10    4.90
  12   4   4   40.30    4.50
 -13  -4  -4   11.90    3.40
 -13  -4  -4   10.30    2.90
  13   4   4   11.10    3.10
 -10   5   4    0.60    1.90
 -10   5   4   -0.70    2.30
 -10   5   4    0.80    2.80
   9  -5  -4    7.00    2.50
  -9   5   4    0.40    2.60
  -9   5   4    4.70    2.00
  -9   5   4    0.50    2.20
   8  -5  -4   14.50    2.80
  -8   5   4    8.00    2.50
  -8   5   4    9.00    3.00
  -8   5   4    9.10    2.20
   7  -5  -4   54.89    4.50
   7  -5  -4   56.19    3.00
  -7   5   4   58.39    5.20
  -7   5   4   55.09    4.70
  -7   5   4   61.09    3.80
   6  -5  -4   58.29    2.80
   6  -5  -4   55.19    4.00
  -6   5   4   52.39    4.40
  -6   5   4   57.49    4.20
   5  -5  -4    3.10    1.00
   5  -5  -4    6.50    1.90
  -5   5   4    1.90    1.70
  -5   5   4    6.80    2.20
   4  -5  -4  244.48    5.60
   4  -5  -4  240.18    7.00
  -4   5   4  247.48    7.90
  -4   5   4  248.68    7.20
   3  -5  -4  546.75   11.70
   3  -5  -4  550.14   10.30
  -3   5   4  537.45   10.70
  -3   5   4  544.35   11.80
  -3   5   4  540.25   12.80
   2  -5  -4   11.10    1.60
  -2   5   4   12.10    2.00
  -2   5   4   13.30    1.70
  -2   5   4   14.60    2.10
  -2   5   4   16.80    1.70
   1  -5  -4  744.53   14.00
  -1   5   4  723.73   14.90
  -1   5   4  743.03   14.00
  -1   5   4  730.73   14.00
  -1   5   4  708.83   13.70
  -1   5   4  726.23   15.10
   0  -5  -4   44.80    2.20
   0   5   4   39.50    2.80
   0   5   4   43.90    3.00
   0   5   4   43.50    2.60
   0   5   4   38.70    2.30
   0   5   4   42.70    2.30
   0   5   4   39.80    2.00
  -1  -5  -4   99.89    2.90
  -1  -5  -4   95.99    3.40
  -1  -5  -4   98.69    3.10
   1   5   4  101.49    3.80
   1   5   4  100.79    3.50
   1   5   4   93.79    4.10
  -2  -5  -4   25.10    1.80
  -2  -5  -4   28.00    1.70
  -2  -5  -4   26.50    1.80
  -2  -5  -4   24.40    2.10
   2   5   4   24.40    2.60
   2   5   4   29.00    2.10
  -3  -5  -4   93.99    3.70
   3   5   4   82.09    3.80
   3   5   4   92.29    3.10
   3   5   4   83.29    3.10
   4   5   4  247.78    5.60
   4   5   4  244.88    6.00
   4   5   4  237.58    6.80
   4   5   4  241.38    6.60
  -5  -5  -4   18.40    2.20
   5   5   4   14.60    1.40
   5   5   4   12.70    1.90
   5   5   4   14.40    2.00
  -6  -5  -4   25.30    2.40
  -6  -5  -4   23.60    2.50
   6   5   4   26.40    1.70
   6   5   4   26.90    2.70
   6   5   4   28.20    2.80
  -7  -5  -4   27.00    2.80
  -7  -5  -4   28.60    2.80
   7   5   4   30.10    2.90
   7   5   4   22.90    2.70
  -8  -5  -4    2.60    1.70
  -8  -5  -4    6.50    1.90
   8   5   4    7.50    2.20
   8   5   4    5.90    1.90
   8   5   4    5.00    1.10
  -9  -5  -4   59.09    4.40
  -9  -5  -4   57.19    4.20
   9   5   4   57.59    4.40
   9   5   4   55.89    3.60
 -10  -5  -4    7.50    2.30
 -10  -5  -4   11.10    2.80
  10   5   4   10.20    2.80
  10   5   4   13.00    2.30
 -11  -5  -4   10.60    3.00
 -11  -5  -4   12.40    2.90
  11   5   4   14.70    3.00
 -12  -5  -4   -2.60    2.00
 -12  -5  -4    3.20    2.30
  12   5   4    3.80    2.30
 -13  -5  -4    1.50    2.40
 -13  -5  -4    0.30    2.60
  13   5   4    3.00    2.60
  10  -6  -4    3.00    2.40
 -10   6   4    0.00    2.80
 -10   6   4    3.30    2.60
   9  -6  -4   11.30    3.00
  -9   6   4   21.30    4.10
  -9   6   4   17.00    3.40
  -9   6   4   24.50    3.80
   8  -6  -4    5.80    2.30
  -8   6   4    3.20    2.80
  -8   6   4    5.00    1.80
  -8   6   4    2.80    2.20
   7  -6  -4    5.50    1.70
   7  -6  -4    3.00    2.10
  -7   6   4    4.90    2.30
  -7   6   4    5.00    1.70
  -7   6   4   11.50    3.20
   6  -6  -4   34.50    2.60
   6  -6  -4   33.50    3.50
  -6   6   4   40.10    3.90
  -6   6   4   39.20    4.50
   5  -6  -4   72.99    3.10
   5  -6  -4   68.09    4.30
  -5   6   4   69.79    4.80
  -5   6   4   68.99    4.20
   4  -6  -4   31.30    2.10
   4  -6  -4   31.20    2.90
  -4   6   4   33.90    3.80
  -4   6   4   30.30    2.90
  -4   6   4   33.70    2.40
   3  -6  -4   22.90    1.70
   3  -6  -4   15.70    2.10
  -3   6   4   18.90    2.00
  -3   6   4   23.20    2.30
  -3   6   4   22.30    3.00
   2  -6  -4   12.20    1.80
  -2   6   4    9.80    1.60
  -2   6   4   10.80    1.60
  -2   6   4    9.90    2.10
   1  -6  -4   22.80    2.00
  -1   6   4   19.80    2.40
  -1   6   4   23.30    2.60
  -1   6   4   23.40    2.30
  -1   6   4   22.70    1.90
  -1   6   4   28.30    2.00
   0  -6  -4    3.40    1.10
   0   6   4    4.20    1.70
   0   6   4    1.80    1.50
   0   6   4    1.90    1.00
   0   6   4    3.70    1.10
   0   6   4    2.60    1.00
   0   6   4    3.10    1.40
  -1  -6  -4   68.79    2.70
  -1  -6  -4   67.39    3.10
  -1  -6  -4   60.89    2.80
   1   6   4   63.39    3.60
   1   6   4   64.19    3.20
   1   6   4   62.79    3.40
  -2  -6  -4   56.39    3.00
  -2  -6  -4   54.89    2.50
  -2  -6  -4   62.19    2.50
   2   6   4   50.59    2.70
   2   6   4   52.69    3.40
  -3  -6  -4    9.70    1.70
  -3  -6  -4    7.80    1.20
   3   6   4   10.00    1.40
   3   6   4   11.10    2.10
   3   6   4    8.50    1.20
  -4  -6  -4  155.88    5.20
   4   6   4  158.58    5.50
   4   6   4  158.98    4.40
   4   6   4  161.48    4.20
  -5  -6  -4    8.40    1.70
   5   6   4   11.10    1.60
   5   6   4   11.00    1.20
   5   6   4   12.30    2.20
  -6  -6  -4    9.60    2.00
   6   6   4   13.50    2.20
   6   6   4   12.30    1.20
  -7  -6  -4   59.29    3.90
  -7  -6  -4   64.69    3.60
   7   6   4   63.39    2.20
   7   6   4   70.69    3.90
  -8  -6  -4   10.70    2.40
  -8  -6  -4   11.40    2.20
   8   6   4   12.60    2.40
   8   6   4   13.00    1.20
  -9  -6  -4    3.20    1.80
  -9  -6  -4    2.70    2.00
   9   6   4    8.90    2.20
 -10  -6  -4    4.60    2.20
 -10  -6  -4    9.60    2.50
  10   6   4   10.20    2.20
 -11  -6  -4    4.40    2.30
 -11  -6  -4    6.10    2.60
 -12  -6  -4    2.60    2.40
 -12  -6  -4    6.90    2.90
 -13  -6  -4   -3.10    2.20
 -13  -6  -4    2.20    2.60
   9  -7  -4    2.70    2.50
  -9   7   4    4.70    3.10
  -9   7   4    5.80    2.60
   8  -7  -4    6.20    2.50
  -8   7   4    3.50    2.20
  -8   7   4    0.60    2.60
   7  -7  -4    5.60    2.30
   7  -7  -4    8.20    2.30
  -7   7   4    7.70    1.70
  -7   7   4   11.70    3.30
  -7   7   4    3.40    2.20
   6  -7  -4   12.10    2.00
   6  -7  -4   13.60    2.70
  -6   7   4   15.60    3.30
  -6   7   4   11.20    2.60
   5  -7  -4    8.80    1.70
   5  -7  -4    7.60    2.20
  -5   7   4    1.80    1.90
  -5   7   4    7.80    2.70
  -5   7   4    7.90    1.70
   4  -7  -4   38.80    2.70
   4  -7  -4   42.70    3.70
  -4   7   4   46.00    3.50
  -4   7   4   44.10    4.30
  -4   7   4   39.40    3.00
   3  -7  -4   17.60    2.40
   3  -7  -4   15.30    1.80
  -3   7   4   16.40    2.10
  -3   7   4   13.00    2.80
  -3   7   4   12.70    2.00
   2  -7  -4   22.30    2.40
  -2   7   4   25.40    2.20
  -2   7   4   23.50    3.00
  -2   7   4   28.00    2.60
   1  -7  -4   14.90    1.90
  -1   7   4   12.90    2.20
  -1   7   4   14.60    1.60
  -1   7   4   12.90    2.10
   0  -7  -4   20.60    2.00
   0   7   4   21.80    2.80
   0   7   4   24.30    2.50
   0   7   4   24.30    2.60
   0   7   4   22.90    1.70
  -1  -7  -4    7.10    1.40
  -1  -7  -4   10.10    1.50
   1   7   4    6.30    1.70
   1   7   4    6.30    1.80
   1   7   4    5.20    1.80
   1   7   4    7.20    1.00
  -2  -7  -4   69.19    3.00
  -2  -7  -4   69.69    2.90
  -2  -7  -4   66.89    3.30
   2   7   4   65.99    3.80
   2   7   4   63.29    3.80
   2   7   4   64.49    3.10
  -3  -7  -4  173.88    4.80
  -3  -7  -4  177.08    5.10
  -3  -7  -4  185.38    5.70
   3   7   4  187.18    6.30
   3   7   4  180.38    5.00
   3   7   4  183.58    4.40
   3   7   4  181.98    6.20
  -4  -7  -4    7.80    1.70
  -4  -7  -4    8.10    1.10
   4   7   4    8.30    1.20
   4   7   4    6.70    1.90
   4   7   4    9.00    1.30
  -5  -7  -4    8.10    1.90
   5   7   4    4.90    1.20
   5   7   4    4.50    1.80
   5   7   4    2.70    0.90
  -6  -7  -4    6.20    1.90
   6   7   4    7.00    1.90
  -7  -7  -4    1.30    1.70
   7   7   4    1.30    1.90
  -8  -7  -4   21.80    3.00
  -8  -7  -4   20.90    2.70
   8   7   4   16.50    2.80
  -9  -7  -4   47.60    4.10
  -9  -7  -4   36.50    4.00
   9   7   4   41.10    3.70
 -10  -7  -4    1.80    1.90
 -10  -7  -4    6.00    2.40
  10   7   4    3.80    1.90
 -11  -7  -4    9.20    2.50
 -11  -7  -4    6.10    2.60
 -12  -7  -4    8.60    3.00
 -12  -7  -4    5.60    2.70
   9  -8  -4    3.50    2.50
  -9   8   4    3.00    2.40
  -9   8   4    2.70    3.10
   8  -8  -4    2.80    2.30
  -8   8   4    2.90    2.30
  -8   8   4   -2.30    2.60
   7  -8  -4    2.10    2.10
  -7   8   4    4.70    2.00
  -7   8   4   -1.50    2.60
   6  -8  -4    5.70    1.80
   6  -8  -4    5.60    2.40
  -6   8   4    7.80    2.30
  -6   8   4    7.10    3.00
   5  -8  -4   20.30    2.50
   5  -8  -4   24.30    3.20
  -5   8   4   17.20    2.60
  -5   8   4   23.00    3.70
  -5   8   4   19.70    2.60
   4  -8  -4   36.60    2.80
   4  -8  -4   35.00    3.50
  -4   8   4   31.40    4.00
  -4   8   4   33.10    3.10
  -4   8   4   35.30    3.20
   3  -8  -4  141.79    4.90
   3  -8  -4  150.48    5.80
  -3   8   4  129.09    5.20
  -3   8   4  148.89    6.60
  -3   8   4  138.99    5.00
   2  -8  -4   66.99    3.90
  -2   8   4   71.09    4.50
  -2   8   4   73.19    3.30
  -2   8   4   71.69    3.90
   1  -8  -4    9.50    1.90
  -1   8   4   13.90    2.30
  -1   8   4   11.50    2.40
  -1   8   4   10.40    1.40
   0  -8  -4  152.28    5.10
   0   8   4  148.59    5.60
   0   8   4  154.28    5.90
  -1  -8  -4   58.09    3.10
  -1  -8  -4   60.59    3.10
   1   8   4   59.89    3.60
   1   8   4   64.49    3.90
  -2  -8  -4    2.30    1.10
  -2  -8  -4    0.20    1.30
   2   8   4    0.80    1.80
   2   8   4    1.20    1.30
   2   8   4    0.80    1.60
  -3  -8  -4  407.46    9.30
  -3  -8  -4  398.76    9.60
  -3  -8  -4  384.66    8.70
   3   8   4  402.26   10.70
   3   8   4  391.26    9.00
   3   8   4  405.86   10.60
  -4  -8  -4   11.40    1.30
  -4  -8  -4    9.30    2.00
   4   8   4   14.50    2.60
   4   8   4   14.20    1.60
   4   8   4   16.00    1.40
   4   8   4   12.20    2.40
  -5  -8  -4    1.00    1.60
   5   8   4    3.00    1.00
   5   8   4    5.40    1.10
   5   8   4    6.20    2.20
   5   8   4    4.80    2.10
  -6  -8  -4   10.30    2.30
   6   8   4   13.00    2.70
  -7  -8  -4   10.30    2.40
   7   8   4    7.40    2.40
  -8  -8  -4  117.89    5.90
   8   8   4  118.39    5.60
  -9  -8  -4    2.90    1.70
  -9  -8  -4    1.10    2.10
   9   8   4    2.70    2.00
 -10  -8  -4    2.30    2.10
 -10  -8  -4    2.50    2.20
  10   8   4    0.40    1.90
 -11  -8  -4    2.80    2.50
 -11  -8  -4    4.70    2.30
 -12  -8  -4    2.90    2.60
 -12  -8  -4    3.10    2.50
  12   8   4    2.60    3.00
   8  -9  -4   24.70    3.80
  -8   9   4   28.90    4.90
  -8   9   4   19.80    3.40
   7  -9  -4   -0.30    2.00
  -7   9   4    0.20    2.70
  -7   9   4   -3.70    1.80
   6  -9  -4    8.10    2.60
   6  -9  -4    7.40    2.00
  -6   9   4    4.90    2.90
  -6   9   4    7.80    2.30
   5  -9  -4    5.80    1.80
   5  -9  -4    3.30    2.20
  -5   9   4    4.60    2.00
  -5   9   4    2.10    2.70
  -5   9   4    8.40    1.90
   4  -9  -4   72.29    4.90
   4  -9  -4   66.69    3.80
  -4   9   4   64.09    3.90
  -4   9   4   66.39    4.20
  -4   9   4   70.79    5.20
   3  -9  -4   66.99    4.60
   3  -9  -4   73.39    3.90
  -3   9   4   78.59    5.20
  -3   9   4   78.39    3.80
  -3   9   4   74.09    4.40
   2  -9  -4    5.40    1.90
  -2   9   4    5.70    2.20
  -2   9   4    6.80    1.40
  -2   9   4    7.30    2.60
   1  -9  -4   43.50    3.40
  -1   9   4   50.39    4.20
  -1   9   4   43.80    4.00
   0  -9  -4    4.50    1.60
   0   9   4    4.20    2.10
   0   9   4    6.40    2.10
  -1  -9  -4   14.90    1.90
  -1  -9  -4   11.00    1.90
   1   9   4    6.80    2.20
   1   9   4   11.20    2.60
  -2  -9  -4    7.20    1.70
  -2  -9  -4    6.20    1.60
   2   9   4   10.90    2.40
   2   9   4    6.20    1.90
  -3  -9  -4  118.09    4.80
  -3  -9  -4  126.99    4.80
   3   9   4  125.09    4.50
   3   9   4  125.99    5.80
  -4  -9  -4    5.70    1.60
  -4  -9  -4    7.80    1.90
  -4  -9  -4    3.00    1.00
   4   9   4    4.90    2.20
   4   9   4    5.80    1.40
  -5  -9  -4    0.80    1.70
   5   9   4    0.10    2.10
   5   9   4    4.20    1.10
   5   9   4   10.40    2.70
  -6  -9  -4    8.80    2.40
   6   9   4    7.50    2.60
   6   9   4    6.30    2.50
  -7  -9  -4    7.00    2.40
   7   9   4    7.30    2.90
   7   9   4    9.30    2.70
  -8  -9  -4   36.70    4.00
   8   9   4   36.30    4.00
   8   9   4   33.30    4.30
  -9  -9  -4   -2.20    1.80
   9   9   4    0.90    2.50
 -10  -9  -4    1.60    1.80
 -10  -9  -4   -1.20    2.10
  10   9   4    1.80    2.60
 -11  -9  -4    0.50    2.00
 -11  -9  -4   -1.60    2.20
  11   9   4    1.00    2.70
 -12  -9  -4    3.70    2.40
 -12  -9  -4   -0.90    2.30
  12   9   4   -0.30    2.90
   7 -10  -4    2.40    2.30
  -7  10   4   -1.40    2.50
   6 -10  -4    3.70    2.40
  -6  10   4    2.00    2.30
  -6  10   4    5.00    3.20
   5 -10  -4    7.20    2.40
   5 -10  -4    3.60    2.00
  -5  10   4    9.40    3.20
  -5  10   4    4.10    1.80
  -5  10   4    2.90    2.10
   4 -10  -4   -1.50    1.80
   4 -10  -4    1.20    1.60
  -4  10   4    3.10    2.70
  -4  10   4    0.80    1.50
  -4  10   4    1.80    2.10
   3 -10  -4   31.10    3.70
   3 -10  -4   26.70    3.00
  -3  10   4   33.00    3.70
  -3  10   4   27.40    4.40
  -3  10   4   26.20    2.40
   2 -10  -4   10.40    2.50
  -2  10   4    5.80    1.30
  -2  10   4    5.80    2.40
  -2  10   4    8.20    2.80
   1 -10  -4   31.60    3.20
  -1  10   4   36.30    4.00
  -1  10   4   31.00    3.70
   0 -10  -4   52.39    3.70
   0  10   4   51.19    4.70
   0  10   4   56.99    4.10
  -1 -10  -4    2.70    1.70
   1  10   4    0.70    2.00
   1  10   4    2.70    2.20
  -2 -10  -4    3.90    1.60
  -2 -10  -4    2.20    1.60
   2  10   4    6.10    2.00
   2  10   4    6.50    2.40
  -3 -10  -4   14.70    2.30
  -3 -10  -4   13.00    2.20
   3  10   4   10.70    2.90
   3  10   4   11.50    2.20
  -4 -10  -4   22.50    2.60
  -4 -10  -4   21.10    2.80
   4  10   4   23.70    3.70
   4  10   4   16.10    2.00
  -5 -10  -4    2.70    1.90
   5  10   4    1.20    2.20
  -6 -10  -4    3.40    2.00
   6  10   4    9.80    2.80
  -7 -10  -4    5.80    2.30
   7  10   4   10.10    2.80
  -8 -10  -4   -0.40    2.00
   8  10   4    1.40    2.50
  -9 -10  -4   -1.00    2.10
   9  10   4   -1.90    2.40
 -10 -10  -4    8.00    3.10
  10  10   4   11.40    3.60
 -11 -10  -4    0.80    2.70
  11  10   4    2.70    3.00
   6 -11  -4   14.70    3.40
   5 -11  -4    7.20    2.30
   5 -11  -4    7.30    2.60
  -5  11   4    2.10    2.90
  -5  11   4    5.50    2.70
   4 -11  -4    3.50    2.30
   4 -11  -4    2.60    1.90
  -4  11   4    8.00    2.50
  -4  11   4    1.00    3.00
   3 -11  -4    1.90    1.60
   3 -11  -4    7.40    2.60
  -3  11   4    6.20    2.50
  -3  11   4    3.70    2.70
   2 -11  -4    9.20    2.60
  -2  11   4   12.30    3.40
  -2  11   4   14.20    3.10
   1 -11  -4    8.30    2.30
  -1  11   4   12.90    3.30
  -1  11   4    4.50    2.60
   0 -11  -4   45.80    4.00
   0  11   4   50.29    4.60
   0  11   4   39.50    4.40
  -1 -11  -4    2.30    1.90
   1  11   4    8.40    2.70
   1  11   4    7.50    2.40
  -2 -11  -4  126.09    5.10
  -2 -11  -4  124.79    5.50
   2  11   4  121.49    5.50
   2  11   4  127.19    6.60
  -3 -11  -4    3.40    1.80
  -3 -11  -4    0.20    1.60
   3  11   4    4.80    1.80
   3  11   4   -1.10    2.30
  -4 -11  -4   47.90    3.90
  -4 -11  -4   57.39    3.90
   4  11   4   50.19    4.90
  -5 -11  -4    1.70    2.00
  -5 -11  -4    3.20    1.70
   5  11   4    3.60    2.60
  -6 -11  -4    5.50    2.40
   6  11   4    8.40    3.10
  -7 -11  -4   -1.00    1.90
   7  11   4    0.50    2.50
  -8 -11  -4    1.50    2.30
   8  11   4    4.30    2.90
  -9 -11  -4   12.90    3.20
   9  11   4    9.60    3.40
 -10 -11  -4    1.60    2.70
  10  11   4    7.00    3.30
   5 -12  -4    4.00    2.80
   4 -12  -4   -1.00    2.20
   4 -12  -4    1.70    2.00
  -4  12   4   -0.50    2.20
   3 -12  -4    5.10    2.20
   3 -12  -4    5.20    2.60
  -3  12   4    1.90    2.60
   2 -12  -4   33.90    4.00
  -2  12   4   42.40    4.60
  -2  12   4   36.80    4.50
   1 -12  -4   29.70    3.70
  -1  12   4   23.20    3.90
  -1  12   4   30.30    4.20
   0 -12  -4   37.60    3.90
   0  12   4   40.20    4.40
   0  12   4   44.30    4.80
  -1 -12  -4   13.70    2.70
   1  12   4    9.30    3.10
  -2 -12  -4   16.40    2.50
  -2 -12  -4   17.00    2.70
   2  12   4   18.20    3.80
  -3 -12  -4   24.40    3.20
  -3 -12  -4   29.10    3.10
   3  12   4   29.40    4.20
  -4 -12  -4   17.60    2.90
  -4 -12  -4   13.40    2.50
   4  12   4   10.90    3.20
  -5 -12  -4    4.50    2.30
  -5 -12  -4    7.80    2.20
   5  12   4    5.10    3.00
  -6 -12  -4    6.10    2.50
  -6 -12  -4    6.50    2.20
   6  12   4    3.40    2.90
  -7 -12  -4    0.80    2.20
   7  12   4    7.70    3.10
  -8 -12  -4    1.80    2.40
   8  12   4   -1.80    2.60
  -9 -12  -4    7.40    2.90
   9  12   4   15.40    3.80
   4 -13  -4   14.70    3.50
  -4  13   4   14.90    3.70
   3 -13  -4    2.80    2.40
   3 -13  -4   -0.20    1.90
  -3  13   4    4.90    3.10
   2 -13  -4    7.10    2.80
   2 -13  -4    9.50    2.60
  -2  13   4   10.40    3.20
   1 -13  -4    6.20    2.50
  -1  13   4    1.10    2.70
   0 -13  -4    4.40    2.40
   0  13   4    9.90    3.50
  -1 -13  -4   24.60    3.50
   1  13   4   26.60    4.30
  -2 -13  -4    8.00    2.40
   2  13   4    2.70    2.90
  -3 -13  -4   18.30    2.90
  -3 -13  -4   18.60    2.70
   3  13   4   19.20    4.00
  -4 -13  -4   -0.40    1.70
  -4 -13  -4   -1.60    1.60
   4  13   4    4.90    3.00
  -5 -13  -4    2.80    2.10
  -5 -13  -4   -5.50    1.70
   5  13   4   -0.70    2.50
  -6 -13  -4    1.40    2.20
  -6 -13  -4   -0.90    1.80
   6  13   4    0.10    2.90
  -7 -13  -4    1.90    2.40
  -7 -13  -4    2.20    2.10
   7  13   4    5.20    3.20
  -8 -13  -4   -3.70    2.20
   8  13   4    6.20    3.30
   1 -14  -4   -0.60    2.00
  -1  14   4    3.30    3.10
   0 -14  -4   20.80    3.60
   0  14   4   19.00    4.20
  -1 -14  -4   -0.30    2.20
   1  14   4    7.10    3.60
  -2 -14  -4    0.40    2.20
   2  14   4    2.40    3.10
  -3 -14  -4    0.80    2.20
   3  14   4    2.30    3.10
  -4 -14  -4    4.30    2.40
  -4 -14  -4    8.60    2.70
   4  14   4    0.20    3.00
  -5 -14  -4    1.10    2.10
  -5 -14  -4   -2.10    2.10
   5  14   4   -0.90    3.00
  -6 -14  -4   -1.90    1.90
  -6 -14  -4   -1.50    2.20
   6  14   4    3.00    2.90
   4  10  -5   21.50    4.40
  -4 -10   5   22.40    3.70
   3  10  -5   -1.30    2.70
  -3 -10   5    1.40    2.20
   2  10  -5    0.40    2.80
  -2 -10   5    3.50    2.50
   1  10  -5    1.80    3.00
  -1 -10   5    3.60    2.50
   0  10  -5    6.80    3.20
   0 -10   5    4.60    2.50
   0 -10   5    3.90    2.70
  -1  10  -5    2.50    3.10
   1 -10   5    2.50    2.40
   1 -10   5   -0.10    2.10
   2 -10   5   -0.30    2.40
   2 -10   5   -0.50    2.10
   3 -10   5    4.80    2.60
   3 -10   5    2.80    2.30
   6   9  -5    3.70    3.20
  -6  -9   5    5.50    2.70
   5   9  -5    1.80    2.90
  -5  -9   5    3.70    2.40
  -5  -9   5    4.40    2.40
   4   9  -5    3.20    2.90
  -4  -9   5    1.80    2.10
  -4  -9   5    2.80    2.10
   3   9  -5    7.40    3.10
  -3  -9   5    9.90    2.30
  -3  -9   5    9.40    2.60
   2   9  -5   23.00    4.40
  -2  -9   5   24.20    3.60
   1   9  -5   -2.20    2.50
  -1  -9   5   -0.50    2.00
   0   9  -5   -0.20    2.50
   0  -9   5   -1.00    2.10
   0  -9   5   -0.20    2.10
  -1   9  -5   -1.80    2.60
   1  -9   5    4.70    2.50
   1  -9   5    2.50    2.30
   2  -9   5   14.90    3.10
   2  -9   5   13.70    3.10
   3  -9   5   -2.10    1.90
   3  -9   5   -3.00    1.70
   4  -9   5    4.90    2.50
   4  -9   5    7.30    2.80
   5  -9   5    6.60    2.80
   5  -9   5    1.60    2.30
   7   8  -5    6.80    3.10
  -7  -8   5    0.20    2.20
   6   8  -5    3.00    2.70
  -6  -8   5    8.00    2.70
   5   8  -5    5.60    2.80
  -5  -8   5    4.70    2.20
   4   8  -5    3.20    2.70
  -4  -8   5    6.50    2.30
  -4  -8   5    5.90    2.30
   3   8  -5   -0.60    2.30
  -3  -8   5    3.50    2.00
  -3  -8   5    3.10    1.90
   2   8  -5   18.70    3.70
  -2  -8   5    9.90    2.10
  -2  -8   5   11.60    2.70
   1   8  -5    2.70    2.50
  -1  -8   5    1.20    1.30
  -1  -8   5    0.00    1.80
   0   8  -5    8.00    3.10
   0  -8   5    6.40    2.60
   0  -8   5    5.70    2.20
  -1   8  -5    5.50    3.00
   1  -8   5    5.20    2.30
   1  -8   5    6.70    2.40
   2  -8   5    3.00    2.20
   2  -8   5    1.20    1.90
   3  -8   5    6.20    2.50
   3  -8   5    7.40    2.50
   4  -8   5    1.20    2.00
   4  -8   5    2.40    2.30
   5  -8   5   24.40    3.90
   5  -8   5   30.30    4.10
   6  -8   5    1.10    2.20
   6  -8   5    1.30    2.40
   7  -8   5    1.70    2.40
   7  -8   5   -0.10    2.30
  -8  -7   5    0.40    2.50
  -8  -7   5    3.50    2.30
   7   7  -5   14.20    3.20
  -7  -7   5   11.20    2.90
  -7  -7   5    9.40    2.40
   6   7  -5    0.10    2.30
  -6  -7   5    2.80    1.70
  -6  -7   5    0.60    2.00
   5   7  -5    4.30    2.70
  -5  -7   5    3.00    2.20
  -5  -7   5    3.30    1.80
   4   7  -5    4.10    2.50
  -4  -7   5    6.80    2.30
  -4  -7   5    0.30    1.60
  -4  -7   5    4.70    1.90
   3   7  -5    1.30    2.40
  -3  -7   5    4.70    1.80
  -3  -7   5    2.60    2.00
  -3  -7   5    1.40    1.60
   2   7  -5  175.98    7.80
  -2  -7   5  179.68    5.90
  -2  -7   5  173.68    6.90
  -2  -7   5  172.48    6.10
   1   7  -5    5.10    2.70
  -1  -7   5    4.00    1.90
  -1  -7   5    6.70    1.80
  -1  -7   5    3.50    1.40
   0   7  -5   13.70    3.10
   0  -7   5   17.00    1.90
   0  -7   5   10.80    2.40
  -1   7  -5    7.60    2.80
   1  -7   5   15.20    2.70
   1  -7   5   10.20    2.70
   2  -7   5    2.90    2.00
   2  -7   5    2.70    1.90
   3  -7   5   32.20    3.70
   3  -7   5   34.80    4.10
   4  -7   5   13.00    2.80
   4  -7   5    4.70    2.30
   5  -7   5   14.50    3.20
   5  -7   5   17.50    3.10
   6  -7   5    3.50    2.30
   6  -7   5    4.20    2.40
   7  -7   5   11.80    3.10
   7  -7   5    4.20    2.50
   8  -7   5    0.10    2.40
   8  -7   5    0.50    2.10
  -9  -6   5    6.40    2.60
  -9  -6   5    4.20    2.90
  -8  -6   5   19.20    3.30
  -8  -6   5   14.00    3.10
   7   6  -5   -2.30    2.10
  -7  -6   5   -1.50    2.00
  -7  -6   5    4.80    2.20
   6   6  -5   15.30    2.90
  -6  -6   5   10.20    2.60
  -6  -6   5   16.50    2.70
   5   6  -5   18.10    3.20
  -5  -6   5   13.00    2.50
  -5  -6   5   16.60    2.60
  -5  -6   5   13.80    2.10
   4   6  -5    1.30    2.10
  -4  -6   5    2.60    1.60
  -4  -6   5    4.00    1.70
  -4  -6   5    5.80    2.00
   3   6  -5    6.40    2.50
  -3  -6   5    3.70    1.70
  -3  -6   5    5.30    1.70
   2   6  -5   14.90    2.90
  -2  -6   5   15.20    2.60
  -2  -6   5   14.90    2.10
  -2  -6   5   17.20    2.30
   1   6  -5   34.90    3.90
  -1  -6   5   32.60    2.70
  -1  -6   5   32.80    3.20
   0   6  -5   17.40    3.20
   0  -6   5   14.90    1.90
   0  -6   5   15.90    2.50
  -1   6  -5   -1.10    2.00
   1  -6   5    4.30    2.00
   1  -6   5    0.40    1.50
   2  -6   5   16.10    2.80
   2  -6   5   22.70    3.00
   3  -6   5    5.90    2.20
   3  -6   5    2.90    1.80
   4  -6   5    6.90    2.20
   4  -6   5    4.70    2.20
   5  -6   5    1.60    2.00
   5  -6   5   -0.90    1.80
   6  -6   5   26.60    3.60
   6  -6   5   23.90    3.70
   7  -6   5    5.40    2.50
   7  -6   5    6.20    2.50
   8  -6   5   -0.40    2.10
   8  -6   5    6.00    2.60
   9  -6   5    0.50    2.50
   9  -6   5   -1.00    2.30
 -10  -5   5   -3.50    2.10
 -10  -5   5   -3.50    2.30
  -9  -5   5   -0.90    2.40
  -9  -5   5    0.50    2.20
  -8  -5   5    0.00    2.00
  -8  -5   5    1.60    2.30
   7   5  -5    2.60    2.10
  -7  -5   5    0.10    1.80
  -7  -5   5    3.40    2.40
   6   5  -5    1.40    1.90
  -6  -5   5    0.70    1.40
  -6  -5   5    2.80    2.00
  -6  -5   5    1.00    2.00
   5   5  -5   12.90    2.60
  -5  -5   5    8.60    2.30
  -5  -5   5    9.90    1.90
  -5  -5   5   14.20    2.40
   4   5  -5   -0.80    1.80
  -4  -5   5    1.30    1.50
  -4  -5   5    1.20    1.40
  -4  -5   5    1.10    1.60
   3   5  -5   47.20    4.10
  -3  -5   5   50.29    3.60
  -3  -5   5   52.49    3.30
  -3  -5   5   52.49    3.40
   2   5  -5   46.00    4.10
  -2  -5   5   43.20    3.20
  -2  -5   5   47.40    3.10
   1   5  -5    5.00    2.30
  -1  -5   5    8.90    1.90
  -1  -5   5    6.40    1.60
   0   5  -5   14.80    2.90
   0  -5   5   17.90    1.90
   0  -5   5   14.40    2.30
  -1   5  -5   11.20    2.60
   1  -5   5   13.80    2.20
   1  -5   5    8.30    2.20
   2  -5   5   43.60    3.50
   2  -5   5   47.70    4.00
   3  -5   5   49.20    3.70
   3  -5   5   52.79    4.10
   4  -5   5   24.20    3.10
   4  -5   5   25.20    3.30
   5  -5   5    5.20    2.20
   5  -5   5   10.00    2.40
   6  -5   5   31.50    3.80
   6  -5   5   25.70    3.60
   7  -5   5   10.90    3.00
   7  -5   5   15.30    2.80
   8  -5   5   10.60    2.80
   8  -5   5   20.00    3.40
   9  -5   5    1.40    2.50
   9  -5   5    1.50    2.30
   9  -5   5    2.40    2.80
  10  -5   5    4.90    2.80
  10  -5   5    0.20    2.30
  10  -5   5    2.10    2.80
 -10  -4   5   12.00    3.30
 -10  -4   5    7.40    3.10
  -9  -4   5    2.00    2.40
  -9  -4   5    3.20    2.60
  -8  -4   5    6.10    2.60
  -8  -4   5    2.40    2.30
   7   4  -5    5.00    1.90
  -7  -4   5    5.70    2.30
  -7  -4   5    4.40    2.20
  -7  -4   5    6.10    2.00
   6   4  -5   64.79    3.90
  -6  -4   5   64.09    4.50
  -6  -4   5   61.19    4.60
  -6  -4   5   53.99    3.30
  -6  -4   5   55.09    3.10
   5   4  -5   58.69    3.80
  -5  -4   5   58.89    4.00
  -5  -4   5   48.40    3.10
  -5  -4   5   57.59    4.20
   4   4  -5   36.40    3.40
  -4  -4   5   24.50    2.80
  -4  -4   5   28.40    2.70
  -4  -4   5   30.60    3.20
   3   4  -5   67.59    4.10
  -3  -4   5   70.99    3.80
  -3  -4   5   73.39    4.00
  -3  -4   5   66.79    3.60
   2   4  -5   32.00    3.30
  -2  -4   5   30.50    2.80
  -2  -4   5   29.10    2.70
   1   4  -5   30.80    3.20
  -1  -4   5   31.80    2.80
  -1  -4   5   29.00    2.40
   0   4  -5  117.09    5.30
   0  -4   5  117.09    4.50
   1  -4   5    0.60    1.10
   1  -4   5    0.40    1.50
   2  -4   5   95.39    4.50
   2  -4   5   91.89    4.10
   3  -4   5    1.50    1.60
   3  -4   5    2.30    1.50
   4  -4   5   74.49    4.00
   4  -4   5   73.09    4.30
   5  -4   5  114.39    5.60
   5  -4   5  108.29    5.00
   6  -4   5   60.39    4.50
   6  -4   5   61.39    4.30
   7  -4   5   29.40    3.60
   7  -4   5   32.00    4.00
   8  -4   5    2.20    2.00
   8  -4   5    3.20    2.40
   8  -4   5    3.00    2.10
   9  -4   5    2.80    2.30
   9  -4   5    0.70    2.20
   9  -4   5    1.90    2.40
  10  -4   5    3.40    2.40
  10  -4   5    7.90    3.00
  10  -4   5   -1.70    2.20
 -10  -3   5    5.30    2.70
 -10  -3   5    3.40    2.50
  -9  -3   5    4.80    2.50
  -9  -3   5   -2.10    1.90
  -8  -3   5    8.80    2.70
  -8  -3   5    8.80    2.70
   7   3  -5   29.20    2.70
  -7  -3   5   28.60    3.60
  -7  -3   5   27.50    2.70
  -7  -3   5   24.00    3.40
   6   3  -5   77.49    3.70
  -6  -3   5   77.79    3.90
  -6  -3   5   76.09    4.80
  -6  -3   5   72.09    2.90
  -6  -3   5   73.29    4.80
   5   3  -5   48.20    3.20
  -5  -3   5   42.70    2.60
  -5  -3   5   44.70    3.80
  -5  -3   5   43.10    3.80
  -5  -3   5   41.50    2.90
   4   3  -5  191.08    6.00
  -4  -3   5  192.18    6.50
  -4  -3   5  194.38    6.60
  -4  -3   5  181.28    5.80
   3   3  -5   23.90    2.70
  -3  -3   5   22.80    2.50
  -3  -3   5   26.40    2.50
  -3  -3   5   27.40    2.80
   2   3  -5   14.30    2.20
  -2  -3   5   13.80    1.90
  -2  -3   5   13.30    2.00
   1   3  -5    5.10    1.80
   0  -3   5   38.90    2.50
   0  -3   5   43.80    2.90
   1  -3   5  112.99    4.60
   1  -3   5  119.69    4.10
   2  -3   5   28.00    2.40
   2  -3   5   25.50    2.70
   3  -3   5   87.69    4.30
   3  -3   5   82.19    3.70
   4  -3   5   10.60    1.90
   4  -3   5    9.50    2.00
   5  -3   5   13.40    2.20
   5  -3   5   15.20    2.70
   6  -3   5   17.10    2.60
   6  -3   5   19.30    3.00
   7  -3   5    2.60    2.10
   7  -3   5    0.30    1.80
   7  -3   5    3.50    1.90
   8  -3   5    3.60    2.20
   8  -3   5    6.40    2.60
   8  -3   5    5.40    2.30
   9  -3   5    4.00    2.40
   9  -3   5    3.40    2.30
   9  -3   5   -0.10    2.10
  10  -3   5    1.10    2.40
  10  -3   5    7.70    2.70
  10  -3   5    2.40    2.40
  11  -3   5    2.50    2.80
  11  -3   5    5.20    2.90
  11  -3   5    5.80    2.50
 -11  -2   5   31.40    4.70
 -11  -2   5   22.00    4.10
 -10  -2   5   -0.10    2.20
 -10  -2   5    3.80    2.60
  -9  -2   5    6.70    2.70
  -9  -2   5    2.70    2.40
  -8  -2   5    0.80    1.60
  -8  -2   5    1.60    2.10
  -8  -2   5    3.10    2.10
  -7  -2   5    9.50    2.00
  -7  -2   5   16.10    3.00
  -7  -2   5   11.20    2.50
  -6  -2   5   17.90    2.70
  -6  -2   5   19.20    2.40
  -6  -2   5   25.20    3.20
   5   2  -5   74.09    3.20
  -5  -2   5   71.19    2.80
  -5  -2   5   76.29    4.40
  -5  -2   5   71.49    3.60
  -5  -2   5   78.29    4.30
   4   2  -5    6.90    1.50
  -4  -2   5    6.00    1.90
  -4  -2   5    6.30    1.30
  -4  -2   5    4.30    1.70
  -4  -2   5    4.10    1.40
  -4  -2   5    2.50    1.20
   3   2  -5   25.10    2.30
  -3  -2   5   16.10    2.00
  -3  -2   5   22.70    2.50
  -3  -2   5   21.70    2.30
   2   2  -5  168.98    5.40
  -2  -2   5  180.68    5.70
  -2  -2   5  178.88    5.50
   0  -2   5   48.10    2.90
   0  -2   5   46.00    2.40
   1  -2   5   48.50    2.90
   1  -2   5   45.30    2.40
   2  -2   5    8.60    1.40
   2  -2   5   11.30    1.80
   3  -2   5   65.89    2.50
   3  -2   5   69.59    3.60
   3  -2   5   65.29    3.10
   4  -2   5   19.70    2.10
   4  -2   5   19.20    2.50
   5  -2   5   11.90    2.00
   5  -2   5    9.80    2.30
   6  -2   5   32.90    3.10
   6  -2   5   30.90    3.40
   6  -2   5   31.90    3.70
   7  -2   5   16.00    2.90
   7  -2   5   13.90    2.50
   7  -2   5   19.90    3.30
   8  -2   5    2.70    2.20
   8  -2   5    9.40    2.30
   8  -2   5    4.80    2.30
   9  -2   5    6.40    2.30
   9  -2   5    9.20    2.80
   9  -2   5    2.10    2.40
  10  -2   5    1.70    2.40
  10  -2   5    1.30    2.00
  10  -2   5    2.70    2.40
  11  -2   5    1.40    2.40
  11  -2   5    2.40    2.30
  11  -2   5    0.10    2.30
  12  -2   5    3.00    2.90
  12  -2   5   11.20    3.10
 -11  -1   5    2.00    2.80
 -11  -1   5    9.30    3.20
 -10  -1   5   -0.30    2.30
 -10  -1   5    3.60    2.60
  -9  -1   5   -1.10    2.10
  -9  -1   5   -0.40    2.10
  -9  -1   5   -3.00    1.60
  -8  -1   5    0.90    2.20
  -8  -1   5    0.40    1.80
  -8  -1   5    3.00    2.30
  -7  -1   5   39.70    4.10
  -7  -1   5   29.00    3.40
  -7  -1   5   39.20    3.30
  -6  -1   5   10.40    2.10
  -6  -1   5   13.00    2.50
  -6  -1   5    7.90    2.10
  -5  -1   5   16.90    2.30
  -5  -1   5   15.60    2.40
  -5  -1   5   17.50    2.50
  -5  -1   5   14.30    1.60
  -4  -1   5   19.50    1.70
  -4  -1   5   18.40    1.70
  -4  -1   5   20.70    2.60
  -4  -1   5   18.90    2.20
  -3  -1   5   47.00    2.50
  -3  -1   5   45.20    2.80
  -3  -1   5   42.60    2.30
  -3  -1   5   46.00    3.10
  -2  -1   5   86.09    3.50
  -2  -1   5   91.19    3.80
  -2  -1   5   85.39    3.30
  -2  -1   5   88.59    3.90
  -1  -1   5  183.38    5.50
  -1  -1   5  194.38    5.70
  -1  -1   5  193.18    5.30
   0  -1   5   12.40    1.60
   0  -1   5   11.70    1.90
   1  -1   5  555.94   10.70
   1  -1   5  559.34   11.50
   1  -1   5  538.75   12.20
   2  -1   5   53.39    2.40
   2  -1   5   53.89    3.00
   2  -1   5   56.29    3.60
  -3   1  -5  453.55    9.40
   3  -1   5  461.65   10.50
   3  -1   5  446.06    9.20
   3  -1   5  467.15    9.60
   3  -1   5  481.85   11.30
   4  -1   5  242.68    6.20
   4  -1   5  229.68    5.50
   4  -1   5  243.78    7.10
   4  -1   5  249.18    7.60
   5  -1   5   40.90    3.40
   5  -1   5   41.10    3.20
   5  -1   5   37.80    2.70
   5  -1   5   38.00    2.00
  -6   1  -5    6.10    1.20
   6  -1   5    6.90    1.10
   6  -1   5    7.80    1.80
   6  -1   5    5.10    1.80
   6  -1   5    6.80    2.20
  -7   1  -5   16.40    1.80
   7  -1   5   13.30    2.60
   7  -1   5    8.60    2.00
   7  -1   5   15.20    2.80
  -8   1  -5   19.00    2.10
   8  -1   5   18.60    3.10
   8  -1   5   19.30    2.80
   8  -1   5   14.40    2.80
  -9   1  -5   94.49    4.10
   9  -1   5   88.49    5.60
   9  -1   5   92.79    5.20
   9  -1   5   98.49    5.50
 -10   1  -5    6.90    2.00
  10  -1   5    9.00    2.50
  10  -1   5   11.40    2.80
  10  -1   5    7.70    2.70
  11  -1   5   13.50    3.20
  11  -1   5   13.20    3.30
  11  -1   5   14.00    3.00
  12  -1   5    3.50    2.40
  12  -1   5    7.00    3.00
 -11   0   5   -0.10    2.70
 -11   0   5    1.90    2.40
 -10   0   5    3.60    2.30
 -10   0   5    3.70    2.60
 -10   0   5    8.60    2.60
  -9   0   5   24.00    3.60
  -9   0   5   25.50    3.50
  -9   0   5   36.10    4.50
  -8   0   5   38.70    3.80
  -8   0   5   40.40    4.30
  -8   0   5   39.80    4.10
  -7   0   5   69.69    4.30
  -7   0   5   71.79    5.00
  -7   0   5   68.49    4.70
  -6   0   5   14.50    1.60
  -6   0   5   17.40    2.50
  -6   0   5   12.40    2.50
  -6   0   5   10.30    2.40
  -5   0   5   12.60    1.30
  -5   0   5   10.50    2.10
  -5   0   5   15.40    2.30
  -4   0   5   39.30    3.10
  -4   0   5   42.30    2.90
  -4   0   5   42.80    2.00
  -4   0   5   38.00    1.80
  -3   0   5    3.00    1.40
  -3   0   5    4.30    1.20
  -3   0   5    3.50    0.90
  -3   0   5    2.40    1.40
  -2   0   5    8.40    1.70
  -2   0   5   10.10    1.40
  -2   0   5   10.20    1.80
  -2   0   5   10.50    1.60
  -1   0   5   42.30    2.60
  -1   0   5   41.10    2.30
  -1   0   5   43.40    2.10
  -1   0   5   42.70    2.90
   0   0   5   26.80    2.10
   0   0   5   26.00    1.90
   0   0   5   28.30    2.50
   1   0   5  237.38    6.60
   1   0   5  232.78    5.80
   1   0   5  239.68    5.10
  -2   0  -5    2.40    1.10
  -2   0  -5    2.80    0.70
   2   0   5    4.00    1.00
   2   0   5    5.40    1.70
   2   0   5    2.10    1.30
  -3   0  -5  401.06    8.10
   3   0   5  415.76    8.30
   3   0   5  389.76    8.40
   3   0   5  401.46    9.30
   3   0   5  410.96    9.90
  -4   0  -5    4.00    1.00
   4   0   5    3.40    1.10
   4   0   5    1.50    1.50
   4   0   5   -0.70    1.20
   4   0   5    0.00    0.80
  -5   0  -5    5.20    1.20
   5   0   5    6.40    1.40
   5   0   5    3.20    1.60
   5   0   5    6.20    1.90
   5   0   5    2.20    0.90
  -6   0  -5   19.00    1.90
   6   0   5   16.00    2.00
   6   0   5   18.70    2.50
   6   0   5   20.40    2.80
  -7   0  -5   38.90    2.70
   7   0   5   41.20    3.10
   7   0   5   44.10    3.60
   7   0   5   41.00    3.60
  -8   0  -5    3.40    1.50
   8   0   5    1.60    2.00
   8   0   5   -0.60    1.70
   8   0   5   -0.20    1.60
  -9   0  -5  281.77    7.80
   9   0   5  293.37    9.60
   9   0   5  288.17    8.70
   9   0   5  290.57    9.00
 -10   0  -5    8.60    2.10
 -10   0  -5   13.20    2.80
  10   0   5   11.20    2.70
  10   0   5   16.20    2.80
  10   0   5    7.80    2.80
 -11   0  -5    9.30    2.20
 -11   0  -5   13.80    3.20
  11   0   5    7.50    2.70
  11   0   5   12.40    3.00
 -12   0  -5    1.20    2.30
  12   0   5    3.40    2.60
 -11   1   5   -0.70    2.30
 -11   1   5    2.30    2.90
 -10   1   5    6.00    2.50
 -10   1   5   15.40    3.40
 -10   1   5    6.40    2.60
  -9   1   5   10.20    2.90
  -9   1   5    5.70    2.60
  -9   1   5    5.80    2.50
  -8   1   5   61.49    4.50
  -8   1   5   64.39    4.70
  -8   1   5   71.89    5.30
  -7   1   5  174.88    6.70
  -7   1   5  167.68    7.10
  -7   1   5  169.18    6.80
  -6   1   5   28.30    3.30
  -6   1   5   29.60    3.20
  -6   1   5   29.90    3.20
  -5   1   5   93.29    4.50
  -4   1   5   18.30    2.40
  -4   1   5   16.60    2.30
  -4   1   5   20.10    1.50
   3  -1  -5    5.10    1.10
  -3   1   5    5.30    1.10
  -3   1   5    5.00    1.50
  -3   1   5    3.20    1.30
   2  -1  -5   57.69    2.60
  -2   1   5   56.09    2.40
  -2   1   5   57.59    2.20
  -2   1   5   54.39    2.60
  -2   1   5   64.29    3.30
  -2   1   5   55.59    3.10
   1  -1  -5  104.79    3.60
  -1   1   5  102.09    3.60
  -1   1   5   99.69    2.70
  -1   1   5  100.79    4.00
   0  -1  -5   69.19    3.10
   0   1   5   68.29    3.20
   0   1   5   70.99    3.20
   0   1   5   68.19    2.40
  -1  -1  -5   14.10    1.80
  -1  -1  -5   12.00    1.30
   1   1   5   12.20    1.80
   1   1   5   12.50    0.90
   1   1   5   11.40    1.40
  -2  -1  -5  141.19    3.10
  -2  -1  -5  146.59    4.20
   2   1   5  132.39    4.10
   2   1   5  137.29    4.30
   2   1   5  146.59    5.00
   2   1   5  145.99    3.20
  -3  -1  -5  110.99    2.90
   3   1   5  111.59    3.60
   3   1   5  115.69    3.10
   3   1   5  112.89    4.50
   3   1   5  107.19    4.00
  -4  -1  -5   46.40    2.00
  -4  -1  -5   41.60    2.50
   4   1   5   44.10    3.10
   4   1   5   44.70    2.30
   4   1   5   48.50    2.30
   4   1   5   45.10    2.90
  -5  -1  -5   12.00    1.60
  -5  -1  -5   15.00    1.50
   5   1   5   15.30    2.40
   5   1   5   15.00    1.70
   5   1   5   10.30    1.90
  -6  -1  -5   37.50    2.60
   6   1   5   34.80    3.10
   6   1   5   42.50    3.30
   6   1   5   36.70    2.60
  -7  -1  -5    9.00    1.70
   7   1   5    3.60    1.60
   7   1   5    4.00    1.80
   7   1   5    3.50    1.80
  -8  -1  -5  119.29    4.80
   8   1   5  132.59    5.20
   8   1   5  124.49    5.50
   8   1   5  136.99    6.00
  -9  -1  -5   27.20    3.50
  -9  -1  -5   21.70    2.60
   9   1   5   21.80    3.10
   9   1   5   20.60    3.30
   9   1   5   22.90    2.90
 -10  -1  -5    2.90    1.80
 -10  -1  -5    6.50    2.50
  10   1   5    7.20    2.50
  10   1   5    2.00    2.00
 -11  -1  -5   17.50    3.40
 -11  -1  -5   22.00    2.90
  11   1   5   24.70    3.30
  11   1   5   20.30    3.50
 -12  -1  -5   13.70    2.80
 -12  -1  -5   21.80    4.00
  12   1   5    7.90    2.90
 -13  -1  -5   -0.40    2.20
  13   1   5    2.30    2.60
 -11   2   5   -0.10    2.50
 -11   2   5   -0.40    2.30
 -11   2   5    2.70    2.50
 -10   2   5    6.80    2.50
 -10   2   5    6.50    2.70
 -10   2   5    1.80    2.60
  -9   2   5    3.80    2.50
  -9   2   5    1.60    2.20
  -9   2   5   -2.10    1.70
  -8   2   5   11.40    2.90
  -8   2   5   14.80    2.80
  -8   2   5   11.60    2.90
  -7   2   5   18.70    3.10
  -7   2   5   18.00    3.10
  -7   2   5   19.00    2.90
  -6   2   5    4.30    2.00
  -6   2   5    2.20    1.70
   5  -2  -5   49.00    2.00
  -5   2   5   50.09    3.70
  -5   2   5   48.90    3.50
   4  -2  -5    9.20    1.20
  -4   2   5    9.50    2.00
  -4   2   5    9.10    1.90
  -4   2   5    9.80    1.30
   3  -2  -5   67.39    2.60
  -3   2   5   68.49    2.70
  -3   2   5   66.59    3.60
  -3   2   5   67.59    3.60
  -3   2   5   68.29    3.30
   2  -2  -5    7.40    1.30
  -2   2   5    6.90    1.60
  -2   2   5    6.60    1.30
  -2   2   5    6.80    1.40
  -2   2   5    6.30    1.50
   1  -2  -5  128.89    4.00
  -1   2   5  131.09    4.60
  -1   2   5  125.99    4.10
  -1   2   5  132.69    3.30
   0  -2  -5  181.48    5.10
   0  -2  -5  186.08    4.00
   0   2   5  186.98    4.10
   0   2   5  183.08    5.40
   0   2   5  194.58    5.40
   0   2   5  185.18    3.70
  -1  -2  -5   28.70    2.10
  -1  -2  -5   25.80    1.60
   1   2   5   20.20    2.10
   1   2   5   25.80    2.30
   1   2   5   28.30    1.80
  -2  -2  -5   25.50    1.80
  -2  -2  -5   23.30    2.20
   2   2   5   21.30    1.90
   2   2   5   23.30    2.40
   2   2   5   22.90    1.90
  -3  -2  -5  266.47    6.30
  -3  -2  -5  245.48    5.00
   3   2   5  246.88    6.40
   3   2   5  254.07    5.10
   3   2   5  253.27    7.00
   3   2   5  256.57    6.20
  -4  -2  -5  476.35    9.20
  -4  -2  -5  467.45   10.10
   4   2   5  473.95   10.50
   4   2   5  484.05    9.20
   4   2   5  486.35   11.00
  -5  -2  -5   63.19    3.10
  -5  -2  -5   65.79    2.60
   5   2   5   67.09    3.60
   5   2   5   68.89    3.70
   5   2   5   67.69    2.80
  -6  -2  -5   28.40    2.40
   6   2   5   32.50    3.00
   6   2   5   22.90    2.60
  -7  -2  -5   41.20    3.10
   7   2   5   35.00    3.30
   7   2   5   48.80    3.60
  -8  -2  -5   11.90    2.50
  -8  -2  -5    8.20    1.90
   8   2   5    4.60    2.10
   8   2   5    7.00    2.20
  -9  -2  -5   10.50    2.60
  -9  -2  -5   14.30    2.30
   9   2   5   16.40    2.90
   9   2   5   11.40    2.50
 -10  -2  -5    6.20    2.10
 -10  -2  -5    6.50    2.40
  10   2   5    5.40    2.20
  10   2   5    1.60    2.20
 -11  -2  -5   -3.20    1.60
 -11  -2  -5    1.10    2.30
  11   2   5   -0.10    1.80
  11   2   5    3.10    2.20
 -12  -2  -5    5.50    2.80
 -12  -2  -5    9.80    2.70
  12   2   5   15.80    3.20
 -13  -2  -5    3.30    2.40
 -13  -2  -5    6.30    2.90
  13   2   5    0.30    2.40
 -11   3   5   10.70    3.70
 -11   3   5    7.80    2.70
 -11   3   5   14.50    3.60
 -10   3   5    3.90    2.60
 -10   3   5    4.70    2.70
 -10   3   5    2.90    2.20
  -9   3   5   -1.80    1.70
  -9   3   5    3.50    2.50
  -9   3   5   11.10    3.00
  -8   3   5    2.00    2.10
  -8   3   5    6.00    2.60
  -8   3   5    1.10    1.80
  -7   3   5   41.10    4.10
  -7   3   5   38.50    3.60
  -7   3   5   34.50    4.00
   6  -3  -5   13.00    1.70
  -6   3   5   13.80    2.60
  -6   3   5   18.50    3.00
   5  -3  -5    1.60    1.00
  -5   3   5    3.70    1.80
  -5   3   5    5.40    1.80
   4  -3  -5   19.80    1.80
  -4   3   5   24.50    2.00
  -4   3   5   17.90    2.60
  -4   3   5   20.10    2.50
   3  -3  -5   14.30    1.60
   3  -3  -5   12.40    1.60
  -3   3   5   16.50    1.80
  -3   3   5   12.60    2.10
  -3   3   5   13.80    2.10
   2  -3  -5  588.54   11.90
   2  -3  -5  597.24   11.40
  -2   3   5  582.94   11.40
  -2   3   5  576.24   12.50
  -2   3   5  588.34   12.90
  -2   3   5  607.84   12.00
   1  -3  -5    2.40    1.10
   1  -3  -5    1.90    0.80
  -1   3   5    2.90    1.00
  -1   3   5    2.80    1.40
  -1   3   5    2.60    1.30
   0  -3  -5  554.64   11.60
   0  -3  -5  558.24   10.00
   0   3   5  546.05    9.80
   0   3   5  569.04   11.90
   0   3   5  565.34   10.00
   0   3   5  566.64   11.70
  -1  -3  -5   35.30    1.80
  -1  -3  -5   29.90    2.10
   1   3   5   38.90    2.50
   1   3   5   35.70    2.30
   1   3   5   34.30    1.80
   1   3   5   31.80    2.70
  -2  -3  -5   97.59    4.20
  -2  -3  -5   99.69    3.20
   2   3   5   95.79    3.90
   2   3   5  100.19    3.30
   2   3   5   98.79    3.70
   2   3   5   92.69    3.90
  -3  -3  -5   36.90    2.20
  -3  -3  -5   35.80    1.40
  -3  -3  -5   40.10    2.60
   3   3   5   34.60    2.80
   3   3   5   38.10    2.60
  -4  -3  -5   43.70    2.70
  -4  -3  -5   39.80    1.80
   4   3   5   35.00    2.70
   4   3   5   41.80    3.00
  -5  -3  -5   10.30    1.80
  -5  -3  -5   10.60    1.30
   5   3   5    9.20    1.90
   5   3   5    7.90    1.70
  -6  -3  -5   20.10    2.20
   6   3   5   18.60    2.40
   6   3   5   14.80    2.30
  -7  -3  -5    9.00    1.90
   7   3   5   13.30    2.30
   7   3   5   10.50    2.10
  -8  -3  -5    8.00    2.00
  -8  -3  -5    4.50    1.90
   8   3   5    8.60    2.10
   8   3   5    7.70    2.20
  -9  -3  -5    4.90    2.10
  -9  -3  -5    3.70    1.90
   9   3   5    3.10    2.20
   9   3   5    3.90    1.90
 -10  -3  -5   48.40    4.20
 -10  -3  -5   48.20    4.60
  10   3   5   51.69    4.00
  10   3   5   46.30    4.50
 -11  -3  -5    5.60    2.20
 -11  -3  -5    8.10    2.80
  11   3   5    8.80    2.70
  11   3   5    5.00    2.30
 -12  -3  -5   16.50    3.00
 -12  -3  -5   13.70    3.20
  12   3   5   17.70    3.30
 -13  -3  -5    0.40    2.50
 -13  -3  -5    2.30    2.50
  13   3   5    7.40    2.80
 -10   4   5   14.90    3.50
 -10   4   5    8.30    2.90
 -10   4   5    7.30    2.60
  -9   4   5   13.20    3.10
  -9   4   5    7.40    2.30
  -9   4   5   15.30    3.50
  -8   4   5    9.50    2.80
  -8   4   5   11.10    3.00
  -8   4   5    8.80    2.30
  -7   4   5    6.90    2.40
  -7   4   5   11.50    2.40
  -7   4   5   15.50    3.20
   6  -4  -5   35.60    3.50
  -6   4   5   38.00    3.80
  -6   4   5   40.30    4.10
   5  -4  -5    2.60    1.60
   5  -4  -5    2.20    1.10
  -5   4   5    2.70    1.80
  -5   4   5    1.20    1.60
   4  -4  -5  164.28    4.90
   4  -4  -5  173.58    5.40
  -4   4   5  175.38    6.10
  -4   4   5  173.58    6.30
   3  -4  -5  474.05   10.30
   3  -4  -5  474.55   10.30
  -3   4   5  491.35   11.20
  -3   4   5  478.95   10.40
  -3   4   5  490.65   11.80
   2  -4  -5    7.40    1.40
   2  -4  -5    6.10    1.20
  -2   4   5    9.90    1.70
  -2   4   5    5.40    1.50
  -2   4   5    8.70    1.20
  -2   4   5    7.50    1.30
  -2   4   5    7.70    1.90
   1  -4  -5  839.52   15.20
   1  -4  -5  833.82   16.30
  -1   4   5  847.02   16.40
  -1   4   5  857.11   16.30
  -1   4   5  793.32   16.80
  -1   4   5  841.02   15.10
   0  -4  -5  281.77    7.50
   0  -4  -5  292.67    5.80
   0  -4  -5  300.27    5.80
   0   4   5  299.77    7.50
   0   4   5  280.47    7.30
   0   4   5  290.97    5.80
  -1  -4  -5  449.46    8.20
  -1  -4  -5  459.75    8.90
  -1  -4  -5  460.05   10.00
   1   4   5  458.25   10.10
   1   4   5  451.25   10.30
   1   4   5  460.05    8.90
  -2  -4  -5   30.20    1.20
  -2  -4  -5   32.40    2.00
   2   4   5   26.10    2.60
   2   4   5   35.10    2.20
   2   4   5   31.10    2.30
  -3  -4  -5   34.70    2.20
  -3  -4  -5   37.50    2.60
   3   4   5   37.60    2.40
   3   4   5   36.70    2.40
   3   4   5   29.90    2.70
  -4  -4  -5    8.00    1.60
  -4  -4  -5   10.10    1.10
   4   4   5    8.50    1.70
   4   4   5    8.20    1.80
   4   4   5   11.00    1.70
  -5  -4  -5   40.40    2.00
  -5  -4  -5   33.20    2.70
   5   4   5   39.30    3.00
   5   4   5   39.30    2.90
  -6  -4  -5   63.89    3.60
   6   4   5   67.59    3.70
   6   4   5   68.09    3.80
  -7  -4  -5  115.49    4.90
   7   4   5  125.99    5.10
   7   4   5  124.89    5.30
  -8  -4  -5    5.10    2.00
  -8  -4  -5    5.30    1.80
   8   4   5    4.90    1.90
   8   4   5    7.60    2.20
  -9  -4  -5   10.40    2.50
  -9  -4  -5   12.30    2.40
   9   4   5   10.70    2.40
   9   4   5    8.40    2.40
 -10  -4  -5    3.60    2.10
 -10  -4  -5    3.90    2.20
  10   4   5    1.50    1.80
  10   4   5    2.50    2.00
 -11  -4  -5   -0.50    2.00
 -11  -4  -5    0.50    2.10
  11   4   5    1.40    2.10
  11   4   5    1.70    1.90
 -12  -4  -5   -3.00    2.00
 -12  -4  -5    1.30    2.40
  12   4   5   -0.30    2.10
 -13  -4  -5   18.60    4.00
 -13  -4  -5   13.70    3.30
  13   4   5   23.00    3.70
 -10   5   5   15.50    4.00
 -10   5   5   11.10    3.10
 -10   5   5    9.40    2.50
  -9   5   5    2.70    1.90
  -9   5   5    0.90    2.60
  -9   5   5    3.80    2.50
   8  -5  -5    3.80    2.40
  -8   5   5    7.40    3.00
  -8   5   5    2.50    1.80
  -8   5   5    9.60    2.90
   7  -5  -5    4.30    2.10
  -7   5   5   -0.80    1.80
  -7   5   5    0.20    1.70
  -7   5   5   -3.00    2.20
   6  -5  -5    3.50    1.80
  -6   5   5    3.20    2.30
  -6   5   5    4.30    2.00
   5  -5  -5   85.89    4.40
  -5   5   5   72.49    4.50
  -5   5   5   78.29    4.90
   4  -5  -5  129.69    4.90
  -4   5   5  134.59    5.30
  -4   5   5  137.99    5.90
   3  -5  -5 1037.30   19.90
  -3   5   5 1047.80   21.50
  -3   5   5 1026.60   20.50
  -3   5   5 1074.79   20.30
   2  -5  -5   68.69    3.00
  -2   5   5   60.49    3.60
  -2   5   5   69.49    3.50
  -2   5   5   68.39    3.40
  -2   5   5   69.49    2.70
   1  -5  -5   27.00    1.30
   1  -5  -5   25.90    1.90
  -1   5   5   27.20    1.90
  -1   5   5   27.30    2.20
  -1   5   5   31.10    2.90
  -1   5   5   31.70    2.40
  -1   5   5   24.70    2.60
   0  -5  -5    2.50    1.00
   0  -5  -5    3.50    0.80
   0   5   5    0.80    1.30
   0   5   5    1.80    0.80
   0   5   5    1.10    1.50
  -1  -5  -5    8.80    1.00
  -1  -5  -5    7.80    1.20
   1   5   5    6.10    1.50
   1   5   5    7.90    1.80
  -2  -5  -5   12.30    1.10
  -2  -5  -5   14.60    1.70
  -2  -5  -5   12.20    1.70
  -2  -5  -5   13.20    1.50
   2   5   5    9.20    1.90
   2   5   5   10.90    1.70
  -3  -5  -5    5.40    1.40
   3   5   5    6.70    1.40
   3   5   5    7.30    1.50
   3   5   5    4.30    1.60
  -4  -5  -5  231.88    6.60
   4   5   5  228.88    6.90
   4   5   5  236.98    5.90
   4   5   5  238.98    6.50
  -5  -5  -5   11.80    1.90
   5   5   5   11.00    1.90
   5   5   5   11.60    1.60
   5   5   5   10.20    2.00
  -6  -5  -5   31.10    2.90
   6   5   5   35.00    2.20
   6   5   5   30.10    3.00
   6   5   5   28.10    2.80
  -7  -5  -5   65.89    4.00
   7   5   5   66.39    4.10
   7   5   5   68.69    4.00
  -8  -5  -5   73.99    4.40
   8   5   5   74.89    4.20
   8   5   5   63.39    4.30
  -9  -5  -5    3.40    2.00
  -9  -5  -5    3.00    1.90
   9   5   5    4.00    1.90
   9   5   5    6.60    2.20
 -10  -5  -5    6.90    2.40
 -10  -5  -5    3.80    2.30
  10   5   5    5.90    2.10
  10   5   5    5.90    2.40
 -11  -5  -5   22.90    3.40
 -11  -5  -5   18.70    3.40
  11   5   5   20.10    3.00
  11   5   5   15.40    3.10
 -12  -5  -5   15.50    3.50
 -12  -5  -5    9.00    2.70
  12   5   5   10.60    3.10
 -13  -5  -5    1.80    2.60
 -13  -5  -5   -2.20    2.30
  13   5   5   -1.60    2.10
 -10   6   5    3.50    2.80
 -10   6   5   10.60    3.70
   9  -6  -5    0.60    2.20
  -9   6   5    5.30    3.10
  -9   6   5    4.00    2.50
  -9   6   5    6.70    2.00
   8  -6  -5    5.80    2.20
  -8   6   5    5.10    2.50
  -8   6   5    7.20    2.00
  -8   6   5    4.60    2.90
   7  -6  -5    9.20    2.60
  -7   6   5    6.50    2.50
  -7   6   5    9.00    2.90
   6  -6  -5   13.10    1.50
   6  -6  -5    6.90    2.30
  -6   6   5    9.00    2.50
  -6   6   5    5.00    2.90
   5  -6  -5   29.60    3.10
   5  -6  -5   24.00    1.80
  -5   6   5   39.40    3.70
  -5   6   5   30.70    3.90
   4  -6  -5  210.38    4.90
   4  -6  -5  201.58    6.50
  -4   6   5  206.68    7.60
  -4   6   5  202.58    6.80
   3  -6  -5   58.59    2.30
   3  -6  -5   59.69    3.40
  -3   6   5   59.79    3.50
  -3   6   5   57.39    4.00
  -3   6   5   57.29    2.70
   2  -6  -5   30.50    2.50
  -2   6   5   36.40    2.70
  -2   6   5   29.10    2.30
  -2   6   5   27.40    3.00
  -2   6   5   33.50    3.10
   1  -6  -5   20.90    1.90
  -1   6   5   16.60    1.90
  -1   6   5   14.10    2.20
  -1   6   5   20.80    2.00
  -1   6   5   19.50    2.50
  -1   6   5   19.90    2.00
   0  -6  -5    9.50    1.40
   0  -6  -5    9.80    1.20
   0   6   5   11.50    2.00
   0   6   5    9.00    1.90
   0   6   5   13.20    1.60
   0   6   5   10.00    1.70
   0   6   5   10.00    1.30
  -1  -6  -5    0.90    0.80
  -1  -6  -5    1.40    0.80
   1   6   5    0.40    1.40
   1   6   5   -0.10    1.20
  -2  -6  -5  179.78    5.50
  -2  -6  -5  176.08    4.40
   2   6   5  177.38    5.40
   2   6   5  179.98    6.10
  -3  -6  -5  208.98    5.50
  -3  -6  -5  222.78    6.20
   3   6   5  208.58    6.70
   3   6   5  207.78    5.70
  -4  -6  -5    7.40    1.70
   4   6   5    6.50    1.20
   4   6   5    8.60    1.40
   4   6   5    7.20    1.90
  -5  -6  -5   35.70    3.00
   5   6   5   32.20    3.10
   5   6   5   38.50    2.20
  -6  -6  -5    1.40    1.60
   6   6   5    4.60    1.90
   6   6   5    1.40    1.60
   6   6   5    3.30    1.10
  -7  -6  -5  185.98    6.70
   7   6   5  198.78    6.80
   7   6   5  190.08    5.00
   7   6   5  189.68    6.70
  -8  -6  -5    4.30    2.00
   8   6   5    6.00    2.10
   8   6   5    4.30    2.10
   8   6   5    5.90    1.30
  -9  -6  -5   68.99    4.50
  -9  -6  -5   72.39    4.90
   9   6   5   69.79    2.90
   9   6   5   68.19    4.70
   9   6   5   71.79    4.40
 -10  -6  -5    5.20    2.30
 -10  -6  -5    3.00    2.00
  10   6   5    4.50    2.00
  10   6   5    1.50    2.10
 -11  -6  -5    3.20    2.50
 -11  -6  -5    1.60    2.10
  11   6   5    1.90    2.40
 -12  -6  -5    4.70    2.60
 -12  -6  -5    4.50    2.60
  12   6   5    8.00    2.70
 -13  -6  -5   -4.80    2.00
 -13  -6  -5    4.60    2.80
   9  -7  -5    8.40    2.60
  -9   7   5   10.50    3.10
  -9   7   5    5.50    3.70
   8  -7  -5    0.70    2.10
  -8   7   5    2.00    2.90
  -8   7   5    6.20    2.00
  -8   7   5    0.60    2.10
   7  -7  -5    6.20    2.40
  -7   7   5    4.90    1.80
  -7   7   5    9.80    3.30
  -7   7   5    6.10    2.20
   6  -7  -5    3.00    2.00
  -6   7   5   -0.30    1.80
  -6   7   5    2.10    2.50
   5  -7  -5    7.00    1.40
   5  -7  -5    1.40    1.90
  -5   7   5    9.50    2.30
  -5   7   5    5.40    2.80
   4  -7  -5    9.40    2.30
   4  -7  -5    9.90    1.50
  -4   7   5    6.90    2.00
  -4   7   5    8.00    2.50
  -4   7   5    6.60    1.60
   3  -7  -5   23.20    2.60
   3  -7  -5   24.20    1.90
  -3   7   5   23.10    2.50
  -3   7   5   20.30    3.10
  -3   7   5   22.40    2.40
   2  -7  -5   95.09    4.10
  -2   7   5   94.79    3.90
  -2   7   5   96.99    4.00
  -2   7   5   93.99    4.90
   1  -7  -5    4.80    1.50
  -1   7   5    6.90    1.70
  -1   7   5    3.60    1.90
  -1   7   5    8.90    2.10
  -1   7   5    9.10    1.50
   0  -7  -5   36.60    2.40
   0   7   5   36.40    2.90
   0   7   5   34.10    2.20
   0   7   5   30.20    2.90
   0   7   5   35.00    3.30
  -1  -7  -5    6.20    1.20
   1   7   5    7.20    2.00
   1   7   5    3.60    1.60
   1   7   5    5.90    1.70
  -2  -7  -5  101.79    3.40
  -2  -7  -5  102.79    4.20
   2   7   5   97.79    4.70
   2   7   5  108.79    4.30
  -3  -7  -5  182.68    5.20
  -3  -7  -5  197.58    5.10
  -3  -7  -5  190.58    5.90
   3   7   5  187.18    6.60
   3   7   5  194.28    5.50
   3   7   5  189.88    4.80
  -4  -7  -5   52.49    3.40
   4   7   5   53.89    2.50
   4   7   5   56.49    2.70
   4   7   5   51.29    3.60
  -5  -7  -5    7.40    1.90
   5   7   5    7.80    1.30
   5   7   5    7.00    2.00
  -6  -7  -5    1.20    1.60
   6   7   5    5.10    2.00
   6   7   5    2.90    1.10
  -7  -7  -5    3.00    1.90
   7   7   5    5.90    1.10
   7   7   5    6.10    2.20
  -8  -7  -5  133.19    6.00
   8   7   5  131.29    3.60
   8   7   5  132.39    5.80
  -9  -7  -5   89.99    5.40
   9   7   5   90.69    5.00
 -10  -7  -5    5.70    2.30
 -10  -7  -5    4.30    2.40
  10   7   5    8.60    2.40
 -11  -7  -5    7.60    2.80
 -11  -7  -5    9.40    2.50
 -12  -7  -5   12.30    3.30
 -12  -7  -5   14.80    3.30
 -13  -7  -5   13.10    3.40
 -13  -7  -5    9.20    3.30
   9  -8  -5   -1.00    2.40
  -9   8   5    2.50    3.20
  -9   8   5   -0.60    2.00
   8  -8  -5    2.80    2.60
  -8   8   5    3.20    3.20
  -8   8   5    3.90    2.50
   7  -8  -5    5.70    2.40
  -7   8   5    1.70    2.00
  -7   8   5    8.00    3.30
   6  -8  -5   12.00    2.80
  -6   8   5   12.40    2.70
  -6   8   5    7.90    3.00
   5  -8  -5    1.30    1.40
   5  -8  -5   -2.00    1.80
  -5   8   5    0.60    1.40
  -5   8   5    2.20    1.90
  -5   8   5    0.80    2.60
   4  -8  -5  127.79    5.60
   4  -8  -5  122.69    4.30
  -4   8   5  131.39    6.60
  -4   8   5  121.09    5.30
  -4   8   5  115.99    4.70
   3  -8  -5   12.20    1.80
   3  -8  -5   20.30    2.70
  -3   8   5   15.40    2.30
  -3   8   5   17.90    2.40
  -3   8   5   18.80    3.20
   2  -8  -5  168.08    5.80
  -2   8   5  171.28    5.40
  -2   8   5  157.48    5.60
  -2   8   5  156.78    6.60
   1  -8  -5   19.70    2.30
  -1   8   5   20.00    2.10
  -1   8   5   17.10    2.70
  -1   8   5   21.90    2.70
   0  -8  -5    2.10    1.30
   0   8   5    3.00    1.90
   0   8   5    4.80    2.10
   0   8   5    1.80    1.60
   0   8   5    2.10    1.00
  -1  -8  -5   26.00    2.30
   1   8   5   20.80    2.90
   1   8   5   25.30    2.80
   1   8   5   23.00    2.80
   1   8   5   23.50    1.80
  -2  -8  -5   68.09    3.60
  -2  -8  -5   65.19    3.10
   2   8   5   63.69    3.60
   2   8   5   57.39    4.10
   2   8   5   65.49    4.00
  -3  -8  -5   35.80    3.00
  -3  -8  -5   40.90    2.60
   3   8   5   39.20    2.80
   3   8   5   41.50    2.10
   3   8   5   41.80    3.80
   3   8   5   44.50    3.70
  -4  -8  -5  132.09    5.20
  -4  -8  -5  124.39    4.00
   4   8   5  127.69    3.80
   4   8   5  129.89    5.70
   4   8   5  116.69    4.10
  -5  -8  -5   12.40    2.30
   5   8   5    8.50    1.50
   5   8   5    7.40    1.40
   5   8   5   11.10    2.50
  -6  -8  -5    7.10    2.10
   6   8   5    6.60    1.20
   6   8   5   11.20    2.60
  -7  -8  -5   11.40    2.50
   7   8   5    8.80    2.50
  -8  -8  -5    7.70    2.40
   8   8   5    7.20    2.50
  -9  -8  -5   18.80    3.20
   9   8   5   16.90    3.10
 -10  -8  -5    0.10    2.30
  10   8   5    5.70    2.30
 -11  -8  -5    4.00    2.70
 -12  -8  -5   -1.10    2.60
   8  -9  -5    4.50    2.80
  -8   9   5    7.60    2.70
  -8   9   5    2.50    3.50
   7  -9  -5    2.80    2.50
  -7   9   5    7.80    2.50
  -7   9   5    4.10    3.30
   6  -9  -5    2.40    2.40
  -6   9   5    2.70    2.70
  -6   9   5    0.90    2.00
   5  -9  -5    1.10    1.40
   5  -9  -5    1.80    2.10
  -5   9   5    5.80    2.00
  -5   9   5    3.70    2.70
  -5   9   5    4.90    1.90
   4  -9  -5   60.99    3.40
   4  -9  -5   60.69    4.40
  -4   9   5   62.39    5.20
  -4   9   5   56.29    3.90
  -4   9   5   58.79    3.90
   3  -9  -5   15.60    2.10
   3  -9  -5   14.30    2.60
  -3   9   5   15.80    2.20
  -3   9   5   15.80    2.50
  -3   9   5   11.40    3.00
   2  -9  -5    7.00    2.10
  -2   9   5    8.80    2.70
  -2   9   5    6.00    1.60
  -2   9   5    4.20    1.90
   1  -9  -5  111.69    4.70
  -1   9   5  118.69    3.90
  -1   9   5  106.19    5.10
  -1   9   5  108.29    5.70
   0  -9  -5  142.59    5.20
   0   9   5  140.59    4.10
   0   9   5  147.29    6.20
   0   9   5  150.38    6.00
  -1  -9  -5    7.50    1.70
   1   9   5    8.50    2.20
   1   9   5    7.70    2.30
  -2  -9  -5   55.49    3.50
  -2  -9  -5   58.09    3.20
   2   9   5   55.39    3.50
   2   9   5   51.49    4.20
   2   9   5   54.89    4.10
  -3  -9  -5    3.00    1.30
  -3  -9  -5    3.30    1.70
   3   9   5    1.40    2.00
   3   9   5    2.80    2.00
   3   9   5    1.70    1.60
  -4  -9  -5   10.40    2.20
  -4  -9  -5    3.00    1.90
  -4  -9  -5    4.50    1.50
   4   9   5   10.70    2.60
   4   9   5    4.50    2.30
   4   9   5    5.70    1.50
  -5  -9  -5   11.00    2.50
   5   9   5    5.20    1.60
   5   9   5   11.10    1.60
   5   9   5    8.40    2.50
   5   9   5   10.80    2.80
  -6  -9  -5    5.60    2.20
   6   9   5    6.40    2.60
   6   9   5    5.60    1.20
   6   9   5    5.20    2.40
  -7  -9  -5   12.50    2.70
   7   9   5   14.90    3.10
  -8  -9  -5   15.20    2.90
   8   9   5   15.40    3.20
  -9  -9  -5    2.50    2.20
   9   9   5    3.50    2.30
 -10  -9  -5   10.90    2.90
  10   9   5    8.30    2.70
 -11  -9  -5   -0.30    2.40
 -12  -9  -5    2.60    2.80
   7 -10  -5   10.70    3.20
  -7  10   5    6.60    2.50
  -7  10   5    4.80    3.30
   6 -10  -5    3.50    2.40
  -6  10   5   -0.30    2.70
  -6  10   5   -0.70    1.70
   5 -10  -5    8.50    2.70
  -5  10   5    7.00    3.20
  -5  10   5    6.60    2.10
   4 -10  -5    2.70    1.60
   4 -10  -5    4.10    2.30
  -4  10   5    5.90    2.30
  -4  10   5    1.80    1.60
  -4  10   5    4.60    2.90
   3 -10  -5    5.50    1.80
   3 -10  -5    1.90    2.00
  -3  10   5    6.60    3.00
  -3  10   5    3.00    2.00
  -3  10   5    5.70    1.70
   2 -10  -5   59.99    4.30
  -2  10   5   69.89    5.20
  -2  10   5   67.09    4.70
  -2  10   5   67.59    3.40
   1 -10  -5   11.90    2.40
  -1  10   5   13.80    3.00
  -1  10   5    8.50    1.40
  -1  10   5    8.60    2.40
   0 -10  -5    6.90    2.00
   0  10   5    7.70    2.60
   0  10   5    6.70    2.40
  -1 -10  -5   22.40    2.60
   1  10   5   15.60    2.80
   1  10   5   22.00    3.50
  -2 -10  -5    2.40    1.60
  -2 -10  -5    3.40    1.60
   2  10   5    4.40    1.90
   2  10   5    3.40    2.30
  -3 -10  -5   37.10    3.20
  -3 -10  -5   35.20    3.20
   3  10   5   36.90    3.10
   3  10   5   35.30    3.90
  -4 -10  -5   30.60    2.90
  -4 -10  -5   30.40    3.20
   4  10   5   33.20    4.10
   4  10   5   29.40    3.80
   4  10   5   26.40    2.60
  -5 -10  -5    1.10    1.90
  -5 -10  -5    4.30    1.70
   5  10   5    2.20    1.20
   5  10   5    2.20    2.30
   5  10   5    1.30    2.30
  -6 -10  -5   14.90    2.70
   6  10   5   13.30    3.10
   6  10   5   19.70    3.60
  -7 -10  -5    2.80    2.20
   7  10   5    2.60    2.50
   7  10   5   -1.10    2.20
  -8 -10  -5    8.70    2.70
   8  10   5    4.30    2.70
   8  10   5    5.20    2.80
  -9 -10  -5   19.00    3.50
   9  10   5   18.10    3.50
   9  10   5   11.30    3.30
 -10 -10  -5    0.70    2.60
  10  10   5   -0.50    2.60
 -11 -10  -5   24.60    4.30
  11  10   5   25.60    4.70
   6 -11  -5    1.90    2.40
  -6  11   5    5.10    3.30
   5 -11  -5   39.70    4.40
  -5  11   5   33.00    4.80
   4 -11  -5    7.40    2.60
   4 -11  -5   12.50    2.30
  -4  11   5    5.30    2.50
  -4  11   5   15.30    4.00
   3 -11  -5    0.50    1.70
   3 -11  -5    1.70    2.00
  -3  11   5   -2.30    1.90
  -3  11   5   -0.80    2.70
   2 -11  -5    3.40    2.00
  -2  11   5    0.30    2.40
  -2  11   5    2.10    2.40
   1 -11  -5   28.90    3.40
  -1  11   5   30.50    4.00
  -1  11   5   36.60    4.00
   0 -11  -5   31.90    3.30
   0  11   5   36.40    4.20
   0  11   5   24.20    3.60
  -1 -11  -5    3.90    1.80
   1  11   5   -2.10    2.10
   1  11   5    1.50    2.20
  -2 -11  -5   24.50    2.80
  -2 -11  -5   22.50    2.70
   2  11   5   20.60    3.60
   2  11   5   20.30    2.90
  -3 -11  -5   31.40    3.10
  -3 -11  -5   31.50    3.20
   3  11   5   36.90    3.40
   3  11   5   29.30    3.90
  -4 -11  -5   30.90    3.30
  -4 -11  -5   34.40    3.20
   4  11   5   32.80    4.40
   4  11   5   35.50    3.10
  -5 -11  -5   26.20    3.30
  -5 -11  -5   30.40    3.10
   5  11   5   23.20    3.90
  -6 -11  -5   30.90    3.60
   6  11   5   29.40    4.20
  -7 -11  -5    1.00    2.20
   7  11   5   -1.60    2.20
  -8 -11  -5    2.70    2.30
   8  11   5    1.90    2.60
  -9 -11  -5   -0.80    2.60
   9  11   5    1.90    3.00
 -10 -11  -5   -3.40    2.30
  10  11   5   -0.50    2.90
 -11 -11  -5    7.40    3.30
  11  11   5   10.70    3.70
   5 -12  -5   -1.90    2.30
  -5  12   5   -2.40    2.90
   4 -12  -5    5.50    2.50
  -4  12   5    2.60    3.20
  -4  12   5    6.40    2.70
   3 -12  -5    5.10    2.50
   3 -12  -5    6.40    2.10
  -3  12   5    4.00    2.60
  -3  12   5   14.70    3.80
   2 -12  -5    5.80    2.40
  -2  12   5    7.60    3.10
  -2  12   5    4.10    2.80
   1 -12  -5    0.20    1.70
  -1  12   5    1.40    2.40
  -1  12   5   -2.20    2.40
   0 -12  -5   23.10    3.10
   0  12   5   24.90    4.00
   0  12   5   25.80    3.90
  -1 -12  -5   23.00    3.10
   1  12   5   25.20    4.20
   1  12   5   18.40    3.30
  -2 -12  -5   10.60    2.40
   2  12   5   20.30    3.30
   2  12   5   13.50    3.30
  -3 -12  -5   63.59    4.40
  -3 -12  -5   57.69    4.10
   3  12   5   56.99    5.40
   3  12   5   55.79    3.90
  -4 -12  -5   11.70    2.40
  -4 -12  -5   13.10    2.60
   4  12   5   11.30    3.40
  -5 -12  -5   24.50    3.10
  -5 -12  -5   29.50    3.60
   5  12   5   32.00    4.60
  -6 -12  -5    2.90    2.20
  -6 -12  -5    4.10    2.00
   6  12   5   -2.10    2.20
  -7 -12  -5    9.00    2.70
   7  12   5    7.00    3.30
  -8 -12  -5   -2.50    2.30
   8  12   5    4.80    3.10
  -9 -12  -5    9.20    3.20
   9  12   5   21.30    4.20
 -10 -12  -5   -0.50    2.50
  10  12   5    1.90    3.30
   4 -13  -5    2.70    2.60
   3 -13  -5    0.80    2.50
   3 -13  -5    2.00    2.10
  -3  13   5    0.20    2.70
  -3  13   5    3.50    2.90
   2 -13  -5    4.00    2.20
   2 -13  -5   -1.30    2.20
  -2  13   5    1.70    2.60
  -2  13   5   -1.30    2.90
   1 -13  -5   -2.40    1.90
  -1  13   5   -2.30    2.40
  -1  13   5    2.90    2.90
   0 -13  -5   -1.80    2.00
   0  13   5    0.30    2.50
   0  13   5   -2.50    2.30
  -1 -13  -5    7.70    2.50
   1  13   5   12.60    3.10
   1  13   5   11.30    3.40
  -2 -13  -5   14.20    2.80
   2  13   5   11.40    3.40
  -3 -13  -5    0.00    1.80
  -3 -13  -5    0.80    1.90
   3  13   5    1.10    2.70
  -4 -13  -5    6.60    2.30
  -4 -13  -5    2.10    2.00
   4  13   5    5.10    3.30
  -5 -13  -5   25.20    3.50
  -5 -13  -5   26.00    3.30
   5  13   5   29.00    4.80
  -6 -13  -5    1.00    2.20
  -6 -13  -5    7.00    2.40
   6  13   5    2.40    2.80
  -7 -13  -5   -0.60    1.90
  -7 -13  -5    0.50    2.40
   7  13   5   -5.20    2.20
  -8 -13  -5    3.20    2.90
  -8 -13  -5    3.10    1.90
   8  13   5    6.70    3.40
   2 -14  -5    8.30    3.00
  -2  14   5    9.70    3.80
   1 -14  -5    0.10    2.30
  -1  14   5   -1.90    2.80
   0 -14  -5    1.80    2.20
   0  14   5   -1.40    2.80
  -1 -14  -5    0.10    2.10
   1  14   5    0.70    2.80
  -2 -14  -5   34.10    3.90
   2  14   5   26.90    4.70
  -3 -14  -5    5.90    2.40
   3  14   5    3.40    3.00
  -4 -14  -5    7.00    2.50
  -4 -14  -5    4.50    2.30
   4  14   5    8.50    3.40
  -5 -14  -5    5.50    2.40
  -5 -14  -5    4.40    2.30
   5  14   5    2.80    3.20
  -6 -14  -5    0.50    1.90
  -6 -14  -5   -2.70    2.10
   6  14   5   -3.20    2.40
  -7 -14  -5    5.00    2.80
  -7 -14  -5    4.30    2.40
   7  14   5    0.80    3.20
   4   9  -6    0.50    3.00
  -4  -9   6    1.60    2.30
  -4  -9   6    2.10    2.40
   3   9  -6    2.40    3.10
  -3  -9   6    4.30    2.50
   2   9  -6    5.20    3.20
  -2  -9   6    3.90    2.40
   1   9  -6    8.60    3.60
  -1  -9   6    8.90    3.10
  -1  -9   6    8.40    2.80
   0   9  -6    1.10    2.80
   0  -9   6    1.10    2.30
   0  -9   6    5.00    2.50
   1  -9   6    7.30    2.70
   1  -9   6    3.80    2.60
   2  -9   6    2.20    2.30
   2  -9   6   -0.40    3.40
   3  -9   6    9.30    2.90
   3  -9   6    4.40    2.80
   4  -9   6    9.30    3.10
   4  -9   6   11.80    3.30
   6   8  -6   22.40    4.10
  -6  -8   6   14.70    3.30
   5   8  -6    2.30    2.90
  -5  -8   6    3.70    2.20
   4   8  -6    1.50    2.70
  -4  -8   6    5.90    2.30
  -4  -8   6    1.10    2.20
   3   8  -6   15.50    3.70
  -3  -8   6   12.00    2.80
  -3  -8   6   16.20    2.70
   2   8  -6   31.90    4.60
  -2  -8   6   27.00    3.00
  -2  -8   6   24.10    3.40
   1   8  -6   14.40    3.60
  -1  -8   6   14.80    3.00
   0   8  -6   20.40    4.00
   0  -8   6   20.00    3.40
   0  -8   6   16.90    3.00
   1  -8   6   -0.90    2.00
   1  -8   6   -0.60    2.20
   2  -8   6    1.10    2.30
   2  -8   6    0.80    2.20
   3  -8   6    2.00    2.20
   3  -8   6    2.70    2.40
   4  -8   6    6.30    2.50
   4  -8   6    3.40    2.40
   5  -8   6   13.10    3.10
   5  -8   6    9.60    3.00
   6  -8   6    4.40    2.70
   6  -8   6    6.30    2.80
  -7  -7   6   -3.00    2.10
   6   7  -6    1.80    2.50
  -6  -7   6    0.40    2.20
  -6  -7   6    4.30    2.10
   5   7  -6    2.60    2.50
  -5  -7   6    9.10    2.40
  -5  -7   6    6.20    2.50
   4   7  -6    9.60    3.10
  -4  -7   6    2.90    2.00
  -4  -7   6    7.50    2.10
   3   7  -6    1.30    2.50
  -3  -7   6    3.20    1.90
  -3  -7   6    3.20    2.00
  -3  -7   6   -1.90    1.40
  -3  -7   6    6.30    2.00
   2   7  -6    4.40    2.80
  -2  -7   6    5.80    2.10
  -2  -7   6    3.30    1.70
  -2  -7   6    5.70    1.90
   1   7  -6   20.70    3.80
  -1  -7   6   21.00    3.10
  -1  -7   6   21.70    2.70
  -1  -7   6   13.10    2.30
   0   7  -6    1.00    2.50
   0  -7   6    3.60    1.90
   0  -7   6    1.30    2.10
   0  -7   6    0.30    1.80
   1  -7   6   30.50    3.90
   1  -7   6   32.20    3.70
   2  -7   6   -1.80    1.50
   2  -7   6    2.90    2.00
   3  -7   6   22.40    3.40
   3  -7   6   13.30    2.90
   4  -7   6    6.60    2.40
   4  -7   6    5.10    2.50
   5  -7   6   27.10    3.70
   5  -7   6   22.80    3.80
   6  -7   6    3.20    2.30
   6  -7   6   -1.00    2.00
   7  -7   6    1.20    2.40
   7  -7   6    4.30    2.60
  -8  -6   6    0.30    2.10
  -8  -6   6    3.80    2.70
  -7  -6   6    6.10    2.40
  -7  -6   6    0.30    2.30
   6   6  -6   13.20    3.10
  -6  -6   6   13.30    3.20
  -6  -6   6    9.60    2.30
   5   6  -6   -0.20    2.20
  -5  -6   6   -1.80    1.70
  -5  -6   6   -0.90    1.70
   4   6  -6    0.30    2.20
  -4  -6   6    4.50    1.90
  -4  -6   6    0.50    1.50
  -4  -6   6    3.40    2.00
   3   6  -6   22.40    3.60
  -3  -6   6   21.60    2.80
  -3  -6   6   22.40    2.90
  -3  -6   6   19.40    2.80
   2   6  -6    4.00    2.50
  -2  -6   6    0.70    1.50
  -2  -6   6    2.90    1.80
  -2  -6   6    4.10    1.80
   1   6  -6   57.29    5.20
  -1  -6   6   52.99    4.00
  -1  -6   6   57.39    3.60
   0   6  -6    4.30    2.50
   0  -6   6   13.80    2.80
   0  -6   6   10.20    1.90
   0  -6   6    7.10    2.10
   1  -6   6   16.90    3.00
   1  -6   6   14.80    2.60
   2  -6   6    8.10    2.20
   2  -6   6    9.40    2.40
   3  -6   6    4.90    2.10
   3  -6   6   -2.80    1.40
   4  -6   6   14.30    3.00
   4  -6   6    7.40    2.40
   5  -6   6    1.10    2.00
   5  -6   6    1.80    2.00
   6  -6   6   15.50    3.20
   6  -6   6   20.60    3.50
   7  -6   6    7.70    2.60
   7  -6   6    6.00    2.60
   8  -6   6    8.10    2.90
   8  -6   6    9.60    2.90
  -9  -5   6   10.40    3.20
  -9  -5   6    8.80    3.00
  -8  -5   6    3.50    2.40
  -8  -5   6    3.20    2.60
  -7  -5   6    5.10    2.30
  -7  -5   6    8.90    2.90
   6   5  -6   14.70    2.80
  -6  -5   6   14.20    2.70
  -6  -5   6    9.30    2.70
   5   5  -6   36.30    3.80
  -5  -5   6   35.00    3.90
  -5  -5   6   35.30    3.60
  -5  -5   6   41.20    3.30
   4   5  -6   -1.10    1.90
  -4  -5   6    0.70    1.60
  -4  -5   6    1.70    1.70
  -4  -5   6   -1.20    1.50
   3   5  -6  115.29    5.80
  -3  -5   6   99.79    4.80
  -3  -5   6  106.49    5.10
  -3  -5   6  108.79    5.00
   2   5  -6   30.80    3.80
  -2  -5   6   25.90    3.00
  -2  -5   6   25.10    2.80
  -2  -5   6   22.40    2.80
   1   5  -6   12.90    2.90
  -1  -5   6   15.50    2.20
  -1  -5   6   14.90    2.40
   0  -5   6   29.70    3.50
   0  -5   6   27.70    2.50
   0  -5   6   27.60    3.00
   1  -5   6  100.39    4.70
   1  -5   6   97.59    3.80
   1  -5   6   94.89    5.10
   2  -5   6   27.90    3.60
   2  -5   6   35.00    3.30
   3  -5   6    0.50    1.80
   3  -5   6    1.30    1.70
   4  -5   6    0.40    1.80
   4  -5   6    4.10    2.00
   5  -5   6    6.40    2.30
   5  -5   6    3.80    2.20
   6  -5   6    9.10    2.50
   6  -5   6    6.90    2.60
   7  -5   6   39.60    4.20
   7  -5   6   36.30    4.50
   8  -5   6   12.70    3.00
   8  -5   6   19.30    4.00
   8  -5   6   14.40    3.30
   9  -5   6    0.60    2.70
   9  -5   6   -2.50    2.10
   9  -5   6    0.70    2.10
  -9  -4   6    5.50    2.80
  -9  -4   6    6.80    2.70
  -8  -4   6   10.00    2.90
  -8  -4   6   11.00    3.00
  -7  -4   6    3.50    2.20
  -7  -4   6    6.20    2.50
   6   4  -6    4.60    2.00
  -6  -4   6    3.60    2.20
  -6  -4   6    3.10    1.60
  -6  -4   6    2.10    2.10
   5   4  -6   32.50    3.40
  -5  -4   6   26.20    2.80
  -5  -4   6   26.10    3.30
  -5  -4   6   19.60    3.10
  -5  -4   6   29.40    3.00
   4   4  -6   23.50    3.10
  -4  -4   6   21.30    3.00
  -4  -4   6   24.40    3.00
  -4  -4   6   19.00    2.50
   3   4  -6    9.20    2.50
  -3  -4   6    8.90    2.10
  -3  -4   6    8.40    2.00
  -3  -4   6    8.20    2.10
   2   4  -6   65.49    4.40
  -2  -4   6   67.19    3.90
  -2  -4   6   71.29    4.00
   1   4  -6   51.39    4.20
  -1  -4   6   63.59    3.60
  -1  -4   6   52.79    3.30
   0  -4   6   93.59    4.20
   0  -4   6   88.89    4.60
   1  -4   6    4.30    1.50
   1  -4   6    1.40    1.60
   2  -4   6   16.40    2.30
   2  -4   6   20.30    2.80
   3  -4   6   34.10    3.10
   3  -4   6   39.60    3.90
   4  -4   6    2.00    1.90
   4  -4   6    6.60    2.00
   5  -4   6   77.99    4.60
   5  -4   6   78.29    5.00
   6  -4   6   14.10    2.60
   6  -4   6    9.80    2.70
   7  -4   6    3.50    2.60
   7  -4   6    3.90    2.30
   7  -4   6    2.40    1.90
   8  -4   6   18.70    3.20
   8  -4   6   16.10    3.70
   8  -4   6   11.20    3.10
   9  -4   6   14.20    3.10
   9  -4   6   15.40    3.40
   9  -4   6   15.60    3.80
  10  -4   6    3.60    2.60
  10  -4   6   -1.20    2.70
  10  -4   6   -1.90    2.00
 -10  -3   6   30.60    4.60
 -10  -3   6   27.00    4.10
  -9  -3   6   -2.00    2.10
  -9  -3   6   -0.80    2.30
  -8  -3   6    5.50    2.60
  -8  -3   6    4.20    2.50
  -7  -3   6    9.00    2.10
  -7  -3   6   11.00    2.90
  -7  -3   6   13.30    3.00
   6   3  -6    3.80    1.70
  -6  -3   6    4.10    1.90
  -6  -3   6    3.10    2.10
  -6  -3   6    6.30    2.30
   5   3  -6   61.39    3.70
  -5  -3   6   58.49    3.30
  -5  -3   6   64.09    3.80
  -5  -3   6   74.29    4.70
  -5  -3   6   53.79    4.50
   4   3  -6    0.20    1.70
  -4  -3   6    2.20    1.90
  -4  -3   6    3.00    1.60
  -4  -3   6    2.60    1.50
  -4  -3   6    2.50    1.70
   3   3  -6   22.50    2.70
  -3  -3   6   21.70    2.60
  -3  -3   6   19.10    2.50
  -3  -3   6   17.20    2.50
  -3  -3   6   18.00    2.70
  -2  -3   6   67.39    3.80
  -2  -3   6   60.99    3.80
   0  -3   6    5.00    1.40
   0  -3   6    8.40    1.90
   1  -3   6   41.40    3.40
   1  -3   6   47.20    2.90
   2  -3   6    0.50    1.50
   2  -3   6    2.90    1.40
   3  -3   6  156.98    5.30
   3  -3   6  145.39    5.80
   4  -3   6    5.70    1.80
   4  -3   6   11.50    2.40
   5  -3   6   48.60    4.30
   5  -3   6   46.90    3.50
   6  -3   6   11.70    2.70
   6  -3   6    8.50    2.90
   6  -3   6   11.00    2.30
   7  -3   6   21.20    3.60
   7  -3   6   21.80    3.00
   7  -3   6   18.50    3.30
   8  -3   6    6.00    2.50
   8  -3   6   11.20    3.00
   8  -3   6   12.10    2.60
   9  -3   6    2.80    2.10
   9  -3   6    3.20    2.50
   9  -3   6    1.90    2.10
  10  -3   6    0.60    2.70
  10  -3   6    0.60    2.30
  10  -3   6   -0.30    2.40
  11  -3   6    8.00    3.00
  11  -3   6   11.10    3.40
  11  -3   6   11.20    3.50
 -10  -2   6   15.60    3.50
 -10  -2   6   20.30    4.00
  -9  -2   6   -2.80    2.00
  -9  -2   6   -0.30    2.20
  -8  -2   6   -2.10    1.80
  -8  -2   6    0.20    2.10
  -8  -2   6    2.20    1.80
  -7  -2   6    5.00    2.00
  -7  -2   6    4.10    2.30
  -7  -2   6    2.70    2.10
  -6  -2   6    9.00    2.50
  -6  -2   6   13.60    2.40
  -6  -2   6   10.40    2.50
  -5  -2   6    4.00    1.80
  -5  -2   6    3.50    1.40
  -5  -2   6    3.60    2.00
  -5  -2   6   -0.90    1.70
  -4  -2   6    1.70    1.70
  -4  -2   6    2.30    1.70
  -4  -2   6    2.40    1.50
  -4  -2   6    3.50    1.50
  -3  -2   6   89.19    4.20
  -3  -2   6   86.99    4.40
  -3  -2   6   78.19    3.80
  -2  -2   6   48.70    3.30
  -2  -2   6   53.59    3.60
  -2  -2   6   52.89    3.30
  -1  -2   6   79.59    4.10
  -1  -2   6   86.09    3.70
   0  -2   6   11.20    1.90
   0  -2   6   11.80    1.50
   0  -2   6    9.00    2.20
   1  -2   6   14.50    2.10
   1  -2   6   15.70    1.70
   2  -2   6    8.70    1.90
   2  -2   6    7.60    1.40
   3  -2   6    4.80    1.70
   3  -2   6    0.00    1.70
   3  -2   6    1.70    1.20
   3  -2   6    2.00    0.90
   4  -2   6  168.98    6.20
   4  -2   6  184.68    7.10
   4  -2   6  180.38    5.60
   5  -2   6    3.60    1.90
   5  -2   6    1.30    1.50
   5  -2   6    3.20    2.30
   6  -2   6   11.90    2.20
   6  -2   6   13.20    2.60
   6  -2   6   12.20    2.90
   7  -2   6    8.20    2.60
   7  -2   6    4.80    2.20
   7  -2   6    1.20    1.80
   8  -2   6   26.20    3.70
   8  -2   6   42.70    4.50
   8  -2   6   37.30    3.80
   9  -2   6    0.50    2.30
   9  -2   6    1.90    2.40
   9  -2   6    6.50    2.30
  10  -2   6   54.39    4.70
  10  -2   6   53.39    5.20
  10  -2   6   56.39    5.40
  11  -2   6    0.40    2.40
  11  -2   6    3.10    2.40
  11  -2   6    1.20    2.40
 -10  -1   6   39.80    4.90
 -10  -1   6   31.20    4.30
  -9  -1   6   -0.30    2.10
  -9  -1   6   -0.90    2.00
  -9  -1   6    0.00    2.10
  -8  -1   6   -0.60    1.80
  -8  -1   6    2.30    2.10
  -8  -1   6   -0.70    2.10
  -7  -1   6    2.80    2.20
  -7  -1   6    2.40    2.20
  -7  -1   6    1.60    1.90
  -6  -1   6    8.50    2.40
  -6  -1   6    8.80    2.50
  -6  -1   6    7.70    2.10
  -5  -1   6   24.30    2.80
  -5  -1   6   30.40    3.40
  -5  -1   6   26.70    2.00
  -5  -1   6   25.60    3.10
  -4  -1   6   15.30    2.30
  -4  -1   6   14.30    2.50
  -4  -1   6   17.10    1.90
  -4  -1   6   14.20    1.60
  -3  -1   6    7.50    1.40
  -3  -1   6    9.00    1.90
  -3  -1   6   10.60    1.90
  -3  -1   6   10.40    1.80
  -2  -1   6   41.50    2.80
  -2  -1   6   42.30    3.20
  -2  -1   6   48.70    3.20
  -1  -1   6  301.17    7.10
  -1  -1   6  292.17    7.90
  -1  -1   6  287.87    7.80
   0  -1   6   12.10    2.10
   0  -1   6   11.60    1.50
   0  -1   6   15.10    1.80
   1  -1   6   78.59    4.10
   1  -1   6   71.39    3.40
   1  -1   6   73.19    2.80
   2  -1   6   45.80    3.50
   2  -1   6   50.39    2.40
   2  -1   6   47.30    3.10
  -3   1  -6  176.18    4.70
   3  -1   6  177.08    4.80
   3  -1   6  181.48    5.90
   3  -1   6  183.18    6.50
   3  -1   6  188.48    5.00
   4  -1   6    9.70    2.30
   4  -1   6   17.60    2.00
   4  -1   6   11.80    1.40
   4  -1   6   14.70    2.30
   5  -1   6   40.70    2.80
   5  -1   6   44.70    4.00
   5  -1   6   39.50    2.20
   5  -1   6   37.80    3.50
   6  -1   6    7.40    2.40
   6  -1   6    4.40    1.90
   6  -1   6    5.60    1.70
   7  -1   6    6.40    2.40
   7  -1   6    7.00    2.30
   7  -1   6    2.50    1.80
  -8   1  -6    1.00    1.20
   8  -1   6    3.60    2.30
   8  -1   6   -0.60    1.90
   8  -1   6    0.30    1.70
  -9   1  -6    3.40    1.40
   9  -1   6    3.60    2.40
   9  -1   6    4.70    2.10
   9  -1   6   -2.90    1.80
  10  -1   6   16.50    2.90
  10  -1   6   21.00    3.60
  10  -1   6   17.20    3.50
  11  -1   6    4.80    2.70
  11  -1   6    9.40    3.30
  11  -1   6    1.50    2.30
  12  -1   6    6.20    2.60
  12  -1   6    5.70    3.00
 -10   0   6    0.80    2.40
 -10   0   6    1.60    2.40
  -9   0   6   13.40    3.30
  -9   0   6   16.10    3.10
  -9   0   6   13.60    3.00
  -8   0   6   55.39    4.30
  -8   0   6   47.00    4.70
  -8   0   6   57.29    4.90
  -7   0   6   15.00    3.10
  -7   0   6   14.90    2.70
  -7   0   6   10.10    2.70
  -6   0   6   15.30    2.70
  -6   0   6   20.80    3.00
  -6   0   6   16.00    2.90
  -5   0   6    7.30    1.30
  -5   0   6    8.30    2.30
  -5   0   6    6.60    1.10
  -5   0   6   11.40    2.20
  -4   0   6   68.99    3.90
  -4   0   6   63.59    2.40
  -4   0   6   60.69    2.80
  -4   0   6   63.89    4.10
  -3   0   6  167.08    4.90
  -3   0   6  168.78    5.80
  -3   0   6  177.88    6.10
  -3   0   6  172.38    4.60
  -2   0   6    7.80    1.80
  -2   0   6    8.40    1.70
  -2   0   6    8.90    1.80
  -2   0   6   10.50    1.50
  -2   0   6   12.10    1.40
  -1   0   6  142.19    4.50
  -1   0   6  148.09    4.90
  -1   0   6  146.19    5.20
  -1   0   6  151.98    4.10
   0   0   6    4.30    1.50
   0   0   6    4.90    1.30
   0   0   6    4.50    1.50
   1   0   6    6.70    1.00
   1   0   6    5.40    1.80
   1   0   6    4.60    1.30
   2   0   6  618.04   12.90
   2   0   6  619.44   13.90
   2   0   6  632.64   11.70
  -3   0  -6  133.69    3.70
   3   0   6  137.69    5.50
   3   0   6  135.49    4.90
   3   0   6  143.49    3.90
  -4   0  -6  142.49    4.00
   4   0   6  144.19    5.70
   4   0   6  151.18    4.30
   4   0   6  144.09    5.20
   5   0   6    2.60    1.70
   5   0   6   -1.60    1.00
   5   0   6    0.60    1.30
   6   0   6   13.10    2.00
   6   0   6    8.00    2.10
   6   0   6   10.90    2.50
  -7   0  -6   14.00    1.90
   7   0   6   14.70    2.20
   7   0   6   11.80    2.50
   7   0   6   14.00    2.80
  -8   0  -6  103.29    4.40
   8   0   6  116.09    5.80
   8   0   6  116.99    5.80
   8   0   6  125.19    5.20
  -9   0  -6    9.70    1.90
   9   0   6   13.30    2.90
   9   0   6    8.70    2.30
   9   0   6    9.20    2.80
 -10   0  -6    0.20    1.50
  10   0   6    0.00    1.90
  10   0   6    1.80    2.30
  10   0   6    2.30    2.40
  11   0   6    2.50    2.60
  11   0   6    5.70    2.30
  11   0   6    0.10    2.20
  12   0   6    6.90    2.90
 -10   1   6    3.10    2.50
 -10   1   6    1.20    2.40
 -10   1   6    6.90    3.10
  -9   1   6    5.60    2.60
  -9   1   6    5.40    2.50
  -9   1   6    4.20    2.50
  -8   1   6    2.60    2.30
  -8   1   6    0.80    2.10
  -8   1   6   -1.40    1.70
  -7   1   6   36.00    3.80
  -7   1   6   32.80    4.00
  -7   1   6   30.20    3.80
  -6   1   6   97.39    5.50
  -6   1   6  102.89    5.30
  -5   1   6   30.80    3.40
  -5   1   6   26.20    3.10
  -5   1   6   26.60    1.80
  -4   1   6   10.10    1.50
  -4   1   6   11.60    2.20
  -4   1   6   12.20    2.20
  -3   1   6   61.59    3.70
  -3   1   6   66.39    2.90
  -3   1   6   65.09    3.70
  -2   1   6    6.20    1.70
  -2   1   6    4.90    1.10
  -2   1   6    5.30    1.10
  -2   1   6    6.40    1.50
  -2   1   6    6.00    0.90
  -2   1   6    4.10    1.50
  -1   1   6  195.08    4.60
  -1   1   6  199.18    5.70
  -1   1   6  193.08    5.10
  -1   1   6  193.28    6.10
   0   1   6    6.90    1.70
   0   1   6    4.10    1.50
   0   1   6    2.90    1.10
  -1  -1  -6   86.19    3.00
   1   1   6   81.39    3.90
   1   1   6   85.49    2.30
   1   1   6   88.49    3.30
  -2  -1  -6    9.40    1.50
   2   1   6    8.20    1.00
   2   1   6    7.20    2.00
   2   1   6    7.70    1.50
  -3  -1  -6   65.89    2.10
   3   1   6   70.79    3.90
   3   1   6   70.99    2.40
   3   1   6   62.79    3.30
  -4  -1  -6   98.79    3.00
   4   1   6   98.89    3.20
   4   1   6   91.99    4.10
   4   1   6  102.69    4.70
  -5  -1  -6    4.30    1.00
   5   1   6    2.90    1.20
   5   1   6    1.70    1.60
   5   1   6    3.20    1.60
  -6  -1  -6   34.10    2.60
   6   1   6   29.70    2.50
   6   1   6   23.90    2.90
   6   1   6   28.70    3.30
  -7  -1  -6   14.50    2.10
   7   1   6   15.20    2.80
   7   1   6   11.40    2.50
   7   1   6   13.10    2.00
  -8  -1  -6   72.19    3.90
   8   1   6   67.99    4.60
   8   1   6   65.39    3.90
   8   1   6   76.09    4.90
  -9  -1  -6    6.70    1.90
   9   1   6    6.10    2.60
   9   1   6    6.30    2.10
   9   1   6    7.00    2.50
 -10  -1  -6    0.50    1.50
  10   1   6    2.50    2.30
  10   1   6    0.00    1.90
 -11  -1  -6   21.90    3.00
  11   1   6   19.70    3.40
  11   1   6   18.40    3.50
  12   1   6    4.10    2.70
 -10   2   6    0.80    2.30
 -10   2   6    9.80    3.00
 -10   2   6   -0.60    2.50
  -9   2   6    8.60    2.90
  -9   2   6   10.80    3.30
  -9   2   6   13.50    2.90
  -8   2   6   24.60    3.60
  -8   2   6   23.00    3.70
  -8   2   6   16.20    3.10
  -7   2   6   73.29    5.00
  -7   2   6   64.59    5.10
  -7   2   6   75.59    4.90
  -6   2   6   24.90    3.30
  -6   2   6   20.90    3.10
   5  -2  -6   71.19    2.60
  -5   2   6   71.69    4.50
  -5   2   6   66.39    4.40
  -5   2   6   70.09    2.70
   4  -2  -6   43.50    2.20
  -4   2   6   48.10    3.60
  -4   2   6   45.60    3.90
  -4   2   6   45.10    2.40
   3  -2  -6   21.20    2.00
  -3   2   6   17.10    2.40
  -3   2   6   22.40    2.60
  -3   2   6   22.80    2.10
   2  -2  -6   45.10    2.50
  -2   2   6   47.20    2.30
  -2   2   6   46.60    3.10
  -2   2   6   43.70    2.60
  -2   2   6   48.20    3.20
   1  -2  -6  107.69    4.00
  -1   2   6  115.49    4.50
  -1   2   6  119.69    4.20
  -1   2   6  111.59    3.10
   0  -2  -6   89.69    2.70
   0   2   6   84.59    3.90
   0   2   6   90.29    3.90
   0   2   6   85.09    2.30
   0   2   6   84.39    2.70
  -1  -2  -6   33.00    1.90
   1   2   6   32.70    2.10
   1   2   6   35.90    3.00
   1   2   6   24.60    2.40
  -2  -2  -6   43.60    2.30
   2   2   6   43.10    3.20
   2   2   6   39.60    2.50
   3   2   6   95.89    4.40
   3   2   6   94.19    2.40
   3   2   6   98.39    3.80
  -4  -2  -6   83.89    2.50
   4   2   6   78.09    4.00
   4   2   6   78.29    2.60
   4   2   6   83.39    3.80
  -5  -2  -6    2.20    0.80
  -5  -2  -6    0.90    1.20
   5   2   6    2.50    1.10
   5   2   6   -0.40    1.60
   5   2   6    3.80    1.60
  -6  -2  -6   32.90    2.70
   6   2   6   36.70    3.60
   6   2   6   32.30    2.40
   6   2   6   34.10    3.30
  -7  -2  -6   16.30    2.20
   7   2   6   22.90    3.00
   7   2   6   21.50    2.90
  -8  -2  -6    4.60    1.80
   8   2   6    6.80    2.40
   8   2   6    7.10    2.20
  -9  -2  -6   11.60    2.30
   9   2   6   10.60    2.70
   9   2   6   11.80    2.70
 -10  -2  -6    4.00    2.00
  10   2   6   -0.20    2.00
  10   2   6    4.90    2.30
 -11  -2  -6    1.70    2.00
  11   2   6   -0.20    2.00
  11   2   6    3.60    2.30
 -12  -2  -6   63.99    4.90
  12   2   6   79.79    5.70
 -13  -2  -6   -1.70    2.00
  13   2   6    3.70    2.50
 -10   3   6   10.70    3.10
 -10   3   6   15.30    3.60
 -10   3   6   16.70    3.40
  -9   3   6    1.70    2.50
  -9   3   6    2.40    2.50
  -9   3   6    9.40    2.70
  -8   3   6    4.00    2.30
  -8   3   6    7.00    2.60
  -8   3   6    0.70    2.00
  -7   3   6   53.19    4.90
  -7   3   6   56.69    5.00
  -7   3   6   46.20    4.20
  -6   3   6   86.99    5.20
  -6   3   6   83.79    5.10
   5  -3  -6    4.10    1.10
  -5   3   6    5.30    2.10
  -5   3   6    5.00    1.30
  -5   3   6    4.50    1.90
   4  -3  -6   94.09    3.40
  -4   3   6   97.79    4.90
  -4   3   6   93.49    4.70
  -4   3   6   90.29    3.50
   3  -3  -6   11.10    1.60
  -3   3   6   11.70    2.30
  -3   3   6    8.90    1.90
  -3   3   6   12.20    1.80
   2  -3  -6   16.50    1.90
  -2   3   6   12.90    1.80
  -2   3   6   15.80    2.30
  -2   3   6   14.70    2.10
  -2   3   6   16.00    1.60
  -1   3   6   80.09    2.60
  -1   3   6   79.09    3.90
  -1   3   6   84.79    3.60
   0  -3  -6    1.20    0.70
   0   3   6    1.30    0.80
   0   3   6   -0.50    1.30
   0   3   6    1.80    1.40
  -1  -3  -6  109.19    3.20
   1   3   6  108.59    3.30
   1   3   6  107.09    4.40
   1   3   6  108.69    4.30
  -2  -3  -6   49.10    2.30
   2   3   6   45.70    3.00
   2   3   6   49.99    2.70
   2   3   6   51.39    3.30
   3   3   6   16.00    2.30
   3   3   6   13.10    1.90
   3   3   6   13.70    2.00
  -4  -3  -6  103.99    2.80
  -4  -3  -6  107.99    4.20
   4   3   6   97.59    4.50
   4   3   6   98.49    4.10
  -5  -3  -6  120.59    4.50
  -5  -3  -6  115.39    3.40
   5   3   6  115.39    5.00
   5   3   6  120.89    4.70
  -6  -3  -6   27.90    2.20
  -6  -3  -6   27.60    2.60
   6   3   6   27.10    2.90
   6   3   6   23.90    3.00
  -7  -3  -6   14.00    2.20
   7   3   6   16.50    2.70
   7   3   6   10.40    2.30
  -8  -3  -6    6.70    1.90
   8   3   6    4.40    2.10
   8   3   6   11.40    2.60
  -9  -3  -6   12.20    2.40
   9   3   6   10.60    2.60
   9   3   6   11.70    2.70
 -10  -3  -6   10.60    2.40
  10   3   6   10.40    2.70
  10   3   6    8.90    2.50
 -11  -3  -6    3.20    2.10
  11   3   6    7.90    2.60
  11   3   6    4.20    2.40
 -12  -3  -6    0.30    2.20
  12   3   6    5.10    2.60
 -13  -3  -6    1.70    2.40
  13   3   6    2.00    2.40
 -10   4   6    3.20    2.50
 -10   4   6   -0.50    2.20
 -10   4   6    3.80    2.80
  -9   4   6   -1.00    2.30
  -9   4   6    3.00    2.20
  -9   4   6    2.20    2.80
  -8   4   6    4.10    2.50
  -8   4   6    4.90    2.10
  -8   4   6    8.50    3.00
  -7   4   6    3.20    2.30
  -7   4   6    9.50    2.80
  -6   4   6  115.69    6.00
  -6   4   6  104.09    5.70
   5  -4  -6   86.69    3.40
  -5   4   6   85.99    5.10
  -5   4   6   90.79    5.00
   4  -4  -6   66.39    3.10
   4  -4  -6   64.69    3.50
  -4   4   6   66.99    4.10
  -4   4   6   71.69    3.40
  -4   4   6   77.29    4.60
   3  -4  -6   41.80    2.60
  -3   4   6   41.10    2.70
  -3   4   6   37.40    3.50
  -3   4   6   38.30    3.10
   2  -4  -6   52.59    2.50
  -2   4   6   49.80    2.40
  -2   4   6   46.90    3.20
  -2   4   6   47.10    3.30
  -2   4   6   52.19    3.10
   1  -4  -6   43.00    1.90
  -1   4   6   40.80    3.00
  -1   4   6   45.60    2.90
  -1   4   6   42.40    1.90
  -1   4   6   44.70    3.00
   0  -4  -6    5.10    0.80
   0  -4  -6    3.40    0.80
   0   4   6    4.10    1.60
   0   4   6    4.60    1.60
   0   4   6    4.00    0.80
  -1  -4  -6  184.28    4.50
   1   4   6  180.08    5.80
   1   4   6  180.48    5.70
   1   4   6  191.68    4.50
  -2  -4  -6   26.20    1.90
   2   4   6   25.30    2.00
   2   4   6   24.70    2.50
   2   4   6   22.60    2.50
   3   4   6  281.07    7.90
   3   4   6  282.37    6.90
   3   4   6  281.67    7.30
  -4  -4  -6  184.78    4.00
  -4  -4  -6  171.68    5.50
   4   4   6  168.38    5.30
   4   4   6  182.18    5.50
   4   4   6  175.08    6.10
  -5  -4  -6   25.90    1.60
  -5  -4  -6   20.60    2.30
   5   4   6   24.50    2.80
   5   4   6   21.50    2.40
  -6  -4  -6   89.19    3.10
  -6  -4  -6   84.69    4.10
   6   4   6   75.49    4.00
   6   4   6   80.29    4.40
  -7  -4  -6    7.30    1.90
   7   4   6    9.10    2.20
   7   4   6   10.10    2.40
  -8  -4  -6   14.50    2.50
   8   4   6   11.70    2.50
   8   4   6   11.90    2.50
  -9  -4  -6   16.10    2.60
   9   4   6   14.20    2.70
   9   4   6   18.40    3.00
 -10  -4  -6   -2.30    1.70
  10   4   6    3.30    2.20
  10   4   6    1.70    2.00
 -11  -4  -6    5.10    2.40
  11   4   6    7.20    2.50
  11   4   6    2.00    2.20
 -12  -4  -6   -0.80    2.20
  12   4   6   -3.10    1.70
 -13  -4  -6    1.20    2.40
  13   4   6    5.40    2.70
 -10   5   6   58.59    5.80
 -10   5   6   36.20    4.30
 -10   5   6   48.40    5.60
  -9   5   6    1.80    2.10
  -9   5   6    4.30    2.60
  -9   5   6    3.80    3.00
  -8   5   6    2.70    2.30
  -8   5   6    5.70    2.10
  -8   5   6    8.80    3.00
  -7   5   6    8.10    2.50
  -7   5   6    7.30    2.90
   6  -5  -6    8.30    2.20
  -6   5   6   10.70    3.00
  -6   5   6    9.20    2.50
   5  -5  -6    7.50    2.00
  -5   5   6    8.80    2.70
  -5   5   6    8.20    2.20
   4  -5  -6  196.88    6.10
  -4   5   6  183.68    5.80
  -4   5   6  191.88    7.30
  -4   5   6  194.18    6.80
   3  -5  -6   56.79    3.10
  -3   5   6   61.69    3.50
  -3   5   6   58.69    4.10
  -3   5   6   59.59    3.70
   2  -5  -6   61.69    2.80
  -2   5   6   58.59    3.70
  -2   5   6   61.29    2.60
  -2   5   6   56.69    2.90
  -2   5   6   58.99    3.40
  -2   5   6   60.79    3.40
   1  -5  -6   19.00    1.60
  -1   5   6   16.20    2.30
  -1   5   6   17.10    2.40
  -1   5   6   14.60    1.50
  -1   5   6   12.30    1.90
   0  -5  -6    8.40    1.10
   0  -5  -6    9.00    1.00
   0   5   6    7.40    1.00
   0   5   6    9.80    1.90
   0   5   6   10.40    1.90
  -1  -5  -6    7.20    1.10
  -1  -5  -6    5.70    0.80
   1   5   6    8.00    1.80
   1   5   6    7.10    1.70
  -2  -5  -6   78.59    3.00
  -2  -5  -6   82.69    2.10
   2   5   6   81.59    4.00
   2   5   6   87.09    3.20
   2   5   6   77.19    3.60
  -3  -5  -6   46.30    2.90
   3   5   6   44.30    2.70
   3   5   6   40.70    2.80
   3   5   6   39.50    3.20
  -4  -5  -6   23.30    2.40
   4   5   6   21.40    2.70
   4   5   6   26.50    2.40
   4   5   6   28.30    2.50
  -5  -5  -6   18.90    2.30
  -5  -5  -6   18.70    1.40
   5   5   6   19.90    2.20
   5   5   6   15.70    2.50
   5   5   6   22.70    2.50
  -6  -5  -6   20.70    2.60
   6   5   6   22.50    2.90
   6   5   6   18.40    2.10
   6   5   6   17.50    2.40
  -7  -5  -6    1.20    1.60
   7   5   6    0.60    1.70
   7   5   6   -0.90    1.70
  -8  -5  -6   25.90    3.00
   8   5   6   21.60    3.00
   8   5   6   27.10    3.30
  -9  -5  -6    8.50    2.40
   9   5   6    8.40    2.50
   9   5   6    5.40    2.30
 -10  -5  -6    1.90    1.90
  10   5   6    0.30    2.00
[truncated: 203,652 more chars]
