# Supplementary material for: A lithium–aluminium heterobimetallic dimetallocene
Source: Nat Chem. 2024 May 14;16(7):1093–100. doi: 10.1038/s41557-024-01531-y (PMC11637000; doi:10.1038/s41557-024-01531-y)
Supplement: Supplementary file 7 — Crystallographic data for compound 3; CCDC reference no. 2324317. [file 41557_2024_1531_MOESM7_ESM.cif]

 
data_sh5424_a
 
_audit_creation_method            'SHELXL-2019/1'
_shelx_SHELXL_version_number      '2019/1'
_chemical_name_systematic         ?
_chemical_name_common             ?
_chemical_melting_point           ?
_chemical_formula_moiety          '2(C31 H55 Li N2), 3(C7 H8)'
_chemical_formula_sum
 'C83 H134 Li2 N4' 
_chemical_formula_weight          1201.81

loop_
 _atom_type_symbol
 _atom_type_description
 _atom_type_scat_dispersion_real
 _atom_type_scat_dispersion_imag
 _atom_type_scat_source
 'C'  'C'   0.0033   0.0016
 'International Tables Vol C Tables 4.2.6.8 and 6.1.1.4'
 'H'  'H'   0.0000   0.0000
 'International Tables Vol C Tables 4.2.6.8 and 6.1.1.4'
 'Li'  'Li'  -0.0003   0.0001
 'International Tables Vol C Tables 4.2.6.8 and 6.1.1.4'
 'N'  'N'   0.0061   0.0033
 'International Tables Vol C Tables 4.2.6.8 and 6.1.1.4'
 
_space_group_crystal_system       triclinic
_space_group_IT_number            2
_space_group_name_H-M_alt         'P -1'
_space_group_name_Hall            '-P 1'
 
_shelx_space_group_comment
;
The symmetry employed for this shelxl refinement is uniquely defined
by the following loop, which should always be used as a source of
symmetry information in preference to the above space-group names.
They are only intended as comments.
;
 
loop_
 _space_group_symop_operation_xyz
 'x, y, z'
 '-x, -y, -z'
 
_cell_length_a                    10.0714(2)
_cell_length_b                    13.0656(3)
_cell_length_c                    16.6962(3)
_cell_angle_alpha                 105.7010(10)
_cell_angle_beta                  92.6010(10)
_cell_angle_gamma                 111.0150(10)
_cell_volume                      1949.42(7)
_cell_formula_units_Z             1
_cell_measurement_temperature     143(2)
_cell_measurement_reflns_used     9975
_cell_measurement_theta_min       2.22
_cell_measurement_theta_max       28.15
 
_exptl_crystal_description        block
_exptl_crystal_colour             colourless
_exptl_crystal_density_meas       'not measured'
_exptl_crystal_density_method     ?
_exptl_crystal_density_diffrn     1.024          
_exptl_crystal_F_000              666
_exptl_transmission_factor_min    ?
_exptl_transmission_factor_max    ?
_exptl_crystal_size_max           0.220
_exptl_crystal_size_mid           0.200
_exptl_crystal_size_min           0.180
_exptl_absorpt_coefficient_mu     0.058
_shelx_estimated_absorpt_T_min    0.987
_shelx_estimated_absorpt_T_max    0.990
_exptl_absorpt_correction_type    'multi-scan'
_exptl_absorpt_correction_T_min   0.7182
_exptl_absorpt_correction_T_max   0.7457
_exptl_absorpt_process_details    
;
 SADABS 2016/2: Krause, L., Herbst-Irmer, R., Sheldrick G.M. & Stalke D.,
 J. Appl. Cryst. 48 (2015) 3-10
;
_exptl_absorpt_special_details    ?
_diffrn_ambient_temperature       143(2)
_diffrn_radiation_wavelength      0.71073
_diffrn_radiation_type            MoK\a
_diffrn_source                    'INCOATEC IµS microfocus sealed tube' 
_diffrn_measurement_device_type   'Bruker AXS D8 Venture, Photon II'
_diffrn_measurement_method        '\f and \w scans'
_diffrn_detector_area_resol_mean  ?
_diffrn_reflns_number             85672
_diffrn_reflns_av_unetI/netI      0.0261
_diffrn_reflns_av_R_equivalents   0.0519
_diffrn_reflns_limit_h_min        -13
_diffrn_reflns_limit_h_max        13
_diffrn_reflns_limit_k_min        -17
_diffrn_reflns_limit_k_max        17
_diffrn_reflns_limit_l_min        -22
_diffrn_reflns_limit_l_max        22
_diffrn_reflns_theta_min          2.194
_diffrn_reflns_theta_max          28.528
_diffrn_reflns_theta_full         25.242
_diffrn_measured_fraction_theta_max   0.999
_diffrn_measured_fraction_theta_full  0.999
_diffrn_reflns_Laue_measured_fraction_max    0.999
_diffrn_reflns_Laue_measured_fraction_full   0.999
_diffrn_reflns_point_group_measured_fraction_max   0.999
_diffrn_reflns_point_group_measured_fraction_full  0.999
_reflns_number_total              9920
_reflns_number_gt                 7799
_reflns_threshold_expression      'I > 2\s(I)'
_reflns_Friedel_coverage          0.000
_reflns_Friedel_fraction_max      .
_reflns_Friedel_fraction_full     .
 
_reflns_special_details
;
 Reflections were merged by SHELXL according to the crystal
 class for the calculation of statistics and refinement.
 
 _reflns_Friedel_fraction is defined as the number of unique
 Friedel pairs measured divided by the number that would be
 possible theoretically, ignoring centric projections and
 systematic absences.
;
 
_computing_data_collection        'APEX 4 (Bruker, 2021)'
_computing_cell_refinement        'SAINT  (Bruker, 2019)'
_computing_data_reduction         'SAINT  (Bruker, 2019)'
_computing_structure_solution     'SHELXT 2018/2 (Sheldrick, 2018)'
_computing_structure_refinement 
;
SHELXL-2019/1 (Sheldrick, 2019),                                              
SHELXLe Rev 1000 (Huebschle et al., 2011)
;
_computing_molecular_graphics     'SHELXL-2019/1 (Sheldrick, 2019)'
_computing_publication_material   'CIFTAB-2014 (Sheldrick, G. M.)'
_refine_special_details           ?
_refine_ls_structure_factor_coef  Fsqd
_refine_ls_matrix_type            full
_refine_ls_weighting_scheme       calc
_refine_ls_weighting_details
'w=1/[\s^2^(Fo^2^)+(0.0640P)^2^+0.4591P] where P=(Fo^2^+2Fc^2^)/3'
_atom_sites_solution_primary      direct
_atom_sites_solution_secondary    difmap
_atom_sites_solution_hydrogens    geom
_refine_ls_hydrogen_treatment     constr
_refine_ls_extinction_method      none
_refine_ls_extinction_coef        .
_refine_ls_number_reflns          9920
_refine_ls_number_parameters      772
_refine_ls_number_restraints      1513
_refine_ls_R_factor_all           0.0686
_refine_ls_R_factor_gt            0.0523
_refine_ls_wR_factor_ref          0.1455
_refine_ls_wR_factor_gt           0.1339
_refine_ls_goodness_of_fit_ref    1.044
_refine_ls_restrained_S_all       1.061
_refine_ls_shift/su_max           0.000
_refine_ls_shift/su_mean          0.000
 
loop_
 _atom_site_label
 _atom_site_type_symbol
 _atom_site_fract_x
 _atom_site_fract_y
 _atom_site_fract_z
 _atom_site_U_iso_or_equiv
 _atom_site_adp_type
 _atom_site_occupancy
 _atom_site_site_symmetry_order  
 _atom_site_calc_flag
 _atom_site_refinement_flags_posn
 _atom_site_refinement_flags_adp
 _atom_site_refinement_flags_occupancy
 _atom_site_disorder_assembly
 _atom_site_disorder_group
N2 N 0.73650(10) 0.10602(8) 0.09238(6) 0.0308(2) Uani 1 1 d . . . . .
N1 N 0.65743(11) 0.10224(9) 0.20839(7) 0.0375(2) Uani 1 1 d . . . . .
C12 C 0.6661(3) 0.4978(3) 0.22344(15) 0.0238(5) Uani 0.757(2) 1 d D U P A 1
C13 C 0.7745(2) 0.5109(3) 0.17084(18) 0.0225(5) Uani 0.757(2) 1 d D U P A 1
C14 C 0.9049(3) 0.5260(4) 0.21913(17) 0.0233(5) Uani 0.757(2) 1 d D U P A 1
C15 C 0.8761(3) 0.5213(5) 0.30091(19) 0.0257(6) Uani 0.757(2) 1 d D U P A 1
C16 C 0.7283(3) 0.5043(4) 0.30398(18) 0.0261(5) Uani 0.757(2) 1 d D U P A 1
C17 C 0.51255(15) 0.48568(13) 0.19817(12) 0.0302(3) Uani 0.757(2) 1 d D U P A 1
H17 H 0.502847 0.480240 0.137130 0.036 Uiso 0.757(2) 1 calc R U P A 1
C18 C 0.3968(8) 0.3741(5) 0.2046(4) 0.0406(11) Uani 0.757(2) 1 d D U P A 1
H18A H 0.301338 0.368644 0.183597 0.061 Uiso 0.757(2) 1 calc R U P A 1
H18B H 0.401273 0.375142 0.263632 0.061 Uiso 0.757(2) 1 calc R U P A 1
H18C H 0.414299 0.307454 0.170808 0.061 Uiso 0.757(2) 1 calc R U P A 1
C19 C 0.4827(8) 0.5925(5) 0.2444(5) 0.0413(13) Uani 0.757(2) 1 d D U P A 1
H19A H 0.390034 0.586629 0.218344 0.062 Uiso 0.757(2) 1 calc R U P A 1
H19B H 0.559533 0.662052 0.240632 0.062 Uiso 0.757(2) 1 calc R U P A 1
H19C H 0.479513 0.596719 0.303791 0.062 Uiso 0.757(2) 1 calc R U P A 1
C20 C 0.75811(18) 0.51304(12) 0.08030(9) 0.0265(3) Uani 0.757(2) 1 d D U P A 1
H20 H 0.853792 0.522810 0.061836 0.032 Uiso 0.757(2) 1 calc R U P A 1
C21 C 0.6478(6) 0.4001(4) 0.0177(4) 0.0317(9) Uani 0.757(2) 1 d D U P A 1
H21A H 0.645803 0.406980 -0.039276 0.048 Uiso 0.757(2) 1 calc R U P A 1
H21B H 0.551924 0.385724 0.033835 0.048 Uiso 0.757(2) 1 calc R U P A 1
H21C H 0.675622 0.335854 0.018939 0.048 Uiso 0.757(2) 1 calc R U P A 1
C22 C 0.7262(8) 0.6175(4) 0.0725(4) 0.0333(11) Uani 0.757(2) 1 d D U P A 1
H22A H 0.726999 0.619498 0.014284 0.050 Uiso 0.757(2) 1 calc R U P A 1
H22B H 0.799959 0.688663 0.110340 0.050 Uiso 0.757(2) 1 calc R U P A 1
H22C H 0.631274 0.610404 0.087954 0.050 Uiso 0.757(2) 1 calc R U P A 1
C23 C 1.05164(16) 0.54915(13) 0.19119(11) 0.0282(3) Uani 0.757(2) 1 d D U P A 1
H23 H 1.117869 0.556836 0.240878 0.034 Uiso 0.757(2) 1 calc R U P A 1
C24 C 1.0590(7) 0.4498(4) 0.1193(3) 0.0317(8) Uani 0.757(2) 1 d D U P A 1
H24A H 1.157633 0.470218 0.106764 0.048 Uiso 0.757(2) 1 calc R U P A 1
H24B H 0.993308 0.436180 0.068922 0.048 Uiso 0.757(2) 1 calc R U P A 1
H24C H 1.030805 0.379842 0.136348 0.048 Uiso 0.757(2) 1 calc R U P A 1
C25 C 1.1160(6) 0.6632(4) 0.1716(5) 0.0364(10) Uani 0.757(2) 1 d D U P A 1
H25A H 1.213984 0.675723 0.159557 0.055 Uiso 0.757(2) 1 calc R U P A 1
H25B H 1.118988 0.726491 0.220233 0.055 Uiso 0.757(2) 1 calc R U P A 1
H25C H 1.056406 0.660582 0.122440 0.055 Uiso 0.757(2) 1 calc R U P A 1
C26 C 0.9818(2) 0.53101(15) 0.37353(11) 0.0356(4) Uani 0.757(2) 1 d D U P A 1
H26 H 0.925677 0.521339 0.420738 0.043 Uiso 0.757(2) 1 calc R U P A 1
C27 C 1.0405(8) 0.4344(5) 0.3546(4) 0.0427(11) Uani 0.757(2) 1 d D U P A 1
H27A H 1.099194 0.441044 0.405593 0.064 Uiso 0.757(2) 1 calc R U P A 1
H27B H 1.099697 0.441485 0.309851 0.064 Uiso 0.757(2) 1 calc R U P A 1
H27C H 0.959756 0.359274 0.336243 0.064 Uiso 0.757(2) 1 calc R U P A 1
C28 C 1.1060(8) 0.6494(4) 0.4078(4) 0.0483(13) Uani 0.757(2) 1 d D U P A 1
H28A H 1.164461 0.651554 0.457236 0.072 Uiso 0.757(2) 1 calc R U P A 1
H28B H 1.066741 0.709394 0.423892 0.072 Uiso 0.757(2) 1 calc R U P A 1
H28C H 1.166033 0.662905 0.364187 0.072 Uiso 0.757(2) 1 calc R U P A 1
C29 C 0.6561(2) 0.51370(15) 0.38240(11) 0.0358(4) Uani 0.757(2) 1 d D U P A 1
H29 H 0.557198 0.508175 0.364099 0.043 Uiso 0.757(2) 1 calc R U P A 1
C30 C 0.6360(7) 0.4194(5) 0.4245(5) 0.0465(12) Uani 0.757(2) 1 d D U P A 1
H30A H 0.601981 0.440239 0.478263 0.070 Uiso 0.757(2) 1 calc R U P A 1
H30B H 0.728124 0.411838 0.434507 0.070 Uiso 0.757(2) 1 calc R U P A 1
H30C H 0.564925 0.346011 0.387493 0.070 Uiso 0.757(2) 1 calc R U P A 1
C31 C 0.7325(7) 0.6329(4) 0.4491(4) 0.0454(10) Uani 0.757(2) 1 d D U P A 1
H31A H 0.677857 0.638900 0.496098 0.068 Uiso 0.757(2) 1 calc R U P A 1
H31B H 0.738056 0.693416 0.423654 0.068 Uiso 0.757(2) 1 calc R U P A 1
H31C H 0.829926 0.642208 0.469977 0.068 Uiso 0.757(2) 1 calc R U P A 1
C12B C 0.6620(10) 0.4948(11) 0.2467(5) 0.0242(15) Uani 0.243(2) 1 d D U P A 2
C13B C 0.7359(8) 0.5061(11) 0.1776(5) 0.0216(14) Uani 0.243(2) 1 d D U P A 2
C14B C 0.8798(9) 0.5256(12) 0.2033(6) 0.0219(15) Uani 0.243(2) 1 d D U P A 2
C15B C 0.8952(11) 0.5233(17) 0.2867(6) 0.0259(16) Uani 0.243(2) 1 d D U P A 2
C16B C 0.7609(10) 0.5063(14) 0.3144(6) 0.0282(16) Uani 0.243(2) 1 d D U P A 2
C17B C 0.5049(5) 0.4813(4) 0.2475(4) 0.0337(10) Uani 0.243(2) 1 d D U P A 2
H17B H 0.485360 0.478935 0.305257 0.040 Uiso 0.243(2) 1 calc R U P A 2
C18B C 0.395(2) 0.3675(15) 0.1865(13) 0.040(3) Uani 0.243(2) 1 d D U P A 2
H18D H 0.297479 0.361105 0.195236 0.060 Uiso 0.243(2) 1 calc R U P A 2
H18E H 0.412193 0.302678 0.197166 0.060 Uiso 0.243(2) 1 calc R U P A 2
H18F H 0.406663 0.366335 0.128319 0.060 Uiso 0.243(2) 1 calc R U P A 2
C19B C 0.475(2) 0.5831(16) 0.2362(15) 0.038(3) Uani 0.243(2) 1 d D U P A 2
H19D H 0.377791 0.575019 0.247272 0.058 Uiso 0.243(2) 1 calc R U P A 2
H19E H 0.483184 0.585283 0.178352 0.058 Uiso 0.243(2) 1 calc R U P A 2
H19F H 0.545501 0.654734 0.275730 0.058 Uiso 0.243(2) 1 calc R U P A 2
C20B C 0.6725(6) 0.5015(4) 0.0908(3) 0.0285(10) Uani 0.243(2) 1 d D U P A 2
H20B H 0.568468 0.487466 0.092359 0.034 Uiso 0.243(2) 1 calc R U P A 2
C21B C 0.6772(19) 0.4019(14) 0.0193(11) 0.032(3) Uani 0.243(2) 1 d D U P A 2
H21D H 0.632684 0.401852 -0.034103 0.048 Uiso 0.243(2) 1 calc R U P A 2
H21E H 0.624352 0.328887 0.029926 0.048 Uiso 0.243(2) 1 calc R U P A 2
H21F H 0.777586 0.411024 0.016311 0.048 Uiso 0.243(2) 1 calc R U P A 2
C22B C 0.740(2) 0.6142(14) 0.0714(14) 0.034(3) Uani 0.243(2) 1 d D U P A 2
H22D H 0.690462 0.608232 0.017360 0.051 Uiso 0.243(2) 1 calc R U P A 2
H22E H 0.841975 0.630937 0.068309 0.051 Uiso 0.243(2) 1 calc R U P A 2
H22F H 0.730254 0.676469 0.116089 0.051 Uiso 0.243(2) 1 calc R U P A 2
C23B C 1.0036(5) 0.5471(4) 0.1509(3) 0.0298(10) Uani 0.243(2) 1 d D U P A 2
H23B H 0.958524 0.538622 0.093621 0.036 Uiso 0.243(2) 1 calc R U P A 2
C24B C 1.069(2) 0.4578(15) 0.1378(11) 0.039(3) Uani 0.243(2) 1 d D U P A 2
H24D H 1.137435 0.470049 0.098253 0.059 Uiso 0.243(2) 1 calc R U P A 2
H24E H 0.992238 0.380800 0.114733 0.059 Uiso 0.243(2) 1 calc R U P A 2
H24F H 1.118594 0.464299 0.191795 0.059 Uiso 0.243(2) 1 calc R U P A 2
C25B C 1.114(2) 0.6715(12) 0.1843(16) 0.043(3) Uani 0.243(2) 1 d D U P A 2
H25D H 1.190973 0.682020 0.149543 0.064 Uiso 0.243(2) 1 calc R U P A 2
H25E H 1.155728 0.687347 0.242735 0.064 Uiso 0.243(2) 1 calc R U P A 2
H25F H 1.066880 0.724545 0.182011 0.064 Uiso 0.243(2) 1 calc R U P A 2
C26B C 1.0332(6) 0.5423(5) 0.3418(4) 0.0349(11) Uani 0.243(2) 1 d D U P A 2
H26B H 1.109544 0.551984 0.304985 0.042 Uiso 0.243(2) 1 calc R U P A 2
C27B C 1.022(3) 0.4381(17) 0.3688(15) 0.048(4) Uani 0.243(2) 1 d D U P A 2
H27D H 1.115141 0.452319 0.399949 0.072 Uiso 0.243(2) 1 calc R U P A 2
H27E H 0.996348 0.370485 0.318817 0.072 Uiso 0.243(2) 1 calc R U P A 2
H27F H 0.948012 0.424136 0.404995 0.072 Uiso 0.243(2) 1 calc R U P A 2
C28B C 1.086(3) 0.6544(16) 0.4157(15) 0.052(4) Uani 0.243(2) 1 d D U P A 2
H28D H 1.182007 0.669310 0.442871 0.078 Uiso 0.243(2) 1 calc R U P A 2
H28E H 1.019017 0.647106 0.456688 0.078 Uiso 0.243(2) 1 calc R U P A 2
H28F H 1.089829 0.718515 0.394736 0.078 Uiso 0.243(2) 1 calc R U P A 2
C29B C 0.7289(7) 0.5163(5) 0.4052(3) 0.0381(12) Uani 0.243(2) 1 d D U P A 2
H29B H 0.818792 0.525260 0.439364 0.046 Uiso 0.243(2) 1 calc R U P A 2
C30B C 0.607(2) 0.4108(16) 0.4163(15) 0.047(3) Uani 0.243(2) 1 d D U P A 2
H30D H 0.592109 0.427088 0.475314 0.070 Uiso 0.243(2) 1 calc R U P A 2
H30E H 0.632985 0.343548 0.400227 0.070 Uiso 0.243(2) 1 calc R U P A 2
H30F H 0.517480 0.394966 0.380337 0.070 Uiso 0.243(2) 1 calc R U P A 2
C31B C 0.703(3) 0.6269(15) 0.4422(15) 0.056(4) Uani 0.243(2) 1 d D U P A 2
H31D H 0.703346 0.641498 0.502946 0.083 Uiso 0.243(2) 1 calc R U P A 2
H31E H 0.609344 0.618294 0.415230 0.083 Uiso 0.243(2) 1 calc R U P A 2
H31F H 0.779259 0.691750 0.432017 0.083 Uiso 0.243(2) 1 calc R U P A 2
C1 C 0.71007(12) 0.17427(9) 0.16183(7) 0.0310(2) Uani 1 1 d . . . . .
C2 C 0.65076(13) -0.00841(11) 0.16896(9) 0.0415(3) Uani 1 1 d . . . . .
C3 C 0.70057(12) -0.00632(10) 0.09561(9) 0.0397(3) Uani 1 1 d . . . . .
C6 C 0.61099(18) 0.14436(13) 0.28879(8) 0.0528(4) Uani 1 1 d . . . . .
H6 H 0.638348 0.228819 0.298700 0.063 Uiso 1 1 calc R U . . .
C7 C 0.44943(19) 0.09455(16) 0.28269(10) 0.0630(4) Uani 1 1 d . . . . .
H7A H 0.421994 0.132581 0.334551 0.095 Uiso 1 1 calc R U . . .
H7B H 0.415957 0.011728 0.275024 0.095 Uiso 1 1 calc R U . . .
H7C H 0.405263 0.106935 0.234521 0.095 Uiso 1 1 calc R U . . .
C8 C 0.6912(2) 0.13496(18) 0.36295(11) 0.0787(6) Uani 1 1 d . . . . .
H8A H 0.668317 0.176285 0.415280 0.118 Uiso 1 1 calc R U . . .
H8B H 0.795071 0.168854 0.362477 0.118 Uiso 1 1 calc R U . . .
H8C H 0.662560 0.053632 0.359405 0.118 Uiso 1 1 calc R U . . .
C4 C 0.59731(17) -0.10803(13) 0.20336(12) 0.0586(4) Uani 1 1 d . . . . .
H4A H 0.585118 -0.179245 0.159368 0.088 Uiso 1 1 calc R U . . .
H4B H 0.504584 -0.114268 0.221950 0.088 Uiso 1 1 calc R U . . .
H4C H 0.667250 -0.095745 0.251287 0.088 Uiso 1 1 calc R U . . .
C5 C 0.71034(19) -0.10390(12) 0.02782(14) 0.0676(5) Uani 1 1 d . . . . .
H5A H 0.687301 -0.171625 0.047426 0.101 Uiso 1 1 calc R U . . .
H5B H 0.808297 -0.081725 0.014160 0.101 Uiso 1 1 calc R U . . .
H5C H 0.641831 -0.122311 -0.022566 0.101 Uiso 1 1 calc R U . . .
C9 C 0.79661(12) 0.15251(10) 0.02512(8) 0.0345(3) Uani 1 1 d . . . . .
H9 H 0.810273 0.235591 0.043318 0.041 Uiso 1 1 calc R U . . .
C10 C 0.69246(18) 0.09636(14) -0.05709(10) 0.0551(4) Uani 1 1 d . . . . .
H10A H 0.731222 0.136102 -0.098036 0.083 Uiso 1 1 calc R U . . .
H10B H 0.599477 0.101416 -0.047328 0.083 Uiso 1 1 calc R U . . .
H10C H 0.679316 0.015221 -0.079089 0.083 Uiso 1 1 calc R U . . .
C11 C 0.94510(15) 0.14997(12) 0.01490(11) 0.0505(4) Uani 1 1 d . . . . .
H11A H 0.989145 0.195905 -0.021617 0.076 Uiso 1 1 calc R U . . .
H11B H 0.935612 0.070217 -0.010494 0.076 Uiso 1 1 calc R U . . .
H11C H 1.006042 0.182142 0.070242 0.076 Uiso 1 1 calc R U . . .
C32 C 0.0355(2) 0.0425(2) 0.27679(17) 0.0504(6) Uani 0.612(3) 1 d D U P B 1
C33 C 0.0533(5) 0.0946(4) 0.3606(2) 0.0878(12) Uani 0.612(3) 1 d D U P B 1
H33 H 0.094535 0.176400 0.381317 0.105 Uiso 0.612(3) 1 calc R U P B 1
C34 C 0.0144(6) 0.0341(3) 0.4164(3) 0.1169(15) Uani 0.612(3) 1 d D U P B 1
H34 H 0.026703 0.073488 0.474802 0.140 Uiso 0.612(3) 1 calc R U P B 1
C35 C -0.0431(5) -0.0851(3) 0.3876(2) 0.0933(12) Uani 0.612(3) 1 d D U P B 1
H35 H -0.072751 -0.128078 0.425771 0.112 Uiso 0.612(3) 1 calc R U P B 1
C36 C -0.0571(5) -0.1410(3) 0.3027(3) 0.0599(9) Uani 0.612(3) 1 d D U P B 1
H36 H -0.092691 -0.222762 0.282402 0.072 Uiso 0.612(3) 1 calc R U P B 1
C37 C -0.0193(4) -0.0779(3) 0.2483(3) 0.0591(9) Uani 0.612(3) 1 d D U P B 1
H37 H -0.030376 -0.116515 0.189873 0.071 Uiso 0.612(3) 1 calc R U P B 1
C38 C 0.0719(4) 0.1119(3) 0.2168(3) 0.0713(10) Uani 0.612(3) 1 d D U P B 1
H38A H 0.067240 0.061120 0.160545 0.107 Uiso 0.612(3) 1 calc R U P B 1
H38B H 0.169434 0.171283 0.236164 0.107 Uiso 0.612(3) 1 calc R U P B 1
H38C H 0.002915 0.148515 0.214460 0.107 Uiso 0.612(3) 1 calc R U P B 1
C32B C -0.0319(5) -0.0587(4) 0.3014(3) 0.0497(9) Uani 0.388(3) 1 d D U P B 2
C33B C -0.0206(7) 0.0414(5) 0.3623(3) 0.0674(12) Uani 0.388(3) 1 d D U P B 2
H33B H -0.057668 0.037690 0.413253 0.081 Uiso 0.388(3) 1 calc R U P B 2
C34B C 0.0460(7) 0.1488(5) 0.3485(4) 0.0835(15) Uani 0.388(3) 1 d D U P B 2
H34B H 0.057973 0.217141 0.391955 0.100 Uiso 0.388(3) 1 calc R U P B 2
C35B C 0.0937(6) 0.1575(4) 0.2749(4) 0.0709(13) Uani 0.388(3) 1 d D U P B 2
H35B H 0.138849 0.230188 0.266038 0.085 Uiso 0.388(3) 1 calc R U P B 2
C36B C 0.0735(7) 0.0553(5) 0.2130(4) 0.0724(14) Uani 0.388(3) 1 d D U P B 2
H36B H 0.101151 0.057610 0.159695 0.087 Uiso 0.388(3) 1 calc R U P B 2
C37B C 0.0145(7) -0.0487(5) 0.2276(4) 0.0600(13) Uani 0.388(3) 1 d D U P B 2
H37B H 0.005601 -0.116546 0.184552 0.072 Uiso 0.388(3) 1 calc R U P B 2
C38B C -0.0953(9) -0.1698(6) 0.3189(4) 0.0633(16) Uani 0.388(3) 1 d D U P B 2
H38D H -0.129916 -0.232820 0.265574 0.095 Uiso 0.388(3) 1 calc R U P B 2
H38E H -0.176001 -0.170395 0.349623 0.095 Uiso 0.388(3) 1 calc R U P B 2
H38F H -0.021966 -0.179997 0.352988 0.095 Uiso 0.388(3) 1 calc R U P B 2
C39 C 0.5149(16) 0.0667(10) 0.5305(10) 0.070(2) Uani 0.227(5) 1 d D U P C -1
C40 C 0.6333(15) 0.0376(12) 0.5493(10) 0.076(3) Uani 0.227(5) 1 d D U P C -1
H40 H 0.708812 0.090319 0.593877 0.091 Uiso 0.227(5) 1 calc R U P C -1
C41 C 0.6421(15) -0.0672(12) 0.5038(9) 0.070(2) Uani 0.227(5) 1 d D U P C -1
H41 H 0.720571 -0.087791 0.515550 0.084 Uiso 0.227(5) 1 calc R U P C -1
C42 C 0.526(2) -0.1378(12) 0.4401(10) 0.077(3) Uani 0.227(5) 1 d D U P C -1
H42 H 0.521626 -0.211631 0.408970 0.093 Uiso 0.227(5) 1 calc R U P C -1
C43 C 0.4154(16) -0.1049(12) 0.4203(8) 0.078(3) Uani 0.227(5) 1 d D U P C -1
H43 H 0.344968 -0.153688 0.372180 0.094 Uiso 0.227(5) 1 calc R U P C -1
C44 C 0.4022(15) -0.0059(13) 0.4662(10) 0.076(2) Uani 0.227(5) 1 d D U P C -1
H44 H 0.321012 0.011692 0.454554 0.091 Uiso 0.227(5) 1 calc R U P C -1
C45 C 0.5102(17) 0.1764(11) 0.5856(11) 0.088(3) Uani 0.227(5) 1 d D U P C -1
H45A H 0.409835 0.166312 0.589707 0.132 Uiso 0.227(5) 1 calc R U P C -1
H45B H 0.554506 0.238518 0.561146 0.132 Uiso 0.227(5) 1 calc R U P C -1
H45C H 0.563256 0.196074 0.641878 0.132 Uiso 0.227(5) 1 calc R U P C -1
C39B C 0.4733(12) 0.0487(8) 0.5146(8) 0.0633(19) Uani 0.273(5) 1 d D U P C -2
C40B C 0.6043(16) 0.0630(12) 0.5560(10) 0.071(2) Uani 0.273(5) 1 d D U P C -2
H40B H 0.654977 0.129476 0.602775 0.085 Uiso 0.273(5) 1 calc R U P C -2
C41B C 0.6616(12) -0.0222(11) 0.5281(8) 0.077(2) Uani 0.273(5) 1 d D U P C -2
H41B H 0.749122 -0.015143 0.557321 0.092 Uiso 0.273(5) 1 calc R U P C -2
C42B C 0.5910(17) -0.1140(12) 0.4593(11) 0.082(3) Uani 0.273(5) 1 d D U P C -2
H42B H 0.635482 -0.166685 0.438301 0.098 Uiso 0.273(5) 1 calc R U P C -2
C43B C 0.4572(11) -0.1349(7) 0.4180(6) 0.0623(18) Uani 0.273(5) 1 d D U P C -2
H43B H 0.406247 -0.202990 0.372546 0.075 Uiso 0.273(5) 1 calc R U P C -2
C44B C 0.4018(16) -0.0516(12) 0.4463(10) 0.067(2) Uani 0.273(5) 1 d D U P C -2
H44B H 0.311194 -0.062492 0.418386 0.081 Uiso 0.273(5) 1 calc R U P C -2
C45B C 0.413(2) 0.1385(13) 0.5360(12) 0.085(3) Uani 0.273(5) 1 d D U P C -2
H45D H 0.316405 0.109224 0.503122 0.128 Uiso 0.273(5) 1 calc R U P C -2
H45E H 0.475375 0.206990 0.522867 0.128 Uiso 0.273(5) 1 calc R U P C -2
H45F H 0.406141 0.158954 0.596249 0.128 Uiso 0.273(5) 1 calc R U P C -2
Li1 Li 0.7433(2) 0.35482(16) 0.20560(12) 0.0298(4) Uani 1 1 d . . . . .
 
loop_
 _atom_site_aniso_label
 _atom_site_aniso_U_11
 _atom_site_aniso_U_22
 _atom_site_aniso_U_33
 _atom_site_aniso_U_23
 _atom_site_aniso_U_13
 _atom_site_aniso_U_12
N2 0.0251(4) 0.0235(4) 0.0446(5) 0.0108(4) 0.0043(4) 0.0100(3)
N1 0.0406(5) 0.0322(5) 0.0375(5) 0.0157(4) -0.0018(4) 0.0087(4)
C12 0.0234(8) 0.0245(7) 0.0242(11) 0.0082(11) 0.0024(9) 0.0096(6)
C13 0.0224(11) 0.0226(8) 0.0239(8) 0.0090(6) 0.0032(8) 0.0089(10)
C14 0.0201(9) 0.0234(7) 0.0258(12) 0.0080(9) -0.0012(7) 0.0080(8)
C15 0.0273(12) 0.0273(9) 0.0201(11) 0.0064(9) 0.0005(7) 0.0088(10)
C16 0.0257(11) 0.0271(8) 0.0240(11) 0.0074(9) 0.0039(8) 0.0090(11)
C17 0.0250(7) 0.0321(7) 0.0357(9) 0.0122(6) 0.0046(6) 0.0121(6)
C18 0.0257(12) 0.0396(13) 0.053(3) 0.0160(14) 0.0048(15) 0.0076(10)
C19 0.037(2) 0.0402(17) 0.056(3) 0.0147(18) 0.010(2) 0.0247(18)
C20 0.0270(8) 0.0304(7) 0.0245(7) 0.0110(5) 0.0015(5) 0.0123(6)
C21 0.034(2) 0.0328(12) 0.0269(11) 0.0044(8) -0.0048(12) 0.0153(12)
C22 0.040(2) 0.0310(14) 0.036(2) 0.0188(13) 0.0041(15) 0.0166(13)
C23 0.0220(7) 0.0310(7) 0.0307(8) 0.0110(6) 0.0017(6) 0.0084(5)
C24 0.0297(15) 0.0343(14) 0.0339(19) 0.0104(12) 0.0078(13) 0.0154(12)
C25 0.0316(15) 0.0308(12) 0.048(2) 0.0149(12) 0.0107(13) 0.0107(11)
C26 0.0336(9) 0.0439(9) 0.0264(8) 0.0120(7) -0.0028(7) 0.0119(7)
C27 0.041(2) 0.0528(14) 0.041(2) 0.0219(13) -0.0020(14) 0.0219(12)
C28 0.042(3) 0.0471(15) 0.0395(19) 0.0029(12) -0.0137(16) 0.0091(13)
C29 0.0387(9) 0.0405(9) 0.0287(8) 0.0111(7) 0.0085(7) 0.0150(7)
C30 0.054(3) 0.0542(16) 0.0322(14) 0.0186(12) 0.0126(16) 0.0171(15)
C31 0.055(3) 0.0446(14) 0.0312(16) 0.0025(11) 0.0127(16) 0.0191(17)
C12B 0.024(2) 0.027(2) 0.023(3) 0.008(3) 0.009(2) 0.0106(17)
C13B 0.019(3) 0.028(2) 0.020(2) 0.0083(18) 0.000(2) 0.010(3)
C14B 0.022(3) 0.030(2) 0.019(3) 0.013(2) 0.006(2) 0.011(2)
C15B 0.022(2) 0.030(3) 0.025(3) 0.007(3) 0.001(2) 0.011(2)
C16B 0.033(3) 0.031(2) 0.020(2) 0.0103(19) -0.001(2) 0.010(3)
C17B 0.027(2) 0.042(2) 0.035(2) 0.015(2) 0.0088(18) 0.0141(17)
C18B 0.030(4) 0.042(5) 0.049(7) 0.021(4) 0.008(4) 0.010(3)
C19B 0.028(5) 0.047(5) 0.035(5) 0.010(4) 0.002(4) 0.011(4)
C20B 0.028(2) 0.034(2) 0.0256(19) 0.0120(16) -0.0016(17) 0.0131(17)
C21B 0.026(5) 0.046(4) 0.028(3) 0.017(3) -0.001(3) 0.015(3)
C22B 0.032(4) 0.049(5) 0.029(5) 0.013(4) 0.009(4) 0.023(4)
C23B 0.027(2) 0.036(2) 0.029(2) 0.0136(18) 0.0068(18) 0.0110(17)
C24B 0.023(4) 0.046(4) 0.041(7) 0.008(4) 0.006(4) 0.008(3)
C25B 0.031(5) 0.043(5) 0.046(6) 0.015(4) 0.020(4) 0.002(4)
C26B 0.026(2) 0.045(2) 0.031(2) 0.016(2) -0.0013(19) 0.0090(19)
C27B 0.041(6) 0.069(5) 0.041(7) 0.027(4) 0.001(4) 0.022(4)
C28B 0.030(4) 0.071(6) 0.039(5) 0.007(4) -0.008(4) 0.010(4)
C29B 0.042(3) 0.046(3) 0.022(2) 0.0132(19) 0.007(2) 0.010(2)
C30B 0.051(7) 0.060(5) 0.042(6) 0.032(5) 0.024(5) 0.021(4)
C31B 0.046(7) 0.068(5) 0.037(5) 0.008(4) 0.010(4) 0.008(4)
C1 0.0307(5) 0.0279(5) 0.0327(6) 0.0110(4) -0.0022(4) 0.0089(4)
C2 0.0316(6) 0.0320(6) 0.0637(8) 0.0233(6) 0.0004(6) 0.0099(5)
C3 0.0275(5) 0.0255(5) 0.0690(9) 0.0175(6) 0.0089(5) 0.0111(4)
C6 0.0679(10) 0.0455(8) 0.0327(7) 0.0151(6) 0.0032(6) 0.0063(7)
C7 0.0697(11) 0.0683(11) 0.0437(8) 0.0122(7) 0.0155(7) 0.0212(9)
C8 0.0813(12) 0.0787(12) 0.0463(9) 0.0347(9) -0.0144(8) -0.0117(10)
C4 0.0514(8) 0.0439(8) 0.0908(12) 0.0420(8) 0.0103(8) 0.0147(7)
C5 0.0589(9) 0.0286(7) 0.1214(16) 0.0216(8) 0.0462(10) 0.0212(6)
C9 0.0319(6) 0.0280(5) 0.0430(7) 0.0101(5) 0.0089(5) 0.0111(4)
C10 0.0584(9) 0.0476(8) 0.0464(8) 0.0104(6) 0.0014(7) 0.0096(7)
C11 0.0406(7) 0.0405(7) 0.0753(10) 0.0174(7) 0.0254(7) 0.0197(6)
C32 0.0397(11) 0.0453(12) 0.0668(15) 0.0185(11) 0.0008(10) 0.0168(9)
C33 0.127(3) 0.0455(19) 0.0685(19) 0.0056(17) -0.009(2) 0.019(2)
C34 0.192(4) 0.068(2) 0.064(2) 0.0105(17) -0.007(2) 0.029(2)
C35 0.140(3) 0.0580(17) 0.073(2) 0.0217(15) 0.008(2) 0.0275(19)
C36 0.064(2) 0.0446(19) 0.076(2) 0.0221(15) 0.0138(16) 0.0236(15)
C37 0.0575(18) 0.0459(17) 0.061(2) 0.0067(14) 0.0117(16) 0.0122(13)
C38 0.0652(19) 0.057(2) 0.095(3) 0.032(2) 0.0186(19) 0.0196(18)
C32B 0.064(2) 0.0449(19) 0.049(2) 0.0178(16) 0.0079(17) 0.0282(15)
C33B 0.103(3) 0.056(2) 0.043(2) 0.0078(19) 0.000(2) 0.036(2)
C34B 0.108(3) 0.055(3) 0.068(3) -0.001(2) -0.011(3) 0.027(3)
C35B 0.064(2) 0.048(2) 0.098(3) 0.023(2) 0.017(3) 0.0168(19)
C36B 0.085(3) 0.060(3) 0.079(3) 0.027(2) 0.036(2) 0.028(3)
C37B 0.076(3) 0.051(3) 0.056(3) 0.0153(19) 0.025(2) 0.027(2)
C38B 0.093(5) 0.057(3) 0.057(3) 0.033(2) 0.026(3) 0.036(3)
C39 0.096(5) 0.045(4) 0.083(4) 0.033(3) 0.061(4) 0.028(4)
C40 0.101(5) 0.046(4) 0.081(4) 0.025(4) 0.054(4) 0.021(4)
C41 0.096(4) 0.043(4) 0.079(5) 0.026(4) 0.052(3) 0.027(4)
C42 0.093(5) 0.053(4) 0.090(4) 0.033(4) 0.046(4) 0.021(4)
C43 0.095(5) 0.051(5) 0.092(4) 0.035(4) 0.050(4) 0.019(4)
C44 0.095(4) 0.054(4) 0.092(4) 0.039(4) 0.057(4) 0.026(4)
C45 0.101(7) 0.069(6) 0.106(7) 0.035(5) 0.056(6) 0.036(5)
C39B 0.084(4) 0.043(3) 0.081(4) 0.033(3) 0.054(3) 0.030(3)
C40B 0.088(4) 0.051(4) 0.087(4) 0.034(4) 0.054(4) 0.029(3)
C41B 0.092(4) 0.060(5) 0.095(5) 0.043(4) 0.043(3) 0.030(3)
C42B 0.099(5) 0.056(4) 0.102(5) 0.041(4) 0.046(4) 0.027(4)
C43B 0.082(4) 0.037(3) 0.093(4) 0.031(3) 0.059(3) 0.039(3)
C44B 0.083(4) 0.046(4) 0.087(4) 0.032(3) 0.055(3) 0.029(3)
C45B 0.114(7) 0.066(6) 0.114(7) 0.047(5) 0.073(6) 0.057(5)
Li1 0.0316(9) 0.0276(9) 0.0304(9) 0.0102(7) 0.0035(7) 0.0110(7)
 
_geom_special_details
;
 All esds (except the esd in the dihedral angle between two l.s. planes)
 are estimated using the full covariance matrix.  The cell esds are taken
 into account individually in the estimation of esds in distances, angles
 and torsion angles; correlations between esds in cell parameters are only
 used when they are defined by crystal symmetry.  An approximate (isotropic)
 treatment of cell esds is used for estimating esds involving l.s. planes.
;
 
loop_
 _geom_bond_atom_site_label_1
 _geom_bond_atom_site_label_2
 _geom_bond_distance
 _geom_bond_site_symmetry_2
 _geom_bond_publ_flag
N2 C1 1.3598(15) . ?
N2 C3 1.3972(14) . ?
N2 C9 1.4710(15) . ?
N1 C1 1.3589(15) . ?
N1 C2 1.3926(17) . ?
N1 C6 1.4714(18) . ?
C12 C13 1.424(3) . ?
C12 C16 1.425(3) . ?
C12 C17 1.524(3) . ?
C12 Li1 2.224(4) . ?
C13 C14 1.430(3) . ?
C13 C20 1.522(3) . ?
C13 Li1 2.190(4) . ?
C14 C15 1.422(4) . ?
C14 C23 1.520(3) . ?
C14 Li1 2.188(4) . ?
C15 C16 1.430(4) . ?
C15 C26 1.524(3) . ?
C15 Li1 2.213(5) . ?
C16 C29 1.523(3) . ?
C16 Li1 2.244(4) . ?
C17 C19 1.540(5) . ?
C17 C18 1.541(6) . ?
C20 C22 1.545(5) . ?
C20 C21 1.546(4) . ?
C23 C25 1.529(5) . ?
C23 C24 1.538(4) . ?
C26 C28 1.534(5) . ?
C26 C27 1.542(5) . ?
C29 C30 1.534(6) . ?
C29 C31 1.544(5) . ?
C12B C16B 1.411(9) . ?
C12B C13B 1.414(9) . ?
C12B C17B 1.529(9) . ?
C12B Li1 2.222(12) . ?
C13B C14B 1.403(9) . ?
C13B C20B 1.533(9) . ?
C13B Li1 2.177(12) . ?
C14B C15B 1.404(10) . ?
C14B C23B 1.543(9) . ?
C14B Li1 2.173(13) . ?
C15B C16B 1.411(11) . ?
C15B C26B 1.534(10) . ?
C15B Li1 2.192(17) . ?
C16B C29B 1.544(10) . ?
C16B Li1 2.242(14) . ?
C17B C19B 1.519(13) . ?
C17B C18B 1.538(13) . ?
C20B C22B 1.515(13) . ?
C20B C21B 1.525(13) . ?
C23B C24B 1.504(13) . ?
C23B C25B 1.532(13) . ?
C26B C27B 1.515(14) . ?
C26B C28B 1.535(14) . ?
C29B C31B 1.531(14) . ?
C29B C30B 1.547(13) . ?
C1 Li1 2.165(2) . ?
C2 C3 1.348(2) . ?
C2 C4 1.4980(18) . ?
C3 C5 1.495(2) . ?
C6 C8 1.505(2) . ?
C6 C7 1.507(2) . ?
C9 C10 1.5149(19) . ?
C9 C11 1.5240(17) . ?
C32 C33 1.352(4) . ?
C32 C37 1.397(4) . ?
C32 C38 1.499(4) . ?
C33 C34 1.363(6) . ?
C34 C35 1.383(5) . ?
C35 C36 1.382(5) . ?
C36 C37 1.365(5) . ?
C32B C37B 1.360(6) . ?
C32B C33B 1.386(6) . ?
C32B C38B 1.477(6) . ?
C33B C34B 1.409(7) . ?
C34B C35B 1.358(8) . ?
C35B C36B 1.390(7) . ?
C36B C37B 1.368(7) . ?
C39 C44 1.382(12) . ?
C39 C40 1.421(12) . ?
C39 C45 1.496(12) . ?
C40 C41 1.411(11) . ?
C41 C42 1.392(12) . ?
C42 C43 1.382(12) . ?
C43 C44 1.369(11) . ?
C39B C40B 1.387(12) . ?
C39B C44B 1.406(12) . ?
C39B C45B 1.478(12) . ?
C40B C41B 1.412(11) . ?
C41B C42B 1.353(12) . ?
C42B C43B 1.384(12) . ?
C43B C44B 1.378(11) . ?
 
loop_
 _geom_angle_atom_site_label_1
 _geom_angle_atom_site_label_2
 _geom_angle_atom_site_label_3
 _geom_angle
 _geom_angle_site_symmetry_1
 _geom_angle_site_symmetry_3
 _geom_angle_publ_flag
C1 N2 C3 111.86(10) . . ?
C1 N2 C9 120.73(9) . . ?
C3 N2 C9 127.41(10) . . ?
C1 N1 C2 112.03(11) . . ?
C1 N1 C6 119.85(11) . . ?
C2 N1 C6 128.08(11) . . ?
C13 C12 C16 108.3(2) . . ?
C13 C12 C17 125.1(2) . . ?
C16 C12 C17 126.5(2) . . ?
C13 C12 Li1 69.9(2) . . ?
C16 C12 Li1 72.2(2) . . ?
C17 C12 Li1 126.3(2) . . ?
C12 C13 C14 107.8(2) . . ?
C12 C13 C20 126.7(2) . . ?
C14 C13 C20 125.4(2) . . ?
C12 C13 Li1 72.5(2) . . ?
C14 C13 Li1 70.9(2) . . ?
C20 C13 Li1 123.8(2) . . ?
C15 C14 C13 108.0(3) . . ?
C15 C14 C23 124.9(2) . . ?
C13 C14 C23 127.0(2) . . ?
C15 C14 Li1 72.1(3) . . ?
C13 C14 Li1 71.01(19) . . ?
C23 C14 Li1 124.8(2) . . ?
C14 C15 C16 108.2(3) . . ?
C14 C15 C26 126.8(3) . . ?
C16 C15 C26 125.0(2) . . ?
C14 C15 Li1 70.2(2) . . ?
C16 C15 Li1 72.5(2) . . ?
C26 C15 Li1 122.6(3) . . ?
C12 C16 C15 107.7(3) . . ?
C12 C16 C29 124.9(2) . . ?
C15 C16 C29 126.5(2) . . ?
C12 C16 Li1 70.6(2) . . ?
C15 C16 Li1 70.1(3) . . ?
C29 C16 Li1 133.0(3) . . ?
C12 C17 C19 113.0(3) . . ?
C12 C17 C18 113.5(4) . . ?
C19 C17 C18 111.5(4) . . ?
C13 C20 C22 112.7(3) . . ?
C13 C20 C21 114.2(3) . . ?
C22 C20 C21 110.5(4) . . ?
C14 C23 C25 114.2(3) . . ?
C14 C23 C24 114.6(3) . . ?
C25 C23 C24 110.5(4) . . ?
C15 C26 C28 114.0(4) . . ?
C15 C26 C27 113.8(3) . . ?
C28 C26 C27 110.4(4) . . ?
C16 C29 C30 116.8(4) . . ?
C16 C29 C31 111.6(3) . . ?
C30 C29 C31 109.2(4) . . ?
C16B C12B C13B 108.1(8) . . ?
C16B C12B C17B 127.2(7) . . ?
C13B C12B C17B 124.6(7) . . ?
C16B C12B Li1 72.3(7) . . ?
C13B C12B Li1 69.5(6) . . ?
C17B C12B Li1 127.0(7) . . ?
C14B C13B C12B 107.6(7) . . ?
C14B C13B C20B 125.8(6) . . ?
C12B C13B C20B 126.6(6) . . ?
C14B C13B Li1 71.0(7) . . ?
C12B C13B Li1 73.0(6) . . ?
C20B C13B Li1 122.7(7) . . ?
C13B C14B C15B 108.7(8) . . ?
C13B C14B C23B 127.0(7) . . ?
C15B C14B C23B 124.3(7) . . ?
C13B C14B Li1 71.3(7) . . ?
C15B C14B Li1 72.0(9) . . ?
C23B C14B Li1 123.0(8) . . ?
C14B C15B C16B 107.9(8) . . ?
C14B C15B C26B 127.5(8) . . ?
C16B C15B C26B 124.6(8) . . ?
C14B C15B Li1 70.5(8) . . ?
C16B C15B Li1 73.4(8) . . ?
C26B C15B Li1 124.3(11) . . ?
C15B C16B C12B 107.8(8) . . ?
C15B C16B C29B 127.3(7) . . ?
C12B C16B C29B 124.4(7) . . ?
C15B C16B Li1 69.5(9) . . ?
C12B C16B Li1 70.8(7) . . ?
C29B C16B Li1 131.9(9) . . ?
C19B C17B C12B 114.0(10) . . ?
C19B C17B C18B 110.6(13) . . ?
C12B C17B C18B 114.2(12) . . ?
C22B C20B C21B 110.5(12) . . ?
C22B C20B C13B 112.9(10) . . ?
C21B C20B C13B 113.2(9) . . ?
C24B C23B C25B 114.0(12) . . ?
C24B C23B C14B 113.2(10) . . ?
C25B C23B C14B 111.7(10) . . ?
C27B C26B C15B 112.7(12) . . ?
C27B C26B C28B 113.0(14) . . ?
C15B C26B C28B 112.7(12) . . ?
C31B C29B C16B 109.8(12) . . ?
C31B C29B C30B 111.1(13) . . ?
C16B C29B C30B 115.9(11) . . ?
N1 C1 N2 103.39(10) . . ?
N1 C1 Li1 122.30(10) . . ?
N2 C1 Li1 134.24(10) . . ?
C3 C2 N1 106.43(11) . . ?
C3 C2 C4 128.20(13) . . ?
N1 C2 C4 125.37(14) . . ?
C2 C3 N2 106.29(11) . . ?
C2 C3 C5 128.20(12) . . ?
N2 C3 C5 125.44(13) . . ?
N1 C6 C8 113.25(16) . . ?
N1 C6 C7 111.89(12) . . ?
C8 C6 C7 114.33(14) . . ?
N2 C9 C10 112.02(10) . . ?
N2 C9 C11 112.48(11) . . ?
C10 C9 C11 112.68(12) . . ?
C33 C32 C37 117.7(3) . . ?
C33 C32 C38 120.9(3) . . ?
C37 C32 C38 121.4(3) . . ?
C32 C33 C34 122.4(4) . . ?
C33 C34 C35 119.6(4) . . ?
C36 C35 C34 119.4(4) . . ?
C37 C36 C35 119.4(4) . . ?
C36 C37 C32 121.4(4) . . ?
C37B C32B C33B 117.4(5) . . ?
C37B C32B C38B 123.5(5) . . ?
C33B C32B C38B 119.0(5) . . ?
C32B C33B C34B 119.8(5) . . ?
C35B C34B C33B 122.0(5) . . ?
C34B C35B C36B 117.0(5) . . ?
C37B C36B C35B 121.1(5) . . ?
C32B C37B C36B 122.5(5) . . ?
C44 C39 C40 121.8(12) . . ?
C44 C39 C45 119.8(12) . . ?
C40 C39 C45 118.3(12) . . ?
C41 C40 C39 122.1(12) . . ?
C42 C41 C40 114.0(11) . . ?
C43 C42 C41 122.8(12) . . ?
C44 C43 C42 123.7(13) . . ?
C43 C44 C39 115.4(12) . . ?
C40B C39B C44B 118.2(9) . . ?
C40B C39B C45B 122.2(10) . . ?
C44B C39B C45B 119.4(10) . . ?
C39B C40B C41B 119.3(11) . . ?
C42B C41B C40B 119.6(12) . . ?
C41B C42B C43B 123.3(12) . . ?
C44B C43B C42B 116.4(10) . . ?
C43B C44B C39B 123.0(11) . . ?
C1 Li1 C14B 144.0(3) . . ?
C1 Li1 C13B 149.0(3) . . ?
C14B Li1 C13B 37.6(3) . . ?
C1 Li1 C14 141.33(14) . . ?
C1 Li1 C13 146.37(13) . . ?
C14 Li1 C13 38.14(10) . . ?
C1 Li1 C15B 142.5(4) . . ?
C14B Li1 C15B 37.5(3) . . ?
C13B Li1 C15B 62.9(4) . . ?
C1 Li1 C15 143.15(15) . . ?
C14 Li1 C15 37.69(11) . . ?
C13 Li1 C15 63.18(14) . . ?
C1 Li1 C12B 151.6(3) . . ?
C14B Li1 C12B 62.3(4) . . ?
C13B Li1 C12B 37.5(3) . . ?
C15B Li1 C12B 62.2(4) . . ?
C1 Li1 C12 152.17(12) . . ?
C14 Li1 C12 63.04(13) . . ?
C13 Li1 C12 37.64(9) . . ?
C15 Li1 C12 62.58(14) . . ?
C1 Li1 C16B 147.3(3) . . ?
C14B Li1 C16B 62.0(4) . . ?
C13B Li1 C16B 62.3(4) . . ?
C15B Li1 C16B 37.1(3) . . ?
C12B Li1 C16B 36.9(3) . . ?
C1 Li1 C16 149.72(14) . . ?
C14 Li1 C16 62.82(13) . . ?
C13 Li1 C16 62.78(13) . . ?
C15 Li1 C16 37.41(11) . . ?
C12 Li1 C16 37.20(10) . . ?
 
_refine_diff_density_max    0.212
_refine_diff_density_min   -0.413
_refine_diff_density_rms    0.035

_shelx_res_file
;
TITL sh5424_a.res in P-1
    sh5424_a.res
    created by SHELXL-2019/1 at 16:49:56 on 03-Jan-2024
REM Old TITL sh5424 in P-1
REM SHELXT solution in P-1: R1 0.252, Rweak 0.024, Alpha 0.066
REM <I/s>   0.000 for    0 systematic absences,  Orientation as input
REM Formula found by SHELXT:  C43 Li N2
CELL  0.71073  10.0714  13.0656  16.6962  105.701   92.601  111.015
ZERR    1.000   0.0002   0.0003   0.0003    0.001    0.001    0.001
LATT  1
SFAC C H LI N
UNIT 83 134 2 4
TEMP -130.150
L.S. 8
BOND
SIZE 0.18 0.20 0.22
ACTA
LIST 4
FMAP 2
PLAN 5
WGHT    0.064000    0.459100
FVAR       0.57169   0.75701   0.61207   0.45491
N2    4    0.736497    0.106024    0.092385    11.00000    0.02505    0.02350 =
         0.04463    0.01083    0.00426    0.01003
N1    4    0.657433    0.102242    0.208391    11.00000    0.04064    0.03222 =
         0.03747    0.01573   -0.00180    0.00874
simu 0.01 c12 > c31b
delu c12 > c31b
PART 1 21
C12   1    0.666061    0.497779    0.223444    21.00000    0.02337    0.02449 =
         0.02422    0.00824    0.00241    0.00958
C13   1    0.774530    0.510942    0.170845    21.00000    0.02238    0.02262 =
         0.02390    0.00901    0.00325    0.00886
C14   1    0.904896    0.526041    0.219128    21.00000    0.02009    0.02335 =
         0.02583    0.00795   -0.00120    0.00799
C15   1    0.876073    0.521301    0.300913    21.00000    0.02734    0.02728 =
         0.02011    0.00635    0.00045    0.00880
C16   1    0.728276    0.504320    0.303980    21.00000    0.02574    0.02706 =
         0.02405    0.00742    0.00392    0.00897
C17   1    0.512546    0.485683    0.198171    21.00000    0.02496    0.03207 =
         0.03571    0.01220    0.00457    0.01211
AFIX  13
H17   2    0.502847    0.480240    0.137130    21.00000   -1.20000
AFIX   0

C18   1    0.396835    0.374076    0.204641    21.00000    0.02569    0.03964 =
         0.05292    0.01597    0.00476    0.00759
AFIX 137
H18A  2    0.301338    0.368644    0.183597    21.00000   -1.50000
H18B  2    0.401273    0.375142    0.263632    21.00000   -1.50000
H18C  2    0.414299    0.307454    0.170808    21.00000   -1.50000
AFIX   0
C19   1    0.482691    0.592485    0.244443    21.00000    0.03698    0.04017 =
         0.05570    0.01466    0.01042    0.02471
AFIX 137
H19A  2    0.390034    0.586629    0.218344    21.00000   -1.50000
H19B  2    0.559533    0.662052    0.240632    21.00000   -1.50000
H19C  2    0.479513    0.596719    0.303791    21.00000   -1.50000
AFIX   0
C20   1    0.758110    0.513044    0.080299    21.00000    0.02703    0.03036 =
         0.02454    0.01098    0.00153    0.01229
AFIX  13
H20   2    0.853792    0.522810    0.061836    21.00000   -1.20000
AFIX   0
C21   1    0.647770    0.400065    0.017725    21.00000    0.03357    0.03283 =
         0.02693    0.00445   -0.00476    0.01526
AFIX 137
H21A  2    0.645803    0.406980   -0.039276    21.00000   -1.50000
H21B  2    0.551924    0.385724    0.033835    21.00000   -1.50000
H21C  2    0.675622    0.335854    0.018939    21.00000   -1.50000
AFIX   0
C22   1    0.726163    0.617453    0.072506    21.00000    0.04012    0.03100 =
         0.03647    0.01878    0.00409    0.01662
AFIX 137
H22A  2    0.726999    0.619498    0.014284    21.00000   -1.50000
H22B  2    0.799959    0.688663    0.110340    21.00000   -1.50000
H22C  2    0.631274    0.610404    0.087954    21.00000   -1.50000
AFIX   0
C23   1    1.051641    0.549153    0.191185    21.00000    0.02199    0.03100 =
         0.03074    0.01104    0.00171    0.00839
AFIX  13
H23   2    1.117869    0.556836    0.240878    21.00000   -1.20000
AFIX   0
C24   1    1.059015    0.449844    0.119286    21.00000    0.02967    0.03432 =
         0.03392    0.01040    0.00776    0.01539
AFIX 137
H24A  2    1.157633    0.470218    0.106764    21.00000   -1.50000
H24B  2    0.993308    0.436180    0.068922    21.00000   -1.50000
H24C  2    1.030805    0.379842    0.136348    21.00000   -1.50000
AFIX   0
C25   1    1.116038    0.663232    0.171594    21.00000    0.03160    0.03082 =
         0.04792    0.01491    0.01068    0.01067
AFIX 137
H25A  2    1.213984    0.675723    0.159557    21.00000   -1.50000
H25B  2    1.118988    0.726491    0.220233    21.00000   -1.50000
H25C  2    1.056406    0.660582    0.122440    21.00000   -1.50000
AFIX   0
C26   1    0.981816    0.531013    0.373531    21.00000    0.03362    0.04394 =
         0.02639    0.01198   -0.00278    0.01186
AFIX  13
H26   2    0.925677    0.521339    0.420738    21.00000   -1.20000
AFIX   0
C27   1    1.040459    0.434401    0.354577    21.00000    0.04142    0.05278 =
         0.04118    0.02195   -0.00204    0.02187
AFIX 137
H27A  2    1.099194    0.441044    0.405593    21.00000   -1.50000
H27B  2    1.099697    0.441485    0.309851    21.00000   -1.50000
H27C  2    0.959756    0.359274    0.336243    21.00000   -1.50000
AFIX   0
C28   1    1.105969    0.649402    0.407805    21.00000    0.04235    0.04710 =
         0.03954    0.00291   -0.01370    0.00913
AFIX 137
H28A  2    1.164461    0.651554    0.457236    21.00000   -1.50000
H28B  2    1.066741    0.709394    0.423892    21.00000   -1.50000
H28C  2    1.166033    0.662905    0.364187    21.00000   -1.50000
AFIX   0
C29   1    0.656120    0.513699    0.382398    21.00000    0.03866    0.04047 =
         0.02874    0.01111    0.00852    0.01503
AFIX  13
H29   2    0.557198    0.508175    0.364099    21.00000   -1.20000
AFIX   0
C30   1    0.635968    0.419436    0.424463    21.00000    0.05370    0.05418 =
         0.03222    0.01857    0.01265    0.01705
AFIX 137
H30A  2    0.601981    0.440239    0.478263    21.00000   -1.50000
H30B  2    0.728124    0.411838    0.434507    21.00000   -1.50000
H30C  2    0.564925    0.346011    0.387493    21.00000   -1.50000
AFIX   0
C31   1    0.732460    0.632943    0.449124    21.00000    0.05507    0.04458 =
         0.03117    0.00246    0.01275    0.01915
AFIX 137
H31A  2    0.677857    0.638900    0.496098    21.00000   -1.50000
H31B  2    0.738056    0.693416    0.423654    21.00000   -1.50000
H31C  2    0.829926    0.642208    0.469977    21.00000   -1.50000
AFIX   0
same c12 > c31
PART 2 -21
C12B  1    0.661956    0.494819    0.246677   -21.00000    0.02406    0.02705 =
         0.02283    0.00779    0.00947    0.01062
C13B  1    0.735904    0.506150    0.177576   -21.00000    0.01895    0.02766 =
         0.01980    0.00828   -0.00049    0.01046
C14B  1    0.879771    0.525609    0.203289   -21.00000    0.02151    0.02982 =
         0.01887    0.01308    0.00598    0.01068
C15B  1    0.895220    0.523348    0.286724   -21.00000    0.02178    0.03024 =
         0.02549    0.00741    0.00075    0.01092
C16B  1    0.760851    0.506343    0.314429   -21.00000    0.03263    0.03079 =
         0.02046    0.01034   -0.00112    0.01041
C17B  1    0.504871    0.481346    0.247461   -21.00000    0.02702    0.04240 =
         0.03484    0.01529    0.00885    0.01410
AFIX  13
H17B  2    0.485360    0.478935    0.305257   -21.00000   -1.20000
AFIX   0

C18B  1    0.395369    0.367543    0.186517   -21.00000    0.02967    0.04248 =
         0.04862    0.02123    0.00824    0.00998
AFIX 137
H18D  2    0.297479    0.361105    0.195236   -21.00000   -1.50000
H18E  2    0.412193    0.302678    0.197166   -21.00000   -1.50000
H18F  2    0.406663    0.366335    0.128319   -21.00000   -1.50000
AFIX   0
C19B  1    0.475205    0.583128    0.236205   -21.00000    0.02830    0.04680 =
         0.03480    0.00992    0.00234    0.01086
AFIX 137
H19D  2    0.377791    0.575019    0.247272   -21.00000   -1.50000
H19E  2    0.483184    0.585283    0.178352   -21.00000   -1.50000
H19F  2    0.545501    0.654734    0.275730   -21.00000   -1.50000
AFIX   0
C20B  1    0.672523    0.501476    0.090777   -21.00000    0.02804    0.03411 =
         0.02556    0.01197   -0.00159    0.01308
AFIX  13
H20B  2    0.568468    0.487466    0.092359   -21.00000   -1.20000
AFIX   0
C21B  1    0.677205    0.401912    0.019344   -21.00000    0.02590    0.04581 =
         0.02768    0.01690   -0.00077    0.01510
AFIX 137
H21D  2    0.632684    0.401852   -0.034103   -21.00000   -1.50000
H21E  2    0.624352    0.328887    0.029926   -21.00000   -1.50000
H21F  2    0.777586    0.411024    0.016311   -21.00000   -1.50000
AFIX   0
C22B  1    0.739738    0.614233    0.071425   -21.00000    0.03203    0.04871 =
         0.02900    0.01281    0.00861    0.02262
AFIX 137
H22D  2    0.690462    0.608232    0.017360   -21.00000   -1.50000
H22E  2    0.841975    0.630937    0.068309   -21.00000   -1.50000
H22F  2    0.730254    0.676469    0.116089   -21.00000   -1.50000
AFIX   0
C23B  1    1.003606    0.547138    0.150903   -21.00000    0.02654    0.03567 =
         0.02907    0.01357    0.00680    0.01105
AFIX  13
H23B  2    0.958524    0.538622    0.093621   -21.00000   -1.20000
AFIX   0
C24B  1    1.068634    0.457787    0.137777   -21.00000    0.02327    0.04596 =
         0.04074    0.00818    0.00633    0.00778
AFIX 137
H24D  2    1.137435    0.470049    0.098253   -21.00000   -1.50000
H24E  2    0.992238    0.380800    0.114733   -21.00000   -1.50000
H24F  2    1.118594    0.464299    0.191795   -21.00000   -1.50000
AFIX   0
C25B  1    1.114262    0.671459    0.184306   -21.00000    0.03129    0.04251 =
         0.04555    0.01540    0.01964    0.00169
AFIX 137
H25D  2    1.190973    0.682020    0.149543   -21.00000   -1.50000
H25E  2    1.155728    0.687347    0.242735   -21.00000   -1.50000
H25F  2    1.066880    0.724545    0.182011   -21.00000   -1.50000
AFIX   0
C26B  1    1.033190    0.542268    0.341783   -21.00000    0.02646    0.04547 =
         0.03092    0.01630   -0.00134    0.00904
AFIX  13
H26B  2    1.109544    0.551984    0.304985   -21.00000   -1.20000
AFIX   0
C27B  1    1.022203    0.438104    0.368769   -21.00000    0.04081    0.06870 =
         0.04134    0.02676    0.00072    0.02224
AFIX 137
H27D  2    1.115141    0.452319    0.399949   -21.00000   -1.50000
H27E  2    0.996348    0.370485    0.318817   -21.00000   -1.50000
H27F  2    0.948012    0.424136    0.404995   -21.00000   -1.50000
AFIX   0
C28B  1    1.085764    0.654441    0.415702   -21.00000    0.03002    0.07068 =
         0.03882    0.00659   -0.00790    0.01014
AFIX 137
H28D  2    1.182007    0.669310    0.442871   -21.00000   -1.50000
H28E  2    1.019017    0.647106    0.456688   -21.00000   -1.50000
H28F  2    1.089829    0.718515    0.394736   -21.00000   -1.50000
AFIX   0
C29B  1    0.728917    0.516292    0.405159   -21.00000    0.04194    0.04623 =
         0.02199    0.01322    0.00662    0.01011
AFIX  13
H29B  2    0.818792    0.525260    0.439364   -21.00000   -1.20000
AFIX   0
C30B  1    0.606678    0.410814    0.416277   -21.00000    0.05100    0.06013 =
         0.04201    0.03223    0.02429    0.02144
AFIX 137
H30D  2    0.592109    0.427088    0.475314   -21.00000   -1.50000
H30E  2    0.632985    0.343548    0.400227   -21.00000   -1.50000
H30F  2    0.517480    0.394966    0.380337   -21.00000   -1.50000
AFIX   0
C31B  1    0.702875    0.626906    0.442166   -21.00000    0.04608    0.06755 =
         0.03668    0.00834    0.01031    0.00843
AFIX 137
H31D  2    0.703346    0.641498    0.502946   -21.00000   -1.50000
H31E  2    0.609344    0.618294    0.415230   -21.00000   -1.50000
H31F  2    0.779259    0.691750    0.432017   -21.00000   -1.50000
AFIX   0
PART 0
rem methyl groups

rem NHC
C1    1    0.710074    0.174275    0.161831    11.00000    0.03065    0.02794 =
         0.03274    0.01096   -0.00222    0.00890
C2    1    0.650759   -0.008414    0.168955    11.00000    0.03161    0.03201 =
         0.06368    0.02334    0.00039    0.00995
C3    1    0.700573   -0.006320    0.095614    11.00000    0.02748    0.02553 =
         0.06902    0.01751    0.00894    0.01110
C6    1    0.610994    0.144360    0.288787    11.00000    0.06788    0.04553 =
         0.03272    0.01514    0.00321    0.00625
AFIX  13
H6    2    0.638348    0.228819    0.298700    11.00000   -1.20000
AFIX   0
C7    1    0.449425    0.094545    0.282687    11.00000    0.06970    0.06831 =
         0.04374    0.01219    0.01546    0.02117
AFIX 137
H7A   2    0.421994    0.132581    0.334551    11.00000   -1.50000
H7B   2    0.415957    0.011728    0.275024    11.00000   -1.50000
H7C   2    0.405263    0.106935    0.234521    11.00000   -1.50000
AFIX   0
C8    1    0.691230    0.134964    0.362953    11.00000    0.08133    0.07867 =
         0.04631    0.03474   -0.01443   -0.01166
AFIX 137
H8A   2    0.668317    0.176285    0.415280    11.00000   -1.50000
H8B   2    0.795071    0.168854    0.362477    11.00000   -1.50000
H8C   2    0.662560    0.053632    0.359405    11.00000   -1.50000
AFIX   0
C4    1    0.597307   -0.108030    0.203365    11.00000    0.05143    0.04390 =
         0.09083    0.04195    0.01026    0.01468
AFIX 137
H4A   2    0.585118   -0.179245    0.159368    11.00000   -1.50000
H4B   2    0.504584   -0.114268    0.221950    11.00000   -1.50000
H4C   2    0.667250   -0.095745    0.251287    11.00000   -1.50000
AFIX   0
C5    1    0.710342   -0.103900    0.027819    11.00000    0.05887    0.02858 =
         0.12138    0.02157    0.04622    0.02123
AFIX 137
H5A   2    0.687301   -0.171625    0.047426    11.00000   -1.50000
H5B   2    0.808297   -0.081725    0.014160    11.00000   -1.50000
H5C   2    0.641831   -0.122311   -0.022566    11.00000   -1.50000
AFIX   0
C9    1    0.796609    0.152515    0.025121    11.00000    0.03188    0.02800 =
         0.04296    0.01013    0.00890    0.01105
AFIX  13
H9    2    0.810273    0.235591    0.043318    11.00000   -1.20000
AFIX   0
C10   1    0.692463    0.096356   -0.057090    11.00000    0.05843    0.04755 =
         0.04644    0.01044    0.00140    0.00959
AFIX 137
H10A  2    0.731222    0.136102   -0.098036    11.00000   -1.50000
H10B  2    0.599477    0.101416   -0.047328    11.00000   -1.50000
H10C  2    0.679316    0.015221   -0.079089    11.00000   -1.50000
AFIX   0
C11   1    0.945104    0.149967    0.014901    11.00000    0.04060    0.04048 =
         0.07526    0.01737    0.02542    0.01970
AFIX 137
H11A  2    0.989145    0.195905   -0.021617    11.00000   -1.50000
H11B  2    0.935612    0.070217   -0.010494    11.00000   -1.50000
H11C  2    1.006042    0.182142    0.070242    11.00000   -1.50000
AFIX   0
rem toluene 1
flat c32 > c38
flat c32b > c38b
sadi c32 c33 c33 c34 c34 c35 c35 c36 c36 c37 c37 c32
sadi 0.03 c32 c34 c33 c35 c34 c36 c35 c37 c36 c32 c37 c33
sadi 0.04 c37 c38 c33 C37
simu 0.01 c32 > c38b
delu c32 > c38b
PART 1 31
C32   1    0.035466    0.042478    0.276795    31.00000    0.03969    0.04527 =
         0.06679    0.01854    0.00079    0.01684
C33   1    0.053349    0.094619    0.360587    31.00000    0.12672    0.04550 =
         0.06850    0.00561   -0.00860    0.01906
AFIX  43
H33   2    0.094535    0.176400    0.381317    31.00000   -1.20000
AFIX   0
C34   1    0.014408    0.034071    0.416414    31.00000    0.19192    0.06769 =
         0.06386    0.01053   -0.00695    0.02941
AFIX  43
H34   2    0.026703    0.073488    0.474802    31.00000   -1.20000
AFIX   0
C35   1   -0.043106   -0.085079    0.387569    31.00000    0.13967    0.05796 =
         0.07316    0.02172    0.00800    0.02748
AFIX  43
H35   2   -0.072751   -0.128078    0.425771    31.00000   -1.20000
AFIX   0
C36   1   -0.057069   -0.141019    0.302712    31.00000    0.06382    0.04461 =
         0.07605    0.02211    0.01377    0.02355
AFIX  43
H36   2   -0.092691   -0.222762    0.282402    31.00000   -1.20000
AFIX   0
C37   1   -0.019256   -0.077856    0.248313    31.00000    0.05749    0.04592 =
         0.06116    0.00671    0.01170    0.01215
AFIX  43
H37   2   -0.030376   -0.116515    0.189873    31.00000   -1.20000
AFIX   0
C38   1    0.071917    0.111851    0.216801    31.00000    0.06519    0.05683 =
         0.09481    0.03244    0.01865    0.01959
AFIX 137
H38A  2    0.067240    0.061120    0.160545    31.00000   -1.50000
H38B  2    0.169434    0.171283    0.236164    31.00000   -1.50000
H38C  2    0.002915    0.148515    0.214460    31.00000   -1.50000
AFIX   0
same c32 > c38
PART 2 -31
C32B  1   -0.031877   -0.058715    0.301421   -31.00000    0.06391    0.04489 =
         0.04860    0.01780    0.00791    0.02815
C33B  1   -0.020598    0.041432    0.362343   -31.00000    0.10290    0.05553 =
         0.04250    0.00780    0.00021    0.03577
AFIX  43
H33B  2   -0.057668    0.037690    0.413253   -31.00000   -1.20000
AFIX   0
C34B  1    0.046047    0.148813    0.348497   -31.00000    0.10830    0.05494 =
         0.06823   -0.00099   -0.01129    0.02736
AFIX  43
H34B  2    0.057973    0.217141    0.391955   -31.00000   -1.20000
AFIX   0
C35B  1    0.093723    0.157501    0.274868   -31.00000    0.06406    0.04761 =
         0.09760    0.02275    0.01734    0.01681
AFIX  43
H35B  2    0.138849    0.230188    0.266038   -31.00000   -1.20000
AFIX   0
C36B  1    0.073512    0.055252    0.213027   -31.00000    0.08513    0.05959 =
         0.07881    0.02701    0.03611    0.02826
AFIX  43
H36B  2    0.101151    0.057610    0.159695   -31.00000   -1.20000
AFIX   0
C37B  1    0.014509   -0.048729    0.227619   -31.00000    0.07578    0.05107 =
         0.05626    0.01526    0.02487    0.02732
AFIX  43
H37B  2    0.005601   -0.116546    0.184552   -31.00000   -1.20000
AFIX   0
C38B  1   -0.095272   -0.169827    0.318869   -31.00000    0.09315    0.05713 =
         0.05716    0.03287    0.02555    0.03632
AFIX 137
H38D  2   -0.129916   -0.232820    0.265574   -31.00000   -1.50000
H38E  2   -0.176001   -0.170395    0.349623   -31.00000   -1.50000
H38F  2   -0.021966   -0.179997    0.352988   -31.00000   -1.50000
AFIX   0
PART 0
rem toluene 2
flat c39 > c44
flat c39b > c44b
sadi c39 c40 c40 c41 c41 c42 c42 c43 c43 c44 c44 c39
sadi 0.04 c39 c41 c40 c42 c41 c43 c42 c44 c43 c39 c44 c40
sadi 0.04 c44 c45 c40 c45
simu 0.01 c39 > c45b
delu c39 > c45b
PART -1 40.5
C39   1    0.514946    0.066735    0.530525    40.50000    0.09555    0.04478 =
         0.08330    0.03288    0.06060    0.02763
C40   1    0.633288    0.037586    0.549294    40.50000    0.10084    0.04611 =
         0.08107    0.02515    0.05404    0.02053
AFIX  43
H40   2    0.708812    0.090319    0.593877    40.50000   -1.20000
AFIX   0

C41   1    0.642096   -0.067208    0.503787    40.50000    0.09631    0.04308 =
         0.07889    0.02628    0.05151    0.02714
AFIX  43
H41   2    0.720571   -0.087791    0.515550    40.50000   -1.20000
AFIX   0
C42   1    0.525602   -0.137756    0.440126    40.50000    0.09331    0.05251 =
         0.09009    0.03333    0.04602    0.02134
AFIX  43
H42   2    0.521626   -0.211631    0.408970    40.50000   -1.20000
AFIX   0
C43   1    0.415427   -0.104862    0.420316    40.50000    0.09540    0.05100 =
         0.09240    0.03459    0.04997    0.01911
AFIX  43
H43   2    0.344968   -0.153688    0.372180    40.50000   -1.20000
AFIX   0
C44   1    0.402163   -0.005872    0.466173    40.50000    0.09538    0.05373 =
         0.09201    0.03874    0.05704    0.02612
AFIX  43
H44   2    0.321012    0.011692    0.454554    40.50000   -1.20000
AFIX   0
C45   1    0.510229    0.176367    0.585561    40.50000    0.10103    0.06928 =
         0.10565    0.03479    0.05557    0.03580
AFIX 137
H45A  2    0.409835    0.166312    0.589707    40.50000   -1.50000
H45B  2    0.554506    0.238518    0.561146    40.50000   -1.50000
H45C  2    0.563256    0.196074    0.641878    40.50000   -1.50000
AFIX   0
same c39 > c45
PART -2 -40.5
C39B  1    0.473333    0.048734    0.514615   -40.50000    0.08370    0.04311 =
         0.08067    0.03267    0.05408    0.02955
C40B  1    0.604308    0.063024    0.556041   -40.50000    0.08797    0.05060 =
         0.08742    0.03401    0.05374    0.02892
AFIX  43
H40B  2    0.654977    0.129476    0.602775   -40.50000   -1.20000
AFIX   0
C41B  1    0.661597   -0.022204    0.528053   -40.50000    0.09168    0.05981 =
         0.09543    0.04344    0.04271    0.02985
AFIX  43
H41B  2    0.749122   -0.015143    0.557321   -40.50000   -1.20000
AFIX   0
C42B  1    0.591002   -0.113981    0.459281   -40.50000    0.09910    0.05598 =
         0.10156    0.04082    0.04615    0.02679
AFIX  43
H42B  2    0.635482   -0.166685    0.438301   -40.50000   -1.20000
AFIX   0
C43B  1    0.457186   -0.134877    0.417982   -40.50000    0.08202    0.03684 =
         0.09341    0.03056    0.05890    0.03880
AFIX  43
H43B  2    0.406247   -0.202990    0.372546   -40.50000   -1.20000
AFIX   0
C44B  1    0.401800   -0.051615    0.446289   -40.50000    0.08316    0.04638 =
         0.08722    0.03194    0.05508    0.02867
AFIX  43
H44B  2    0.311194   -0.062492    0.418386   -40.50000   -1.20000
AFIX   0
C45B  1    0.412708    0.138538    0.536016   -40.50000    0.11420    0.06589 =
         0.11368    0.04686    0.07312    0.05704
AFIX 137
H45D  2    0.316405    0.109224    0.503122   -40.50000   -1.50000
H45E  2    0.475375    0.206990    0.522867   -40.50000   -1.50000
H45F  2    0.406141    0.158954    0.596249   -40.50000   -1.50000
AFIX   0

PART 0

PART 0
LI1   3    0.743349    0.354817    0.205599    11.00000    0.03157    0.02761 =
         0.03043    0.01016    0.00353    0.01098
HKLF 4


REM  sh5424_a.res in P-1
REM wR2 = 0.1455, GooF = S = 1.044, Restrained GooF = 1.061 for all data
REM R1 = 0.0523 for 7799 Fo > 4sig(Fo) and 0.0686 for all 9920 data
REM 772 parameters refined using 1513 restraints

END

WGHT      0.0640      0.4591

REM Highest difference peak  0.212,  deepest hole -0.413,  1-sigma level  0.035
Q1    1   0.1400  0.1415  0.3463  11.00000  0.05    0.21
Q2    1   0.1057  0.0445  0.3976  11.00000  0.05    0.21
Q3    1   0.7549  0.2406  0.1861  11.00000  0.05    0.19
Q4    1   0.7612  0.5148  0.1278  11.00000  0.05    0.18
Q5    1  -0.1042 -0.1051  0.3494  11.00000  0.05    0.18
;
_shelx_res_checksum   81895

_shelx_hkl_file
;
  -1   0   0   39.70    1.30
  -1   0   0   41.90    1.30
  -1   0   0   40.50    1.40
  -1   0   0   37.50    1.30
  -1   0   0   41.10    1.20
  -1   0   0   38.80    1.40
  -1   0   0   39.20    1.20
   1   0   0   41.40    1.40
   1   0   0   41.70    1.30
   1   0   0   40.20    1.20
   1   0   0   39.30    1.40
   1   0   0   39.20    1.20
   1   0   0   40.60    1.30
   1   0   0   41.80    1.30
  -2   0   0  166.98    4.80
  -2   0   0  176.68    5.00
  -2   0   0  187.98    5.20
  -2   0   0  169.58    5.10
  -2   0   0  176.78    4.70
  -2   0   0  170.38    5.10
  -2   0   0  171.18    5.00
   2   0   0  183.48    5.50
   2   0   0  179.78    4.80
   2   0   0  174.08    4.90
   2   0   0  178.98    5.20
   2   0   0  176.38    4.80
   2   0   0  180.18    5.40
  -3   0   0 3924.31  109.19
  -3   0   0 3598.34  153.28
   3   0   0 3849.21  109.39
  -4   0   0   57.49    2.60
  -4   0   0   56.69    2.50
  -4   0   0   58.69    2.20
  -4   0   0   54.59    2.60
  -4   0   0   60.79    2.80
  -4   0   0   52.89    2.70
   4   0   0   58.79    2.80
   4   0   0   57.59    2.70
   4   0   0   54.89    2.20
   4   0   0   56.29    2.50
   4   0   0   59.29    2.60
   4   0   0   55.19    2.40
   4   0   0   59.09    2.40
  -5   0   0  272.07    7.90
  -5   0   0  289.47    8.70
  -5   0   0  284.37    9.00
  -5   0   0  286.17    9.00
  -5   0   0  290.57    8.80
  -5   0   0  293.87    8.90
   5   0   0  286.07    8.10
   5   0   0  278.57    9.00
   5   0   0  278.97    8.80
   5   0   0  279.67    8.40
   5   0   0  285.07    8.20
   5   0   0  287.67    8.50
   5   0   0  280.37    8.90
  -6   0   0   24.10    2.00
  -6   0   0   25.10    2.10
  -6   0   0   24.50    2.00
  -6   0   0   26.10    2.00
  -6   0   0   24.10    1.50
  -6   0   0   23.60    2.10
   6   0   0   25.20    1.80
   6   0   0   26.40    1.70
   6   0   0   25.40    2.20
   6   0   0   26.90    2.00
   6   0   0   26.50    2.10
   6   0   0   26.50    1.60
   6   0   0   25.40    1.80
  -7   0   0   11.90    1.90
  -7   0   0   14.60    2.00
  -7   0   0   11.40    1.70
  -7   0   0   11.50    1.10
  -7   0   0   12.00    1.80
  -7   0   0   13.90    1.80
   7   0   0   16.00    2.30
   7   0   0   12.20    1.90
   7   0   0   13.60    1.60
   7   0   0   15.10    1.70
   7   0   0   12.60    1.60
   7   0   0   14.30    1.60
  -8   0   0   14.90    2.10
  -8   0   0   16.40    2.40
  -8   0   0   16.30    1.30
  -8   0   0   14.20    2.00
  -8   0   0   16.70    2.40
  -8   0   0   16.90    2.40
   8   0   0   17.80    2.60
   8   0   0   16.40    1.60
   8   0   0   15.60    2.40
   8   0   0   16.20    1.60
   8   0   0   16.70    2.30
   8   0   0   15.10    1.80
  -9   0   0   16.30    2.30
  -9   0   0   12.80    1.90
  -9   0   0   11.70    2.00
  -9   0   0   12.90    1.20
  -9   0   0   15.50    2.40
  -9   0   0   13.90    2.40
   9   0   0   11.50    1.60
   9   0   0   12.00    1.60
   9   0   0   12.70    1.80
   9   0   0   13.70    2.20
   9   0   0   12.50    2.30
 -10   0   0    5.90    1.70
 -10   0   0    5.00    1.60
 -10   0   0    4.30    1.20
 -10   0   0    4.10    0.80
  10   0   0    3.20    1.40
  10   0   0    2.20    1.20
  10   0   0    6.90    1.40
  10   0   0    3.00    1.30
  10   0   0    2.60    1.00
  10   0   0    5.20    1.20
 -11   0   0    3.70    1.50
 -11   0   0    5.40    1.70
 -11   0   0    5.50    1.40
 -11   0   0    4.00    1.70
  11   0   0    3.30    1.10
  11   0   0    0.90    1.10
  11   0   0    1.60    1.10
  11   0   0    3.90    1.20
 -12   0   0    2.00    1.30
 -12   0   0    1.60    1.40
 -12   0   0    0.70    1.60
 -12   0   0    1.80    1.50
  12   0   0   -1.40    1.20
  12   0   0   -1.20    1.30
  12   0   0    0.10    1.20
  12  -1   0    7.90    1.70
  12  -1   0    7.70    1.60
  12  -1   0    9.50    1.50
  12  -1   0    7.10    1.90
 -12   1   0   10.80    2.40
 -12   1   0    7.80    2.20
 -12   1   0    9.40    1.20
  11  -1   0   -0.20    0.90
  11  -1   0    0.30    1.40
  11  -1   0   -0.10    0.90
  11  -1   0    0.00    1.00
 -11   1   0    1.30    1.30
 -11   1   0    1.30    0.70
 -11   1   0    0.70    0.90
 -11   1   0    2.60    1.70
 -11   1   0   -2.30    1.30
 -11   1   0   -1.10    0.90
  10  -1   0    4.40    1.00
  10  -1   0    5.10    1.20
  10  -1   0    5.20    1.40
  10  -1   0    2.40    1.30
  10  -1   0    3.90    1.40
  10  -1   0    4.60    1.60
 -10   1   0    1.20    1.10
 -10   1   0    2.40    1.20
 -10   1   0    4.50    0.90
 -10   1   0    2.60    1.30
 -10   1   0    4.40    1.40
   9  -1   0    7.40    1.80
   9  -1   0   10.40    2.00
   9  -1   0    9.90    1.60
   9  -1   0    7.70    1.30
   9  -1   0    9.00    1.70
  -9   1   0    7.00    1.60
  -9   1   0    6.30    1.50
  -9   1   0    8.10    1.80
  -9   1   0    7.50    2.10
  -9   1   0    5.80    1.50
  -9   1   0    9.70    1.30
   8  -1   0   24.10    2.00
   8  -1   0   31.70    2.00
   8  -1   0   32.80    2.80
   8  -1   0   28.80    2.70
   8  -1   0   30.30    2.30
   8  -1   0   27.90    2.40
  -8   1   0   28.50    2.40
  -8   1   0   29.90    2.60
  -8   1   0   24.20    2.30
  -8   1   0   30.30    2.60
  -8   1   0   29.80    2.70
  -8   1   0   30.00    2.00
   7  -1   0   18.70    2.00
   7  -1   0   20.90    1.60
   7  -1   0   20.60    1.50
   7  -1   0   18.40    1.60
   7  -1   0   22.20    2.00
   7  -1   0   21.60    2.50
   7  -1   0   23.60    1.90
  -7   1   0   21.90    2.00
  -7   1   0   17.60    2.20
  -7   1   0   19.40    2.20
  -7   1   0   20.10    1.60
  -7   1   0   22.60    2.70
  -7   1   0   20.70    2.40
   6  -1   0   21.40    1.80
   6  -1   0   26.30    2.10
   6  -1   0   23.00    1.70
   6  -1   0   27.00    1.90
   6  -1   0   24.00    1.70
   6  -1   0   23.70    1.50
   6  -1   0   23.10    2.00
  -6   1   0   23.10    2.00
  -6   1   0   20.10    1.80
  -6   1   0   25.30    2.00
  -6   1   0   23.20    1.90
  -6   1   0   23.10    1.90
  -6   1   0   22.00    1.50
   5  -1   0  333.47   10.00
   5  -1   0  340.97    9.50
   5  -1   0  335.77   10.10
   5  -1   0  352.26   10.60
   5  -1   0  360.86   10.70
   5  -1   0  353.46   10.00
   5  -1   0  353.36   10.40
  -5   1   0  354.76   10.60
  -5   1   0  361.36   10.40
  -5   1   0  346.17   10.50
  -5   1   0  357.36   10.50
  -5   1   0  357.16   11.00
  -5   1   0  337.87    9.80
   4  -1   0   11.60    0.90
   4  -1   0   12.20    1.10
   4  -1   0   11.40    1.10
   4  -1   0   15.10    1.30
   4  -1   0   11.30    1.30
   4  -1   0   14.50    1.10
   4  -1   0   13.20    1.10
  -4   1   0   12.00    1.20
  -4   1   0   10.60    1.10
  -4   1   0   15.30    1.10
  -4   1   0   12.20    1.30
  -4   1   0   12.20    1.10
  -4   1   0   12.80    1.30
   3  -1   0 1362.36   34.50
   3  -1   0 1358.56   34.60
   3  -1   0 1401.76   34.30
   3  -1   0 1347.67   34.30
   3  -1   0 1347.77   33.80
   3  -1   0 1392.46   34.40
  -3   1   0 1341.37   34.50
  -3   1   0 1335.87   34.50
  -3   1   0 1364.66   34.30
  -3   1   0 1456.55   34.70
  -3   1   0 1309.57   34.30
   2  -1   0  239.18    6.50
   2  -1   0  243.58    6.50
   2  -1   0  237.68    6.60
   2  -1   0  228.58    6.60
   2  -1   0  241.48    6.60
   2  -1   0  243.88    6.50
  -2   1   0  236.48    6.60
  -2   1   0  239.58    6.60
  -2   1   0  223.38    6.60
  -2   1   0  235.68    6.50
  -2   1   0  241.58    6.50
   1  -1   0  645.64   22.40
   1  -1   0  719.73   40.50
  -1   1   0  739.73   22.90
  -1  -1   0    3.90    0.50
  -1  -1   0    4.00    0.50
  -1  -1   0    4.40    0.60
  -1  -1   0    4.70    0.50
  -1  -1   0    4.20    0.60
  -1  -1   0    5.30    0.60
   1   1   0    5.20    0.50
   1   1   0    3.90    0.50
   1   1   0    4.20    0.50
   1   1   0    3.10    0.40
   1   1   0    3.20    0.40
   1   1   0    4.10    0.50
  -2  -1   0    0.10    0.30
  -2  -1   0    0.50    0.20
  -2  -1   0    0.30    0.40
  -2  -1   0    0.50    0.30
  -2  -1   0    0.50    0.40
  -2  -1   0    1.20    0.50
   2   1   0    0.40    0.30
   2   1   0    0.40    0.20
   2   1   0    0.70    0.40
   2   1   0    1.00    0.40
   2   1   0    0.70    0.40
   2   1   0    0.60    0.40
   2   1   0    1.60    0.50
  -3  -1   0  154.38    5.30
  -3  -1   0  164.18    5.20
  -3  -1   0  164.48    4.40
  -3  -1   0  158.98    5.20
  -3  -1   0  162.28    5.30
  -3  -1   0  161.38    5.00
  -3  -1   0  158.88    5.10
   3   1   0  161.28    5.20
   3   1   0  161.58    5.30
   3   1   0  164.38    5.00
   3   1   0  164.88    5.10
   3   1   0  172.18    5.50
   3   1   0  165.18    4.40
   3   1   0  176.88    5.10
  -4  -1   0    0.80    0.30
  -4  -1   0    0.60    0.50
  -4  -1   0    0.40    0.40
  -4  -1   0    1.50    0.70
  -4  -1   0    0.20    0.30
  -4  -1   0   -0.60    0.50
  -4  -1   0    0.70    0.60
   4   1   0    0.70    0.60
   4   1   0    0.70    0.60
   4   1   0    1.00    0.40
   4   1   0    2.10    0.70
   4   1   0    0.10    0.50
   4   1   0    0.80    0.60
   4   1   0    1.40    0.60
  -5  -1   0    0.30    0.60
  -5  -1   0    0.30    0.60
  -5  -1   0    0.30    0.30
  -5  -1   0    0.20    0.60
  -5  -1   0    0.40    0.60
  -5  -1   0   -0.30    0.50
  -5  -1   0    0.50    0.50
   5   1   0    0.80    0.60
   5   1   0   -0.60    0.50
   5   1   0   -0.20    0.40
   5   1   0    0.20    0.50
   5   1   0    0.30    0.50
   5   1   0   -0.70    0.40
   5   1   0   -0.40    0.20
  -6  -1   0    1.70    0.40
  -6  -1   0    2.50    0.90
  -6  -1   0    2.40    0.80
  -6  -1   0    1.40    0.70
  -6  -1   0    2.00    0.90
  -6  -1   0    1.20    0.60
   6   1   0    2.80    0.80
   6   1   0    2.30    0.80
   6   1   0    0.80    0.60
   6   1   0    1.70    0.80
   6   1   0    2.60    0.70
   6   1   0    3.30    1.00
  -7  -1   0   35.70    2.60
  -7  -1   0   39.30    2.70
  -7  -1   0   39.10    2.90
  -7  -1   0   38.90    2.70
  -7  -1   0   39.10    2.90
   7   1   0   35.40    2.30
   7   1   0   30.50    2.50
   7   1   0   38.90    3.00
   7   1   0   38.10    2.40
   7   1   0   35.20    2.70
   7   1   0   38.70    2.40
  -8  -1   0  179.78    7.50
  -8  -1   0  178.18    7.10
  -8  -1   0  189.48    7.40
  -8  -1   0  180.78    7.30
  -8  -1   0  182.88    7.60
   8   1   0  172.58    7.30
   8   1   0  172.98    7.60
   8   1   0  186.08    6.60
   8   1   0  185.98    7.30
   8   1   0  167.68    6.40
   8   1   0  167.48    6.40
  -9  -1   0    1.80    1.10
  -9  -1   0    1.20    1.00
  -9  -1   0    0.60    1.00
  -9  -1   0    0.80    1.20
  -9  -1   0    2.50    1.20
   9   1   0    2.30    1.20
   9   1   0    2.20    1.10
   9   1   0    1.50    0.90
   9   1   0    2.40    1.10
   9   1   0    3.00    1.00
 -10  -1   0    0.60    1.00
 -10  -1   0    0.30    1.20
 -10  -1   0    2.50    1.30
 -10  -1   0    3.70    1.50
 -10  -1   0    1.80    1.00
  10   1   0    4.40    1.60
  10   1   0    1.20    1.00
  10   1   0    1.70    1.10
  10   1   0    2.30    1.10
  10   1   0    2.30    1.20
 -11  -1   0    3.40    1.30
 -11  -1   0    6.50    1.90
 -11  -1   0    4.90    2.00
 -11  -1   0    4.30    1.70
  11   1   0    2.30    1.40
  11   1   0    3.00    1.20
  11   1   0    2.80    1.30
  11   1   0    1.90    1.20
 -12  -1   0    4.10    1.60
 -12  -1   0   -1.50    1.60
 -12  -1   0    1.70    1.60
 -12  -1   0    0.80    1.60
  12   1   0    3.90    1.40
  12   1   0    0.00    1.30
  12   1   0   -0.50    1.60
  12   1   0    1.50    1.40
  13  -2   0    3.00    1.60
  12  -2   0    3.30    1.30
  12  -2   0    3.00    1.40
  12  -2   0    3.50    0.90
  12  -2   0    2.30    1.40
 -12   2   0    4.70    1.50
 -12   2   0    1.90    1.00
 -12   2   0    1.00    1.40
 -12   2   0    5.30    1.70
 -12   2   0    1.50    1.60
  11  -2   0    3.90    1.70
  11  -2   0    5.20    1.30
  11  -2   0    3.90    1.00
  11  -2   0    2.80    1.30
 -11   2   0    4.10    1.30
 -11   2   0    3.40    1.60
 -11   2   0    2.10    1.50
 -11   2   0    5.40    1.70
 -11   2   0    3.80    1.10
 -11   2   0    2.90    1.60
  10  -2   0    5.20    1.80
  10  -2   0    5.80    1.50
  10  -2   0    6.50    1.20
  10  -2   0    3.00    1.80
  10  -2   0    5.50    1.30
  10  -2   0    4.20    1.30
 -10   2   0    1.60    1.50
 -10   2   0    7.20    1.80
 -10   2   0    4.00    1.20
 -10   2   0    6.80    1.30
 -10   2   0    6.70    1.60
   9  -2   0   14.70    2.30
   9  -2   0   14.30    1.80
   9  -2   0   16.00    2.00
   9  -2   0   12.50    2.00
   9  -2   0   12.40    2.00
   9  -2   0   14.50    1.40
  -9   2   0   16.50    2.40
  -9   2   0   12.50    2.20
  -9   2   0   11.60    1.90
  -9   2   0   13.50    2.10
  -9   2   0   13.60    2.30
  -9   2   0   16.20    1.80
   8  -2   0    9.10    1.70
   8  -2   0    5.50    1.40
   8  -2   0   10.80    1.50
   8  -2   0    7.20    1.60
   8  -2   0    8.80    1.30
   8  -2   0    9.20    1.20
   8  -2   0    6.10    1.20
  -8   2   0    9.40    1.80
  -8   2   0    4.90    1.30
  -8   2   0    8.40    1.70
  -8   2   0    9.70    1.80
  -8   2   0    6.30    1.20
  -8   2   0    7.90    1.50
   7  -2   0   15.10    1.60
   7  -2   0   13.30    1.90
   7  -2   0   14.90    1.80
   7  -2   0    9.20    1.40
   7  -2   0   13.70    1.10
   7  -2   0   13.30    2.00
   7  -2   0   14.50    2.10
  -7   2   0   11.90    1.70
  -7   2   0   15.50    2.10
  -7   2   0   14.10    1.90
  -7   2   0   11.90    1.80
  -7   2   0   15.30    1.70
  -7   2   0   13.80    2.00
   6  -2   0   37.70    2.20
   6  -2   0   41.80    2.60
   6  -2   0   40.60    2.70
   6  -2   0   37.80    2.30
   6  -2   0   42.30    2.50
   6  -2   0   44.30    2.60
   6  -2   0   40.70    1.90
  -6   2   0   41.60    2.50
  -6   2   0   42.10    2.60
  -6   2   0   35.70    2.50
  -6   2   0   45.20    2.40
  -6   2   0   42.40    2.70
  -6   2   0   43.00    2.70
   5  -2   0   58.59    2.70
   5  -2   0   53.69    2.70
   5  -2   0   55.29    2.80
   5  -2   0   57.09    3.10
   5  -2   0   58.49    2.80
   5  -2   0   62.69    3.00
  -5   2   0   60.79    2.90
  -5   2   0   57.89    3.00
  -5   2   0   55.79    3.20
  -5   2   0   56.49    3.00
  -5   2   0   57.99    3.00
  -5   2   0   57.09    2.70
   4  -2   0   30.60    1.80
   4  -2   0   34.80    1.80
   4  -2   0   27.10    1.70
   4  -2   0   32.80    1.90
   4  -2   0   32.70    1.90
   4  -2   0   30.60    2.00
  -4   2   0   31.00    1.80
  -4   2   0   33.20    1.80
  -4   2   0   30.80    1.90
  -4   2   0   28.40    1.90
  -4   2   0   32.30    1.80
  -4   2   0   31.40    1.90
   3  -2   0 5824.92  208.78
   3  -2   0 5423.76  149.88
  -3   2   0 5603.34  150.08
  -3   2   0 5108.19  203.78
   2  -2   0 1109.89   27.20
   2  -2   0 1053.49   27.50
   2  -2   0 1077.39   27.50
   2  -2   0 1063.79   27.60
   2  -2   0 1084.19   27.80
   2  -2   0 1099.79   28.20
  -2   2   0 1170.88   28.00
  -2   2   0 1082.39   27.60
  -2   2   0 1088.59   27.50
   1  -2   0  276.37    7.40
   1  -2   0  270.57    7.40
   1  -2   0  265.87    7.20
   1  -2   0  268.97    7.40
  -1   2   0  271.57    7.30
  -1   2   0  273.27    7.40
  -1   2   0  277.37    7.40
  -1   2   0  268.67    7.40
  -1   2   0  272.27    7.50
   0  -2   0 9683.63  295.37
   0   2   0 9999.00  297.87
  -1  -2   0  384.96   10.30
  -1  -2   0  358.06   10.20
  -1  -2   0  373.36   10.20
  -1  -2   0  365.36   10.10
  -1  -2   0  383.76   10.10
  -1  -2   0  378.46   10.30
   1   2   0  374.26   10.30
   1   2   0  393.06   10.10
   1   2   0  392.26   10.30
   1   2   0  380.96    9.60
   1   2   0  387.06   10.30
   1   2   0  377.86   10.20
   1   2   0  368.46   10.00
  -2  -2   0   49.70    2.30
  -2  -2   0   49.50    2.10
  -2  -2   0   49.00    2.30
  -2  -2   0   49.00    2.10
  -2  -2   0   47.50    2.10
  -2  -2   0   47.80    2.20
   2   2   0   50.29    2.20
   2   2   0   45.20    2.00
   2   2   0   48.80    2.30
   2   2   0   47.40    1.40
   2   2   0   48.00    2.00
   2   2   0   44.50    2.20
   2   2   0   46.50    2.20
  -3  -2   0   10.60    1.00
  -3  -2   0   12.70    1.20
  -3  -2   0    9.70    1.20
  -3  -2   0   10.40    1.30
  -3  -2   0   12.50    1.30
  -3  -2   0   12.80    1.20
   3   2   0    9.60    1.20
   3   2   0   10.40    1.10
   3   2   0   12.60    1.10
   3   2   0   12.50    1.30
   3   2   0   11.20    0.50
   3   2   0   10.80    1.30
   3   2   0   10.80    1.00
  -4  -2   0  136.39    4.90
  -4  -2   0  132.59    5.20
  -4  -2   0  126.19    4.70
  -4  -2   0  130.49    4.90
  -4  -2   0  132.39    5.30
  -4  -2   0  139.59    5.20
   4   2   0  140.49    4.70
   4   2   0  135.39    5.10
   4   2   0  137.29    4.90
   4   2   0  141.39    5.30
   4   2   0  142.79    5.10
   4   2   0  130.89    4.60
  -5  -2   0   34.10    2.20
  -5  -2   0   29.00    2.00
  -5  -2   0   29.50    2.30
  -5  -2   0   33.70    2.40
  -5  -2   0   29.50    2.10
   5   2   0   31.90    2.40
   5   2   0   29.00    1.90
   5   2   0   34.20    2.30
   5   2   0   32.10    2.20
   5   2   0   27.60    2.00
   5   2   0   28.40    1.90
  -6  -2   0   21.40    1.90
  -6  -2   0   22.30    2.00
  -6  -2   0   21.90    2.20
  -6  -2   0   20.90    1.80
  -6  -2   0   23.20    2.20
  -6  -2   0   23.90    2.00
   6   2   0   21.00    2.00
   6   2   0   22.40    1.80
   6   2   0   25.10    2.20
   6   2   0   18.50    2.30
   6   2   0   21.10    1.70
   6   2   0   21.40    1.80
  -7  -2   0   26.50    2.30
  -7  -2   0   26.20    3.00
  -7  -2   0   24.00    2.20
  -7  -2   0   20.70    2.10
  -7  -2   0   23.00    2.40
   7   2   0   23.20    2.80
   7   2   0   23.00    2.10
   7   2   0   22.60    1.90
   7   2   0   26.70    2.50
   7   2   0   25.10    1.90
   7   2   0   26.40    2.30
  -8  -2   0   58.89    3.60
  -8  -2   0   67.69    4.30
  -8  -2   0   60.59    4.00
  -8  -2   0   63.99    4.00
   8   2   0   58.49    3.30
   8   2   0   59.39    3.30
   8   2   0   58.39    3.80
   8   2   0   63.59    4.30
   8   2   0   63.29    4.00
   8   2   0   64.79    3.60
  -9  -2   0    0.80    0.80
  -9  -2   0    0.80    1.00
  -9  -2   0    1.40    1.00
  -9  -2   0    2.00    1.10
  -9  -2   0    0.00    0.90
   9   2   0    0.70    0.80
   9   2   0    0.30    1.00
   9   2   0    0.10    0.80
   9   2   0    1.60    1.20
   9   2   0    0.40    0.90
   9   2   0    1.30    1.00
 -10  -2   0   18.60    2.90
 -10  -2   0   10.30    2.10
 -10  -2   0   12.70    2.20
 -10  -2   0   13.70    2.70
 -10  -2   0   15.50    2.50
  10   2   0   17.40    2.30
  10   2   0   14.10    2.30
  10   2   0   15.30    2.00
  10   2   0   16.60    2.30
 -11  -2   0    2.90    1.60
 -11  -2   0    4.10    2.00
 -11  -2   0    4.40    1.50
 -11  -2   0    1.90    2.20
  11   2   0    4.10    1.30
  11   2   0    3.60    1.70
  11   2   0    1.60    1.30
  13  -3   0   -1.10    1.50
  13  -3   0    1.80    1.50
  13  -3   0   -1.40    1.70
 -13   3   0    1.00    1.60
 -13   3   0   -0.40    1.30
 -13   3   0   -0.30    1.70
 -13   3   0    0.30    1.80
 -13   3   0    3.40    1.40
  12  -3   0   -0.50    1.20
  12  -3   0    0.30    0.60
  12  -3   0    0.40    1.10
  12  -3   0   -1.30    1.00
 -12   3   0    1.20    1.50
 -12   3   0   -0.20    1.00
 -12   3   0    2.20    0.90
 -12   3   0    2.40    1.70
 -12   3   0    0.90    1.30
  11  -3   0   17.90    2.80
  11  -3   0   14.70    2.20
  11  -3   0   17.00    1.40
  11  -3   0   18.40    3.40
  11  -3   0   16.50    2.20
  11  -3   0   14.60    2.70
 -11   3   0   21.20    3.00
 -11   3   0   16.60    3.10
 -11   3   0   17.80    2.70
 -11   3   0   17.70    2.20
 -11   3   0   14.90    2.70
 -11   3   0   15.80    2.80
  10  -3   0   10.20    2.10
  10  -3   0    9.10    2.00
  10  -3   0    6.80    1.40
  10  -3   0    6.40    1.50
  10  -3   0    7.30    1.00
 -10   3   0    9.30    1.70
 -10   3   0    8.40    1.90
 -10   3   0    5.70    1.50
 -10   3   0    8.60    1.90
 -10   3   0    7.20    1.70
 -10   3   0    7.10    1.60
   9  -3   0   12.50    2.00
   9  -3   0    7.90    1.50
   9  -3   0    8.50    1.40
   9  -3   0    8.00    1.00
   9  -3   0   10.10    1.70
   9  -3   0   10.80    2.20
  -9   3   0   11.40    1.90
  -9   3   0    9.40    1.80
  -9   3   0    6.70    1.60
  -9   3   0    9.50    1.90
  -9   3   0    7.90    1.50
  -9   3   0    6.20    1.40
   8  -3   0   75.19    3.90
   8  -3   0   76.99    3.80
   8  -3   0   86.59    4.10
   8  -3   0   83.69    3.10
   8  -3   0   73.99    4.40
   8  -3   0   78.69    4.30
   8  -3   0   84.39    4.50
  -8   3   0   81.39    4.50
  -8   3   0   80.69    4.20
  -8   3   0   79.39    4.40
  -8   3   0   77.29    3.90
  -8   3   0   82.19    4.40
  -8   3   0   85.79    4.30
   7  -3   0   34.30    1.70
   7  -3   0   35.30    2.30
   7  -3   0   36.80    2.70
   7  -3   0   31.60    2.30
   7  -3   0   30.90    2.30
   7  -3   0   34.10    2.50
  -7   3   0   36.70    2.70
  -7   3   0   33.50    2.60
  -7   3   0   38.60    2.50
  -7   3   0   33.70    2.60
  -7   3   0   39.60    3.00
  -7   3   0   39.30    2.60
   6  -3   0   15.60    1.90
   6  -3   0    7.80    1.20
   6  -3   0   13.10    1.60
   6  -3   0   13.60    1.30
   6  -3   0   12.60    1.70
  -6   3   0   12.30    1.80
  -6   3   0   10.40    1.50
  -6   3   0   10.90    1.50
  -6   3   0   13.20    1.70
  -6   3   0   10.30    1.40
   5  -3   0  465.55   13.10
   5  -3   0  470.35   12.90
   5  -3   0  450.75   13.40
   5  -3   0  449.46   13.20
   5  -3   0  452.45   13.00
   5  -3   0  459.85   13.20
  -5   3   0  467.55   13.10
  -5   3   0  448.26   13.40
  -5   3   0  450.25   13.10
  -5   3   0  471.45   13.20
  -5   3   0  457.05   13.00
  -5   3   0  456.55   13.40
   4  -3   0   28.30    2.00
   4  -3   0   27.20    1.90
   4  -3   0   30.60    1.80
   4  -3   0   29.50    1.80
   4  -3   0   30.90    1.40
   4  -3   0   30.70    1.90
   4  -3   0   29.60    1.80
  -4   3   0   27.90    1.80
  -4   3   0   29.90    1.80
  -4   3   0   31.00    2.00
  -4   3   0   28.40    1.90
  -4   3   0   30.30    1.80
  -4   3   0   26.50    1.80
   3  -3   0  176.08    5.40
   3  -3   0  175.98    5.60
   3  -3   0  170.38    5.70
   3  -3   0  170.78    5.00
   3  -3   0  164.78    5.60
   3  -3   0  167.08    5.40
   3  -3   0  168.48    5.40
  -3   3   0  172.88    5.50
  -3   3   0  181.08    5.50
  -3   3   0  170.08    5.40
  -3   3   0  175.68    5.60
  -3   3   0  168.48    5.60
   2  -3   0  448.66   12.50
   2  -3   0  448.66   12.30
   2  -3   0  479.75   12.40
   2  -3   0  458.25   12.10
   2  -3   0  441.96   12.50
   2  -3   0  459.45   12.20
  -2   3   0  467.55   12.60
  -2   3   0  456.05   12.30
  -2   3   0  463.05   12.50
  -2   3   0  463.75   12.40
  -2   3   0  462.25   12.10
  -2   3   0  455.95   12.60
   1  -3   0    8.50    0.90
   1  -3   0   10.40    1.20
   1  -3   0    6.90    0.90
   1  -3   0    5.70    0.80
   1  -3   0    8.70    0.90
  -1   3   0   11.60    1.30
  -1   3   0    7.80    0.90
  -1   3   0    6.20    0.80
  -1   3   0    8.90    0.90
  -1   3   0   10.70    1.10
  -1   3   0    7.10    0.90
   0  -3   0 2720.03   79.79
   0  -3   0 2741.63  131.59
   0   3   0 2718.93  133.29
   0   3   0 2682.63   80.09
  -1  -3   0   95.89    3.60
  -1  -3   0   98.89    3.40
  -1  -3   0   91.09    3.60
  -1  -3   0   92.29    3.50
  -1  -3   0   92.79    3.50
  -1  -3   0   97.49    3.40
   1   3   0   98.39    3.00
   1   3   0  101.59    3.40
   1   3   0   94.99    3.50
   1   3   0   92.99    3.50
   1   3   0   98.09    3.30
   1   3   0   89.99    3.50
  -2  -3   0  406.36   10.90
  -2  -3   0  400.56   11.40
  -2  -3   0  390.56   11.20
  -2  -3   0  377.36   10.80
  -2  -3   0  385.86   11.10
  -2  -3   0  381.86   11.00
   2   3   0  399.46   11.30
   2   3   0  377.06   10.70
   2   3   0  398.86   11.10
   2   3   0  392.16   11.10
   2   3   0  389.26   11.10
   2   3   0  385.86   10.00
   2   3   0  381.56   10.80
  -3  -3   0  123.59    4.80
  -3  -3   0  127.99    4.60
  -3  -3   0  124.99    4.70
  -3  -3   0  126.99    4.70
  -3  -3   0  119.99    4.50
  -3  -3   0  123.19    4.80
   3   3   0  133.69    4.50
   3   3   0  123.39    4.70
   3   3   0  124.99    4.70
   3   3   0  124.49    4.30
   3   3   0  121.79    4.90
   3   3   0  124.99    4.70
  -4  -3   0  103.19    4.30
  -4  -3   0  101.79    4.60
  -4  -3   0  108.89    4.40
  -4  -3   0  112.09    4.70
  -4  -3   0  104.19    4.30
  -4  -3   0  113.39    4.40
   4   3   0  107.99    4.50
   4   3   0  102.19    4.30
   4   3   0  108.99    4.50
   4   3   0  112.99    4.10
   4   3   0  105.79    4.70
   4   3   0  105.69    4.00
  -5  -3   0   38.20    2.80
  -5  -3   0   37.00    2.50
  -5  -3   0   42.20    2.60
  -5  -3   0   44.40    2.60
  -5  -3   0   40.00    2.80
  -5  -3   0   42.50    2.60
   5   3   0   40.60    2.70
   5   3   0   36.70    2.60
   5   3   0   42.30    2.90
   5   3   0   37.70    2.50
   5   3   0   39.30    2.30
   5   3   0   36.80    3.00
  -6  -3   0   -0.40    0.50
  -6  -3   0   -0.30    0.60
  -6  -3   0   -0.60    0.60
  -6  -3   0    0.30    0.70
  -6  -3   0    0.30    0.60
  -6  -3   0    0.90    0.70
   6   3   0   -0.10    0.60
   6   3   0    0.40    0.70
   6   3   0    0.60    0.60
   6   3   0   -0.40    0.50
   6   3   0    0.50    0.90
  -7  -3   0   35.80    2.60
  -7  -3   0   36.50    2.80
  -7  -3   0   35.60    2.90
  -7  -3   0   37.60    3.10
  -7  -3   0   35.90    2.80
  -7  -3   0   39.90    3.00
   7   3   0   34.70    2.40
   7   3   0   38.00    2.50
   7   3   0   35.00    2.90
   7   3   0   30.40    3.00
   7   3   0   39.00    3.00
  -8  -3   0   10.60    1.80
  -8  -3   0    7.30    1.60
  -8  -3   0    8.60    1.70
  -8  -3   0    7.50    1.90
  -8  -3   0   10.40    2.10
   8   3   0   10.40    1.70
   8   3   0   10.50    1.50
   8   3   0    8.60    1.90
   8   3   0   14.90    2.50
   8   3   0   13.50    2.90
   8   3   0    9.50    1.50
  -9  -3   0    2.50    1.30
  -9  -3   0    1.10    0.90
  -9  -3   0    2.00    1.20
  -9  -3   0    4.10    1.60
   9   3   0    0.50    0.90
   9   3   0    2.20    1.80
   9   3   0    2.40    1.10
   9   3   0    1.70    1.20
   9   3   0    3.80    1.90
   9   3   0    3.00    1.00
 -10  -3   0    0.10    1.10
 -10  -3   0   -0.70    1.50
 -10  -3   0    0.70    1.00
 -10  -3   0    1.70    1.30
  10   3   0   -0.60    1.10
  10   3   0   -0.10    1.00
  10   3   0    0.00    1.20
 -11  -3   0   -0.20    1.30
 -11  -3   0   -0.70    1.30
 -11  -3   0   -0.80    0.90
 -11  -3   0    1.60    1.90
  11   3   0    0.40    1.30
  11   3   0   -0.10    1.00
  11   3   0    1.50    1.10
  11   3   0   -2.10    1.20
  13  -4   0    0.60    1.90
  13  -4   0    3.70    1.80
  13  -4   0    3.20    1.60
 -13   4   0    2.20    1.70
 -13   4   0   -0.20    1.70
 -13   4   0    3.00    1.80
 -13   4   0    4.10    1.40
 -13   4   0    2.30    1.80
  12  -4   0    1.20    1.00
  12  -4   0   -0.20    0.40
  12  -4   0    1.50    1.10
  12  -4   0   -1.90    1.10
 -12   4   0    0.20    1.20
 -12   4   0    1.50    1.20
 -12   4   0    2.20    1.50
 -12   4   0    3.70    1.40
 -12   4   0   -0.40    1.10
  11  -4   0   -0.10    0.90
  11  -4   0    0.80    1.10
  11  -4   0    0.50    1.10
  11  -4   0   -0.50    0.50
  11  -4   0    0.40    0.80
  11  -4   0    0.60    1.10
  11  -4   0    0.30    0.50
 -11   4   0    0.90    1.20
 -11   4   0   -0.20    0.90
 -11   4   0    3.90    1.30
 -11   4   0    1.50    1.20
 -11   4   0    2.10    1.50
 -11   4   0   -0.10    1.30
  10  -4   0   21.20    3.00
  10  -4   0   22.10    2.90
  10  -4   0   20.30    1.40
  10  -4   0   21.90    2.10
  10  -4   0   24.10    3.00
  10  -4   0   21.90    2.60
  10  -4   0   23.00    1.40
 -10   4   0   25.90    3.20
 -10   4   0   25.60    3.20
 -10   4   0   17.30    2.50
 -10   4   0   21.00    3.20
 -10   4   0   20.20    2.50
 -10   4   0   20.90    2.80
   9  -4   0   48.50    3.50
   9  -4   0   52.19    3.10
   9  -4   0   56.59    3.50
   9  -4   0   52.29    3.60
   9  -4   0   53.79    2.30
   9  -4   0   49.70    3.70
  -9   4   0   50.89    3.40
  -9   4   0   52.19    3.80
  -9   4   0   56.89    4.10
  -9   4   0   53.19    3.80
  -9   4   0   54.69    3.90
  -9   4   0   45.40    3.50
   8  -4   0   23.70    2.20
   8  -4   0   18.20    2.20
   8  -4   0   16.40    2.10
   8  -4   0   20.70    2.80
   8  -4   0   18.00    1.30
   8  -4   0   21.70    2.20
  -8   4   0   16.20    2.20
  -8   4   0   19.90    2.30
  -8   4   0   24.30    3.00
  -8   4   0   18.00    2.40
  -8   4   0   20.70    2.50
  -8   4   0   19.50    2.60
   7  -4   0   21.20    2.00
   7  -4   0   20.80    1.80
   7  -4   0   22.90    2.30
   7  -4   0   23.80    2.20
   7  -4   0   22.40    1.40
   7  -4   0   19.70    1.90
  -7   4   0   25.70    2.10
  -7   4   0   21.70    2.10
  -7   4   0   24.10    2.20
  -7   4   0   20.00    2.10
  -7   4   0   17.00    2.10
   6  -4   0  264.27    8.80
   6  -4   0  265.17    9.30
   6  -4   0  282.57    7.80
   6  -4   0  275.57    9.10
   6  -4   0  279.47    8.70
   6  -4   0  272.47    9.10
   6  -4   0  286.87    9.00
  -6   4   0  267.27    8.90
  -6   4   0  278.97    9.40
  -6   4   0  276.17    9.00
  -6   4   0  285.37    9.10
  -6   4   0  275.17    9.00
  -6   4   0  274.37    9.30
   5  -4   0    0.60    0.70
   5  -4   0    0.80    0.40
   5  -4   0    0.20    0.50
   5  -4   0   -0.10    0.50
   5  -4   0    0.10    0.50
   5  -4   0    0.00    0.50
   5  -4   0    1.10    0.80
  -5   4   0    0.70    0.70
  -5   4   0    0.00    0.60
  -5   4   0    0.90    0.60
  -5   4   0    1.90    0.90
  -5   4   0    0.30    0.60
  -5   4   0    0.20    0.50
   4  -4   0   18.60    1.60
   4  -4   0   19.60    1.50
   4  -4   0   17.50    1.60
   4  -4   0   17.00    1.20
   4  -4   0   18.30    1.70
   4  -4   0   16.30    1.40
   4  -4   0   17.90    1.90
  -4   4   0   17.70    1.50
  -4   4   0   15.80    1.50
  -4   4   0   17.80    1.50
  -4   4   0   16.70    1.60
  -4   4   0   15.70    1.60
  -4   4   0   17.70    1.70
   3  -4   0  159.98    5.60
   3  -4   0  166.08    5.40
   3  -4   0  167.18    5.70
   3  -4   0  159.38    5.40
   3  -4   0  158.08    5.60
   3  -4   0  158.48    5.00
   3  -4   0  164.38    5.30
  -3   4   0  163.28    5.50
  -3   4   0  170.28    5.60
  -3   4   0  168.48    5.10
  -3   4   0  168.08    5.50
  -3   4   0  157.08    5.70
  -3   4   0  161.08    5.70
   2  -4   0  580.94   15.80
   2  -4   0  591.94   16.00
   2  -4   0  550.74   15.60
   2  -4   0  572.64   15.60
   2  -4   0  580.14   15.40
  -2   4   0  580.24   16.00
  -2   4   0  576.04   15.40
  -2   4   0  613.14   15.80
  -2   4   0  589.94   15.60
  -2   4   0  577.34   15.90
  -2   4   0  579.44   15.70
   1  -4   0  243.08    7.40
   1  -4   0  245.68    7.40
   1  -4   0  253.17    7.70
   1  -4   0  234.98    7.40
   1  -4   0  247.58    7.40
   1  -4   0  248.48    7.70
  -1   4   0  260.37    7.40
  -1   4   0  260.77    7.50
  -1   4   0  252.17    7.40
  -1   4   0  242.58    7.40
  -1   4   0  250.47    7.70
   0  -4   0 1279.27   33.90
   0  -4   0 1378.06   33.60
   0  -4   0 1290.47   33.80
   0  -4   0 1297.97   33.70
   0  -4   0 1288.37   33.50
   0   4   0 1282.97   33.90
   0   4   0 1341.67   33.70
   0   4   0 1310.07   33.30
   0   4   0 1333.07   33.80
   0   4   0 1321.97   33.50
   0   4   0 1346.97   33.50
  -1  -4   0  201.18    6.60
  -1  -4   0  200.18    6.40
  -1  -4   0  195.08    6.20
  -1  -4   0  201.78    6.50
  -1  -4   0  200.68    6.30
  -1  -4   0  193.08    6.40
   1   4   0  190.78    6.40
   1   4   0  186.28    6.00
   1   4   0  196.28    6.10
   1   4   0  203.08    5.80
   1   4   0  200.48    6.50
   1   4   0  191.98    6.50
  -2  -4   0  286.37    8.60
  -2  -4   0  284.67    8.90
  -2  -4   0  274.77    8.50
  -2  -4   0  273.47    8.90
  -2  -4   0  275.17    9.40
  -2  -4   0  284.67    8.80
   2   4   0  291.47    8.80
   2   4   0  285.77    8.30
   2   4   0  286.47    8.00
   2   4   0  283.47    8.40
   2   4   0  274.07    8.80
   2   4   0  286.57    8.90
  -3  -4   0   19.80    1.70
  -3  -4   0   22.00    1.90
  -3  -4   0   22.90    2.00
  -3  -4   0   23.30    1.70
  -3  -4   0   25.50    1.90
  -3  -4   0   21.40    1.90
   3   4   0   21.00    0.90
   3   4   0   23.90    1.70
   3   4   0   22.80    1.90
   3   4   0   21.30    2.00
   3   4   0   22.90    0.90
   3   4   0   21.50    1.70
   3   4   0   23.20    1.90
   3   4   0   22.00    1.80
  -4  -4   0   31.00    2.40
  -4  -4   0   33.50    2.40
  -4  -4   0   34.90    2.30
  -4  -4   0   33.40    2.50
  -4  -4   0   30.70    2.20
  -4  -4   0   32.20    2.30
   4   4   0   36.00    2.20
   4   4   0   29.60    2.30
   4   4   0   30.60    2.30
   4   4   0   35.60    3.00
   4   4   0   30.10    2.30
   4   4   0   27.50    2.30
  -5  -4   0    9.20    1.60
  -5  -4   0    5.90    1.40
  -5  -4   0   10.70    1.80
  -5  -4   0    9.50    1.60
  -5  -4   0    7.40    1.30
  -5  -4   0    9.70    1.60
   5   4   0    9.60    1.30
   5   4   0    8.30    1.50
   5   4   0    9.80    1.50
   5   4   0    8.80    1.60
   5   4   0   11.80    1.80
   5   4   0    9.30    1.30
  -6  -4   0    8.30    1.80
  -6  -4   0   10.00    1.70
  -6  -4   0    8.60    1.70
  -6  -4   0    8.30    1.70
  -6  -4   0    9.20    1.60
  -6  -4   0   10.00    1.80
   6   4   0   11.60    1.60
   6   4   0    6.80    1.20
   6   4   0    6.30    1.40
   6   4   0    8.50    1.60
   6   4   0    7.70    1.50
   6   4   0    9.20    1.80
  -7  -4   0   75.99    4.30
  -7  -4   0   76.99    5.40
  -7  -4   0   71.19    4.40
  -7  -4   0   87.99    4.40
  -7  -4   0   79.99    4.60
  -7  -4   0   87.29    5.00
   7   4   0   80.29    5.00
   7   4   0   86.99    4.70
   7   4   0   84.19    3.90
   7   4   0   82.89    4.50
   7   4   0   84.39    3.80
   7   4   0   77.29    4.60
  -8  -4   0    0.80    0.90
  -8  -4   0    0.60    1.00
  -8  -4   0    0.10    1.00
  -8  -4   0   -1.00    0.60
  -8  -4   0    1.30    1.00
  -8  -4   0    0.40    0.90
   8   4   0   -0.70    0.90
   8   4   0    0.30    0.80
   8   4   0    0.10    0.80
   8   4   0   -1.20    1.30
   8   4   0    0.60    0.90
   8   4   0   -0.20    0.80
  -9  -4   0   18.70    2.90
  -9  -4   0   18.00    2.80
  -9  -4   0   11.10    2.40
  -9  -4   0   21.90    3.00
  -9  -4   0   25.40    3.30
   9   4   0   19.50    2.60
   9   4   0   18.30    2.10
   9   4   0   21.40    2.60
   9   4   0   20.30    3.00
 -10  -4   0    0.20    0.90
 -10  -4   0    0.30    1.20
 -10  -4   0   -3.50    1.20
  10   4   0   -0.20    1.20
  10   4   0   -0.40    0.90
  10   4   0   -0.60    1.20
  10   4   0    0.90    1.10
  13  -5   0    3.00    1.50
  13  -5   0    2.90    1.50
  13  -5   0    2.80    1.70
 -13   5   0    0.90    1.90
 -13   5   0    2.80    1.40
 -13   5   0    0.30    1.40
 -13   5   0    1.90    1.50
 -13   5   0   -1.50    1.40
  12  -5   0   -0.30    1.10
  12  -5   0    0.20    1.10
  12  -5   0    0.00    1.10
 -12   5   0    0.40    1.40
 -12   5   0   -0.20    1.20
 -12   5   0    2.60    1.50
 -12   5   0    3.70    1.60
 -12   5   0    0.80    1.30
  11  -5   0    9.50    1.80
  11  -5   0   10.60    1.80
  11  -5   0    7.10    1.80
  11  -5   0   11.30    2.30
  11  -5   0    7.90    0.90
 -11   5   0    8.40    2.10
 -11   5   0    4.90    1.60
 -11   5   0    8.10    1.90
 -11   5   0    7.70    1.70
 -11   5   0    8.90    2.20
 -11   5   0   11.30    2.20
  10  -5   0   26.00    2.30
  10  -5   0   23.90    1.50
  10  -5   0   28.50    4.00
  10  -5   0   23.50    2.80
  10  -5   0   23.40    2.90
  10  -5   0   27.10    1.50
 -10   5   0   19.80    3.00
 -10   5   0   27.50    3.20
 -10   5   0   23.80    3.00
 -10   5   0   28.80    3.00
 -10   5   0   26.50    2.70
 -10   5   0   24.20    3.10
   9  -5   0   16.00    2.30
   9  -5   0   13.10    1.10
   9  -5   0   15.50    2.30
   9  -5   0   11.70    1.90
   9  -5   0   15.10    2.30
   9  -5   0   12.90    1.10
   9  -5   0   11.90    2.00
   9  -5   0   13.20    1.80
  -9   5   0   16.10    2.70
  -9   5   0   15.30    2.40
  -9   5   0   13.30    2.10
  -9   5   0   15.80    2.30
  -9   5   0   15.50    2.90
  -9   5   0   12.60    2.00
   8  -5   0   18.00    2.40
   8  -5   0   29.50    3.50
   8  -5   0   24.80    2.30
   8  -5   0   16.40    2.30
   8  -5   0   21.80    2.00
   8  -5   0   23.10    2.30
   8  -5   0   22.30    1.40
  -8   5   0   23.60    2.70
  -8   5   0   22.60    2.40
  -8   5   0   21.90    2.20
  -8   5   0   20.70    2.50
  -8   5   0   20.30    2.50
   7  -5   0    0.50    0.70
   7  -5   0    0.40    0.70
   7  -5   0    1.00    0.80
   7  -5   0    0.80    0.60
   7  -5   0    1.00    0.50
   7  -5   0    0.80    0.90
   7  -5   0    1.30    0.90
  -7   5   0    0.50    0.60
  -7   5   0    0.00    0.40
  -7   5   0    2.70    1.00
  -7   5   0    1.10    0.80
  -7   5   0    1.20    0.80
  -7   5   0    1.20    0.80
   6  -5   0   48.30    2.80
   6  -5   0   44.60    3.10
   6  -5   0   51.09    2.30
   6  -5   0   47.20    2.70
   6  -5   0   46.20    2.90
   6  -5   0   53.69    3.20
   6  -5   0   53.79    3.10
  -6   5   0   46.80    2.90
  -6   5   0   46.50    3.20
  -6   5   0   51.79    3.10
  -6   5   0   48.00    2.90
  -6   5   0   50.09    3.00
  -6   5   0   52.09    3.20
   5  -5   0  102.79    4.70
   5  -5   0  105.59    4.60
   5  -5   0  101.79    4.80
   5  -5   0  104.09    4.30
   5  -5   0  109.09    4.50
   5  -5   0  106.39    3.80
   5  -5   0  104.79    4.30
  -5   5   0   99.29    4.70
  -5   5   0  103.99    4.60
  -5   5   0  113.99    4.80
  -5   5   0  109.89    4.50
  -5   5   0   97.99    4.30
  -5   5   0  102.69    4.40
   4  -5   0   37.70    2.00
   4  -5   0   39.20    2.60
   4  -5   0   41.00    2.60
   4  -5   0   36.00    2.20
   4  -5   0   37.60    2.30
   4  -5   0   40.20    2.30
   4  -5   0   36.60    2.40
  -4   5   0   34.80    2.50
  -4   5   0   37.30    2.40
  -4   5   0   36.80    2.50
  -4   5   0   36.20    2.30
  -4   5   0   40.50    2.60
   3  -5   0   29.20    1.80
   3  -5   0   26.00    2.00
   3  -5   0   28.60    1.90
   3  -5   0   32.20    2.00
   3  -5   0   26.50    2.10
   3  -5   0   30.80    2.20
  -3   5   0   30.00    2.00
  -3   5   0   32.50    2.00
  -3   5   0   29.40    2.10
  -3   5   0   25.20    1.70
  -3   5   0   27.50    2.00
   2  -5   0  634.94   18.00
   2  -5   0  626.54   17.70
   2  -5   0  674.03   18.10
   2  -5   0  644.84   17.80
   2  -5   0  644.44   17.50
   2  -5   0  655.73   17.70
  -2   5   0  663.93   17.70
  -2   5   0  663.23   17.80
  -2   5   0  652.13   18.00
  -2   5   0  644.44   17.70
  -2   5   0  671.53   17.60
   1  -5   0   95.99    3.90
   1  -5   0  105.19    4.00
   1  -5   0  100.39    3.90
   1  -5   0   97.09    4.00
   1  -5   0  100.09    4.20
   1  -5   0   98.99    4.20
  -1   5   0   97.99    3.90
  -1   5   0  101.39    4.00
  -1   5   0  104.29    3.90
  -1   5   0  105.89    4.30
  -1   5   0  103.09    3.90
  -1   5   0   99.69    4.10
   0  -5   0 1000.60   26.30
   0  -5   0 1012.80   26.00
   0  -5   0  999.30   26.50
   0  -5   0  997.40   26.20
   0  -5   0  969.20   26.00
   0   5   0 1014.40   26.40
   0   5   0  996.00   25.60
   0   5   0 1007.20   26.20
   0   5   0  898.81   26.10
   0   5   0 1021.20   25.90
   0   5   0  975.60   25.80
  -1  -5   0  351.06   10.50
  -1  -5   0  343.17   10.50
  -1  -5   0  338.07   10.20
  -1  -5   0  330.57   10.50
  -1  -5   0  337.27   10.40
  -1  -5   0  364.26   10.80
   1   5   0  340.57   10.60
   1   5   0  355.16   10.60
   1   5   0  352.16   10.10
   1   5   0  354.56    9.70
   1   5   0  341.87   10.10
   1   5   0  340.77   10.50
  -2  -5   0  135.29    5.50
  -2  -5   0  132.39    5.30
  -2  -5   0  132.39    5.00
  -2  -5   0  132.59    5.30
  -2  -5   0  142.29    5.20
  -2  -5   0  136.49    5.30
   2   5   0  130.49    5.20
   2   5   0  128.29    5.20
   2   5   0  134.19    4.90
   2   5   0  138.69    5.40
   2   5   0  132.09    4.80
  -3  -5   0    0.80    0.70
  -3  -5   0    0.20    0.50
  -3  -5   0    0.90    0.70
  -3  -5   0    1.30    0.80
  -3  -5   0    2.10    0.90
  -3  -5   0    0.90    0.70
   3   5   0    1.00    0.60
   3   5   0    1.20    0.80
   3   5   0    1.60    0.70
   3   5   0    1.30    0.70
  -4  -5   0   86.19    4.30
  -4  -5   0   90.19    4.20
  -4  -5   0   95.79    4.30
  -4  -5   0   89.39    4.30
  -4  -5   0   87.19    4.50
  -4  -5   0   85.19    4.50
   4   5   0   93.39    3.90
   4   5   0   84.59    3.70
   4   5   0   91.09    4.60
   4   5   0   94.49    4.50
   4   5   0   90.09    4.40
  -5  -5   0    2.10    0.80
  -5  -5   0    1.90    1.00
  -5  -5   0    1.30    0.70
  -5  -5   0    0.80    0.90
  -5  -5   0    1.40    1.00
  -5  -5   0    2.80    0.90
   5   5   0    2.40    1.00
   5   5   0    3.00    0.90
   5   5   0    2.50    1.00
   5   5   0    2.00    1.00
   5   5   0    1.00    0.80
   5   5   0    1.60    1.00
  -6  -5   0   10.00    1.80
  -6  -5   0   11.30    2.20
  -6  -5   0   13.30    2.10
  -6  -5   0   12.40    2.00
  -6  -5   0   10.20    1.90
  -6  -5   0   12.20    1.90
   6   5   0   13.40    2.20
   6   5   0   12.20    1.70
   6   5   0   11.30    1.60
   6   5   0   11.60    1.90
   6   5   0   11.40    2.20
   6   5   0   15.00    2.50
  -7  -5   0   -0.40    0.80
  -7  -5   0    0.70    1.00
  -7  -5   0    0.00    0.60
  -7  -5   0    0.30    0.80
  -7  -5   0    0.20    1.00
  -7  -5   0   -1.20    0.80
   7   5   0   -1.80    0.60
   7   5   0    0.60    0.80
   7   5   0    0.70    0.70
   7   5   0    0.30    0.90
   7   5   0   -0.50    1.00
  -8  -5   0    0.70    1.10
  -8  -5   0    1.20    1.00
  -8  -5   0   -0.40    1.00
  -8  -5   0   -0.80    0.80
  -8  -5   0    1.20    1.00
  -8  -5   0   -2.60    1.20
   8   5   0    1.30    1.10
   8   5   0   -0.90    1.10
   8   5   0    0.90    0.90
   8   5   0   -2.40    1.80
   8   5   0   -0.40    1.00
   8   5   0   -0.80    0.80
  -9  -5   0   15.30    2.80
  -9  -5   0   12.90    2.30
  -9  -5   0   10.70    2.10
  -9  -5   0   10.50    2.30
   9   5   0   11.90    2.20
   9   5   0   10.20    1.70
   9   5   0    9.80    2.20
   9   5   0   10.20    1.60
 -10  -5   0    3.30    1.40
 -10  -5   0    0.00    1.60
 -10  -5   0    0.00    1.90
 -10  -5   0   -0.60    1.10
  10   5   0   -0.70    1.20
  10   5   0    0.20    1.10
  10   5   0    1.70    1.50
  10   5   0    1.00    1.00
  13  -6   0    0.90    1.40
  13  -6   0    3.10    1.70
 -13   6   0    5.40    1.70
 -13   6   0    4.90    2.00
 -13   6   0    8.80    2.10
  12  -6   0    1.20    1.30
  12  -6   0    0.70    1.10
  12  -6   0    1.00    1.20
 -12   6   0   -0.30    1.40
 -12   6   0    1.60    1.20
 -12   6   0    0.20    1.20
 -12   6   0    0.80    1.30
 -12   6   0    1.50    1.10
  11  -6   0    1.40    0.50
  11  -6   0    2.00    1.20
  11  -6   0    2.90    1.30
  11  -6   0   -0.80    1.10
  11  -6   0    0.60    1.10
  11  -6   0    1.60    1.30
 -11   6   0    1.20    1.00
 -11   6   0   -0.40    1.20
 -11   6   0    1.00    1.20
 -11   6   0    1.40    1.20
 -11   6   0    2.50    1.40
 -11   6   0    2.10    1.40
  10  -6   0    0.70    0.90
  10  -6   0    0.20    1.00
  10  -6   0   -0.20    0.40
  10  -6   0    1.40    1.30
  10  -6   0    0.80    0.90
  10  -6   0    0.60    0.40
 -10   6   0    0.50    1.10
 -10   6   0   -1.20    1.00
 -10   6   0    1.80    1.20
 -10   6   0   -0.90    0.80
 -10   6   0    0.00    1.00
 -10   6   0   -1.50    1.10
   9  -6   0   43.90    3.70
   9  -6   0   46.90    3.30
   9  -6   0   45.80    3.40
   9  -6   0   44.20    3.00
   9  -6   0   42.90    3.40
   9  -6   0   41.70    2.10
   9  -6   0   45.00    3.40
  -9   6   0   45.90    3.70
  -9   6   0   48.10    3.60
  -9   6   0   42.20    3.50
  -9   6   0   43.80    3.40
  -9   6   0   44.40    3.50
  -9   6   0   42.60    3.40
   8  -6   0   25.40    2.70
   8  -6   0   23.50    2.80
   8  -6   0   24.50    2.40
   8  -6   0   28.50    2.40
   8  -6   0   26.30    2.40
   8  -6   0   25.60    1.60
   8  -6   0   25.20    2.40
  -8   6   0   24.20    2.40
  -8   6   0   26.00    2.70
  -8   6   0   27.50    3.00
  -8   6   0   26.40    2.90
  -8   6   0   25.30    2.70
  -8   6   0   24.90    2.40
   7  -6   0    2.30    0.90
   7  -6   0    1.30    0.90
   7  -6   0    1.30    1.00
   7  -6   0    2.50    1.00
   7  -6   0    2.40    0.90
   7  -6   0    1.60    0.60
   7  -6   0    1.40    1.00
  -7   6   0    2.60    1.20
  -7   6   0    1.20    1.10
  -7   6   0    1.90    0.90
  -7   6   0    2.00    1.00
  -7   6   0    1.40    0.80
  -7   6   0    2.10    1.10
   6  -6   0    8.70    1.60
   6  -6   0   10.40    1.70
   6  -6   0    9.80    1.30
   6  -6   0    5.80    1.30
   6  -6   0   11.60    1.30
   6  -6   0   10.80    1.70
   6  -6   0   10.20    1.50
  -6   6   0   12.70    1.90
  -6   6   0    9.80    1.60
  -6   6   0   10.30    1.50
  -6   6   0   15.40    2.00
  -6   6   0    8.90    1.60
   5  -6   0  114.19    5.20
   5  -6   0  124.49    5.40
   5  -6   0  126.49    5.30
   5  -6   0  107.09    4.80
   5  -6   0  116.79    4.80
   5  -6   0  119.39    4.30
   5  -6   0  118.09    4.70
  -5   6   0  109.69    4.80
  -5   6   0  119.29    5.00
  -5   6   0  119.39    5.20
  -5   6   0  121.09    5.20
   4  -6   0   -0.50    0.50
   4  -6   0    0.20    0.60
   4  -6   0    0.70    0.70
   4  -6   0    0.60    0.70
   4  -6   0    0.30    0.40
   4  -6   0    0.20    0.80
   4  -6   0    0.80    0.70
  -4   6   0    2.50    1.10
  -4   6   0    0.90    0.80
  -4   6   0    0.20    0.60
  -4   6   0    2.50    0.90
  -4   6   0    0.00    0.50
  -4   6   0    0.80    0.80
   3  -6   0  394.36   12.00
   3  -6   0  398.86   11.90
   3  -6   0  414.06   12.30
   3  -6   0  387.96   11.50
   3  -6   0  401.96   11.80
   3  -6   0  398.66   12.20
  -3   6   0  395.86   13.30
  -3   6   0  389.46   11.80
  -3   6   0  395.86   11.50
  -3   6   0  389.46   11.70
  -3   6   0  404.96   12.00
  -3   6   0  387.16   12.10
   2  -6   0  843.32   23.10
   2  -6   0  813.72   22.70
   2  -6   0  853.21   22.80
   2  -6   0  856.71   22.70
  -2   6   0  845.42   22.60
  -2   6   0  856.11   23.10
  -2   6   0  835.72   22.80
  -2   6   0  821.42   23.20
  -2   6   0  843.42   22.70
  -2   6   0  850.71   22.60
   1  -6   0   61.69    3.20
   1  -6   0   72.29    3.40
   1  -6   0   67.59    3.30
   1  -6   0   68.39    3.50
   1  -6   0   65.99    3.50
  -1   6   0   64.79    3.20
  -1   6   0   61.89    3.20
  -1   6   0   61.89    3.50
  -1   6   0   64.39    3.40
  -1   6   0   68.09    3.20
   0  -6   0  318.97    9.90
   0  -6   0  307.17    9.90
   0  -6   0  318.87   10.20
   0  -6   0  314.07    9.70
   0  -6   0  317.07    9.70
   0   6   0  299.67   10.00
   0   6   0  313.27    9.90
   0   6   0  299.87    9.20
   0   6   0  316.07    9.50
  -1  -6   0    7.60    1.40
  -1  -6   0    4.50    1.10
  -1  -6   0    6.70    1.30
  -1  -6   0    6.20    1.40
  -1  -6   0    7.00    1.40
  -1  -6   0    4.70    1.10
   1   6   0    5.70    1.30
   1   6   0    5.30    1.00
   1   6   0    7.90    1.50
   1   6   0    3.90    1.10
   1   6   0    4.80    0.90
   1   6   0    5.40    1.10
  -2  -6   0    5.20    1.20
  -2  -6   0    6.30    1.20
  -2  -6   0    5.20    1.30
  -2  -6   0    8.90    1.70
  -2  -6   0    8.70    1.50
  -2  -6   0    8.10    1.50
   2   6   0    8.30    1.60
   2   6   0    6.50    0.90
   2   6   0    6.00    1.30
   2   6   0    8.90    1.60
   2   6   0    7.40    1.20
   2   6   0    6.70    1.20
  -3  -6   0   14.50    2.00
  -3  -6   0   10.70    1.70
  -3  -6   0   14.20    2.20
  -3  -6   0   13.90    1.80
  -3  -6   0   16.40    2.20
  -3  -6   0   12.20    1.70
   3   6   0   12.10    1.50
   3   6   0   11.50    1.70
   3   6   0   10.00    1.50
   3   6   0    9.10    1.80
   3   6   0   11.70    1.00
   3   6   0   10.50    1.70
  -4  -6   0    5.70    1.20
  -4  -6   0    4.10    1.20
  -4  -6   0    5.60    1.40
  -4  -6   0    5.10    1.30
  -4  -6   0    3.70    1.10
  -4  -6   0    4.40    1.30
   4   6   0    2.70    1.10
   4   6   0    5.40    1.10
   4   6   0    6.30    1.10
   4   6   0    4.00    1.00
   4   6   0    6.20    1.40
  -5  -6   0   15.90    2.20
  -5  -6   0   22.90    2.70
  -5  -6   0   19.90    2.60
  -5  -6   0   26.10    2.60
  -5  -6   0   22.80    2.20
  -5  -6   0   17.40    2.50
   5   6   0   24.60    2.00
   5   6   0   21.90    2.70
   5   6   0   20.80    1.90
   5   6   0   24.70    2.90
   5   6   0   26.60    2.50
  -6  -6   0   13.30    2.30
  -6  -6   0   13.50    2.10
  -6  -6   0   11.20    1.90
  -6  -6   0   12.30    2.30
  -6  -6   0    9.80    1.90
  -6  -6   0   12.70    2.50
   6   6   0   14.90    2.30
   6   6   0   11.20    2.10
   6   6   0    9.80    1.50
   6   6   0    9.60    1.60
   6   6   0   11.00    2.10
  -7  -6   0   14.40    2.60
  -7  -6   0   13.00    2.30
  -7  -6   0   13.90    2.40
  -7  -6   0   15.40    2.40
  -7  -6   0   13.30    2.30
  -7  -6   0    9.90    1.80
   7   6   0   12.50    2.30
   7   6   0   13.60    1.80
   7   6   0   16.50    2.50
  -8  -6   0    0.90    1.20
  -8  -6   0    1.50    1.80
  -8  -6   0    1.70    1.30
  -8  -6   0    0.30    1.30
  -8  -6   0    0.50    0.90
  -8  -6   0    1.20    1.20
   8   6   0    0.10    1.30
   8   6   0    0.20    1.10
   8   6   0    0.70    1.20
   8   6   0    0.90    0.90
  -9  -6   0    4.50    2.00
  -9  -6   0    1.70    1.70
  -9  -6   0    9.30    2.10
  -9  -6   0    5.70    1.60
   9   6   0    4.70    1.20
   9   6   0    4.30    1.60
   9   6   0    2.90    1.20
   9   6   0    4.90    1.60
  13  -7   0   13.60    3.00
  13  -7   0   11.60    2.20
  13  -7   0   10.30    2.40
 -13   7   0    8.00    2.30
 -13   7   0    8.60    2.20
 -13   7   0    6.60    2.30
 -13   7   0   10.50    2.30
  12  -7   0    6.80    1.80
  12  -7   0    4.20    1.70
 -12   7   0    8.00    2.00
 -12   7   0    6.80    2.00
 -12   7   0    8.40    2.70
 -12   7   0    4.30    1.80
 -12   7   0    6.60    2.10
  11  -7   0   19.70    2.80
  11  -7   0   14.50    2.80
  11  -7   0   15.30    1.20
  11  -7   0   15.40    1.10
  11  -7   0   16.80    2.90
  11  -7   0   18.00    2.50
 -11   7   0   12.90    2.40
 -11   7   0   20.60    3.30
 -11   7   0   19.70    2.90
 -11   7   0   15.90    2.60
 -11   7   0   19.30    3.00
 -11   7   0   20.10    3.00
  10  -7   0    3.20    1.30
  10  -7   0    2.10    1.20
  10  -7   0    2.30    0.60
  10  -7   0    2.60    1.10
  10  -7   0    3.40    1.40
  10  -7   0    2.40    0.70
  10  -7   0    3.10    1.20
 -10   7   0    2.90    1.30
 -10   7   0    1.90    2.20
 -10   7   0    2.70    1.40
 -10   7   0    3.80    1.50
 -10   7   0    1.70    1.40
 -10   7   0    2.00    0.90
   9  -7   0    1.70    0.60
   9  -7   0    0.20    1.00
   9  -7   0    1.10    1.10
   9  -7   0    0.50    0.80
   9  -7   0    1.40    1.30
   9  -7   0    0.40    1.00
   9  -7   0    0.90    1.00
  -9   7   0   -1.00    0.90
  -9   7   0    0.30    0.90
  -9   7   0   -0.30    1.00
  -9   7   0    0.00    1.00
  -9   7   0    1.20    1.10
  -9   7   0    0.10    0.90
   8  -7   0  302.57    9.10
   8  -7   0  313.07   11.40
   8  -7   0  285.87   10.10
   8  -7   0  320.17   11.20
   8  -7   0  317.67   10.80
   8  -7   0  303.77   10.80
   8  -7   0  301.77   10.40
  -8   7   0  293.17   11.00
  -8   7   0  308.17   10.90
  -8   7   0  320.37   11.50
  -8   7   0  289.37   10.70
  -8   7   0  296.97   10.60
  -8   7   0  313.37   10.70
   7  -7   0   19.20    2.40
   7  -7   0   22.90    2.70
   7  -7   0   20.40    2.10
   7  -7   0   27.70    2.30
   7  -7   0   20.90    1.70
   7  -7   0   18.80    2.50
   7  -7   0   24.20    2.60
  -7   7   0   22.30    2.20
  -7   7   0   23.80    2.50
  -7   7   0   29.10    3.10
  -7   7   0   22.20    2.20
  -7   7   0   22.50    2.40
   6  -7   0   20.50    2.10
   6  -7   0   15.70    2.10
   6  -7   0   16.90    1.60
   6  -7   0   18.10    2.40
   6  -7   0   16.60    2.10
   6  -7   0   22.40    2.00
   6  -7   0   21.50    2.30
  -6   7   0   15.20    2.10
  -6   7   0   23.60    3.10
  -6   7   0   20.50    2.40
  -6   7   0   15.40    2.30
  -6   7   0   19.20    2.50
   5  -7   0    0.30    0.60
   5  -7   0    0.30    0.80
   5  -7   0    0.60    0.80
   5  -7   0    0.70    0.60
   5  -7   0   -0.50    1.30
   5  -7   0   -0.10    0.50
   5  -7   0   -0.20    0.80
  -5   7   0    0.70    0.70
  -5   7   0    0.50    0.60
  -5   7   0   -0.10    0.70
  -5   7   0    0.20    0.70
  -5   7   0    0.50    0.60
  -5   7   0    0.40    0.60
   4  -7   0    0.10    0.60
   4  -7   0    0.40    0.50
   4  -7   0   -0.10    0.60
   4  -7   0    0.20    0.60
   4  -7   0   -0.10    0.70
   4  -7   0    0.30    0.50
   4  -7   0   -0.10    0.70
  -4   7   0   -0.20    0.30
  -4   7   0    0.10    0.60
  -4   7   0   -0.60    0.60
  -4   7   0   -0.60    0.50
  -4   7   0    0.10    0.60
  -4   7   0   -0.50    0.80
   3  -7   0    8.40    1.50
   3  -7   0    9.10    1.60
   3  -7   0    8.80    1.50
   3  -7   0   12.60    2.50
   3  -7   0    9.10    1.70
   3  -7   0    9.80    1.50
  -3   7   0    9.50    1.50
  -3   7   0    7.00    1.40
  -3   7   0    8.20    1.50
  -3   7   0    5.90    1.20
  -3   7   0   11.20    2.10
  -3   7   0    9.10    1.50
   2  -7   0   82.39    4.30
   2  -7   0   86.39    4.10
   2  -7   0   95.49    4.20
   2  -7   0   84.59    4.00
  -2   7   0   87.69    4.00
  -2   7   0   86.89    4.10
  -2   7   0   84.89    5.00
  -2   7   0   83.79    4.00
  -2   7   0   84.49    4.20
  -2   7   0   87.29    4.00
   1  -7   0   29.10    2.20
   1  -7   0   30.20    2.20
   1  -7   0   28.60    2.30
   1  -7   0   29.00    2.50
   1  -7   0   29.30    2.40
  -1   7   0   26.80    2.40
  -1   7   0   27.40    2.10
  -1   7   0   30.40    2.30
  -1   7   0   25.00    2.00
  -1   7   0   28.80    2.20
  -1   7   0   29.60    2.40
   0  -7   0   94.59    4.50
   0  -7   0   90.89    4.30
   0  -7   0   98.99    4.60
   0  -7   0  106.09    4.60
   0  -7   0   99.29    4.80
   0   7   0   94.59    4.00
   0   7   0   95.79    4.50
   0   7   0   98.49    4.60
   0   7   0   99.09    4.70
   0   7   0   94.99    4.10
   0   7   0   95.29    4.20
  -1  -7   0   23.50    2.20
  -1  -7   0   25.20    2.10
  -1  -7   0   23.30    2.20
  -1  -7   0   24.60    2.40
  -1  -7   0   29.50    2.20
  -1  -7   0   23.50    2.10
   1   7   0   24.30    2.00
   1   7   0   29.40    1.90
   1   7   0   17.00    2.30
   1   7   0   24.80    2.20
   1   7   0   23.80    2.30
   1   7   0   25.70    2.00
  -2  -7   0   29.50    2.60
  -2  -7   0   30.60    2.40
  -2  -7   0   29.40    2.90
  -2  -7   0   31.00    2.70
  -2  -7   0   29.40    2.50
  -2  -7   0   26.40    2.40
   2   7   0   30.20    2.20
   2   7   0   31.40    2.60
   2   7   0   34.70    2.70
   2   7   0   27.20    2.10
   2   7   0   27.20    2.50
   2   7   0   34.50    1.90
  -3  -7   0    9.40    1.60
  -3  -7   0   10.90    1.90
  -3  -7   0   10.70    1.70
  -3  -7   0    9.40    1.80
  -3  -7   0    7.00    1.30
  -3  -7   0   12.60    2.30
   3   7   0    8.80    1.50
   3   7   0    8.70    1.60
   3   7   0   12.90    2.10
   3   7   0   10.60    1.00
   3   7   0   12.90    1.70
  -4  -7   0   56.29    3.50
  -4  -7   0   49.60    3.70
  -4  -7   0   49.10    3.80
  -4  -7   0   50.59    3.60
  -4  -7   0   48.70    3.50
  -4  -7   0   50.19    3.40
   4   7   0   52.49    3.00
   4   7   0   50.99    3.60
   4   7   0   52.49    3.50
   4   7   0   51.39    3.60
   4   7   0   52.59    3.10
  -5  -7   0   32.00    3.20
  -5  -7   0   28.70    2.90
  -5  -7   0   30.20    2.80
  -5  -7   0   32.00    4.10
  -5  -7   0   28.90    2.70
   5   7   0   27.00    2.70
   5   7   0   33.00    3.10
   5   7   0   32.90    3.00
   5   7   0   30.60    2.40
   5   7   0   28.00    2.30
  -6  -7   0    3.80    1.30
  -6  -7   0    4.30    1.60
  -6  -7   0    2.30    1.00
  -6  -7   0    1.60    1.30
  -6  -7   0    6.00    1.70
   6   7   0    3.10    1.10
   6   7   0    4.10    1.60
   6   7   0    3.70    1.80
   6   7   0    1.70    1.20
   6   7   0    2.30    1.10
  -7  -7   0    9.90    2.00
  -7  -7   0    8.60    2.00
  -7  -7   0    8.60    2.00
  -7  -7   0    5.50    1.60
  -7  -7   0    7.70    2.10
  -7  -7   0   11.00    2.10
   7   7   0    9.40    2.00
  -8  -7   0    1.10    1.50
  -8  -7   0   -0.10    0.80
  -8  -7   0    1.90    1.40
  -8  -7   0    2.10    1.30
  -8  -7   0    1.80    1.60
   8   7   0    1.00    1.40
   8   7   0    0.10    0.90
   8   7   0    0.90    1.50
  -9  -7   0   15.80    2.90
  -9  -7   0   19.80    2.90
  -9  -7   0   14.40    2.90
  -9  -7   0   13.10    2.40
   9   7   0   16.90    3.30
   9   7   0   21.10    2.00
   9   7   0   16.80    1.90
  13  -8   0    0.60    1.60
  13  -8   0    1.60    1.40
  13  -8   0    0.70    1.50
 -13   8   0    0.90    1.50
 -13   8   0   -1.00    1.30
 -13   8   0   -0.80    1.90
  12  -8   0   25.80    3.00
  12  -8   0   24.60    3.20
 -12   8   0   29.60    3.80
 -12   8   0   20.90    3.20
 -12   8   0   29.00    3.80
 -12   8   0   23.80    3.50
 -12   8   0   23.90    3.30
  11  -8   0    3.10    0.70
  11  -8   0    0.60    1.40
  11  -8   0    2.60    0.70
  11  -8   0    2.20    1.30
  11  -8   0    2.90    1.70
  11  -8   0    2.50    1.20
 -11   8   0    1.80    1.30
 -11   8   0    4.20    1.70
 -11   8   0    5.40    1.70
 -11   8   0    2.70    1.40
  10  -8   0    0.50    0.60
  10  -8   0    0.20    1.10
  10  -8   0    1.10    1.00
  10  -8   0   -0.40    0.90
  10  -8   0    0.80    1.00
  10  -8   0   -0.40    0.90
 -10   8   0    0.10    1.00
 -10   8   0   -0.80    0.80
 -10   8   0    1.80    1.40
 -10   8   0    0.40    1.30
   9  -8   0    1.10    1.00
   9  -8   0    3.70    1.70
   9  -8   0    4.10    1.50
   9  -8   0    3.50    1.20
   9  -8   0    1.90    0.80
   9  -8   0    3.00    1.30
  -9   8   0    0.30    1.00
  -9   8   0    1.20    1.30
  -9   8   0    4.10    1.30
  -9   8   0    2.40    1.40
  -9   8   0    3.80    1.80
   8  -8   0   16.90    2.60
   8  -8   0   22.20    2.60
   8  -8   0   28.30    3.50
   8  -8   0   20.20    2.50
   8  -8   0   21.70    2.70
  -8   8   0   23.70    3.00
  -8   8   0   24.00    3.40
  -8   8   0   23.80    3.30
  -8   8   0   19.30    2.80
  -8   8   0   22.80    3.00
   7  -8   0    0.00    0.60
   7  -8   0    0.70    1.00
   7  -8   0   -0.70    0.70
   7  -8   0    0.10    0.60
   7  -8   0   -0.10    0.90
   7  -8   0    0.20    1.00
   7  -8   0    0.40    0.80
  -7   8   0   -0.80    0.80
  -7   8   0   -0.80    0.60
  -7   8   0    0.00    0.80
  -7   8   0    1.40    0.80
  -7   8   0    0.10    0.80
   6  -8   0   63.39    4.10
   6  -8   0   68.29    3.30
   6  -8   0   70.79    4.20
   6  -8   0   61.69    3.80
   6  -8   0   60.09    3.60
   6  -8   0   66.69    4.20
   6  -8   0   63.09    4.10
  -6   8   0   64.29    4.20
  -6   8   0   64.89    3.90
  -6   8   0   66.89    3.90
  -6   8   0   60.29    3.90
   5  -8   0  104.59    4.80
   5  -8   0  113.49    5.40
   5  -8   0   98.69    4.80
   5  -8   0  106.09    5.10
   5  -8   0  114.29    6.20
   5  -8   0  111.19    4.70
   5  -8   0  116.99    5.60
  -5   8   0  111.89    5.20
  -5   8   0  107.29    5.40
  -5   8   0  110.89    5.30
  -5   8   0  118.49    5.80
  -5   8   0  114.19    5.10
  -5   8   0  104.99    4.60
   4  -8   0   10.70    1.70
   4  -8   0   13.20    2.00
   4  -8   0   16.60    2.00
   4  -8   0   12.40    2.00
   4  -8   0   13.10    2.20
  -4   8   0   13.10    1.80
  -4   8   0   12.20    2.00
  -4   8   0   16.90    2.30
  -4   8   0   16.50    2.30
  -4   8   0    8.90    1.60
  -4   8   0   11.00    1.70
   3  -8   0    0.10    0.60
   3  -8   0   -0.40    0.60
   3  -8   0    0.40    0.70
   3  -8   0    0.10    0.60
   3  -8   0    0.60    0.80
  -3   8   0   -0.40    0.70
  -3   8   0    0.60    0.70
  -3   8   0    0.80    0.70
  -3   8   0   -0.20    0.60
  -3   8   0    1.40    0.80
  -3   8   0    0.00    0.60
   2  -8   0  366.36   11.80
   2  -8   0  375.46   12.30
   2  -8   0  377.16   12.40
   2  -8   0  374.06   11.80
   2  -8   0  378.36   11.90
  -2   8   0  367.36   12.40
  -2   8   0  375.26   11.70
  -2   8   0  380.86   11.70
  -2   8   0  372.86   12.20
  -2   8   0  377.06   11.80
  -2   8   0  378.96   11.90
   1  -8   0  515.05   15.70
   1  -8   0  550.94   16.50
   1  -8   0  526.75   16.10
   1  -8   0  528.35   15.90
   1  -8   0  518.65   15.70
  -1   8   0  516.05   15.30
  -1   8   0  532.45   15.50
  -1   8   0  548.35   15.50
  -1   8   0  535.15   16.30
  -1   8   0  524.35   15.90
   0  -8   0  344.97   11.80
   0  -8   0  355.06   11.60
   0  -8   0  354.66   11.90
   0  -8   0  370.56   12.30
   0   8   0  363.86   11.30
   0   8   0  373.06   12.20
   0   8   0  383.06   12.00
   0   8   0  361.06   11.00
   0   8   0  360.16   12.00
   0   8   0  364.46   11.30
  -1  -8   0   53.79    3.40
  -1  -8   0   49.60    3.30
  -1  -8   0   47.40    3.30
  -1  -8   0   55.69    3.50
  -1  -8   0   44.00    3.50
  -1  -8   0   50.09    3.50
   1   8   0   56.49    3.60
   1   8   0   53.39    2.80
   1   8   0   58.19    3.20
   1   8   0   56.49    3.60
   1   8   0   54.29    3.60
   1   8   0   46.40    3.00
  -2  -8   0  216.08    8.50
  -2  -8   0  221.48    8.50
  -2  -8   0  214.38    8.80
  -2  -8   0  217.58    8.60
  -2  -8   0  232.58    8.30
  -2  -8   0  237.58    8.50
   2   8   0  222.78    7.70
   2   8   0  217.68    7.00
   2   8   0  224.58    8.60
   2   8   0  217.28    8.50
   2   8   0  223.88    7.90
   2   8   0  218.28    8.60
  -3  -8   0   46.10    3.70
  -3  -8   0   46.30    3.50
  -3  -8   0   54.99    3.60
  -3  -8   0   47.00    3.30
  -3  -8   0   46.40    3.60
  -3  -8   0   48.90    3.50
   3   8   0   43.10    2.80
   3   8   0   47.50    3.60
   3   8   0   49.90    3.10
   3   8   0   50.29    2.30
   3   8   0   44.20    3.40
   3   8   0   44.60    3.30
  -4  -8   0    4.70    1.50
  -4  -8   0    4.00    1.60
  -4  -8   0    6.70    1.80
  -4  -8   0    4.40    1.40
  -4  -8   0    7.30    2.00
   4   8   0    4.40    0.60
   4   8   0    1.90    1.30
   4   8   0    4.30    1.20
   4   8   0    5.40    0.50
   4   8   0    5.60    1.90
   4   8   0    4.80    1.10
  -5  -8   0    4.70    1.80
  -5  -8   0    6.90    1.60
  -5  -8   0    6.70    1.80
  -5  -8   0    5.20    1.70
  -5  -8   0    6.30    1.80
  -5  -8   0    4.30    1.70
   5   8   0    5.10    1.30
   5   8   0    4.60    1.50
   5   8   0    5.50    2.00
   5   8   0    3.00    1.30
   5   8   0    4.00    1.20
  -6  -8   0    1.30    1.10
  -6  -8   0    1.70    1.40
  -6  -8   0    2.00    1.30
  -6  -8   0    0.60    1.20
  -6  -8   0    0.90    0.90
  -6  -8   0   -0.40    1.00
   6   8   0   -0.10    1.20
   6   8   0    1.10    1.20
   6   8   0    0.50    1.10
   6   8   0    0.20    0.90
   6   8   0    1.40    0.90
  -7  -8   0   -0.90    1.10
  -7  -8   0   -0.30    1.10
  -7  -8   0    2.10    1.20
  -7  -8   0    0.70    1.30
  -7  -8   0    1.50    1.60
   7   8   0   -0.10    1.40
   7   8   0    0.80    1.10
   7   8   0    0.40    1.30
  -8  -8   0    4.70    1.80
  -8  -8   0    6.30    1.80
  -8  -8   0    2.70    2.20
  -8  -8   0    4.90    2.30
  -8  -8   0    2.80    1.20
   8   8   0    4.20    1.30
   8   8   0    6.10    1.80
   8   8   0    1.90    1.40
  13  -9   0    6.30    2.50
 -13   9   0    6.70    2.30
 -13   9   0    1.60    1.80
 -13   9   0    4.40    2.10
  12  -9   0    0.80    1.20
  12  -9   0    0.40    1.80
  12  -9   0    0.60    1.30
  12  -9   0    1.00    0.50
 -12   9   0   -0.80    1.30
 -12   9   0   -0.40    1.30
 -12   9   0    2.80    1.50
  11  -9   0    2.20    1.30
  11  -9   0    0.00    0.60
  11  -9   0   -0.30    1.20
  11  -9   0    0.90    1.30
  11  -9   0    1.30    1.40
 -11   9   0    1.40    1.40
 -11   9   0    0.90    1.20
 -11   9   0    1.40    1.70
 -11   9   0    2.60    1.40
  10  -9   0    3.00    1.30
  10  -9   0    2.70    1.40
  10  -9   0    2.10    1.30
  10  -9   0    5.90    1.60
  10  -9   0    2.20    1.10
  10  -9   0    4.20    1.50
 -10   9   0    3.10    1.70
 -10   9   0    1.60    1.20
 -10   9   0    1.30    1.10
 -10   9   0    1.20    1.30
   9  -9   0    1.40    1.10
   9  -9   0    2.10    1.20
   9  -9   0    2.20    1.10
   9  -9   0    1.50    1.00
   9  -9   0    3.40    1.00
   9  -9   0    1.40    1.20
  -9   9   0    0.60    1.20
  -9   9   0    0.40    1.40
  -9   9   0    2.90    1.30
  -9   9   0    2.60    1.50
  -9   9   0   -0.20    1.30
   8  -9   0   31.60    2.40
   8  -9   0   37.40    3.10
   8  -9   0   35.60    3.50
   8  -9   0   34.90    3.00
   8  -9   0   38.60    3.10
   8  -9   0   31.30    3.20
  -8   9   0   35.00    3.40
  -8   9   0   37.30    3.40
  -8   9   0   38.90    3.20
  -8   9   0   38.40    3.30
  -8   9   0   34.30    3.40
   7  -9   0   -0.30    0.70
   7  -9   0    0.50    0.80
   7  -9   0   -1.20    0.60
   7  -9   0   -0.60    0.60
   7  -9   0   -0.10    0.80
   7  -9   0    0.20    0.70
   7  -9   0    0.50    0.80
  -7   9   0    0.40    1.10
  -7   9   0    0.00    0.60
  -7   9   0    0.40    0.70
  -7   9   0    0.90    1.20
  -7   9   0   -0.30    0.80
   6  -9   0   33.40    3.00
   6  -9   0   31.60    2.90
   6  -9   0   32.40    2.50
   6  -9   0   30.80    2.60
   6  -9   0   30.50    3.00
   6  -9   0   26.90    2.40
   6  -9   0   27.00    2.60
  -6   9   0   28.00    2.70
  -6   9   0   27.90    2.90
  -6   9   0   31.50    2.90
  -6   9   0   29.10    2.60
  -6   9   0   36.10    3.30
   5  -9   0   26.30    2.30
   5  -9   0   26.40    3.20
   5  -9   0   24.30    2.20
   5  -9   0   26.60    2.30
   5  -9   0   17.40    2.40
   5  -9   0   24.80    2.40
  -5   9   0   27.80    2.60
  -5   9   0   27.00    2.60
  -5   9   0   27.70    2.30
  -5   9   0   29.50    3.60
  -5   9   0   24.50    2.60
  -5   9   0   26.50    2.40
   4  -9   0    3.30    1.20
   4  -9   0    1.50    0.90
   4  -9   0    1.80    1.20
   4  -9   0    1.50    0.80
   4  -9   0    0.30    0.80
  -4   9   0    1.10    0.70
  -4   9   0    1.40    1.00
  -4   9   0   -0.40    0.60
  -4   9   0    0.80    0.80
  -4   9   0    1.30    0.90
  -4   9   0    2.30    1.20
   3  -9   0    7.20    1.70
   3  -9   0    6.00    1.60
   3  -9   0    7.40    1.50
   3  -9   0    7.80    1.60
   3  -9   0    9.60    1.80
  -3   9   0    6.70    1.50
  -3   9   0    9.70    1.70
  -3   9   0    5.10    1.60
  -3   9   0    6.50    1.40
  -3   9   0    7.20    1.70
   2  -9   0    2.40    1.10
   2  -9   0    2.60    1.10
   2  -9   0    1.70    0.90
   2  -9   0    2.40    1.00
   2  -9   0    1.20    1.10
  -2   9   0    2.90    1.10
  -2   9   0    2.40    0.90
  -2   9   0    3.50    1.20
  -2   9   0    4.30    1.10
  -2   9   0    0.70    0.80
  -2   9   0    1.80    1.10
   1  -9   0  117.49    5.60
   1  -9   0  121.29    5.60
   1  -9   0  111.59    5.30
   1  -9   0  112.79    5.80
   1  -9   0  116.89    5.40
  -1   9   0  112.99    5.40
  -1   9   0  111.39    5.00
  -1   9   0  107.09    5.00
  -1   9   0  105.69    5.60
  -1   9   0  113.59    5.60
   0  -9   0    9.40    1.80
   0  -9   0   10.70    1.90
   0  -9   0    8.80    1.70
   0  -9   0    7.90    1.70
   0  -9   0    8.10    1.90
   0   9   0    8.70    1.40
   0   9   0    6.40    1.50
   0   9   0   12.80    2.30
   0   9   0    6.40    1.60
   0   9   0    7.60    1.50
  -1  -9   0   16.90    2.50
  -1  -9   0   22.40    3.20
  -1  -9   0   17.80    2.60
  -1  -9   0   14.70    2.20
  -1  -9   0   13.60    2.10
  -1  -9   0   13.80    2.10
   1   9   0   17.90    2.80
   1   9   0   15.20    2.40
   1   9   0   18.80    2.70
   1   9   0   13.50    1.70
   1   9   0   16.20    2.10
   1   9   0   19.00    2.80
  -2  -9   0   26.60    2.60
  -2  -9   0   19.70    2.50
  -2  -9   0   19.50    2.60
  -2  -9   0   30.70    3.90
  -2  -9   0   20.30    2.70
  -2  -9   0   25.60    3.20
   2   9   0   21.00    2.10
   2   9   0   21.20    2.80
   2   9   0   24.10    3.20
   2   9   0   17.20    2.20
   2   9   0   19.80    1.70
   2   9   0   25.20    3.40
  -3  -9   0    4.00    1.60
  -3  -9   0    5.70    1.90
  -3  -9   0    1.50    1.20
  -3  -9   0    4.70    1.30
  -3  -9   0    9.30    2.00
  -3  -9   0    6.70    1.80
   3   9   0    5.50    1.50
   3   9   0    5.60    1.00
   3   9   0    9.60    2.20
   3   9   0    5.60    1.50
   3   9   0    6.00    1.40
   3   9   0    6.70    1.70
  -4  -9   0   36.90    3.60
  -4  -9   0   36.40    3.20
  -4  -9   0   38.30    3.40
  -4  -9   0   42.80    3.40
  -4  -9   0   38.40    3.50
  -4  -9   0   40.10    3.60
   4   9   0   27.90    3.60
   4   9   0   35.20    1.50
   4   9   0   37.00    3.30
   4   9   0   38.70    3.70
   4   9   0   42.30    2.90
   4   9   0   40.20    2.80
  -5  -9   0    0.70    1.30
  -5  -9   0    0.60    1.00
  -5  -9   0   -0.70    0.90
  -5  -9   0    0.00    1.10
  -5  -9   0    0.10    0.90
  -5  -9   0    2.30    1.30
   5   9   0    0.80    0.90
   5   9   0   -0.90    1.10
   5   9   0    2.10    1.20
   5   9   0    1.60    1.10
   5   9   0    0.50    1.00
  -6  -9   0    2.10    1.20
  -6  -9   0    0.60    1.50
  -6  -9   0    0.50    1.00
  -6  -9   0    0.90    1.30
  -6  -9   0    2.10    1.50
   6   9   0    0.00    1.00
   6   9   0    0.70    1.30
   6   9   0    1.80    1.20
  -7  -9   0   13.70    3.00
  -7  -9   0   11.30    2.30
  -7  -9   0   11.40    3.00
  -7  -9   0    8.90    2.20
   7   9   0    9.90    1.80
   7   9   0    8.90    2.10
  13 -10   0    7.70    2.30
  13 -10   0    3.90    2.40
 -13  10   0    7.00    2.70
 -13  10   0    7.90    2.70
  12 -10   0    3.80    1.70
  12 -10   0    3.60    0.80
  12 -10   0    3.40    0.80
  12 -10   0    3.00    1.70
 -12  10   0    6.30    2.30
 -12  10   0    1.70    1.80
 -12  10   0    4.90    2.10
  11 -10   0    1.60    1.40
  11 -10   0    2.60    1.50
  11 -10   0   -1.00    1.30
  11 -10   0    0.70    0.90
  11 -10   0    2.10    0.90
 -11  10   0    0.90    1.40
 -11  10   0   -0.20    1.10
  10 -10   0    2.30    1.40
  10 -10   0    4.70    1.60
  10 -10   0    3.00    1.60
  10 -10   0    0.70    1.40
  10 -10   0    6.10    2.10
  10 -10   0    2.30    0.90
 -10  10   0    2.90    1.30
 -10  10   0    3.30    1.60
 -10  10   0    2.10    1.80
 -10  10   0    4.10    1.80
 -10  10   0    2.40    1.10
   9 -10   0    0.30    0.80
   9 -10   0    1.90    1.10
   9 -10   0    0.80    1.00
   9 -10   0    0.10    1.10
   9 -10   0    0.10    0.90
   9 -10   0    0.00    1.20
  -9  10   0    2.20    1.20
  -9  10   0    3.40    1.60
  -9  10   0    1.90    1.50
  -9  10   0    2.70    1.40
   8 -10   0   29.60    3.10
   8 -10   0   34.60    3.50
   8 -10   0   32.80    2.90
   8 -10   0   33.00    2.50
   8 -10   0   35.40    3.10
   8 -10   0   35.70    3.00
  -8  10   0   32.70    3.40
  -8  10   0   34.70    3.40
  -8  10   0   37.60    3.40
  -8  10   0   27.90    3.80
  -8  10   0   32.20    3.20
   7 -10   0   73.89    4.40
   7 -10   0   73.69    4.50
   7 -10   0   76.99    4.90
   7 -10   0   71.89    5.00
   7 -10   0   68.09    4.50
   7 -10   0   76.59    4.00
  -7  10   0   73.99    5.10
  -7  10   0   80.69    5.00
  -7  10   0   71.69    4.60
  -7  10   0   79.19    4.70
  -7  10   0   84.39    5.10
   6 -10   0   38.10    3.10
   6 -10   0   37.40    3.40
   6 -10   0   41.10    2.90
   6 -10   0   33.80    2.90
   6 -10   0   33.30    3.00
   6 -10   0   32.90    3.10
  -6  10   0   33.30    2.90
  -6  10   0   37.80    3.30
  -6  10   0   31.50    3.30
  -6  10   0   42.00    3.70
  -6  10   0   41.80    3.40
   5 -10   0   70.39    4.60
   5 -10   0   62.19    3.80
   5 -10   0   70.79    4.00
   5 -10   0   67.79    4.10
   5 -10   0   63.09    4.30
   5 -10   0   59.59    4.00
  -5  10   0   70.39    4.50
  -5  10   0   65.09    4.10
  -5  10   0   54.49    3.70
  -5  10   0   61.19    4.50
  -5  10   0   63.29    4.30
  -5  10   0   65.49    3.80
   4 -10   0    0.50    0.80
   4 -10   0   -0.40    0.90
   4 -10   0    0.80    1.00
   4 -10   0    0.70    1.00
   4 -10   0    0.00    0.80
  -4  10   0    1.00    0.80
  -4  10   0    0.50    1.00
  -4  10   0   -0.20    0.90
  -4  10   0   -0.30    0.90
  -4  10   0    1.10    1.00
  -4  10   0   -0.50    0.70
   3 -10   0   11.20    2.30
   3 -10   0   13.40    2.20
   3 -10   0   12.30    2.10
   3 -10   0   14.60    2.20
   3 -10   0   15.90    2.60
  -3  10   0   14.10    2.60
  -3  10   0   15.20    2.30
  -3  10   0   11.10    2.00
  -3  10   0   11.90    2.10
  -3  10   0   12.00    1.90
   2 -10   0  280.77   10.10
   2 -10   0  277.07   10.10
   2 -10   0  285.77   10.30
   2 -10   0  274.17   10.50
   2 -10   0  269.57   11.40
  -2  10   0  279.67    9.80
  -2  10   0  270.67    9.70
  -2  10   0  283.47   10.20
  -2  10   0  298.47   10.70
  -2  10   0  277.17    9.80
  -2  10   0  289.27   10.80
   1 -10   0  590.34   17.80
   1 -10   0  564.34   17.50
   1 -10   0  586.14   18.00
   1 -10   0  558.14   17.50
   1 -10   0  566.14   18.30
  -1  10   0  555.54   18.10
  -1  10   0  584.74   17.20
  -1  10   0  585.64   17.80
  -1  10   0  550.24   17.90
  -1  10   0  566.24   17.00
   0 -10   0   37.30    3.30
   0 -10   0   38.70    3.20
   0 -10   0   41.60    3.30
   0 -10   0   37.20    3.40
   0 -10   0   40.60    3.20
   0 -10   0   37.80    3.30
   0  10   0   39.40    2.90
   0  10   0   39.50    3.40
   0  10   0   38.10    2.80
   0  10   0   36.30    2.90
   0  10   0   35.60    3.30
   0  10   0   31.10    3.00
  -1 -10   0   39.00    3.20
  -1 -10   0   40.40    3.70
  -1 -10   0   40.10    3.40
  -1 -10   0   37.40    3.30
  -1 -10   0   37.70    3.30
  -1 -10   0   50.99    3.70
   1  10   0   44.90    2.80
   1  10   0   37.90    3.40
   1  10   0   39.30    3.00
   1  10   0   36.60    3.40
   1  10   0   41.70    2.90
   1  10   0   37.50    3.30
  -2 -10   0   62.89    4.20
  -2 -10   0   66.39    5.70
  -2 -10   0   67.69    4.40
  -2 -10   0   63.99    4.40
  -2 -10   0   61.09    4.40
   2  10   0   68.99    4.60
   2  10   0   61.49    4.50
   2  10   0   59.59    3.70
   2  10   0   61.99    4.40
   2  10   0   64.19    3.60
   2  10   0   56.59    3.10
  -3 -10   0   29.80    3.50
  -3 -10   0   31.90    3.00
  -3 -10   0   30.40    4.00
  -3 -10   0   29.20    3.50
  -3 -10   0   33.00    3.30
  -3 -10   0   27.80    2.80
   3  10   0   25.50    2.40
   3  10   0   23.20    2.30
   3  10   0   31.00    3.10
   3  10   0   26.70    1.90
   3  10   0   26.50    3.50
   3  10   0   23.10    3.00
  -4 -10   0    0.90    1.10
  -4 -10   0    0.30    1.50
  -4 -10   0    4.80    1.70
  -4 -10   0    3.10    1.20
  -4 -10   0    0.90    0.90
  -4 -10   0   -0.90    1.10
   4  10   0    0.80    0.40
   4  10   0    0.80    1.10
   4  10   0    1.20    1.50
   4  10   0    1.90    1.00
   4  10   0   -0.20    1.10
   4  10   0    1.40    1.40
  -5 -10   0    8.90    2.40
  -5 -10   0    7.90    2.60
  -5 -10   0   10.60    2.30
  -5 -10   0    7.60    2.00
  -5 -10   0   12.30    2.40
   5  10   0   10.20    1.90
   5  10   0   10.60    1.90
   5  10   0   10.90    2.20
  -6 -10   0   -1.10    2.10
  -6 -10   0    6.80    3.30
  -6 -10   0    6.50    2.10
  -6 -10   0    1.40    1.50
  -6 -10   0    4.60    1.60
   6  10   0    3.80    1.30
   6  10   0    4.50    1.50
   6  10   0    2.00    1.30
  12 -11   0    1.80    1.50
  12 -11   0   -0.20    1.50
 -12  11   0    1.70    1.80
 -12  11   0    1.10    1.50
  11 -11   0   31.40    4.80
  11 -11   0   23.70    2.00
  11 -11   0   20.80    3.10
 -11  11   0   13.40    2.50
 -11  11   0   16.80    2.90
 -11  11   0   19.80    3.10
  10 -11   0    6.70    1.90
  10 -11   0    4.30    1.80
  10 -11   0   10.60    2.50
  10 -11   0    5.00    1.60
  10 -11   0    9.10    1.70
 -10  11   0    7.80    3.30
 -10  11   0    4.70    1.90
 -10  11   0   10.90    2.50
   9 -11   0   31.70    3.60
   9 -11   0   25.50    3.40
   9 -11   0   30.40    2.50
   9 -11   0   28.30    3.30
   9 -11   0   29.30    3.70
  -9  11   0   27.00    3.70
  -9  11   0   29.50    3.70
  -9  11   0   33.20    4.50
  -9  11   0   27.40    3.50
  -9  11   0   26.60    3.50
   8 -11   0    5.40    1.40
   8 -11   0    4.20    1.60
   8 -11   0    9.30    2.20
   8 -11   0    8.60    2.10
   8 -11   0    7.00    1.60
   8 -11   0    4.60    1.60
  -8  11   0    7.30    3.40
  -8  11   0    6.90    2.10
  -8  11   0    8.70    2.40
  -8  11   0    4.60    1.70
  -8  11   0    7.80    2.10
   7 -11   0   -0.60    1.00
   7 -11   0   -0.90    0.70
   7 -11   0    0.50    1.10
   7 -11   0    0.10    0.80
   7 -11   0   -1.00    0.90
   7 -11   0   -0.70    1.10
  -7  11   0    0.50    1.30
  -7  11   0    1.90    1.50
  -7  11   0    0.60    1.20
  -7  11   0    0.00    1.20
  -7  11   0    0.60    1.00
   6 -11   0   24.20    3.00
   6 -11   0   36.10    3.00
   6 -11   0   35.50    4.10
   6 -11   0   29.20    3.80
   6 -11   0   35.30    3.30
   6 -11   0   29.30    2.70
  -6  11   0   31.20    2.70
  -6  11   0   30.70    3.00
  -6  11   0   29.50    3.60
  -6  11   0   26.70    3.20
  -6  11   0   34.00    4.50
  -6  11   0   43.10    6.30
   5 -11   0    6.30    1.80
   5 -11   0    9.80    2.20
   5 -11   0    6.40    1.60
   5 -11   0    6.50    2.00
   5 -11   0    6.50    1.70
  -5  11   0    4.90    1.60
  -5  11   0    5.60    1.70
  -5  11   0   11.80    2.60
  -5  11   0    9.00    1.90
  -5  11   0    8.70    2.00
  -5  11   0    8.00    2.10
   4 -11   0    0.50    1.20
   4 -11   0    0.30    1.00
   4 -11   0   -1.20    0.70
   4 -11   0    0.40    0.90
   4 -11   0   -0.20    1.00
  -4  11   0    0.90    1.00
  -4  11   0   -0.20    0.90
  -4  11   0    0.20    0.90
  -4  11   0    0.50    0.90
  -4  11   0   -0.70    1.00
  -4  11   0    0.00    0.80
   3 -11   0   34.90    3.20
   3 -11   0   32.70    3.10
   3 -11   0   30.10    3.10
   3 -11   0   31.20    3.50
   3 -11   0   30.50    3.30
  -3  11   0   29.40    2.80
  -3  11   0   33.40    3.40
  -3  11   0   30.20    3.20
  -3  11   0   36.30    2.90
  -3  11   0   30.60    3.00
  -3  11   0   31.30    2.90
   2 -11   0    0.10    0.90
   2 -11   0    0.10    0.90
   2 -11   0    0.70    1.10
   2 -11   0    0.70    0.90
   2 -11   0    0.00    0.70
  -2  11   0    0.10    1.10
  -2  11   0    0.40    0.90
  -2  11   0   -1.00    1.00
  -2  11   0   -0.60    1.00
  -2  11   0    0.00    0.80
  -2  11   0    0.50    1.00
   1 -11   0  154.78    7.50
   1 -11   0  156.68    7.30
   1 -11   0  154.68    7.10
   1 -11   0  145.19    7.20
   1 -11   0  160.48    7.20
  -1  11   0  148.49    7.10
  -1  11   0  154.18    6.60
  -1  11   0  143.79    7.20
  -1  11   0  162.78    6.70
  -1  11   0  150.58    6.60
  -1  11   0  142.49    7.30
   0 -11   0    3.90    1.50
   0 -11   0    3.70    1.30
   0 -11   0    4.80    1.30
   0 -11   0    5.00    1.60
   0 -11   0    3.70    1.50
   0 -11   0    6.50    2.00
   0  11   0    5.40    1.40
   0  11   0    3.60    1.10
   0  11   0    4.60    1.70
   0  11   0    2.80    1.20
   0  11   0    3.60    1.30
   0  11   0    1.70    1.20
  -1 -11   0   31.80    3.20
  -1 -11   0   30.90    2.90
  -1 -11   0   32.10    3.20
  -1 -11   0   28.40    3.70
  -1 -11   0   34.40    3.30
  -1 -11   0   38.50    3.40
   1  11   0   36.60    3.50
   1  11   0   37.60    6.00
   1  11   0   35.00    2.80
   1  11   0   34.00    4.40
   1  11   0   28.00    2.40
   1  11   0   27.80    2.60
  -2 -11   0    7.70    2.00
  -2 -11   0    5.70    1.70
  -2 -11   0    6.10    1.90
  -2 -11   0    8.00    2.10
  -2 -11   0    6.40    1.60
   2  11   0    8.40    2.10
   2  11   0    3.90    1.10
   2  11   0    5.10    1.50
   2  11   0    7.50    1.60
   2  11   0    4.80    1.70
   2  11   0    5.10    1.40
  -3 -11   0    1.20    1.70
  -3 -11   0    3.40    1.40
  -3 -11   0    5.40    1.50
  -3 -11   0    3.00    1.70
  -3 -11   0    3.50    1.20
  -3 -11   0    4.70    1.70
   3  11   0    6.10    1.60
   3  11   0    5.90    1.00
   3  11   0    5.10    1.80
   3  11   0    2.10    1.20
   3  11   0    0.80    1.20
  -4 -11   0    0.50    1.40
  -4 -11   0   -0.90    1.90
  -4 -11   0    2.40    1.40
  -4 -11   0    1.20    1.00
  -4 -11   0   -0.90    1.10
   4  11   0   -0.90    1.20
   4  11   0    0.90    1.20
   4  11   0    0.20    0.80
  -5 -11   0    4.50    1.80
  -5 -11   0    5.10    2.10
  -5 -11   0    5.80    2.00
  -5 -11   0    1.40    1.70
  -5 -11   0    2.70    1.60
   5  11   0    4.30    1.70
   5  11   0    3.90    1.60
   5  11   0    5.30    1.40
  -6 -11   0   -1.50    1.60
  -6 -11   0   -0.50    1.10
  -6 -11   0   -4.20    1.40
  -6 -11   0   -2.00    1.50
  -6 -11   0    3.10    2.40
   6  11   0    0.00    1.50
   6  11   0   -0.70    1.20
   6  11   0    0.50    1.60
  12 -12   0   10.00    1.60
  12 -12   0    8.40    2.30
  12 -12   0    7.30    2.40
 -12  12   0    5.10    2.00
 -12  12   0    8.10    2.40
  11 -12   0    1.30    1.20
  11 -12   0    1.50    1.40
  11 -12   0    1.70    1.30
 -11  12   0    2.30    1.80
 -11  12   0    3.40    1.80
  10 -12   0    1.70    1.50
  10 -12   0    1.70    1.10
  10 -12   0   -1.00    1.40
  10 -12   0    3.30    1.70
 -10  12   0    2.90    1.70
 -10  12   0    2.70    2.00
 -10  12   0    2.00    2.00
   9 -12   0    5.00    1.70
   9 -12   0    1.00    1.50
   9 -12   0    2.90    1.40
   9 -12   0    1.20    1.30
   9 -12   0    3.30    1.20
   9 -12   0    0.90    1.10
  -9  12   0    3.60    1.70
  -9  12   0    2.20    1.60
  -9  12   0    2.30    1.30
   8 -12   0    1.30    1.10
   8 -12   0    2.60    1.70
   8 -12   0    1.00    1.20
   8 -12   0    4.00    1.30
  -8  12   0    1.50    1.50
  -8  12   0    0.20    0.90
  -8  12   0    1.30    1.30
  -8  12   0    2.20    1.40
  -8  12   0    1.60    1.40
   7 -12   0   16.50    2.40
   7 -12   0   12.80    2.20
   7 -12   0   15.20    2.60
   7 -12   0   17.80    3.00
   7 -12   0   16.20    3.10
   7 -12   0   10.30    2.20
  -7  12   0   14.30    2.50
  -7  12   0   22.40    3.60
  -7  12   0   12.80    2.90
  -7  12   0   16.20    2.90
  -7  12   0   15.30    2.60
   6 -12   0   53.09    4.00
   6 -12   0   52.29    4.00
   6 -12   0   57.89    3.90
   6 -12   0   52.39    4.40
   6 -12   0   53.29    3.90
  -6  12   0   53.79    3.80
  -6  12   0   47.80    4.00
  -6  12   0   54.39    4.60
  -6  12   0   50.79    4.40
  -6  12   0   56.49    4.10
  -6  12   0   56.99    4.50
   5 -12   0   38.30    3.40
   5 -12   0   49.40    6.90
   5 -12   0   47.40    3.60
   5 -12   0   41.90    3.70
   5 -12   0   38.80    3.90
  -5  12   0   41.10    3.60
  -5  12   0   39.70    3.40
  -5  12   0   41.40    3.90
  -5  12   0   43.30    3.80
  -5  12   0   48.40    4.20
   4 -12   0   14.00    2.40
   4 -12   0   14.60    2.40
   4 -12   0   17.90    2.70
   4 -12   0   18.40    2.80
  -4  12   0   14.60    2.60
  -4  12   0   15.30    2.50
  -4  12   0   19.00    2.80
  -4  12   0   16.50    3.00
  -4  12   0   11.20    2.10
  -4  12   0   17.10    2.80
   3 -12   0   12.70    2.40
   3 -12   0    9.30    2.00
   3 -12   0   12.10    2.70
   3 -12   0   12.00    2.30
   3 -12   0   14.50    2.70
  -3  12   0   12.50    2.20
  -3  12   0   13.40    2.80
  -3  12   0   15.10    2.40
  -3  12   0   12.00    2.30
  -3  12   0   15.90    2.70
   2 -12   0   98.79    5.70
   2 -12   0   98.89    6.10
   2 -12   0  110.79    6.10
   2 -12   0  106.79    6.00
   2 -12   0  104.09    6.10
  -2  12   0  108.69    5.60
  -2  12   0  104.59    5.50
  -2  12   0  105.69    6.20
  -2  12   0  108.09    5.60
  -2  12   0  112.39    6.40
  -2  12   0  110.79    6.00
   1 -12   0   45.20    3.80
   1 -12   0   48.20    4.00
   1 -12   0   49.80    3.90
  -1  12   0   51.09    3.60
  -1  12   0   45.00    4.00
  -1  12   0   52.39    3.60
  -1  12   0   49.50    3.60
  -1  12   0   49.90    5.60
   0 -12   0   23.20    3.10
   0 -12   0   26.00    3.40
   0 -12   0   33.60    4.70
   0 -12   0   29.90    3.50
   0 -12   0   22.40    4.00
   0 -12   0   25.20    3.30
   0  12   0   26.50    2.60
   0  12   0   23.90    3.20
   0  12   0   25.60    2.60
   0  12   0   24.40    3.30
   0  12   0   25.20    3.40
   0  12   0   27.10    3.10
  -1 -12   0    1.20    1.40
  -1 -12   0    0.20    1.00
  -1 -12   0    0.20    1.10
  -1 -12   0    1.10    1.40
  -1 -12   0    0.20    1.30
  -1 -12   0   -0.20    1.20
   1  12   0    0.80    1.10
   1  12   0    0.30    0.80
   1  12   0    0.10    1.20
   1  12   0    0.60    1.20
   1  12   0   -0.40    1.20
   1  12   0    1.40    1.40
  -2 -12   0    2.30    1.50
  -2 -12   0    1.10    1.30
  -2 -12   0    2.20    1.50
  -2 -12   0    1.40    1.00
  -2 -12   0    1.20    1.30
   2  12   0    0.60    0.90
   2  12   0    1.60    1.30
   2  12   0    1.00    1.40
   2  12   0    1.40    1.10
  -3 -12   0    6.20    2.40
  -3 -12   0    5.60    2.00
  -3 -12   0    3.10    1.40
  -3 -12   0    4.80    1.80
  -3 -12   0    3.90    1.50
   3  12   0    5.80    1.70
   3  12   0    3.90    1.00
   3  12   0    4.00    1.60
   3  12   0    4.30    1.30
  -4 -12   0    1.80    1.50
  -4 -12   0    1.10    1.50
  -4 -12   0    7.10    2.30
  -4 -12   0    7.80    2.50
  -4 -12   0    4.80    2.40
   4  12   0    5.40    2.00
   4  12   0    2.60    1.60
   4  12   0    2.60    1.20
  -5 -12   0    0.50    1.60
  -5 -12   0   -0.90    1.70
  -5 -12   0    0.70    1.70
  -5 -12   0    2.50    1.50
   5  12   0    1.00    1.80
   5  12   0    2.80    1.40
   5  12   0    4.60    1.70
  11 -13   0    0.10    1.50
  11 -13   0   -1.20    1.70
  11 -13   0    0.10    0.90
 -11  13   0   -0.90    1.50
 -11  13   0   -0.70    1.90
  10 -13   0   20.70    3.80
  10 -13   0   20.40    2.70
  10 -13   0   21.50    3.10
 -10  13   0   17.30    3.20
 -10  13   0   22.40    4.00
   9 -13   0    2.80    1.50
   9 -13   0   12.40    2.40
   9 -13   0    8.90    2.30
   9 -13   0    6.40    1.60
  -9  13   0    7.10    2.10
  -9  13   0    9.90    2.10
  -9  13   0    9.10    2.40
   8 -13   0   25.40    3.80
   8 -13   0   28.90    3.40
   8 -13   0   26.30    3.60
   8 -13   0   28.40    4.20
   8 -13   0   34.30    3.00
  -8  13   0   36.00    3.60
  -8  13   0   29.30    4.30
  -8  13   0   24.30    4.00
   7 -13   0   17.30    2.50
   7 -13   0   17.10    2.70
   7 -13   0   14.80    2.70
   7 -13   0   14.20    2.70
   7 -13   0   15.10    2.90
   7 -13   0   17.50    3.00
  -7  13   0   24.00    4.00
  -7  13   0   20.20    3.20
  -7  13   0   18.20    3.10
  -7  13   0   15.50    2.70
  -7  13   0   19.50    3.00
   6 -13   0   -0.50    1.00
   6 -13   0   -0.10    1.00
   6 -13   0   -0.90    1.40
   6 -13   0    1.90    1.10
   6 -13   0    0.70    1.10
   6 -13   0   -1.30    1.30
  -6  13   0    0.70    1.30
  -6  13   0   -0.50    1.40
  -6  13   0    0.90    1.50
  -6  13   0   -0.20    1.10
  -6  13   0    0.60    1.20
  -6  13   0    1.40    1.20
   5 -13   0   11.30    2.70
   5 -13   0    3.50    1.70
   5 -13   0    5.10    1.90
   5 -13   0    6.30    1.90
   5 -13   0    6.30    1.90
  -5  13   0    6.20    2.10
  -5  13   0    5.90    1.70
  -5  13   0    9.20    2.50
  -5  13   0    6.80    1.80
   4 -13   0    6.00    1.90
   4 -13   0    7.40    2.10
   4 -13   0    4.80    2.10
   4 -13   0    6.70    1.70
   4 -13   0    3.80    1.80
  -4  13   0    5.10    1.80
  -4  13   0    6.80    1.80
  -4  13   0    6.60    1.90
  -4  13   0    5.10    1.80
  -4  13   0    2.60    1.60
  -4  13   0    7.40    2.20
   3 -13   0   -0.40    0.90
   3 -13   0   -1.70    1.00
   3 -13   0    1.90    1.20
   3 -13   0    0.70    1.40
   3 -13   0    0.80    1.40
  -3  13   0   -0.20    1.20
  -3  13   0    0.50    1.50
  -3  13   0    0.50    1.20
  -3  13   0    2.10    1.40
  -3  13   0    1.50    1.10
  -3  13   0   -0.80    1.00
   2 -13   0   32.10    4.50
   2 -13   0   32.20    3.80
   2 -13   0   35.10    3.50
   2 -13   0   31.80    3.80
   2 -13   0   25.30    3.30
  -2  13   0   20.90    3.00
  -2  13   0   30.60    3.70
  -2  13   0   35.40    3.70
  -2  13   0   29.30    3.30
  -2  13   0   34.30    3.20
   1 -13   0   17.90    3.00
   1 -13   0   21.70    3.20
   1 -13   0   19.20    3.20
   1 -13   0   21.30    3.10
   1 -13   0   23.50    3.20
   1 -13   0   18.10    3.30
  -1  13   0   23.10    3.50
  -1  13   0   19.10    2.60
  -1  13   0   22.30    3.30
  -1  13   0   19.20    3.10
  -1  13   0   15.40    2.60
  -1  13   0   21.40    2.90
   0 -13   0    2.80    1.60
   0 -13   0    4.50    2.00
   0 -13   0    4.60    1.60
   0 -13   0    3.40    1.50
   0 -13   0    2.50    1.40
   0 -13   0    3.10    1.60
   0  13   0    4.20    1.30
   0  13   0    1.40    1.30
   0  13   0    5.00    1.40
   0  13   0    3.40    1.40
  -1 -13   0    2.70    1.50
  -1 -13   0    2.90    1.40
  -1 -13   0    4.70    1.60
  -1 -13   0    4.10    2.10
  -1 -13   0    2.60    1.30
   1  13   0    2.60    1.60
   1  13   0    3.70    1.30
   1  13   0    2.20    1.40
   1  13   0    1.60    1.10
  -2 -13   0    0.60    1.00
  -2 -13   0    0.30    1.50
  -2 -13   0   -0.20    1.50
  -2 -13   0    0.70    1.20
  -2 -13   0   -1.30    1.70
   2  13   0    0.70    1.20
   2  13   0    0.30    1.40
   2  13   0    1.20    1.10
  -3 -13   0   -0.70    1.50
  -3 -13   0    1.30    1.50
  -3 -13   0    0.00    1.90
  -3 -13   0    0.20    1.20
  -3 -13   0   -0.70    2.20
   3  13   0    0.60    0.80
   3  13   0    0.40    1.20
   3  13   0   -2.10    1.10
   3  13   0   -2.70    1.40
  11 -14   0    2.00    1.80
  11 -14   0    0.70    1.40
  11 -14   0    0.60    1.50
 -11  14   0    0.70    2.10
 -11  14   0    2.50    1.90
  10 -14   0   21.60    2.90
  10 -14   0   17.30    3.50
  10 -14   0   19.50    3.40
 -10  14   0   14.30    3.10
 -10  14   0   19.40    3.90
   9 -14   0    4.60    2.10
   9 -14   0    8.40    2.50
  -9  14   0    3.30    1.60
  -9  14   0    6.80    2.10
   8 -14   0    0.00    1.20
   8 -14   0    0.30    1.00
   8 -14   0   -0.20    1.40
   8 -14   0   -1.30    1.20
  -8  14   0   -0.20    1.20
  -8  14   0    1.60    1.60
   7 -14   0    8.70    2.10
   7 -14   0    9.00    2.20
   7 -14   0    6.50    1.90
   7 -14   0    4.70    1.60
   7 -14   0    7.60    2.40
  -7  14   0    6.20    2.10
  -7  14   0    3.80    1.90
  -7  14   0    6.50    2.20
   6 -14   0    2.00    1.50
   6 -14   0    4.30    1.80
   6 -14   0    3.50    1.50
   6 -14   0    1.10    1.40
   6 -14   0    2.30    1.50
  -6  14   0    1.40    1.30
  -6  14   0    1.00    1.60
  -6  14   0    0.10    1.80
  -6  14   0    0.20    1.10
  -6  14   0   -1.00    1.50
  -6  14   0   -0.10    1.40
   5 -14   0    0.00    1.20
   5 -14   0    1.70    1.30
   5 -14   0    1.50    2.50
   5 -14   0    2.40    1.70
  -5  14   0   -0.50    1.30
  -5  14   0    2.40    1.50
  -5  14   0    7.40    2.00
  -5  14   0    4.40    1.80
  -5  14   0    2.40    1.50
  -5  14   0    5.80    1.90
   4 -14   0    0.20    1.50
   4 -14   0   -0.10    0.80
   4 -14   0   -1.10    1.20
   4 -14   0   -2.10    1.00
  -4  14   0    4.20    3.00
  -4  14   0    0.10    1.30
  -4  14   0    1.20    1.50
  -4  14   0    2.10    1.50
  -4  14   0   -1.10    1.40
  -4  14   0    1.40    1.20
   3 -14   0    3.60    1.60
   3 -14   0    3.60    1.60
   3 -14   0    1.70    1.70
   3 -14   0    1.40    1.20
  -3  14   0    4.10    1.60
  -3  14   0    6.70    2.60
  -3  14   0    2.50    1.30
  -3  14   0    3.70    1.50
   2 -14   0   14.60    2.80
   2 -14   0   13.60    2.80
   2 -14   0   15.60    2.50
   2 -14   0   19.00    3.10
  -2  14   0   14.20    2.30
  -2  14   0   20.10    2.70
  -2  14   0   15.90    2.60
  -2  14   0   12.60    2.50
   1 -14   0   -0.40    1.60
   1 -14   0    1.60    1.50
   1 -14   0    2.60    1.50
   1 -14   0    2.40    1.60
   1 -14   0    0.00    1.10
  -1  14   0    3.70    1.40
  -1  14   0    0.90    1.20
  -1  14   0    3.10    1.80
  -1  14   0    2.30    1.50
   0 -14   0    1.70    1.50
   0 -14   0    0.60    1.50
   0 -14   0    4.90    1.60
   0 -14   0    4.50    1.90
   0 -14   0    0.00    1.00
   0  14   0    3.30    1.80
   0  14   0    1.70    1.20
   0  14   0    2.80    1.40
  -1 -14   0    1.60    1.60
  -1 -14   0    1.20    1.40
  -1 -14   0    1.30    1.80
   1  14   0    1.40    1.70
   1  14   0    2.20    1.10
   1  14   0    0.20    1.20
  -2 -14   0    0.50    2.30
  -2 -14   0    1.30    1.70
  -2 -14   0    0.80    1.80
  -2 -14   0    1.90    1.20
  -2 -14   0    1.00    1.70
   2  14   0    2.10    2.00
   2  14   0    2.50    1.80
   2  14   0    0.80    1.10
   2  14   0    0.90    1.30
  10 -15   0   19.40    2.80
  10 -15   0   14.60    3.40
  10 -15   0   14.60    3.00
 -10  15   0   17.20    3.30
 -10  15   0   13.90    3.00
   9 -15   0   10.90    3.00
   9 -15   0    8.70    3.10
   9 -15   0    7.60    2.00
  -9  15   0   11.10    2.50
  -9  15   0   13.20    3.30
   8 -15   0   -0.20    1.20
   8 -15   0   -0.10    1.50
   8 -15   0   -1.10    1.30
  -8  15   0    0.40    1.80
  -8  15   0   -1.40    1.50
   7 -15   0    7.10    2.40
   7 -15   0   14.20    2.50
   7 -15   0    8.70    2.50
  -7  15   0    4.40    2.20
  -7  15   0   11.90    3.20
  -7  15   0    7.80    2.20
   6 -15   0    3.10    1.70
   6 -15   0    3.20    1.60
   6 -15   0    3.80    1.80
  -6  15   0    2.40    1.60
  -6  15   0    2.90    1.80
  -6  15   0    1.80    1.70
   5 -15   0   -0.90    1.30
   5 -15   0    0.10    2.10
   5 -15   0    0.40    1.40
   5 -15   0    1.20    1.40
  -5  15   0   -0.60    1.20
  -5  15   0    4.70    2.40
   4 -15   0    5.20    2.00
   4 -15   0    7.50    2.30
   4 -15   0    3.80    2.20
   4 -15   0    3.40    1.60
  -4  15   0    2.90    1.90
  -4  15   0    3.10    1.70
  -4  15   0    8.10    1.80
   3 -15   0   19.10    3.30
   3 -15   0   17.10    3.00
   3 -15   0   25.30    4.10
   3 -15   0   20.90    4.20
  -3  15   0   31.40    4.70
  -3  15   0   23.90    3.30
  -3  15   0   20.00    3.10
  -3  15   0   24.80    3.40
   2 -15   0   33.70    4.70
   2 -15   0   29.10    4.10
   2 -15   0   25.60    3.90
   2 -15   0   24.00    3.40
   2 -15   0   29.50    3.90
  -2  15   0   26.40    4.20
  -2  15   0   26.50    3.20
  -2  15   0   30.50    3.80
  -2  15   0   27.10    3.70
   1 -15   0    8.90    2.20
   1 -15   0    6.90    2.30
   1 -15   0    6.30    3.30
   1 -15   0    8.10    2.60
  -1  15   0    4.50    1.70
  -1  15   0    7.60    1.80
  -1  15   0    7.40    2.10
   0 -15   0    8.30    2.20
   0 -15   0    8.70    2.20
   0 -15   0   12.60    2.80
   0 -15   0    9.70    2.90
   0 -15   0   12.40    2.60
   0  15   0   11.90    2.10
   0  15   0    9.70    2.20
   0  15   0    9.60    2.20
   0  15   0   15.00    3.20
  -1 -15   0    2.30    1.60
  -1 -15   0    0.80    1.50
  -1 -15   0   -0.60    1.60
  -1 -15   0    2.70    2.50
  -1 -15   0    1.60    2.10
   1  15   0   -1.40    1.30
   1  15   0   -0.60    1.90
   1  15   0    0.30    1.70
   1  15   0   -0.90    1.20
   8 -16   0    0.80    2.00
   8 -16   0    0.00    1.50
   8 -16   0    4.00    1.70
  -8  16   0    1.30    1.70
  -8  16   0    2.00    1.90
   7 -16   0   10.10    2.40
   7 -16   0    9.10    2.50
  -7  16   0   12.40    3.00
  -7  16   0   11.50    3.70
   6 -16   0    2.10    1.70
   6 -16   0    4.00    2.00
  -6  16   0   -0.20    1.40
  -6  16   0    2.30    1.80
   5 -16   0   -2.90    1.50
   5 -16   0    4.20    2.80
   5 -16   0   -1.40    1.50
  -5  16   0    1.80    1.40
  -5  16   0    0.30    1.80
   4 -16   0    5.60    2.10
   4 -16   0   12.70    2.70
   4 -16   0    8.40    2.70
  -4  16   0    8.10    2.90
  -4  16   0    9.50    2.30
   3 -16   0    0.00    1.50
   3 -16   0   -2.40    1.50
   3 -16   0   -1.40    1.50
  -3  16   0   -1.30    1.30
  -3  16   0   -0.70    1.30
   2 -16   0   19.30    3.20
   2 -16   0   25.10    3.60
   2 -16   0   13.50    3.10
   2 -16   0   16.30    3.10
  -2  16   0   14.90    2.80
  -2  16   0   18.90    2.90
   1 -16   0    9.20    2.50
   1 -16   0    5.80    2.30
   1 -16   0    8.20    2.80
   1 -16   0    7.70    2.10
  -1  16   0    7.60    2.40
  -1  16   0    3.00    2.00
  -1  16   0    7.20    2.10
  -4  17  -1    0.10    1.70
   4 -17   1   -1.20    1.60
   4 -17   1   -2.20    1.50
   4 -17   1    0.00    1.60
  -5  17  -1    0.20    1.70
  -5  17  -1    2.20    2.00
   5 -17   1    3.30    1.80
   5 -17   1    2.30    1.60
   5 -17   1    0.90    1.60
  -6  17  -1    0.00    2.00
  -6  17  -1    0.50    1.50
   6 -17   1    2.00    2.00
   6 -17   1    1.90    1.90
   6 -17   1    6.00    2.70
  -1  16  -1    7.20    2.00
  -1  16  -1    7.00    2.20
  -1  16  -1    6.20    2.30
   1 -16   1    3.30    1.90
   1 -16   1    5.90    2.40
   1 -16   1    0.90    2.10
   1 -16   1    4.90    2.50
  -2  16  -1    1.60    1.70
  -2  16  -1    6.20    1.80
   2 -16   1    3.80    1.80
   2 -16   1    4.10    1.80
   2 -16   1    4.10    1.60
   2 -16   1    1.40    1.80
  -3  16  -1   20.00    3.00
  -3  16  -1   17.70    3.30
   3 -16   1   18.00    3.10
   3 -16   1   25.10    4.40
   3 -16   1   20.50    3.40
  -4  16  -1   -0.80    1.30
  -4  16  -1   -1.60    1.50
   4 -16   1   -2.80    2.30
   4 -16   1    1.30    1.30
   4 -16   1    0.90    1.40
  -5  16  -1    9.00    2.30
  -5  16  -1    5.50    2.10
   5 -16   1    3.10    1.70
   5 -16   1    5.80    2.20
  -6  16  -1   37.80    5.20
  -6  16  -1   29.00    4.00
   6 -16   1   36.80    4.20
   6 -16   1   31.20    4.60
   6 -16   1   34.20    5.30
  -7  16  -1    5.20    2.20
   7 -16   1    7.10    2.20
   7 -16   1    7.50    2.30
   7 -16   1    4.60    1.90
  -8  16  -1   -1.30    1.60
  -8  16  -1    0.50    2.00
   8 -16   1    1.60    1.90
   8 -16   1    1.70    1.60
   8 -16   1    3.00    1.70
  -9  16  -1    8.40    2.60
  -9  16  -1   14.50    3.30
   9 -16   1   11.50    3.50
   9 -16   1    4.30    2.30
   9 -16   1   10.80    2.10
   1  15  -1    2.00    1.50
   1  15  -1    4.10    2.00
   1  15  -1    3.10    1.70
   1  15  -1   -0.40    1.90
  -1 -15   1    2.70    1.70
  -1 -15   1    2.20    1.70
  -1 -15   1    4.20    1.60
  -1 -15   1    3.70    1.80
  -1 -15   1    4.90    2.70
   0  15  -1    8.80    2.20
   0  15  -1    5.30    1.80
   0  15  -1    5.60    2.30
   0  15  -1   11.50    2.40
   0 -15   1   11.20    2.90
   0 -15   1   11.40    3.00
   0 -15   1    8.60    2.30
   0 -15   1   11.50    2.50
   0 -15   1    7.00    2.70
  -1  15  -1   10.80    2.20
  -1  15  -1   10.70    2.30
  -1  15  -1    8.60    2.30
   1 -15   1    6.50    2.70
   1 -15   1    5.70    1.80
   1 -15   1    8.10    2.20
   1 -15   1    9.90    2.70
   1 -15   1    9.50    2.30
  -2  15  -1   10.50    2.40
  -2  15  -1    9.70    2.20
  -2  15  -1    9.30    2.50
  -2  15  -1   11.40    2.40
   2 -15   1   20.20    3.30
   2 -15   1    9.90    2.50
   2 -15   1   11.60    2.50
   2 -15   1   10.90    2.60
   2 -15   1    9.10    2.90
  -3  15  -1    7.00    2.50
  -3  15  -1    7.50    2.00
   3 -15   1    7.20    2.30
   3 -15   1    6.20    2.20
   3 -15   1    2.40    1.60
   3 -15   1    5.10    1.90
  -4  15  -1    2.70    1.60
  -4  15  -1    2.30    1.80
  -4  15  -1    5.50    1.90
   4 -15   1    2.30    2.40
   4 -15   1    2.80    1.40
   4 -15   1    1.10    1.50
   4 -15   1    3.80    1.50
  -5  15  -1    0.30    1.40
  -5  15  -1    5.00    2.10
  -5  15  -1    1.00    1.40
   5 -15   1    0.90    1.60
   5 -15   1    0.00    1.10
   5 -15   1   -0.30    1.20
   5 -15   1    0.40    1.10
  -6  15  -1    8.30    2.10
  -6  15  -1    8.10    2.60
  -6  15  -1    3.70    1.90
   6 -15   1    7.40    1.90
   6 -15   1    9.60    2.30
   6 -15   1    7.40    2.30
   6 -15   1    5.80    1.80
  -7  15  -1    2.60    1.60
  -7  15  -1    2.70    1.70
  -7  15  -1    0.10    1.50
   7 -15   1    2.00    1.80
   7 -15   1    3.20    1.60
   7 -15   1    5.00    2.10
   7 -15   1    4.70    2.20
  -8  15  -1    1.70    1.70
  -8  15  -1    1.20    1.40
   8 -15   1    0.50    1.00
   8 -15   1   -0.10    1.20
   8 -15   1   -1.20    1.40
  -9  15  -1    8.70    3.00
  -9  15  -1    2.10    1.60
   9 -15   1    2.40    1.30
   9 -15   1   -1.50    1.30
   9 -15   1    2.90    2.20
 -10  15  -1    3.60    2.30
 -10  15  -1    3.00    2.10
  10 -15   1    1.90    1.40
  10 -15   1    5.00    2.40
  10 -15   1    2.70    1.90
   2  14  -1    7.30    2.00
   2  14  -1   13.60    2.40
   2  14  -1    7.70    2.40
   2  14  -1   10.90    1.90
  -2 -14   1    9.10    2.70
  -2 -14   1    9.60    2.20
  -2 -14   1    9.30    2.00
  -2 -14   1    7.70    2.20
   1  14  -1    0.00    1.30
   1  14  -1    3.30    1.20
   1  14  -1    0.70    1.60
  -1 -14   1    0.70    2.10
  -1 -14   1    1.60    1.30
  -1 -14   1    2.10    1.60
  -1 -14   1    2.80    1.70
  -1 -14   1   -0.10    1.00
   0  14  -1   -0.80    1.40
   0  14  -1    1.70    1.60
   0  14  -1    1.30    1.20
   0  14  -1    0.30    1.20
   0 -14   1    1.70    1.50
   0 -14   1    1.70    1.50
   0 -14   1   -0.90    1.10
   0 -14   1   -1.10    1.90
   0 -14   1    2.00    1.50
  -1  14  -1   17.50    2.60
  -1  14  -1   13.20    2.50
  -1  14  -1   13.80    2.30
  -1  14  -1   20.40    3.60
   1 -14   1   15.70    2.70
   1 -14   1   10.90    2.30
   1 -14   1   18.20    2.80
   1 -14   1   16.50    3.50
  -2  14  -1    1.40    1.40
  -2  14  -1   -0.70    1.10
  -2  14  -1    0.10    1.20
  -2  14  -1   -1.20    1.20
   2 -14   1    1.50    1.30
   2 -14   1   -1.60    1.40
   2 -14   1    0.20    1.30
   2 -14   1   -2.90    1.10
  -3  14  -1   14.10    2.60
  -3  14  -1   21.00    4.40
  -3  14  -1   19.30    3.60
  -3  14  -1   15.20    2.50
  -3  14  -1   13.70    2.70
  -3  14  -1   13.60    2.60
   3 -14   1   16.00    2.70
   3 -14   1    9.40    2.10
   3 -14   1   18.60    3.40
   3 -14   1   16.10    2.60
  -4  14  -1   -1.50    1.20
  -4  14  -1    0.50    1.40
  -4  14  -1    1.20    1.30
  -4  14  -1   -0.80    1.30
  -4  14  -1    0.30    1.40
  -4  14  -1    1.30    1.10
   4 -14   1   -2.70    1.50
   4 -14   1    2.10    1.20
   4 -14   1   -1.10    1.30
   4 -14   1    1.20    0.90
   4 -14   1    1.80    1.30
  -5  14  -1    5.00    1.80
  -5  14  -1   -0.50    1.20
  -5  14  -1    1.30    1.50
  -5  14  -1    0.70    1.50
  -5  14  -1    2.90    1.40
  -5  14  -1   -0.70    1.30
   5 -14   1    0.80    1.70
   5 -14   1    2.80    1.50
   5 -14   1    2.70    1.70
   5 -14   1    2.10    1.50
   5 -14   1    3.40    1.50
  -6  14  -1   -0.90    1.50
  -6  14  -1    0.50    0.90
  -6  14  -1    1.80    1.70
  -6  14  -1    2.60    1.40
  -6  14  -1   -0.40    1.50
  -6  14  -1    0.20    1.50
   6 -14   1    1.60    1.40
   6 -14   1    5.80    2.60
   6 -14   1    1.20    1.20
   6 -14   1   -0.60    1.00
   6 -14   1    0.40    1.40
  -7  14  -1    1.00    1.50
  -7  14  -1    2.20    1.30
  -7  14  -1    0.60    1.40
  -7  14  -1    0.40    1.50
   7 -14   1   -0.20    1.40
   7 -14   1    0.70    1.30
   7 -14   1   -0.20    1.20
   7 -14   1    0.90    1.80
   7 -14   1    0.90    1.30
  -8  14  -1   -0.50    1.30
  -8  14  -1   -1.80    1.10
   8 -14   1    1.40    0.90
   8 -14   1    0.20    1.40
   8 -14   1   -2.10    1.00
   8 -14   1   -0.10    1.30
  -9  14  -1   33.90    5.20
  -9  14  -1   40.20    4.80
   9 -14   1   30.90    3.90
   9 -14   1   35.40    3.20
   9 -14   1   31.70    3.80
   9 -14   1   43.70    5.50
 -10  14  -1    3.00    2.10
 -10  14  -1    3.70    2.10
  10 -14   1    3.30    1.80
  10 -14   1    3.90    1.40
  10 -14   1    2.70    1.70
 -11  14  -1   12.80    3.10
 -11  14  -1   22.50    3.70
  11 -14   1   10.90    3.20
  11 -14   1   17.90    3.40
  11 -14   1   12.80    2.00
   4  13  -1    6.40    1.70
   4  13  -1    5.90    2.10
  -4 -13   1    4.40    1.90
  -4 -13   1    5.00    1.90
  -4 -13   1    3.30    1.50
  -4 -13   1   13.10    3.50
  -4 -13   1    5.70    2.20
   3  13  -1    0.10    1.10
   3  13  -1   -0.20    1.40
   3  13  -1   -0.50    0.80
   3  13  -1    1.40    1.30
  -3 -13   1    0.20    1.40
  -3 -13   1    1.10    1.40
  -3 -13   1   -2.50    1.80
  -3 -13   1    1.40    1.90
   2  13  -1    3.30    1.70
   2  13  -1    4.20    1.20
   2  13  -1    2.30    1.30
   2  13  -1    5.50    2.00
  -2 -13   1    6.00    2.10
  -2 -13   1    6.60    1.70
  -2 -13   1    3.20    1.50
  -2 -13   1    2.40    1.30
  -2 -13   1    7.20    2.00
   1  13  -1    8.00    1.90
   1  13  -1    4.40    1.50
   1  13  -1    5.40    1.50
   1  13  -1    5.90    2.10
  -1 -13   1    6.80    1.90
  -1 -13   1    6.00    2.10
  -1 -13   1    4.20    1.80
  -1 -13   1    7.50    2.40
  -1 -13   1    7.60    1.70
   0  13  -1    1.30    1.30
   0  13  -1    0.80    2.60
   0  13  -1    0.40    1.00
   0  13  -1    0.30    2.20
   0  13  -1    2.70    1.60
   0  13  -1    1.90    1.20
   0 -13   1   -0.20    1.50
   0 -13   1    1.30    1.50
   0 -13   1    2.60    1.20
   0 -13   1    1.10    1.30
   0 -13   1    1.60    1.30
   0 -13   1   -0.70    1.20
  -1  13  -1   13.40    2.40
  -1  13  -1   14.50    2.80
  -1  13  -1    8.20    2.20
  -1  13  -1   13.10    2.70
  -1  13  -1   14.50    2.30
  -1  13  -1    9.60    2.10
   1 -13   1    9.20    2.30
   1 -13   1    7.00    2.00
   1 -13   1   15.20    3.10
   1 -13   1    9.00    2.00
   1 -13   1    8.50    2.00
   1 -13   1    8.40    2.00
  -2  13  -1   32.50    3.90
  -2  13  -1   29.20    3.50
  -2  13  -1   36.60    4.40
  -2  13  -1   30.40    3.10
  -2  13  -1   31.20    3.30
  -2  13  -1   28.20    3.30
   2 -13   1   29.70    3.70
   2 -13   1   32.00    3.70
   2 -13   1   35.10    3.50
   2 -13   1   39.80    4.90
   2 -13   1   29.00    4.10
  -3  13  -1    9.00    2.00
  -3  13  -1    9.70    2.00
  -3  13  -1   11.10    2.70
  -3  13  -1    8.40    1.90
   3 -13   1    7.20    2.10
   3 -13   1    9.70    2.10
   3 -13   1   10.50    2.20
   3 -13   1    7.30    1.80
   3 -13   1    8.40    2.60
  -4  13  -1    5.10    1.80
  -4  13  -1    2.20    1.50
  -4  13  -1    0.70    1.30
  -4  13  -1    0.10    1.10
  -4  13  -1    1.90    1.40
   4 -13   1    2.70    1.30
   4 -13   1    1.80    1.30
   4 -13   1    1.00    1.50
   4 -13   1    0.50    1.30
   4 -13   1    1.40    1.30
  -5  13  -1    1.60    1.70
  -5  13  -1    2.70    1.40
  -5  13  -1    4.60    1.60
  -5  13  -1    1.40    1.50
  -5  13  -1    2.90    1.40
   5 -13   1    3.90    1.80
   5 -13   1    5.70    1.80
   5 -13   1    2.60    1.60
   5 -13   1    4.60    1.70
   5 -13   1    2.90    3.00
  -6  13  -1   12.90    2.50
  -6  13  -1    8.60    2.10
  -6  13  -1   13.80    2.60
  -6  13  -1   16.00    3.20
   6 -13   1   14.40    2.60
   6 -13   1   17.20    2.70
   6 -13   1   12.60    2.80
   6 -13   1   18.00    2.60
   6 -13   1   18.50    2.90
   6 -13   1   18.40    2.70
  -7  13  -1    1.50    1.30
  -7  13  -1    2.00    1.50
  -7  13  -1   -2.60    1.00
  -7  13  -1    0.90    1.30
  -7  13  -1    0.10    1.20
  -7  13  -1    0.20    1.00
   7 -13   1    0.30    1.00
   7 -13   1    1.10    1.30
   7 -13   1   -0.70    1.00
   7 -13   1   -1.30    1.10
   7 -13   1    1.50    1.60
   7 -13   1   -0.20    1.00
  -8  13  -1   10.90    2.40
  -8  13  -1   12.40    2.40
  -8  13  -1   16.80    3.20
   8 -13   1    9.50    2.30
   8 -13   1   11.40    2.60
   8 -13   1   10.50    2.40
   8 -13   1   12.80    2.50
   8 -13   1   13.40    2.20
   8 -13   1   14.00    2.30
  -9  13  -1   17.40    3.00
  -9  13  -1   10.80    2.20
  -9  13  -1   20.00    3.70
   9 -13   1   13.80    2.20
   9 -13   1   20.30    3.30
   9 -13   1   18.80    3.00
   9 -13   1   17.70    2.70
 -10  13  -1    3.10    1.80
 -10  13  -1    0.00    1.00
 -10  13  -1   -0.20    1.40
  10 -13   1   -1.20    1.30
  10 -13   1   -0.20    1.40
  10 -13   1    1.60    1.30
  10 -13   1    0.40    1.10
 -11  13  -1   10.50    3.60
 -11  13  -1   13.50    2.80
  11 -13   1   18.60    2.20
  11 -13   1   22.90    4.20
  11 -13   1   19.90    3.40
 -12  13  -1    3.60    2.10
 -12  13  -1    1.00    2.00
  12 -13   1    3.00    1.10
  12 -13   1   -2.80    1.70
  12 -13   1    0.50    1.60
   5  12  -1    0.70    1.40
   5  12  -1    0.30    1.80
   5  12  -1    1.70    1.70
  -5 -12   1   -4.30    1.40
  -5 -12   1    2.20    1.60
  -5 -12   1    0.10    2.10
  -5 -12   1    0.00    1.20
  -5 -12   1    1.30    1.70
   4  12  -1   -1.90    1.10
   4  12  -1    0.30    0.50
   4  12  -1   -0.30    0.50
   4  12  -1   -0.60    1.40
   4  12  -1   -1.60    1.00
  -4 -12   1   -1.50    1.30
  -4 -12   1    0.60    1.30
  -4 -12   1    1.50    1.50
  -4 -12   1   -0.20    1.20
  -4 -12   1    0.90    1.90
   3  12  -1    0.90    1.30
   3  12  -1    0.00    1.10
   3  12  -1   -1.30    0.70
   3  12  -1    0.70    1.10
  -3 -12   1    0.80    1.40
  -3 -12   1   -0.80    1.10
  -3 -12   1    0.30    1.20
  -3 -12   1    1.40    1.30
  -3 -12   1    0.80    1.30
   2  12  -1   -0.30    1.30
   2  12  -1    0.20    1.00
   2  12  -1    0.50    1.10
   2  12  -1    2.00    0.90
  -2 -12   1    1.20    1.50
  -2 -12   1    0.80    1.50
  -2 -12   1   -0.10    1.20
  -2 -12   1    1.20    1.10
  -2 -12   1   -2.30    1.00
  -2 -12   1    0.20    1.10
   1  12  -1    4.60    1.60
   1  12  -1    6.10    1.60
   1  12  -1    4.30    1.30
   1  12  -1    4.10    1.30
   1  12  -1    5.30    1.90
   1  12  -1    6.20    1.70
  -1 -12   1    4.30    1.70
  -1 -12   1    4.30    1.40
  -1 -12   1    2.80    1.90
  -1 -12   1    3.00    1.40
  -1 -12   1    1.80    1.20
  -1 -12   1    3.70    1.60
   0  12  -1   55.89    4.00
   0  12  -1   51.79    4.30
   0  12  -1   73.19    5.00
   0  12  -1   59.89    3.70
   0  12  -1   56.99    3.80
   0  12  -1   57.99    4.50
   0 -12   1   52.49    3.90
   0 -12   1   52.09    4.40
   0 -12   1   54.89    4.30
   0 -12   1   54.99    4.30
   0 -12   1   61.29    4.30
  -1  12  -1   61.69    4.00
  -1  12  -1   69.89    4.30
  -1  12  -1   54.29    4.40
  -1  12  -1   63.29    4.10
  -1  12  -1   62.79    4.70
  -1  12  -1   58.39    4.50
   1 -12   1   58.09    4.40
   1 -12   1   64.39    4.40
   1 -12   1   64.19    4.90
   1 -12   1   61.19    4.30
   1 -12   1   60.79    4.30
  -2  12  -1   50.39    4.10
  -2  12  -1   50.99    4.00
  -2  12  -1   48.40    3.60
  -2  12  -1   53.09    3.80
  -2  12  -1   49.20    3.60
  -2  12  -1   36.80    3.70
   2 -12   1   49.10    4.30
   2 -12   1   44.60    3.70
   2 -12   1   49.30    3.80
   2 -12   1   54.99    5.30
   2 -12   1   53.39    4.40
  -3  12  -1   19.60    2.70
  -3  12  -1   17.10    3.10
  -3  12  -1   24.40    3.40
  -3  12  -1   20.60    2.80
  -3  12  -1   25.30    3.10
  -3  12  -1   17.40    2.70
   3 -12   1   23.40    3.40
   3 -12   1   20.80    3.20
   3 -12   1   23.30    3.00
   3 -12   1   11.30    3.60
   3 -12   1   20.70    3.10
  -4  12  -1  102.99    5.50
  -4  12  -1  116.09    5.80
  -4  12  -1  107.49    5.80
  -4  12  -1  107.09    6.10
  -4  12  -1  105.79    5.70
  -4  12  -1  101.29    6.20
   4 -12   1  101.99    6.10
   4 -12   1  106.79    5.90
   4 -12   1  117.69    6.60
   4 -12   1  101.79    5.50
  -5  12  -1   33.80    4.30
  -5  12  -1   23.90    3.20
  -5  12  -1   22.80    3.30
  -5  12  -1   26.40    3.50
  -5  12  -1   25.80    3.20
   5 -12   1   22.10    3.00
   5 -12   1   24.90    3.10
   5 -12   1   28.50    3.90
   5 -12   1   21.30    3.10
  -6  12  -1   33.40    3.80
  -6  12  -1   28.40    3.20
  -6  12  -1   38.30    3.80
  -6  12  -1   34.10    3.50
  -6  12  -1   36.60    4.00
  -6  12  -1   30.60    3.50
   6 -12   1   23.20    3.20
   6 -12   1   32.10    3.00
   6 -12   1   29.00    3.40
   6 -12   1   31.90    2.90
   6 -12   1   35.90    3.70
   6 -12   1   30.30    3.60
  -7  12  -1   38.90    4.00
  -7  12  -1   44.20    3.70
  -7  12  -1   47.60    5.60
  -7  12  -1   44.30    5.20
  -7  12  -1   44.90    3.30
  -7  12  -1   44.10    4.20
   7 -12   1   47.20    3.90
   7 -12   1   46.70    3.80
   7 -12   1   43.40    3.30
   7 -12   1   48.30    4.20
   7 -12   1   43.30    3.50
  -8  12  -1    0.50    1.00
  -8  12  -1    0.90    1.40
  -8  12  -1    0.70    1.30
  -8  12  -1    0.60    1.30
  -8  12  -1   -0.70    0.90
   8 -12   1   -0.50    0.70
   8 -12   1    0.70    1.30
   8 -12   1    0.10    1.00
   8 -12   1    1.00    1.00
   8 -12   1   -0.70    1.00
   8 -12   1   -0.90    1.20
  -9  12  -1    2.90    1.30
  -9  12  -1    0.50    1.70
  -9  12  -1    2.70    1.50
  -9  12  -1    2.50    1.50
   9 -12   1    1.40    1.30
   9 -12   1    2.90    1.50
   9 -12   1    3.00    1.20
   9 -12   1    4.30    1.60
   9 -12   1    1.80    1.30
   9 -12   1    1.60    1.40
 -10  12  -1    2.00    1.50
 -10  12  -1   -0.80    1.10
 -10  12  -1    1.40    1.40
  10 -12   1    0.40    1.20
  10 -12   1   -0.10    1.00
  10 -12   1    0.20    1.20
  10 -12   1    0.20    1.40
  10 -12   1   -0.30    0.70
 -11  12  -1   -2.40    1.40
 -11  12  -1    0.50    1.20
 -11  12  -1   -0.40    1.30
  11 -12   1    1.90    1.40
  11 -12   1    0.30    1.40
  11 -12   1    1.60    1.00
 -12  12  -1    3.10    1.90
 -12  12  -1    3.30    1.70
  12 -12   1    4.50    1.00
  12 -12   1    3.10    1.80
  12 -12   1    0.80    1.80
   6  11  -1    7.30    2.20
   6  11  -1    4.50    1.70
   6  11  -1    8.50    2.00
  -6 -11   1    7.40    1.90
  -6 -11   1    6.80    2.50
  -6 -11   1    9.00    2.30
  -6 -11   1   10.70    2.90
  -6 -11   1    8.40    2.30
   5  11  -1    6.80    2.30
   5  11  -1    7.00    1.70
   5  11  -1    5.50    1.60
  -5 -11   1    6.40    2.80
  -5 -11   1    5.20    1.80
  -5 -11   1    6.10    2.00
  -5 -11   1    6.50    1.90
  -5 -11   1    6.40    2.30
   4  11  -1    0.90    0.50
   4  11  -1    0.10    1.10
   4  11  -1    0.10    1.10
   4  11  -1   -0.90    1.20
   4  11  -1    0.60    0.40
  -4 -11   1    4.20    1.50
  -4 -11   1   -2.10    0.80
  -4 -11   1    1.30    1.70
  -4 -11   1    0.30    1.00
  -4 -11   1   -0.70    0.90
   3  11  -1   22.70    1.90
   3  11  -1   17.60    2.80
   3  11  -1   26.70    3.00
   3  11  -1   23.70    3.30
   3  11  -1   16.80    2.90
   3  11  -1   26.60    2.50
  -3 -11   1   29.30    4.20
  -3 -11   1   26.40    3.30
  -3 -11   1   21.70    3.20
  -3 -11   1   20.00    3.10
  -3 -11   1   22.40    3.10
  -3 -11   1   23.70    3.30
   2  11  -1    0.30    0.80
   2  11  -1    0.80    0.80
   2  11  -1    1.10    1.20
   2  11  -1   -0.50    0.90
   2  11  -1    2.50    1.10
   2  11  -1    1.00    1.10
  -2 -11   1   -0.50    1.00
  -2 -11   1   -0.20    1.00
  -2 -11   1    0.00    0.90
  -2 -11   1    0.50    1.10
  -2 -11   1    0.50    1.10
   1  11  -1   20.20    3.00
   1  11  -1   18.80    2.50
   1  11  -1   15.40    2.60
   1  11  -1   17.50    2.10
   1  11  -1   16.60    2.80
   1  11  -1   14.50    2.10
  -1 -11   1   16.50    2.60
  -1 -11   1   15.20    2.70
  -1 -11   1   22.10    3.10
  -1 -11   1   14.70    2.40
  -1 -11   1   18.10    2.60
  -1 -11   1   15.60    2.70
   0  11  -1    1.00    1.00
   0  11  -1   -0.40    0.80
   0  11  -1    1.30    1.20
   0  11  -1    1.60    1.10
   0  11  -1   -0.70    0.70
   0  11  -1   -0.60    0.80
   0 -11   1    1.00    1.30
   0 -11   1    0.40    1.20
   0 -11   1    1.10    1.00
   0 -11   1    0.50    0.90
   0 -11   1   -0.90    0.90
   0 -11   1    0.80    1.40
  -1  11  -1   12.00    2.10
  -1  11  -1   13.40    2.20
  -1  11  -1   13.10    2.60
  -1  11  -1    5.80    1.70
  -1  11  -1   15.10    2.80
  -1  11  -1    8.50    1.70
   1 -11   1    7.60    1.90
   1 -11   1   10.90    1.90
   1 -11   1    8.40    1.90
   1 -11   1   10.20    2.00
   1 -11   1   14.10    2.70
  -2  11  -1   31.70    2.90
  -2  11  -1   37.80    3.00
  -2  11  -1   30.10    3.00
  -2  11  -1   35.90    3.40
  -2  11  -1   35.90    3.40
  -2  11  -1   30.00    2.90
   2 -11   1   32.30    3.10
   2 -11   1   33.30    3.30
   2 -11   1   33.60    3.40
   2 -11   1   35.60    3.30
   2 -11   1   28.10    2.90
  -3  11  -1    0.90    1.10
  -3  11  -1    0.60    0.70
  -3  11  -1    0.20    1.20
  -3  11  -1    0.70    1.10
  -3  11  -1   -0.20    1.00
  -3  11  -1    0.80    0.90
   3 -11   1   -0.40    0.90
   3 -11   1    0.30    0.90
   3 -11   1    0.20    0.70
   3 -11   1   -0.10    0.90
   3 -11   1    2.50    1.20
  -4  11  -1    3.60    1.40
  -4  11  -1    3.20    1.40
  -4  11  -1    3.90    1.50
  -4  11  -1    5.00    1.50
  -4  11  -1    6.30    1.50
  -4  11  -1    3.10    1.40
   4 -11   1    2.80    1.30
   4 -11   1    5.30    1.70
   4 -11   1    4.90    1.60
   4 -11   1    5.30    1.50
   4 -11   1    4.10    1.50
  -5  11  -1    0.30    1.10
  -5  11  -1    0.40    0.70
  -5  11  -1   -0.90    1.00
  -5  11  -1   -0.50    0.80
  -5  11  -1   -0.50    0.80
  -5  11  -1   -0.40    0.90
   5 -11   1    0.10    0.80
   5 -11   1   -0.60    0.80
   5 -11   1   -0.40    0.80
   5 -11   1    1.10    1.10
   5 -11   1   -0.30    1.10
  -6  11  -1    0.10    1.00
  -6  11  -1    0.40    0.90
  -6  11  -1    0.70    1.20
  -6  11  -1   -0.60    0.80
  -6  11  -1   -0.80    0.70
  -6  11  -1    0.00    1.20
   6 -11   1   -0.80    0.60
   6 -11   1    1.70    1.00
   6 -11   1    0.10    1.00
   6 -11   1    0.20    1.00
   6 -11   1   -0.50    0.90
   6 -11   1    1.10    1.00
  -7  11  -1    5.50    1.70
  -7  11  -1   10.00    2.20
  -7  11  -1    9.00    2.10
  -7  11  -1    6.50    1.70
  -7  11  -1   13.70    2.50
   7 -11   1   14.00    2.30
   7 -11   1    7.30    2.10
   7 -11   1   14.40    2.20
   7 -11   1    9.80    2.10
   7 -11   1    8.30    1.70
   7 -11   1    6.70    1.60
  -8  11  -1    0.30    2.00
  -8  11  -1    1.70    1.20
  -8  11  -1    0.50    1.00
  -8  11  -1   -0.60    1.00
   8 -11   1    2.40    1.20
   8 -11   1    2.00    1.40
   8 -11   1    0.40    0.80
   8 -11   1    1.50    1.00
   8 -11   1   -0.10    0.90
   8 -11   1    0.50    1.10
  -9  11  -1   31.50    3.70
  -9  11  -1   33.30    3.90
  -9  11  -1   23.90    3.30
  -9  11  -1   29.80    3.80
  -9  11  -1   23.70    3.30
   9 -11   1   33.30    2.50
   9 -11   1   28.90    3.50
   9 -11   1   36.90    3.20
   9 -11   1   26.70    3.50
   9 -11   1   34.00    3.50
 -10  11  -1   -0.30    1.20
 -10  11  -1    0.50    1.30
 -10  11  -1    2.40    1.40
 -10  11  -1    0.50    1.50
  10 -11   1    0.20    1.10
  10 -11   1    0.50    0.80
  10 -11   1    0.80    1.20
  10 -11   1   -1.70    1.20
  10 -11   1    0.00    1.20
 -11  11  -1   11.40    2.40
 -11  11  -1   11.40    2.50
 -11  11  -1   17.50    2.90
  11 -11   1   15.40    2.70
  11 -11   1   21.40    2.80
  11 -11   1   14.50    2.80
  11 -11   1   14.90    2.60
 -12  11  -1   -0.20    1.60
 -12  11  -1    2.40    1.60
 -12  11  -1    2.50    2.00
  12 -11   1    0.00    1.60
  12 -11   1    0.20    1.50
   7  10  -1   -1.00    1.50
   7  10  -1    0.90    1.60
   7  10  -1   -1.50    1.10
  -7 -10   1   -0.10    1.10
  -7 -10   1   -1.80    1.60
  -7 -10   1    1.10    2.30
  -7 -10   1    1.30    1.80
   6  10  -1    1.60    1.30
   6  10  -1   -0.10    1.50
   6  10  -1    0.10    1.10
  -6 -10   1   -0.60    1.00
  -6 -10   1    1.60    1.40
  -6 -10   1    0.10    1.30
  -6 -10   1    0.10    1.50
  -6 -10   1    1.10    1.20
   5  10  -1    3.70    1.30
   5  10  -1    1.90    1.50
   5  10  -1    0.60    1.00
  -5 -10   1   -1.20    1.50
  -5 -10   1    2.30    1.30
  -5 -10   1   -1.70    1.10
  -5 -10   1   -0.20    1.30
  -5 -10   1    2.70    1.50
   4  10  -1   15.30    2.40
   4  10  -1   22.80    2.70
   4  10  -1   15.50    2.70
   4  10  -1   22.30    1.40
   4  10  -1   18.30    1.30
   4  10  -1   18.20    2.70
   4  10  -1   22.50    2.60
  -4 -10   1   23.70    3.30
  -4 -10   1   18.10    2.60
  -4 -10   1   21.60    2.90
  -4 -10   1   16.70    2.90
  -4 -10   1   14.40    3.00
  -4 -10   1   23.30    3.00
   3  10  -1   28.80    3.80
   3  10  -1   26.80    2.50
   3  10  -1   28.00    2.00
   3  10  -1   32.20    3.20
   3  10  -1   27.90    2.50
  -3 -10   1   23.80    2.90
  -3 -10   1   32.10    3.10
  -3 -10   1   30.90    3.10
  -3 -10   1   30.10    3.90
  -3 -10   1   25.80    2.80
  -3 -10   1   34.70    3.80
   2  10  -1    4.20    1.30
   2  10  -1    2.60    1.40
   2  10  -1    1.10    1.00
   2  10  -1    1.60    1.40
   2  10  -1    2.70    0.90
   2  10  -1    2.00    1.30
  -2 -10   1    3.00    1.30
  -2 -10   1    3.30    1.50
  -2 -10   1    1.40    0.90
  -2 -10   1    3.40    1.30
  -2 -10   1    2.30    1.30
  -2 -10   1    2.00    1.00
   1  10  -1   49.00    3.30
   1  10  -1   53.29    4.00
   1  10  -1   50.59    4.00
   1  10  -1   48.30    3.10
   1  10  -1   47.00    3.80
   1  10  -1   51.59    3.50
  -1 -10   1   55.59    4.00
  -1 -10   1   48.10    3.50
  -1 -10   1   50.09    3.60
  -1 -10   1   46.60    3.70
  -1 -10   1   54.39    3.80
   0  10  -1  127.59    5.80
   0  10  -1  128.89    5.70
   0  10  -1  117.39    6.20
   0  10  -1  125.39    6.20
   0  10  -1  124.99    5.50
   0  10  -1  127.19    6.40
   0 -10   1  128.19    6.30
   0 -10   1  128.09    6.00
   0 -10   1  120.09    5.90
   0 -10   1  122.69    6.10
   0 -10   1  128.99    6.10
  -1  10  -1  148.79    6.50
  -1  10  -1  154.38    7.20
  -1  10  -1  152.08    6.90
  -1  10  -1  155.18    7.30
  -1  10  -1  145.69    6.40
  -1  10  -1  165.88    7.40
   1 -10   1  159.68    7.00
   1 -10   1  162.18    6.90
   1 -10   1  165.58    7.30
   1 -10   1  168.98    7.00
  -2  10  -1  113.39    6.20
  -2  10  -1  129.09    5.80
  -2  10  -1  131.89    6.30
  -2  10  -1  133.59    5.90
  -2  10  -1  127.09    5.80
  -2  10  -1  135.79    6.00
   2 -10   1  122.99    7.20
   2 -10   1  134.49    6.00
   2 -10   1  127.19    5.90
   2 -10   1  118.49    6.10
   2 -10   1  122.49    5.90
  -3  10  -1  122.59    5.50
  -3  10  -1  108.79    5.40
  -3  10  -1  109.39    5.70
  -3  10  -1  107.29    5.50
  -3  10  -1  110.49    6.00
  -3  10  -1  107.69    5.30
   3 -10   1  123.09    5.70
   3 -10   1  114.89    5.90
   3 -10   1  107.09    5.80
   3 -10   1  117.59    5.40
   3 -10   1  120.69    5.70
  -4  10  -1  179.28    7.00
  -4  10  -1  180.28    7.30
  -4  10  -1  171.98    7.70
  -4  10  -1  180.28    7.50
  -4  10  -1  181.88    8.10
  -4  10  -1  185.08    7.50
   4 -10   1  173.58    7.30
   4 -10   1  187.58    7.20
   4 -10   1  197.58    7.70
   4 -10   1  161.98    7.60
   4 -10   1  172.78    7.80
  -5  10  -1   56.59    3.70
  -5  10  -1   49.90    3.70
  -5  10  -1   53.19    3.90
  -5  10  -1   53.19    4.00
  -5  10  -1   54.79    3.80
  -5  10  -1   45.90    3.60
   5 -10   1   56.99    3.70
   5 -10   1   41.40    3.60
   5 -10   1   51.69    3.90
   5 -10   1   48.40    3.20
   5 -10   1   54.09    3.40
   5 -10   1   46.80    3.40
  -6  10  -1   -0.20    1.10
  -6  10  -1    0.30    1.20
  -6  10  -1   -0.60    0.90
  -6  10  -1    0.40    0.80
  -6  10  -1   -0.40    0.80
  -6  10  -1   -0.50    0.90
   6 -10   1   -0.60    0.90
   6 -10   1    0.40    0.90
   6 -10   1   -0.80    0.70
   6 -10   1    1.00    1.00
   6 -10   1    1.40    1.00
   6 -10   1    0.60    1.00
  -7  10  -1   40.20    3.50
  -7  10  -1   41.60    3.30
  -7  10  -1   41.60    3.40
  -7  10  -1   44.40    3.70
  -7  10  -1   38.90    3.70
   7 -10   1   41.50    3.10
   7 -10   1   41.70    2.80
   7 -10   1   44.70    3.50
   7 -10   1   43.80    3.30
   7 -10   1   42.20    3.60
   7 -10   1   39.80    3.50
  -8  10  -1   10.90    2.20
  -8  10  -1   17.30    2.80
  -8  10  -1   11.90    2.20
  -8  10  -1   15.10    2.70
  -8  10  -1   12.70    3.70
   8 -10   1   15.80    1.90
   8 -10   1   18.50    2.90
   8 -10   1   12.20    2.00
   8 -10   1   15.30    2.40
   8 -10   1   11.50    2.20
   8 -10   1   11.00    2.10
  -9  10  -1   21.60    3.20
  -9  10  -1   18.20    2.90
  -9  10  -1   26.10    3.30
  -9  10  -1   22.50    3.40
  -9  10  -1   27.50    4.10
   9 -10   1   22.20    2.80
   9 -10   1   23.30    2.00
   9 -10   1   20.70    3.00
   9 -10   1   24.60    2.90
   9 -10   1   17.60    2.60
 -10  10  -1   -0.40    1.20
 -10  10  -1    1.70    1.50
 -10  10  -1    0.60    1.70
 -10  10  -1    1.30    1.20
 -10  10  -1   -0.50    0.90
  10 -10   1   -1.90    0.90
  10 -10   1   -0.70    1.00
  10 -10   1    1.90    1.30
  10 -10   1    0.80    1.20
  10 -10   1    1.10    1.10
 -11  10  -1    1.50    1.50
 -11  10  -1    3.50    1.70
 -11  10  -1    1.40    1.40
 -11  10  -1    0.70    1.60
  11 -10   1    0.80    1.30
  11 -10   1    1.40    1.30
  11 -10   1    1.60    0.70
  11 -10   1    4.80    2.30
  11 -10   1    0.60    1.30
 -12  10  -1    6.00    2.00
 -12  10  -1   10.10    2.30
 -12  10  -1    4.40    2.10
  12 -10   1    6.40    1.70
  12 -10   1    5.00    2.00
  12 -10   1    7.60    2.50
 -13  10  -1    5.40    2.20
 -13  10  -1    5.10    2.00
 -13  10  -1    1.90    1.90
  13 -10   1    2.50    1.60
  13 -10   1    2.10    1.80
   7   9  -1    3.30    1.30
   7   9  -1    4.00    1.60
   7   9  -1    3.70    1.50
  -7  -9   1    3.20    2.10
  -7  -9   1    3.60    1.70
  -7  -9   1    4.20    2.00
  -7  -9   1    6.50    1.80
  -7  -9   1    7.60    2.10
   6   9  -1    1.30    1.20
   6   9  -1    3.50    1.30
   6   9  -1    2.40    1.50
   6   9  -1    2.10    1.60
  -6  -9   1    1.00    0.90
  -6  -9   1    2.70    1.80
  -6  -9   1    0.60    1.30
  -6  -9   1    2.80    1.60
  -6  -9   1    2.50    1.40
   5   9  -1    6.70    1.80
   5   9  -1    8.30    1.70
   5   9  -1   12.10    2.00
   5   9  -1    7.90    2.10
   5   9  -1    7.30    2.30
  -5  -9   1   11.50    2.40
  -5  -9   1    3.90    1.70
  -5  -9   1    8.40    2.30
  -5  -9   1   11.50    2.50
  -5  -9   1   13.40    2.40
  -5  -9   1   14.40    2.40
   4   9  -1    7.50    1.50
   4   9  -1    7.60    1.80
   4   9  -1    7.30    1.60
   4   9  -1    9.40    1.00
   4   9  -1    7.10    0.90
   4   9  -1    6.30    1.80
  -4  -9   1    8.10    1.80
  -4  -9   1    6.40    2.00
  -4  -9   1    6.30    2.00
  -4  -9   1    9.10    2.00
  -4  -9   1    3.40    1.60
  -4  -9   1    6.30    1.80
   3   9  -1    2.90    1.10
   3   9  -1    3.70    1.70
   3   9  -1    5.80    1.40
   3   9  -1    6.60    1.00
   3   9  -1    4.60    1.40
   3   9  -1    4.40    1.40
  -3  -9   1    5.40    1.70
  -3  -9   1    2.80    1.20
  -3  -9   1    2.70    1.30
  -3  -9   1    6.90    1.80
  -3  -9   1    3.90    1.60
  -3  -9   1    4.10    1.50
   2   9  -1   66.89    3.70
   2   9  -1   62.49    3.20
   2   9  -1   61.89    4.30
   2   9  -1   63.99    4.20
   2   9  -1   69.09    3.90
   2   9  -1   60.29    4.10
  -2  -9   1   66.29    4.10
  -2  -9   1   62.49    4.50
  -2  -9   1   62.09    4.10
  -2  -9   1   69.19    4.20
  -2  -9   1   64.29    4.00
  -2  -9   1   68.39    4.30
   1   9  -1    6.70    1.80
   1   9  -1    6.50    1.40
   1   9  -1   10.90    2.20
   1   9  -1    9.80    1.70
   1   9  -1    6.80    1.60
   1   9  -1    7.70    1.50
  -1  -9   1    8.50    1.60
  -1  -9   1    7.30    1.70
  -1  -9   1    5.30    1.50
  -1  -9   1    4.80    1.30
  -1  -9   1    8.80    1.70
  -1  -9   1    5.50    1.50
   0   9  -1    1.80    0.80
   0   9  -1    0.30    0.90
   0   9  -1    0.90    0.90
   0   9  -1   -0.40    0.80
   0   9  -1    0.50    0.70
   0   9  -1    0.10    0.60
   0  -9   1    0.50    0.80
   0  -9   1    0.10    0.50
   0  -9   1   -0.10    0.60
   0  -9   1   -0.30    0.50
   0  -9   1    0.50    0.80
   0  -9   1   -0.90    0.70
  -1   9  -1  121.39    6.00
  -1   9  -1  128.79    5.50
  -1   9  -1  123.39    5.40
  -1   9  -1  124.09    5.90
  -1   9  -1  119.89    5.60
  -1   9  -1  126.89    5.40
   1  -9   1  130.39    6.20
   1  -9   1  132.09    6.00
   1  -9   1  122.69    5.60
   1  -9   1  124.59    5.60
   1  -9   1  131.39    5.80
  -2   9  -1   37.70    3.00
  -2   9  -1   37.10    2.80
  -2   9  -1   32.60    3.00
  -2   9  -1   39.70    2.90
  -2   9  -1   35.40    2.70
  -2   9  -1   38.80    2.80
   2  -9   1   38.40    2.90
   2  -9   1   35.90    2.80
   2  -9   1   39.30    3.10
   2  -9   1   35.70    3.00
   2  -9   1   43.00    3.00
  -3   9  -1    7.30    1.80
  -3   9  -1    6.00    1.30
  -3   9  -1    5.80    1.50
  -3   9  -1    2.60    0.90
  -3   9  -1    5.30    1.50
  -3   9  -1    2.20    0.90
   3  -9   1    4.90    1.40
   3  -9   1    2.80    0.90
   3  -9   1    2.30    1.00
   3  -9   1    5.30    1.50
   3  -9   1    3.30    1.20
  -4   9  -1    3.70    1.00
  -4   9  -1    4.50    1.40
  -4   9  -1    2.00    1.10
  -4   9  -1    3.80    1.30
  -4   9  -1    4.70    1.30
  -4   9  -1    5.50    1.70
   4  -9   1    5.10    1.60
   4  -9   1    3.60    1.10
   4  -9   1    2.70    1.10
   4  -9   1    4.00    1.20
   4  -9   1    2.40    1.50
  -5   9  -1   61.29    3.30
  -5   9  -1   58.29    4.10
  -5   9  -1   59.69    4.00
  -5   9  -1   62.89    4.00
  -5   9  -1   63.19    3.80
  -5   9  -1   71.59    4.10
   5  -9   1   66.79    3.90
   5  -9   1   58.39    3.60
   5  -9   1   58.69    4.00
   5  -9   1   66.99    3.60
   5  -9   1   66.09    4.10
   5  -9   1   64.59    3.50
  -6   9  -1    9.70    1.60
  -6   9  -1    9.20    1.90
  -6   9  -1    7.60    1.80
  -6   9  -1   11.60    2.40
  -6   9  -1   13.70    2.30
  -6   9  -1    9.40    1.90
   6  -9   1   10.10    1.60
   6  -9   1   10.30    1.80
   6  -9   1    7.90    1.50
   6  -9   1    8.90    2.00
   6  -9   1    7.60    1.70
   6  -9   1   10.70    1.90
  -7   9  -1    1.30    1.00
  -7   9  -1   -0.70    0.90
  -7   9  -1    0.00    0.90
  -7   9  -1    1.10    1.10
   7  -9   1    0.60    0.90
   7  -9   1    0.70    0.80
   7  -9   1    0.80    0.90
   7  -9   1   -0.20    0.50
   7  -9   1    0.70    1.00
   7  -9   1    0.50    0.60
  -8   9  -1    0.70    0.80
  -8   9  -1   -0.40    0.90
  -8   9  -1    0.20    1.10
  -8   9  -1   -0.70    1.10
  -8   9  -1    2.20    1.40
   8  -9   1   -0.30    0.60
   8  -9   1    1.50    0.90
   8  -9   1   -0.10    0.60
   8  -9   1    0.30    1.20
   8  -9   1    0.30    1.00
   8  -9   1    1.00    0.90
  -9   9  -1   61.59    4.60
  -9   9  -1   68.09    4.90
  -9   9  -1   68.49    4.60
  -9   9  -1   69.49    4.70
  -9   9  -1   59.59    4.40
   9  -9   1   65.19    4.10
   9  -9   1   68.79    4.50
   9  -9   1   66.79    3.10
   9  -9   1   70.99    4.40
   9  -9   1   66.29    4.10
   9  -9   1   64.19    4.70
 -10   9  -1    1.60    1.30
 -10   9  -1    5.20    1.60
 -10   9  -1    3.10    1.50
 -10   9  -1    2.40    1.50
 -10   9  -1    3.90    1.60
  10  -9   1    5.30    1.50
  10  -9   1    2.50    0.70
  10  -9   1    1.90    1.20
  10  -9   1    3.50    1.60
  10  -9   1    2.50    1.30
  10  -9   1    4.10    1.40
 -11   9  -1    2.60    1.30
 -11   9  -1    1.10    1.40
 -11   9  -1    4.70    1.90
 -11   9  -1    4.70    1.60
  11  -9   1    4.60    1.70
  11  -9   1    4.80    1.60
  11  -9   1    3.40    1.60
  11  -9   1    2.30    1.30
  11  -9   1    3.60    0.60
 -12   9  -1   -0.20    2.60
 -12   9  -1   -0.60    1.30
 -12   9  -1   -1.50    1.20
 -12   9  -1   -1.00    1.50
  12  -9   1    2.20    1.40
  12  -9   1    1.30    1.50
 -13   9  -1    3.70    2.20
 -13   9  -1    6.20    2.00
 -13   9  -1    6.50    2.20
  13  -9   1    6.60    2.20
  13  -9   1    9.20    2.00
  13  -9   1    7.30    2.50
   8   8  -1    7.60    1.70
   8   8  -1    5.00    1.70
   8   8  -1    2.90    1.20
  -8  -8   1    9.10    2.50
  -8  -8   1    1.90    1.60
  -8  -8   1    2.10    1.50
  -8  -8   1    4.20    1.40
  -8  -8   1    5.70    2.60
   7   8  -1   -0.70    1.60
   7   8  -1    4.40    1.70
   7   8  -1    0.90    1.10
   7   8  -1    0.00    1.30
  -7  -8   1    2.00    1.00
  -7  -8   1    0.60    1.60
  -7  -8   1    0.70    1.30
  -7  -8   1    0.70    1.20
  -7  -8   1    4.00    1.60
   6   8  -1    0.50    1.20
   6   8  -1    0.50    1.20
   6   8  -1    1.00    1.00
   6   8  -1   -0.20    1.00
   6   8  -1    0.40    1.00
  -6  -8   1    0.80    1.00
  -6  -8   1    2.00    1.60
  -6  -8   1    0.50    1.00
  -6  -8   1    0.70    1.20
  -6  -8   1    1.80    1.40
  -6  -8   1    0.50    1.00
   5   8  -1    0.70    0.90
   5   8  -1    0.10    0.90
   5   8  -1    1.90    1.30
   5   8  -1    2.20    1.10
  -5  -8   1    0.40    1.10
  -5  -8   1    1.00    1.20
  -5  -8   1    1.00    1.00
  -5  -8   1    1.70    1.00
  -5  -8   1    1.20    1.20
   4   8  -1   69.79    4.50
   4   8  -1   73.29    4.60
   4   8  -1   71.49    4.60
   4   8  -1   75.39    4.00
   4   8  -1   81.09    4.10
   4   8  -1   74.29    3.00
   4   8  -1   76.09    2.70
  -4  -8   1   71.89    4.70
  -4  -8   1   77.09    4.60
  -4  -8   1   75.59    4.70
  -4  -8   1   75.59    4.60
  -4  -8   1   75.69    4.40
  -4  -8   1   75.59    4.60
   3   8  -1   42.20    3.40
   3   8  -1   37.10    3.10
   3   8  -1   38.20    2.80
   3   8  -1   36.90    2.70
   3   8  -1   38.70    2.10
   3   8  -1   36.00    3.10
  -3  -8   1   36.70    2.90
  -3  -8   1   34.70    3.00
  -3  -8   1   38.50    3.00
  -3  -8   1   36.90    3.00
  -3  -8   1   37.10    3.30
  -3  -8   1   40.90    3.30
   2   8  -1   15.00    2.40
   2   8  -1    9.20    1.30
   2   8  -1   10.90    2.10
   2   8  -1   12.00    2.10
   2   8  -1    8.60    1.50
   2   8  -1    8.10    1.50
  -2  -8   1    8.90    1.70
  -2  -8   1    8.70    1.80
  -2  -8   1    8.30    1.60
  -2  -8   1   11.00    1.90
  -2  -8   1    6.00    1.50
  -2  -8   1   10.70    1.90
   1   8  -1   41.10    3.20
   1   8  -1   40.10    2.80
   1   8  -1   44.30    2.60
   1   8  -1   47.80    3.30
   1   8  -1   47.20    2.90
   1   8  -1   45.40    3.30
  -1  -8   1   49.10    3.30
  -1  -8   1   44.30    3.00
  -1  -8   1   44.20    3.10
  -1  -8   1   46.90    3.20
  -1  -8   1   56.69    3.50
  -1  -8   1   46.20    3.50
   0   8  -1  212.08    7.70
   0   8  -1  218.08    8.30
   0   8  -1  225.68    7.50
   0   8  -1  208.18    8.10
   0   8  -1  218.78    7.70
   0  -8   1  221.28    8.50
   0  -8   1  214.28    7.90
   0  -8   1  218.48    7.90
   0  -8   1  218.18    8.10
  -1   8  -1  642.54   18.10
  -1   8  -1  649.64   18.30
  -1   8  -1  645.84   18.50
  -1   8  -1  632.24   19.00
  -1   8  -1  631.94   18.80
  -1   8  -1  633.64   18.30
   1  -8   1  652.33   18.90
   1  -8   1  640.94   18.50
   1  -8   1  635.04   19.10
   1  -8   1  626.64   18.40
   1  -8   1  638.94   18.40
  -2   8  -1  181.48    7.40
  -2   8  -1  178.68    6.80
  -2   8  -1  189.28    7.30
  -2   8  -1  171.58    6.70
  -2   8  -1  178.08    6.70
  -2   8  -1  185.38    6.90
   2  -8   1  195.88    7.00
   2  -8   1  177.08    6.70
   2  -8   1  175.68    6.80
   2  -8   1  174.28    7.10
  -3   8  -1   30.30    2.50
  -3   8  -1   31.80    2.60
  -3   8  -1   31.70    2.30
  -3   8  -1   30.40    2.70
  -3   8  -1   26.80    2.30
  -3   8  -1   28.70    2.40
   3  -8   1   30.90    2.40
   3  -8   1   28.30    2.20
   3  -8   1   26.00    2.40
   3  -8   1   41.50    4.00
   3  -8   1   30.50    2.30
  -4   8  -1   65.89    3.80
  -4   8  -1   62.99    3.60
  -4   8  -1   65.99    3.30
  -4   8  -1   64.29    3.70
  -4   8  -1   66.09    4.10
  -4   8  -1   71.19    4.00
   4  -8   1   69.09    4.10
   4  -8   1   66.69    3.70
   4  -8   1   70.29    3.70
   4  -8   1   70.29    3.50
  -5   8  -1   22.90    2.30
  -5   8  -1   22.70    1.90
  -5   8  -1   30.00    2.50
  -5   8  -1   22.30    2.50
  -5   8  -1   23.90    2.20
   5  -8   1   27.60    2.10
   5  -8   1   27.60    2.00
   5  -8   1   25.40    2.30
   5  -8   1   24.80    2.20
  -6   8  -1   52.09    3.50
  -6   8  -1   49.00    3.30
  -6   8  -1   51.39    3.50
  -6   8  -1   49.90    3.70
  -6   8  -1   53.99    3.50
   6  -8   1   50.99    3.30
   6  -8   1   52.89    3.30
   6  -8   1   52.69    3.10
   6  -8   1   51.59    3.50
  -7   8  -1    7.80    1.80
  -7   8  -1   10.80    1.90
  -7   8  -1    7.70    1.80
  -7   8  -1    7.00    1.80
   7  -8   1    6.10    1.40
   7  -8   1    8.30    1.90
   7  -8   1    5.30    1.30
   7  -8   1    6.10    1.40
   7  -8   1    8.90    1.60
   7  -8   1    6.90    1.20
  -8   8  -1   19.60    2.90
  -8   8  -1   13.80    2.30
  -8   8  -1   13.20    2.10
  -8   8  -1    7.40    1.60
  -8   8  -1   15.00    2.30
   8  -8   1   17.00    2.60
   8  -8   1   16.70    2.40
   8  -8   1   11.00    1.40
   8  -8   1   15.70    2.10
   8  -8   1   12.00    1.80
   8  -8   1    9.60    1.70
  -9   8  -1   97.19    6.20
  -9   8  -1  100.09    5.50
  -9   8  -1   93.19    5.20
  -9   8  -1   98.89    6.40
  -9   8  -1  101.49    5.70
   9  -8   1  102.59    5.30
   9  -8   1   84.09    4.60
   9  -8   1   97.59    3.70
   9  -8   1  101.79    5.80
   9  -8   1   94.49    5.30
   9  -8   1   97.19    5.10
 -10   8  -1   11.40    2.40
 -10   8  -1   15.80    2.80
 -10   8  -1   11.60    2.20
 -10   8  -1   13.60    2.40
 -10   8  -1   11.00    2.10
 -10   8  -1   11.40    2.20
  10  -8   1   14.10    2.40
  10  -8   1   15.20    2.50
  10  -8   1   15.50    2.30
  10  -8   1   12.80    2.30
  10  -8   1   14.20    1.20
  10  -8   1   16.20    2.40
 -11   8  -1    9.20    2.00
 -11   8  -1    9.40    2.10
 -11   8  -1   13.70    2.80
 -11   8  -1   11.40    2.30
 -11   8  -1   11.70    2.20
 -11   8  -1   12.50    2.50
  11  -8   1    5.80    1.60
  11  -8   1   12.30    2.60
  11  -8   1    8.50    1.90
  11  -8   1   13.60    2.80
 -12   8  -1    2.70    1.50
 -12   8  -1   -0.90    1.50
 -12   8  -1   -2.40    1.60
 -12   8  -1    0.80    1.40
 -12   8  -1   -1.10    1.20
  12  -8   1   -0.10    1.30
  12  -8   1   -1.00    1.20
  12  -8   1    1.30    1.20
 -13   8  -1    0.80    1.50
 -13   8  -1    1.30    1.40
 -13   8  -1    0.70    1.90
 -13   8  -1    2.90    1.90
  13  -8   1    3.00    1.80
  13  -8   1    3.70    1.70
  13  -8   1    1.10    1.60
   9   7  -1    0.50    1.40
   9   7  -1    0.90    1.60
   9   7  -1    3.10    1.30
  -9  -7   1    1.20    1.70
  -9  -7   1    9.10    3.10
  -9  -7   1    3.00    1.20
   8   7  -1   11.70    1.80
   8   7  -1   11.10    1.80
   8   7  -1   13.20    2.50
   8   7  -1   10.40    2.40
  -8  -7   1    7.40    2.20
  -8  -7   1   17.70    3.10
  -8  -7   1    8.40    2.00
  -8  -7   1    9.50    2.40
  -8  -7   1    7.10    1.70
   7   7  -1    0.80    1.30
   7   7  -1    3.80    1.40
   7   7  -1    1.30    1.10
   7   7  -1    3.40    1.90
   7   7  -1    2.20    1.00
  -7  -7   1    1.90    1.30
  -7  -7   1    0.80    1.10
  -7  -7   1    3.00    1.20
  -7  -7   1    1.90    1.20
  -7  -7   1    1.30    1.00
  -7  -7   1    1.60    1.20
   6   7  -1    1.30    1.10
   6   7  -1    1.30    1.20
   6   7  -1   -0.20    0.70
   6   7  -1    1.60    1.10
   6   7  -1    2.50    1.20
  -6  -7   1    2.30    1.20
  -6  -7   1    1.50    1.50
  -6  -7   1    1.00    0.90
  -6  -7   1    1.80    1.20
  -6  -7   1   -0.70    1.20
  -6  -7   1    0.80    1.10
   5   7  -1   30.70    3.50
   5   7  -1   24.30    2.20
   5   7  -1   23.90    2.60
   5   7  -1   24.90    3.20
   5   7  -1   27.40    2.30
  -5  -7   1   29.50    2.70
  -5  -7   1   28.40    2.80
  -5  -7   1   24.10    3.00
  -5  -7   1   25.50    3.10
  -5  -7   1   30.30    3.70
  -5  -7   1   26.90    3.60
   4   7  -1   41.20    3.20
   4   7  -1   35.60    3.00
   4   7  -1   42.70    2.70
   4   7  -1   41.40    1.70
   4   7  -1   41.40    2.90
   4   7  -1   37.10    1.60
   4   7  -1   38.30    3.10
  -4  -7   1   42.20    3.10
  -4  -7   1   40.70    3.40
  -4  -7   1   42.60    3.00
  -4  -7   1   42.70    3.10
  -4  -7   1   36.50    3.00
  -4  -7   1   38.60    3.10
   3   7  -1   13.90    2.20
   3   7  -1   12.10    1.70
   3   7  -1   19.50    1.90
   3   7  -1   17.50    2.30
   3   7  -1   18.80    2.50
   3   7  -1   13.90    1.20
  -3  -7   1   16.00    2.20
  -3  -7   1   16.30    2.40
  -3  -7   1   14.00    1.90
  -3  -7   1   17.40    2.30
  -3  -7   1   14.30    2.00
  -3  -7   1   10.60    1.70
   2   7  -1   66.19    3.40
   2   7  -1   67.89    3.50
   2   7  -1   66.79    3.90
   2   7  -1   60.89    3.80
   2   7  -1   71.49    4.00
   2   7  -1   69.29    3.00
  -2  -7   1   69.49    3.90
  -2  -7   1   62.49    4.00
  -2  -7   1   69.29    3.90
  -2  -7   1   72.39    3.80
  -2  -7   1   72.59    3.90
   1   7  -1    3.10    0.90
   1   7  -1    3.60    1.10
   1   7  -1    0.70    0.60
   1   7  -1    3.40    1.00
   1   7  -1    3.40    1.00
  -1  -7   1    2.30    0.90
  -1  -7   1    2.70    1.00
  -1  -7   1    3.00    1.00
  -1  -7   1    4.80    1.20
  -1  -7   1    2.50    0.90
   0   7  -1   29.20    2.20
   0   7  -1   30.00    2.40
   0   7  -1   32.90    3.00
   0   7  -1   31.70    2.50
   0   7  -1   30.40    2.20
   0   7  -1   27.90    2.00
   0  -7   1   34.50    2.40
   0  -7   1   31.80    2.50
   0  -7   1   33.90    2.40
   0  -7   1   30.80    2.60
   0  -7   1   35.30    2.60
  -1   7  -1   33.90    2.30
  -1   7  -1   33.60    2.30
  -1   7  -1   34.60    2.40
  -1   7  -1   36.40    2.50
  -1   7  -1   42.50    2.80
   1  -7   1   32.60    2.60
   1  -7   1   32.80    2.40
   1  -7   1   39.80    2.70
   1  -7   1   31.90    2.30
   1  -7   1   35.50    2.50
  -2   7  -1   19.10    1.80
  -2   7  -1   18.90    1.90
  -2   7  -1   23.80    1.90
  -2   7  -1   20.30    1.80
   2  -7   1   15.10    1.90
   2  -7   1   22.50    1.90
   2  -7   1   22.70    1.90
   2  -7   1   13.10    1.90
   2  -7   1   18.40    1.80
  -3   7  -1   29.70    2.60
  -3   7  -1   25.00    1.90
  -3   7  -1   35.20    3.60
  -3   7  -1   20.40    1.90
  -3   7  -1   24.70    2.20
  -3   7  -1   21.90    2.00
   3  -7   1   21.30    2.00
   3  -7   1   24.20    1.90
   3  -7   1   21.50    1.90
   3  -7   1   22.30    2.10
  -4   7  -1   22.50    2.00
  -4   7  -1   26.90    2.20
  -4   7  -1   25.20    1.90
  -4   7  -1   25.10    2.40
  -4   7  -1   25.60    2.30
  -4   7  -1   25.30    2.30
   4  -7   1   23.90    2.20
   4  -7   1   23.80    2.20
   4  -7   1   23.30    1.80
   4  -7   1   22.10    2.00
   4  -7   1   22.40    1.80
   4  -7   1   25.80    2.10
  -5   7  -1  157.58    6.60
  -5   7  -1  155.88    6.30
  -5   7  -1  169.18    6.40
  -5   7  -1  175.88    5.70
  -5   7  -1  171.08    7.00
  -5   7  -1  164.58    6.60
   5  -7   1  164.98    6.20
   5  -7   1  161.88    6.00
   5  -7   1  167.08    5.70
   5  -7   1  160.38    6.40
   5  -7   1  170.28    6.90
  -6   7  -1   56.09    3.60
  -6   7  -1   62.09    3.90
  -6   7  -1   56.69    3.50
  -6   7  -1   62.29    3.80
  -6   7  -1   54.99    3.30
   6  -7   1   55.69    3.70
   6  -7   1   54.29    3.40
   6  -7   1   59.09    3.30
   6  -7   1   60.29    3.20
   6  -7   1   58.09    2.70
   6  -7   1   57.89    3.50
  -7   7  -1   14.00    2.20
  -7   7  -1    9.70    1.70
  -7   7  -1   14.40    2.20
  -7   7  -1   17.20    2.30
  -7   7  -1   15.00    2.60
   7  -7   1   17.00    2.50
   7  -7   1   13.70    1.30
   7  -7   1   14.60    1.90
   7  -7   1   14.00    2.30
   7  -7   1   16.20    2.10
   7  -7   1   21.10    2.30
  -8   7  -1   51.39    3.60
  -8   7  -1   52.09    3.80
  -8   7  -1   53.49    3.70
  -8   7  -1   52.19    3.80
  -8   7  -1   53.09    3.50
  -8   7  -1   50.29    3.40
   8  -7   1   49.10    3.10
   8  -7   1   52.89    3.50
   8  -7   1   51.09    3.80
   8  -7   1   49.99    2.30
   8  -7   1   57.79    3.50
   8  -7   1   52.89    3.60
  -9   7  -1  151.38    6.70
  -9   7  -1  148.19    6.70
  -9   7  -1  141.89    6.90
  -9   7  -1  160.28    7.50
  -9   7  -1  153.68    6.90
  -9   7  -1  150.38    6.70
   9  -7   1  152.58    6.80
   9  -7   1  144.59    6.50
   9  -7   1  145.69    6.40
   9  -7   1  143.09    6.10
   9  -7   1  142.79    4.60
   9  -7   1  142.29    7.10
 -10   7  -1    4.70    1.70
 -10   7  -1    1.60    1.50
 -10   7  -1    4.30    1.50
 -10   7  -1    3.50    1.30
 -10   7  -1    5.20    2.40
 -10   7  -1    4.20    1.60
  10  -7   1    3.90    0.50
  10  -7   1    2.70    1.10
  10  -7   1    4.80    1.30
  10  -7   1    4.00    1.70
  10  -7   1    2.00    1.10
  10  -7   1    3.70    1.30
 -11   7  -1    3.00    1.60
 -11   7  -1    4.30    1.60
 -11   7  -1    6.30    1.80
 -11   7  -1    9.10    2.20
 -11   7  -1    3.60    1.50
 -11   7  -1    3.90    1.60
  11  -7   1    3.80    1.50
  11  -7   1    5.30    1.60
  11  -7   1    5.00    1.60
  11  -7   1    3.30    1.40
  11  -7   1    1.60    2.00
 -12   7  -1    5.60    1.80
 -12   7  -1    6.70    2.40
 -12   7  -1    3.20    1.60
 -12   7  -1    4.40    1.90
 -12   7  -1    4.80    1.80
  12  -7   1    3.60    1.70
  12  -7   1    5.80    1.60
 -13   7  -1   -0.20    1.80
 -13   7  -1    1.60    1.90
 -13   7  -1    5.50    1.90
 -13   7  -1    1.70    1.60
 -13   7  -1    2.80    1.90
  13  -7   1    0.70    1.40
  13  -7   1    1.60    1.60
  13  -7   1    1.80    1.60
   9   6  -1    0.10    1.20
   9   6  -1   -1.00    1.30
   9   6  -1    1.30    1.10
   9   6  -1    0.20    1.20
  -9  -6   1    3.80    2.00
  -9  -6   1    1.80    1.00
  -9  -6   1   -0.40    1.30
  -9  -6   1   -2.50    1.50
   8   6  -1    0.60    1.00
   8   6  -1    3.80    1.80
   8   6  -1    0.10    1.20
   8   6  -1    2.30    1.20
  -8  -6   1    0.20    1.00
  -8  -6   1   -1.40    1.10
  -8  -6   1    1.70    1.00
  -8  -6   1    0.50    1.40
  -8  -6   1    1.30    1.20
  -8  -6   1    1.50    1.10
   7   6  -1    4.90    1.60
   7   6  -1    6.40    1.90
   7   6  -1    4.90    1.20
   7   6  -1    5.90    1.80
   7   6  -1    5.40    1.50
   7   6  -1    4.60    1.80
  -7  -6   1    4.60    1.30
  -7  -6   1    4.10    1.50
  -7  -6   1    6.70    1.90
  -7  -6   1    5.80    1.70
  -7  -6   1    7.10    1.70
   6   6  -1    6.20    1.40
   6   6  -1    2.40    1.30
   6   6  -1    4.70    1.50
   6   6  -1    5.40    1.20
   6   6  -1    5.50    1.50
  -6  -6   1    6.40    1.60
  -6  -6   1    3.90    1.30
  -6  -6   1    3.20    1.40
  -6  -6   1    3.50    1.40
  -6  -6   1    6.00    1.40
  -6  -6   1    3.80    1.30
   5   6  -1   -0.10    1.00
   5   6  -1    0.50    0.80
   5   6  -1   -0.60    0.70
   5   6  -1   -0.10    0.70
   5   6  -1    0.70    1.00
  -5  -6   1   -0.30    0.60
  -5  -6   1   -0.40    0.70
  -5  -6   1   -0.30    0.60
  -5  -6   1   -1.00    0.90
  -5  -6   1   -0.90    0.80
  -5  -6   1   -0.20    0.90
   4   6  -1   18.40    2.10
   4   6  -1   17.80    2.30
   4   6  -1   15.40    1.80
   4   6  -1   24.60    3.10
   4   6  -1   16.80    0.90
   4   6  -1   18.20    2.50
  -4  -6   1   20.10    2.50
  -4  -6   1   18.90    2.00
  -4  -6   1   16.60    2.60
  -4  -6   1   18.20    2.30
  -4  -6   1   15.30    2.10
  -4  -6   1   17.60    2.20
   3   6  -1    4.90    1.10
   3   6  -1    5.50    0.80
   3   6  -1    2.30    0.90
   3   6  -1    3.20    0.90
   3   6  -1    3.10    1.00
  -3  -6   1    3.50    1.10
  -3  -6   1    4.20    1.10
  -3  -6   1    4.60    1.20
  -3  -6   1    4.10    1.30
  -3  -6   1    4.00    1.20
  -3  -6   1    3.60    1.10
   2   6  -1   53.89    2.90
   2   6  -1   53.39    3.20
   2   6  -1   48.90    2.30
   2   6  -1   53.49    3.20
   2   6  -1   50.79    2.90
   2   6  -1   50.09    3.10
  -2  -6   1   46.90    3.00
  -2  -6   1   56.79    3.10
  -2  -6   1   54.19    3.20
  -2  -6   1   52.39    3.30
  -2  -6   1   52.39    3.00
  -2  -6   1   53.49    3.00
   1   6  -1   60.89    3.40
   1   6  -1   55.49    2.90
   1   6  -1   57.69    3.00
   1   6  -1   62.49    2.80
   1   6  -1   57.99    3.30
   1   6  -1   60.09    3.30
  -1  -6   1   64.09    3.40
  -1  -6   1   57.09    3.10
  -1  -6   1   63.49    3.50
  -1  -6   1   55.49    3.10
  -1  -6   1   58.89    3.10
  -1  -6   1   59.79    3.30
   0   6  -1   27.20    2.20
   0   6  -1   30.70    2.10
   0   6  -1   30.60    2.00
   0   6  -1   30.50    2.30
   0   6  -1   32.00    2.10
   0   6  -1   28.80    2.20
   0  -6   1   28.10    2.20
   0  -6   1   29.20    2.20
   0  -6   1   31.40    2.40
   0  -6   1   30.80    2.10
   0  -6   1   31.60    2.20
  -1   6  -1 1063.09   28.60
  -1   6  -1 1069.29   29.10
  -1   6  -1 1095.09   29.50
  -1   6  -1 1093.09   28.60
  -1   6  -1 1107.39   29.30
  -1   6  -1 1118.89   28.80
   1  -6   1 1073.49   28.70
   1  -6   1 1099.19   29.20
   1  -6   1 1101.19   29.30
   1  -6   1 1088.19   28.80
   1  -6   1 1090.79   29.50
  -2   6  -1    7.40    1.30
  -2   6  -1   11.50    2.40
  -2   6  -1    8.30    1.30
  -2   6  -1   11.80    1.70
  -2   6  -1    5.60    1.20
  -2   6  -1    9.30    1.40
   2  -6   1    7.50    1.30
   2  -6   1    6.80    1.20
   2  -6   1   11.70    1.70
   2  -6   1    9.80    1.50
   2  -6   1    9.50    1.50
  -3   6  -1   -0.60    0.70
  -3   6  -1   -0.30    0.60
  -3   6  -1    0.20    0.60
  -3   6  -1    0.60    0.70
  -3   6  -1    0.90    0.70
  -3   6  -1    0.30    0.60
   3  -6   1    0.10    0.60
   3  -6   1   -0.20    0.50
   3  -6   1    0.40    0.70
   3  -6   1   -0.50    0.50
   3  -6   1    0.00    0.50
  -4   6  -1   56.69    3.10
  -4   6  -1   50.49    3.20
  -4   6  -1   60.59    3.30
  -4   6  -1   54.79    2.50
  -4   6  -1   51.69    2.90
   4  -6   1   50.39    2.90
   4  -6   1   50.49    3.10
   4  -6   1   52.79    2.50
   4  -6   1   55.49    3.30
   4  -6   1   53.29    2.70
   4  -6   1   51.19    2.80
   4  -6   1   50.69    3.10
  -5   6  -1  488.85   14.50
  -5   6  -1  499.65   14.30
  -5   6  -1  484.15   14.30
  -5   6  -1  480.45   14.80
   5  -6   1  481.15   14.50
   5  -6   1  493.45   13.90
   5  -6   1  481.05   14.50
   5  -6   1  486.95   13.20
   5  -6   1  472.55   13.90
   5  -6   1  468.75   14.70
   5  -6   1  473.15   14.10
  -6   6  -1   42.70    2.80
  -6   6  -1   40.30    2.70
  -6   6  -1   41.80    2.90
  -6   6  -1   42.00    3.00
  -6   6  -1   42.60    3.00
  -6   6  -1   43.90    2.80
   6  -6   1   46.50    3.10
   6  -6   1   40.30    2.90
   6  -6   1   38.80    3.00
   6  -6   1   43.80    2.10
   6  -6   1   44.90    2.70
   6  -6   1   43.40    2.60
   6  -6   1   40.70    2.70
  -7   6  -1    9.70    1.60
  -7   6  -1   10.70    1.80
  -7   6  -1    9.80    1.70
  -7   6  -1   10.80    1.80
  -7   6  -1   15.80    2.50
   7  -6   1   13.40    1.10
   7  -6   1   16.80    2.40
   7  -6   1   10.70    1.70
   7  -6   1   10.70    1.90
   7  -6   1   12.50    1.70
   7  -6   1    9.10    1.70
  -8   6  -1    0.00    0.80
  -8   6  -1    0.60    0.90
  -8   6  -1    1.40    1.00
  -8   6  -1    0.90    1.00
  -8   6  -1    0.20    0.80
  -8   6  -1   -0.90    0.60
   8  -6   1   -0.40    0.70
   8  -6   1    0.60    0.70
   8  -6   1   -0.20    0.60
   8  -6   1   -0.60    0.40
   8  -6   1    0.50    0.80
   8  -6   1   -0.30    0.40
  -9   6  -1   19.50    3.00
  -9   6  -1   21.40    2.70
  -9   6  -1   22.10    2.70
  -9   6  -1   14.10    2.30
  -9   6  -1   21.50    2.80
   9  -6   1   16.80    2.20
   9  -6   1   16.60    2.10
   9  -6   1   18.40    1.20
   9  -6   1   20.70    2.60
   9  -6   1   24.60    3.30
   9  -6   1   17.30    1.10
   9  -6   1   20.90    2.60
 -10   6  -1    5.40    1.50
 -10   6  -1    6.90    1.70
 -10   6  -1    3.40    1.60
 -10   6  -1    4.90    1.40
 -10   6  -1    2.50    1.40
  10  -6   1    7.60    1.60
  10  -6   1    7.60    1.60
  10  -6   1    5.00    1.50
  10  -6   1    4.80    1.60
 -11   6  -1    5.30    1.70
 -11   6  -1   10.90    2.10
 -11   6  -1   10.00    2.00
 -11   6  -1    5.40    1.70
 -11   6  -1    9.10    2.10
 -11   6  -1    5.20    1.90
  11  -6   1    7.10    1.90
  11  -6   1    6.90    1.80
  11  -6   1    6.10    1.50
  11  -6   1    7.60    1.60
  11  -6   1    3.70    1.40
 -12   6  -1   11.30    2.30
 -12   6  -1    9.50    2.20
 -12   6  -1    4.50    1.80
 -12   6  -1   10.80    2.60
 -12   6  -1    9.80    2.10
  12  -6   1    7.90    1.70
  12  -6   1    4.90    1.60
  12  -6   1    8.10    2.20
 -13   6  -1    3.90    2.00
 -13   6  -1    6.30    2.00
 -13   6  -1    5.40    2.00
  13  -6   1    4.60    1.70
  13  -6   1    0.90    1.70
  10   5  -1    0.20    1.10
  10   5  -1    1.10    1.40
  10   5  -1   -0.50    1.60
  10   5  -1    1.00    1.30
 -10  -5   1    0.50    1.10
 -10  -5   1    0.50    2.00
 -10  -5   1   -1.70    1.40
 -10  -5   1   -1.30    0.80
   9   5  -1   12.90    1.90
   9   5  -1   12.50    2.40
   9   5  -1   10.60    2.00
   9   5  -1   13.30    2.40
  -9  -5   1   13.50    2.40
  -9  -5   1   15.00    2.70
  -9  -5   1   11.10    2.30
  -9  -5   1   14.40    2.60
   8   5  -1   14.50    2.00
   8   5  -1   15.50    2.60
   8   5  -1   14.80    2.00
   8   5  -1   13.10    2.60
   8   5  -1   16.20    2.80
   8   5  -1   13.10    2.20
  -8  -5   1   16.10    2.80
  -8  -5   1   11.00    2.20
  -8  -5   1   15.00    2.60
  -8  -5   1   11.60    2.10
  -8  -5   1   14.80    2.70
  -8  -5   1   14.90    2.30
   7   5  -1    5.80    1.50
   7   5  -1    5.00    1.30
   7   5  -1    3.30    1.20
   7   5  -1    2.70    1.10
   7   5  -1    4.50    1.40
   7   5  -1    3.60    1.30
  -7  -5   1    3.20    1.20
  -7  -5   1    6.00    1.90
  -7  -5   1    3.80    1.40
  -7  -5   1    1.10    1.30
  -7  -5   1    3.00    1.20
  -7  -5   1    4.00    1.50
   6   5  -1    9.00    1.70
   6   5  -1   10.40    2.10
   6   5  -1   11.30    1.60
   6   5  -1    9.90    1.80
   6   5  -1   11.60    1.70
   6   5  -1   10.00    1.80
  -6  -5   1    9.60    2.10
  -6  -5   1   10.50    1.80
  -6  -5   1    8.00    1.80
  -6  -5   1   13.00    2.10
  -6  -5   1   10.30    1.90
  -6  -5   1    7.50    1.70
   5   5  -1    9.00    1.70
   5   5  -1    7.70    1.30
   5   5  -1    8.80    1.70
   5   5  -1    7.40    1.40
   5   5  -1   10.30    1.90
   5   5  -1    6.70    1.50
  -5  -5   1    6.90    1.50
  -5  -5   1    4.80    1.20
  -5  -5   1    5.10    1.30
  -5  -5   1    7.20    1.50
  -5  -5   1    7.70    1.50
  -5  -5   1    9.80    1.70
   4   5  -1    2.40    0.90
   4   5  -1    2.50    1.10
   4   5  -1    2.70    0.40
   4   5  -1    2.70    0.90
   4   5  -1    2.30    0.40
   4   5  -1    2.70    1.00
   4   5  -1    3.00    1.00
   4   5  -1    1.30    0.80
  -4  -5   1    1.60    0.80
  -4  -5   1    4.40    1.30
  -4  -5   1    3.00    1.00
  -4  -5   1    2.90    1.00
  -4  -5   1    2.90    1.10
  -4  -5   1    2.30    0.90
   3   5  -1   -0.10    0.50
   3   5  -1   -0.40    0.50
   3   5  -1    0.30    0.70
   3   5  -1   -0.10    0.30
   3   5  -1    0.10    0.70
   3   5  -1    1.60    0.70
  -3  -5   1    0.10    0.60
  -3  -5   1    0.60    0.70
  -3  -5   1    0.40    0.70
  -3  -5   1    1.90    0.80
  -3  -5   1    0.40    0.50
  -3  -5   1   -0.20    0.60
   2   5  -1   16.00    1.70
   2   5  -1   16.50    1.70
   2   5  -1   18.90    1.80
   2   5  -1   15.80    1.50
   2   5  -1   15.50    1.20
  -2  -5   1   13.40    1.80
  -2  -5   1   13.70    1.70
  -2  -5   1   19.30    2.30
  -2  -5   1   20.20    2.40
  -2  -5   1   14.20    1.70
  -2  -5   1   17.50    1.70
   1   5  -1   70.49    3.40
   1   5  -1   75.39    3.30
   1   5  -1   74.09    3.50
   1   5  -1   76.09    3.00
   1   5  -1   69.59    3.20
   1   5  -1   73.89    3.50
  -1  -5   1   71.29    3.40
  -1  -5   1   72.39    3.30
  -1  -5   1   66.09    4.50
  -1  -5   1   73.99    3.30
  -1  -5   1   68.59    3.40
   0   5  -1  189.68    5.80
   0   5  -1  185.48    6.00
   0   5  -1  182.88    6.40
   0   5  -1  173.08    6.10
   0   5  -1  184.08    6.30
   0   5  -1  183.28    6.00
   0  -5   1  167.58    6.10
   0  -5   1  172.28    6.00
   0  -5   1  174.18    6.10
   0  -5   1  180.08    6.10
   0  -5   1  180.08    6.40
  -1   5  -1   32.40    2.00
  -1   5  -1   29.10    1.90
  -1   5  -1   29.80    2.10
  -1   5  -1   31.90    2.00
  -1   5  -1   32.30    2.00
   1  -5   1   32.20    2.00
   1  -5   1   32.40    2.00
   1  -5   1   31.90    2.20
   1  -5   1   31.00    2.00
  -2   5  -1  486.75   13.40
  -2   5  -1  451.75   13.70
  -2   5  -1  462.25   13.30
  -2   5  -1  478.95   13.10
  -2   5  -1  492.05   13.50
  -2   5  -1  486.45   13.70
   2  -5   1  485.95   13.40
   2  -5   1  479.25   13.10
   2  -5   1  455.65   13.30
  -3   5  -1   61.89    2.60
  -3   5  -1   65.09    3.20
  -3   5  -1   76.29    3.40
  -3   5  -1   65.19    3.00
  -3   5  -1   62.49    3.00
   3  -5   1   64.39    2.80
   3  -5   1   60.29    3.10
   3  -5   1   62.29    3.20
   3  -5   1   62.69    3.00
   3  -5   1   64.69    3.00
   3  -5   1   60.89    2.60
   3  -5   1   64.89    3.20
  -4   5  -1   40.60    2.40
  -4   5  -1   42.50    2.60
  -4   5  -1   45.10    2.00
  -4   5  -1   40.20    2.40
  -4   5  -1   38.00    2.60
  -4   5  -1   47.00    2.70
   4  -5   1   44.30    2.30
   4  -5   1   45.80    2.10
   4  -5   1   42.60    2.60
   4  -5   1   45.80    2.40
   4  -5   1   43.90    2.70
   4  -5   1   41.60    2.80
   4  -5   1   39.20    2.50
  -5   5  -1    2.20    0.90
  -5   5  -1    2.20    0.90
  -5   5  -1    2.50    0.90
  -5   5  -1    1.50    0.90
  -5   5  -1    2.80    0.90
  -5   5  -1    3.40    1.10
   5  -5   1    2.40    0.60
   5  -5   1    3.20    0.90
   5  -5   1    2.90    1.00
   5  -5   1    2.80    0.90
   5  -5   1    2.20    0.60
   5  -5   1    1.60    0.90
   5  -5   1    1.50    0.70
  -6   5  -1   43.60    2.90
  -6   5  -1   46.60    2.80
  -6   5  -1   45.90    2.80
  -6   5  -1   44.60    2.90
  -6   5  -1   45.80    2.80
  -6   5  -1   47.10    3.10
   6  -5   1   48.30    2.70
   6  -5   1   45.40    2.60
   6  -5   1   50.39    3.10
   6  -5   1   47.20    2.80
   6  -5   1   47.60    2.00
   6  -5   1   45.50    2.80
   6  -5   1   47.40    3.10
  -7   5  -1    2.20    0.80
  -7   5  -1    7.20    1.50
  -7   5  -1    3.60    1.00
  -7   5  -1    5.20    1.30
  -7   5  -1    4.10    1.20
  -7   5  -1    3.80    1.10
   7  -5   1    4.80    1.20
   7  -5   1    6.20    1.20
   7  -5   1    4.30    1.30
   7  -5   1    4.40    1.30
   7  -5   1    4.30    0.60
   7  -5   1    3.80    1.10
  -8   5  -1    5.10    1.50
  -8   5  -1    8.40    1.70
  -8   5  -1   11.00    1.70
  -8   5  -1    4.20    1.20
  -8   5  -1    9.80    1.90
  -8   5  -1    9.60    1.90
   8  -5   1    8.50    0.80
   8  -5   1    8.60    1.70
   8  -5   1    8.40    1.70
   8  -5   1    8.70    1.80
   8  -5   1    6.40    1.40
   8  -5   1   10.60    1.60
   8  -5   1    9.10    0.80
  -9   5  -1   35.80    2.70
  -9   5  -1   28.90    2.80
  -9   5  -1   33.80    2.90
  -9   5  -1   38.30    3.30
  -9   5  -1   30.40    2.90
  -9   5  -1   27.10    2.80
   9  -5   1   30.90    2.80
   9  -5   1   35.00    2.50
   9  -5   1   32.60    3.00
   9  -5   1   32.30    2.80
   9  -5   1   32.60    1.40
   9  -5   1   31.10    2.60
 -10   5  -1   21.70    2.80
 -10   5  -1   19.20    2.90
 -10   5  -1   18.20    2.90
 -10   5  -1   26.20    3.20
  10  -5   1   16.30    2.20
  10  -5   1   22.30    2.00
  10  -5   1   20.60    2.70
  10  -5   1   23.20    3.30
  10  -5   1   20.10    3.00
 -11   5  -1    1.60    1.50
 -11   5  -1    1.40    1.30
 -11   5  -1   -1.30    1.00
 -11   5  -1    0.10    1.00
 -11   5  -1    0.50    1.10
 -11   5  -1    1.40    1.20
  11  -5   1    0.40    1.30
  11  -5   1    0.40    1.00
  11  -5   1    1.60    1.00
  11  -5   1   -0.70    0.90
  11  -5   1    0.50    1.00
 -12   5  -1    4.20    1.70
 -12   5  -1    2.30    1.50
 -12   5  -1   -0.50    1.30
 -12   5  -1    0.80    1.20
 -12   5  -1    3.40    1.70
  12  -5   1    2.10    1.30
  12  -5   1    0.90    1.20
  12  -5   1    1.10    1.20
 -13   5  -1   51.69    4.50
 -13   5  -1   38.80    5.10
 -13   5  -1   54.19    3.90
 -13   5  -1   54.89    4.80
  13  -5   1   47.80    3.50
  13  -5   1   52.59    3.70
  13  -5   1   52.49    4.80
  11   4  -1    5.50    2.30
  10   4  -1   11.90    1.90
  10   4  -1   12.40    2.30
  10   4  -1   10.70    2.70
  10   4  -1   10.60    1.80
 -10  -4   1    9.00    2.30
 -10  -4   1   10.70    2.40
 -10  -4   1    7.00    1.70
 -10  -4   1    9.50    2.30
   9   4  -1    8.40    1.70
   9   4  -1    7.80    1.80
   9   4  -1    6.20    1.90
   9   4  -1    7.70    1.60
  -9  -4   1   10.80    2.30
  -9  -4   1    6.50    1.70
  -9  -4   1   12.30    2.30
  -9  -4   1   11.80    2.50
  -9  -4   1    9.90    2.30
   8   4  -1   27.60    2.90
   8   4  -1   23.20    2.20
   8   4  -1   29.90    3.50
   8   4  -1   28.30    3.50
   8   4  -1   23.30    2.20
   8   4  -1   33.20    2.80
  -8  -4   1   26.00    2.80
  -8  -4   1   24.10    3.10
  -8  -4   1   25.50    3.00
  -8  -4   1   29.30    3.30
  -8  -4   1   31.40    3.90
   7   4  -1   11.10    1.70
   7   4  -1   11.80    2.10
   7   4  -1   14.90    2.10
   7   4  -1   13.50    2.30
   7   4  -1   10.90    2.00
  -7  -4   1   14.70    2.30
  -7  -4   1   11.70    1.90
  -7  -4   1    8.10    2.00
  -7  -4   1   12.40    1.90
  -7  -4   1   16.00    2.80
  -7  -4   1   16.90    2.60
   6   4  -1    2.30    1.10
   6   4  -1    5.20    1.50
   6   4  -1    3.10    1.10
   6   4  -1    4.60    1.10
   6   4  -1    4.20    1.10
   6   4  -1    6.30    1.50
  -6  -4   1    4.00    1.20
  -6  -4   1    5.60    1.40
  -6  -4   1    4.80    1.30
  -6  -4   1    5.30    1.40
  -6  -4   1    3.70    1.20
  -6  -4   1    4.70    1.40
   5   4  -1    0.20    0.70
   5   4  -1    0.00    0.60
   5   4  -1    1.10    0.60
   5   4  -1   -0.50    0.70
   5   4  -1   -0.90    0.70
   5   4  -1   -0.30    0.60
  -5  -4   1   -0.10    0.60
  -5  -4   1    0.20    0.40
  -5  -4   1    0.80    0.80
  -5  -4   1    0.70    0.80
  -5  -4   1    1.40    0.90
   4   4  -1    1.40    0.70
   4   4  -1    0.90    0.70
   4   4  -1    2.00    0.70
   4   4  -1    1.90    0.30
   4   4  -1    1.70    0.70
   4   4  -1    0.70    0.60
   4   4  -1    1.50    0.80
  -4  -4   1    2.30    0.90
  -4  -4   1    1.80    0.80
  -4  -4   1    1.60    0.60
  -4  -4   1    0.90    0.70
  -4  -4   1    2.10    0.90
  -4  -4   1    2.40    0.80
   3   4  -1  309.67    9.00
   3   4  -1  296.27    9.40
   3   4  -1  284.07    9.40
   3   4  -1  296.37    9.00
   3   4  -1  299.17    7.90
   3   4  -1  286.37    9.30
   3   4  -1  297.17    9.50
  -3  -4   1  296.87    9.40
  -3  -4   1  290.77    9.10
  -3  -4   1  303.17    9.70
  -3  -4   1  298.57    9.30
  -3  -4   1  303.17    9.40
  -3  -4   1  290.77    9.20
   2   4  -1    2.40    0.70
   2   4  -1    4.50    0.90
   2   4  -1    4.30    0.80
   2   4  -1    5.80    1.10
   2   4  -1    4.20    1.10
  -2  -4   1    3.30    0.80
  -2  -4   1    3.20    0.90
  -2  -4   1    3.40    0.90
  -2  -4   1    2.70    0.80
  -2  -4   1    2.10    0.60
  -2  -4   1    4.30    1.10
   1   4  -1  181.88    6.00
   1   4  -1  179.78    5.90
   1   4  -1  177.38    5.70
   1   4  -1  174.28    5.60
  -1  -4   1  174.08    5.70
  -1  -4   1  168.28    5.90
  -1  -4   1  174.08    5.70
  -1  -4   1  180.18    5.90
  -1  -4   1  169.08    5.70
  -1  -4   1  172.28    6.00
   0   4  -1   96.99    3.40
   0   4  -1   91.09    3.70
   0   4  -1   95.39    3.60
   0   4  -1   96.09    3.50
   0   4  -1   92.89    3.50
   0  -4   1   94.49    3.60
   0  -4   1   89.89    3.50
   0  -4   1  102.29    3.90
   0  -4   1   93.79    3.70
   0  -4   1   95.09    3.60
  -1   4  -1  107.99    4.10
  -1   4  -1  112.49    3.90
  -1   4  -1  114.29    3.90
  -1   4  -1  108.59    3.90
  -1   4  -1  110.89    3.90
   1  -4   1  106.49    3.90
   1  -4   1  110.89    3.90
   1  -4   1  105.49    4.10
   1  -4   1  103.29    3.80
   1  -4   1  113.09    4.20
  -2   4  -1  705.63   17.90
  -2   4  -1  694.03   18.60
  -2   4  -1  691.93   18.30
  -2   4  -1  680.23   18.20
  -2   4  -1  700.33   18.40
   2  -4   1  671.93   18.50
   2  -4   1  667.33   17.90
   2  -4   1  676.63   18.20
   2  -4   1  643.84   18.40
   2  -4   1  760.52   18.40
  -3   4  -1   23.60    1.70
  -3   4  -1   20.90    1.70
  -3   4  -1   20.20    1.50
  -3   4  -1   20.70    1.80
  -3   4  -1   23.20    1.60
  -3   4  -1   21.50    1.70
   3  -4   1   23.40    1.50
   3  -4   1   22.50    1.30
   3  -4   1   24.90    1.80
   3  -4   1   21.60    1.60
   3  -4   1   20.70    1.60
   3  -4   1   22.20    1.50
   3  -4   1   23.40    1.50
  -4   4  -1    0.40    0.50
  -4   4  -1    0.00    0.40
  -4   4  -1    0.50    0.60
  -4   4  -1    0.30    0.40
  -4   4  -1   -0.30    0.60
  -4   4  -1    0.10    0.70
   4  -4   1   -0.40    0.60
   4  -4   1    0.10    0.50
   4  -4   1   -0.20    0.50
   4  -4   1   -0.20    0.40
   4  -4   1    0.80    0.60
   4  -4   1    0.00    0.30
   4  -4   1    0.10    0.60
  -5   4  -1   27.30    2.10
  -5   4  -1   27.70    2.10
  -5   4  -1   23.40    2.10
  -5   4  -1   32.40    2.10
  -5   4  -1   29.80    2.00
  -5   4  -1   28.40    2.10
   5  -4   1   28.00    1.90
   5  -4   1   28.10    1.80
   5  -4   1   24.80    2.00
   5  -4   1   24.30    2.00
   5  -4   1   31.10    2.10
   5  -4   1   26.80    1.30
  -6   4  -1   40.90    2.70
  -6   4  -1   43.30    2.80
  -6   4  -1   42.20    2.60
  -6   4  -1   40.10    2.50
  -6   4  -1   43.80    2.70
  -6   4  -1   45.80    2.70
   6  -4   1   42.30    2.50
   6  -4   1   43.10    2.70
   6  -4   1   45.70    1.70
   6  -4   1   41.30    2.80
   6  -4   1   41.50    2.70
   6  -4   1   40.40    2.50
   6  -4   1   44.80    2.40
  -7   4  -1    2.20    0.90
  -7   4  -1    3.00    1.00
  -7   4  -1    1.70    0.80
  -7   4  -1    3.50    1.10
  -7   4  -1    3.70    1.10
  -7   4  -1    4.30    1.10
   7  -4   1    1.40    0.70
   7  -4   1    2.80    0.90
   7  -4   1    2.70    0.80
   7  -4   1    1.50    0.70
   7  -4   1    3.20    0.80
   7  -4   1    2.80    0.50
   7  -4   1    2.90    0.50
  -8   4  -1   53.39    3.50
  -8   4  -1   56.39    3.30
  -8   4  -1   50.49    3.50
  -8   4  -1   57.49    3.40
  -8   4  -1   51.59    3.40
  -8   4  -1   52.09    3.40
   8  -4   1   52.99    2.00
   8  -4   1   52.49    2.00
   8  -4   1   50.09    2.80
   8  -4   1   51.39    3.30
   8  -4   1   51.69    3.20
   8  -4   1   48.60    3.50
   8  -4   1   53.09    3.40
  -9   4  -1   11.20    1.90
  -9   4  -1   12.20    2.00
  -9   4  -1   13.70    1.80
  -9   4  -1    8.90    1.80
  -9   4  -1    8.80    1.90
  -9   4  -1    9.10    1.80
   9  -4   1   10.70    0.80
   9  -4   1    8.40    1.80
   9  -4   1    9.40    1.80
   9  -4   1   11.60    1.70
   9  -4   1   10.70    0.80
   9  -4   1   10.40    1.80
   9  -4   1    9.50    1.90
 -10   4  -1    6.50    1.80
 -10   4  -1    2.40    1.10
 -10   4  -1    3.80    1.40
 -10   4  -1    2.90    1.40
 -10   4  -1    3.60    1.30
  10  -4   1    2.40    1.10
  10  -4   1    2.80    1.20
  10  -4   1    2.10    1.10
  10  -4   1    2.20    0.50
  10  -4   1    3.40    1.00
  10  -4   1    2.80    1.30
 -11   4  -1    7.00    1.60
 -11   4  -1    9.30    2.10
 -11   4  -1    9.40    1.90
 -11   4  -1    9.60    2.10
 -11   4  -1    7.90    2.10
 -11   4  -1    9.60    2.10
  11  -4   1    8.20    1.60
  11  -4   1    7.90    1.90
  11  -4   1    9.40    1.80
  11  -4   1    5.60    2.00
  11  -4   1    9.60    2.00
 -12   4  -1    3.40    1.60
 -12   4  -1    2.60    1.40
 -12   4  -1    3.80    1.50
 -12   4  -1    4.00    1.20
 -12   4  -1    4.30    1.60
  12  -4   1    3.80    1.50
  12  -4   1    4.50    1.90
  12  -4   1    5.20    1.40
 -13   4  -1   16.40    3.10
 -13   4  -1   17.10    2.90
 -13   4  -1   13.70    3.30
 -13   4  -1   15.20    2.30
 -13   4  -1   12.10    2.60
  13  -4   1   14.00    2.60
  13  -4   1   13.60    2.10
  13  -4   1   14.00    2.10
  11   3  -1    7.60    2.50
  11   3  -1    5.90    2.00
  11   3  -1    8.30    1.80
  11   3  -1    5.40    1.40
 -11  -3   1    3.50    1.30
 -11  -3   1    9.60    2.30
 -11  -3   1    4.30    1.80
 -11  -3   1    9.00    2.10
  10   3  -1    0.10    1.10
  10   3  -1   -0.20    1.20
  10   3  -1   -0.70    1.00
  10   3  -1    1.20    1.20
 -10  -3   1    1.90    1.40
 -10  -3   1    0.90    1.20
 -10  -3   1   -0.60    1.10
 -10  -3   1    0.50    0.70
   9   3  -1    4.30    1.30
   9   3  -1    6.20    1.90
   9   3  -1    4.50    1.90
   9   3  -1    5.20    1.70
   9   3  -1    3.30    1.30
   9   3  -1    5.20    1.40
  -9  -3   1    3.00    1.60
  -9  -3   1    5.90    1.90
  -9  -3   1    4.00    1.60
  -9  -3   1    5.60    1.80
  -9  -3   1    5.70    1.70
   8   3  -1    7.50    1.50
   8   3  -1    9.30    1.60
   8   3  -1   10.00    2.00
   8   3  -1    7.10    1.50
   8   3  -1    5.50    1.50
   8   3  -1    7.80    2.00
  -8  -3   1   10.20    2.20
  -8  -3   1    6.40    1.80
  -8  -3   1    5.30    1.40
  -8  -3   1    7.70    1.70
  -8  -3   1    9.20    2.00
   7   3  -1    2.50    1.00
   7   3  -1    3.10    1.00
   7   3  -1    4.70    2.10
   7   3  -1    2.60    1.10
   7   3  -1    1.70    1.20
   7   3  -1    1.80    0.80
  -7  -3   1    2.20    1.00
  -7  -3   1    0.90    0.80
  -7  -3   1    1.00    1.00
  -7  -3   1    2.70    1.00
  -7  -3   1    1.70    1.00
  -7  -3   1    2.40    1.00
   6   3  -1   -0.10    0.70
   6   3  -1    0.20    0.70
   6   3  -1   -0.90    0.40
   6   3  -1    0.20    0.70
   6   3  -1    0.00    0.60
  -6  -3   1    0.30    0.90
  -6  -3   1    0.90    0.90
  -6  -3   1    0.80    0.70
  -6  -3   1   -0.20    0.50
  -6  -3   1   -0.40    0.60
  -6  -3   1   -0.10    0.50
   5   3  -1    0.80    0.60
   5   3  -1    0.50    0.80
   5   3  -1    1.30    0.70
   5   3  -1    0.00    0.50
   5   3  -1    1.10    0.80
   5   3  -1    1.20    0.80
   5   3  -1    1.00    0.30
  -5  -3   1    1.60    0.90
  -5  -3   1    1.20    0.60
  -5  -3   1    0.00    0.60
  -5  -3   1    2.70    0.90
  -5  -3   1    0.60    0.60
  -5  -3   1    1.10    0.70
   4   3  -1   11.00    1.60
   4   3  -1   11.90    1.70
   4   3  -1   11.30    0.70
   4   3  -1   10.40    1.40
   4   3  -1   11.60    1.40
   4   3  -1    9.10    1.40
  -4  -3   1   13.50    1.60
  -4  -3   1   11.70    1.40
  -4  -3   1   11.20    1.50
  -4  -3   1   12.70    1.40
  -4  -3   1   15.90    2.10
  -4  -3   1   15.00    1.90
   3   3  -1  227.48    7.30
   3   3  -1  219.08    5.90
   3   3  -1  210.08    7.20
   3   3  -1  217.58    6.90
   3   3  -1  230.18    7.20
   3   3  -1  222.58    6.90
   3   3  -1  222.38    7.30
  -3  -3   1  210.58    7.00
  -3  -3   1  210.28    7.20
  -3  -3   1  218.08    7.00
  -3  -3   1  229.38    7.10
  -3  -3   1  218.38    7.20
  -3  -3   1  223.08    7.40
   2   3  -1    0.00    0.40
   2   3  -1   -0.80    0.30
   2   3  -1    0.00    0.40
   2   3  -1   -0.40    0.30
   2   3  -1    0.20    0.40
   2   3  -1   -0.50    0.30
  -2  -3   1   -0.10    0.50
  -2  -3   1   -0.30    0.30
  -2  -3   1    0.20    0.40
  -2  -3   1    0.50    0.50
  -2  -3   1    0.00    0.40
  -2  -3   1    0.10    0.50
   1   3  -1  470.55   13.00
   1   3  -1  486.95   13.40
   1   3  -1  491.45   13.10
   1   3  -1  507.85   13.20
   1   3  -1  499.15   13.30
  -1  -3   1  474.65   13.10
  -1  -3   1  489.15   13.10
  -1  -3   1  483.95   13.20
  -1  -3   1  495.15   13.30
  -1  -3   1  495.55   13.40
  -1  -3   1  479.55   13.40
   0   3  -1   66.99    2.80
   0   3  -1   74.19    2.70
   0   3  -1   72.59    2.70
   0   3  -1   72.69    2.70
   0  -3   1   74.59    2.70
   0  -3   1   64.59    2.60
   0  -3   1   67.29    2.70
   0  -3   1   74.29    2.80
  -1   3  -1 3183.18   89.69
  -1   3  -1 2897.81  137.69
   1  -3   1 2951.20  136.89
   1  -3   1 3159.48   89.59
  -2   3  -1   15.80    1.20
  -2   3  -1   17.00    1.30
  -2   3  -1   17.20    1.30
  -2   3  -1   16.70    1.50
  -2   3  -1   17.20    1.20
   2  -3   1   15.40    1.20
   2  -3   1   16.50    1.00
   2  -3   1   15.50    1.10
   2  -3   1   17.30    1.20
   2  -3   1   17.20    1.10
  -3   3  -1    3.70    0.70
  -3   3  -1    5.70    1.00
  -3   3  -1    4.70    0.90
  -3   3  -1    3.10    0.70
  -3   3  -1    4.20    0.90
  -3   3  -1    3.40    0.70
   3  -3   1    2.80    0.80
   3  -3   1    3.60    0.70
   3  -3   1    4.00    0.70
   3  -3   1    4.40    0.50
   3  -3   1    4.10    0.80
   3  -3   1    3.70    0.80
   3  -3   1    4.10    0.80
  -4   3  -1  756.02   19.80
  -4   3  -1  726.63   19.70
  -4   3  -1  750.02   19.80
  -4   3  -1  755.02   20.10
  -4   3  -1  754.82   20.10
  -4   3  -1  759.92   20.00
   4  -3   1  760.62   19.60
   4  -3   1  744.83   20.10
   4  -3   1  763.22   19.80
   4  -3   1  746.43   18.80
   4  -3   1  752.62   20.00
   4  -3   1  706.63   19.70
   4  -3   1  740.83   20.00
  -5   3  -1    0.20    0.60
  -5   3  -1    0.20    0.50
  -5   3  -1    1.30    0.60
  -5   3  -1    0.30    0.60
  -5   3  -1    0.10    0.60
   5  -3   1   -0.10    0.50
   5  -3   1   -0.60    0.60
   5  -3   1    0.90    0.60
   5  -3   1    1.00    0.50
   5  -3   1    1.40    0.70
   5  -3   1    0.40    0.60
  -6   3  -1   19.00    1.80
  -6   3  -1   17.60    1.60
  -6   3  -1   20.20    1.70
  -6   3  -1   23.70    1.90
  -6   3  -1   22.60    2.00
  -6   3  -1   21.40    1.90
   6  -3   1   20.10    1.80
   6  -3   1   20.10    1.50
   6  -3   1   20.30    1.80
   6  -3   1   23.40    1.90
   6  -3   1   20.30    1.10
   6  -3   1   24.40    2.00
   6  -3   1   18.70    1.90
  -7   3  -1    4.40    1.10
  -7   3  -1    3.70    0.90
  -7   3  -1    5.20    1.20
  -7   3  -1    5.40    1.20
  -7   3  -1    3.20    1.00
  -7   3  -1    7.00    1.30
   7  -3   1    5.40    1.20
   7  -3   1    6.90    0.80
   7  -3   1    8.10    1.20
   7  -3   1    6.00    1.40
   7  -3   1    5.10    1.20
  -8   3  -1   12.40    1.60
  -8   3  -1   15.00    2.40
  -8   3  -1    9.80    1.70
  -8   3  -1   10.80    1.80
  -8   3  -1    8.70    1.60
  -8   3  -1   10.40    1.80
   8  -3   1   13.80    1.70
   8  -3   1    9.90    1.70
   8  -3   1    9.10    1.50
   8  -3   1    9.00    1.70
   8  -3   1   12.00    1.70
   8  -3   1   10.50    1.00
  -9   3  -1    3.80    1.10
  -9   3  -1    2.30    1.00
  -9   3  -1    7.00    1.30
  -9   3  -1    4.30    1.50
  -9   3  -1    6.80    1.60
  -9   3  -1    6.40    1.50
   9  -3   1    6.50    1.30
   9  -3   1    5.40    0.80
   9  -3   1    3.70    1.10
   9  -3   1    5.10    1.40
   9  -3   1    6.30    1.20
   9  -3   1    4.40    1.50
 -10   3  -1   47.70    3.70
 -10   3  -1   48.00    3.70
 -10   3  -1   48.90    3.80
 -10   3  -1   49.10    3.10
 -10   3  -1   52.39    3.90
  10  -3   1   45.20    3.10
  10  -3   1   45.40    3.80
  10  -3   1   50.99    3.80
  10  -3   1   47.30    2.90
  10  -3   1   46.60    2.10
 -11   3  -1    2.00    1.50
 -11   3  -1    0.80    1.00
 -11   3  -1    0.20    1.20
 -11   3  -1    0.10    1.00
 -11   3  -1   -0.50    0.90
  11  -3   1    0.80    1.00
  11  -3   1    0.90    1.20
  11  -3   1    1.60    1.40
  11  -3   1    1.30    0.90
  11  -3   1   -0.70    0.90
 -12   3  -1    4.70    1.70
 -12   3  -1    4.40    1.70
 -12   3  -1    2.70    1.40
 -12   3  -1    2.80    1.50
  12  -3   1    2.10    1.80
  12  -3   1    1.50    1.20
  12  -3   1    1.80    1.30
 -13   3  -1   16.30    3.20
 -13   3  -1   16.60    3.00
 -13   3  -1   11.20    2.50
 -13   3  -1   11.20    2.60
 -13   3  -1   13.00    1.80
  13  -3   1   13.50    2.10
  13  -3   1   12.50    2.10
  13  -3   1   15.40    2.70
  11   2  -1    0.60    1.30
  11   2  -1    0.30    1.40
  11   2  -1   -1.00    1.10
  11   2  -1    0.90    1.30
 -11  -2   1    1.40    1.10
 -11  -2   1   -1.60    1.50
 -11  -2   1    1.10    1.30
  10   2  -1   20.40    3.30
  10   2  -1   21.40    2.60
  10   2  -1   20.20    2.40
  10   2  -1   23.40    2.80
 -10  -2   1   15.80    2.90
 -10  -2   1   21.80    3.10
 -10  -2   1   25.80    3.20
 -10  -2   1   18.70    2.90
 -10  -2   1   25.40    3.40
   9   2  -1   -1.30    0.60
   9   2  -1    0.60    1.10
   9   2  -1    1.00    1.20
   9   2  -1    0.30    1.00
   9   2  -1   -0.90    0.70
   9   2  -1    0.10    0.90
  -9  -2   1   -0.70    0.60
  -9  -2   1   -1.00    0.90
  -9  -2   1    1.80    1.20
  -9  -2   1    0.40    1.20
   8   2  -1   26.30    2.30
   8   2  -1   27.10    3.30
   8   2  -1   26.20    3.10
   8   2  -1   23.70    2.20
   8   2  -1   29.80    3.40
   8   2  -1   18.50    2.30
  -8  -2   1   21.70    2.70
  -8  -2   1   29.60    2.80
  -8  -2   1   32.20    5.20
  -8  -2   1   27.00    2.40
  -8  -2   1   30.70    3.00
   7   2  -1    3.10    1.00
   7   2  -1    2.80    1.20
   7   2  -1    2.30    0.90
   7   2  -1    1.70    0.90
   7   2  -1    2.40    0.90
   7   2  -1    1.60    0.90
  -7  -2   1    1.10    0.70
  -7  -2   1    1.10    0.90
  -7  -2   1    1.50    0.90
  -7  -2   1    2.20    1.00
  -7  -2   1    2.00    1.00
   6   2  -1   42.30    3.00
   6   2  -1   45.20    3.00
   6   2  -1   47.30    2.80
   6   2  -1   44.60    2.70
   6   2  -1   46.80    2.60
   6   2  -1   48.50    3.20
   6   2  -1   46.20    1.80
  -6  -2   1   45.00    3.10
  -6  -2   1   47.10    3.10
  -6  -2   1   43.20    2.80
  -6  -2   1   44.40    2.90
  -6  -2   1   55.29    3.60
  -6  -2   1   44.70    2.60
   5   2  -1   15.20    1.40
   5   2  -1   13.10    0.90
   5   2  -1   16.90    2.10
   5   2  -1   13.80    1.60
   5   2  -1   14.60    1.90
   5   2  -1   16.60    1.70
   5   2  -1   13.60    1.60
  -5  -2   1   14.00    1.70
  -5  -2   1   16.30    1.90
  -5  -2   1   12.40    1.70
  -5  -2   1   14.30    2.00
  -5  -2   1   16.50    1.80
   4   2  -1   -0.80    0.50
   4   2  -1    0.10    0.50
   4   2  -1    0.70    0.60
   4   2  -1    1.30    0.60
   4   2  -1    0.50    0.30
   4   2  -1    0.40    0.60
   4   2  -1    1.50    0.70
  -4  -2   1    0.20    0.60
  -4  -2   1   -0.10    0.40
  -4  -2   1    0.50    0.50
  -4  -2   1    0.00    0.50
  -4  -2   1    0.50    0.60
  -4  -2   1    0.90    0.60
   3   2  -1   11.70    1.10
   3   2  -1    8.40    1.20
   3   2  -1   14.30    1.30
   3   2  -1   10.00    1.30
   3   2  -1   11.30    0.70
   3   2  -1   11.30    1.20
   3   2  -1   10.50    1.20
  -3  -2   1   11.00    1.20
  -3  -2   1   11.00    1.30
  -3  -2   1    9.90    1.10
  -3  -2   1    8.60    1.10
  -3  -2   1   13.40    1.20
  -3  -2   1   12.50    1.30
   2   2  -1   28.80    1.60
   2   2  -1   24.60    1.40
   2   2  -1   28.80    1.50
   2   2  -1   28.50    1.70
   2   2  -1   24.80    1.60
   2   2  -1   26.10    1.10
   2   2  -1   28.10    1.60
  -2  -2   1   25.40    1.40
  -2  -2   1   26.10    1.50
  -2  -2   1   27.00    1.60
  -2  -2   1   30.60    1.60
   1   2  -1  186.48    5.70
   1   2  -1  183.48    5.50
   1   2  -1  198.88    5.70
   1   2  -1  203.48    5.80
  -1  -2   1  195.58    5.80
  -1  -2   1  188.88    5.70
  -1  -2   1  188.68    5.50
  -1  -2   1  192.08    5.60
  -1  -2   1  188.88    5.60
  -1  -2   1  198.78    5.60
   0   2  -1  731.13   18.80
   0   2  -1  729.33   18.70
   0   2  -1  736.53   19.10
   0   2  -1  748.83   18.60
   0   2  -1  735.63   18.60
   0  -2   1  743.33   18.70
   0  -2   1  722.33   18.60
   0  -2   1  725.63   18.60
  -1   2  -1  237.28    7.00
  -1   2  -1  243.38    6.70
  -1   2  -1  244.58    6.90
  -1   2  -1  251.47    6.60
   1  -2   1  257.87    6.90
   1  -2   1  244.38    6.50
   1  -2   1  256.67    7.00
   1  -2   1  245.98    6.70
  -2   2  -1 2062.29   99.39
  -2   2  -1 2104.69   62.89
   2  -2   1 2192.38   63.29
   2  -2   1 2192.58  113.79
  -3   2  -1  534.95   14.20
  -3   2  -1  523.85   14.10
  -3   2  -1  541.45   14.10
  -3   2  -1  543.15   14.20
  -3   2  -1  541.75   14.30
  -3   2  -1  520.75   14.30
   3  -2   1  536.05   13.30
   3  -2   1  531.75   14.20
   3  -2   1  549.05   14.10
   3  -2   1  528.05   14.10
   3  -2   1  519.85   14.20
   3  -2   1  520.55   14.30
   3  -2   1  548.95   14.00
  -4   2  -1   16.60    1.30
  -4   2  -1   17.40    1.40
  -4   2  -1   15.70    1.30
  -4   2  -1   19.40    1.40
  -4   2  -1   18.00    1.40
  -4   2  -1   14.80    1.20
   4  -2   1   18.10    1.40
   4  -2   1   15.80    0.80
   4  -2   1   17.30    1.30
   4  -2   1   18.20    1.40
   4  -2   1   16.70    1.20
   4  -2   1   17.40    1.30
   4  -2   1   19.40    1.50
  -5   2  -1 1896.01   48.20
  -5   2  -1 1870.71   47.80
  -5   2  -1 1915.11   48.20
  -5   2  -1 1907.51   48.00
  -5   2  -1 1897.21   48.00
  -5   2  -1 1870.51   48.30
   5  -2   1 1895.21   47.60
   5  -2   1 1854.91   48.10
   5  -2   1 1908.31   48.20
   5  -2   1 1912.51   47.80
   5  -2   1 1909.81   47.90
   5  -2   1 1881.01   48.30
  -6   2  -1  115.99    4.80
  -6   2  -1  112.99    4.60
  -6   2  -1  107.39    4.70
  -6   2  -1  114.79    4.30
  -6   2  -1  113.49    4.80
  -6   2  -1  121.79    4.70
   6  -2   1  118.19    3.90
   6  -2   1  111.29    4.60
   6  -2   1  113.99    4.20
   6  -2   1  109.79    4.80
   6  -2   1  113.79    4.80
   6  -2   1  112.89    4.40
  -7   2  -1   33.60    2.10
  -7   2  -1   37.80    2.70
  -7   2  -1   38.10    2.70
  -7   2  -1   35.50    2.40
  -7   2  -1   36.70    2.60
  -7   2  -1   40.00    2.60
   7  -2   1   38.20    1.80
   7  -2   1   35.30    2.70
   7  -2   1   37.10    2.50
   7  -2   1   38.60    2.20
   7  -2   1   36.20    2.30
   7  -2   1   35.00    2.70
  -8   2  -1   66.59    3.80
  -8   2  -1   59.09    3.70
  -8   2  -1   60.69    3.60
  -8   2  -1   56.79    3.60
  -8   2  -1   60.39    3.00
  -8   2  -1   58.59    3.50
   8  -2   1   69.69    3.40
   8  -2   1   60.69    3.10
   8  -2   1   64.19    4.50
   8  -2   1   69.69    4.00
   8  -2   1   63.29    2.60
   8  -2   1   68.39    3.70
  -9   2  -1   36.90    3.10
  -9   2  -1   47.30    3.60
  -9   2  -1   39.70    3.20
  -9   2  -1   44.20    2.60
  -9   2  -1   45.90    3.30
  -9   2  -1   47.00    3.40
   9  -2   1   46.00    2.20
   9  -2   1   45.90    3.30
   9  -2   1   42.80    2.80
   9  -2   1   44.80    2.70
   9  -2   1   41.20    3.30
   9  -2   1   43.60    3.50
 -10   2  -1   18.30    2.90
 -10   2  -1   16.20    2.50
 -10   2  -1   14.70    1.80
 -10   2  -1   17.00    2.60
 -10   2  -1   15.20    2.30
 -10   2  -1   14.40    2.40
  10  -2   1   15.70    2.50
  10  -2   1   12.20    1.90
  10  -2   1   12.60    3.10
  10  -2   1   15.80    2.00
  10  -2   1   14.60    1.40
 -11   2  -1    3.40    1.60
 -11   2  -1    2.60    1.00
 -11   2  -1    1.70    1.20
 -11   2  -1   -0.10    1.40
 -11   2  -1    4.10    1.50
 -11   2  -1    2.20    1.30
  11  -2   1    1.10    1.10
  11  -2   1    2.40    1.10
  11  -2   1    1.80    0.70
  11  -2   1    0.60    1.00
 -12   2  -1    7.10    2.00
 -12   2  -1    6.50    2.00
 -12   2  -1    7.10    2.10
 -12   2  -1    8.70    2.20
 -12   2  -1    8.30    1.30
  12  -2   1    4.60    2.00
  12  -2   1    7.00    1.70
  12  -2   1    7.40    0.90
  12  -2   1    5.80    1.60
  12   1  -1    1.70    1.10
  12   1  -1    1.00    1.40
  12   1  -1   -0.40    1.30
  12   1  -1    0.80    1.40
 -12  -1   1    2.60    2.00
 -12  -1   1    1.60    1.60
 -12  -1   1    2.50    1.60
 -12  -1   1   -1.50    0.90
  11   1  -1    0.20    1.10
  11   1  -1    0.60    1.00
  11   1  -1    0.40    1.20
  11   1  -1    1.40    1.20
 -11  -1   1    1.40    1.50
 -11  -1   1   -0.10    1.30
 -11  -1   1    0.60    1.30
 -11  -1   1    0.60    1.00
  10   1  -1   10.60    1.90
  10   1  -1   11.10    2.10
  10   1  -1    9.20    2.50
  10   1  -1    7.90    1.60
  10   1  -1    8.50    1.70
  10   1  -1   10.80    2.40
 -10  -1   1   12.50    2.30
 -10  -1   1    8.70    2.00
 -10  -1   1    8.30    2.10
 -10  -1   1   12.20    2.70
 -10  -1   1    9.70    2.00
   9   1  -1    0.90    1.00
   9   1  -1    1.30    1.10
   9   1  -1    1.00    1.20
   9   1  -1    1.80    0.90
   9   1  -1    0.20    0.70
  -9  -1   1    0.50    1.00
  -9  -1   1    1.50    1.10
  -9  -1   1    1.90    1.10
  -9  -1   1   -0.70    0.70
   8   1  -1   62.39    3.90
   8   1  -1   61.29    3.40
   8   1  -1   63.79    4.00
   8   1  -1   64.79    4.20
   8   1  -1   59.69    3.40
  -8  -1   1   66.89    4.30
  -8  -1   1   64.89    4.10
  -8  -1   1   57.59    3.70
  -8  -1   1   61.89    2.60
  -8  -1   1   63.39    3.90
  -8  -1   1   61.79    3.80
   7   1  -1    9.50    1.70
   7   1  -1    9.30    1.80
   7   1  -1    8.30    1.40
   7   1  -1    8.50    1.40
   7   1  -1   10.50    1.80
   7   1  -1    7.50    1.30
   7   1  -1   10.00    1.10
  -7  -1   1    9.10    1.00
  -7  -1   1   10.40    1.90
  -7  -1   1    7.60    1.70
  -7  -1   1   10.70    1.70
  -7  -1   1   10.10    1.80
  -7  -1   1    9.40    1.60
   6   1  -1   17.30    1.60
   6   1  -1   15.80    2.10
   6   1  -1   17.60    1.80
   6   1  -1   15.70    1.60
   6   1  -1   19.30    1.60
   6   1  -1   16.90    1.20
  -6  -1   1   16.80    1.70
  -6  -1   1   14.60    1.10
  -6  -1   1   17.10    2.00
  -6  -1   1   18.80    2.20
  -6  -1   1   17.70    2.00
  -6  -1   1   12.40    1.70
   5   1  -1   33.70    2.30
   5   1  -1   29.00    2.20
   5   1  -1   30.30    2.30
   5   1  -1   36.70    2.10
   5   1  -1   33.00    2.00
   5   1  -1   35.50    1.70
  -5  -1   1   31.10    2.30
  -5  -1   1   30.80    2.20
  -5  -1   1   32.50    2.20
  -5  -1   1   33.40    2.20
  -5  -1   1   31.70    2.10
  -5  -1   1   35.00    1.70
   4   1  -1    1.80    0.70
   4   1  -1    0.50    0.60
   4   1  -1    1.20    0.40
   4   1  -1    0.50    0.60
   4   1  -1    0.30    0.40
   4   1  -1    1.10    0.60
   4   1  -1    0.80    0.50
  -4  -1   1    0.90    0.70
  -4  -1   1    1.10    0.50
  -4  -1   1    1.20    0.40
  -4  -1   1    1.40    0.70
  -4  -1   1    0.80    0.60
  -4  -1   1    0.20    0.40
  -4  -1   1    0.80    0.50
   3   1  -1   88.19    3.40
   3   1  -1   83.49    3.20
   3   1  -1   87.89    3.40
   3   1  -1   86.79    3.20
   3   1  -1   84.39    3.40
   3   1  -1   89.39    2.70
   3   1  -1   92.49    3.20
  -3  -1   1   83.89    3.10
  -3  -1   1   84.89    3.40
  -3  -1   1   92.69    3.00
  -3  -1   1   82.99    3.20
  -3  -1   1   87.29    3.30
  -3  -1   1   83.99    3.30
  -3  -1   1   85.89    3.20
   2   1  -1  194.98    5.40
   2   1  -1  205.38    6.00
   2   1  -1  201.48    5.80
   2   1  -1  209.68    6.00
   2   1  -1  190.28    5.80
   2   1  -1  210.18    6.00
  -2  -1   1  207.78    6.00
  -2  -1   1  196.38    5.70
  -2  -1   1  204.08    5.40
  -2  -1   1  190.78    5.80
  -2  -1   1  187.98    5.80
  -2  -1   1  211.18    5.90
  -2  -1   1  199.38    5.90
   1   1  -1  123.49    3.60
   1   1  -1  122.69    4.00
   1   1  -1  122.99    3.80
   1   1  -1  125.29    3.40
  -1  -1   1  126.59    3.80
  -1  -1   1  119.99    3.60
  -1  -1   1  123.49    3.60
  -1  -1   1  130.19    3.90
  -1  -1   1  124.69    3.60
  -1  -1   1  125.29    3.70
  -1   1  -1  559.74   13.70
  -1   1  -1  531.75   13.60
  -1   1  -1  568.64   13.80
  -1   1  -1  532.55   13.60
  -1   1  -1  542.25   13.80
   1  -1   1  534.55   13.60
   1  -1   1  536.15   13.70
   1  -1   1  544.95   13.70
   1  -1   1  549.25   13.60
  -2   1  -1 2296.17   63.89
  -2   1  -1 2414.06   94.49
   2  -1   1 2254.47   63.79
   2  -1   1 2061.39  100.29
  -3   1  -1 1476.85   36.20
  -3   1  -1 1380.06   36.40
  -3   1  -1 1415.26   36.40
  -3   1  -1 1482.35   36.30
  -3   1  -1 1453.95   36.20
   3  -1   1 1437.06   36.20
   3  -1   1 1455.05   36.20
   3  -1   1 1469.15   36.50
   3  -1   1 1443.86   35.70
  -4   1  -1   -0.10    0.40
  -4   1  -1    0.20    0.40
  -4   1  -1   -0.30    0.30
  -4   1  -1   -0.50    0.40
  -4   1  -1    0.20    0.40
  -4   1  -1   -0.10    0.40
   4  -1   1    0.20    0.40
   4  -1   1    0.00    0.30
   4  -1   1    0.30    0.30
   4  -1   1    0.30    0.40
   4  -1   1    0.30    0.50
   4  -1   1    0.00    0.40
  -5   1  -1   95.79    3.80
  -5   1  -1  103.69    4.10
  -5   1  -1  101.39    3.90
  -5   1  -1   95.59    4.00
  -5   1  -1   95.69    4.00
  -5   1  -1   92.59    3.40
   5  -1   1   99.99    3.60
   5  -1   1   96.69    4.10
   5  -1   1   98.59    3.90
   5  -1   1   91.69    3.60
   5  -1   1   98.69    4.10
  -6   1  -1   42.70    2.10
  -6   1  -1   42.70    2.50
  -6   1  -1   42.50    2.50
  -6   1  -1   39.60    2.50
  -6   1  -1   41.40    2.70
  -6   1  -1   41.70    2.70
   6  -1   1   39.70    1.90
   6  -1   1   39.70    2.60
   6  -1   1   42.00    2.30
   6  -1   1   44.30    2.50
   6  -1   1   38.90    2.60
   6  -1   1   41.60    2.20
  -7   1  -1   25.00    2.10
  -7   1  -1   29.30    1.80
  -7   1  -1   31.30    2.40
  -7   1  -1   32.00    2.50
  -7   1  -1   31.00    2.30
  -7   1  -1   27.60    2.50
   7  -1   1   30.00    2.00
   7  -1   1   26.60    2.30
   7  -1   1   31.30    1.70
   7  -1   1   29.90    2.50
   7  -1   1   26.90    2.00
   7  -1   1   28.80    2.20
  -8   1  -1    3.90    1.30
  -8   1  -1    8.90    1.70
  -8   1  -1    5.50    1.40
  -8   1  -1    5.90    1.40
  -8   1  -1    8.30    1.70
  -8   1  -1    6.80    1.00
   8  -1   1    5.20    1.10
   8  -1   1    9.00    1.20
   8  -1   1    6.50    1.40
   8  -1   1    4.40    1.20
   8  -1   1    4.50    1.50
   8  -1   1    5.20    1.20
  -9   1  -1   42.50    3.90
  -9   1  -1   42.80    3.10
  -9   1  -1   35.00    2.10
  -9   1  -1   36.20    3.00
  -9   1  -1   37.20    3.20
   9  -1   1   39.40    2.20
   9  -1   1   40.10    2.50
   9  -1   1   34.60    2.80
   9  -1   1   32.70    3.10
   9  -1   1   38.50    2.50
   9  -1   1   35.10    3.00
 -10   1  -1    1.90    1.30
 -10   1  -1    1.50    0.80
 -10   1  -1    3.50    1.60
 -10   1  -1    3.80    1.10
 -10   1  -1    1.10    0.80
 -10   1  -1    0.60    1.20
  10  -1   1    3.00    1.60
  10  -1   1    3.50    1.30
  10  -1   1    1.20    1.00
  10  -1   1    1.30    1.00
  10  -1   1    3.90    1.10
  10  -1   1    2.20    0.80
 -11   1  -1   10.60    1.20
 -11   1  -1    8.90    2.00
 -11   1  -1   10.50    2.40
 -11   1  -1   12.50    2.30
 -11   1  -1    9.40    2.20
 -11   1  -1   10.20    2.00
  11  -1   1    8.80    1.30
  11  -1   1   10.90    2.10
  11  -1   1    9.00    1.50
 -12   1  -1   16.80    2.70
 -12   1  -1   21.60    3.30
  12  -1   1   19.10    3.20
  12  -1   1   23.80    2.30
  12  -1   1   21.10    1.80
  12   0  -1   13.90    2.10
  12   0  -1    8.00    1.70
  12   0  -1    8.50    2.00
  12   0  -1   12.40    2.80
 -12   0   1   12.80    2.80
 -12   0   1    9.20    2.20
 -12   0   1   12.80    2.70
 -12   0   1   11.80    2.70
  11   0  -1    0.60    1.00
  11   0  -1    0.40    1.10
  11   0  -1    2.10    1.10
  11   0  -1    0.90    1.50
 -11   0   1    1.00    1.10
 -11   0   1    3.60    1.70
 -11   0   1   -0.20    1.10
 -11   0   1    0.00    1.20
  10   0  -1    1.20    1.00
  10   0  -1    1.80    1.20
  10   0  -1    1.90    1.00
  10   0  -1    0.90    1.00
  10   0  -1    1.90    1.30
  10   0  -1    0.00    0.80
 -10   0   1    0.20    1.00
 -10   0   1    0.40    0.70
 -10   0   1   -0.70    1.10
 -10   0   1    0.40    0.50
 -10   0   1    2.30    1.30
 -10   0   1    1.70    1.20
   9   0  -1   25.20    2.30
   9   0  -1   28.40    3.40
   9   0  -1   22.30    2.00
   9   0  -1   28.40    2.60
   9   0  -1   31.50    3.70
   9   0  -1   24.70    2.20
  -9   0   1   16.90    2.40
  -9   0   1   22.70    1.70
  -9   0   1   27.50    3.20
  -9   0   1   20.10    2.70
  -9   0   1   26.30    3.00
  -9   0   1   26.40    2.60
   8   0  -1    0.80    0.90
   8   0  -1    1.00    0.70
   8   0  -1    0.90    0.90
   8   0  -1   -0.20    0.70
   8   0  -1    1.10    0.60
   8   0  -1    1.90    1.00
  -8   0   1    0.20    0.80
  -8   0   1    1.90    1.20
  -8   0   1    0.20    0.50
  -8   0   1    0.60    0.80
  -8   0   1    0.30    0.80
  -8   0   1    0.30    0.70
   7   0  -1    9.10    1.60
   7   0  -1   12.30    1.50
   7   0  -1    9.80    1.30
   7   0  -1    8.80    1.60
   7   0  -1    8.80    1.60
   7   0  -1    8.20    1.30
   7   0  -1    9.20    1.60
  -7   0   1   11.00    1.70
  -7   0   1    8.50    1.50
  -7   0   1   11.60    1.80
  -7   0   1   12.50    2.00
  -7   0   1    8.90    1.50
  -7   0   1   10.20    1.20
   6   0  -1    3.10    0.80
   6   0  -1    4.70    1.10
   6   0  -1    4.40    1.10
   6   0  -1    4.20    0.90
   6   0  -1    4.60    1.00
   6   0  -1    5.60    0.90
   6   0  -1    4.00    1.10
  -6   0   1    5.00    0.80
  -6   0   1    6.10    1.20
  -6   0   1    4.90    1.10
  -6   0   1    6.00    1.20
  -6   0   1    3.90    1.00
  -6   0   1    4.70    1.20
   5   0  -1    4.10    1.00
   5   0  -1    4.10    0.90
   5   0  -1    3.30    0.80
   5   0  -1    3.00    0.90
   5   0  -1    2.10    0.70
   5   0  -1    3.90    0.90
   5   0  -1    3.40    0.70
  -5   0   1    2.60    0.80
  -5   0   1    3.30    0.80
  -5   0   1    6.90    1.30
  -5   0   1    3.70    0.90
  -5   0   1    4.40    1.00
  -5   0   1    4.70    0.80
   4   0  -1    4.70    0.90
   4   0  -1    2.80    0.60
   4   0  -1    3.20    0.60
   4   0  -1    2.10    0.60
   4   0  -1    2.70    0.60
   4   0  -1    4.00    0.80
  -4   0   1    4.00    0.90
  -4   0   1    3.20    0.70
  -4   0   1    4.50    1.00
  -4   0   1    3.50    0.90
  -4   0   1    4.70    0.70
  -4   0   1    4.90    1.00
   3   0  -1 1531.35   38.30
   3   0  -1 1568.64   39.00
   3   0  -1 1581.94   38.90
   3   0  -1 1503.75   38.70
   3   0  -1 1634.54   38.70
  -3   0   1 1514.15   38.80
  -3   0   1 1446.16   38.60
  -3   0   1 1516.85   38.80
   2   0  -1   19.90    1.30
   2   0  -1   16.00    1.00
   2   0  -1   20.10    1.20
   2   0  -1   18.00    1.00
   2   0  -1   20.90    1.20
   2   0  -1   16.50    1.20
  -2   0   1   18.90    1.10
  -2   0   1   16.60    1.10
  -2   0   1   17.00    1.10
  -2   0   1   16.20    0.90
   1   0  -1 2510.05   91.29
   1   0  -1 2751.02   71.39
  -1   0   1 2800.82   94.09
  -1   0   1 2557.94   71.19
  -1   0  -1 2625.44   79.99
  -1   0  -1 2649.33   67.09
   1   0   1 2498.75   79.39
   1   0   1 2577.74   66.89
  -2   0  -1 5775.92  148.39
  -2   0  -1 5809.02  180.68
   2   0   1 5874.01  148.19
   2   0   1 5261.87  175.88
  -3   0  -1  668.63   18.30
  -3   0  -1  693.33   18.10
  -3   0  -1  671.63   17.70
  -3   0  -1  694.43   18.20
  -3   0  -1  692.73   17.60
  -3   0  -1  704.43   18.00
  -3   0  -1  703.93   18.00
   3   0   1  688.33   17.80
   3   0   1  685.73   17.90
   3   0   1  716.33   18.20
   3   0   1  728.13   18.10
   3   0   1  706.83   18.40
   3   0   1  717.83   18.10
  -4   0  -1  494.45   13.40
  -4   0  -1  500.75   13.30
  -4   0  -1  532.15   13.90
  -4   0  -1  508.45   14.10
  -4   0  -1  510.65   14.30
  -4   0  -1  517.35   14.00
  -4   0  -1  514.75   13.80
   4   0   1  510.05   14.10
   4   0   1  504.85   13.50
   4   0   1  513.75   14.30
   4   0   1  511.45   13.70
   4   0   1  520.05   14.00
   4   0   1  528.75   13.60
  -5   0  -1  216.28    6.60
  -5   0  -1  217.88    6.40
  -5   0  -1  233.38    7.30
  -5   0  -1  227.48    7.40
  -5   0  -1  233.28    7.60
  -5   0  -1  236.68    7.30
  -5   0  -1  208.78    8.50
   5   0   1  223.48    6.90
   5   0   1  231.98    6.80
   5   0   1  223.38    7.20
   5   0   1  223.28    7.40
   5   0   1  227.18    6.80
   5   0   1  227.08    7.60
  -6   0  -1   26.40    2.00
  -6   0  -1   31.50    2.20
  -6   0  -1   27.00    1.90
  -6   0  -1   28.70    2.30
  -6   0  -1   27.80    1.50
  -6   0  -1   27.70    2.20
   6   0   1   25.60    2.10
   6   0   1   26.90    1.70
   6   0   1   27.70    1.70
   6   0   1   28.80    2.10
   6   0   1   28.30    2.30
   6   0   1   26.90    1.80
  -7   0  -1   21.90    2.00
  -7   0  -1   25.40    2.30
  -7   0  -1   25.00    2.10
  -7   0  -1   24.00    1.40
  -7   0  -1   31.90    2.70
  -7   0  -1   23.80    2.30
   7   0   1   24.00    1.80
   7   0   1   24.60    2.10
   7   0   1   21.60    2.10
   7   0   1   23.50    1.70
   7   0   1   25.90    1.80
   7   0   1   24.80    2.80
  -8   0  -1   26.70    2.60
  -8   0  -1   21.90    1.40
  -8   0  -1   22.60    2.30
  -8   0  -1   26.50    2.40
  -8   0  -1   26.00    2.30
  -8   0  -1   24.50    2.20
   8   0   1   25.70    1.90
   8   0   1   21.90    1.90
   8   0   1   26.10    2.30
   8   0   1   23.20    2.80
   8   0   1   21.40    1.90
   8   0   1   22.10    2.40
  -9   0  -1    0.40    0.50
  -9   0  -1    2.20    1.10
  -9   0  -1    1.60    1.10
  -9   0  -1    1.40    1.10
  -9   0  -1    1.10    0.80
  -9   0  -1    1.00    0.80
   9   0   1    0.30    0.70
   9   0   1    0.70    0.70
   9   0   1    0.10    0.80
   9   0   1    0.60    0.70
   9   0   1   -1.70    1.00
   9   0   1    1.30    1.10
 -10   0  -1   -0.90    0.80
 -10   0  -1    1.10    1.10
 -10   0  -1    0.90    0.90
 -10   0  -1   -0.40    1.00
 -10   0  -1    0.40    1.30
  10   0   1   -1.20    0.90
  10   0   1    0.40    0.90
  10   0   1   -0.50    0.70
  10   0   1    0.80    1.40
  10   0   1    2.70    1.20
  10   0   1    0.40    0.80
 -11   0  -1    4.80    1.70
 -11   0  -1    5.60    1.60
 -11   0  -1    5.80    1.60
 -11   0  -1    6.30    2.10
  11   0   1    6.40    1.90
  11   0   1    3.90    1.10
  11   0   1    5.90    1.30
  11   0   1    3.40    1.20
 -12   0  -1    9.20    2.20
 -12   0  -1    4.80    1.80
 -12   0  -1    6.30    2.20
 -12   0  -1    5.80    1.70
  12   0   1    6.20    1.30
  12   0   1    6.30    1.90
  12   0   1    7.10    1.40
  12   0   1    7.10    1.40
  12  -1  -1    1.00    1.10
  12  -1  -1    3.00    1.60
  12  -1  -1    1.60    1.40
  12  -1  -1    0.70    1.30
 -12   1   1    1.50    1.70
 -12   1   1    1.70    1.70
 -12   1   1    6.40    2.70
 -12   1   1    1.10    1.50
 -12   1   1   -0.70    0.80
  11  -1  -1   -0.50    0.90
  11  -1  -1   -0.30    1.00
  11  -1  -1    0.70    1.00
  11  -1  -1   -1.30    0.90
 -11   1   1    1.00    1.30
 -11   1   1   -1.70    1.20
 -11   1   1    1.40    0.80
 -11   1   1   -0.10    1.00
 -11   1   1    0.90    1.30
 -11   1   1    0.90    1.10
  10  -1  -1   19.30    2.60
  10  -1  -1   20.30    1.90
  10  -1  -1   17.80    2.80
  10  -1  -1   22.00    3.10
  10  -1  -1   17.50    2.10
  10  -1  -1   19.50    2.40
 -10   1   1   18.30    2.60
 -10   1   1   20.60    1.80
 -10   1   1   21.40    2.80
 -10   1   1   21.60    3.00
 -10   1   1   17.80    2.60
 -10   1   1   17.60    2.60
   9  -1  -1    4.70    1.10
   9  -1  -1    6.40    1.70
   9  -1  -1    5.00    1.20
   9  -1  -1    5.00    1.30
   9  -1  -1    3.60    1.30
   9  -1  -1    3.90    1.00
   9  -1  -1    1.80    1.00
  -9   1   1    2.80    1.30
  -9   1   1    1.70    1.20
  -9   1   1    3.20    1.30
  -9   1   1    3.40    1.30
  -9   1   1    6.70    1.70
  -9   1   1    4.30    1.00
   8  -1  -1   24.50    2.40
   8  -1  -1   24.00    2.30
   8  -1  -1   21.30    2.10
   8  -1  -1   25.20    2.50
   8  -1  -1   24.90    3.40
   8  -1  -1   21.40    1.70
  -8   1   1   20.30    1.70
  -8   1   1   18.80    2.40
  -8   1   1   23.40    2.20
  -8   1   1   24.30    2.30
  -8   1   1   23.70    2.50
  -8   1   1   19.50    2.40
   7  -1  -1   12.50    1.80
   7  -1  -1   12.70    1.50
   7  -1  -1   11.80    1.70
   7  -1  -1   11.10    1.80
   7  -1  -1   10.80    1.50
   7  -1  -1   11.10    1.30
   7  -1  -1    9.60    1.60
  -7   1   1   10.20    1.60
  -7   1   1   10.80    1.80
  -7   1   1   10.10    1.80
  -7   1   1   13.00    1.90
  -7   1   1   11.40    1.80
  -7   1   1   10.40    1.30
   6  -1  -1   63.59    3.40
   6  -1  -1   54.99    2.80
   6  -1  -1   64.59    2.70
   6  -1  -1   59.69    3.20
   6  -1  -1   56.29    2.80
   6  -1  -1   56.29    3.00
   6  -1  -1   59.39    3.30
  -6   1   1   62.09    3.10
  -6   1   1   55.39    3.20
  -6   1   1   61.19    3.20
  -6   1   1   59.09    3.30
  -6   1   1   54.29    2.70
  -6   1   1   57.69    3.20
   5  -1  -1  132.69    5.00
   5  -1  -1  134.59    4.30
   5  -1  -1  133.89    4.70
   5  -1  -1  131.29    4.90
   5  -1  -1  119.89    4.70
   5  -1  -1  133.89    5.20
   5  -1  -1  133.09    4.60
  -5   1   1  132.49    5.00
  -5   1   1  124.89    4.90
  -5   1   1  135.39    4.50
  -5   1   1  125.09    4.80
  -5   1   1  126.79    4.90
  -5   1   1  132.39    5.10
   4  -1  -1   74.49    3.10
   4  -1  -1   68.49    2.80
   4  -1  -1   68.79    3.00
   4  -1  -1   72.99    3.10
   4  -1  -1   65.19    2.80
   4  -1  -1   69.99    3.20
  -4   1   1   71.89    2.80
  -4   1   1   73.49    3.00
  -4   1   1   74.69    3.20
  -4   1   1   71.19    3.10
  -4   1   1   68.19    3.00
   3  -1  -1  210.68    6.20
   3  -1  -1  208.68    6.30
   3  -1  -1  216.08    6.40
   3  -1  -1  208.48    6.20
   3  -1  -1  211.88    6.30
  -3   1   1  211.68    6.10
  -3   1   1  205.58    6.30
  -3   1   1  201.88    6.40
  -3   1   1  219.28    6.50
  -3   1   1  208.48    6.30
  -3   1   1  207.18    6.20
   2  -1  -1  198.58    5.80
   2  -1  -1  189.98    5.60
   2  -1  -1  191.78    5.60
   2  -1  -1  197.48    5.90
  -2   1   1  203.08    5.60
  -2   1   1  191.98    5.60
  -2   1   1  201.88    5.60
  -2   1   1  201.58    5.80
   1  -1  -1  181.18    4.80
   1  -1  -1  173.38    4.80
   1  -1  -1  171.38    4.80
   1  -1  -1  175.48    4.90
   1  -1  -1  165.38    4.90
  -1   1   1  183.98    4.80
  -1   1   1  175.98    4.80
  -1   1   1  170.08    4.80
  -1   1   1  176.68    4.90
   0  -1  -1   52.19    1.70
   0  -1  -1   53.69    1.70
   0  -1  -1   53.59    1.80
   0  -1  -1   51.49    1.60
   0  -1  -1   53.79    1.60
   0  -1  -1   56.09    1.70
   0   1   1   52.49    1.60
   0   1   1   54.39    1.70
   0   1   1   56.29    1.80
   0   1   1   53.79    1.60
   0   1   1   54.39    1.70
   0   1   1   55.69    1.70
  -1  -1  -1  441.36   11.80
  -1  -1  -1  448.66   11.50
  -1  -1  -1  447.06   11.40
  -1  -1  -1  441.66   11.50
  -1  -1  -1  446.06   11.10
  -1  -1  -1  444.26   11.60
  -1  -1  -1  445.66   11.30
   1   1   1  460.15   11.80
   1   1   1  454.65   11.50
   1   1   1  442.16   11.30
   1   1   1  457.45   11.30
   1   1   1  445.66   11.10
   1   1   1  446.16   11.50
  -2  -1  -1  165.88    4.90
  -2  -1  -1  171.08    5.00
  -2  -1  -1  163.88    5.20
  -2  -1  -1  159.88    4.70
  -2  -1  -1  167.88    4.80
  -2  -1  -1  155.28    4.90
   2   1   1  167.18    5.20
   2   1   1  164.48    4.60
   2   1   1  166.48    4.90
   2   1   1  169.08    4.90
   2   1   1  169.08    5.00
  -3  -1  -1    8.60    0.90
  -3  -1  -1    8.00    0.90
  -3  -1  -1    9.00    1.00
  -3  -1  -1    7.90    1.10
  -3  -1  -1    7.30    0.90
  -3  -1  -1    8.80    1.20
   3   1   1    7.50    0.90
   3   1   1    9.40    0.90
   3   1   1    8.90    0.90
   3   1   1    9.60    0.90
   3   1   1    9.20    1.20
  -4  -1  -1  106.29    3.90
  -4  -1  -1  104.19    2.90
  -4  -1  -1  108.19    4.00
  -4  -1  -1  115.59    4.70
  -4  -1  -1  106.19    3.90
  -4  -1  -1  105.39    3.80
  -4  -1  -1  106.99    4.30
   4   1   1  103.49    4.00
   4   1   1  105.29    4.30
   4   1   1  108.09    4.10
   4   1   1  105.39    3.80
   4   1   1  108.79    3.70
   4   1   1  106.09    3.70
  -5  -1  -1   50.69    2.50
  -5  -1  -1   51.79    2.70
  -5  -1  -1   57.49    2.80
  -5  -1  -1   48.70    1.70
  -5  -1  -1   53.09    2.70
  -5  -1  -1   49.70    2.90
  -5  -1  -1   54.89    2.90
   5   1   1   49.40    2.70
   5   1   1   49.60    2.50
   5   1   1   53.49    3.10
   5   1   1   50.09    2.40
   5   1   1   53.99    2.80
   5   1   1   51.59    2.40
  -6  -1  -1   94.79    2.90
  -6  -1  -1  102.89    4.40
  -6  -1  -1   98.19    3.90
  -6  -1  -1  101.09    4.70
  -6  -1  -1  104.19    4.40
  -6  -1  -1  101.59    4.30
  -6  -1  -1   99.19    4.50
   6   1   1  102.19    4.50
   6   1   1   94.59    3.80
   6   1   1   90.29    4.30
   6   1   1  105.19    4.80
   6   1   1   94.79    3.80
   6   1   1   97.69    4.00
  -7  -1  -1  119.09    5.20
  -7  -1  -1  113.89    3.40
  -7  -1  -1  111.39    5.30
  -7  -1  -1  114.29    5.10
  -7  -1  -1  112.39    5.50
  -7  -1  -1  118.89    5.10
   7   1   1  117.99    5.10
   7   1   1  121.59    4.60
   7   1   1  118.49    4.50
   7   1   1  116.79    4.70
   7   1   1  111.19    5.50
   7   1   1  119.19    5.30
  -8  -1  -1   20.20    2.40
  -8  -1  -1   22.20    2.60
  -8  -1  -1   19.60    2.50
  -8  -1  -1   28.40    2.60
  -8  -1  -1   26.30    3.20
   8   1   1   25.30    1.90
   8   1   1   20.20    1.80
   8   1   1   23.40    1.90
   8   1   1   23.70    2.40
   8   1   1   20.60    2.20
   8   1   1   21.80    2.90
  -9  -1  -1   -1.50    0.70
  -9  -1  -1    0.20    0.70
  -9  -1  -1    0.20    0.90
  -9  -1  -1   -1.30    0.70
  -9  -1  -1    0.60    1.10
   9   1   1   -0.50    0.70
   9   1   1   -0.10    0.80
   9   1   1    0.90    0.70
   9   1   1    1.10    1.20
   9   1   1    0.10    0.90
   9   1   1    0.20    0.70
 -10  -1  -1    1.50    1.30
 -10  -1  -1   -0.60    0.80
 -10  -1  -1    2.50    1.30
 -10  -1  -1    1.30    1.30
 -10  -1  -1    2.20    1.40
  10   1   1    2.10    1.10
  10   1   1    1.10    1.20
  10   1   1    0.50    0.80
  10   1   1    0.80    1.10
  10   1   1    2.00    0.90
 -11  -1  -1    3.80    1.70
 -11  -1  -1    4.20    1.70
 -11  -1  -1    6.40    2.00
 -11  -1  -1    4.70    1.40
  11   1   1    4.60    1.20
  11   1   1    5.50    1.50
  11   1   1    6.70    1.30
  11   1   1    6.10    2.20
 -12  -1  -1    9.30    2.50
 -12  -1  -1    8.00    1.90
 -12  -1  -1    7.40    2.50
  12   1   1    7.40    1.10
  12   1   1    6.60    2.20
  12   1   1    6.00    1.20
  12   1   1   10.20    1.90
  13  -2  -1    0.70    1.60
  13  -2  -1    2.40    1.20
  13  -2  -1    3.70    1.70
 -13   2   1   -0.10    2.00
 -13   2   1    2.70    1.40
 -13   2   1    1.60    1.70
 -13   2   1    0.10    1.70
  12  -2  -1   -0.10    1.20
  12  -2  -1   -0.20    0.90
  12  -2  -1   -0.60    1.20
  12  -2  -1   -1.00    1.20
 -12   2   1    3.10    1.80
 -12   2   1    0.30    1.40
 -12   2   1    0.10    1.30
 -12   2   1   -0.50    0.80
 -12   2   1   -0.60    1.00
  11  -2  -1   10.20    1.50
  11  -2  -1    9.00    1.80
  11  -2  -1   10.30    1.80
  11  -2  -1   12.30    2.50
 -11   2   1   10.30    2.10
 -11   2   1   10.10    1.80
 -11   2   1    7.20    1.70
 -11   2   1   11.40    2.30
 -11   2   1   15.40    2.70
 -11   2   1   10.00    2.20
  10  -2  -1   -0.30    0.80
  10  -2  -1   -0.20    0.70
  10  -2  -1    0.70    1.20
  10  -2  -1    0.90    0.70
  10  -2  -1    1.50    0.90
  10  -2  -1    1.10    1.50
 -10   2   1    0.10    0.70
 -10   2   1    0.20    0.90
 -10   2   1    0.80    0.90
 -10   2   1    1.20    1.00
 -10   2   1    1.40    1.10
 -10   2   1   -0.10    1.10
   9  -2  -1   20.70    1.70
   9  -2  -1   23.90    2.10
   9  -2  -1   23.50    2.50
   9  -2  -1   20.20    2.60
   9  -2  -1   25.20    3.00
   9  -2  -1   23.20    2.20
   9  -2  -1   21.20    2.50
  -9   2   1   26.60    2.10
  -9   2   1   26.00    2.60
  -9   2   1   23.90    3.00
  -9   2   1   18.20    2.50
  -9   2   1   22.70    2.80
  -9   2   1   26.40    3.10
   8  -2  -1   16.40    2.30
   8  -2  -1   19.00    2.30
   8  -2  -1   19.00    1.50
   8  -2  -1   18.30    2.10
   8  -2  -1   17.40    2.20
   8  -2  -1   16.50    2.30
  -8   2   1   19.10    1.70
  -8   2   1   17.50    2.30
  -8   2   1   15.70    2.10
  -8   2   1   16.20    2.10
  -8   2   1   18.30    2.40
  -8   2   1   18.50    2.60
   7  -2  -1   38.20    2.70
   7  -2  -1   42.70    2.10
   7  -2  -1   40.60    2.60
   7  -2  -1   42.80    3.00
   7  -2  -1   39.90    2.50
   7  -2  -1   39.70    2.60
   7  -2  -1   40.40    2.80
  -7   2   1   36.40    2.70
  -7   2   1   40.60    2.90
  -7   2   1   36.70    2.40
  -7   2   1   40.80    2.90
  -7   2   1   38.40    2.60
  -7   2   1   41.00    3.20
   6  -2  -1    0.10    0.50
   6  -2  -1   -0.10    0.50
   6  -2  -1    0.00    0.50
   6  -2  -1    0.10    0.40
   6  -2  -1   -0.20    0.50
   6  -2  -1   -0.20    0.50
   6  -2  -1   -0.30    0.50
  -6   2   1   -0.40    0.50
  -6   2   1    0.10    0.50
  -6   2   1   -0.20    0.60
  -6   2   1    0.40    0.50
  -6   2   1    0.30    0.50
  -6   2   1   -0.60    0.40
   5  -2  -1   32.40    2.30
   5  -2  -1   32.80    2.00
   5  -2  -1   31.70    2.10
   5  -2  -1   32.90    2.10
  -5   2   1   34.50    2.30
  -5   2   1   33.20    2.20
  -5   2   1   32.80    2.20
  -5   2   1   29.30    2.20
  -5   2   1   33.10    2.00
  -5   2   1   30.50    2.10
   4  -2  -1   27.80    1.70
   4  -2  -1   29.80    1.90
   4  -2  -1   29.20    1.90
   4  -2  -1   29.10    1.80
   4  -2  -1   27.80    1.80
  -4   2   1   30.20    1.90
  -4   2   1   30.70    1.80
  -4   2   1   28.60    1.80
  -4   2   1   31.70    1.90
  -4   2   1   29.80    1.90
  -4   2   1   27.90    1.90
   3  -2  -1   27.60    1.60
   3  -2  -1   34.30    2.10
   3  -2  -1   27.80    1.60
   3  -2  -1   29.80    1.70
   3  -2  -1   28.30    1.70
   3  -2  -1   31.40    1.70
  -3   2   1   28.40    1.60
  -3   2   1   27.50    1.60
  -3   2   1   27.40    1.60
  -3   2   1   26.90    1.70
  -3   2   1   27.40    1.70
  -3   2   1   28.60    1.70
   2  -2  -1  182.68    5.20
   2  -2  -1  173.08    5.60
   2  -2  -1  178.98    5.40
   2  -2  -1  180.38    5.50
   2  -2  -1  183.28    5.40
   2  -2  -1  183.78    5.40
  -2   2   1  189.78    5.60
  -2   2   1  175.28    5.40
  -2   2   1  179.88    5.40
  -2   2   1  182.38    5.50
  -2   2   1  192.28    5.40
  -2   2   1  191.18    5.60
   1  -2  -1 2606.14  109.39
   1  -2  -1 2478.15   71.19
  -1   2   1 2466.15   70.79
  -1   2   1 2482.55  108.99
   0  -2  -1  799.72   20.40
   0  -2  -1  797.32   20.50
   0  -2  -1  793.92   20.20
   0  -2  -1  773.92   20.40
   0  -2  -1  802.62   20.20
   0   2   1  805.72   20.40
   0   2   1  832.42   20.20
   0   2   1  775.82   20.40
   0   2   1  805.72   20.80
   0   2   1  806.02   20.20
   0   2   1  816.42   20.40
  -1  -2  -1  667.03   17.80
  -1  -2  -1  676.13   17.60
  -1  -2  -1  687.93   17.90
  -1  -2  -1  687.53   17.50
  -1  -2  -1  686.33   17.70
  -1  -2  -1  676.13   17.50
  -1  -2  -1  669.23   17.10
   1   2   1  694.43   17.60
   1   2   1  674.43   17.30
   1   2   1  694.13   17.80
   1   2   1  680.03   18.20
   1   2   1  703.83   17.70
   1   2   1  689.03   17.10
  -2  -2  -1    3.30    0.60
  -2  -2  -1    2.90    0.70
  -2  -2  -1    4.20    0.70
  -2  -2  -1    3.20    0.70
  -2  -2  -1    2.50    0.70
  -2  -2  -1    3.10    0.60
   2   2   1    2.90    0.60
   2   2   1    3.80    0.70
   2   2   1    2.30    0.60
   2   2   1    2.30    0.50
   2   2   1    1.80    0.60
   2   2   1    2.70    0.50
  -3  -2  -1    0.60    0.50
  -3  -2  -1    0.30    0.50
  -3  -2  -1   -0.40    0.40
  -3  -2  -1    0.80    0.60
  -3  -2  -1    0.90    0.50
  -3  -2  -1    0.20    0.40
   3   2   1    0.30    0.40
   3   2   1    0.30    0.50
   3   2   1   -0.40    0.50
   3   2   1    0.10    0.50
   3   2   1    0.10    0.40
   3   2   1    0.20    0.40
  -4  -2  -1   53.59    3.00
  -4  -2  -1   53.09    2.60
  -4  -2  -1   47.40    2.70
  -4  -2  -1   49.80    2.50
  -4  -2  -1   55.39    2.60
  -4  -2  -1   53.79    2.60
   4   2   1   51.59    2.30
   4   2   1   50.39    2.90
   4   2   1   52.49    2.70
   4   2   1   48.40    2.30
   4   2   1   51.59    2.70
   4   2   1   54.89    2.70
  -5  -2  -1   16.70    1.50
  -5  -2  -1   14.10    2.00
  -5  -2  -1   14.30    1.50
  -5  -2  -1   18.30    1.80
  -5  -2  -1   16.00    1.50
   5   2   1   16.10    1.30
   5   2   1   13.50    1.60
   5   2   1   14.00    1.50
   5   2   1   13.90    1.20
   5   2   1   19.60    2.30
   5   2   1   13.50    1.70
  -6  -2  -1   14.60    1.70
  -6  -2  -1   11.90    1.60
  -6  -2  -1   13.50    2.00
  -6  -2  -1   11.90    1.70
  -6  -2  -1   11.90    1.70
  -6  -2  -1   15.50    2.00
   6   2   1   16.70    1.50
   6   2   1   13.50    1.70
   6   2   1   14.00    2.00
   6   2   1   17.90    1.70
   6   2   1   13.90    1.50
   6   2   1   11.50    1.60
  -7  -2  -1   35.10    2.90
  -7  -2  -1   40.70    2.90
  -7  -2  -1   47.40    3.30
  -7  -2  -1   37.20    2.60
  -7  -2  -1   37.60    2.50
  -7  -2  -1   42.90    2.90
   7   2   1   41.30    2.40
   7   2   1   39.10    2.90
   7   2   1   39.40    2.60
   7   2   1   44.10    3.30
   7   2   1   41.40    2.90
   7   2   1   35.20    2.30
  -8  -2  -1   41.00    3.30
  -8  -2  -1   48.10    3.60
  -8  -2  -1   41.70    3.20
  -8  -2  -1   41.90    3.10
  -8  -2  -1   38.20    3.50
   8   2   1   45.10    3.70
   8   2   1   34.70    3.00
   8   2   1   46.20    3.70
   8   2   1   40.50    2.80
   8   2   1   39.50    2.40
   8   2   1   41.20    2.50
  -9  -2  -1    5.40    1.60
  -9  -2  -1    4.20    1.40
  -9  -2  -1    1.80    1.00
  -9  -2  -1    2.30    1.10
  -9  -2  -1    0.50    1.10
   9   2   1    2.30    0.90
   9   2   1    1.50    0.90
   9   2   1   -0.20    0.80
   9   2   1    2.90    1.30
   9   2   1    0.30    1.40
   9   2   1    1.50    1.00
 -10  -2  -1   -0.60    1.00
 -10  -2  -1    1.00    1.70
 -10  -2  -1    1.80    1.20
 -10  -2  -1   -1.00    0.80
 -10  -2  -1    1.00    1.10
  10   2   1    0.40    0.80
  10   2   1   -0.90    0.90
  10   2   1    0.40    0.80
  10   2   1    1.30    1.10
 -11  -2  -1    6.70    1.90
 -11  -2  -1    9.50    2.10
 -11  -2  -1    4.20    2.10
 -11  -2  -1    1.80    1.40
  11   2   1    3.70    1.00
  11   2   1    3.90    1.90
  11   2   1    2.80    1.50
  11   2   1    3.70    1.50
  13  -3  -1    4.00    1.00
  13  -3  -1    1.70    1.50
  13  -3  -1    8.10    2.70
  13  -3  -1    4.60    1.70
 -13   3   1    4.90    1.80
 -13   3   1    5.10    1.80
 -13   3   1    4.50    2.00
 -13   3   1    5.30    2.40
 -13   3   1    3.70    1.70
  12  -3  -1    2.30    0.90
  12  -3  -1    3.90    1.60
  12  -3  -1    2.10    1.50
  12  -3  -1    2.30    1.50
 -12   3   1    4.80    1.90
 -12   3   1    0.90    1.70
 -12   3   1    3.70    1.40
 -12   3   1    1.70    1.50
 -12   3   1    0.50    1.10
  11  -3  -1   32.00    2.00
  11  -3  -1   24.70    2.90
  11  -3  -1   21.10    2.60
  11  -3  -1   26.40    3.30
  11  -3  -1   23.50    3.40
 -11   3   1   33.10    3.20
 -11   3   1   32.90    4.30
 -11   3   1   23.40    3.20
 -11   3   1   31.90    3.80
 -11   3   1   22.90    3.00
 -11   3   1   31.40    2.70
  10  -3  -1   14.50    2.40
  10  -3  -1   15.10    1.60
  10  -3  -1   13.50    2.30
  10  -3  -1   13.40    2.00
  10  -3  -1   16.70    2.10
  10  -3  -1   15.40    2.30
 -10   3   1   12.80    1.80
 -10   3   1   15.90    2.50
 -10   3   1   11.40    2.10
 -10   3   1   12.50    2.10
 -10   3   1   16.50    2.60
 -10   3   1   12.40    2.10
   9  -3  -1   -0.40    1.00
   9  -3  -1   -0.40    0.80
   9  -3  -1    0.40    0.50
   9  -3  -1   -0.90    0.90
   9  -3  -1   -1.00    0.70
   9  -3  -1   -0.30    0.70
   9  -3  -1    1.00    0.90
  -9   3   1    0.50    0.90
  -9   3   1    2.10    1.10
  -9   3   1   -1.90    0.90
  -9   3   1    0.60    0.80
  -9   3   1    0.40    0.80
  -9   3   1   -0.30    0.90
   8  -3  -1   11.60    1.30
   8  -3  -1    8.60    1.70
   8  -3  -1   10.10    1.80
   8  -3  -1   10.30    1.70
   8  -3  -1    9.00    1.70
   8  -3  -1    8.50    1.60
   8  -3  -1    9.30    1.50
  -8   3   1   11.90    2.20
  -8   3   1    9.60    1.70
  -8   3   1   12.60    2.00
  -8   3   1   12.30    1.90
  -8   3   1   10.50    1.80
  -8   3   1   10.00    1.60
   7  -3  -1   26.70    2.20
   7  -3  -1   24.80    2.20
   7  -3  -1   24.80    2.20
   7  -3  -1   26.30    2.40
   7  -3  -1   26.60    2.00
   7  -3  -1   25.10    1.50
   7  -3  -1   24.80    2.20
  -7   3   1   26.60    2.20
  -7   3   1   24.20    2.30
  -7   3   1   26.80    2.10
  -7   3   1   22.00    2.20
  -7   3   1   24.30    2.30
  -7   3   1   23.00    2.20
   6  -3  -1    2.60    1.00
   6  -3  -1    3.00    0.90
   6  -3  -1    1.50    0.70
   6  -3  -1    1.30    0.80
   6  -3  -1    2.10    1.20
   6  -3  -1    2.10    0.80
  -6   3   1    1.80    0.70
  -6   3   1    1.90    0.80
  -6   3   1    2.20    0.80
  -6   3   1    2.40    1.00
  -6   3   1    2.00    0.80
  -6   3   1    3.30    0.90
   5  -3  -1   92.29    3.80
   5  -3  -1   93.69    4.30
   5  -3  -1   96.99    4.10
   5  -3  -1   96.49    4.10
   5  -3  -1   93.29    4.10
   5  -3  -1   94.19    4.00
  -5   3   1   96.79    4.10
  -5   3   1  100.49    4.10
  -5   3   1   98.99    4.30
  -5   3   1   99.79    4.00
  -5   3   1   91.49    3.90
  -5   3   1   94.19    4.20
   4  -3  -1   61.19    2.70
   4  -3  -1   59.09    2.90
   4  -3  -1   54.59    2.70
   4  -3  -1   54.89    2.70
   4  -3  -1   53.89    2.90
   4  -3  -1   58.49    2.70
  -4   3   1   59.99    2.90
  -4   3   1   58.79    2.70
  -4   3   1   58.19    2.80
  -4   3   1   60.39    2.80
  -4   3   1   58.09    2.90
   3  -3  -1   38.50    1.80
   3  -3  -1   35.70    2.00
   3  -3  -1   35.80    2.10
   3  -3  -1   39.50    2.00
   3  -3  -1   35.20    1.90
   3  -3  -1   44.70    2.50
   3  -3  -1   36.20    2.00
  -3   3   1   33.50    2.00
  -3   3   1   37.30    2.00
  -3   3   1   33.50    1.90
  -3   3   1   37.60    2.00
  -3   3   1   36.30    2.00
   2  -3  -1   -0.20    0.40
   2  -3  -1    0.00    0.40
   2  -3  -1    0.00    0.40
   2  -3  -1    0.20    0.30
   2  -3  -1   -0.20    0.30
   2  -3  -1   -0.40    0.30
  -2   3   1   -0.10    0.40
  -2   3   1    0.00    0.40
  -2   3   1    0.00    0.40
  -2   3   1   -0.40    0.30
  -2   3   1    0.50    0.50
  -2   3   1    0.00    0.30
   1  -3  -1  502.25   13.30
   1  -3  -1  500.45   13.40
   1  -3  -1  494.85   13.50
   1  -3  -1  499.65   13.40
   1  -3  -1  468.75   13.40
   1  -3  -1  516.75   13.30
  -1   3   1  492.75   13.40
  -1   3   1  513.35   13.20
  -1   3   1  503.25   13.40
  -1   3   1  495.35   13.30
  -1   3   1  489.65   13.60
  -1   3   1  525.25   13.40
   0  -3  -1  195.28    5.90
   0  -3  -1  189.38    6.40
   0  -3  -1  191.68    5.90
   0  -3  -1  187.58    5.70
   0  -3  -1  189.48    5.60
   0  -3  -1  189.68    5.70
   0   3   1  191.08    5.90
   0   3   1  189.58    5.60
   0   3   1  194.78    5.60
   0   3   1  194.68    5.90
   0   3   1  197.78    5.90
   0   3   1  195.38    5.90
  -1  -3  -1 1375.36   33.90
  -1  -3  -1 1347.07   34.00
  -1  -3  -1 1312.37   33.50
  -1  -3  -1 1299.07   34.30
  -1  -3  -1 1445.76   35.10
  -1  -3  -1 1309.47   34.40
  -1  -3  -1 1297.37   34.10
   1   3   1 1360.66   34.20
   1   3   1 1359.56   33.70
   1   3   1 1351.26   34.20
   1   3   1 1351.56   33.80
   1   3   1 1298.37   33.70
   1   3   1 1365.46   34.30
  -2  -3  -1   82.79    3.40
  -2  -3  -1   86.09    3.30
  -2  -3  -1   83.59    3.60
  -2  -3  -1   81.29    3.40
  -2  -3  -1   83.99    3.20
  -2  -3  -1   87.29    3.20
   2   3   1   81.49    3.30
   2   3   1   88.89    3.50
   2   3   1   82.39    3.00
   2   3   1   77.49    2.90
   2   3   1   82.59    2.40
  -3  -3  -1   23.50    1.70
  -3  -3  -1   24.30    1.70
  -3  -3  -1   22.40    1.90
  -3  -3  -1   24.60    2.20
  -3  -3  -1   22.90    1.70
  -3  -3  -1   26.00    1.90
   3   3   1   25.10    1.60
   3   3   1   25.30    1.80
   3   3   1   20.00    1.80
   3   3   1   25.60    1.90
   3   3   1   25.60    1.50
   3   3   1   22.50    1.70
  -4  -3  -1    0.10    0.40
  -4  -3  -1   -0.50    0.50
  -4  -3  -1    0.10    0.50
  -4  -3  -1    0.20    0.50
  -4  -3  -1    0.20    0.60
  -4  -3  -1   -0.10    0.60
   4   3   1   -0.30    0.40
   4   3   1    0.00    0.40
   4   3   1    0.60    0.50
   4   3   1    0.20    0.70
   4   3   1   -0.40    0.60
   4   3   1    0.70    0.50
  -5  -3  -1    4.20    1.10
  -5  -3  -1    3.30    1.00
  -5  -3  -1    3.00    0.90
  -5  -3  -1    1.70    0.70
  -5  -3  -1    4.30    1.20
  -5  -3  -1    3.30    1.00
   5   3   1    3.70    0.80
   5   3   1    2.40    1.00
   5   3   1    5.50    1.30
   5   3   1    1.80    0.70
   5   3   1    3.00    0.70
   5   3   1    2.40    1.00
  -6  -3  -1   68.49    3.90
  -6  -3  -1   61.79    3.90
  -6  -3  -1   61.69    4.00
  -6  -3  -1   60.29    3.30
  -6  -3  -1   60.79    3.40
  -6  -3  -1   61.79    3.40
   6   3   1   60.69    3.50
   6   3   1   63.99    3.60
   6   3   1   60.89    3.40
   6   3   1   63.39    3.20
   6   3   1   62.09    3.00
   6   3   1   64.29    4.00
  -7  -3  -1  159.98    6.70
  -7  -3  -1  171.88    7.30
  -7  -3  -1  184.78    6.80
  -7  -3  -1  177.68    7.00
  -7  -3  -1  187.28    7.70
  -7  -3  -1  173.18    7.00
   7   3   1  175.88    7.10
   7   3   1  174.68    7.10
   7   3   1  175.28    6.10
   7   3   1  185.68    6.10
   7   3   1  172.38    7.60
   7   3   1  163.48    7.50
  -8  -3  -1   16.20    2.20
  -8  -3  -1   14.40    2.40
  -8  -3  -1   14.10    2.50
  -8  -3  -1   15.10    2.10
  -8  -3  -1   14.30    2.30
  -8  -3  -1   18.70    2.60
   8   3   1   17.30    1.90
   8   3   1   20.40    1.70
   8   3   1   13.50    3.80
   8   3   1   15.50    2.00
   8   3   1   12.30    2.20
   8   3   1   16.90    2.40
  -9  -3  -1   12.80    2.10
  -9  -3  -1   12.70    2.40
  -9  -3  -1   10.90    2.30
  -9  -3  -1    8.20    1.70
   9   3   1   12.30    2.20
   9   3   1    8.20    1.70
   9   3   1    8.10    1.30
   9   3   1   11.70    2.30
   9   3   1    9.80    1.30
 -10  -3  -1   -0.40    1.10
 -10  -3  -1   -2.10    1.30
 -10  -3  -1    0.10    0.80
  10   3   1    1.00    0.80
  10   3   1    0.60    1.30
  10   3   1    1.30    1.10
 -11  -3  -1    1.10    1.70
 -11  -3  -1    5.00    1.80
 -11  -3  -1    6.00    2.50
  11   3   1    2.70    1.70
  11   3   1    5.50    1.90
  13  -4  -1   -1.00    0.60
  13  -4  -1    0.50    0.60
  13  -4  -1    1.10    1.70
  13  -4  -1    0.50    1.40
  13  -4  -1    3.10    2.60
 -13   4   1   -2.00    1.50
 -13   4   1    1.90    1.50
 -13   4   1   -1.50    1.30
 -13   4   1    0.00    1.30
  12  -4  -1   -0.70    0.60
  12  -4  -1    0.70    1.20
  12  -4  -1   -0.20    0.60
  12  -4  -1    1.60    1.30
  12  -4  -1   -1.00    1.00
 -12   4   1    2.30    1.30
 -12   4   1   -0.20    1.30
 -12   4   1   -0.90    1.20
 -12   4   1    0.50    1.00
 -12   4   1    0.70    1.20
  11  -4  -1    9.20    1.90
  11  -4  -1    7.80    1.20
  11  -4  -1    9.30    2.40
  11  -4  -1    6.50    1.80
  11  -4  -1    8.20    1.90
  11  -4  -1    5.10    1.50
 -11   4   1    7.20    1.70
 -11   4   1    7.90    2.20
 -11   4   1    8.60    1.70
 -11   4   1    7.80    2.00
 -11   4   1    7.60    1.90
 -11   4   1    8.30    1.70
  10  -4  -1    4.30    1.40
  10  -4  -1    4.20    0.90
  10  -4  -1    4.80    1.70
  10  -4  -1    3.10    1.50
  10  -4  -1    5.10    1.60
  10  -4  -1    7.10    2.00
  10  -4  -1    5.10    1.30
 -10   4   1    5.30    1.60
 -10   4   1    2.10    1.20
 -10   4   1    5.10    1.60
 -10   4   1    3.70    1.30
 -10   4   1    5.80    1.60
 -10   4   1    4.40    1.40
   9  -4  -1    5.90    0.90
   9  -4  -1    5.60    1.30
   9  -4  -1    7.00    1.50
   9  -4  -1    5.90    1.60
   9  -4  -1    8.00    1.70
   9  -4  -1    5.40    1.70
   9  -4  -1    6.20    1.60
  -9   4   1    6.80    1.60
  -9   4   1    4.50    1.40
  -9   4   1    4.00    1.30
  -9   4   1    7.50    1.60
  -9   4   1    6.20    1.30
  -9   4   1    6.80    1.80
   8  -4  -1   48.00    3.30
   8  -4  -1   50.79    3.60
   8  -4  -1   52.29    3.40
   8  -4  -1   53.79    2.40
   8  -4  -1   47.80    3.00
   8  -4  -1   58.79    3.50
   8  -4  -1   55.69    3.50
  -8   4   1   52.49    3.50
  -8   4   1   53.29    3.30
  -8   4   1   51.19    3.60
  -8   4   1   55.19    3.70
  -8   4   1   56.89    3.50
  -8   4   1   52.99    3.40
   7  -4  -1   17.80    1.70
   7  -4  -1   18.60    2.20
   7  -4  -1   12.10    1.90
   7  -4  -1   19.10    2.20
   7  -4  -1   17.70    2.20
   7  -4  -1   16.80    2.10
  -7   4   1   17.70    2.10
  -7   4   1   16.00    2.10
  -7   4   1   16.10    2.00
  -7   4   1   11.30    1.60
  -7   4   1   22.50    2.80
  -7   4   1   17.80    2.20
   6  -4  -1  143.59    5.50
   6  -4  -1  141.09    6.00
   6  -4  -1  147.59    5.70
   6  -4  -1  137.79    5.70
   6  -4  -1  142.79    5.60
   6  -4  -1  149.79    4.90
   6  -4  -1  136.19    5.70
  -6   4   1  152.98    6.10
  -6   4   1  145.29    5.70
  -6   4   1  156.08    6.10
  -6   4   1  143.39    5.60
  -6   4   1  150.78    5.70
  -6   4   1  148.89    5.70
   5  -4  -1   12.40    1.20
   5  -4  -1   17.50    2.00
   5  -4  -1   12.90    1.60
   5  -4  -1   11.00    1.80
   5  -4  -1   13.70    1.60
   5  -4  -1   12.40    1.60
  -5   4   1   15.60    1.80
  -5   4   1   12.50    1.60
  -5   4   1   10.90    1.60
  -5   4   1   15.30    2.00
  -5   4   1   13.80    1.70
  -5   4   1    9.40    1.30
   4  -4  -1   46.80    2.70
   4  -4  -1   41.00    2.50
   4  -4  -1   52.19    2.60
   4  -4  -1   49.10    2.70
   4  -4  -1   46.90    2.50
   4  -4  -1   44.50    2.70
   4  -4  -1   46.60    2.20
  -4   4   1   48.50    2.60
  -4   4   1   53.49    2.80
  -4   4   1   47.30    2.70
  -4   4   1   45.40    2.70
   3  -4  -1   60.59    2.80
   3  -4  -1   58.99    2.90
   3  -4  -1   65.59    2.70
   3  -4  -1   59.59    2.80
   3  -4  -1   62.09    3.00
   3  -4  -1   64.69    2.80
   3  -4  -1   59.09    2.90
  -3   4   1   60.09    2.80
  -3   4   1   63.09    3.00
  -3   4   1   58.89    2.80
  -3   4   1   63.79    2.70
  -3   4   1   68.29    3.20
  -3   4   1   62.09    3.00
   2  -4  -1    7.20    1.00
   2  -4  -1    6.20    1.00
   2  -4  -1    9.40    1.10
   2  -4  -1    7.50    1.10
   2  -4  -1    4.20    0.80
   2  -4  -1    7.00    1.10
  -2   4   1    6.20    1.00
  -2   4   1    6.50    1.00
  -2   4   1    7.80    1.10
  -2   4   1    8.40    1.10
  -2   4   1    6.10    1.00
  -2   4   1    5.00    0.80
   1  -4  -1  115.39    4.10
   1  -4  -1  120.19    4.20
   1  -4  -1  115.29    4.40
   1  -4  -1  119.19    4.30
   1  -4  -1  119.49    4.20
   1  -4  -1  117.19    4.40
  -1   4   1  116.29    4.30
  -1   4   1  117.39    4.40
  -1   4   1  118.79    4.30
  -1   4   1  114.29    4.10
  -1   4   1  116.89    4.10
  -1   4   1  121.89    4.20
   0  -4  -1   53.99    2.40
   0  -4  -1   52.09    2.40
   0  -4  -1   53.99    3.00
   0  -4  -1   49.00    2.50
   0  -4  -1   51.09    2.60
   0  -4  -1   52.79    2.30
   0   4   1   50.29    2.20
   0   4   1   50.99    2.50
   0   4   1   53.29    2.60
   0   4   1   49.40    2.20
   0   4   1   53.99    2.60
   0   4   1   49.20    2.30
  -1  -4  -1   81.99    3.30
  -1  -4  -1   89.69    3.70
  -1  -4  -1   89.49    3.60
  -1  -4  -1   83.09    3.60
  -1  -4  -1   91.89    4.20
  -1  -4  -1   81.09    3.30
   1   4   1   78.79    3.50
   1   4   1   83.29    3.20
   1   4   1   85.09    3.20
   1   4   1   84.79    3.20
   1   4   1   87.39    3.70
   1   4   1   89.39    3.60
  -2  -4  -1   13.00    1.80
  -2  -4  -1   13.60    1.40
  -2  -4  -1   12.80    1.30
  -2  -4  -1   10.10    1.50
  -2  -4  -1   12.30    1.30
  -2  -4  -1   10.30    1.50
   2   4   1   11.70    1.10
   2   4   1   12.60    1.60
   2   4   1   12.40    1.50
   2   4   1   11.20    1.20
   2   4   1   11.50    0.90
   2   4   1    8.30    1.20
  -3  -4  -1   -0.10    0.50
  -3  -4  -1   -0.20    0.60
  -3  -4  -1    1.30    0.70
  -3  -4  -1    1.00    0.60
  -3  -4  -1    0.80    0.50
  -3  -4  -1    2.00    0.90
   3   4   1    0.30    0.50
   3   4   1    0.60    0.60
   3   4   1    0.10    0.60
   3   4   1    0.40    0.50
  -4  -4  -1   15.50    1.90
  -4  -4  -1   17.60    1.90
  -4  -4  -1   18.60    1.70
  -4  -4  -1   19.30    2.40
  -4  -4  -1   17.90    1.70
  -4  -4  -1   17.00    1.60
   4   4   1   16.80    1.70
   4   4   1   19.40    2.20
   4   4   1   18.60    1.40
   4   4   1   21.50    1.60
   4   4   1   17.60    1.70
   4   4   1   19.40    2.30
  -5  -4  -1    4.00    1.00
  -5  -4  -1    5.10    1.10
  -5  -4  -1    4.50    1.30
  -5  -4  -1    2.20    0.80
  -5  -4  -1    3.10    1.20
  -5  -4  -1    2.80    1.00
   5   4   1    3.60    0.90
   5   4   1    3.90    0.90
   5   4   1    3.20    1.10
   5   4   1    3.80    1.10
   5   4   1    4.80    1.20
   5   4   1    3.40    1.30
  -6  -4  -1   17.30    2.30
  -6  -4  -1   17.80    2.20
  -6  -4  -1   14.20    2.00
  -6  -4  -1   17.50    2.10
  -6  -4  -1   16.80    2.60
  -6  -4  -1   18.80    2.60
   6   4   1   19.80    2.60
   6   4   1   20.30    2.60
   6   4   1   16.90    2.20
   6   4   1   14.50    2.40
   6   4   1   17.20    1.60
   6   4   1   12.70    1.80
  -7  -4  -1   12.60    2.50
  -7  -4  -1   11.10    2.00
  -7  -4  -1   11.00    1.80
  -7  -4  -1   14.70    2.40
  -7  -4  -1    8.00    1.70
  -7  -4  -1    9.10    1.90
   7   4   1   11.70    2.30
   7   4   1   10.40    2.00
   7   4   1    9.80    1.80
   7   4   1   10.70    2.00
   7   4   1   10.90    1.50
   7   4   1    7.80    1.30
  -8  -4  -1   48.90    3.80
  -8  -4  -1   47.90    3.20
  -8  -4  -1   43.50    3.30
  -8  -4  -1   42.00    3.70
  -8  -4  -1   47.90    5.90
  -8  -4  -1   45.10    3.70
   8   4   1   44.00    2.50
   8   4   1   43.90    2.60
   8   4   1   42.30    4.00
   8   4   1   51.39    3.50
   8   4   1   43.70    3.40
   8   4   1   42.20    3.50
  -9  -4  -1    5.90    1.60
  -9  -4  -1    1.70    1.10
  -9  -4  -1    4.00    1.60
  -9  -4  -1    3.70    1.60
  -9  -4  -1    4.50    1.70
   9   4   1    3.00    1.50
   9   4   1    4.10    1.50
   9   4   1    2.30    0.90
 -10  -4  -1   13.20    2.40
 -10  -4  -1    9.80    1.90
 -10  -4  -1   12.20    2.40
 -10  -4  -1    9.70    2.40
  10   4   1   10.90    2.20
  10   4   1   11.40    1.20
  10   4   1   13.00    2.30
  10   4   1   12.60    1.20
  13  -5  -1    3.80    1.80
  13  -5  -1    5.80    1.90
  13  -5  -1    6.40    2.00
 -13   5   1    3.30    1.70
 -13   5   1    5.90    1.90
 -13   5   1    5.50    1.70
 -13   5   1    6.10    2.50
 -13   5   1    6.80    2.00
  12  -5  -1    6.60    1.00
  12  -5  -1    4.30    1.60
  12  -5  -1    3.90    1.70
  12  -5  -1    6.20    1.00
  12  -5  -1    5.60    1.80
 -12   5   1   11.00    2.60
 -12   5   1    5.70    2.10
 -12   5   1    9.90    1.90
 -12   5   1    6.90    1.90
 -12   5   1    9.10    2.30
  11  -5  -1    1.40    1.20
  11  -5  -1    2.20    0.80
  11  -5  -1    3.40    0.80
  11  -5  -1    0.70    1.40
  11  -5  -1    0.80    1.10
  11  -5  -1    3.30    1.30
  11  -5  -1    0.90    1.10
 -11   5   1    5.20    1.70
 -11   5   1    1.20    1.30
 -11   5   1    5.40    1.60
 -11   5   1    3.30    1.40
 -11   5   1    1.40    1.30
 -11   5   1    0.10    1.10
  10  -5  -1    4.40    1.40
  10  -5  -1    5.00    1.60
  10  -5  -1    4.10    1.50
  10  -5  -1    3.40    0.90
  10  -5  -1    5.50    0.90
  10  -5  -1    5.80    1.60
  10  -5  -1    5.70    1.50
  10  -5  -1    4.80    2.20
 -10   5   1    5.70    1.80
 -10   5   1    4.70    1.40
 -10   5   1    5.20    1.50
 -10   5   1    1.80    1.20
 -10   5   1    7.00    1.60
 -10   5   1    6.30    1.70
   9  -5  -1   25.00    1.60
   9  -5  -1   24.20    2.80
   9  -5  -1   22.90    2.90
   9  -5  -1   24.90    2.90
   9  -5  -1   27.50    3.10
   9  -5  -1   22.80    2.20
   9  -5  -1   23.60    1.70
   9  -5  -1   27.70    2.90
  -9   5   1   23.40    2.70
  -9   5   1   25.90    3.50
  -9   5   1   28.50    2.80
  -9   5   1   30.10    2.80
  -9   5   1   29.20    3.30
  -9   5   1   29.40    2.80
   8  -5  -1    2.50    1.00
   8  -5  -1    2.90    1.20
   8  -5  -1    1.90    1.10
   8  -5  -1    2.00    1.00
   8  -5  -1    1.00    0.60
   8  -5  -1    4.00    1.10
   8  -5  -1    1.50    1.00
  -8   5   1    2.90    1.30
  -8   5   1    1.00    0.90
  -8   5   1    1.70    0.90
  -8   5   1    1.00    0.90
  -8   5   1    2.20    1.20
  -8   5   1    1.60    1.00
   7  -5  -1    0.60    0.40
   7  -5  -1    1.30    0.80
   7  -5  -1    0.50    0.70
   7  -5  -1    0.60    0.60
   7  -5  -1    1.20    1.00
   7  -5  -1    0.50    0.80
  -7   5   1    1.40    0.80
  -7   5   1    0.50    0.90
  -7   5   1    0.30    0.70
  -7   5   1    0.00    0.70
  -7   5   1   -0.10    0.80
  -7   5   1    0.90    0.60
   6  -5  -1  106.69    4.80
   6  -5  -1  108.29    4.60
   6  -5  -1  104.99    4.90
   6  -5  -1  106.49    4.50
   6  -5  -1  101.19    3.90
   6  -5  -1   92.59    4.50
   6  -5  -1   99.89    4.90
  -6   5   1  105.79    4.70
  -6   5   1  113.69    4.80
  -6   5   1  107.59    4.80
  -6   5   1  102.49    5.00
  -6   5   1  104.79    4.60
  -6   5   1  110.09    5.00
   5  -5  -1  133.79    5.20
   5  -5  -1  138.39    4.70
   5  -5  -1  127.19    5.20
   5  -5  -1  136.79    5.60
   5  -5  -1  130.09    5.10
   5  -5  -1  136.79    5.70
   5  -5  -1  134.39    5.40
  -5   5   1  134.29    5.20
  -5   5   1  139.49    5.50
  -5   5   1  133.09    5.30
  -5   5   1  126.09    5.50
  -5   5   1  136.79    5.60
   4  -5  -1   10.20    1.50
   4  -5  -1   13.50    1.90
   4  -5  -1   10.10    1.40
   4  -5  -1   10.90    1.40
   4  -5  -1   10.20    1.30
   4  -5  -1    8.10    1.50
  -4   5   1    9.90    1.50
  -4   5   1   10.80    1.60
  -4   5   1   12.20    2.00
  -4   5   1   14.20    1.70
  -4   5   1   11.50    1.60
   3  -5  -1  192.38    7.40
   3  -5  -1  210.98    7.40
   3  -5  -1  198.28    6.60
   3  -5  -1  208.48    7.00
   3  -5  -1  187.58    6.90
   3  -5  -1  193.18    6.40
  -3   5   1  199.48    6.90
  -3   5   1  199.98    6.40
  -3   5   1  197.78    6.60
  -3   5   1  192.68    7.00
  -3   5   1  203.38    6.80
  -3   5   1  193.38    6.60
   2  -5  -1    5.30    1.00
   2  -5  -1    3.60    1.00
   2  -5  -1    4.30    0.90
   2  -5  -1    7.90    1.40
   2  -5  -1    4.90    1.00
   2  -5  -1    6.60    1.20
  -2   5   1    5.10    1.00
  -2   5   1    4.90    1.00
  -2   5   1    3.50    0.80
  -2   5   1    3.20    0.80
  -2   5   1    5.70    1.10
  -2   5   1    6.20    1.10
   1  -5  -1  321.57    9.90
   1  -5  -1  345.57   10.10
   1  -5  -1  336.97    9.90
   1  -5  -1  333.27   10.20
   1  -5  -1  337.17    9.90
   1  -5  -1  360.36   10.40
  -1   5   1  339.97   10.20
  -1   5   1  336.07   10.10
  -1   5   1  317.57    9.70
  -1   5   1  338.47   10.30
  -1   5   1  332.27    9.80
  -1   5   1  329.07    9.80
   0  -5  -1   85.69    3.50
   0  -5  -1   77.99    4.10
   0  -5  -1   77.09    3.30
   0  -5  -1   88.59    3.60
   0  -5  -1   88.49    3.90
   0   5   1   79.39    3.70
   0   5   1   82.29    3.30
   0   5   1   83.29    3.30
   0   5   1   84.89    3.40
   0   5   1   81.49    3.70
   0   5   1   79.59    3.60
  -1  -5  -1  403.86   11.90
  -1  -5  -1  417.16   12.00
  -1  -5  -1  415.86   12.30
  -1  -5  -1  407.26   12.20
  -1  -5  -1  411.66   12.40
  -1  -5  -1  403.16   12.30
   1   5   1  410.16   11.60
   1   5   1  408.56   11.30
   1   5   1  429.76   12.30
   1   5   1  418.86   12.30
   1   5   1  428.06   11.70
   1   5   1  412.36   12.30
  -2  -5  -1    4.70    1.00
  -2  -5  -1    3.90    1.20
  -2  -5  -1    3.40    1.10
  -2  -5  -1    4.40    1.10
  -2  -5  -1    4.70    1.10
  -2  -5  -1    4.20    1.10
   2   5   1    4.50    1.10
   2   5   1    3.70    0.90
   2   5   1    4.10    0.80
   2   5   1    4.30    0.90
   2   5   1    5.00    0.80
   2   5   1    5.40    1.10
  -3  -5  -1   85.69    4.30
  -3  -5  -1   89.09    4.10
  -3  -5  -1   94.89    4.10
  -3  -5  -1   84.89    3.90
  -3  -5  -1   89.49    4.30
  -3  -5  -1   93.99    4.50
   3   5   1   92.19    3.60
   3   5   1   90.29    4.20
   3   5   1   96.39    4.30
   3   5   1   90.69    2.70
   3   5   1   94.19    4.30
   3   5   1   90.39    3.70
  -4  -5  -1    4.80    1.20
  -4  -5  -1    3.80    0.90
  -4  -5  -1    4.50    1.30
  -4  -5  -1    7.00    1.40
  -4  -5  -1    6.20    1.30
  -4  -5  -1    6.20    1.40
   4   5   1    5.80    1.30
   4   5   1    4.20    1.00
   4   5   1    6.30    1.00
   4   5   1    5.00    1.30
   4   5   1    3.90    1.00
  -5  -5  -1    0.20    0.80
  -5  -5  -1    1.00    0.70
  -5  -5  -1    0.60    0.80
  -5  -5  -1    2.20    0.80
  -5  -5  -1    1.80    0.90
  -5  -5  -1    1.70    0.90
   5   5   1    1.10    0.90
   5   5   1    1.60    0.70
   5   5   1    1.90    1.00
   5   5   1    1.90    0.80
   5   5   1    1.30    0.80
  -6  -5  -1    0.40    1.00
  -6  -5  -1    2.50    1.20
  -6  -5  -1    3.10    1.10
  -6  -5  -1    2.70    1.20
  -6  -5  -1    2.80    1.10
  -6  -5  -1    4.90    1.50
   6   5   1    2.70    1.20
   6   5   1    2.60    0.80
   6   5   1    4.20    1.40
   6   5   1    3.80    1.50
  -7  -5  -1   16.40    2.30
  -7  -5  -1   19.00    2.70
  -7  -5  -1   13.00    2.30
  -7  -5  -1   14.60    2.40
  -7  -5  -1   17.60    2.60
  -7  -5  -1   12.80    2.10
   7   5   1   18.50    2.50
   7   5   1   16.10    2.40
   7   5   1   19.90    3.10
   7   5   1   15.80    1.70
   7   5   1   15.60    1.70
  -8  -5  -1    4.30    1.40
  -8  -5  -1    2.30    1.00
  -8  -5  -1    2.30    1.40
  -8  -5  -1    3.50    1.60
  -8  -5  -1    7.70    1.70
   8   5   1    3.90    1.20
   8   5   1    4.70    1.70
   8   5   1    4.50    1.10
   8   5   1    5.00    1.10
  -9  -5  -1    3.00    1.30
  -9  -5  -1    4.30    1.60
  -9  -5  -1    3.30    1.60
  -9  -5  -1    4.40    1.50
   9   5   1    3.40    0.90
   9   5   1    4.40    1.70
   9   5   1    2.80    0.90
   9   5   1    2.60    1.50
 -10  -5  -1   -1.60    0.90
 -10  -5  -1    1.30    2.10
 -10  -5  -1   -1.00    1.20
 -10  -5  -1   -2.00    1.50
  10   5   1    1.40    1.60
  10   5   1   -2.80    1.50
  13  -6  -1   -1.10    1.40
  13  -6  -1    0.20    1.40
  13  -6  -1    0.20    1.50
 -13   6   1    1.50    1.60
 -13   6   1    2.10    1.50
 -13   6   1   -0.90    1.50
 -13   6   1   -0.10    1.50
 -13   6   1   -1.90    1.40
  12  -6  -1    1.70    0.70
  12  -6  -1    3.30    0.80
  12  -6  -1    5.20    1.80
  12  -6  -1    3.60    1.40
  12  -6  -1    2.00    1.50
 -12   6   1    1.60    1.60
 -12   6   1    3.70    1.60
 -12   6   1    2.60    1.70
 -12   6   1    1.80    1.20
 -12   6   1   -0.40    1.40
  11  -6  -1   -0.90    0.90
  11  -6  -1   -0.90    1.10
  11  -6  -1    0.70    0.90
  11  -6  -1   -0.50    0.80
  11  -6  -1   -0.50    0.60
  11  -6  -1    0.20    0.50
 -11   6   1   -0.90    1.10
 -11   6   1    1.00    0.80
 -11   6   1    1.20    1.10
 -11   6   1    0.90    1.20
 -11   6   1    0.80    1.30
 -11   6   1   -0.50    1.30
  10  -6  -1    0.20    1.00
  10  -6  -1    0.20    0.60
  10  -6  -1    1.10    1.00
  10  -6  -1    0.30    0.50
  10  -6  -1    0.00    1.10
  10  -6  -1   -0.90    1.10
  10  -6  -1    1.30    0.80
 -10   6   1    0.80    1.00
 -10   6   1   -0.40    1.00
 -10   6   1   -1.60    1.00
 -10   6   1   -0.60    1.00
 -10   6   1    0.90    1.00
 -10   6   1    0.80    1.10
   9  -6  -1    3.60    0.80
   9  -6  -1    3.80    1.40
   9  -6  -1    7.50    1.40
   9  -6  -1    3.20    1.30
   9  -6  -1    3.10    1.10
   9  -6  -1    3.90    1.40
   9  -6  -1    2.00    1.10
  -9   6   1    3.10    1.50
  -9   6   1    3.30    1.40
  -9   6   1    2.50    1.20
  -9   6   1    5.80    1.80
  -9   6   1    2.20    1.20
  -9   6   1    4.80    1.50
   8  -6  -1   11.10    2.10
   8  -6  -1    8.30    1.90
   8  -6  -1   10.70    1.70
   8  -6  -1    9.10    1.30
   8  -6  -1    8.40    1.70
   8  -6  -1   13.60    2.20
   8  -6  -1   11.40    1.90
  -8   6   1   13.40    3.30
  -8   6   1   11.10    1.90
  -8   6   1   14.30    2.50
  -8   6   1    8.80    1.80
  -8   6   1    9.10    1.80
   7  -6  -1  122.39    5.70
   7  -6  -1  135.39    5.80
   7  -6  -1  124.59    5.30
   7  -6  -1  127.89    5.90
   7  -6  -1  131.89    6.20
   7  -6  -1  128.79    4.70
   7  -6  -1  128.89    5.50
  -7   6   1  123.89    5.60
  -7   6   1  131.29    5.60
  -7   6   1  119.89    5.50
  -7   6   1  127.29    6.10
  -7   6   1  128.59    6.00
  -7   6   1  134.99    5.80
   6  -6  -1  138.89    6.10
   6  -6  -1  138.19    6.00
   6  -6  -1  140.19    5.00
   6  -6  -1  136.89    5.50
   6  -6  -1  137.19    5.70
   6  -6  -1  127.39    5.70
   6  -6  -1  131.49    5.40
  -6   6   1  128.89    5.70
  -6   6   1  127.89    5.70
  -6   6   1  130.79    6.00
  -6   6   1  141.79    6.00
   5  -6  -1   21.50    2.50
   5  -6  -1   19.50    1.90
   5  -6  -1   20.70    1.70
   5  -6  -1   18.10    1.90
   5  -6  -1   22.40    2.80
   5  -6  -1   18.90    1.80
   5  -6  -1   19.60    1.90
  -5   6   1   29.50    4.00
  -5   6   1   19.40    1.90
  -5   6   1   23.90    2.80
  -5   6   1   16.90    2.10
  -5   6   1   18.20    1.80
   4  -6  -1    1.50    1.00
   4  -6  -1    0.00    0.60
   4  -6  -1    0.60    0.70
   4  -6  -1    0.80    0.80
   4  -6  -1    0.60    0.80
   4  -6  -1    0.60    0.70
   4  -6  -1    0.60    0.70
  -4   6   1    0.30    0.60
  -4   6   1    0.80    0.60
  -4   6   1   -0.40    1.30
  -4   6   1    0.70    0.80
  -4   6   1    1.50    0.90
  -4   6   1   -0.20    0.60
   3  -6  -1   -0.10    0.70
   3  -6  -1    0.30    0.80
   3  -6  -1    0.50    0.70
   3  -6  -1    0.00    0.80
   3  -6  -1    0.00    0.60
   3  -6  -1    0.60    0.70
  -3   6   1   -1.10    0.50
  -3   6   1    1.00    0.70
  -3   6   1    0.80    0.80
  -3   6   1    0.40    0.60
  -3   6   1   -0.30    0.60
  -3   6   1   -0.40    0.60
   2  -6  -1   57.39    3.60
   2  -6  -1   58.79    3.30
   2  -6  -1   50.89    2.90
   2  -6  -1   59.09    3.10
   2  -6  -1   58.79    3.10
   2  -6  -1   60.29    3.30
  -2   6   1   61.09    3.10
  -2   6   1   58.79    3.00
  -2   6   1   51.69    3.20
  -2   6   1   63.89    3.20
  -2   6   1   56.19    3.10
  -2   6   1   51.29    2.90
   1  -6  -1  390.96   11.50
   1  -6  -1  374.16   11.40
   1  -6  -1  400.76   11.50
   1  -6  -1  385.46   11.90
   1  -6  -1  391.96   11.70
   1  -6  -1  384.36   11.80
  -1   6   1  400.66   11.90
  -1   6   1  377.36   11.90
  -1   6   1  378.26   11.30
  -1   6   1  373.66   11.30
  -1   6   1  370.36   11.30
  -1   6   1  401.36   11.70
   0  -6  -1    3.50    1.00
   0  -6  -1    6.00    1.30
   0  -6  -1    4.90    1.10
   0  -6  -1    4.10    1.10
   0  -6  -1    5.60    1.30
   0   6   1    2.20    0.70
   0   6   1    3.60    0.90
   0   6   1    5.20    1.20
   0   6   1    4.10    0.90
   0   6   1    3.70    1.00
   0   6   1    4.00    0.90
  -1  -6  -1   27.50    2.30
  -1  -6  -1   26.80    2.10
  -1  -6  -1   25.80    2.00
  -1  -6  -1   27.00    2.20
  -1  -6  -1   27.80    2.30
  -1  -6  -1   30.00    2.20
   1   6   1   25.60    1.90
   1   6   1   26.40    1.80
   1   6   1   27.70    2.20
   1   6   1   23.60    2.10
   1   6   1   28.20    1.70
   1   6   1   26.20    2.10
  -2  -6  -1   20.70    1.90
  -2  -6  -1   25.20    2.20
  -2  -6  -1   23.40    2.00
  -2  -6  -1   21.90    2.20
  -2  -6  -1   25.30    2.10
  -2  -6  -1   21.60    2.10
   2   6   1   21.40    2.10
   2   6   1   22.90    1.80
   2   6   1   24.00    1.40
   2   6   1   25.20    2.10
   2   6   1   21.40    2.00
   2   6   1   26.70    2.10
  -3  -6  -1   27.90    2.50
  -3  -6  -1   22.40    2.10
  -3  -6  -1   29.80    2.30
  -3  -6  -1   23.10    2.30
  -3  -6  -1   24.80    2.10
  -3  -6  -1   26.00    2.40
   3   6   1   26.70    1.20
   3   6   1   23.80    1.80
   3   6   1   23.60    2.20
   3   6   1   29.10    2.50
   3   6   1   29.10    2.40
   3   6   1   25.30    1.80
  -4  -6  -1   32.90    2.70
  -4  -6  -1   30.00    2.40
  -4  -6  -1   21.70    2.20
  -4  -6  -1   24.90    2.30
  -4  -6  -1   27.70    2.60
  -4  -6  -1   32.60    2.80
   4   6   1   22.00    2.20
   4   6   1   23.50    2.40
   4   6   1   26.10    2.30
   4   6   1   28.90    2.10
   4   6   1   23.30    1.80
  -5  -6  -1    4.80    1.40
  -5  -6  -1    5.70    1.60
  -5  -6  -1    4.80    1.40
  -5  -6  -1    6.10    1.40
  -5  -6  -1    6.40    1.60
  -5  -6  -1    5.90    1.70
   5   6   1    9.00    1.70
   5   6   1    5.80    1.10
   5   6   1    4.70    1.40
   5   6   1    7.40    1.20
   5   6   1    3.20    1.00
  -6  -6  -1   -0.70    0.60
  -6  -6  -1   -0.70    1.00
  -6  -6  -1    0.90    1.00
  -6  -6  -1    0.40    0.70
  -6  -6  -1    1.00    1.00
  -6  -6  -1   -0.10    1.00
   6   6   1    0.30    0.80
   6   6   1    0.80    0.80
   6   6   1    0.90    0.60
   6   6   1    0.80    1.00
   6   6   1   -0.20    0.80
  -7  -6  -1    0.90    0.90
  -7  -6  -1    2.00    1.70
  -7  -6  -1    0.20    1.30
  -7  -6  -1    1.40    1.00
  -7  -6  -1    1.80    1.30
  -7  -6  -1    1.00    0.90
   7   6   1    0.30    0.80
   7   6   1    0.00    1.00
   7   6   1    1.10    0.80
   7   6   1    1.00    1.20
   7   6   1   -0.50    0.80
  -8  -6  -1   16.70    3.30
  -8  -6  -1   15.10    2.50
  -8  -6  -1   17.30    2.50
  -8  -6  -1   13.00    2.30
  -8  -6  -1   12.00    2.20
  -8  -6  -1   15.70    2.40
   8   6   1   14.30    2.40
   8   6   1   17.00    2.70
   8   6   1   15.80    1.60
  -9  -6  -1    2.00    1.10
  -9  -6  -1    0.50    1.90
  -9  -6  -1   -0.80    1.30
  -9  -6  -1   -1.80    1.10
  -9  -6  -1   -0.10    1.30
   9   6   1   -0.10    1.40
   9   6   1   -0.40    1.30
   9   6   1    0.00    0.60
  13  -7  -1    0.30    1.50
  13  -7  -1    3.20    1.90
  13  -7  -1    0.90    1.60
 -13   7   1    1.70    2.00
 -13   7   1    3.60    1.80
 -13   7   1    1.10    1.60
 -13   7   1    0.30    1.80
 -13   7   1   -1.90    1.50
  12  -7  -1    1.80    1.30
  12  -7  -1    1.50    0.70
  12  -7  -1    1.80    0.60
  12  -7  -1    1.20    1.60
 -12   7   1    1.90    1.40
 -12   7   1    1.60    1.60
 -12   7   1    3.10    1.40
 -12   7   1    6.00    1.70
 -12   7   1    1.30    1.20
  11  -7  -1   10.90    2.30
  11  -7  -1    9.40    2.10
  11  -7  -1    8.90    1.20
  11  -7  -1    5.50    1.70
  11  -7  -1   11.20    2.10
  11  -7  -1    9.90    1.30
 -11   7   1    5.80    1.80
 -11   7   1    7.80    2.00
 -11   7   1    7.10    2.10
 -11   7   1    6.00    1.80
 -11   7   1    8.70    2.00
 -11   7   1    9.50    2.10
  10  -7  -1    0.50    0.90
  10  -7  -1    1.00    1.10
  10  -7  -1   -0.30    0.70
  10  -7  -1    0.80    0.90
  10  -7  -1   -1.20    0.90
  10  -7  -1    0.20    0.60
  10  -7  -1    1.40    1.00
 -10   7   1   -0.90    1.00
 -10   7   1    0.50    1.50
 -10   7   1    0.70    0.80
 -10   7   1    0.10    1.00
 -10   7   1    1.80    1.20
 -10   7   1    0.00    1.20
   9  -7  -1  143.19    7.30
   9  -7  -1  140.89    6.30
   9  -7  -1  142.69    6.60
   9  -7  -1  147.79    6.60
   9  -7  -1  141.09    6.80
   9  -7  -1  158.28    7.30
  -9   7   1  145.59    7.00
  -9   7   1  154.48    7.50
  -9   7   1  162.98    7.00
  -9   7   1  151.98    7.20
  -9   7   1  144.29    6.80
  -9   7   1  149.09    6.80
   8  -7  -1   30.70    2.80
   8  -7  -1   27.30    3.20
   8  -7  -1   32.60    2.60
   8  -7  -1   29.60    3.10
   8  -7  -1   28.90    2.50
   8  -7  -1   29.90    2.40
   8  -7  -1   27.50    2.60
  -8   7   1   29.40    2.70
  -8   7   1   30.50    3.00
  -8   7   1   27.00    3.10
  -8   7   1   31.30    2.90
  -8   7   1   28.40    2.90
   7  -7  -1    1.30    1.00
   7  -7  -1    0.70    0.60
   7  -7  -1    1.50    0.80
   7  -7  -1    1.70    0.90
   7  -7  -1    0.50    0.80
   7  -7  -1    0.00    0.90
   7  -7  -1    0.90    0.70
  -7   7   1    0.60    0.80
  -7   7   1    2.10    1.20
  -7   7   1    0.60    0.90
  -7   7   1    1.50    1.00
  -7   7   1    1.00    0.80
   6  -7  -1    0.20    0.60
   6  -7  -1   -0.60    0.60
   6  -7  -1    1.30    0.70
   6  -7  -1   -1.00    0.60
   6  -7  -1   -0.30    0.50
   6  -7  -1    0.10    0.80
  -6   7   1    0.20    0.80
  -6   7   1   -0.30    0.70
  -6   7   1    0.10    0.70
  -6   7   1    2.20    1.70
  -6   7   1    0.10    0.60
   5  -7  -1   32.90    2.40
   5  -7  -1   31.00    2.50
   5  -7  -1   42.00    3.80
   5  -7  -1   28.50    2.60
   5  -7  -1   30.70    2.40
   5  -7  -1   25.60    2.50
   5  -7  -1   23.40    2.00
  -5   7   1   28.60    2.30
  -5   7   1   29.20    2.60
  -5   7   1   31.60    2.70
  -5   7   1   29.80    2.40
   4  -7  -1   21.90    2.60
   4  -7  -1   21.70    1.90
   4  -7  -1   20.80    2.20
   4  -7  -1   22.40    2.20
   4  -7  -1   22.40    2.10
   4  -7  -1   24.40    2.10
  -4   7   1   21.80    2.00
  -4   7   1   21.90    2.00
  -4   7   1   19.10    2.00
  -4   7   1   21.90    1.90
  -4   7   1   24.80    3.00
  -4   7   1   20.80    2.40
   3  -7  -1   -0.60    1.10
   3  -7  -1    0.00    0.60
   3  -7  -1   -0.30    0.60
   3  -7  -1   -0.50    0.50
   3  -7  -1    0.80    0.70
   3  -7  -1   -0.20    0.60
  -3   7   1    2.10    1.00
  -3   7   1    0.20    0.60
  -3   7   1   -0.20    0.60
  -3   7   1    0.30    0.60
  -3   7   1    0.10    0.60
  -3   7   1    0.60    0.70
   2  -7  -1    0.90    0.70
   2  -7  -1    0.30    0.60
   2  -7  -1    1.10    0.70
   2  -7  -1    1.10    0.90
   2  -7  -1    0.20    0.70
   2  -7  -1    0.90    0.60
  -2   7   1    1.10    0.80
  -2   7   1    0.90    0.80
  -2   7   1    0.50    0.60
  -2   7   1    0.30    0.60
  -2   7   1    0.30    0.80
  -2   7   1    1.30    0.80
   1  -7  -1  273.67    9.50
   1  -7  -1  277.47    9.00
   1  -7  -1  273.97    9.20
   1  -7  -1  282.47    9.00
   1  -7  -1  268.87    9.30
   1  -7  -1  272.07    8.80
  -1   7   1  274.67    9.40
  -1   7   1  264.27    9.10
  -1   7   1  280.07    8.80
  -1   7   1  265.97    8.70
  -1   7   1  268.57    9.30
  -1   7   1  273.67    8.70
   0  -7  -1  167.98    6.30
   0  -7  -1  177.98    6.50
   0  -7  -1  172.98    6.60
   0  -7  -1  169.38    6.60
   0  -7  -1  167.28    6.80
   0   7   1  166.18    5.90
   0   7   1  167.28    6.60
   0   7   1  166.48    6.00
   0   7   1  173.08    6.70
   0   7   1  169.28    6.60
   0   7   1  158.38    5.90
  -1  -7  -1    6.10    1.40
  -1  -7  -1    6.60    1.40
  -1  -7  -1    6.00    1.40
  -1  -7  -1    8.60    1.40
  -1  -7  -1    8.00    1.50
  -1  -7  -1    7.70    1.60
   1   7   1    7.90    1.20
   1   7   1    7.40    1.50
   1   7   1    6.50    1.20
   1   7   1    5.90    1.40
   1   7   1    4.00    1.10
   1   7   1    6.80    1.20
  -2  -7  -1   15.50    2.10
  -2  -7  -1   19.10    2.30
  -2  -7  -1   22.70    2.90
  -2  -7  -1   17.40    2.20
  -2  -7  -1   19.80    2.30
  -2  -7  -1   19.40    2.40
   2   7   1   14.60    2.20
   2   7   1   18.70    1.60
   2   7   1   19.30    2.40
   2   7   1   16.10    1.30
   2   7   1   15.60    1.60
   2   7   1   19.70    2.70
  -3  -7  -1   36.30    2.70
  -3  -7  -1   32.20    2.90
  -3  -7  -1   37.80    3.00
  -3  -7  -1   31.60    2.50
  -3  -7  -1   35.00    2.90
  -3  -7  -1   30.20    2.60
   3   7   1   34.20    2.90
   3   7   1   34.40    1.60
   3   7   1   31.20    2.70
   3   7   1   32.40    2.20
   3   7   1   33.30    2.30
   3   7   1   39.60    2.90
  -4  -7  -1   57.79    4.00
  -4  -7  -1   57.59    3.80
  -4  -7  -1   58.89    4.00
  -4  -7  -1   57.49    3.90
  -4  -7  -1   55.19    3.50
  -4  -7  -1   60.09    3.70
   4   7   1   51.09    3.00
   4   7   1   61.29    3.00
   4   7   1   56.99    3.80
   4   7   1   57.39    3.70
   4   7   1   60.09    4.00
  -5  -7  -1   31.50    3.10
  -5  -7  -1   33.70    2.90
  -5  -7  -1   30.50    3.10
  -5  -7  -1   29.90    2.80
  -5  -7  -1   32.10    2.80
  -5  -7  -1   35.40    3.10
   5   7   1   32.80    3.00
   5   7   1   31.00    2.80
   5   7   1   31.60    3.60
   5   7   1   30.50    2.20
   5   7   1   33.20    2.20
  -6  -7  -1    0.20    1.20
  -6  -7  -1    0.60    0.80
  -6  -7  -1    1.50    1.20
  -6  -7  -1    1.70    1.20
  -6  -7  -1    0.90    1.30
  -6  -7  -1    1.50    0.90
   6   7   1    0.90    1.20
   6   7   1    2.20    0.90
   6   7   1    0.80    1.00
   6   7   1    1.80    1.10
   6   7   1    1.20    0.90
  -7  -7  -1    3.70    1.60
  -7  -7  -1    2.60    1.60
  -7  -7  -1    4.40    1.80
  -7  -7  -1    2.60    1.50
  -7  -7  -1    4.30    1.50
  -7  -7  -1    1.10    1.10
   7   7   1    1.20    1.80
   7   7   1    3.30    1.40
   7   7   1    2.60    1.00
   7   7   1    3.50    1.00
  -8  -7  -1   11.50    2.70
  -8  -7  -1    8.10    1.90
  -8  -7  -1    8.50    2.00
  -8  -7  -1    6.10    2.20
  -8  -7  -1    7.30    1.90
   8   7   1    9.30    1.20
   8   7   1    9.60    1.20
   8   7   1    8.80    2.10
   8   7   1   11.40    2.50
  -9  -7  -1    0.00    1.00
  -9  -7  -1    2.00    1.50
  -9  -7  -1    0.00    1.30
  -9  -7  -1    0.70    1.80
   9   7   1   -0.40    1.30
  13  -8  -1   -0.80    1.30
  13  -8  -1   -1.00    1.40
 -13   8   1    5.00    2.00
 -13   8   1   -2.50    1.60
 -13   8   1    1.80    1.80
 -13   8   1   -1.10    1.60
  12  -8  -1   13.10    2.60
  12  -8  -1   15.50    1.40
  12  -8  -1   16.30    1.40
  12  -8  -1   11.70    2.70
  12  -8  -1   21.60    2.90
 -12   8   1   17.30    3.00
 -12   8   1   10.20    2.40
 -12   8   1   12.20    2.40
 -12   8   1   15.10    3.00
  11  -8  -1    5.60    1.60
  11  -8  -1    4.40    1.80
  11  -8  -1    3.80    1.40
  11  -8  -1    4.70    1.60
 -11   8   1    4.80    1.90
 -11   8   1    5.40    2.00
 -11   8   1    3.00    1.90
 -11   8   1    2.70    1.30
  10  -8  -1   23.70    2.90
  10  -8  -1   19.60    2.90
  10  -8  -1   25.80    3.40
  10  -8  -1   23.00    2.80
  10  -8  -1   26.80    3.80
  10  -8  -1   24.70    1.90
  10  -8  -1   21.50    3.20
 -10   8   1   25.20    3.30
 -10   8   1   25.60    3.40
 -10   8   1   21.40    3.00
 -10   8   1   23.20    3.50
 -10   8   1   15.30    2.30
   9  -8  -1   30.50    3.00
   9  -8  -1   27.00    3.30
   9  -8  -1   32.00    3.40
   9  -8  -1   19.00    2.80
   9  -8  -1   30.80    2.20
   9  -8  -1   27.00    2.60
   9  -8  -1   32.60    3.30
  -9   8   1   35.70    3.40
  -9   8   1   25.80    3.10
  -9   8   1   25.80    3.20
  -9   8   1   19.00    4.60
  -9   8   1   29.40    3.50
   8  -8  -1   29.70    3.00
   8  -8  -1   33.50    3.30
   8  -8  -1   27.10    2.50
   8  -8  -1   30.40    3.50
   8  -8  -1   29.10    2.20
   8  -8  -1   31.80    3.00
   8  -8  -1   30.30    2.70
  -8   8   1   33.60    3.10
  -8   8   1   29.10    2.90
  -8   8   1   29.80    3.20
  -8   8   1   30.20    2.80
   7  -8  -1   69.09    3.50
   7  -8  -1   64.89    4.40
   7  -8  -1   61.59    4.20
   7  -8  -1   68.89    3.90
   7  -8  -1   72.09    4.20
   7  -8  -1   64.69    3.90
  -7   8   1   69.19    4.50
  -7   8   1   71.89    4.20
  -7   8   1   67.09    4.20
  -7   8   1   69.29    4.60
  -7   8   1   63.19    4.00
   6  -8  -1    1.00    0.80
   6  -8  -1    0.20    0.70
   6  -8  -1    3.10    1.20
   6  -8  -1    1.30    0.80
   6  -8  -1    1.70    1.10
   6  -8  -1    0.40    0.80
   6  -8  -1    0.50    0.80
  -6   8   1    0.40    0.70
  -6   8   1   -0.20    0.60
  -6   8   1    2.20    1.10
  -6   8   1    0.80    0.90
  -6   8   1    0.60    0.70
   5  -8  -1   59.19    3.60
   5  -8  -1   65.39    3.50
   5  -8  -1   53.39    3.70
   5  -8  -1   58.29    3.50
   5  -8  -1   62.89    4.00
  -5   8   1   57.59    3.70
  -5   8   1   57.29    3.90
  -5   8   1   60.19    3.30
  -5   8   1   62.09    3.70
  -5   8   1   61.99    3.50
  -5   8   1   66.19    4.20
   4  -8  -1    2.10    1.00
   4  -8  -1    3.90    1.20
   4  -8  -1    2.80    1.10
   4  -8  -1    4.50    1.30
   4  -8  -1    4.50    1.30
   4  -8  -1    4.30    1.20
  -4   8   1    3.40    1.10
  -4   8   1    4.40    1.10
  -4   8   1    4.40    1.40
  -4   8   1    1.10    1.30
   3  -8  -1    1.00    0.90
   3  -8  -1    1.80    0.90
   3  -8  -1    1.00    0.70
   3  -8  -1    3.80    1.30
   3  -8  -1    1.00    0.80
   3  -8  -1    2.50    1.00
  -3   8   1    2.90    1.00
  -3   8   1    3.60    1.10
  -3   8   1    2.60    1.10
  -3   8   1    2.10    1.20
  -3   8   1    3.10    1.10
  -3   8   1    1.20    0.70
   2  -8  -1   65.79    3.70
   2  -8  -1   62.19    3.90
   2  -8  -1   61.39    3.60
   2  -8  -1   66.09    3.70
   2  -8  -1   73.59    3.90
   2  -8  -1   65.99    3.90
  -2   8   1   68.99    3.60
  -2   8   1   67.29    3.70
  -2   8   1   64.09    3.50
  -2   8   1   63.19    3.50
   1  -8  -1  802.32   22.70
   1  -8  -1  790.42   22.30
   1  -8  -1  789.82   22.50
   1  -8  -1  797.52   22.90
   1  -8  -1  799.12   22.20
  -1   8   1  760.12   22.70
  -1   8   1  780.42   22.60
  -1   8   1  767.62   21.70
  -1   8   1  818.52   21.90
  -1   8   1  801.82   22.50
  -1   8   1  790.62   21.90
   0  -8  -1    1.40    0.60
   0  -8  -1    2.10    1.00
   0  -8  -1    0.60    0.90
   0  -8  -1    2.00    0.80
   0   8   1    1.80    0.90
   0   8   1    1.90    0.90
   0   8   1    1.60    0.90
   0   8   1    1.30    0.80
   0   8   1    0.90    0.80
  -1  -8  -1    0.60    0.70
  -1  -8  -1    0.20    0.60
  -1  -8  -1   -0.20    0.80
  -1  -8  -1    0.60    0.80
  -1  -8  -1    0.80    0.80
  -1  -8  -1   -0.30    0.70
   1   8   1    1.10    0.90
   1   8   1   -0.10    0.60
   1   8   1    0.60    0.80
   1   8   1   -0.90    0.50
   1   8   1    0.70    0.80
  -2  -8  -1    0.80    0.70
  -2  -8  -1   -0.30    0.80
  -2  -8  -1    0.30    0.80
  -2  -8  -1    1.40    0.90
  -2  -8  -1    0.40    0.80
  -2  -8  -1    1.40    1.00
   2   8   1    0.80    1.00
   2   8   1    0.40    0.50
   2   8   1    0.40    0.90
   2   8   1    0.00    0.70
   2   8   1    1.20    0.90
   2   8   1    0.20    0.60
  -3  -8  -1   -0.50    0.50
  -3  -8  -1    0.40    0.90
  -3  -8  -1   -0.50    0.90
  -3  -8  -1   -0.10    0.60
  -3  -8  -1   -1.90    0.80
  -3  -8  -1   -0.20    0.60
   3   8   1   -0.30    0.70
   3   8   1   -0.30    0.60
   3   8   1    0.80    1.00
   3   8   1   -0.30    0.70
   3   8   1    0.50    1.00
   3   8   1    0.10    0.30
  -4  -8  -1   78.59    4.70
  -4  -8  -1   79.99    5.00
  -4  -8  -1   77.59    4.60
  -4  -8  -1   71.19    4.70
  -4  -8  -1   75.69    4.80
  -4  -8  -1   76.89    4.40
   4   8   1   77.69    4.50
   4   8   1   72.79    3.60
   4   8   1   61.09    4.30
   4   8   1   76.49    3.70
   4   8   1   75.49    4.70
  -5  -8  -1    5.30    1.50
  -5  -8  -1    4.50    1.70
  -5  -8  -1    6.30    1.80
  -5  -8  -1    6.50    1.70
  -5  -8  -1    5.80    1.70
   5   8   1    4.30    1.40
   5   8   1    3.30    1.10
   5   8   1    5.60    1.20
   5   8   1    4.60    1.50
   5   8   1    3.30    1.20
  -6  -8  -1   18.90    3.00
  -6  -8  -1   24.50    3.10
  -6  -8  -1   19.60    2.80
  -6  -8  -1   21.50    3.10
  -6  -8  -1   21.80    3.10
  -6  -8  -1   21.50    3.10
   6   8   1   21.00    1.80
   6   8   1   20.30    3.00
   6   8   1   14.30    2.40
   6   8   1   17.30    1.90
   6   8   1   17.10    2.70
  -7  -8  -1    2.40    1.50
  -7  -8  -1    2.60    1.30
  -7  -8  -1    1.80    1.10
  -7  -8  -1   -1.70    1.70
  -7  -8  -1    1.30    1.20
   7   8   1    1.40    1.20
   7   8   1    2.80    1.00
   7   8   1    1.00    0.80
   7   8   1    2.10    1.60
  -8  -8  -1    7.40    2.10
  -8  -8  -1    6.90    2.30
  -8  -8  -1    8.90    2.10
  -8  -8  -1    6.90    2.40
  -8  -8  -1   14.70    2.70
   8   8   1   10.60    2.40
   8   8   1    9.10    0.90
  13  -9  -1    1.80    1.70
  13  -9  -1    1.10    1.90
 -13   9   1    1.10    1.60
 -13   9   1    1.10    1.80
  12  -9  -1    3.30    2.00
  12  -9  -1    2.10    1.10
  12  -9  -1    3.40    0.80
  12  -9  -1    4.70    1.60
 -12   9   1    1.20    1.60
 -12   9   1    1.90    1.70
 -12   9   1    3.20    1.60
  11  -9  -1    2.40    1.50
  11  -9  -1    3.20    1.60
  11  -9  -1    3.50    1.60
  11  -9  -1    4.10    1.00
  11  -9  -1    1.10    1.40
 -11   9   1    3.40    1.90
 -11   9   1    0.80    1.30
 -11   9   1    1.10    1.80
 -11   9   1    5.20    1.40
  10  -9  -1    2.10    1.60
  10  -9  -1    0.20    0.80
  10  -9  -1    1.60    1.30
  10  -9  -1    0.20    1.20
  10  -9  -1    1.40    1.50
  10  -9  -1    1.20    1.30
 -10   9   1    1.70    1.60
 -10   9   1    2.50    1.20
 -10   9   1    1.10    1.30
 -10   9   1    2.50    1.20
   9  -9  -1   13.30    2.50
   9  -9  -1   12.30    2.00
   9  -9  -1   11.30    2.10
   9  -9  -1   15.60    2.40
   9  -9  -1   15.20    1.80
   9  -9  -1   14.70    2.50
  -9   9   1   15.80    2.60
  -9   9   1   15.50    2.70
  -9   9   1   11.70    2.20
  -9   9   1    9.30    2.20
  -9   9   1   12.00    2.60
   8  -9  -1    5.70    1.40
   8  -9  -1    6.80    1.90
   8  -9  -1    5.20    1.30
   8  -9  -1    7.90    2.20
   8  -9  -1    3.90    1.70
   8  -9  -1    5.80    1.70
   8  -9  -1    2.10    1.30
  -8   9   1    7.50    2.10
  -8   9   1    3.90    1.60
  -8   9   1    3.60    1.30
  -8   9   1    5.40    1.80
  -8   9   1    6.80    1.70
   7  -9  -1   26.30    3.60
   7  -9  -1   23.60    2.80
   7  -9  -1   24.10    3.00
   7  -9  -1   25.90    2.70
   7  -9  -1   23.00    2.10
   7  -9  -1   21.50    2.70
   7  -9  -1   18.90    2.80
  -7   9   1   22.90    2.80
  -7   9   1   18.10    2.90
  -7   9   1   24.40    3.20
  -7   9   1   22.20    2.80
   6  -9  -1   31.80    3.00
   6  -9  -1   37.60    2.90
   6  -9  -1   38.50    3.30
   6  -9  -1   29.80    2.70
   6  -9  -1   32.30    3.20
   6  -9  -1   33.40    2.60
   6  -9  -1   37.00    3.00
  -6   9   1   34.00    3.20
  -6   9   1   30.20    2.70
  -6   9   1   32.30    2.90
  -6   9   1   31.80    2.90
  -6   9   1   34.90    3.20
   5  -9  -1   11.30    1.90
   5  -9  -1   20.30    2.40
   5  -9  -1   20.50    2.40
   5  -9  -1   13.10    2.30
   5  -9  -1   15.60    2.30
   5  -9  -1   20.30    2.70
   5  -9  -1   20.40    2.50
  -5   9   1   19.60    2.50
  -5   9   1   15.20    2.20
  -5   9   1   16.80    2.30
  -5   9   1   24.50    2.70
  -5   9   1   28.10    3.40
  -5   9   1   23.00    2.60
   4  -9  -1   11.70    1.90
   4  -9  -1   10.30    1.90
   4  -9  -1    8.90    1.90
   4  -9  -1   13.20    2.00
   4  -9  -1   10.90    2.00
   4  -9  -1   13.30    1.90
  -4   9   1   12.30    2.00
  -4   9   1   17.00    2.50
  -4   9   1   12.50    2.30
  -4   9   1   11.90    2.40
  -4   9   1   11.50    2.10
  -4   9   1   11.40    1.90
   3  -9  -1   33.70    2.80
   3  -9  -1   29.50    2.50
   3  -9  -1   28.30    2.60
   3  -9  -1   26.70    2.60
   3  -9  -1   31.90    2.90
   3  -9  -1   32.00    2.70
  -3   9   1   29.60    2.50
  -3   9   1   34.20    2.90
  -3   9   1   33.50    2.70
  -3   9   1   32.80    2.50
  -3   9   1   28.40    2.50
  -3   9   1   29.00    2.90
   2  -9  -1   -0.90    0.70
   2  -9  -1    0.10    0.80
   2  -9  -1    0.10    0.80
   2  -9  -1    0.20    0.70
   2  -9  -1   -0.10    0.70
  -2   9   1    0.40    0.80
  -2   9   1    0.00    0.80
  -2   9   1   -0.50    0.50
  -2   9   1   -0.70    0.70
  -2   9   1    0.10    0.80
   1  -9  -1  102.19    5.20
   1  -9  -1   99.19    5.30
   1  -9  -1   95.89    4.80
   1  -9  -1   92.79    5.00
   1  -9  -1   98.49    4.90
  -1   9   1  100.09    4.70
  -1   9   1   99.89    5.30
  -1   9   1   98.39    4.60
  -1   9   1   94.69    5.10
  -1   9   1   95.39    4.50
  -1   9   1   97.19    5.00
   0  -9  -1   33.40    3.00
   0  -9  -1   28.40    2.60
   0  -9  -1   27.60    2.80
   0  -9  -1   28.80    2.70
   0  -9  -1   31.50    2.60
   0   9   1   26.40    3.10
   0   9   1   32.90    2.80
   0   9   1   26.90    2.20
   0   9   1   30.40    2.40
   0   9   1   27.50    2.80
   0   9   1   27.60    2.30
  -1  -9  -1    5.10    1.40
  -1  -9  -1    4.20    1.40
  -1  -9  -1    2.30    1.20
  -1  -9  -1    1.10    1.20
  -1  -9  -1    4.30    1.20
  -1  -9  -1    5.00    1.50
   1   9   1    3.10    0.90
   1   9   1    4.10    1.50
   1   9   1    4.40    1.30
   1   9   1    4.00    1.30
   1   9   1    3.40    1.10
   1   9   1    2.60    1.20
  -2  -9  -1   45.60    3.60
  -2  -9  -1   49.20    3.50
  -2  -9  -1   43.90    3.20
  -2  -9  -1   43.20    3.30
  -2  -9  -1   45.20    3.60
  -2  -9  -1   46.20    3.70
   2   9   1   43.90    3.50
   2   9   1   49.70    3.00
   2   9   1   45.70    3.50
   2   9   1   47.60    3.00
   2   9   1   39.80    3.50
   2   9   1   46.40    2.50
  -3  -9  -1    5.30    1.50
  -3  -9  -1    7.80    2.10
  -3  -9  -1    7.80    1.80
  -3  -9  -1    7.60    2.00
  -3  -9  -1    5.80    1.50
   3   9   1    5.60    1.50
   3   9   1    8.70    2.10
   3   9   1    7.20    1.00
   3   9   1    7.10    1.40
   3   9   1    6.60    1.30
   3   9   1    6.80    1.80
  -4  -9  -1   35.10    3.10
  -4  -9  -1   28.20    2.90
  -4  -9  -1   35.80    3.60
  -4  -9  -1   38.60    3.30
  -4  -9  -1   30.10    3.60
  -4  -9  -1   37.90    3.60
   4   9   1   47.90    6.90
   4   9   1   34.50    2.50
   4   9   1   33.90    4.10
   4   9   1   32.70    2.60
   4   9   1   36.70    3.40
  -5  -9  -1   37.70    4.30
  -5  -9  -1   47.10    4.30
  -5  -9  -1   45.90    4.00
  -5  -9  -1   41.40    3.50
  -5  -9  -1   43.90    3.90
  -5  -9  -1   43.00    3.50
   5   9   1   41.10    2.70
   5   9   1   38.00    3.70
   5   9   1   48.10    4.10
   5   9   1   39.20    2.60
   5   9   1   46.40    3.80
  -6  -9  -1    0.60    1.10
  -6  -9  -1    1.00    1.50
  -6  -9  -1    0.40    0.90
  -6  -9  -1   -0.80    1.40
  -6  -9  -1   -0.50    1.10
   6   9   1   -0.40    0.90
   6   9   1    0.50    0.90
   6   9   1    2.10    1.50
  -7  -9  -1    4.40    1.60
  -7  -9  -1    3.50    2.00
  -7  -9  -1    5.70    2.10
  -7  -9  -1    2.60    1.30
  -7  -9  -1    5.10    2.20
   7   9   1    2.40    1.80
   7   9   1    3.20    1.00
  13 -10  -1   -0.80    0.70
  13 -10  -1   -0.70    1.50
  13 -10  -1   -0.60    0.80
  13 -10  -1    3.10    2.00
 -13  10   1    2.50    2.10
 -13  10   1    0.20    1.60
  12 -10  -1   -1.10    1.20
  12 -10  -1    1.70    0.90
  12 -10  -1   -0.20    1.60
 -12  10   1   -1.20    1.80
 -12  10   1    1.20    1.30
  11 -10  -1   12.00    2.30
  11 -10  -1    7.30    1.40
  11 -10  -1    5.80    1.70
  11 -10  -1    8.90    2.30
 -11  10   1    6.60    2.10
 -11  10   1    8.00    2.10
 -11  10   1    9.90    2.70
  10 -10  -1   -0.30    1.10
  10 -10  -1   -1.80    1.00
  10 -10  -1    1.90    1.30
  10 -10  -1    0.40    1.10
  10 -10  -1   -0.50    1.30
  10 -10  -1   -0.20    0.80
 -10  10   1    0.20    1.40
 -10  10   1   -1.60    1.20
 -10  10   1    1.60    1.60
 -10  10   1   -2.30    1.10
 -10  10   1   -0.90    0.80
   9 -10  -1   24.50    3.70
   9 -10  -1   23.30    3.20
   9 -10  -1   20.10    3.20
   9 -10  -1   24.60    3.00
   9 -10  -1   16.10    2.80
   9 -10  -1   20.00    2.30
   9 -10  -1   25.70    3.60
  -9  10   1   23.30    3.20
  -9  10   1   25.20    4.00
  -9  10   1   16.70    2.80
  -9  10   1   23.80    3.20
  -9  10   1   20.70    3.10
   8 -10  -1    3.80    1.20
   8 -10  -1    1.90    1.30
   8 -10  -1    2.10    1.30
   8 -10  -1    7.20    1.50
   8 -10  -1    4.30    1.70
   8 -10  -1    7.30    1.80
   8 -10  -1    7.20    2.00
  -8  10   1    2.30    1.60
  -8  10   1    3.40    1.70
  -8  10   1    3.50    1.30
  -8  10   1    1.30    1.20
  -8  10   1    5.10    1.80
   7 -10  -1   33.90    3.30
   7 -10  -1   33.00    3.20
   7 -10  -1   37.00    2.90
   7 -10  -1   42.10    3.70
   7 -10  -1   39.10    3.20
   7 -10  -1   40.30    3.20
   7 -10  -1   37.00    3.60
  -7  10   1   35.80    3.50
  -7  10   1   39.90    3.50
  -7  10   1   41.50    3.80
  -7  10   1   39.10    3.30
  -7  10   1   33.60    3.00
   6 -10  -1    0.70    0.90
   6 -10  -1    1.50    1.20
   6 -10  -1    1.60    1.00
   6 -10  -1    2.40    1.20
   6 -10  -1    5.20    1.60
   6 -10  -1    1.60    2.10
   6 -10  -1    4.80    1.60
  -6  10   1    0.80    1.10
  -6  10   1    3.90    1.40
  -6  10   1    2.50    1.00
  -6  10   1    2.40    1.10
  -6  10   1    2.40    1.50
   5 -10  -1   44.50    3.70
   5 -10  -1   46.10    3.60
   5 -10  -1   52.19    3.70
   5 -10  -1   46.70    3.80
   5 -10  -1   48.50    3.40
   5 -10  -1   46.20    3.40
  -5  10   1   46.40    3.40
  -5  10   1   47.90    3.70
  -5  10   1   40.00    3.30
  -5  10   1   51.69    3.70
  -5  10   1   44.40    3.30
  -5  10   1   47.90    4.00
   4 -10  -1   13.50    2.30
   4 -10  -1   17.60    2.40
   4 -10  -1   13.90    2.10
   4 -10  -1   12.20    2.30
   4 -10  -1   11.10    2.10
   4 -10  -1   15.00    2.40
  -4  10   1   14.70    2.50
  -4  10   1   14.80    2.20
  -4  10   1   14.00    2.30
  -4  10   1   21.50    2.80
  -4  10   1   17.00    2.30
  -4  10   1   13.20    1.90
   3 -10  -1   12.30    2.40
   3 -10  -1   12.30    2.10
   3 -10  -1   11.60    2.00
   3 -10  -1   11.50    2.10
  -3  10   1   13.10    2.10
  -3  10   1   11.70    2.30
  -3  10   1   12.00    2.10
  -3  10   1   10.40    2.00
  -3  10   1   11.00    1.90
  -3  10   1   11.60    2.40
   2 -10  -1   29.60    2.80
   2 -10  -1   27.60    3.40
   2 -10  -1   32.40    3.00
   2 -10  -1   31.00    3.00
   2 -10  -1   35.30    3.10
  -2  10   1   32.80    3.20
  -2  10   1   35.60    2.80
  -2  10   1   32.50    3.90
  -2  10   1   32.00    3.00
  -2  10   1   37.50    2.90
  -2  10   1   32.70    2.70
   1 -10  -1  385.36   13.00
   1 -10  -1  393.16   13.30
   1 -10  -1  386.86   13.00
   1 -10  -1  361.46   13.40
   1 -10  -1  385.46   13.30
  -1  10   1  382.76   13.50
  -1  10   1  389.76   12.50
  -1  10   1  419.56   13.70
  -1  10   1  385.46   13.20
  -1  10   1  405.76   12.60
   0 -10  -1   24.00    2.90
   0 -10  -1   19.70    2.90
   0 -10  -1   22.40    2.90
   0 -10  -1   15.90    2.40
   0 -10  -1   20.50    2.70
   0  10   1   26.50    3.30
   0  10   1   22.00    2.20
   0  10   1   19.80    2.00
   0  10   1   22.10    3.00
   0  10   1   22.20    2.50
   0  10   1   21.10    3.00
  -1 -10  -1   17.50    2.60
  -1 -10  -1   18.50    2.70
  -1 -10  -1   16.30    2.60
  -1 -10  -1   21.60    3.20
  -1 -10  -1   15.00    2.90
  -1 -10  -1   15.80    2.50
   1  10   1   19.50    3.00
   1  10   1   16.40    2.10
   1  10   1   20.50    2.90
   1  10   1   19.00    2.30
   1  10   1   16.30    1.90
   1  10   1   19.40    2.80
  -2 -10  -1    6.10    1.70
  -2 -10  -1    6.90    1.80
  -2 -10  -1    4.40    1.70
  -2 -10  -1    4.80    1.50
  -2 -10  -1    8.20    2.00
  -2 -10  -1    5.70    1.70
   2  10   1    3.40    1.30
   2  10   1    3.90    1.70
   2  10   1    6.40    1.40
   2  10   1    6.60    1.30
   2  10   1    6.60    1.20
   2  10   1    6.10    1.70
  -3 -10  -1    3.40    1.70
  -3 -10  -1    3.10    1.30
  -3 -10  -1    4.40    1.60
  -3 -10  -1    3.40    1.60
  -3 -10  -1    4.30    1.40
  -3 -10  -1    3.50    1.70
   3  10   1    4.50    0.90
   3  10   1    2.50    1.30
   3  10   1    2.40    1.50
   3  10   1    4.90    1.30
   3  10   1    4.60    1.20
   3  10   1    6.00    1.80
  -4 -10  -1   12.10    2.50
  -4 -10  -1    7.80    2.00
  -4 -10  -1   10.70    2.40
  -4 -10  -1   14.80    2.60
  -4 -10  -1   14.50    2.90
  -4 -10  -1   14.60    2.30
   4  10   1    8.70    1.70
   4  10   1   10.10    2.40
   4  10   1   10.90    1.60
   4  10   1    7.70    1.80
   4  10   1    9.40    2.00
  -5 -10  -1    6.30    1.80
  -5 -10  -1    4.90    2.10
  -5 -10  -1    5.00    1.80
  -5 -10  -1    8.00    2.10
  -5 -10  -1    5.40    1.60
   5  10   1    8.10    2.10
   5  10   1    5.10    1.30
  -6 -10  -1    6.50    2.30
  -6 -10  -1    9.00    2.80
  -6 -10  -1    7.20    2.40
  -6 -10  -1    8.90    2.60
  -6 -10  -1    6.40    1.90
   6  10   1    5.90    1.30
   6  10   1    7.70    1.90
  12 -11  -1   28.70    4.60
  12 -11  -1   25.00    2.30
  12 -11  -1   21.40    3.40
 -12  11   1   15.50    3.20
 -12  11   1   21.10    3.50
  11 -11  -1    0.60    1.10
  11 -11  -1   -0.90    1.50
  11 -11  -1   -1.00    1.20
 -11  11   1    0.00    1.30
 -11  11   1    0.00    1.20
 -11  11   1    1.30    1.90
  10 -11  -1    3.00    1.70
  10 -11  -1    5.80    2.00
  10 -11  -1    4.90    1.80
  10 -11  -1    6.90    2.00
  10 -11  -1    6.30    1.50
 -10  11   1   10.50    2.40
 -10  11   1    4.10    1.70
 -10  11   1   12.50    2.90
   9 -11  -1   19.10    2.50
   9 -11  -1   15.40    2.80
   9 -11  -1   17.00    2.70
   9 -11  -1   20.80    3.20
   9 -11  -1   25.40    3.30
  -9  11   1   14.00    2.90
  -9  11   1   20.40    3.10
  -9  11   1   11.70    2.30
  -9  11   1   17.70    3.00
  -9  11   1   21.00    3.60
   8 -11  -1    0.20    1.10
   8 -11  -1    0.10    0.90
   8 -11  -1   -0.70    0.90
   8 -11  -1    1.90    1.10
  -8  11   1   -1.10    1.10
  -8  11   1    1.50    1.40
  -8  11   1    0.20    0.90
  -8  11   1   -0.60    1.40
  -8  11   1   -0.50    0.90
   7 -11  -1   34.50    4.10
   7 -11  -1   23.80    2.80
   7 -11  -1   28.70    3.30
   7 -11  -1   28.60    3.50
   7 -11  -1   29.30    3.40
  -7  11   1   30.00    3.50
  -7  11   1   25.60    3.30
  -7  11   1   33.10    3.00
  -7  11   1   27.10    3.60
  -7  11   1   22.40    3.10
   6 -11  -1    2.90    1.40
   6 -11  -1    2.20    1.20
   6 -11  -1    4.70    1.50
   6 -11  -1    0.80    1.00
   6 -11  -1    2.60    1.10
  -6  11   1    0.60    1.30
  -6  11   1    1.40    1.00
  -6  11   1    3.70    1.50
  -6  11   1    5.00    1.70
  -6  11   1    4.40    1.40
  -6  11   1    1.20    0.90
   5 -11  -1    5.40    1.70
   5 -11  -1    2.00    1.30
   5 -11  -1    4.80    1.60
   5 -11  -1    3.40    1.40
   5 -11  -1    6.90    1.70
  -5  11   1    3.30    1.30
  -5  11   1    5.30    1.70
  -5  11   1    6.70    1.60
  -5  11   1    3.90    1.40
  -5  11   1    7.30    1.80
  -5  11   1    1.80    1.20
   4 -11  -1    2.10    0.90
   4 -11  -1    2.00    0.90
   4 -11  -1    0.50    1.20
   4 -11  -1    1.60    1.00
   4 -11  -1    0.40    0.80
  -4  11   1   -1.50    0.80
  -4  11   1   -0.40    0.90
  -4  11   1    1.50    1.30
  -4  11   1   -1.20    0.90
  -4  11   1    0.20    0.80
  -4  11   1   -0.80    1.00
   3 -11  -1   38.30    3.40
   3 -11  -1   30.70    2.80
   3 -11  -1   34.30    3.40
   3 -11  -1   27.60    3.20
   3 -11  -1   35.20    3.10
  -3  11   1   33.80    3.10
  -3  11   1   38.40    3.00
  -3  11   1   30.40    3.10
  -3  11   1   36.80    3.20
  -3  11   1   27.20    2.70
  -3  11   1   29.10    3.70
   2 -11  -1    7.30    1.80
   2 -11  -1    8.40    2.00
   2 -11  -1    4.20    1.50
   2 -11  -1    3.90    1.60
   2 -11  -1   11.30    2.30
  -2  11   1    5.60    1.70
  -2  11   1    3.90    1.60
  -2  11   1    5.00    1.60
  -2  11   1    5.30    1.50
  -2  11   1    4.60    1.30
  -2  11   1    6.20    1.60
   1 -11  -1    4.40    1.50
   1 -11  -1    5.30    1.50
   1 -11  -1    6.00    2.10
   1 -11  -1    8.20    2.80
   1 -11  -1    6.30    1.60
  -1  11   1    4.90    1.70
  -1  11   1    5.20    1.30
  -1  11   1    6.00    1.90
  -1  11   1    5.90    1.40
  -1  11   1    3.40    1.50
  -1  11   1    6.10    1.60
   0 -11  -1   44.90    3.90
   0 -11  -1   36.90    4.40
   0 -11  -1   42.10    3.80
   0 -11  -1   45.10    3.80
   0 -11  -1   45.50    3.70
   0  11   1   47.60    3.90
   0  11   1   41.00    3.70
   0  11   1   37.40    3.50
   0  11   1   42.50    3.10
   0  11   1   40.60    2.90
   0  11   1   38.30    2.90
  -1 -11  -1   17.90    2.80
  -1 -11  -1   18.30    2.60
  -1 -11  -1   16.70    2.80
  -1 -11  -1   21.20    2.90
  -1 -11  -1   24.90    3.80
  -1 -11  -1   18.00    2.70
   1  11   1   20.00    3.30
   1  11   1   22.50    2.20
   1  11   1   17.00    2.60
   1  11   1   20.40    3.00
   1  11   1   19.00    2.30
   1  11   1   20.10    2.00
  -2 -11  -1   26.50    3.60
  -2 -11  -1   36.00    4.10
  -2 -11  -1   33.00    3.80
  -2 -11  -1   25.50    3.40
  -2 -11  -1   21.70    3.70
  -2 -11  -1   28.40    3.90
   2  11   1   25.40    3.30
   2  11   1   25.20    2.50
   2  11   1   25.60    2.10
   2  11   1   26.70    2.40
   2  11   1   31.00    4.00
   2  11   1   25.10    3.10
  -3 -11  -1    9.70    2.20
  -3 -11  -1   15.20    2.70
  -3 -11  -1   11.10    2.10
  -3 -11  -1    7.90    2.00
  -3 -11  -1   13.00    2.50
  -3 -11  -1   11.50    2.80
   3  11   1    9.40    1.30
   3  11   1   13.20    2.00
   3  11   1   13.40    1.90
   3  11   1   11.20    2.30
  -4 -11  -1    0.10    1.30
  -4 -11  -1    1.30    1.50
  -4 -11  -1    0.00    1.00
  -4 -11  -1    0.20    1.20
  -4 -11  -1    0.60    1.40
   4  11   1    1.30    1.20
   4  11   1    1.00    1.40
   4  11   1    0.70    1.10
  -5 -11  -1   13.40    2.70
  -5 -11  -1   15.80    3.10
  -5 -11  -1   14.70    2.90
  -5 -11  -1   12.80    3.10
  -5 -11  -1   17.00    2.90
   5  11   1   15.70    2.00
   5  11   1   13.60    2.60
  12 -12  -1    0.70    1.10
  12 -12  -1   -1.50    1.60
  12 -12  -1    0.70    1.80
 -12  12   1   -0.20    1.60
 -12  12   1    1.60    1.80
  11 -12  -1    1.20    1.30
  11 -12  -1   -0.70    1.30
  11 -12  -1    1.50    1.20
 -11  12   1    2.00    1.90
 -11  12   1    0.70    1.60
  10 -12  -1    7.60    2.10
  10 -12  -1    9.80    1.70
  10 -12  -1   11.80    2.60
 -10  12   1   11.20    2.60
 -10  12   1    7.30    2.10
 -10  12   1    9.80    2.50
   9 -12  -1    2.40    1.40
   9 -12  -1    2.50    1.50
   9 -12  -1    3.80    1.60
   9 -12  -1    1.00    1.30
   9 -12  -1    5.30    1.50
   9 -12  -1    1.30    1.50
  -9  12   1   -0.40    1.00
  -9  12   1    1.80    1.40
  -9  12   1    3.00    1.70
   8 -12  -1   21.20    3.20
   8 -12  -1   26.40    3.50
   8 -12  -1   21.20    3.10
   8 -12  -1   25.50    3.90
   8 -12  -1   26.20    3.00
  -8  12   1   15.20    2.50
  -8  12   1   27.10    3.50
  -8  12   1   20.10    3.60
  -8  12   1   25.70    3.40
  -8  12   1   31.30    3.90
   7 -12  -1    1.00    1.30
   7 -12  -1    2.60    1.30
   7 -12  -1    1.90    1.50
   7 -12  -1    3.60    1.30
   7 -12  -1    3.20    1.40
   7 -12  -1    2.20    1.30
  -7  12   1    2.40    1.40
  -7  12   1    0.40    1.00
  -7  12   1    2.40    1.40
  -7  12   1    2.10    1.30
  -7  12   1    1.10    1.20
   6 -12  -1   10.20    2.40
   6 -12  -1   12.10    2.30
   6 -12  -1   16.90    3.00
   6 -12  -1   13.30    2.30
   6 -12  -1   12.50    2.30
  -6  12   1   12.60    2.40
  -6  12   1   11.10    2.10
  -6  12   1   13.30    2.80
  -6  12   1   11.30    2.20
  -6  12   1   16.30    2.90
  -6  12   1   10.70    2.40
   5 -12  -1    3.90    1.50
   5 -12  -1    7.90    2.20
   5 -12  -1    8.10    2.00
   5 -12  -1    8.40    2.30
   5 -12  -1    4.00    1.40
  -5  12   1    7.60    2.00
  -5  12   1    6.00    1.90
  -5  12   1    6.40    1.90
  -5  12   1    5.00    1.70
  -5  12   1    3.70    1.60
   4 -12  -1   17.70    2.70
   4 -12  -1   21.40    3.10
   4 -12  -1   27.10    3.40
   4 -12  -1   20.50    3.10
   4 -12  -1   19.80    2.90
  -4  12   1   18.40    2.70
  -4  12   1   23.80    3.50
  -4  12   1   20.40    3.40
  -4  12   1   17.90    2.70
  -4  12   1   23.60    2.90
  -4  12   1   19.40    2.90
   3 -12  -1   18.40    3.10
   3 -12  -1   22.80    3.20
   3 -12  -1   21.20    3.50
   3 -12  -1   17.60    2.80
   3 -12  -1   18.20    2.90
  -3  12   1   25.30    3.20
  -3  12   1   20.80    2.90
  -3  12   1   18.10    2.50
  -3  12   1   21.60    2.80
  -3  12   1   17.00    2.60
  -3  12   1   33.20    4.30
   2 -12  -1    7.90    1.90
   2 -12  -1   10.00    2.20
   2 -12  -1    9.60    2.30
   2 -12  -1    9.80    2.10
   2 -12  -1   10.40    2.40
  -2  12   1   10.00    2.00
  -2  12   1   12.10    2.60
  -2  12   1    5.40    1.80
  -2  12   1   10.20    1.90
  -2  12   1    9.70    1.80
  -2  12   1    8.20    2.00
   1 -12  -1   76.79    4.90
   1 -12  -1   69.79    4.70
   1 -12  -1   66.89    4.80
   1 -12  -1   67.99    5.10
   1 -12  -1   64.79    5.30
  -1  12   1   68.59    4.90
  -1  12   1   77.29    4.30
  -1  12   1   61.29    4.70
  -1  12   1   55.79    4.60
  -1  12   1   68.99    4.20
  -1  12   1   70.69    4.10
   0 -12  -1    1.50    1.50
   0 -12  -1    2.30    1.20
   0 -12  -1    4.50    2.00
   0 -12  -1    1.80    1.30
   0 -12  -1    3.70    1.40
   0 -12  -1    4.00    1.50
   0  12   1    5.10    1.80
   0  12   1    3.60    1.50
   0  12   1    2.10    1.30
   0  12   1    4.00    1.30
   0  12   1    4.50    1.50
   0  12   1    2.90    1.30
  -1 -12  -1    0.00    1.00
  -1 -12  -1    0.80    1.30
  -1 -12  -1    0.30    1.30
  -1 -12  -1    1.30    1.50
  -1 -12  -1    1.50    1.20
  -1 -12  -1   -0.70    1.20
   1  12   1    1.80    1.10
   1  12   1    0.20    1.10
   1  12   1    1.00    1.30
   1  12   1    0.60    1.40
   1  12   1    0.90    1.00
   1  12   1   -0.90    0.70
  -2 -12  -1   15.70    2.80
  -2 -12  -1   15.10    2.70
  -2 -12  -1   15.40    3.00
  -2 -12  -1   16.40    2.80
  -2 -12  -1   18.00    3.30
  -2 -12  -1   15.10    2.80
   2  12   1   12.60    2.00
   2  12   1   15.40    2.10
   2  12   1   13.80    1.80
   2  12   1   13.40    2.70
  -3 -12  -1    6.60    2.00
  -3 -12  -1   11.00    2.40
  -3 -12  -1   12.90    2.60
  -3 -12  -1    3.80    1.90
  -3 -12  -1   11.20    2.70
   3  12   1    7.10    2.10
   3  12   1   11.50    1.90
   3  12   1    6.40    1.50
   3  12   1    6.60    1.10
  -4 -12  -1    0.60    1.70
  -4 -12  -1    3.10    1.70
  -4 -12  -1    3.10    1.40
  -4 -12  -1    0.20    1.00
   4  12   1    1.70    1.60
   4  12   1    0.80    1.10
   4  12   1    2.70    1.40
  11 -13  -1    8.80    2.40
  11 -13  -1    6.50    2.30
  11 -13  -1   11.30    2.00
 -11  13   1    8.10    3.60
 -11  13   1    7.30    2.20
  10 -13  -1    1.30    1.40
  10 -13  -1    1.70    1.80
  10 -13  -1    1.80    1.70
 -10  13   1    3.90    1.80
 -10  13   1    6.20    2.20
   9 -13  -1   -0.10    1.40
   9 -13  -1    0.50    1.20
   9 -13  -1   -0.40    1.00
   9 -13  -1   -0.80    1.10
  -9  13   1   -0.90    1.00
  -9  13   1   -1.10    1.10
   8 -13  -1    0.80    1.30
   8 -13  -1    5.70    1.90
   8 -13  -1    2.80    1.70
   8 -13  -1    2.60    1.70
   8 -13  -1    5.30    1.30
  -8  13   1    2.90    1.50
  -8  13   1    2.20    1.30
  -8  13   1   -1.90    1.40
   7 -13  -1   15.30    2.60
   7 -13  -1   12.80    2.80
   7 -13  -1   14.20    2.90
   7 -13  -1   18.80    2.80
   7 -13  -1   15.30    2.70
  -7  13   1   10.20    2.20
  -7  13   1   13.30    2.60
  -7  13   1   18.30    3.20
  -7  13   1   24.80    3.30
  -7  13   1   16.90    2.90
   6 -13  -1    0.30    1.00
   6 -13  -1   -1.10    1.20
   6 -13  -1    0.50    1.40
   6 -13  -1    1.50    1.40
   6 -13  -1   -0.10    0.90
  -6  13   1   -0.80    1.30
  -6  13   1   -0.10    1.50
  -6  13   1    1.90    1.40
  -6  13   1    1.70    1.60
  -6  13   1    3.20    1.60
  -6  13   1    3.40    1.80
   5 -13  -1    7.10    1.80
   5 -13  -1   10.90    2.50
   5 -13  -1    5.20    1.50
   5 -13  -1    5.80    1.60
   5 -13  -1   10.00    2.20
  -5  13   1   13.60    2.50
  -5  13   1    9.50    2.10
  -5  13   1    8.90    2.00
  -5  13   1    9.20    2.10
  -5  13   1   11.00    2.60
   4 -13  -1   32.50    3.90
   4 -13  -1   28.10    3.50
   4 -13  -1   27.30    3.80
   4 -13  -1   22.10    2.90
   4 -13  -1   37.70    4.20
  -4  13   1   19.70    2.90
  -4  13   1   28.70    3.30
  -4  13   1   39.70    4.80
  -4  13   1   30.70    5.80
  -4  13   1   30.80    3.60
  -4  13   1   28.10    3.50
   3 -13  -1   22.30    3.20
   3 -13  -1   25.50    3.40
   3 -13  -1   22.00    3.30
   3 -13  -1   24.20    3.40
   3 -13  -1   28.20    3.50
  -3  13   1   24.10    3.00
  -3  13   1   21.60    3.00
  -3  13   1   28.40    3.80
  -3  13   1   25.90    3.80
  -3  13   1   18.20    3.00
  -3  13   1   19.80    3.40
   2 -13  -1    9.50    2.30
   2 -13  -1    6.50    2.00
   2 -13  -1    6.00    1.80
   2 -13  -1    4.20    2.00
   2 -13  -1   11.50    2.80
  -2  13   1    7.00    2.10
  -2  13   1    5.10    1.70
  -2  13   1    7.30    1.70
  -2  13   1    4.70    1.60
  -2  13   1    6.30    1.80
  -2  13   1    5.70    1.90
   1 -13  -1   12.50    2.60
   1 -13  -1   12.80    2.60
   1 -13  -1   12.80    2.60
   1 -13  -1   11.20    2.40
   1 -13  -1    9.80    2.20
  -1  13   1   12.70    2.30
  -1  13   1   12.30    2.20
  -1  13   1    7.80    2.40
  -1  13   1   14.60    2.20
  -1  13   1   13.90    2.90
   0 -13  -1   28.00    3.80
   0 -13  -1   37.40    5.10
   0 -13  -1   29.70    3.70
   0 -13  -1   27.40    3.60
   0 -13  -1   34.70    4.40
   0  13   1   21.30    2.70
   0  13   1   30.40    2.80
   0  13   1   27.80    3.70
   0  13   1   29.00    2.80
  -1 -13  -1    0.50    1.50
  -1 -13  -1    1.10    1.60
  -1 -13  -1    0.10    1.20
  -1 -13  -1    1.30    1.40
  -1 -13  -1   -0.60    1.40
   1  13   1    1.30    1.10
   1  13   1    2.00    1.40
   1  13   1    2.20    1.10
   1  13   1    2.00    1.30
  -2 -13  -1   -1.50    1.90
  -2 -13  -1   -1.00    1.30
  -2 -13  -1    0.50    1.50
  -2 -13  -1   -0.20    1.30
  -2 -13  -1    1.40    1.60
   2  13   1    1.00    1.20
   2  13   1   -0.30    1.10
   2  13   1   -0.20    1.30
   2  13   1    0.00    1.30
  -3 -13  -1    8.60    2.00
  -3 -13  -1    8.30    2.40
  -3 -13  -1    6.60    2.20
  -3 -13  -1    3.80    2.00
   3  13   1    4.20    1.60
   3  13   1    3.80    1.70
   3  13   1    5.00    1.30
   3  13   1    7.30    1.10
  11 -14  -1   -1.90    1.60
  11 -14  -1   -0.20    1.80
 -11  14   1    0.30    1.70
 -11  14   1    0.50    1.80
  10 -14  -1    0.20    1.20
  10 -14  -1    5.10    1.40
 -10  14   1    2.20    1.90
 -10  14   1    3.80    2.20
   9 -14  -1   -2.40    1.50
   9 -14  -1    1.70    1.30
   9 -14  -1    1.90    1.60
  -9  14   1    3.50    1.80
  -9  14   1    2.70    2.00
   8 -14  -1    2.20    1.50
   8 -14  -1    3.30    1.80
   8 -14  -1    1.40    1.70
  -8  14   1    0.60    1.30
  -8  14   1    5.90    1.80
   7 -14  -1   11.10    2.50
   7 -14  -1   17.00    2.90
   7 -14  -1   18.90    2.80
   7 -14  -1   13.40    2.50
   7 -14  -1   19.50    3.50
  -7  14   1   13.80    2.60
  -7  14   1   14.10    2.70
   6 -14  -1   -0.50    0.90
   6 -14  -1    1.80    1.30
   6 -14  -1    3.20    1.50
   6 -14  -1    1.50    1.30
   6 -14  -1    0.20    1.50
  -6  14   1    0.60    1.30
  -6  14   1    0.80    1.50
  -6  14   1   -1.90    1.00
  -6  14   1    3.20    1.70
   5 -14  -1    0.70    1.10
   5 -14  -1    0.90    0.90
   5 -14  -1   -0.20    1.20
  -5  14   1   -1.30    1.30
  -5  14   1   -0.80    1.30
  -5  14   1    0.30    1.30
  -5  14   1    0.30    1.20
  -5  14   1   -1.00    1.10
   4 -14  -1    4.30    1.80
   4 -14  -1    1.30    1.40
   4 -14  -1    1.70    1.90
   4 -14  -1    1.20    1.20
  -4  14   1    2.30    1.60
  -4  14   1    3.10    2.70
  -4  14   1    3.40    1.80
  -4  14   1    4.40    1.50
  -4  14   1    2.00    1.50
   3 -14  -1    0.90    1.30
   3 -14  -1    0.70    1.30
   3 -14  -1    2.90    1.50
   3 -14  -1    4.30    1.80
  -3  14   1    4.20    1.40
  -3  14   1    2.10    1.20
  -3  14   1    1.10    1.60
  -3  14   1    4.00    1.60
   2 -14  -1   -0.50    0.90
   2 -14  -1    3.70    1.60
   2 -14  -1    2.20    1.60
   2 -14  -1    2.60    1.40
  -2  14   1    0.60    1.40
  -2  14   1    2.00    1.30
  -2  14   1    0.60    1.30
   1 -14  -1    3.30    1.50
   1 -14  -1    2.20    1.20
   1 -14  -1    5.50    2.00
   1 -14  -1    4.70    1.90
   1 -14  -1    3.90    2.00
  -1  14   1    3.30    1.80
  -1  14   1    0.70    1.40
  -1  14   1    4.60    1.50
  -1  14   1    3.30    1.50
   0 -14  -1   27.40    4.00
   0 -14  -1   33.20    4.10
   0 -14  -1   37.80    3.70
   0 -14  -1   35.40    3.70
   0 -14  -1   34.80    5.20
   0  14   1   31.40    3.50
   0  14   1   28.40    3.90
   0  14   1   29.20    2.90
   0  14   1   30.60    3.10
  -1 -14  -1    2.90    1.80
  -1 -14  -1    1.20    2.00
  -1 -14  -1    3.00    1.50
  -1 -14  -1    1.40    1.70
  -1 -14  -1    1.50    1.40
   1  14   1    0.60    1.60
   1  14   1    1.40    1.20
   1  14   1    3.10    1.80
  -2 -14  -1   -1.70    1.30
  -2 -14  -1    1.40    1.50
  -2 -14  -1   -0.70    1.80
  -2 -14  -1    1.80    2.10
  -2 -14  -1   -1.70    1.70
   2  14   1    0.00    1.50
   2  14   1   -0.50    1.60
   2  14   1    1.00    1.30
   2  14   1    2.20    1.10
  10 -15  -1    2.40    1.60
  10 -15  -1    1.50    2.00
  10 -15  -1   -1.00    1.30
 -10  15   1   -2.30    1.70
 -10  15   1   -0.60    1.40
   9 -15  -1   14.80    3.10
   9 -15  -1   17.00    3.30
   9 -15  -1   13.10    2.50
  -9  15   1   17.60    3.10
  -9  15   1   15.70    3.40
   8 -15  -1    1.60    1.60
   8 -15  -1    4.90    2.10
  -8  15   1    1.70    1.80
  -8  15   1    0.50    1.90
   7 -15  -1   10.60    2.60
   7 -15  -1   13.80    2.30
   7 -15  -1   10.90    2.50
  -7  15   1    8.10    2.30
  -7  15   1   13.80    3.40
   6 -15  -1   11.10    3.90
   6 -15  -1   11.30    2.80
   6 -15  -1   17.60    3.30
   6 -15  -1    8.30    2.30
  -6  15   1   10.20    2.60
  -6  15   1   10.50    2.40
   5 -15  -1    6.90    2.00
   5 -15  -1   10.80    2.50
   5 -15  -1   10.00    2.30
   5 -15  -1    9.50    2.50
  -5  15   1    8.00    2.60
  -5  15   1    7.30    2.00
   4 -15  -1    5.10    2.20
   4 -15  -1    9.70    2.80
   4 -15  -1    6.40    2.10
   4 -15  -1    9.50    2.60
  -4  15   1    8.00    2.50
  -4  15   1    5.20    1.70
   3 -15  -1    9.10    2.60
   3 -15  -1   16.50    3.50
   3 -15  -1   11.20    2.60
   3 -15  -1    9.30    2.40
  -3  15   1   10.40    2.50
  -3  15   1   10.80    2.20
  -3  15   1   13.00    2.60
  -3  15   1   11.30    2.10
   2 -15  -1    5.40    2.20
   2 -15  -1   10.80    2.70
   2 -15  -1    6.50    2.10
   2 -15  -1    6.50    2.40
  -2  15   1    5.60    1.90
  -2  15   1    4.90    1.90
  -2  15   1    5.50    2.00
  -2  15   1    6.70    1.80
   1 -15  -1   13.70    2.70
   1 -15  -1   21.90    4.70
   1 -15  -1   22.40    3.60
   1 -15  -1   17.50    3.00
  -1  15   1   18.60    2.90
  -1  15   1   11.20    2.60
  -1  15   1   16.90    2.50
   0 -15  -1    6.20    2.60
   0 -15  -1   -0.50    1.90
   0 -15  -1    0.10    1.80
   0 -15  -1    2.90    1.50
   0 -15  -1    1.90    1.60
   0  15   1    1.30    1.70
   0  15   1    2.40    1.90
   0  15   1    1.20    1.60
   0  15   1    0.50    1.40
   8 -16  -1    2.00    2.00
   8 -16  -1    1.60    2.00
   8 -16  -1    2.70    2.20
  -8  16   1    4.30    2.20
  -8  16   1    2.20    1.80
   7 -16  -1    1.00    1.50
   7 -16  -1   -0.10    1.60
   7 -16  -1    1.00    1.60
  -7  16   1    1.70    1.80
   6 -16  -1    1.30    1.70
   6 -16  -1   -1.20    1.50
   6 -16  -1    3.10    1.70
  -6  16   1    1.20    1.50
  -6  16   1    3.40    2.20
   5 -16  -1   -2.30    1.40
   5 -16  -1    0.60    1.50
   5 -16  -1   -0.70    1.60
  -5  16   1    1.00    1.50
  -5  16   1   -0.30    1.60
   4 -16  -1    3.80    2.10
   4 -16  -1    3.10    1.90
   4 -16  -1    2.10    1.90
  -4  16   1    0.40    1.30
  -4  16   1    5.70    1.80
   3 -16  -1    5.70    2.10
   3 -16  -1   11.80    2.80
  -3  16   1   11.50    2.70
  -3  16   1    8.30    2.20
   2 -16  -1    3.50    1.90
   2 -16  -1    1.00    1.60
   2 -16  -1    0.30    3.00
   2 -16  -1    3.50    2.00
   2 -16  -1    3.40    2.00
  -2  16   1    2.00    1.80
  -2  16   1   -1.80    1.40
  -3  17  -2    2.40    1.90
   3 -17   2    0.70    1.40
   3 -17   2   -0.80    1.40
   3 -17   2   -1.20    1.50
   3 -17   2   -3.10    1.60
  -4  17  -2    0.30    1.40
   4 -17   2    1.70    1.30
   4 -17   2    3.50    1.80
   4 -17   2    0.70    1.90
   4 -17   2   -2.00    1.40
  -5  17  -2    1.00    1.80
  -5  17  -2    1.20    1.70
   5 -17   2   -0.30    1.70
   5 -17   2   -1.30    2.70
   5 -17   2    0.60    1.60
  -6  17  -2    0.20    1.80
  -6  17  -2    0.50    1.60
   6 -17   2    1.70    1.80
   6 -17   2   -1.80    1.80
   6 -17   2    2.20    1.60
  -7  17  -2    4.70    1.90
  -7  17  -2    3.00    2.30
   7 -17   2    1.60    1.90
   7 -17   2   -0.40    1.50
   7 -17   2    0.60    1.70
  -1  16  -2    0.70    1.80
  -1  16  -2    0.00    1.80
  -1  16  -2    4.60    2.20
   1 -16   2    3.00    1.90
   1 -16   2    4.40    2.00
   1 -16   2    0.50    1.60
   1 -16   2    1.10    1.50
  -2  16  -2   23.50    5.20
  -2  16  -2   15.10    3.10
  -2  16  -2   26.10    3.50
   2 -16   2   23.30    3.70
   2 -16   2   21.30    3.70
   2 -16   2   10.70    3.40
   2 -16   2   22.00    3.20
  -3  16  -2    1.80    1.50
  -3  16  -2    3.50    2.00
   3 -16   2    4.00    1.80
   3 -16   2    4.90    1.90
  -4  16  -2    0.20    1.60
  -4  16  -2   -1.20    1.20
   4 -16   2   -1.10    1.40
   4 -16   2   -1.80    1.60
   4 -16   2    0.20    1.60
  -5  16  -2    0.60    1.20
  -5  16  -2    3.00    2.10
   5 -16   2    3.30    1.80
   5 -16   2    1.90    1.60
   5 -16   2    0.20    1.20
  -6  16  -2    5.60    1.90
  -6  16  -2    7.00    2.30
   6 -16   2    7.00    2.00
   6 -16   2    4.50    1.90
   6 -16   2    5.10    1.80
  -7  16  -2   14.70    3.20
   7 -16   2    8.30    2.30
   7 -16   2    6.80    1.90
  -8  16  -2    5.00    2.30
  -8  16  -2    0.70    1.60
   8 -16   2   -2.80    1.60
   8 -16   2    3.00    1.90
   8 -16   2    1.90    1.40
  -9  16  -2    2.10    1.90
  -9  16  -2    1.40    1.90
   9 -16   2   -1.80    1.70
   9 -16   2   -1.30    1.40
   9 -16   2    0.90    1.80
   1  15  -2    1.50    1.80
   1  15  -2    0.50    1.50
   1  15  -2    3.70    1.70
  -1 -15   2    8.10    3.10
  -1 -15   2    4.10    1.70
  -1 -15   2    2.10    1.60
  -1 -15   2    0.90    1.70
  -1 -15   2    0.90    1.50
   0  15  -2    2.20    1.80
   0  15  -2   -0.40    1.30
   0  15  -2    0.90    1.40
   0 -15   2    1.30    1.30
   0 -15   2    1.40    2.60
   0 -15   2    3.00    2.20
   0 -15   2    3.40    2.70
  -1  15  -2   24.70    3.50
  -1  15  -2   25.70    3.30
   1 -15   2   23.40    3.50
   1 -15   2   18.00    3.30
   1 -15   2   27.00    4.00
   1 -15   2   30.30    4.80
   1 -15   2   23.70    3.20
  -2  15  -2    4.10    1.90
  -2  15  -2    5.40    1.70
  -2  15  -2    8.40    2.10
   2 -15   2    7.20    2.00
   2 -15   2    6.30    2.50
   2 -15   2    6.50    2.40
   2 -15   2    9.90    2.30
   2 -15   2    6.80    1.90
  -3  15  -2    0.50    1.50
  -3  15  -2    0.90    1.30
  -3  15  -2    1.60    1.60
   3 -15   2   -0.60    1.40
   3 -15   2    0.60    1.30
   3 -15   2    0.30    1.00
   3 -15   2    2.00    2.10
  -4  15  -2   14.40    2.70
  -4  15  -2   15.90    3.50
  -4  15  -2    9.40    2.00
   4 -15   2   19.50    3.00
   4 -15   2    8.40    2.10
   4 -15   2   15.30    3.20
   4 -15   2   11.60    2.60
  -5  15  -2    0.80    1.30
  -5  15  -2   -0.10    1.30
  -5  15  -2   -0.50    1.50
   5 -15   2    1.30    1.50
   5 -15   2    1.50    1.60
   5 -15   2    0.60    0.90
   5 -15   2    0.50    1.20
  -6  15  -2    0.50    1.70
  -6  15  -2    2.00    1.60
  -6  15  -2    1.70    1.30
   6 -15   2    1.90    1.40
   6 -15   2   -0.40    1.10
   6 -15   2    2.50    1.30
   6 -15   2    1.60    1.40
  -7  15  -2   -3.40    1.40
  -7  15  -2    2.20    1.60
  -7  15  -2   -0.20    1.30
   7 -15   2    0.30    1.40
   7 -15   2    1.80    1.50
   7 -15   2    1.20    1.50
   7 -15   2    0.90    1.20
  -8  15  -2    0.50    1.30
  -8  15  -2    1.60    1.50
   8 -15   2    0.50    1.30
   8 -15   2   -1.50    1.20
   8 -15   2    1.90    1.50
   8 -15   2    2.80    1.50
  -9  15  -2    0.50    1.40
  -9  15  -2   -0.20    1.30
   9 -15   2   -2.00    1.40
   9 -15   2    0.80    1.80
 -10  15  -2    7.90    2.60
 -10  15  -2    5.90    2.20
  10 -15   2    9.20    1.80
   3  14  -2   10.80    1.90
   3  14  -2   13.80    2.30
   3  14  -2    8.80    2.10
   3  14  -2   15.50    2.60
  -3 -14   2   14.20    3.00
  -3 -14   2   11.50    2.50
  -3 -14   2   14.50    3.90
  -3 -14   2   10.90    2.30
  -3 -14   2   13.40    2.80
   2  14  -2    1.00    1.30
   2  14  -2    0.10    1.70
   2  14  -2    1.00    1.30
   2  14  -2    2.10    1.60
  -2 -14   2   -2.90    1.90
  -2 -14   2    1.20    1.60
  -2 -14   2    0.00    1.20
  -2 -14   2    3.30    1.80
   1  14  -2    0.90    1.30
   1  14  -2    6.20    1.70
   1  14  -2    4.90    1.90
   1  14  -2    2.60    1.80
  -1 -14   2    3.60    1.70
  -1 -14   2    5.80    1.70
  -1 -14   2    7.60    2.10
  -1 -14   2    8.80    2.30
  -1 -14   2   15.30    5.50
   0  14  -2    0.60    1.30
   0  14  -2   -0.30    1.30
   0  14  -2    1.90    1.30
   0  14  -2    2.70    1.90
   0 -14   2    1.30    1.90
   0 -14   2    1.40    1.30
   0 -14   2    4.20    1.60
   0 -14   2   -2.10    1.30
   0 -14   2    0.80    1.30
  -1  14  -2    8.10    1.80
  -1  14  -2    5.80    1.90
  -1  14  -2    7.40    2.20
  -1  14  -2   10.80    3.20
   1 -14   2    7.80    2.00
   1 -14   2   10.20    2.40
   1 -14   2    5.90    2.40
   1 -14   2    8.90    2.30
   1 -14   2    9.50    2.30
  -2  14  -2   30.30    3.90
  -2  14  -2   30.30    3.00
  -2  14  -2   30.90    3.10
  -2  14  -2   26.40    3.50
  -2  14  -2   26.00    4.60
  -2  14  -2   28.80    3.50
   2 -14   2   38.20    5.00
   2 -14   2   27.50    3.30
   2 -14   2   34.70    4.10
   2 -14   2   33.60    4.10
  -3  14  -2   12.90    2.30
  -3  14  -2   14.40    2.40
  -3  14  -2    8.40    2.20
  -3  14  -2   12.50    2.60
  -3  14  -2    8.40    2.00
  -3  14  -2   12.00    2.10
   3 -14   2   10.70    2.30
   3 -14   2   14.50    2.80
   3 -14   2    9.90    2.60
   3 -14   2    8.00    1.80
   3 -14   2    8.70    2.20
  -4  14  -2   -0.90    1.40
  -4  14  -2    1.50    1.40
  -4  14  -2    0.60    1.60
  -4  14  -2    1.30    1.30
  -4  14  -2   -1.50    1.10
  -4  14  -2    0.20    1.30
   4 -14   2   -0.70    1.10
   4 -14   2    0.80    1.00
   4 -14   2    0.30    2.10
   4 -14   2    1.90    1.30
   4 -14   2    1.10    1.50
  -5  14  -2    1.00    1.60
  -5  14  -2    1.80    1.50
  -5  14  -2    2.60    1.30
  -5  14  -2    2.20    1.60
  -5  14  -2    4.90    1.70
  -5  14  -2    5.20    2.00
   5 -14   2    1.00    1.30
   5 -14   2    3.50    1.40
   5 -14   2    4.80    1.70
   5 -14   2    5.10    1.70
   5 -14   2    3.50    1.80
  -6  14  -2    5.20    1.50
  -6  14  -2    9.90    2.00
  -6  14  -2    8.50    2.70
  -6  14  -2   10.80    2.30
  -6  14  -2    4.70    2.10
  -6  14  -2    5.30    2.00
   6 -14   2    6.70    1.90
   6 -14   2    8.50    2.20
   6 -14   2    3.50    1.70
   6 -14   2    6.60    2.20
   6 -14   2    7.20    2.10
   6 -14   2    5.60    1.60
  -7  14  -2    3.60    1.70
  -7  14  -2    2.40    1.60
  -7  14  -2   -0.40    1.10
  -7  14  -2    4.50    1.80
   7 -14   2    1.40    1.20
   7 -14   2    1.70    1.20
   7 -14   2    2.80    1.20
   7 -14   2    2.60    1.40
   7 -14   2    5.30    1.90
  -8  14  -2    3.40    1.90
  -8  14  -2    2.20    2.00
  -8  14  -2    5.30    1.70
   8 -14   2    2.60    1.40
   8 -14   2    3.20    1.70
   8 -14   2    3.80    1.50
   8 -14   2    5.80    2.30
  -9  14  -2   -1.40    1.20
  -9  14  -2    2.10    1.50
   9 -14   2   -0.20    1.30
   9 -14   2    1.00    1.10
   9 -14   2    1.20    1.60
   9 -14   2   -1.20    1.30
 -10  14  -2   23.40    4.10
  10 -14   2   23.20    3.70
  10 -14   2   33.40    4.10
  10 -14   2   25.80    2.50
 -11  14  -2    3.80    2.00
 -11  14  -2    3.50    2.10
  11 -14   2    3.20    2.00
  11 -14   2    4.30    1.40
  11 -14   2    1.20    1.60
   4  13  -2    4.90    1.00
   4  13  -2    6.50    2.10
   4  13  -2    4.90    2.10
   4  13  -2    4.50    0.90
   4  13  -2    4.90    1.70
  -4 -13   2    2.70    2.00
  -4 -13   2    8.90    3.00
  -4 -13   2    7.20    2.10
  -4 -13   2    4.30    1.90
  -4 -13   2    5.90    1.80
   3  13  -2    2.70    1.00
   3  13  -2    1.00    1.20
   3  13  -2    3.20    1.90
   3  13  -2    4.10    1.90
  -3 -13   2    4.40    2.40
  -3 -13   2    1.40    1.60
  -3 -13   2    5.40    1.90
  -3 -13   2    3.20    1.50
  -3 -13   2   -0.80    1.20
   2  13  -2    0.60    1.30
   2  13  -2    0.90    1.00
   2  13  -2   -2.40    0.90
  -2 -13   2    1.20    1.60
  -2 -13   2    0.20    1.10
  -2 -13   2    0.70    1.30
  -2 -13   2   -2.90    1.40
  -2 -13   2   -0.80    0.90
   1  13  -2    0.00    1.00
   1  13  -2   -1.10    1.20
   1  13  -2    1.10    1.20
   1  13  -2   -0.30    1.10
  -1 -13   2    2.60    2.20
  -1 -13   2   -0.50    1.30
  -1 -13   2   -1.20    0.80
  -1 -13   2    1.10    1.00
  -1 -13   2   -0.10    0.90
   0  13  -2    5.40    2.10
   0  13  -2    3.70    1.40
   0  13  -2    4.50    1.80
   0  13  -2    0.70    1.00
   0  13  -2    2.80    1.20
   0  13  -2    1.80    1.60
   0 -13   2    5.40    1.80
   0 -13   2    3.40    1.40
   0 -13   2    1.70    1.30
   0 -13   2    3.40    1.60
   0 -13   2    1.20    1.50
   0 -13   2    2.30    1.60
  -1  13  -2    4.10    1.50
  -1  13  -2    3.10    1.40
  -1  13  -2    4.70    1.40
  -1  13  -2    4.80    1.80
  -1  13  -2    4.00    1.60
  -1  13  -2    6.00    1.90
   1 -13   2    4.50    1.50
   1 -13   2    3.90    1.60
   1 -13   2    6.30    1.70
   1 -13   2    3.20    1.60
   1 -13   2    5.20    1.80
   1 -13   2    5.50    1.60
  -2  13  -2   11.60    2.10
  -2  13  -2   12.40    2.50
  -2  13  -2   13.10    2.40
  -2  13  -2   13.80    2.50
  -2  13  -2    8.70    1.90
   2 -13   2    7.80    2.70
   2 -13   2   16.40    2.70
   2 -13   2   14.50    2.50
   2 -13   2   13.30    2.60
   2 -13   2   12.60    2.40
  -3  13  -2    0.30    1.40
  -3  13  -2   -0.20    0.90
  -3  13  -2   -0.90    0.90
  -3  13  -2    1.50    1.10
  -3  13  -2    0.10    1.10
  -3  13  -2   -1.10    1.10
   3 -13   2   -1.90    1.00
   3 -13   2    0.30    1.10
   3 -13   2    0.30    1.10
   3 -13   2    2.40    1.60
   3 -13   2   -0.10    0.80
  -4  13  -2   10.90    2.40
  -4  13  -2   18.60    2.90
  -4  13  -2   20.80    3.10
  -4  13  -2   15.80    2.90
  -4  13  -2   17.00    2.50
  -4  13  -2   17.50    2.90
   4 -13   2   14.40    2.60
   4 -13   2   13.40    3.20
   4 -13   2   13.80    2.50
   4 -13   2   16.00    2.50
   4 -13   2   16.40    2.80
  -5  13  -2    7.40    3.30
  -5  13  -2   17.40    2.90
  -5  13  -2   11.10    2.50
  -5  13  -2   13.40    2.20
  -5  13  -2   10.50    2.20
   5 -13   2   13.10    2.50
   5 -13   2   10.90    2.40
   5 -13   2   13.10    2.90
   5 -13   2   12.00    2.20
   5 -13   2   13.60    2.50
  -6  13  -2    4.80    2.00
  -6  13  -2    3.20    1.60
  -6  13  -2    1.60    1.70
  -6  13  -2    4.20    1.40
  -6  13  -2    3.10    1.60
  -6  13  -2    4.50    1.70
   6 -13   2    4.70    1.80
   6 -13   2    3.30    1.30
   6 -13   2    4.80    1.70
   6 -13   2    4.40    1.40
   6 -13   2    4.90    2.00
   6 -13   2    6.20    1.80
  -7  13  -2   10.50    2.60
  -7  13  -2   19.00    2.60
  -7  13  -2   12.60    2.60
  -7  13  -2   12.00    2.40
  -7  13  -2   10.60    2.10
  -7  13  -2   17.40    3.00
   7 -13   2   19.20    2.90
   7 -13   2   14.90    2.80
   7 -13   2   17.50    2.70
   7 -13   2   18.40    2.70
   7 -13   2   12.50    2.50
   7 -13   2   17.10    2.40
  -8  13  -2   -0.80    1.30
  -8  13  -2    0.80    1.20
  -8  13  -2    1.20    1.90
  -8  13  -2    0.80    2.10
   8 -13   2    1.20    1.40
   8 -13   2   -0.60    1.10
   8 -13   2    0.10    1.00
   8 -13   2    0.90    1.30
   8 -13   2    0.30    1.00
   8 -13   2   -1.30    1.30
  -9  13  -2    4.10    1.80
  -9  13  -2    3.40    1.40
  -9  13  -2    3.60    1.90
   9 -13   2    4.00    1.50
   9 -13   2    1.30    1.50
   9 -13   2    3.20    1.20
   9 -13   2    3.30    1.80
 -10  13  -2    4.50    1.80
 -10  13  -2    9.30    2.40
 -10  13  -2    6.20    2.20
  10 -13   2   12.50    2.40
  10 -13   2   10.70    2.30
  10 -13   2    9.20    1.70
  10 -13   2   14.10    3.20
 -11  13  -2    3.50    1.70
 -11  13  -2    6.30    2.30
  11 -13   2    8.50    2.20
  11 -13   2    6.30    1.40
  11 -13   2    2.70    1.50
 -12  13  -2   -0.40    1.80
 -12  13  -2    1.20    1.60
  12 -13   2   -0.60    1.70
  12 -13   2   -0.30    0.70
  12 -13   2   -1.10    1.80
   5  12  -2    0.90    1.30
  -5 -12   2   -0.20    2.40
  -5 -12   2   -0.80    1.30
  -5 -12   2    1.70    1.80
  -5 -12   2    0.70    1.60
  -5 -12   2   -1.80    1.10
   4  12  -2   24.00    1.70
   4  12  -2   22.70    3.10
   4  12  -2   19.70    3.30
   4  12  -2   26.00    1.70
   4  12  -2   26.30    3.00
  -4 -12   2   18.90    2.90
  -4 -12   2   21.20    3.20
  -4 -12   2   24.90    4.30
  -4 -12   2   23.30    3.30
  -4 -12   2   24.80    3.40
   3  12  -2   -0.20    0.80
   3  12  -2    0.30    1.50
   3  12  -2    0.10    1.20
   3  12  -2   -0.20    0.80
  -3 -12   2    1.80    1.30
  -3 -12   2   -0.10    1.80
  -3 -12   2    0.50    1.50
  -3 -12   2    0.90    0.90
  -3 -12   2   -1.40    0.80
   2  12  -2   18.30    3.00
   2  12  -2   17.30    2.80
   2  12  -2   13.30    2.30
   2  12  -2   20.00    3.10
   2  12  -2   22.60    3.80
  -2 -12   2   16.20    2.70
  -2 -12   2   18.70    2.70
  -2 -12   2   17.10    2.90
  -2 -12   2   28.20    3.60
  -2 -12   2   15.70    2.80
  -2 -12   2   17.60    3.20
   1  12  -2   10.00    2.40
   1  12  -2    4.50    1.50
   1  12  -2    8.30    1.90
   1  12  -2   12.10    2.20
   1  12  -2   13.40    2.00
   1  12  -2    7.70    1.90
  -1 -12   2    8.20    2.30
  -1 -12   2   10.30    1.90
  -1 -12   2    8.10    2.10
  -1 -12   2   12.20    2.30
  -1 -12   2   11.00    2.60
  -1 -12   2   10.20    2.00
   0  12  -2    3.20    1.20
   0  12  -2    5.80    1.50
   0  12  -2    6.00    1.70
   0  12  -2    6.10    1.50
   0 -12   2    5.60    1.80
   0 -12   2   10.30    2.40
   0 -12   2    7.10    2.30
   0 -12   2    8.40    2.00
   0 -12   2    5.80    1.40
   0 -12   2    8.40    3.40
  -1  12  -2   93.19    5.30
  -1  12  -2   99.69    6.00
  -1  12  -2   99.29    5.20
  -1  12  -2   98.69    5.30
  -1  12  -2  100.79    6.00
  -1  12  -2   89.59    5.50
   1 -12   2  101.19    6.10
   1 -12   2  107.29    5.50
   1 -12   2   99.49    5.70
   1 -12   2   93.29    5.60
   1 -12   2   97.69    5.90
   1 -12   2  101.49    5.60
  -2  12  -2    0.90    0.90
  -2  12  -2   -0.40    1.00
  -2  12  -2   -1.70    2.10
  -2  12  -2   -0.70    0.90
  -2  12  -2    0.50    1.00
  -2  12  -2    1.80    1.20
   2 -12   2    1.90    1.30
   2 -12   2    0.00    1.10
   2 -12   2   -0.40    1.00
   2 -12   2    0.20    1.00
   2 -12   2   -1.60    1.80
  -3  12  -2    1.20    1.40
  -3  12  -2    0.70    1.10
  -3  12  -2    0.90    0.90
  -3  12  -2   -0.30    0.80
  -3  12  -2    1.30    1.00
  -3  12  -2   -1.30    0.80
   3 -12   2    0.10    1.10
   3 -12   2    0.40    1.20
   3 -12   2    1.90    1.30
   3 -12   2    0.20    0.70
   3 -12   2    0.50    1.20
  -4  12  -2   46.40    4.00
  -4  12  -2   51.19    3.70
  -4  12  -2   43.50    4.10
  -4  12  -2   46.60    3.80
  -4  12  -2   49.10    3.70
  -4  12  -2   56.19    4.00
   4 -12   2   50.69    4.10
   4 -12   2   46.10    4.20
   4 -12   2   45.90    3.70
   4 -12   2   50.29    3.70
   4 -12   2   46.20    3.80
  -5  12  -2   25.20    3.70
  -5  12  -2   27.60    3.90
  -5  12  -2   23.70    3.20
  -5  12  -2   24.10    2.80
  -5  12  -2   22.40    3.00
   5 -12   2   29.40    4.00
   5 -12   2   22.00    3.20
   5 -12   2   19.50    2.70
   5 -12   2   25.20    3.10
  -6  12  -2   10.10    2.30
  -6  12  -2   12.20    2.40
  -6  12  -2    9.20    2.10
  -6  12  -2   11.50    2.00
  -6  12  -2    7.10    1.90
  -6  12  -2   13.10    2.40
   6 -12   2   10.80    2.20
   6 -12   2   11.20    2.40
   6 -12   2    9.00    2.10
   6 -12   2   10.90    2.00
   6 -12   2    8.80    2.00
   6 -12   2   10.10    2.00
  -7  12  -2   14.40    3.10
  -7  12  -2   14.80    2.10
  -7  12  -2    9.00    2.00
  -7  12  -2    7.90    1.80
   7 -12   2   16.50    3.00
   7 -12   2    7.70    1.90
   7 -12   2    9.20    2.10
   7 -12   2   14.80    2.40
   7 -12   2    8.70    1.80
   7 -12   2   12.20    2.00
  -8  12  -2    0.40    1.20
  -8  12  -2    0.00    1.10
  -8  12  -2    0.80    1.20
  -8  12  -2    2.00    1.40
  -8  12  -2    1.40    1.50
   8 -12   2    1.80    1.20
   8 -12   2    1.20    1.00
   8 -12   2    0.80    0.90
   8 -12   2    0.40    1.10
   8 -12   2    0.80    1.10
  -9  12  -2   10.70    2.50
  -9  12  -2   14.50    3.10
  -9  12  -2   11.00    2.60
  -9  12  -2   14.00    2.40
  -9  12  -2   10.40    2.50
   9 -12   2   13.40    2.40
   9 -12   2   13.90    1.90
   9 -12   2   13.10    2.10
   9 -12   2   10.20    2.10
   9 -12   2   13.40    2.50
 -10  12  -2    5.00    2.00
 -10  12  -2    8.40    2.20
  10 -12   2    4.10    1.40
  10 -12   2    8.10    2.10
  10 -12   2    3.30    1.80
  10 -12   2    3.60    1.60
  10 -12   2    6.30    1.20
 -11  12  -2    1.70    1.80
 -11  12  -2   -0.90    1.40
 -11  12  -2    1.40    1.30
  11 -12   2   -0.40    1.20
  11 -12   2    1.00    1.40
  11 -12   2    0.60    1.80
 -12  12  -2    0.50    1.40
 -12  12  -2   -0.40    2.00
 -12  12  -2    2.10    1.60
  12 -12   2   -1.80    1.60
  12 -12   2   -0.20    1.40
   6  11  -2    5.50    2.00
   6  11  -2    4.80    2.00
   6  11  -2    7.70    1.90
  -6 -11   2    5.00    3.00
  -6 -11   2    8.60    2.20
  -6 -11   2    6.60    2.10
  -6 -11   2    8.20    2.10
  -6 -11   2    1.10    2.40
   5  11  -2    2.70    1.50
   5  11  -2    3.30    1.70
  -5 -11   2    2.70    1.50
  -5 -11   2    1.60    1.30
  -5 -11   2    0.80    1.00
  -5 -11   2    3.90    2.10
  -5 -11   2    2.20    1.30
   4  11  -2    1.30    1.10
   4  11  -2    2.10    0.80
   4  11  -2    2.00    1.60
   4  11  -2   -0.30    1.10
   4  11  -2    2.50    0.70
  -4 -11   2    2.20    1.20
  -4 -11   2    4.20    2.10
  -4 -11   2   -0.10    1.00
  -4 -11   2    2.70    1.40
  -4 -11   2    2.00    1.30
   3  11  -2    9.60    1.50
   3  11  -2    8.40    2.40
   3  11  -2   12.10    2.10
   3  11  -2   11.20    2.20
   3  11  -2   13.20    2.70
   3  11  -2   11.70    2.60
  -3 -11   2   14.20    2.40
  -3 -11   2   13.10    2.40
  -3 -11   2    9.70    2.10
  -3 -11   2   11.80    2.30
  -3 -11   2    7.20    2.10
  -3 -11   2   10.60    2.40
   2  11  -2   14.00    2.30
   2  11  -2   20.40    3.00
   2  11  -2   18.50    2.20
   2  11  -2   15.20    2.50
   2  11  -2   16.90    2.30
  -2 -11   2   15.80    2.60
  -2 -11   2   16.70    2.60
  -2 -11   2   15.30    2.60
  -2 -11   2   20.90    3.50
  -2 -11   2   14.50    2.40
   1  11  -2   12.10    2.20
   1  11  -2    6.00    1.90
   1  11  -2    8.70    1.60
   1  11  -2    7.40    1.70
   1  11  -2   11.60    2.50
   1  11  -2    8.40    2.00
  -1 -11   2   10.40    2.00
  -1 -11   2   10.80    2.50
  -1 -11   2    9.00    1.90
  -1 -11   2    8.40    2.10
  -1 -11   2   11.90    2.40
  -1 -11   2    6.60    2.00
   0  11  -2    2.60    1.10
   0  11  -2   -0.60    0.90
   0  11  -2    0.70    0.90
   0  11  -2    1.30    1.00
   0  11  -2    0.00    0.80
   0  11  -2   -0.40    0.80
   0 -11   2   -0.50    0.70
   0 -11   2    1.50    1.30
   0 -11   2    0.90    1.00
   0 -11   2   -0.30    1.00
   0 -11   2   -0.40    1.30
   0 -11   2    1.00    1.10
  -1  11  -2   20.00    2.60
  -1  11  -2   14.70    2.30
  -1  11  -2   14.10    2.50
  -1  11  -2   20.60    3.20
  -1  11  -2   19.80    2.90
  -1  11  -2   24.30    3.00
   1 -11   2   18.00    2.70
   1 -11   2   16.60    2.20
   1 -11   2   21.30    2.80
   1 -11   2   20.00    2.70
   1 -11   2   15.10    2.60
  -2  11  -2   10.10    2.40
  -2  11  -2   11.40    1.90
  -2  11  -2    6.50    1.60
  -2  11  -2    7.90    2.10
  -2  11  -2    9.30    1.90
  -2  11  -2    7.60    1.80
   2 -11   2    6.80    1.70
   2 -11   2    5.20    1.60
   2 -11   2    7.20    1.80
   2 -11   2    5.60    1.60
   2 -11   2    8.40    2.10
  -3  11  -2   20.00    2.50
  -3  11  -2   19.50    2.70
  -3  11  -2   23.30    2.90
  -3  11  -2   17.20    2.50
  -3  11  -2   25.00    3.40
   3 -11   2   23.00    2.90
   3 -11   2   22.60    2.90
   3 -11   2   28.10    3.80
   3 -11   2   24.80    2.90
  -4  11  -2   56.69    4.00
  -4  11  -2   57.29    4.30
  -4  11  -2   51.69    3.70
  -4  11  -2   53.49    3.60
  -4  11  -2   50.99    3.70
  -4  11  -2   49.20    3.90
   4 -11   2   52.79    3.50
   4 -11   2   52.29    4.10
   4 -11   2   52.59    4.00
   4 -11   2   47.60    3.50
   4 -11   2   50.59    3.60
  -5  11  -2   22.40    3.20
  -5  11  -2   21.70    3.00
  -5  11  -2   26.00    3.20
  -5  11  -2   18.60    2.20
  -5  11  -2   22.00    3.30
  -5  11  -2   18.50    2.80
   5 -11   2   19.60    2.50
   5 -11   2   19.30    2.40
   5 -11   2   23.40    2.90
   5 -11   2   18.30    2.90
   5 -11   2   24.50    3.00
  -6  11  -2   -0.60    0.70
  -6  11  -2    0.70    1.10
  -6  11  -2    1.70    1.10
  -6  11  -2    1.70    0.80
  -6  11  -2    3.70    1.60
  -6  11  -2    1.60    1.10
   6 -11   2    2.20    1.20
   6 -11   2    2.20    1.20
   6 -11   2    0.70    0.90
   6 -11   2    1.40    1.00
   6 -11   2    1.10    1.20
   6 -11   2    0.70    1.00
  -7  11  -2   49.00    4.40
  -7  11  -2   38.30    3.70
  -7  11  -2   40.10    3.50
  -7  11  -2   40.70    2.80
  -7  11  -2   39.40    3.70
  -7  11  -2   39.80    3.60
   7 -11   2   49.80    3.30
   7 -11   2   42.30    2.90
   7 -11   2   44.20    4.00
   7 -11   2   37.40    3.30
   7 -11   2   38.30    3.20
   7 -11   2   36.20    3.50
  -8  11  -2   28.60    3.80
  -8  11  -2   21.50    3.30
  -8  11  -2   26.60    3.40
  -8  11  -2   24.70    3.70
  -8  11  -2   32.60    4.10
   8 -11   2   34.60    4.30
   8 -11   2   29.20    3.80
   8 -11   2   26.90    2.20
   8 -11   2   29.20    3.20
   8 -11   2   34.00    4.00
   8 -11   2   26.90    2.50
  -9  11  -2   -0.10    1.40
  -9  11  -2    0.60    1.20
  -9  11  -2    1.90    1.50
  -9  11  -2    1.10    1.20
  -9  11  -2    2.30    1.30
   9 -11   2    2.40    1.40
   9 -11   2    1.90    1.40
   9 -11   2    1.60    1.30
   9 -11   2    1.50    1.10
   9 -11   2    1.60    0.80
   9 -11   2    0.00    0.90
 -10  11  -2    2.80    1.70
 -10  11  -2    2.90    1.40
 -10  11  -2    3.00    1.90
 -10  11  -2    5.30    1.70
  10 -11   2    3.30    1.70
  10 -11   2    5.00    1.70
  10 -11   2    3.20    1.60
  10 -11   2    4.40    1.80
 -11  11  -2    0.80    1.20
 -11  11  -2   -2.50    1.50
 -11  11  -2    1.10    1.30
  11 -11   2   -1.60    1.10
  11 -11   2   -0.60    1.20
  11 -11   2    0.70    0.60
  11 -11   2   -0.80    1.20
  11 -11   2    1.60    1.20
 -12  11  -2    5.70    2.00
 -12  11  -2   10.90    2.80
 -12  11  -2    5.50    1.90
  12 -11   2    9.90    2.10
  12 -11   2   15.00    3.30
  12 -11   2    8.20    1.90
   7  10  -2    6.10    1.90
   7  10  -2    1.50    1.80
   7  10  -2    1.90    1.60
  -7 -10   2    6.90    2.30
  -7 -10   2    7.50    2.20
  -7 -10   2    7.30    2.80
  -7 -10   2    5.60    1.80
  -7 -10   2    7.00    2.10
   6  10  -2    6.50    1.70
   6  10  -2    5.20    1.80
   6  10  -2    8.00    1.90
  -6 -10   2    5.40    1.70
  -6 -10   2   13.50    3.10
  -6 -10   2    7.20    1.90
  -6 -10   2    4.00    1.80
  -6 -10   2    7.70    2.10
   5  10  -2   -0.90    1.30
   5  10  -2    2.20    1.20
   5  10  -2    1.30    1.20
  -5 -10   2    0.40    1.10
  -5 -10   2   -3.00    1.40
  -5 -10   2    0.20    0.90
  -5 -10   2    0.20    1.00
  -5 -10   2    0.20    1.20
   4  10  -2    0.60    1.10
   4  10  -2    0.00    1.00
   4  10  -2    0.00    0.50
   4  10  -2    2.00    1.20
   4  10  -2    0.50    1.30
   4  10  -2   -1.00    0.90
   4  10  -2   -0.30    0.60
  -4 -10   2    0.80    1.20
  -4 -10   2    1.90    1.30
  -4 -10   2    1.00    1.30
  -4 -10   2   -1.70    1.30
  -4 -10   2    0.40    0.70
  -4 -10   2   -0.40    0.60
   3  10  -2    8.90    1.80
   3  10  -2   11.40    2.10
   3  10  -2   17.60    3.00
   3  10  -2   11.00    1.50
   3  10  -2    9.60    2.20
  -3 -10   2   10.40    2.40
  -3 -10   2   13.40    2.20
  -3 -10   2   11.40    2.40
  -3 -10   2   11.10    2.20
  -3 -10   2    7.70    1.70
  -3 -10   2    7.90    1.70
   2  10  -2   12.90    2.50
   2  10  -2   14.90    2.60
   2  10  -2   10.10    1.90
   2  10  -2   12.40    2.50
   2  10  -2   11.90    1.60
  -2 -10   2    5.80    1.90
  -2 -10   2    9.80    2.00
  -2 -10   2    7.80    2.50
  -2 -10   2    9.30    2.90
  -2 -10   2    9.90    2.10
  -2 -10   2   10.60    2.10
   1  10  -2    3.30    1.10
   1  10  -2    5.50    1.30
   1  10  -2    2.50    1.20
   1  10  -2    3.30    1.30
   1  10  -2    4.50    1.60
   1  10  -2    2.50    1.30
  -1 -10   2    1.60    1.10
  -1 -10   2    1.50    1.20
  -1 -10   2    7.60    1.90
  -1 -10   2    6.20    1.40
  -1 -10   2    4.70    1.50
  -1 -10   2    5.60    1.40
   0  10  -2  104.29    5.40
   0  10  -2   92.79    5.40
   0  10  -2  107.09    5.20
   0  10  -2  106.99    5.10
   0  10  -2  101.89    5.70
   0  10  -2  106.09    4.90
   0 -10   2  110.69    5.30
   0 -10   2  101.59    5.60
   0 -10   2  104.09    5.30
   0 -10   2  102.79    5.40
   0 -10   2  101.09    5.70
   0 -10   2   99.49    5.40
  -1  10  -2  135.09    6.70
  -1  10  -2  137.29    6.60
  -1  10  -2  129.19    6.00
  -1  10  -2  145.09    6.20
  -1  10  -2  133.79    6.30
   1 -10   2  143.79    6.70
   1 -10   2  136.19    6.30
   1 -10   2  141.09    6.30
   1 -10   2  151.38    6.50
   1 -10   2  142.89    6.90
  -2  10  -2   32.10    2.80
  -2  10  -2   30.40    2.60
  -2  10  -2   35.90    2.80
  -2  10  -2   28.80    2.60
  -2  10  -2   32.00    2.90
  -2  10  -2   33.90    3.20
   2 -10   2   30.00    2.90
   2 -10   2   31.10    2.70
   2 -10   2   32.90    2.80
   2 -10   2   35.60    3.30
   2 -10   2   34.90    2.80
  -3  10  -2   28.60    2.60
  -3  10  -2   33.50    3.80
  -3  10  -2   32.50    2.80
  -3  10  -2   29.60    2.90
  -3  10  -2   29.00    2.60
  -3  10  -2   27.40    2.60
   3 -10   2   32.40    2.80
   3 -10   2   31.60    2.70
   3 -10   2   31.40    2.70
   3 -10   2   30.90    3.10
   3 -10   2   33.60    3.00
  -4  10  -2   31.00    2.70
  -4  10  -2   30.40    3.00
  -4  10  -2   30.30    3.00
  -4  10  -2   33.60    2.80
  -4  10  -2   32.10    2.90
   4 -10   2   34.90    2.70
   4 -10   2   29.70    2.70
   4 -10   2   32.70    2.90
   4 -10   2   37.90    3.20
   4 -10   2   30.50    3.10
  -5  10  -2    0.80    1.10
  -5  10  -2    0.70    0.70
  -5  10  -2    1.60    1.10
  -5  10  -2    0.80    1.10
  -5  10  -2    1.00    1.10
  -5  10  -2    0.80    1.00
   5 -10   2    1.40    1.00
   5 -10   2    0.30    1.00
   5 -10   2   -0.10    0.60
   5 -10   2    1.40    1.00
   5 -10   2    1.60    0.90
  -6  10  -2   77.49    4.50
  -6  10  -2   66.29    3.60
  -6  10  -2   71.19    4.90
  -6  10  -2   69.89    4.30
  -6  10  -2   68.49    4.40
  -6  10  -2   72.59    4.60
   6 -10   2   63.29    3.70
   6 -10   2   65.79    4.40
   6 -10   2   71.19    3.70
   6 -10   2   67.09    4.10
   6 -10   2   71.49    4.20
   6 -10   2   73.89    4.70
  -7  10  -2    6.80    2.00
  -7  10  -2    8.10    2.10
  -7  10  -2    5.50    1.50
  -7  10  -2    3.20    1.30
  -7  10  -2    6.50    1.80
   7 -10   2    6.40    1.60
   7 -10   2    7.00    1.80
   7 -10   2    9.80    1.50
   7 -10   2    7.40    1.80
   7 -10   2    7.80    1.80
   7 -10   2    8.50    1.50
  -8  10  -2    5.90    1.90
  -8  10  -2    6.90    3.00
  -8  10  -2    7.30    2.00
  -8  10  -2    3.70    1.50
   8 -10   2    6.80    1.50
   8 -10   2    5.20    1.10
   8 -10   2    4.00    1.40
   8 -10   2    5.90    2.00
   8 -10   2    5.80    1.60
   8 -10   2    4.50    1.20
  -9  10  -2    1.20    1.10
  -9  10  -2    3.30    1.20
  -9  10  -2    4.00    1.50
  -9  10  -2   -0.30    1.20
   9 -10   2    4.10    1.60
   9 -10   2    2.30    1.20
   9 -10   2   -0.30    1.10
   9 -10   2    2.30    1.40
   9 -10   2    0.50    0.60
   9 -10   2    2.60    1.20
 -10  10  -2    2.70    1.30
 -10  10  -2    0.00    1.20
 -10  10  -2    1.60    1.20
 -10  10  -2   -1.00    1.50
 -10  10  -2    1.30    1.60
  10 -10   2   -0.60    1.10
  10 -10   2    0.60    1.00
  10 -10   2   -0.90    1.00
  10 -10   2   -1.00    1.00
  10 -10   2    1.10    1.10
  10 -10   2    0.30    0.60
 -11  10  -2    8.80    2.30
 -11  10  -2    7.50    1.90
 -11  10  -2    4.50    2.00
 -11  10  -2    8.30    2.20
  11 -10   2    5.40    1.80
  11 -10   2    4.70    1.60
  11 -10   2    4.90    1.60
 -12  10  -2    1.30    1.40
 -12  10  -2    3.20    1.50
 -12  10  -2   -0.90    1.70
  12 -10   2    1.00    1.90
  12 -10   2    1.00    1.50
  12 -10   2    1.10    1.30
 -13  10  -2    3.10    2.30
 -13  10  -2    1.60    1.50
 -13  10  -2    2.60    1.80
  13 -10   2    4.80    2.00
  13 -10   2    5.50    1.90
  13 -10   2    2.50    1.70
   8   9  -2    2.60    1.80
   8   9  -2    0.20    1.90
  -8  -9   2    2.10    1.70
  -8  -9   2    3.10    1.80
  -8  -9   2    1.80    1.50
  -8  -9   2   -1.90    1.40
  -8  -9   2   -1.70    2.70
   7   9  -2    5.20    1.80
   7   9  -2    1.80    1.30
   7   9  -2    0.70    1.40
  -7  -9   2    5.00    1.50
  -7  -9   2    2.80    1.60
  -7  -9   2    2.80    1.60
  -7  -9   2    5.10    1.90
  -7  -9   2    1.70    2.20
   6   9  -2    0.90    1.40
   6   9  -2   -0.70    1.30
   6   9  -2   -0.20    1.00
   6   9  -2    0.70    1.20
  -6  -9   2    0.00    1.60
  -6  -9   2    0.90    1.10
  -6  -9   2    0.80    1.10
  -6  -9   2   -1.10    1.10
  -6  -9   2    0.00    0.90
   5   9  -2    0.70    1.10
   5   9  -2    1.20    1.50
   5   9  -2    0.70    1.10
   5   9  -2    1.20    1.20
   5   9  -2   -0.60    0.90
  -5  -9   2    0.70    1.10
  -5  -9   2    1.70    1.10
  -5  -9   2    1.90    1.40
  -5  -9   2    2.30    1.10
  -5  -9   2   -0.20    1.40
  -5  -9   2    1.00    1.20
   4   9  -2    4.10    1.30
   4   9  -2    6.00    1.50
   4   9  -2    5.20    0.80
   4   9  -2    4.30    1.50
   4   9  -2    6.10    1.80
   4   9  -2    3.00    1.30
   4   9  -2    5.60    0.90
  -4  -9   2    6.20    1.80
  -4  -9   2    3.70    1.30
  -4  -9   2    3.70    1.40
  -4  -9   2    2.60    1.80
  -4  -9   2    6.40    1.70
  -4  -9   2    5.80    1.30
   3   9  -2    4.40    1.50
   3   9  -2    1.80    1.20
   3   9  -2    3.20    1.40
   3   9  -2    4.30    1.20
   3   9  -2    3.70    0.90
   3   9  -2    2.10    1.10
  -3  -9   2    6.30    1.70
  -3  -9   2    3.70    1.40
  -3  -9   2    5.00    1.30
  -3  -9   2    4.20    1.40
  -3  -9   2    3.80    1.50
  -3  -9   2    4.40    1.60
   2   9  -2  130.39    5.70
   2   9  -2  124.39    5.10
   2   9  -2  134.99    5.90
   2   9  -2  129.19    6.30
   2   9  -2  133.49    6.40
   2   9  -2  122.69    6.30
  -2  -9   2  130.89    6.10
  -2  -9   2  132.89    6.10
  -2  -9   2  135.09    6.80
  -2  -9   2  144.69    6.50
  -2  -9   2  131.89    6.20
  -2  -9   2  131.79    6.30
   1   9  -2    1.40    1.10
   1   9  -2    1.40    1.00
   1   9  -2    1.50    0.90
   1   9  -2    0.60    0.90
   1   9  -2    2.00    1.00
   1   9  -2   -0.10    0.60
  -1  -9   2    0.50    0.80
  -1  -9   2   -0.10    0.80
  -1  -9   2    0.80    0.90
  -1  -9   2    2.50    1.00
  -1  -9   2    0.50    1.00
  -1  -9   2    0.90    1.00
   0   9  -2   11.60    2.00
   0   9  -2    8.10    1.70
   0   9  -2   10.60    1.80
   0   9  -2    9.10    1.60
   0   9  -2   10.80    1.80
   0   9  -2    9.30    1.90
   0  -9   2   11.30    2.00
   0  -9   2    8.90    1.70
   0  -9   2   13.00    2.10
   0  -9   2    6.50    1.40
   0  -9   2    7.00    1.50
   0  -9   2    8.20    1.50
  -1   9  -2    2.60    1.20
  -1   9  -2    4.30    1.10
  -1   9  -2    3.10    1.10
  -1   9  -2    1.80    1.10
  -1   9  -2    4.90    1.30
  -1   9  -2    2.60    1.20
   1  -9   2    5.40    1.60
   1  -9   2    1.50    0.90
   1  -9   2    3.30    1.10
   1  -9   2    3.90    1.10
   1  -9   2    1.80    1.00
  -2   9  -2  129.89    5.60
  -2   9  -2  124.19    6.10
  -2   9  -2  125.59    5.50
  -2   9  -2  142.09    6.30
  -2   9  -2  131.99    5.70
  -2   9  -2  123.89    6.20
   2  -9   2  133.19    5.70
   2  -9   2  116.39    5.50
   2  -9   2  135.09    5.70
   2  -9   2  113.59    5.90
   2  -9   2  123.49    5.90
  -3   9  -2   45.60    6.00
  -3   9  -2   25.00    2.20
  -3   9  -2   24.60    3.70
  -3   9  -2   25.10    2.60
  -3   9  -2   26.20    2.30
  -3   9  -2   23.50    2.40
   3  -9   2   29.50    2.70
   3  -9   2   26.00    2.30
   3  -9   2   27.70    2.40
   3  -9   2   29.20    2.70
   3  -9   2   28.90    2.50
  -4   9  -2   17.50    2.30
  -4   9  -2   13.30    2.00
  -4   9  -2   20.60    2.60
  -4   9  -2   16.00    2.30
  -4   9  -2   12.30    1.90
  -4   9  -2   14.20    1.80
   4  -9   2   16.40    2.00
   4  -9   2   15.80    2.10
   4  -9   2   17.10    2.20
   4  -9   2   19.30    2.60
   4  -9   2   25.30    3.10
  -5   9  -2   36.90    3.10
  -5   9  -2   39.20    3.10
  -5   9  -2   35.60    2.50
  -5   9  -2   33.00    3.00
  -5   9  -2   41.90    3.00
  -5   9  -2   39.50    3.00
   5  -9   2   35.10    2.50
   5  -9   2   38.00    3.20
   5  -9   2   37.90    2.60
   5  -9   2   39.00    2.90
   5  -9   2   37.60    3.10
   5  -9   2   47.10    3.10
  -6   9  -2   -0.30    0.70
  -6   9  -2    0.90    0.60
  -6   9  -2    0.60    1.00
  -6   9  -2    1.80    1.10
  -6   9  -2    0.00    0.80
   6  -9   2    1.80    0.80
   6  -9   2    0.40    0.70
   6  -9   2    0.30    0.90
   6  -9   2    0.90    0.90
   6  -9   2    0.30    0.60
   6  -9   2   -0.30    0.70
  -7   9  -2   16.80    2.50
  -7   9  -2   13.20    2.40
  -7   9  -2   17.50    2.50
  -7   9  -2   18.20    2.70
  -7   9  -2   16.60    2.50
   7  -9   2   14.30    2.10
   7  -9   2   17.80    2.90
   7  -9   2   16.10    2.30
   7  -9   2   14.20    2.00
   7  -9   2   16.60    2.50
  -8   9  -2   42.20    3.40
  -8   9  -2   43.30    3.60
  -8   9  -2   41.70    3.60
  -8   9  -2   35.50    3.30
  -8   9  -2   42.90    3.80
   8  -9   2   43.00    3.10
   8  -9   2   33.70    3.40
   8  -9   2   43.70    3.30
   8  -9   2   42.70    2.30
   8  -9   2   42.40    3.40
   8  -9   2   41.50    3.10
  -9   9  -2    0.30    1.30
  -9   9  -2    0.60    1.10
  -9   9  -2    1.30    1.10
  -9   9  -2   -0.30    0.80
  -9   9  -2    0.80    1.20
   9  -9   2    0.50    1.00
   9  -9   2    0.00    0.90
   9  -9   2    1.50    1.00
   9  -9   2    0.00    0.50
   9  -9   2   -0.60    0.80
   9  -9   2    0.50    1.00
 -10   9  -2    6.10    1.60
 -10   9  -2   12.60    2.20
 -10   9  -2   12.60    2.40
 -10   9  -2   11.20    2.40
 -10   9  -2   12.30    2.70
  10  -9   2   10.80    2.00
  10  -9   2    8.60    2.00
  10  -9   2   14.60    2.20
  10  -9   2   17.40    2.70
  10  -9   2   10.40    0.90
  10  -9   2    9.50    2.30
 -11   9  -2    6.00    1.90
 -11   9  -2    3.70    1.70
 -11   9  -2    5.70    1.60
 -11   9  -2    5.60    1.80
  11  -9   2    7.40    2.30
  11  -9   2   12.10    2.00
  11  -9   2    6.50    1.80
 -12   9  -2   11.60    2.50
 -12   9  -2   13.10    2.90
 -12   9  -2   12.60    2.70
 -12   9  -2    4.60    2.00
  12  -9   2    8.00    1.80
  12  -9   2    9.60    2.10
  12  -9   2    4.90    2.00
 -13   9  -2    2.30    1.60
 -13   9  -2   -0.90    1.70
 -13   9  -2    1.80    1.50
 -13   9  -2    1.30    1.70
  13  -9   2    1.60    1.80
  13  -9   2    1.00    1.50
  13  -9   2   -0.40    1.40
   8   8  -2    3.10    1.50
   8   8  -2    0.60    1.30
   8   8  -2    3.80    1.70
  -8  -8   2    0.90    1.30
  -8  -8   2   -0.60    1.10
  -8  -8   2    2.90    2.40
  -8  -8   2    3.30    1.80
   7   8  -2   31.40    3.90
   7   8  -2   32.10    2.80
   7   8  -2   37.20    3.10
   7   8  -2   33.90    4.10
  -7  -8   2   31.70    3.80
  -7  -8   2   39.60    4.70
  -7  -8   2   40.30    3.50
  -7  -8   2   33.60    3.30
  -7  -8   2   35.40    3.30
   6   8  -2    6.20    1.90
   6   8  -2    7.00    1.60
   6   8  -2    4.90    1.50
   6   8  -2    4.20    2.00
   6   8  -2    5.60    1.70
  -6  -8   2    4.30    1.60
  -6  -8   2    9.10    2.30
  -6  -8   2    9.10    2.00
  -6  -8   2    7.20    1.90
  -6  -8   2    7.30    1.70
  -6  -8   2    6.30    1.90
   5   8  -2   10.50    1.90
   5   8  -2    9.70    2.20
   5   8  -2    4.70    1.20
   5   8  -2    7.10    1.60
   5   8  -2    7.50    2.00
  -5  -8   2    6.90    1.80
  -5  -8   2    6.20    1.70
  -5  -8   2    9.00    1.80
  -5  -8   2   11.80    2.50
  -5  -8   2    8.30    1.90
  -5  -8   2    7.80    2.10
   4   8  -2   41.60    3.50
   4   8  -2   45.80    2.10
   4   8  -2   50.39    3.10
   4   8  -2   42.30    2.10
   4   8  -2   41.50    3.10
   4   8  -2   47.30    3.60
   4   8  -2   39.90    3.50
  -4  -8   2   45.10    4.00
  -4  -8   2   44.30    3.50
  -4  -8   2   48.30    3.50
  -4  -8   2   45.80    3.50
  -4  -8   2   40.60    3.10
  -4  -8   2   38.30    3.20
   3   8  -2   17.30    2.30
   3   8  -2   23.10    2.30
   3   8  -2   24.30    2.30
   3   8  -2   26.50    2.70
   3   8  -2   26.60    1.80
   3   8  -2   30.00    2.80
  -3  -8   2   27.20    3.00
  -3  -8   2   24.30    3.10
  -3  -8   2   27.80    2.70
  -3  -8   2   18.80    2.60
  -3  -8   2   31.50    2.70
  -3  -8   2   27.20    2.50
   2   8  -2    3.50    0.90
   2   8  -2    4.50    1.30
   2   8  -2    3.60    1.00
   2   8  -2    1.50    1.00
   2   8  -2    4.00    1.30
   2   8  -2    4.50    1.40
  -2  -8   2    2.20    0.90
  -2  -8   2    1.90    1.00
  -2  -8   2    3.20    1.20
  -2  -8   2    1.60    1.00
  -2  -8   2    2.60    1.10
  -2  -8   2    4.40    1.20
   1   8  -2   21.30    1.90
   1   8  -2   17.60    2.30
   1   8  -2   16.80    2.20
   1   8  -2   25.50    3.10
   1   8  -2   20.10    2.30
   1   8  -2   22.30    1.90
  -1  -8   2   21.80    2.60
  -1  -8   2   18.10    2.30
  -1  -8   2   13.90    1.90
  -1  -8   2   22.60    2.10
  -1  -8   2   20.20    2.40
  -1  -8   2   20.50    2.20
   0   8  -2  110.99    5.30
   0   8  -2  109.39    4.70
   0   8  -2  100.59    4.70
   0   8  -2  100.19    4.50
   0  -8   2  105.09    5.30
   0  -8   2  110.59    4.90
   0  -8   2  103.19    4.90
   0  -8   2  111.59    5.30
   0  -8   2   97.69    4.60
  -1   8  -2  117.59    5.50
  -1   8  -2  123.59    5.70
  -1   8  -2  114.49    5.00
  -1   8  -2  126.69    5.20
  -1   8  -2  126.49    5.30
  -1   8  -2  117.79    5.10
   1  -8   2  119.19    5.50
   1  -8   2  123.19    5.20
   1  -8   2  108.29    5.10
   1  -8   2  129.19    5.80
   1  -8   2  120.09    5.20
  -2   8  -2    6.10    1.40
  -2   8  -2    3.30    1.10
  -2   8  -2    5.70    1.50
  -2   8  -2    3.60    1.10
  -2   8  -2    4.10    1.20
  -2   8  -2    6.30    1.40
   2  -8   2    4.90    1.20
   2  -8   2    4.00    1.10
   2  -8   2    5.80    1.30
   2  -8   2    6.00    1.20
   2  -8   2    3.20    0.90
  -3   8  -2   27.90    2.50
  -3   8  -2   29.70    2.40
  -3   8  -2   36.60    2.90
  -3   8  -2   34.90    2.60
  -3   8  -2   33.80    2.50
  -3   8  -2   33.40    2.30
   3  -8   2   32.20    2.70
   3  -8   2   31.80    2.50
   3  -8   2   30.80    2.30
   3  -8   2   34.30    2.50
   3  -8   2   28.70    2.60
  -4   8  -2    9.10    1.40
  -4   8  -2    6.00    1.30
  -4   8  -2    7.60    1.60
  -4   8  -2    8.10    1.50
  -4   8  -2    7.60    1.50
  -4   8  -2    5.70    1.20
   4  -8   2   10.70    1.70
   4  -8   2    5.60    1.40
   4  -8   2    4.30    1.20
   4  -8   2    7.50    1.30
   4  -8   2    7.90    1.50
   4  -8   2    5.70    1.20
  -5   8  -2    8.80    1.30
  -5   8  -2    6.80    1.60
  -5   8  -2    8.90    1.50
  -5   8  -2   10.00    1.70
  -5   8  -2    8.30    1.70
  -5   8  -2   11.00    2.00
   5  -8   2    9.40    1.40
   5  -8   2    9.60    1.60
   5  -8   2    8.90    1.60
   5  -8   2    8.00    1.50
   5  -8   2    8.10    1.80
   5  -8   2   10.20    2.00
  -6   8  -2  155.38    6.70
  -6   8  -2  156.48    6.70
  -6   8  -2  148.59    5.30
  -6   8  -2  157.68    6.40
  -6   8  -2  141.59    6.30
  -6   8  -2  151.28    6.90
   6  -8   2  153.08    5.30
   6  -8   2  148.19    5.80
   6  -8   2  142.79    6.40
   6  -8   2  147.99    6.70
   6  -8   2  150.38    6.20
   6  -8   2  146.09    5.90
  -7   8  -2   -0.20    0.90
  -7   8  -2   -0.70    0.70
  -7   8  -2    0.50    0.90
  -7   8  -2    1.20    1.00
  -7   8  -2    2.30    1.20
   7  -8   2    0.00    0.90
   7  -8   2    0.40    0.70
   7  -8   2   -0.80    0.70
   7  -8   2    0.10    0.60
   7  -8   2    1.00    0.70
   7  -8   2    0.40    0.70
  -8   8  -2   82.29    4.80
  -8   8  -2   74.49    4.90
  -8   8  -2   72.29    4.30
  -8   8  -2   71.09    4.50
   8  -8   2   80.69    4.40
   8  -8   2   74.39    3.00
   8  -8   2   76.29    4.10
   8  -8   2   75.39    4.10
   8  -8   2   73.69    4.70
   8  -8   2   71.79    4.40
  -9   8  -2    1.50    1.00
  -9   8  -2    1.10    1.20
  -9   8  -2   -0.20    1.10
  -9   8  -2    0.20    0.90
  -9   8  -2    0.60    1.00
  -9   8  -2   -0.60    0.90
   9  -8   2    0.40    0.40
   9  -8   2    0.20    1.10
   9  -8   2    0.20    0.80
   9  -8   2   -0.90    0.80
   9  -8   2    0.70    0.90
   9  -8   2    0.60    0.90
 -10   8  -2    0.00    1.10
 -10   8  -2    1.80    1.10
 -10   8  -2   -1.20    0.70
 -10   8  -2    0.40    1.10
  10  -8   2    1.10    0.90
  10  -8   2   -0.90    0.90
  10  -8   2    1.30    1.10
  10  -8   2   -0.70    0.90
  10  -8   2    0.80    0.90
 -11   8  -2   -0.40    1.40
 -11   8  -2    1.60    1.20
 -11   8  -2   -0.60    1.10
 -11   8  -2    2.30    1.50
 -11   8  -2    2.70    1.50
 -11   8  -2    1.20    1.10
  11  -8   2    0.60    1.30
  11  -8   2    1.20    1.10
  11  -8   2   -0.20    1.00
  11  -8   2    0.00    1.00
 -12   8  -2   26.70    3.80
 -12   8  -2   17.80    2.90
 -12   8  -2   19.80    3.20
 -12   8  -2   25.40    3.40
 -12   8  -2   21.10    3.10
  12  -8   2   21.50    2.60
  12  -8   2   32.90    3.30
  12  -8   2   23.30    3.70
 -13   8  -2   14.80    3.30
 -13   8  -2    6.30    2.60
 -13   8  -2   17.00    3.50
 -13   8  -2   12.60    2.80
 -13   8  -2    9.70    2.60
  13  -8   2   14.10    2.40
  13  -8   2   11.40    2.20
  13  -8   2   11.80    2.90
   9   7  -2    1.20    1.30
   9   7  -2    0.10    1.40
   9   7  -2   -0.60    1.30
  -9  -7   2   -2.10    1.50
  -9  -7   2   -0.40    0.90
   8   7  -2   16.80    2.40
   8   7  -2   16.00    2.80
   8   7  -2   21.10    2.70
   8   7  -2   17.20    2.70
  -8  -7   2   23.50    3.40
  -8  -7   2   24.20    3.20
  -8  -7   2   18.20    3.00
  -8  -7   2   24.40    3.60
  -8  -7   2   16.50    2.40
   7   7  -2    0.10    1.00
   7   7  -2    0.30    1.20
   7   7  -2    1.40    1.60
   7   7  -2    2.70    1.20
   7   7  -2    0.00    1.40
  -7  -7   2    1.30    1.00
  -7  -7   2    2.30    1.30
  -7  -7   2    2.70    1.20
  -7  -7   2    2.50    1.20
  -7  -7   2    0.60    1.20
  -7  -7   2    1.50    1.40
   6   7  -2    5.60    1.40
   6   7  -2    2.80    1.10
   6   7  -2    2.40    1.50
   6   7  -2    2.70    1.20
   6   7  -2    4.00    1.40
  -6  -7   2    4.70    1.50
  -6  -7   2    1.90    1.20
  -6  -7   2    1.40    1.10
  -6  -7   2    6.10    1.90
  -6  -7   2    1.40    2.30
  -6  -7   2    3.40    1.30
   5   7  -2    1.30    1.20
   5   7  -2    0.10    0.90
   5   7  -2    0.50    0.80
   5   7  -2    0.30    0.30
   5   7  -2   -0.20    0.60
   5   7  -2   -0.50    0.70
   5   7  -2   -0.30    0.40
  -5  -7   2    0.50    0.60
  -5  -7   2    0.90    1.00
  -5  -7   2    0.50    0.80
  -5  -7   2   -1.00    0.90
  -5  -7   2    0.70    0.90
  -5  -7   2    1.90    1.20
   4   7  -2    1.30    1.10
   4   7  -2    0.90    0.90
   4   7  -2    1.00    0.40
   4   7  -2    1.40    1.00
   4   7  -2    0.80    0.50
   4   7  -2    2.60    1.00
   4   7  -2    1.80    1.10
  -4  -7   2    0.10    0.90
  -4  -7   2    2.50    1.10
  -4  -7   2    0.50    0.80
  -4  -7   2    2.70    1.40
  -4  -7   2    1.80    0.80
  -4  -7   2    1.60    0.90
   3   7  -2   -0.60    0.70
   3   7  -2    0.60    0.90
   3   7  -2    0.50    0.80
   3   7  -2    0.00    0.70
   3   7  -2    1.10    0.60
   3   7  -2    0.40    0.40
  -3  -7   2    0.10    0.70
  -3  -7   2    0.50    0.50
  -3  -7   2    0.40    0.70
  -3  -7   2    0.50    0.70
  -3  -7   2   -0.30    0.60
  -3  -7   2    0.10    0.70
   2   7  -2   32.30    2.70
   2   7  -2   32.00    2.30
   2   7  -2   36.00    2.10
   2   7  -2   35.00    2.80
   2   7  -2   31.20    2.40
   2   7  -2   39.80    2.90
  -2  -7   2   34.60    2.70
  -2  -7   2   33.50    2.50
  -2  -7   2   37.70    3.00
  -2  -7   2   35.40    2.60
  -2  -7   2   34.10    2.70
   1   7  -2    0.40    0.60
   1   7  -2   -0.30    0.40
   1   7  -2    0.10    0.60
   1   7  -2    1.20    0.60
   1   7  -2    0.30    0.60
   1   7  -2    1.40    0.90
  -1  -7   2    0.80    0.70
  -1  -7   2    0.60    0.70
  -1  -7   2   -0.70    0.50
  -1  -7   2    0.00    0.60
  -1  -7   2    0.80    0.60
  -1  -7   2    0.70    0.70
   0   7  -2  108.49    4.60
   0   7  -2  110.19    4.50
   0   7  -2  105.29    4.60
   0   7  -2  112.99    5.10
   0   7  -2  108.89    5.00
   0   7  -2  110.19    4.90
   0  -7   2  116.79    4.90
   0  -7   2  107.99    4.70
   0  -7   2  102.59    4.70
   0  -7   2  113.79    5.20
   0  -7   2  112.89    4.60
  -1   7  -2    9.90    1.50
  -1   7  -2   13.00    1.80
  -1   7  -2   13.40    1.90
  -1   7  -2   11.80    1.50
  -1   7  -2   12.00    1.70
  -1   7  -2   11.00    1.80
   1  -7   2   17.40    2.10
   1  -7   2   10.90    1.70
   1  -7   2   16.60    2.40
   1  -7   2   16.30    1.90
   1  -7   2   15.90    2.20
  -2   7  -2   40.70    2.80
  -2   7  -2   40.70    2.60
  -2   7  -2   41.50    2.70
  -2   7  -2   44.20    3.00
  -2   7  -2   43.60    2.70
  -2   7  -2   39.10    2.70
   2  -7   2   43.30    2.70
   2  -7   2   55.69    3.70
   2  -7   2   56.49    3.90
   2  -7   2   41.30    2.60
   2  -7   2   48.50    2.80
  -3   7  -2   11.00    1.40
  -3   7  -2   15.30    1.90
  -3   7  -2   18.40    2.30
  -3   7  -2   16.90    2.00
  -3   7  -2   15.10    2.00
  -3   7  -2   19.10    2.50
   3  -7   2   15.50    1.90
   3  -7   2   20.60    2.60
   3  -7   2   15.50    1.70
   3  -7   2   23.60    3.00
   3  -7   2   13.40    1.70
  -4   7  -2    8.00    1.20
  -4   7  -2    6.40    1.30
  -4   7  -2    9.50    1.60
  -4   7  -2    6.30    1.30
  -4   7  -2    4.30    1.20
  -4   7  -2    7.10    1.50
   4  -7   2    5.90    1.00
   4  -7   2    5.10    1.20
   4  -7   2    7.60    1.60
   4  -7   2    7.50    1.20
   4  -7   2    9.10    1.70
   4  -7   2    6.90    1.30
  -5   7  -2   11.60    1.20
  -5   7  -2   14.30    2.10
  -5   7  -2   13.20    1.80
  -5   7  -2    6.90    1.50
  -5   7  -2   12.60    1.80
   5  -7   2   10.50    1.40
   5  -7   2   13.40    2.10
   5  -7   2   11.50    1.30
   5  -7   2   13.30    1.80
   5  -7   2   10.10    1.50
  -6   7  -2    6.90    1.70
  -6   7  -2    7.00    1.50
  -6   7  -2    4.30    1.30
  -6   7  -2    7.20    1.80
  -6   7  -2    9.80    1.80
   6  -7   2    3.60    1.10
   6  -7   2    4.40    1.10
   6  -7   2    5.80    1.30
   6  -7   2    7.10    1.30
   6  -7   2    6.50    1.00
   6  -7   2    5.60    1.10
  -7   7  -2   35.30    3.00
  -7   7  -2   38.20    3.10
  -7   7  -2   32.80    2.70
  -7   7  -2   37.50    2.90
  -7   7  -2   34.90    2.60
  -7   7  -2   39.80    3.20
   7  -7   2   37.80    2.90
   7  -7   2   42.50    2.90
   7  -7   2   31.40    2.90
   7  -7   2   37.90    2.70
   7  -7   2   33.90    1.80
  -8   7  -2   28.10    3.30
  -8   7  -2   17.50    2.40
  -8   7  -2   20.50    2.60
  -8   7  -2   17.90    2.50
  -8   7  -2   18.30    2.50
  -8   7  -2   15.50    2.20
   8  -7   2   18.40    2.30
   8  -7   2   16.70    1.10
   8  -7   2   21.60    3.00
   8  -7   2   18.70    2.20
   8  -7   2   12.20    1.90
   8  -7   2   18.60    2.30
  -9   7  -2    0.80    1.10
  -9   7  -2    1.90    1.30
  -9   7  -2    1.20    1.20
  -9   7  -2    0.50    0.90
  -9   7  -2    1.30    1.20
  -9   7  -2    0.60    1.20
   9  -7   2    1.60    1.10
   9  -7   2    0.80    0.80
   9  -7   2    2.30    1.10
   9  -7   2   -0.10    0.80
   9  -7   2    1.30    1.00
 -10   7  -2   17.10    2.50
 -10   7  -2   14.60    2.60
 -10   7  -2   15.60    2.50
 -10   7  -2   10.20    2.10
 -10   7  -2   13.80    2.50
  10  -7   2   14.20    2.10
  10  -7   2   19.40    2.20
  10  -7   2   17.30    2.90
  10  -7   2   14.00    2.20
  10  -7   2   18.80    2.50
 -11   7  -2    0.90    1.40
 -11   7  -2    1.40    1.00
 -11   7  -2   -1.90    1.10
 -11   7  -2    0.40    1.10
 -11   7  -2   -0.60    1.00
 -11   7  -2    1.40    1.10
  11  -7   2    1.00    1.10
  11  -7   2   -2.10    1.00
  11  -7   2    0.90    1.10
  11  -7   2    0.20    1.30
  11  -7   2    1.80    0.90
 -12   7  -2   -1.00    1.40
 -12   7  -2    1.10    1.60
 -12   7  -2    1.40    1.30
 -12   7  -2    3.50    1.80
 -12   7  -2    0.30    1.10
  12  -7   2    1.40    1.20
  12  -7   2    0.30    1.20
  12  -7   2    1.00    1.50
 -13   7  -2    4.60    2.00
 -13   7  -2    7.00    2.30
 -13   7  -2    4.90    2.10
 -13   7  -2    2.90    2.10
  13  -7   2    3.70    1.50
  13  -7   2    5.50    1.60
  13  -7   2    3.60    1.70
  10   6  -2    6.30    1.60
  10   6  -2    3.30    1.80
  10   6  -2    4.50    1.90
 -10  -6   2    4.70    2.60
 -10  -6   2    6.10    1.80
 -10  -6   2    4.40    1.70
 -10  -6   2    3.30    1.80
   9   6  -2    3.00    1.40
   9   6  -2    2.40    1.80
   9   6  -2    4.10    1.70
   9   6  -2    2.40    1.60
  -9  -6   2    2.50    1.80
  -9  -6   2    4.60    1.50
  -9  -6   2    8.50    2.60
  -9  -6   2    2.40    1.70
   8   6  -2    0.30    1.10
   8   6  -2    1.40    1.20
   8   6  -2    0.80    1.30
  -8  -6   2    0.50    1.30
  -8  -6   2    0.40    0.70
  -8  -6   2    0.00    1.10
  -8  -6   2    0.30    1.60
  -8  -6   2    1.00    1.20
   7   6  -2    1.80    1.00
   7   6  -2   -0.30    1.00
   7   6  -2    1.80    1.40
   7   6  -2    0.70    0.90
   7   6  -2   -0.20    1.10
   7   6  -2   -0.20    0.80
  -7  -6   2    1.40    1.10
  -7  -6   2    2.40    1.30
  -7  -6   2    0.80    0.80
  -7  -6   2    0.10    0.80
  -7  -6   2    1.70    1.30
  -7  -6   2    0.10    0.90
   6   6  -2    8.10    1.60
   6   6  -2   10.70    2.20
   6   6  -2    6.20    1.90
   6   6  -2   11.20    2.20
   6   6  -2    9.10    1.90
   6   6  -2    8.10    1.60
  -6  -6   2    8.90    1.80
  -6  -6   2    8.40    1.90
  -6  -6   2    7.60    1.70
  -6  -6   2    5.40    1.60
  -6  -6   2    6.10    1.40
  -6  -6   2    6.60    2.50
   5   6  -2    8.50    1.90
   5   6  -2   10.40    1.70
   5   6  -2    7.50    1.70
   5   6  -2   11.10    2.00
   5   6  -2    8.50    0.70
   5   6  -2    6.00    1.30
   5   6  -2    7.50    1.50
  -5  -6   2    8.90    1.80
  -5  -6   2   11.20    2.00
  -5  -6   2    4.70    1.20
  -5  -6   2    9.00    1.90
  -5  -6   2    8.10    2.00
  -5  -6   2    5.60    1.50
   4   6  -2    0.80    0.80
   4   6  -2    1.30    0.40
   4   6  -2    0.20    0.70
   4   6  -2    0.90    0.70
   4   6  -2    0.90    0.50
   4   6  -2    1.40    1.00
   4   6  -2    1.40    0.70
  -4  -6   2    0.60    0.70
  -4  -6   2    0.80    0.70
  -4  -6   2    0.90    0.70
  -4  -6   2    1.50    1.10
  -4  -6   2    2.30    1.00
  -4  -6   2    0.20    0.80
   3   6  -2    8.80    1.50
   3   6  -2    6.20    1.40
   3   6  -2    4.10    0.90
   3   6  -2    4.50    1.80
   3   6  -2    5.40    1.20
  -3  -6   2    7.60    1.50
  -3  -6   2    7.40    1.50
  -3  -6   2    5.80    1.50
  -3  -6   2    8.40    1.50
  -3  -6   2    3.70    0.90
  -3  -6   2    6.00    1.30
   2   6  -2    6.20    1.40
   2   6  -2    4.10    1.00
   2   6  -2    5.70    1.50
   2   6  -2    2.40    0.70
   2   6  -2    5.10    1.20
  -2  -6   2    4.00    1.00
  -2  -6   2    4.50    1.20
  -2  -6   2    5.00    1.40
  -2  -6   2    3.80    1.00
  -2  -6   2    4.20    1.00
  -2  -6   2    3.70    0.90
   1   6  -2   20.40    1.80
   1   6  -2   25.40    2.20
   1   6  -2   22.80    2.10
   1   6  -2   23.20    2.00
   1   6  -2   22.10    1.90
  -1  -6   2   23.70    2.20
  -1  -6   2   24.30    2.00
  -1  -6   2   25.00    2.10
  -1  -6   2   22.70    1.90
  -1  -6   2   21.90    2.00
  -1  -6   2   21.10    1.80
   0   6  -2  106.59    4.20
   0   6  -2  103.89    4.70
   0   6  -2  109.99    4.40
   0   6  -2  108.19    4.40
   0   6  -2  107.49    4.50
   0  -6   2  108.09    4.40
   0  -6   2  111.29    4.60
   0  -6   2  112.59    4.30
   0  -6   2  105.89    4.40
   0  -6   2  108.19    4.80
  -1   6  -2   61.99    3.10
  -1   6  -2   61.29    3.10
  -1   6  -2   65.49    3.40
  -1   6  -2   62.29    3.20
  -1   6  -2   65.79    3.20
  -1   6  -2   62.39    3.40
   1  -6   2   69.19    3.60
   1  -6   2   64.49    3.20
   1  -6   2   61.29    3.10
   1  -6   2   60.69    3.10
  -2   6  -2  313.57   10.20
  -2   6  -2  322.67    9.90
  -2   6  -2  305.67    9.70
  -2   6  -2  328.17   10.10
  -2   6  -2  327.17    9.80
  -2   6  -2  317.67    9.50
   2  -6   2  302.87    9.40
   2  -6   2  308.47   10.10
   2  -6   2  294.57    9.90
   2  -6   2  332.87    9.80
   2  -6   2  333.07   10.20
  -3   6  -2  327.37    9.50
  -3   6  -2  333.57   10.00
  -3   6  -2  335.27   10.30
  -3   6  -2  319.37   10.50
  -3   6  -2  309.27   10.20
  -3   6  -2  321.07   10.00
   3  -6   2  317.37    9.90
   3  -6   2  343.97   10.00
[truncated: 2,140,736 more chars]
