# Supplementary material for: A lithium–aluminium heterobimetallic dimetallocene
Source: Nat Chem. 2024 May 14;16(7):1093–100. doi: 10.1038/s41557-024-01531-y (PMC11637000; doi:10.1038/s41557-024-01531-y)
Supplement: Supplementary file 8 — Crystallographic data for compound 4a; CCDC reference no. 2324316. [file 41557_2024_1531_MOESM8_ESM.cif]

 
data_5446_a_tw
# start Validation Reply Form
_vrf_SYMMS02_5446_a_tw
;
PROBLEM: All angles should not be 90 for a monoclinic cell
RESPONSE: The structure was best refined as twinned by pseudo-merohedry 
with beta very close to 90° (see SI for further details)
; 
_vrf_PLAT088_5446_a_tw
;
PROBLEM: Poor Data / Parameter Ratio...7.51
RESPONSE: The structure is disorderd over two positions, doubling the 
number of parameters (see SI for further details)
;
_vrf_PLAT181_5446_a_tw
;
PROBLEM: All Angles Exactly 90 Degrees in Monoclinic Cell
RESPONSE: The structure was best refined as twinned by pseudo-merohedry 
with beta very close to 90° (see SI for further details)
;
_vrf_PLAT182_5446_a_tw
;
PROBLEM: All Angles with zero s.u. in Monoclinic Cell
RESPONSE: The structure was best refined as twinned by pseudo-merohedry 
with beta very close to 90° (see SI for further details)
;
# end Validation Reply Form  
_audit_creation_method            'SHELXL-2019/1'
_shelx_SHELXL_version_number      '2019/1'
_chemical_name_systematic         ?
_chemical_name_common             ?
_chemical_melting_point           ?
_chemical_formula_moiety          'C27 H40 Li N, C7 H8'
_chemical_formula_sum
 'C34 H48 Li N' 
_chemical_formula_weight          477.67

loop_
 _atom_type_symbol
 _atom_type_description
 _atom_type_scat_dispersion_real
 _atom_type_scat_dispersion_imag
 _atom_type_scat_source
 'C'  'C'   0.0033   0.0016
 'International Tables Vol C Tables 4.2.6.8 and 6.1.1.4'
 'H'  'H'   0.0000   0.0000
 'International Tables Vol C Tables 4.2.6.8 and 6.1.1.4'
 'Li'  'Li'  -0.0003   0.0001
 'International Tables Vol C Tables 4.2.6.8 and 6.1.1.4'
 'N'  'N'   0.0061   0.0033
 'International Tables Vol C Tables 4.2.6.8 and 6.1.1.4'
 
_space_group_crystal_system       monoclinic
_space_group_IT_number            15
_space_group_name_H-M_alt         'C 2/c'
_space_group_name_Hall            '-C 2yc'
 
_shelx_space_group_comment
;
The symmetry employed for this shelxl refinement is uniquely defined
by the following loop, which should always be used as a source of
symmetry information in preference to the above space-group names.
They are only intended as comments.
;
 
loop_
 _space_group_symop_operation_xyz
 'x, y, z'
 '-x, y, -z+1/2'
 'x+1/2, y+1/2, z'
 '-x+1/2, y+1/2, -z+1/2'
 '-x, -y, -z'
 'x, -y, z-1/2'
 '-x+1/2, -y+1/2, -z'
 'x+1/2, -y+1/2, z-1/2'
 
_cell_length_a                    12.6632(6)
_cell_length_b                    13.3822(5)
_cell_length_c                    18.6105(8)
_cell_angle_alpha                 90
_cell_angle_beta                  90
_cell_angle_gamma                 90
_cell_volume                      3153.8(2)
_cell_formula_units_Z             4
_cell_measurement_temperature     143(2)
_cell_measurement_reflns_used     4428
_cell_measurement_theta_min       2.21
_cell_measurement_theta_max       25.52
 
_exptl_crystal_description        plate
_exptl_crystal_colour             colourless
_exptl_crystal_density_meas       'not measured'
_exptl_crystal_density_method     ?
_exptl_crystal_density_diffrn     1.006          
_exptl_crystal_F_000              1048
_exptl_transmission_factor_min    ?
_exptl_transmission_factor_max    ?
_exptl_crystal_size_max           0.200
_exptl_crystal_size_mid           0.180
_exptl_crystal_size_min           0.020
_exptl_absorpt_coefficient_mu     0.056
_shelx_estimated_absorpt_T_min    0.989
_shelx_estimated_absorpt_T_max    0.999
_exptl_absorpt_correction_type    'multi-scan'
_exptl_absorpt_correction_T_min   0.6690
_exptl_absorpt_correction_T_max   0.7453
_exptl_absorpt_process_details    
;
 SADABS 2016/2: Krause, L., Herbst-Irmer, R., Sheldrick G.M. & Stalke D.,
 J. Appl. Cryst. 48 (2015) 3-10
;
_exptl_absorpt_special_details    ?
_diffrn_ambient_temperature       143(2)
_diffrn_radiation_wavelength      0.71073
_diffrn_radiation_type            MoK\a
_diffrn_source                    'INCOATEC IµS microfocus sealed tube' 
_diffrn_measurement_device_type   'Bruker AXS D8 Venture, Photon II'
_diffrn_measurement_method        '\f and \w scans'
_diffrn_detector_area_resol_mean  ?
_diffrn_reflns_number             26625
_diffrn_reflns_av_unetI/netI      0.0319
_diffrn_reflns_av_R_equivalents   0.0638
_diffrn_reflns_limit_h_min        -15
_diffrn_reflns_limit_h_max        15
_diffrn_reflns_limit_k_min        -16
_diffrn_reflns_limit_k_max        16
_diffrn_reflns_limit_l_min        -22
_diffrn_reflns_limit_l_max        22
_diffrn_reflns_theta_min          2.189
_diffrn_reflns_theta_max          25.678
_diffrn_reflns_theta_full         25.242
_diffrn_measured_fraction_theta_max   1.000
_diffrn_measured_fraction_theta_full  1.000
_diffrn_reflns_Laue_measured_fraction_max    1.000
_diffrn_reflns_Laue_measured_fraction_full   1.000
_diffrn_reflns_point_group_measured_fraction_max   1.000
_diffrn_reflns_point_group_measured_fraction_full  1.000
_reflns_number_total              3006
_reflns_number_gt                 2201
_reflns_threshold_expression      'I > 2\s(I)'
_reflns_Friedel_coverage          0.000
_reflns_Friedel_fraction_max      .
_reflns_Friedel_fraction_full     .
 
_reflns_special_details
;
 Reflections were merged by SHELXL according to the crystal
 class for the calculation of statistics and refinement.
 
 _reflns_Friedel_fraction is defined as the number of unique
 Friedel pairs measured divided by the number that would be
 possible theoretically, ignoring centric projections and
 systematic absences. Completness statistics refer to single and
 composite reflections containing twin component 1 only.
;
 
_computing_data_collection        'APEX 4 (Bruker, 2021)'
_computing_cell_refinement        'SAINT  (Bruker, 2019)'
_computing_data_reduction         'SAINT  (Bruker, 2019)'
_computing_structure_solution     'SHELXT 2018/2 (Sheldrick, 2018)'
_computing_structure_refinement 
;
SHELXL-2019/1 (Sheldrick, 2019),                                              
SHELXLe Rev 1000 (Huebschle et al., 2011)
;
_computing_molecular_graphics     'SHELXL-2019/1 (Sheldrick, 2019)'
_computing_publication_material   'CIFTAB-2014 (Sheldrick, G. M.)'
_refine_special_details
;
 The structure was refined as a pseudo-merohedral twin. The twin law was found in SHELXLE
using the test for merohedral twinning. The twin law was found to be a twofold rotation 
about the c-axis (-1 0 0 0 -1 0 0 0 1) with a beta angle very close to 90°.
;
_refine_ls_structure_factor_coef  Fsqd
_refine_ls_matrix_type            full
_refine_ls_weighting_scheme       calc
_refine_ls_weighting_details
'w=1/[\s^2^(Fo^2^)+(0.0480P)^2^+0.8076P] where P=(Fo^2^+2Fc^2^)/3'
_atom_sites_solution_primary      direct
_atom_sites_solution_secondary    difmap
_atom_sites_solution_hydrogens    geom
_refine_ls_hydrogen_treatment     constr
_refine_ls_extinction_method      none
_refine_ls_extinction_coef        .
_refine_ls_number_reflns          3006
_refine_ls_number_parameters      400
_refine_ls_number_restraints      687
_refine_ls_R_factor_all           0.0664
_refine_ls_R_factor_gt            0.0437
_refine_ls_wR_factor_ref          0.1158
_refine_ls_wR_factor_gt           0.1012
_refine_ls_goodness_of_fit_ref    1.076
_refine_ls_restrained_S_all       1.060
_refine_ls_shift/su_max           0.000
_refine_ls_shift/su_mean          0.000
 
loop_
 _atom_site_label
 _atom_site_type_symbol
 _atom_site_fract_x
 _atom_site_fract_y
 _atom_site_fract_z
 _atom_site_U_iso_or_equiv
 _atom_site_adp_type
 _atom_site_occupancy
 _atom_site_site_symmetry_order  
 _atom_site_calc_flag
 _atom_site_refinement_flags_posn
 _atom_site_refinement_flags_adp
 _atom_site_refinement_flags_occupancy
 _atom_site_disorder_assembly
 _atom_site_disorder_group
Li1 Li 0.3655(4) 0.4759(4) 0.7525(9) 0.0394(11) Uani 0.5 1 d . U P A -1
C8 C 0.5030(12) 0.3833(2) 0.7374(3) 0.0245(13) Uani 0.5 1 d D U P A -1
C9 C 0.5017(10) 0.4617(4) 0.6850(4) 0.0262(11) Uani 0.5 1 d D U P A -1
C10 C 0.4992(12) 0.5546(5) 0.7219(3) 0.0312(13) Uani 0.5 1 d D U P A -1
C11 C 0.4969(14) 0.5340(4) 0.7968(3) 0.0280(12) Uani 0.5 1 d D U P A -1
C12 C 0.4998(12) 0.4282(3) 0.8063(3) 0.0233(10) Uani 0.5 1 d D U P A -1
C13 C 0.5004(7) 0.27161(17) 0.72182(13) 0.0339(6) Uani 0.5 1 d D U P A -1
H13 H 0.499136 0.265579 0.668271 0.041 Uiso 0.5 1 calc R U P A -1
C14 C 0.4030(9) 0.2150(11) 0.7483(8) 0.042(3) Uani 0.5 1 d D U P A -1
H14A H 0.402264 0.147825 0.727327 0.063 Uiso 0.5 1 calc R U P A -1
H14B H 0.339068 0.250992 0.733811 0.063 Uiso 0.5 1 calc R U P A -1
H14C H 0.405216 0.209819 0.800834 0.063 Uiso 0.5 1 calc R U P A -1
C15 C 0.6047(10) 0.2213(10) 0.7461(9) 0.050(4) Uani 0.5 1 d D U P A -1
H15A H 0.664436 0.253105 0.721676 0.075 Uiso 0.5 1 calc R U P A -1
H15B H 0.602817 0.150091 0.733903 0.075 Uiso 0.5 1 calc R U P A -1
H15C H 0.612865 0.228887 0.798225 0.075 Uiso 0.5 1 calc R U P A -1
C16 C 0.5014(7) 0.4460(2) 0.60407(13) 0.0337(6) Uani 0.5 1 d D U P A -1
H16 H 0.501322 0.514478 0.582601 0.040 Uiso 0.5 1 calc R U P A -1
C17 C 0.4052(9) 0.3939(11) 0.5733(8) 0.043(3) Uani 0.5 1 d D U P A -1
H17A H 0.413805 0.385999 0.521268 0.064 Uiso 0.5 1 calc R U P A -1
H17B H 0.342087 0.434019 0.583081 0.064 Uiso 0.5 1 calc R U P A -1
H17C H 0.397511 0.327974 0.595636 0.064 Uiso 0.5 1 calc R U P A -1
C18 C 0.6062(10) 0.3975(12) 0.5797(9) 0.058(4) Uani 0.5 1 d D U P A -1
H18A H 0.607563 0.393096 0.527131 0.087 Uiso 0.5 1 calc R U P A -1
H18B H 0.611814 0.330250 0.600233 0.087 Uiso 0.5 1 calc R U P A -1
H18C H 0.665674 0.438289 0.596232 0.087 Uiso 0.5 1 calc R U P A -1
C19 C 0.4958(8) 0.6569(2) 0.68678(17) 0.0501(9) Uani 0.5 1 d D U P A -1
H19 H 0.490033 0.706560 0.726766 0.060 Uiso 0.5 1 calc R U P A -1
C20 C 0.3881(10) 0.6640(11) 0.6427(9) 0.067(4) Uani 0.5 1 d D U P A -1
H20A H 0.377575 0.732865 0.626201 0.100 Uiso 0.5 1 calc R U P A -1
H20B H 0.329086 0.644356 0.673691 0.100 Uiso 0.5 1 calc R U P A -1
H20C H 0.391409 0.619239 0.601097 0.100 Uiso 0.5 1 calc R U P A -1
C21 C 0.5888(10) 0.6883(11) 0.6426(9) 0.065(4) Uani 0.5 1 d D U P A -1
H21A H 0.652206 0.689265 0.672718 0.098 Uiso 0.5 1 calc R U P A -1
H21B H 0.576256 0.755249 0.622994 0.098 Uiso 0.5 1 calc R U P A -1
H21C H 0.598761 0.640912 0.602983 0.098 Uiso 0.5 1 calc R U P A -1
C22 C 0.4950(8) 0.6117(2) 0.85671(17) 0.0473(8) Uani 0.5 1 d D U P A -1
H22 H 0.500588 0.573959 0.902919 0.057 Uiso 0.5 1 calc R U P A -1
C23 C 0.3852(8) 0.6680(8) 0.8587(7) 0.044(2) Uani 0.5 1 d D U P A -1
H23A H 0.387402 0.720590 0.895298 0.067 Uiso 0.5 1 calc R U P A -1
H23B H 0.329043 0.620344 0.870368 0.067 Uiso 0.5 1 calc R U P A -1
H23C H 0.371207 0.697969 0.811582 0.067 Uiso 0.5 1 calc R U P A -1
C24 C 0.5860(8) 0.6859(9) 0.8561(7) 0.050(3) Uani 0.5 1 d D U P A -1
H24A H 0.578116 0.732482 0.896409 0.075 Uiso 0.5 1 calc R U P A -1
H24B H 0.585415 0.723194 0.810822 0.075 Uiso 0.5 1 calc R U P A -1
H24C H 0.652947 0.649807 0.860804 0.075 Uiso 0.5 1 calc R U P A -1
C25 C 0.5002(6) 0.3724(2) 0.87789(14) 0.0339(6) Uani 0.5 1 d D U P A -1
H25 H 0.500367 0.299739 0.865350 0.041 Uiso 0.5 1 calc R U P A -1
C26 C 0.4032(8) 0.3883(10) 0.9257(8) 0.035(3) Uani 0.5 1 d D U P A -1
H26A H 0.409857 0.347499 0.969242 0.053 Uiso 0.5 1 calc R U P A -1
H26B H 0.339412 0.368572 0.899477 0.053 Uiso 0.5 1 calc R U P A -1
H26C H 0.398160 0.458962 0.939124 0.053 Uiso 0.5 1 calc R U P A -1
C27 C 0.6048(9) 0.3912(12) 0.9195(8) 0.053(4) Uani 0.5 1 d D U P A -1
H27A H 0.603357 0.354455 0.965014 0.080 Uiso 0.5 1 calc R U P A -1
H27B H 0.612406 0.462813 0.929160 0.080 Uiso 0.5 1 calc R U P A -1
H27C H 0.664632 0.368149 0.890454 0.080 Uiso 0.5 1 calc R U P A -1
C2 C 0.002(2) 0.44409(15) 0.7497(8) 0.0344(7) Uani 0.5 1 d D U P A -1
C3 C -0.0528(6) 0.4431(7) 0.6856(5) 0.0500(18) Uani 0.5 1 d D U P A -1
H3 H -0.016194 0.438476 0.641166 0.060 Uiso 0.5 1 calc R U P A -1
C4 C -0.1619(6) 0.4488(7) 0.6872(6) 0.059(2) Uani 0.5 1 d D U P A -1
H4 H -0.200100 0.450517 0.643259 0.071 Uiso 0.5 1 calc R U P A -1
C5 C -0.2163(15) 0.4522(15) 0.7519(8) 0.054(3) Uani 0.5 1 d D U P A -1
H5 H -0.291187 0.456850 0.752905 0.065 Uiso 0.5 1 calc R U P A -1
C6 C -0.1584(6) 0.4486(7) 0.8148(6) 0.062(2) Uani 0.5 1 d D U P A -1
H6 H -0.194716 0.446543 0.859380 0.075 Uiso 0.5 1 calc R U P A -1
C7 C -0.0502(6) 0.4478(7) 0.8148(5) 0.0505(18) Uani 0.5 1 d D U P A -1
H7 H -0.011929 0.449690 0.858686 0.061 Uiso 0.5 1 calc R U P A -1
C1 C 0.2018(13) 0.4499(13) 0.7476(10) 0.045(3) Uani 0.5 1 d . U P A -1
N1 N 0.11191(18) 0.44477(15) 0.7506(5) 0.0379(5) Uani 0.5 1 d . U P A -1
C28 C 0.4423(11) 0.0502(11) 0.5166(10) 0.050(2) Uani 0.243(7) 1 d D U P B -1
C29 C 0.5455(11) 0.0817(12) 0.5251(10) 0.052(2) Uani 0.243(7) 1 d D U P B -1
H29 H 0.559695 0.147582 0.541457 0.062 Uiso 0.243(7) 1 calc R U P B -1
C30 C 0.6292(10) 0.0167(14) 0.5095(9) 0.055(2) Uani 0.243(7) 1 d D U P B -1
H30 H 0.700517 0.036298 0.516669 0.065 Uiso 0.243(7) 1 calc R U P B -1
C31 C 0.6037(13) -0.0782(13) 0.4831(11) 0.059(2) Uani 0.243(7) 1 d D U P B -1
H31 H 0.658940 -0.122334 0.469467 0.070 Uiso 0.243(7) 1 calc R U P B -1
C32 C 0.5010(15) -0.1089(14) 0.4765(13) 0.061(3) Uani 0.243(7) 1 d D U P B -1
H32 H 0.486471 -0.173511 0.457715 0.074 Uiso 0.243(7) 1 calc R U P B -1
C33 C 0.4191(13) -0.0487(12) 0.4962(13) 0.056(2) Uani 0.243(7) 1 d D U P B -1
H33 H 0.348508 -0.072739 0.496109 0.068 Uiso 0.243(7) 1 calc R U P B -1
C34 C 0.3545(11) 0.1039(12) 0.5355(9) 0.068(4) Uani 0.243(7) 1 d D U P B -1
H34A H 0.291001 0.065120 0.524009 0.101 Uiso 0.243(7) 1 calc R U P B -1
H34B H 0.356226 0.117904 0.587129 0.101 Uiso 0.243(7) 1 calc R U P B -1
H34C H 0.353368 0.166934 0.508722 0.101 Uiso 0.243(7) 1 calc R U P B -1
C28B C 0.3932(14) -0.0519(14) 0.4826(10) 0.061(3) Uani 0.257(7) 1 d D U P B -2
C29B C 0.3745(12) 0.0456(15) 0.5007(9) 0.059(3) Uani 0.257(7) 1 d D U P B -2
H29B H 0.305248 0.072958 0.500209 0.071 Uiso 0.257(7) 1 calc R U P B -2
C30B C 0.4608(13) 0.1019(13) 0.5194(10) 0.051(2) Uani 0.257(7) 1 d D U P B -2
H30B H 0.454021 0.169403 0.534478 0.061 Uiso 0.257(7) 1 calc R U P B -2
C31B C 0.5587(13) 0.0552(12) 0.5153(12) 0.048(2) Uani 0.257(7) 1 d D U P B -2
H31B H 0.620162 0.094296 0.523240 0.057 Uiso 0.257(7) 1 calc R U P B -2
C32B C 0.5712(13) -0.0465(12) 0.5002(11) 0.054(2) Uani 0.257(7) 1 d D U P B -2
H32B H 0.639758 -0.075407 0.499917 0.065 Uiso 0.257(7) 1 calc R U P B -2
C33B C 0.4857(14) -0.1034(15) 0.4858(12) 0.056(2) Uani 0.257(7) 1 d D U P B -2
H33B H 0.489807 -0.173606 0.478626 0.068 Uiso 0.257(7) 1 calc R U P B -2
C34B C 0.3287(10) -0.1128(11) 0.4578(9) 0.071(3) Uani 0.257(7) 1 d D U P B -2
H34D H 0.259222 -0.080997 0.453825 0.106 Uiso 0.257(7) 1 calc R U P B -2
H34E H 0.352136 -0.134771 0.410209 0.106 Uiso 0.257(7) 1 calc R U P B -2
H34F H 0.323818 -0.170678 0.489937 0.106 Uiso 0.257(7) 1 calc R U P B -2
 
loop_
 _atom_site_aniso_label
 _atom_site_aniso_U_11
 _atom_site_aniso_U_22
 _atom_site_aniso_U_33
 _atom_site_aniso_U_23
 _atom_site_aniso_U_13
 _atom_site_aniso_U_12
Li1 0.030(2) 0.043(2) 0.046(3) 0.011(5) 0.003(4) 0.0024(17)
C8 0.0251(18) 0.0240(10) 0.024(4) -0.0010(13) 0.003(5) 0.004(3)
C9 0.0290(17) 0.024(3) 0.0256(17) 0.006(2) 0.003(4) -0.002(6)
C10 0.041(2) 0.023(2) 0.029(3) -0.0010(15) 0.003(6) 0.006(4)
C11 0.042(2) 0.017(3) 0.025(3) 0.0000(17) 0.006(5) 0.000(4)
C12 0.0295(16) 0.016(2) 0.025(3) -0.0013(19) 0.002(4) 0.006(5)
C13 0.0368(13) 0.0272(12) 0.0377(13) -0.0023(9) 0.001(5) -0.001(4)
C14 0.040(3) 0.032(4) 0.053(7) 0.012(5) 0.009(5) 0.006(3)
C15 0.054(5) 0.027(4) 0.069(9) 0.008(6) 0.002(6) 0.022(4)
C16 0.0412(15) 0.0341(15) 0.0260(13) -0.0007(11) -0.002(4) -0.003(4)
C17 0.058(6) 0.040(6) 0.030(5) 0.000(4) 0.009(4) -0.017(4)
C18 0.069(7) 0.077(10) 0.027(6) -0.019(6) 0.015(6) 0.013(6)
C19 0.092(3) 0.0232(14) 0.0349(17) 0.0041(14) 0.013(5) -0.005(4)
C20 0.094(6) 0.049(8) 0.057(6) 0.028(5) -0.006(6) 0.025(5)
C21 0.088(7) 0.045(7) 0.063(6) 0.010(5) 0.022(6) -0.001(5)
C22 0.081(2) 0.0293(14) 0.0317(16) -0.0037(13) 0.004(5) -0.004(4)
C23 0.085(6) 0.011(4) 0.038(4) 0.001(3) 0.001(5) 0.013(4)
C24 0.099(7) 0.019(4) 0.032(4) -0.007(3) -0.001(5) -0.012(5)
C25 0.0388(14) 0.0329(15) 0.0299(14) 0.0047(12) -0.009(4) -0.002(4)
C26 0.034(4) 0.034(5) 0.037(7) 0.011(4) -0.001(4) 0.009(4)
C27 0.045(5) 0.079(9) 0.037(7) -0.006(5) -0.025(5) -0.008(5)
C2 0.0256(17) 0.0250(9) 0.0525(12) 0.002(11) -0.004(3) 0.002(7)
C3 0.042(4) 0.055(4) 0.053(4) -0.012(3) -0.010(4) 0.004(3)
C4 0.037(4) 0.064(5) 0.077(4) -0.032(4) -0.019(4) -0.003(3)
C5 0.036(5) 0.047(4) 0.079(6) -0.004(7) -0.016(5) 0.002(3)
C6 0.045(4) 0.072(6) 0.071(4) 0.007(4) 0.015(4) 0.007(4)
C7 0.037(3) 0.064(5) 0.050(3) 0.018(3) -0.004(3) -0.003(3)
C1 0.027(4) 0.030(4) 0.077(6) -0.003(7) 0.005(6) 0.003(2)
N1 0.0313(13) 0.0311(12) 0.0514(15) 0.005(3) 0.001(4) 0.0017(9)
C28 0.037(4) 0.059(4) 0.053(5) -0.022(4) 0.000(5) 0.016(4)
C29 0.035(4) 0.060(5) 0.059(5) -0.009(5) 0.011(5) 0.019(4)
C30 0.037(4) 0.064(5) 0.062(5) -0.015(5) 0.013(5) 0.020(4)
C31 0.050(5) 0.066(5) 0.060(5) -0.017(4) 0.012(5) 0.016(5)
C32 0.056(5) 0.065(4) 0.062(5) -0.015(4) 0.011(6) 0.014(5)
C33 0.050(5) 0.060(4) 0.059(5) -0.022(4) -0.001(5) 0.014(4)
C34 0.048(6) 0.090(7) 0.065(7) -0.023(6) 0.011(6) 0.044(6)
C28B 0.052(5) 0.065(4) 0.065(5) -0.019(4) 0.005(5) 0.012(5)
C29B 0.045(4) 0.068(5) 0.064(5) -0.014(4) -0.007(5) 0.016(5)
C30B 0.033(4) 0.064(5) 0.055(5) -0.003(5) -0.005(5) 0.018(5)
C31B 0.033(4) 0.060(4) 0.051(4) -0.018(4) 0.015(5) 0.019(4)
C32B 0.048(4) 0.058(4) 0.058(5) -0.016(4) 0.015(5) 0.019(4)
C33B 0.054(5) 0.062(4) 0.053(5) -0.012(4) 0.011(5) 0.015(5)
C34B 0.049(6) 0.083(7) 0.081(8) -0.013(6) -0.010(6) -0.017(5)
 
_geom_special_details
;
 All esds (except the esd in the dihedral angle between two l.s. planes)
 are estimated using the full covariance matrix.  The cell esds are taken
 into account individually in the estimation of esds in distances, angles
 and torsion angles; correlations between esds in cell parameters are only
 used when they are defined by crystal symmetry.  An approximate (isotropic)
 treatment of cell esds is used for estimating esds involving l.s. planes.
;
 
loop_
 _geom_bond_atom_site_label_1
 _geom_bond_atom_site_label_2
 _geom_bond_distance
 _geom_bond_site_symmetry_2
 _geom_bond_publ_flag
Li1 C11 2.013(17) . ?
Li1 C10 2.073(15) . ?
Li1 C12 2.074(15) . ?
Li1 C1 2.104(18) . ?
Li1 C9 2.142(16) . ?
Li1 C8 2.156(13) . ?
C8 C12 1.417(5) . ?
C8 C9 1.432(5) . ?
C8 C13 1.523(3) . ?
C9 C10 1.422(6) . ?
C9 C16 1.520(7) . ?
C10 C11 1.422(5) . ?
C10 C19 1.517(8) . ?
C11 C12 1.427(6) . ?
C11 C22 1.525(8) . ?
C12 C25 1.527(7) . ?
C13 C14 1.529(10) . ?
C13 C15 1.551(10) . ?
C16 C17 1.516(10) . ?
C16 C18 1.545(11) . ?
C19 C21 1.497(10) . ?
C19 C20 1.595(11) . ?
C22 C24 1.520(11) . ?
C22 C23 1.582(10) . ?
C25 C26 1.533(10) . ?
C25 C27 1.554(9) . ?
C2 C3 1.381(17) . ?
C2 C7 1.381(17) . ?
C2 N1 1.39(3) . ?
C3 C4 1.384(8) . ?
C4 C5 1.389(14) . ?
C5 C6 1.382(14) . ?
C6 C7 1.370(8) . ?
C1 N1 1.142(17) . ?
C28 C34 1.370(15) . ?
C28 C29 1.381(12) . ?
C28 C33 1.408(12) . ?
C29 C30 1.402(11) . ?
C30 C31 1.399(12) . ?
C31 C32 1.370(13) . ?
C32 C33 1.363(12) . ?
C28B C34B 1.243(17) . ?
C28B C33B 1.361(12) . ?
C28B C29B 1.368(12) . ?
C29B C30B 1.373(12) . ?
C30B C31B 1.390(11) . ?
C31B C32B 1.398(12) . ?
C32B C33B 1.351(13) . ?
 
loop_
 _geom_angle_atom_site_label_1
 _geom_angle_atom_site_label_2
 _geom_angle_atom_site_label_3
 _geom_angle
 _geom_angle_site_symmetry_1
 _geom_angle_site_symmetry_3
 _geom_angle_publ_flag
C11 Li1 C10 40.7(3) . . ?
C11 Li1 C12 40.8(3) . . ?
C10 Li1 C12 67.7(5) . . ?
C11 Li1 C1 153.7(10) . . ?
C10 Li1 C1 151.2(8) . . ?
C12 Li1 C1 141.0(8) . . ?
C11 Li1 C9 67.0(5) . . ?
C10 Li1 C9 39.4(3) . . ?
C12 Li1 C9 66.2(4) . . ?
C1 Li1 C9 138.8(10) . . ?
C11 Li1 C8 66.9(4) . . ?
C10 Li1 C8 66.2(4) . . ?
C12 Li1 C8 39.1(3) . . ?
C1 Li1 C8 134.0(6) . . ?
C9 Li1 C8 38.9(3) . . ?
C12 C8 C9 107.8(2) . . ?
C12 C8 C13 126.0(3) . . ?
C9 C8 C13 126.1(3) . . ?
C12 C8 Li1 67.3(7) . . ?
C9 C8 Li1 70.0(5) . . ?
C13 C8 Li1 124.8(9) . . ?
C10 C9 C8 108.2(5) . . ?
C10 C9 C16 126.8(4) . . ?
C8 C9 C16 125.0(4) . . ?
C10 C9 Li1 67.7(6) . . ?
C8 C9 Li1 71.1(5) . . ?
C16 C9 Li1 126.3(9) . . ?
C9 C10 C11 107.7(7) . . ?
C9 C10 C19 125.6(5) . . ?
C11 C10 C19 126.7(5) . . ?
C9 C10 Li1 72.9(6) . . ?
C11 C10 Li1 67.4(7) . . ?
C19 C10 Li1 123.6(9) . . ?
C10 C11 C12 108.3(7) . . ?
C10 C11 C22 125.7(5) . . ?
C12 C11 C22 125.9(4) . . ?
C10 C11 Li1 71.9(7) . . ?
C12 C11 Li1 71.9(7) . . ?
C22 C11 Li1 123.3(10) . . ?
C8 C12 C11 108.0(5) . . ?
C8 C12 C25 125.6(3) . . ?
C11 C12 C25 126.4(4) . . ?
C8 C12 Li1 73.6(7) . . ?
C11 C12 Li1 67.3(7) . . ?
C25 C12 Li1 125.1(9) . . ?
C8 C13 C14 116.3(9) . . ?
C8 C13 C15 110.6(8) . . ?
C14 C13 C15 112.2(5) . . ?
C17 C16 C9 116.1(8) . . ?
C17 C16 C18 112.7(7) . . ?
C9 C16 C18 110.3(9) . . ?
C21 C19 C10 117.9(9) . . ?
C21 C19 C20 111.9(7) . . ?
C10 C19 C20 107.4(8) . . ?
C24 C22 C11 115.4(8) . . ?
C24 C22 C23 110.8(7) . . ?
C11 C22 C23 110.8(9) . . ?
C12 C25 C26 115.9(8) . . ?
C12 C25 C27 111.0(9) . . ?
C26 C25 C27 111.8(7) . . ?
C3 C2 C7 121(2) . . ?
C3 C2 N1 120.8(15) . . ?
C7 C2 N1 118.0(14) . . ?
C2 C3 C4 118.9(13) . . ?
C3 C4 C5 121.0(10) . . ?
C6 C5 C4 118.0(14) . . ?
C7 C6 C5 122.1(10) . . ?
C6 C7 C2 118.6(13) . . ?
N1 C1 Li1 171.9(15) . . ?
C1 N1 C2 175.4(12) . . ?
C34 C28 C29 125.4(13) . . ?
C34 C28 C33 113.1(12) . . ?
C29 C28 C33 121.0(11) . . ?
C28 C29 C30 120.1(12) . . ?
C31 C30 C29 117.5(11) . . ?
C32 C31 C30 121.5(11) . . ?
C33 C32 C31 121.4(13) . . ?
C32 C33 C28 118.0(13) . . ?
C34B C28B C33B 104.5(15) . . ?
C34B C28B C29B 127.1(19) . . ?
C33B C28B C29B 128.5(16) . . ?
C28B C29B C30B 116.6(15) . . ?
C29B C30B C31B 116.7(14) . . ?
C30B C31B C32B 123.4(15) . . ?
C33B C32B C31B 119.8(16) . . ?
C32B C33B C28B 114.4(15) . . ?
 
_refine_diff_density_max    0.111
_refine_diff_density_min   -0.143
_refine_diff_density_rms    0.031

_shelx_res_file
;
TITL sh5446_a.res in C2/c
    5446_a_tw.res
    created by SHELXL-2019/1 at 15:45:06 on 03-Jan-2024
REM Old TITL sh5446 in C2/c
REM SHELXT solution in C2/c: R1 0.353, Rweak 0.040, Alpha 0.073
REM <I/s>   0.742 for  143 systematic absences,  Orientation as input
REM Formula found by SHELXT:  C22
CELL  0.71073  12.6632  13.3822  18.6105   90.000   90.000   90.000
ZERR    4.000   0.0006   0.0005   0.0008    0.000    0.000    0.000
LATT  7
SYMM -X, Y, 1/2-Z
SFAC C H Li N
UNIT 136 192 4 4
TWIN -1 0 0   0 -1 0   0 0 1
TEMP -130.150
L.S. 10
SHEL 10000 0.82
BOND
size 0.02 0.18 0.20
acta
sadi c8 c9 c9 c10 c10 c11 c11 c12 c12 c8
sadi 0.03 c8 c10 c9 c11 c10 c12 c11 c8 c12 c9
sadi c13 c14 c13 c15 c16 c17 c16 c18 c19 c20 c19 c21 =
     C22 C23 C22 C24 C25 C26 C25 C27
sadi 0.03 c14 c15 c17 c18 c20 c21 c23 c24 c26 c27
simu 0.02 li1 > c27
delu li1 > c27
flat c8 c9 c10 c11 c12 c13 c16 c19 c22 c25
LIST 4
FMAP 2
PLAN 20

WGHT    0.048000    0.807600
BASF   0.49726
FVAR       0.26957   0.48537
PART -1 10.5
LI1   3    0.365514    0.475925    0.752485    10.50000    0.02973    0.04265 =
         0.04590    0.01050    0.00340    0.00241
C8    1    0.503033    0.383278    0.737379    10.50000    0.02508    0.02397 =
         0.02435   -0.00102    0.00318    0.00357
C9    1    0.501696    0.461655    0.684979    10.50000    0.02900    0.02395 =
         0.02563    0.00632    0.00348   -0.00179
C10   1    0.499186    0.554645    0.721892    10.50000    0.04136    0.02324 =
         0.02897   -0.00096    0.00265    0.00600
C11   1    0.496938    0.533954    0.796818    10.50000    0.04210    0.01687 =
         0.02497    0.00005    0.00577    0.00024
C12   1    0.499792    0.428208    0.806310    10.50000    0.02948    0.01561 =
         0.02467   -0.00127    0.00208    0.00644

C13   1    0.500357    0.271608    0.721822    10.50000    0.03682    0.02715 =
         0.03773   -0.00234    0.00062   -0.00093
AFIX  13
H13   2    0.499136    0.265579    0.668271    10.50000   -1.20000
AFIX   0
C14   1    0.402985    0.214977    0.748328    10.50000    0.04022    0.03229 =
         0.05346    0.01214    0.00909    0.00623
AFIX 137
H14A  2    0.402264    0.147825    0.727327    10.50000   -1.50000
H14B  2    0.339068    0.250992    0.733811    10.50000   -1.50000
H14C  2    0.405216    0.209819    0.800834    10.50000   -1.50000

AFIX   0
C15   1    0.604721    0.221293    0.746144    10.50000    0.05402    0.02708 =
         0.06950    0.00798    0.00177    0.02155
AFIX 137
H15A  2    0.664436    0.253105    0.721676    10.50000   -1.50000
H15B  2    0.602817    0.150091    0.733903    10.50000   -1.50000
H15C  2    0.612865    0.228887    0.798225    10.50000   -1.50000
AFIX   0
C16   1    0.501449    0.445975    0.604070    10.50000    0.04117    0.03408 =
         0.02597   -0.00067   -0.00153   -0.00284
AFIX  13
H16   2    0.501322    0.514478    0.582601    10.50000   -1.20000
AFIX   0
C17   1    0.405201    0.393885    0.573292    10.50000    0.05777    0.04021 =
         0.02987   -0.00006    0.00894   -0.01655
AFIX 137
H17A  2    0.413805    0.385999    0.521268    10.50000   -1.50000
H17B  2    0.342087    0.434019    0.583081    10.50000   -1.50000
H17C  2    0.397511    0.327974    0.595636    10.50000   -1.50000

AFIX   0
C18   1    0.606202    0.397468    0.579688    10.50000    0.06921    0.07722 =
         0.02715   -0.01901    0.01476    0.01284
AFIX 137
H18A  2    0.607563    0.393096    0.527131    10.50000   -1.50000
H18B  2    0.611814    0.330250    0.600233    10.50000   -1.50000
H18C  2    0.665674    0.438289    0.596232    10.50000   -1.50000
AFIX   0
C19   1    0.495815    0.656940    0.686782    10.50000    0.09222    0.02316 =
         0.03485    0.00410    0.01346   -0.00541
AFIX  13
H19   2    0.490033    0.706560    0.726766    10.50000   -1.20000
AFIX   0
C20   1    0.388090    0.664034    0.642694    10.50000    0.09379    0.04912 =
         0.05689    0.02827   -0.00551    0.02530
AFIX 137
H20A  2    0.377575    0.732865    0.626201    10.50000   -1.50000
H20B  2    0.329086    0.644356    0.673691    10.50000   -1.50000
H20C  2    0.391409    0.619239    0.601097    10.50000   -1.50000
AFIX   0
C21   1    0.588781    0.688297    0.642553    10.50000    0.08789    0.04486 =
         0.06318    0.00960    0.02169   -0.00123
AFIX 137
H21A  2    0.652206    0.689265    0.672718    10.50000   -1.50000
H21B  2    0.576256    0.755249    0.622994    10.50000   -1.50000
H21C  2    0.598761    0.640912    0.602983    10.50000   -1.50000
AFIX   0

C22   1    0.495027    0.611720    0.856706    10.50000    0.08087    0.02932 =
         0.03168   -0.00368    0.00352   -0.00423
AFIX  13
H22   2    0.500588    0.573959    0.902919    10.50000   -1.20000
AFIX   0
C23   1    0.385226    0.668010    0.858676    10.50000    0.08476    0.01072 =
         0.03791    0.00114    0.00050    0.01340
AFIX 137
H23A  2    0.387402    0.720590    0.895298    10.50000   -1.50000
H23B  2    0.329043    0.620344    0.870368    10.50000   -1.50000
H23C  2    0.371207    0.697969    0.811582    10.50000   -1.50000
AFIX   0
C24   1    0.585954    0.685890    0.856134    10.50000    0.09933    0.01863 =
         0.03193   -0.00701   -0.00126   -0.01179
AFIX 137
H24A  2    0.578116    0.732482    0.896409    10.50000   -1.50000
H24B  2    0.585415    0.723194    0.810822    10.50000   -1.50000
H24C  2    0.652947    0.649807    0.860804    10.50000   -1.50000
AFIX   0
C25   1    0.500226    0.372401    0.877890    10.50000    0.03885    0.03291 =
         0.02991    0.00468   -0.00908   -0.00152
AFIX  13
H25   2    0.500367    0.299739    0.865350    10.50000   -1.20000
AFIX   0
C26   1    0.403163    0.388291    0.925748    10.50000    0.03441    0.03434 =
         0.03735    0.01123   -0.00058    0.00888
AFIX 137
H26A  2    0.409857    0.347499    0.969242    10.50000   -1.50000
H26B  2    0.339412    0.368572    0.899477    10.50000   -1.50000
H26C  2    0.398160    0.458962    0.939124    10.50000   -1.50000
AFIX   0
C27   1    0.604818    0.391190    0.919471    10.50000    0.04451    0.07887 =
         0.03690   -0.00565   -0.02544   -0.00826
AFIX 137
H27A  2    0.603357    0.354455    0.965014    10.50000   -1.50000
H27B  2    0.612406    0.462813    0.929160    10.50000   -1.50000
H27C  2    0.664632    0.368149    0.890454    10.50000   -1.50000
AFIX   0
PART 0
simu 0.02 c2 > N1
delu c2 > N1
sadi c2 c3 c3 c4 c4 c5 c5 c6 c6 c7 c7 c2
PART -1 10.5
C2    1    0.002048    0.444088    0.749737    10.50000    0.02561    0.02503 =
         0.05254    0.00212   -0.00422    0.00200
C3    1   -0.052760    0.443064    0.685616    10.50000    0.04193    0.05544 =
         0.05276   -0.01179   -0.00958    0.00352
AFIX  43
H3    2   -0.016194    0.438476    0.641166    10.50000   -1.20000
AFIX   0
C4    1   -0.161872    0.448831    0.687164    10.50000    0.03733    0.06370 =
         0.07667   -0.03236   -0.01890   -0.00261
AFIX  43
H4    2   -0.200100    0.450517    0.643259    10.50000   -1.20000
AFIX   0
C5    1   -0.216343    0.452192    0.751877    10.50000    0.03627    0.04653 =
         0.07855   -0.00403   -0.01593    0.00170
AFIX  43
H5    2   -0.291187    0.456850    0.752905    10.50000   -1.20000
AFIX   0
C6    1   -0.158363    0.448555    0.814750    10.50000    0.04465    0.07158 =
         0.07085    0.00691    0.01478    0.00679
AFIX  43
H6    2   -0.194716    0.446543    0.859380    10.50000   -1.20000
AFIX   0
C7    1   -0.050197    0.447758    0.814802    10.50000    0.03693    0.06434 =
         0.05011    0.01775   -0.00360   -0.00340
AFIX  43
H7    2   -0.011929    0.449690    0.858686    10.50000   -1.20000
AFIX   0
C1    1    0.201839    0.449869    0.747567    10.50000    0.02697    0.03019 =
         0.07675   -0.00310    0.00504    0.00258
N1    4    0.111911    0.444769    0.750589    10.50000    0.03134    0.03113 =
         0.05138    0.00454    0.00102    0.00173
PaRT 0
sadi c28 c29 c29 c30 c30 c31 c31 c32 c32 c33 c33 c28
sadi 0.03 c28 c30 c29 c31 c30 c32 c31 c33 c32 c28 c33 c29
sadi 0.03 c33 c34 c29 c34
simu 0.01 c28 > c34b
delu c28 > c34b
flat c28 > c34
flat c28b > c34b
PART -1 20.5
C28   1    0.442326    0.050206    0.516634    20.50000    0.03655    0.05946 =
         0.05318   -0.02210    0.00042    0.01607
C29   1    0.545473    0.081707    0.525079    20.50000    0.03532    0.06018 =
         0.05935   -0.00850    0.01112    0.01901
AFIX  43
H29   2    0.559695    0.147582    0.541457    20.50000   -1.20000
AFIX   0
C30   1    0.629181    0.016692    0.509535    20.50000    0.03732    0.06409 =
         0.06213   -0.01454    0.01329    0.01973
AFIX  43
H30   2    0.700517    0.036298    0.516669    20.50000   -1.20000
AFIX   0
C31   1    0.603709   -0.078196    0.483109    20.50000    0.05024    0.06564 =
         0.06020   -0.01672    0.01238    0.01558
AFIX  43
H31   2    0.658940   -0.122334    0.469467    20.50000   -1.20000
AFIX   0
C32   1    0.500965   -0.108918    0.476454    20.50000    0.05605    0.06534 =
         0.06240   -0.01479    0.01104    0.01385
AFIX  43
H32   2    0.486471   -0.173511    0.457715    20.50000   -1.20000
AFIX   0
C33   1    0.419098   -0.048703    0.496171    20.50000    0.05018    0.06027 =
         0.05879   -0.02155   -0.00125    0.01438
AFIX  43
H33   2    0.348508   -0.072739    0.496109    20.50000   -1.20000
AFIX   0
C34   1    0.354484    0.103856    0.535463    20.50000    0.04774    0.08977 =
         0.06543   -0.02328    0.01145    0.04360
AFIX  33
H34A  2    0.291001    0.065120    0.524009    20.50000   -1.50000
H34B  2    0.356226    0.117904    0.587129    20.50000   -1.50000
H34C  2    0.353368    0.166934    0.508722    20.50000   -1.50000
AFIX   0
PaRT 0
same c28 > c34
PART -2 -20.5
C28B  1    0.393199   -0.051881    0.482637   -20.50000    0.05247    0.06549 =
         0.06499   -0.01863    0.00516    0.01248
C29B  1    0.374467    0.045592    0.500658   -20.50000    0.04502    0.06778 =
         0.06433   -0.01432   -0.00699    0.01594
AFIX  43
H29B  2    0.305248    0.072958    0.500209   -20.50000   -1.20000
AFIX   0
C30B  1    0.460813    0.101873    0.519430   -20.50000    0.03314    0.06443 =
         0.05545   -0.00275   -0.00475    0.01828
AFIX  43
H30B  2    0.454021    0.169403    0.534478   -20.50000   -1.20000
AFIX   0
C31B  1    0.558665    0.055154    0.515328   -20.50000    0.03264    0.05973 =
         0.05121   -0.01776    0.01455    0.01880
AFIX  43
H31B  2    0.620162    0.094296    0.523240   -20.50000   -1.20000
AFIX   0
C32B  1    0.571248   -0.046483    0.500158   -20.50000    0.04751    0.05795 =
         0.05797   -0.01614    0.01452    0.01921
AFIX  43
H32B  2    0.639758   -0.075407    0.499917   -20.50000   -1.20000
AFIX   0
C33B  1    0.485716   -0.103436    0.485846   -20.50000    0.05352    0.06244 =
         0.05313   -0.01212    0.01127    0.01494
AFIX  43
H33B  2    0.489807   -0.173606    0.478626   -20.50000   -1.20000
AFIX   0
C34B  1    0.328680   -0.112805    0.457840   -20.50000    0.04919    0.08252 =
         0.08079   -0.01300   -0.00969   -0.01742
AFIX  33
H34D  2    0.259222   -0.080997    0.453825   -20.50000   -1.50000
H34E  2    0.352136   -0.134771    0.410209   -20.50000   -1.50000
H34F  2    0.323818   -0.170678    0.489937   -20.50000   -1.50000
PART 0

AFIX   0
HKLF 4


REM  sh5446_a.res in C2/c
REM wR2 = 0.1158, GooF = S = 1.076, Restrained GooF = 1.060 for all data
REM R1 = 0.0437 for 2201 Fo > 4sig(Fo) and 0.0664 for all 3006 data
REM 400 parameters refined using 687 restraints

END

WGHT      0.0480      0.8076

REM Highest difference peak  0.111,  deepest hole -0.143,  1-sigma level  0.031
Q1    1   0.4432  0.7855  0.7554  11.00000  0.05    0.11
Q2    1   0.3991  0.6131  0.5843  11.00000  0.05    0.10
Q3    1   0.5416  0.8439  0.5715  11.00000  0.05    0.10
Q4    1   0.3022  0.6056  0.6514  11.00000  0.05    0.10
Q5    1   0.4602  0.0915  0.7349  11.00000  0.05    0.10
Q6    1   0.6163  0.0615  0.7372  11.00000  0.05    0.10
Q7    1   0.5044  0.5875  0.8193  11.00000  0.05    0.10
Q8    1   0.4960 -0.2394  0.4830  11.00000  0.05    0.09
Q9    1   0.4401  0.5637  0.9186  11.00000  0.05    0.09
Q10   1   0.3285 -0.1790  0.5403  11.00000  0.05    0.09
Q11   1   0.6368  0.6026  0.5958  11.00000  0.05    0.09
Q12   1   0.3449 -0.0988  0.5306  11.00000  0.05    0.09
Q13   1   0.5447  0.2666  0.8859  11.00000  0.05    0.09
Q14   1   0.5022  0.7657  0.9408  11.00000  0.05    0.08
Q15   1   0.0067  0.5389  0.7147  11.00000  0.05    0.08
Q16   1  -0.0375  0.5575  0.8088  11.00000  0.05    0.08
Q17   1   0.5671  0.7390  0.7774  11.00000  0.05    0.08
Q18   1   0.4619  0.2738  1.0125  11.00000  0.05    0.08
Q19   1   0.0115  0.5054  0.8631  11.00000  0.05    0.08
Q20   1   0.4658 -0.1300  0.5551  11.00000  0.05    0.08
;
_shelx_res_checksum   90777

_shelx_hkl_file
;
   0  -2   0 2452.85   71.59
   0   2   0 2530.35   71.29
   0  -4   0  246.18    6.70
   0  -4   0  246.58    6.70
   0   4   0  251.07    7.00
   0   6   0  532.85   14.10
   0   6   0  520.95   14.30
   0  -6   0  502.15   13.90
   0  -6   0  493.75   14.00
   0   8   0  341.27    9.50
   0   8   0  336.87    9.70
   0  -8   0  334.67    9.50
   0 -10   0  146.79    5.10
   0  10   0  144.69    4.70
   0 -10   0  144.49    4.80
   0  10   0  145.39    4.30
   0 -12   0  127.79    4.90
   0 -12   0  120.19    5.10
   0 -14   0   42.20    3.50
   0 -14   0   39.50    2.60
   0 -16   0    2.20    1.10
   0 -16   0    3.60    1.70
  -1   1   0  165.78    4.50
  -1   1   0  169.18    4.50
  -1  -1   0  154.08    4.50
  -1   1   0  156.48    4.50
  -1  -1   0  163.38    4.50
  -1  -1   0  163.18    4.40
   1   1   0  157.38    4.50
   1  -1   0  153.28    4.50
   1  -1   0  161.98    4.50
   1   1   0  159.68    4.40
   1  -1   0  161.28    4.50
   1   1   0  155.18    4.50
  -1   3   0 1670.93   43.10
  -1  -3   0 1624.14   43.10
  -1  -3   0 1570.64   43.60
  -1  -3   0 1640.54   43.40
  -1   5   0    0.70    0.40
  -1  -5   0    0.50    0.50
  -1  -5   0    1.00    0.40
  -1  -5   0    0.60    0.40
   1  -5   0    0.00    0.50
   1  -5   0    0.80    0.60
   1   5   0    0.50    0.50
   1   5   0    0.50    0.50
   1  -5   0    0.20    0.40
  -1  -7   0  219.28    6.50
  -1   7   0  234.48    6.60
  -1  -7   0  223.98    6.60
   1  -7   0  235.38    7.10
   1   7   0  215.78    6.60
   1  -7   0  225.78    6.60
   1   7   0  230.68    6.70
  -1   9   0   44.90    1.80
  -1  -9   0   42.60    2.10
  -1  -9   0   43.80    2.00
  -1   9   0   43.60    2.20
   1   9   0   45.60    1.80
   1  -9   0   46.80    2.00
   1  -9   0   44.60    2.30
   1   9   0   47.30    1.90
  -1 -11   0   17.70    1.60
  -1  11   0   18.20    1.10
  -1 -11   0   21.20    1.80
  -1 -11   0   21.80    2.50
   1 -11   0   20.30    1.60
  -1 -13   0   15.40    1.80
  -1 -13   0   14.90    1.70
  -1 -13   0   16.80    2.30
   1 -13   0   14.30    1.60
  -1 -15   0   18.50    2.10
  -1 -15   0   16.20    2.00
  -1 -15   0   18.00    2.60
   1 -15   0   14.60    1.90
   1 -15   0   21.40    3.00
  -2   0   0 9999.00  267.27
   2   0   0 9359.36  265.87
  -2   2   0  170.88    5.10
  -2  -2   0  168.88    5.10
  -2   2   0  177.58    5.00
  -2  -2   0  168.58    4.90
   2   2   0  174.98    5.10
   2  -2   0  168.98    5.10
   2  -2   0  173.98    5.10
   2  -2   0  171.38    5.00
   2   2   0  166.88    5.20
   2   2   0  167.28    4.90
  -2   4   0  110.69    3.50
  -2  -4   0  106.99    3.80
  -2   4   0  116.19    3.50
  -2  -4   0  105.89    3.60
  -2  -4   0  106.39    3.30
  -2   4   0  108.59    3.30
   2  -4   0  109.89    3.60
   2  -4   0  106.99    3.40
  -2  -6   0  122.59    4.70
  -2  -6   0  118.89    4.30
  -2  -6   0  123.79    3.80
  -2  -6   0  125.69    4.00
  -2   6   0  119.79    4.00
   2  -6   0  129.19    4.30
   2  -6   0  120.69    4.00
  -2  -8   0   18.80    1.30
  -2   8   0   19.40    1.30
  -2  -8   0   20.50    1.40
  -2  -8   0   20.80    2.00
   2   8   0   20.10    1.30
   2   8   0   20.90    1.40
   2  -8   0   19.70    1.40
   2  -8   0   23.20    1.70
  -2 -10   0    9.70    1.80
  -2 -10   0   10.90    1.30
  -2 -10   0    7.10    1.10
  -2  10   0    9.20    1.30
  -2  10   0   10.00    1.00
   2  10   0   10.60    1.00
   2  10   0   11.00    1.20
   2 -10   0    9.80    1.20
   2 -10   0   10.30    1.50
  -2 -12   0   27.60    2.20
  -2 -12   0   25.60    2.80
  -2  12   0   25.60    1.50
  -2  12   0   27.20    2.50
   2 -12   0   31.50    2.10
  -2 -14   0    1.30    1.30
  -2 -14   0    3.30    1.20
   2 -14   0    2.20    1.10
  -2 -16   0    4.30    1.60
   2 -16   0    2.10    1.20
  -3   1   0 1127.79   30.80
  -3  -1   0 1146.79   30.80
  -3  -1   0 1168.78   31.00
  -3  -1   0 1147.49   30.80
  -3   1   0 1155.18   31.20
   3   1   0 1117.29   30.90
   3  -1   0 1111.09   30.90
   3   1   0 1163.68   30.80
   3  -1   0 1148.19   30.90
   3  -1   0 1169.38   30.80
  -3  -3   0  163.38    5.20
  -3   3   0  164.98    5.10
  -3  -3   0  163.38    5.00
  -3   3   0  160.98    5.30
  -3  -3   0  163.98    5.20
   3   3   0  171.28    5.10
   3  -3   0  162.18    5.10
   3   3   0  168.08    4.90
   3  -3   0  158.88    5.10
   3   3   0  164.48    5.30
  -3  -5   0    0.70    0.60
  -3  -5   0    0.50    0.80
  -3   5   0    1.40    0.70
  -3   5   0    0.80    0.60
  -3  -5   0    0.90    0.80
   3   5   0    1.10    0.70
   3  -5   0    1.50    0.70
  -3  -7   0   61.09    2.70
  -3   7   0   61.19    2.50
  -3  -7   0   57.79    3.10
  -3  -7   0   57.89    2.80
   3  -7   0   64.59    2.90
   3  -7   0   59.69    2.60
  -3  -9   0    8.50    1.30
  -3   9   0    8.80    1.10
  -3  -9   0    7.60    1.10
  -3  -9   0    8.10    1.50
   3  -9   0    8.20    1.50
   3  -9   0    7.00    1.30
   3   9   0    6.60    0.90
   3   9   0    7.60    1.10
  -3 -11   0  102.59    5.10
  -3  11   0  109.39    3.90
  -3 -11   0  100.69    4.10
   3  11   0  103.39    3.70
   3 -11   0  106.89    4.50
   3 -11   0  105.79    4.20
  -3 -13   0    6.00    1.40
  -3  13   0    8.20    1.10
  -3 -13   0    9.30    2.10
  -3  13   0    6.80    1.90
   3 -13   0    6.00    1.30
  -3 -15   0    0.70    1.10
  -3 -15   0   -0.40    1.00
   3 -15   0   -0.90    0.80
  -4   0   0   35.00    1.90
  -4   0   0   36.90    1.80
  -4   0   0   37.90    1.70
   4   0   0   37.30    1.90
   4   0   0   38.90    1.70
   4   0   0   38.20    1.80
  -4   2   0  357.16   10.40
  -4   2   0  362.56   10.50
  -4  -2   0  358.66   10.40
  -4   2   0  373.26   10.40
  -4  -2   0  360.16   10.40
  -4  -2   0  363.86   10.60
   4   2   0  353.06   10.50
   4  -2   0  369.06   10.30
   4   2   0  367.66   10.50
   4   2   0  352.96   10.30
   4  -2   0  356.16   10.50
   4  -2   0  350.86   10.40
  -4   4   0    5.10    0.90
  -4  -4   0    5.30    1.10
  -4   4   0    5.20    1.00
  -4  -4   0    5.20    0.90
  -4  -4   0    4.00    0.90
   4   4   0    5.60    1.00
   4  -4   0    4.80    1.00
   4  -4   0    2.90    0.80
   4  -4   0    3.50    0.90
   4   4   0    3.70    1.00
   4   4   0    5.40    0.80
  -4  -6   0   61.69    2.50
  -4  -6   0   55.39    2.90
  -4   6   0   61.49    2.70
  -4   6   0   57.79    2.40
  -4  -6   0   55.19    3.00
   4   6   0   59.39    2.60
   4  -6   0   59.29    2.80
   4  -6   0   58.29    3.00
  -4  -8   0    1.30    0.70
  -4  -8   0    0.40    0.80
  -4  -8   0    0.60    0.90
  -4   8   0    0.00    0.60
   4  -8   0    0.40    0.80
   4  -8   0    1.40    0.80
  -4 -10   0   44.60    3.10
  -4 -10   0   40.80    2.70
  -4  10   0   44.60    2.40
  -4 -10   0   44.60    2.50
   4 -10   0   45.60    2.60
   4 -10   0   45.10    2.90
   4  10   0   44.80    2.10
  -4 -12   0   22.40    3.50
  -4  12   0   22.50    1.80
  -4 -12   0   23.90    2.20
   4 -12   0   23.90    2.10
   4  12   0   18.80    1.80
   4  12   0   23.90    1.60
   4 -12   0   22.90    2.30
  -4 -14   0    0.40    1.00
  -4  14   0   -0.70    0.70
   4 -14   0    1.50    1.00
  -5   1   0   33.10    1.90
  -5   1   0   33.60    1.80
  -5  -1   0   33.20    1.80
  -5  -1   0   31.50    2.10
  -5  -1   0   32.40    1.90
   5   1   0   35.10    1.90
   5   1   0   30.20    1.90
   5   1   0   28.80    1.90
   5  -1   0   30.80    2.20
   5  -1   0   30.90    1.70
  -5   3   0  109.49    4.20
  -5   3   0  108.69    4.10
  -5  -3   0  110.89    4.20
  -5  -3   0  113.59    4.40
  -5  -3   0  109.19    4.10
  -5   3   0  107.99    4.20
   5  -3   0  112.29    4.20
   5  -3   0  114.99    4.00
   5  -3   0  112.39    4.20
   5   3   0  113.89    4.20
   5   3   0  108.49    4.30
   5   3   0  112.79    4.00
  -5  -5   0   28.50    2.10
  -5  -5   0   25.60    2.20
  -5  -5   0   29.10    1.90
  -5   5   0   27.60    2.00
  -5   5   0   30.00    1.90
   5   5   0   27.40    1.90
   5   5   0   27.40    1.60
   5  -5   0   29.20    2.00
   5  -5   0   28.70    2.00
   5   5   0   29.40    2.30
   5  -5   0   30.10    2.00
  -5   7   0   32.80    2.10
  -5   7   0   38.30    1.90
  -5  -7   0   35.90    2.10
  -5  -7   0   37.70    2.50
  -5  -7   0   35.70    2.40
   5  -7   0   40.90    2.40
   5   7   0   38.00    2.10
   5  -7   0   37.60    2.40
   5  -7   0   36.00    2.20
  -5  -9   0    0.40    0.80
  -5  -9   0    0.30    1.00
  -5  -9   0    3.10    1.20
   5  -9   0    1.80    0.90
   5  -9   0    1.70    1.10
   5   9   0    0.00    0.70
   5  -9   0    1.80    1.10
  -5 -11   0  116.79    4.70
  -5 -11   0  108.89    4.90
  -5 -11   0  120.89    5.50
  -5  11   0  122.29    4.60
   5  11   0  113.59    4.00
   5 -11   0  110.29    5.10
   5 -11   0  110.99    4.80
   5 -11   0  116.79    5.50
  -5 -13   0    5.40    1.50
  -5  13   0    8.40    1.40
  -5 -13   0    8.00    1.70
   5 -13   0    3.80    1.70
   5 -13   0    9.10    1.90
   5 -13   0    6.50    1.50
  -5 -15   0    0.60    1.30
  -5  15   0    0.10    0.70
  -5 -15   0    2.80    1.30
   5 -15   0    2.30    1.60
   5 -15   0    2.40    1.10
  -6   0   0  281.37    9.00
  -6   0   0  277.87    8.50
  -6   0   0  275.97    8.70
   6   0   0  288.77    8.60
   6   0   0  275.37    8.70
   6   0   0  264.97    9.30
  -6  -2   0  262.97    8.50
  -6   2   0  258.57    8.50
  -6  -2   0  275.87    8.60
  -6   2   0  273.47    8.80
  -6  -2   0  275.37    8.90
  -6   2   0  269.87    8.60
   6  -2   0  273.27    8.40
   6   2   0  285.17    8.70
   6   2   0  272.17    8.70
   6  -2   0  275.87    8.70
   6  -2   0  279.97    8.80
   6   2   0  281.27    8.50
  -6  -4   0    0.50    0.80
  -6   4   0    0.90    1.00
  -6  -4   0   -0.40    0.70
  -6   4   0    1.30    1.00
  -6  -4   0    2.40    1.10
  -6   4   0    0.40    0.80
   6   4   0    1.00    0.80
   6  -4   0    0.20    0.80
   6  -4   0    1.50    0.90
   6  -4   0    0.10    0.70
   6   4   0    0.00    0.80
   6   4   0    2.00    0.90
  -6  -6   0   30.00    2.00
  -6   6   0   24.10    1.80
  -6  -6   0   26.50    2.10
  -6   6   0   27.20    2.10
   6   6   0   26.20    1.60
   6  -6   0   25.10    2.10
   6   6   0   24.20    2.30
   6   6   0   27.80    2.00
   6  -6   0   26.60    2.00
   6  -6   0   26.40    2.10
  -6  -8   0    0.40    0.90
  -6   8   0    2.50    0.80
  -6   8   0    2.90    1.10
  -6  -8   0    1.60    1.00
  -6  -8   0    1.70    1.20
   6  -8   0    1.50    0.90
   6  -8   0    1.50    1.00
   6   8   0    2.70    1.00
   6  -8   0    3.00    1.10
  -6 -10   0   60.19    3.60
  -6 -10   0   64.39    3.30
  -6  10   0   60.39    3.30
  -6 -10   0   74.59    4.10
   6  10   0   61.59    2.90
   6 -10   0   60.99    3.70
   6 -10   0   65.59    3.50
   6 -10   0   60.39    3.90
  -6 -12   0    8.80    1.70
  -6  12   0   11.60    1.70
  -6 -12   0   10.10    1.90
  -6 -12   0    8.00    1.60
   6  12   0   10.10    1.20
   6 -12   0   11.90    2.30
   6 -12   0   11.00    2.00
   6 -12   0   11.00    1.80
  -6  14   0   -1.70    0.70
  -6 -14   0    0.40    1.10
   6 -14   0   -0.90    0.90
   6 -14   0    0.20    1.00
   6 -14   0    0.40    1.30
  -7  -1   0  336.47   10.80
  -7  -1   0  333.77   10.60
  -7   1   0  347.27   10.40
  -7  -1   0  339.87   10.40
  -7   1   0  344.77   10.60
  -7   1   0  345.37   10.80
   7   1   0  346.97   10.70
   7  -1   0  323.07   10.20
   7  -1   0  347.27   10.70
   7   1   0  331.97   10.40
   7  -1   0  337.37   10.60
   7   1   0  344.27   10.50
  -7   3   0   22.80    1.90
  -7  -3   0   26.20    1.90
  -7  -3   0   24.00    2.20
  -7   3   0   23.90    2.20
  -7   3   0   26.40    2.00
  -7  -3   0   26.20    2.10
   7  -3   0   21.80    1.80
   7   3   0   20.70    1.90
   7   3   0   19.90    1.90
   7   3   0   21.60    2.00
   7  -3   0   27.00    2.10
  -7   5   0    1.70    1.00
  -7   5   0    1.70    0.90
  -7  -5   0    1.90    1.00
  -7  -5   0    1.40    1.00
  -7  -5   0    0.80    0.80
   7  -5   0    1.00    0.80
   7  -5   0    1.80    1.00
   7  -5   0    1.60    0.80
   7   5   0    1.30    0.80
   7   5   0    0.60    0.90
   7   5   0    2.30    1.00
  -7   7   0   16.00    2.10
  -7  -7   0   17.70    1.90
  -7   7   0   13.80    1.60
  -7  -7   0   17.50    2.20
  -7  -7   0   14.20    2.00
   7   7   0   15.60    2.20
   7  -7   0   13.60    1.80
   7  -7   0   14.70    1.80
   7   7   0   15.40    1.80
   7   7   0   12.80    1.30
   7  -7   0   11.30    1.70
  -7  -9   0   21.10    2.50
  -7  -9   0   18.60    2.10
  -7   9   0   21.30    2.20
  -7  -9   0   21.50    2.60
  -7   9   0   21.30    1.70
   7  -9   0   18.20    2.20
   7   9   0   19.90    1.90
   7  -9   0   20.10    2.30
   7  -9   0   19.10    2.20
  -7 -11   0   76.49    4.40
  -7 -11   0   71.39    4.10
  -7 -11   0   74.19    3.80
  -7  11   0   72.09    3.80
   7 -11   0   70.29    4.00
   7  11   0   65.09    3.20
   7 -11   0   67.39    3.90
   7 -11   0   68.19    4.10
  -7 -13   0    0.80    1.10
  -7 -13   0    1.10    1.10
  -7 -13   0   -2.00    1.00
  -7  13   0    1.00    0.90
   7 -13   0   -0.60    1.00
   7 -13   0   -1.30    1.00
   7  13   0    0.10    0.60
   7 -13   0   -0.70    1.00
  -8   0   0  550.44   16.20
  -8   0   0  545.65   16.70
  -8   0   0  550.84   16.40
   8   0   0  548.85   16.50
   8   0   0  552.24   16.40
   8   0   0  562.84   16.20
  -8   2   0   12.80    1.60
  -8   2   0   12.60    1.70
  -8  -2   0   11.00    1.50
  -8  -2   0   13.90    2.10
  -8  -2   0   12.40    1.70
  -8   2   0   11.60    1.80
   8   2   0   12.30    1.60
   8  -2   0   14.70    1.80
   8  -2   0    8.40    1.20
   8   2   0   14.60    1.90
   8   2   0   10.70    1.50
   8  -2   0   11.30    1.70
  -8  -4   0   10.50    1.70
  -8  -4   0    8.90    1.40
  -8   4   0   10.60    1.60
  -8  -4   0   11.50    1.60
  -8   4   0   10.20    1.50
   8  -4   0    6.70    1.40
   8  -4   0    7.70    1.50
   8  -4   0   10.10    1.40
   8   4   0    8.50    1.40
   8   4   0    8.70    1.90
   8   4   0   10.80    1.70
  -8   6   0    2.90    1.20
  -8  -6   0    0.60    1.00
  -8  -6   0    1.10    1.10
  -8   6   0    1.00    1.00
  -8  -6   0    1.20    1.00
   8   6   0    2.20    1.10
   8  -6   0    1.50    1.10
   8  -6   0    1.70    1.10
   8  -6   0    2.10    1.00
   8   6   0    2.90    0.90
   8   6   0    0.90    1.00
  -8   8   0    5.80    1.30
  -8  -8   0    6.40    1.60
  -8  -8   0    4.30    1.40
  -8   8   0    5.10    1.50
  -8  -8   0    6.20    1.60
   8  -8   0    3.50    1.20
   8   8   0    5.30    1.40
   8  -8   0    4.50    1.40
   8   8   0    5.60    1.00
   8   8   0    5.80    1.00
   8  -8   0    4.30    1.40
  -8  10   0    8.70    1.80
  -8 -10   0    6.00    1.40
  -8 -10   0    9.50    2.00
  -8  10   0    5.30    1.10
  -8  10   0   10.00    1.90
   8 -10   0    6.60    1.60
   8  10   0    8.20    1.40
   8 -10   0    5.30    1.50
   8 -10   0    4.60    1.40
  -8  12   0    6.80    1.60
  -8 -12   0    3.20    1.40
  -8 -12   0    4.60    1.60
  -8 -12   0    2.80    1.30
   8 -12   0    3.80    1.40
   8  12   0    3.00    1.00
   8 -12   0    2.70    1.40
   8 -12   0    0.60    1.20
  -9   1   0  280.57    9.90
  -9   1   0  277.77    9.30
  -9  -1   0  282.97    9.60
  -9  -1   0  277.87    9.90
  -9   1   0  277.87    9.60
  -9  -1   0  288.97    9.40
   9   1   0  281.07    9.40
   9  -1   0  294.77    9.30
   9  -1   0  286.87    9.80
   9  -1   0  284.97    9.60
   9   1   0  295.67    9.70
   9   1   0  297.57    9.60
  -9  -3   0    9.60    1.90
  -9   3   0    8.50    1.50
  -9   3   0    9.40    1.60
  -9   3   0    6.00    1.40
  -9  -3   0   10.90    1.50
  -9  -3   0    7.90    1.60
   9   3   0    8.80    1.50
   9   3   0    7.00    1.40
   9  -3   0    8.20    1.30
   9  -3   0    5.20    1.50
   9  -3   0    4.20    1.20
   9   3   0    5.90    1.50
  -9  -5   0   40.10    2.90
  -9  -5   0   38.60    3.10
  -9   5   0   35.60    3.10
  -9  -5   0   39.20    2.80
  -9   5   0   35.50    2.90
  -9   5   0   46.20    3.00
   9   5   0   35.70    2.90
   9  -5   0   37.30    3.00
   9  -5   0   39.20    2.90
   9   5   0   41.20    2.60
   9   5   0   38.40    2.80
   9  -5   0   39.90    2.60
  -9   7   0    0.50    1.00
  -9  -7   0   -0.10    1.00
  -9   7   0    0.20    1.00
  -9  -7   0    1.20    1.20
  -9  -7   0    1.90    1.10
   9  -7   0    0.70    1.10
   9   7   0    0.20    0.80
   9  -7   0    0.30    1.20
   9  -7   0   -0.10    0.90
   9   7   0    0.20    1.20
  -9   9   0    1.40    1.20
  -9  -9   0    0.30    1.10
  -9  -9   0    1.80    1.10
  -9   9   0    1.00    0.90
  -9  -9   0    1.80    1.20
   9  -9   0    2.00    1.20
   9  -9   0    2.40    1.50
   9  -9   0    2.50    1.30
   9   9   0    0.40    1.10
  -9  11   0    0.40    0.80
  -9 -11   0    0.00    1.10
  -9  11   0    0.70    0.70
  -9 -11   0   -1.60    0.80
  -9 -11   0    1.90    1.40
   9  11   0    2.50    1.10
   9 -11   0   -0.30    1.10
   9 -11   0   -0.50    1.00
   9 -11   0    0.30    1.10
  -9 -13   0    6.50    1.70
  -9 -13   0    6.70    1.80
  -9 -13   0    6.00    1.30
  -9  13   0    6.60    1.60
   9 -13   0    7.90    1.90
   9 -13   0    6.90    1.70
   9  13   0    7.90    1.80
   9 -13   0    9.40    1.90
 -10   0   0  447.16   14.20
 -10   0   0  464.45   14.00
 -10   0   0  432.86   14.60
  10   0   0  441.36   14.40
  10   0   0  462.35   14.30
  10   0   0  450.85   13.90
 -10   2   0    2.40    1.30
 -10  -2   0    1.00    1.20
 -10  -2   0    1.70    1.00
 -10   2   0    2.20    1.40
 -10   2   0    2.70    1.20
 -10  -2   0   -0.70    1.00
  10   2   0    1.40    1.20
  10   2   0    2.20    1.10
  10   2   0    0.00    1.10
  10  -2   0    2.20    1.10
  10  -2   0   -0.50    1.00
  10  -2   0    0.90    1.40
 -10  -4   0   11.40    1.90
 -10   4   0   12.70    1.90
 -10   4   0   12.80    2.30
 -10  -4   0   11.60    2.10
 -10  -4   0   10.80    1.70
 -10   4   0    9.60    1.70
  10  -4   0   12.40    2.10
  10   4   0    7.00    1.60
  10  -4   0    8.30    1.50
  10  -4   0    9.30    1.80
  10   4   0   10.30    1.70
  10   4   0   11.80    2.00
 -10   6   0   15.80    2.10
 -10  -6   0   12.30    2.10
 -10  -6   0   14.40    2.00
 -10  -6   0   10.30    2.00
 -10   6   0   15.00    2.30
  10  -6   0   13.00    2.10
  10   6   0   13.60    2.20
  10   6   0   12.90    1.80
  10   6   0   12.20    1.70
  10  -6   0   13.50    1.80
  10  -6   0   10.70    2.20
 -10   8   0   -1.30    1.10
 -10  -8   0    5.20    1.70
 -10  -8   0    1.10    1.10
 -10   8   0    2.80    1.30
 -10  -8   0    1.60    1.20
  10  -8   0    2.20    1.10
  10   8   0    1.30    1.00
  10   8   0    1.60    0.90
  10   8   0    1.50    1.30
  10  -8   0   -0.20    1.10
  10  -8   0   -1.10    1.20
 -10 -10   0    1.90    1.40
 -10 -10   0    0.10    0.90
 -10 -10   0    0.70    1.20
 -10  10   0   -0.30    1.10
 -10  10   0    1.30    1.00
  10  10   0    0.30    0.90
  10 -10   0   -0.30    1.20
  10 -10   0    1.10    1.00
  10 -10   0   -0.70    0.90
 -10 -12   0   17.00    2.60
 -10 -12   0   20.00    2.70
  10 -12   0   17.80    2.60
  10 -12   0   19.20    2.80
  10 -12   0   16.50    2.30
  10  12   0   15.30    2.00
 -11   1   0  129.49    6.10
 -11  -1   0  140.49    5.90
 -11   1   0  137.89    6.50
 -11  -1   0  145.79    6.30
 -11   1   0  136.19    5.80
 -11  -1   0  141.59    6.60
  11  -1   0  145.39    6.20
  11  -1   0  144.29    5.90
  11  -1   0  143.09    6.40
  11   1   0  148.39    6.00
  11   1   0  141.59    6.30
  11   1   0  136.29    6.10
 -11   3   0    0.50    1.10
 -11  -3   0    0.20    1.10
 -11  -3   0    0.30    1.50
 -11   3   0    0.10    1.20
 -11  -3   0    0.40    1.30
 -11   3   0   -0.60    1.20
  11  -3   0    1.00    1.00
  11   3   0   -1.10    0.90
  11  -3   0    0.20    1.00
  11   3   0   -1.20    1.10
  11   3   0    0.90    1.00
 -11  -5   0   20.40    2.70
 -11   5   0   21.70    2.60
 -11  -5   0   21.70    2.60
 -11   5   0   22.80    2.50
 -11  -5   0   16.90    2.30
  11   5   0   19.70    2.50
  11  -5   0   20.50    2.20
  11   5   0   21.40    2.30
  11  -5   0   21.50    2.90
  11   5   0   21.50    2.80
  11  -5   0   19.30    2.60
 -11   7   0    0.60    1.20
 -11   7   0    0.00    1.10
 -11  -7   0    2.10    1.10
 -11  -7   0    0.10    1.40
 -11  -7   0    1.60    1.20
  11   7   0    1.40    1.20
  11  -7   0    1.20    1.00
  11   7   0    4.50    1.30
  11  -7   0    1.10    1.30
  11   7   0    0.80    1.20
  11  -7   0    5.00    1.70
 -11   9   0    1.30    1.10
 -11  -9   0    1.40    1.30
 -11   9   0   -1.30    1.10
 -11  -9   0    1.10    1.10
 -11  -9   0   -1.10    0.90
  11  -9   0   -0.60    1.10
  11  -9   0    0.40    1.00
  11  -9   0    0.40    1.00
  11   9   0    0.70    1.10
 -11  11   0    3.10    1.20
 -11 -11   0    2.30    1.50
 -11 -11   0    3.20    1.10
 -11 -11   0    3.70    1.70
  11 -11   0    3.50    1.50
  11  11   0    2.00    1.00
  11 -11   0    3.10    1.50
  11 -11   0    1.90    1.20
 -12   0   0   70.09    4.70
 -12   0   0   72.09    4.10
 -12   0   0   70.29    4.40
  12   0   0   76.69    4.60
  12   0   0   71.09    4.40
  12   0   0   75.79    4.20
 -12   2   0    0.20    1.00
 -12   2   0    1.10    1.40
 -12   2   0    1.50    1.10
 -12  -2   0    1.00    1.40
 -12  -2   0    1.70    1.30
 -12  -2   0    0.20    1.50
  12   2   0   -0.30    1.00
  12   2   0    0.40    1.10
  12  -2   0    0.50    1.00
  12  -2   0    0.80    1.40
  12   2   0    0.50    1.30
  12  -2   0    1.40    1.20
 -12   4   0    2.60    1.40
 -12  -4   0    7.40    1.60
 -12  -4   0    5.50    1.60
 -12  -4   0    3.60    1.50
 -12   4   0    5.90    1.60
 -12   4   0    5.00    1.60
  12   4   0    3.00    1.40
  12   4   0    4.90    1.50
  12  -4   0    3.70    1.80
  12  -4   0    4.80    1.30
  12   4   0    2.90    1.40
  12  -4   0    3.20    1.50
 -12  -6   0    7.70    1.80
 -12   6   0    9.20    2.20
 -12   6   0    9.70    1.90
 -12  -6   0    4.60    2.00
 -12   6   0    8.20    1.90
 -12  -6   0    5.40    1.40
  12  -6   0    5.50    1.60
  12  -6   0    3.80    1.70
  12   6   0    7.70    1.70
  12  -6   0    6.40    1.50
  12   6   0    7.90    1.80
  12   6   0    3.60    1.70
 -12  -8   0   -2.20    1.10
 -12   8   0    2.50    1.50
 -12  -8   0   -0.80    1.10
 -12   8   0   -1.50    1.00
 -12  -8   0   -0.50    0.80
  12   8   0    0.50    1.10
  12   8   0   -0.70    0.90
  12   8   0    0.00    1.30
  12  -8   0   -0.60    0.90
  12  -8   0   -0.10    1.30
  12  -8   0    1.80    1.10
 -12 -10   0    0.60    1.40
 -12 -10   0   -0.30    0.70
 -12  10   0    0.80    1.20
 -12 -10   0   -0.70    1.40
  12 -10   0    2.20    1.30
  12 -10   0   -0.60    1.00
  12 -10   0    2.20    1.50
  12  10   0   -2.20    0.80
 -13   1   0   30.50    3.10
 -13  -1   0   26.10    3.80
 -13  -1   0   31.30    3.40
 -13  -1   0   21.90    2.70
 -13   1   0   29.50    2.90
  13  -1   0   34.80    3.20
  13  -1   0   34.10    3.20
  13  -1   0   28.70    2.70
  13   1   0   20.50    3.30
  13   1   0   30.40    3.00
  13   1   0   30.90    3.10
 -13   3   0   -0.90    1.10
 -13  -3   0    1.40    1.30
 -13  -3   0   -1.90    1.70
 -13   3   0    2.00    1.20
 -13   3   0    0.50    1.20
 -13  -3   0   -1.50    1.20
  13  -3   0   -1.70    1.00
  13  -3   0   -0.40    1.00
  13   3   0    1.50    1.20
  13   3   0    1.20    1.40
  13  -3   0   -0.50    1.20
  13   3   0   -0.10    1.20
 -13   5   0   -1.90    0.80
 -13  -5   0    0.00    1.30
 -13   5   0    2.20    1.30
 -13  -5   0    0.50    1.10
 -13  -5   0   -0.90    0.90
 -13   5   0   -0.20    1.10
  13   5   0    0.00    0.90
  13   5   0   -0.30    1.30
  13  -5   0    1.70    1.50
  13   5   0    0.00    1.20
  13  -5   0    1.70    1.20
  13  -5   0    2.70    1.50
 -13  -7   0    3.70    1.60
 -13  -7   0    5.50    2.00
 -13  -7   0    2.10    0.90
 -13   7   0    8.10    1.90
  13   7   0    6.40    1.60
  13  -7   0    4.30    1.80
  13   7   0    5.10    1.40
  13  -7   0    4.80    1.50
  13  -7   0    5.70    1.90
 -14   0   0   17.90    2.80
 -14   0   0   18.10    2.40
 -14   0   0   17.80    2.70
  14   0   0   20.70    2.80
  14   0   0   28.90    3.10
  14   0   0   21.90    4.40
 -14   2   0   17.90    2.70
 -14   2   0   18.30    3.30
 -14  -2   0   15.30    3.00
 -14  -2   0   16.50    2.40
 -14   2   0   16.90    2.50
 -14  -2   0   14.70    2.30
  14  -2   0   15.10    2.20
  14   2   0   17.50    2.60
  14   2   0   16.70    2.50
  14  -2   0   15.60    2.30
  14   2   0   13.20    2.40
  14  -2   0   15.60    2.60
 -14   4   0    1.10    1.40
 -14   4   0    1.80    1.30
 -14  -4   0    3.30    2.00
 -14  -4   0    1.50    1.20
 -14   4   0    5.40    1.80
 -14  -4   0    3.20    1.50
  14   4   0    6.10    2.10
  14  -4   0    2.60    1.40
  14  -4   0    3.10    1.60
  14  -4   0    2.40    1.60
  14   4   0    1.70    1.40
  14   4   0    4.70    1.60
 -14  -6   0   -2.00    1.30
 -14   6   0    1.50    1.30
 -14  -6   0   -0.50    1.10
 -14   6   0    2.30    1.40
  14  -6   0   -1.00    1.30
  14  -6   0    1.20    1.40
  14   6   0    1.40    1.30
 -15  -1   0    6.30    2.30
 -15  -1   0   10.20    2.00
 -15   1   0    6.20    2.40
 -15   1   0    9.10    2.00
  15   1   0    7.80    2.00
  15  -1   0    4.70    1.50
  15   1   0    5.30    1.70
  15  -1   0    8.90    2.30
  15  -1   0    5.20    1.90
  15   1   0   11.00    2.50
 -15  -3   0   -0.20    1.10
 -15   3   0   -0.70    1.20
  15   3   0   -1.40    1.00
  15  -3   0   -0.20    1.00
  15   3   0    3.10    1.60
  15  -3   0    1.20    1.50
  15  -3   0    0.60    1.10
   0 -16  -1    2.00    1.40
   0 -16  -1    1.10    1.10
   0 -14  -1   38.60    3.90
   0 -14  -1   43.80    2.50
   0 -12  -1   29.70    1.90
   0 -12  -1   33.80    2.90
   0 -12  -1   31.30    2.20
   0 -10  -1    6.80    1.00
   0 -10  -1    5.10    0.80
   0  -8  -1    7.40    0.70
   0  -6  -1   91.89   10.20
   0   4   1 3900.61  102.59
   0  -4  -1 3578.34  104.19
   0   2  -1  266.37    7.70
   0   2  -1  269.97    7.50
   0  -2   1  262.67    7.70
   0   2  -1  287.17    7.50
   0  -2   1  276.17    7.50
   0   2  -1  272.87    7.70
   0  -2   1  270.07    7.60
   0   4  -1 3032.10   86.29
   0  -4   1 3446.46   85.99
   0  -6   1  105.49    3.50
   0   6  -1  103.79    3.60
   0   8  -1    8.10    1.00
   0  -8   1    8.30    1.00
   0  10  -1    6.80    1.10
   0 -10   1    5.80    1.20
   0 -10   1    6.20    1.00
   0  10  -1    6.00    0.90
   0  12  -1   27.70    1.40
   0 -12   1   29.50    2.40
   0 -12   1   27.80    2.20
   0 -14   1   43.90    3.60
   0 -14   1   44.00    2.90
   0 -16   1    1.60    1.50
   0 -16   1    4.20    1.40
  -1 -15  -1   19.10    2.10
  -1 -15  -1   20.10    2.00
  -1 -15  -1   18.50    2.80
   1 -15  -1   15.20    1.80
   1 -15  -1   18.70    2.70
  -1 -13  -1    2.20    1.00
  -1 -13  -1    0.20    1.00
  -1 -13  -1    1.00    0.80
   1 -13  -1    0.40    0.70
  -1 -11  -1   57.49    2.50
  -1 -11  -1   57.49    3.50
   1 -11  -1   57.39    2.50
  -1   9   1    1.00    0.60
  -1  -9  -1    0.30    0.50
  -1  -9  -1   -0.10    0.80
  -1  -9  -1    0.90    0.50
   1  -9  -1    0.10    0.60
   1  -9  -1    0.10    0.50
  -1   7   1  526.65   14.20
  -1  -7  -1  525.95   15.30
   1  -7  -1  523.35   14.20
   1  -7  -1  537.35   14.60
   1  -7  -1  498.85   14.40
  -1  -5  -1   32.20    1.90
  -1  -5  -1   32.10    1.40
  -1   5   1   34.80    1.30
   1  -5  -1   33.40    1.40
   1  -5  -1   33.10    1.20
   1  -5  -1   35.30    1.50
  -1  -3  -1  211.68    5.90
  -1  -3  -1  206.38    6.20
  -1   3   1  208.38    6.00
   1   3   1  218.18    5.80
   1  -3  -1  209.68    5.80
   1  -3  -1  214.48    5.90
  -1   1   1    1.10    0.20
  -1  -1  -1    0.90    0.20
  -1   1   1    1.30    0.30
  -1  -1  -1    1.20    0.20
  -1   1   1    1.30    0.30
  -1  -1  -1    0.90    0.20
   1  -1  -1    0.80    0.20
   1  -1  -1    0.90    0.30
   1   1   1    1.00    0.20
   1  -1  -1    1.00    0.30
   1   1   1    1.10    0.30
  -1   1  -1    1.50    0.40
  -1  -1   1    1.00    0.30
  -1  -1   1    0.50    0.30
  -1  -1   1    0.60    0.30
  -1   1  -1    1.10    0.30
   1  -1   1    0.90    0.30
   1  -1   1    0.80    0.20
   1  -1   1    0.80    0.30
   1   1  -1    1.00    0.30
   1   1  -1    0.90    0.30
  -1   3  -1  211.88    6.10
  -1   3  -1  214.18    6.20
  -1   3  -1  218.98    5.90
  -1  -3   1  211.98    6.00
  -1  -3   1  213.28    6.30
  -1  -3   1  205.68    6.10
   1   3  -1  207.08    5.90
   1   3  -1  203.28    6.20
   1   3  -1  213.48    5.80
   1  -3   1  201.28    6.20
   1  -3   1  213.78    6.00
  -1  -5   1   32.00    1.50
  -1   5  -1   34.10    1.60
  -1  -5   1   33.10    1.90
  -1  -5   1   32.60    1.60
   1  -5   1   34.40    1.50
   1  -5   1   32.90    1.80
   1   5  -1   31.70    1.70
  -1  -7   1  502.35   14.50
  -1  -7   1  500.85   14.50
  -1   7  -1  526.55   14.50
   1  -7   1  533.85   15.00
   1  -7   1  514.05   14.50
   1   7  -1  531.95   14.70
  -1  -9   1    1.30    0.80
  -1   9  -1    0.50    0.50
  -1  -9   1    1.50    0.70
   1   9  -1    0.00    0.60
   1  -9   1    0.70    0.60
   1  -9   1    1.60    0.90
   1   9  -1    0.80    0.60
  -1  11  -1   54.99    2.80
  -1 -11   1   55.69    3.00
  -1 -11   1   52.29    3.50
  -1  11  -1   53.09    2.30
   1 -11   1   58.79    2.90
   1  11  -1   58.59    2.50
   1  11  -1   55.69    2.30
  -1 -13   1    0.80    1.00
  -1 -13   1    0.10    2.30
   1 -13   1    1.60    1.00
  -1 -15   1   20.70    3.00
  -1 -15   1   17.20    2.10
  -1 -15   1   15.40    2.10
   1 -15   1   15.80    2.00
  -2 -16  -1    1.60    1.20
   2 -16  -1   -0.10    0.90
   2 -16  -1   -0.40    1.20
  -2 -14  -1    1.10    1.00
  -2 -14  -1    0.70    1.10
   2 -14  -1    1.60    0.90
  -2 -12  -1    8.50    1.80
  -2 -12  -1    6.00    1.10
  -2 -12  -1    6.70    1.20
   2 -12  -1    7.10    1.10
  -2 -10  -1    1.50    0.70
  -2 -10  -1    0.70    1.00
  -2 -10  -1    1.90    0.80
  -2  10   1    1.20    0.60
  -2  10   1    1.40    0.80
   2 -10  -1    3.30    0.90
   2 -10  -1    1.80    0.70
  -2  -8  -1   34.60    1.50
  -2  -8  -1   34.70    2.40
  -2  -8  -1   33.60    1.60
  -2   8   1   35.20    1.60
   2  -8  -1   36.60    2.00
   2  -8  -1   34.50    1.70
  -2  -6  -1   28.80    1.20
  -2  -6  -1   27.70    2.10
  -2   6   1   28.30    1.50
  -2  -6  -1   29.60    1.70
  -2  -6  -1   27.90    1.40
   2  -6  -1   28.90    1.70
   2  -6  -1   31.00    1.50
   2   6   1   28.00    1.30
  -2   4   1   68.79    2.40
  -2  -4  -1   67.09    2.70
  -2  -4  -1   67.89    2.10
  -2   4   1   66.69    2.10
  -2  -4  -1   65.69    2.40
   2   4   1   66.99    2.80
   2  -4  -1   67.59    2.30
   2  -4  -1   69.79    2.40
  -2   2   1    5.30    0.70
  -2   2   1    5.20    0.60
  -2   2   1    5.10    0.70
  -2  -2  -1    3.60    0.60
  -2  -2  -1    4.60    0.60
  -2  -2  -1    5.30    0.60
   2  -2  -1    4.90    0.60
   2   2   1    5.70    0.80
   2  -2  -1    5.80    0.70
   2   2   1    4.00    0.50
   2  -2  -1    4.50    0.60
   2   2   1    5.60    0.60
  -2   0   1    0.60    0.40
  -2   0   1    0.30    0.40
  -2   0  -1    0.60    0.40
  -2   0  -1    0.60    0.40
  -2   0  -1    1.10    0.50
  -2   0   1   -0.10    0.30
   2   0   1    0.20    0.40
   2   0  -1    0.50    0.40
   2   0  -1    0.20    0.50
   2   0   1    0.50    0.40
   2   0   1    0.70    0.40
   2   0  -1    0.20    0.30
  -2  -2   1    3.60    0.60
  -2  -2   1    5.90    0.90
  -2  -2   1    4.60    0.70
  -2   2  -1    4.90    0.70
   2   2  -1    4.70    0.80
   2  -2   1    4.70    0.70
   2  -2   1    3.70    0.70
   2   2  -1    4.90    0.60
   2  -2   1    4.20    0.70
   2   2  -1    5.40    0.80
  -2  -4   1   62.49    2.70
  -2   4  -1   66.79    2.50
  -2  -4   1   64.09    2.80
  -2   4  -1   68.19    2.50
   2   4  -1   70.69    2.10
   2  -4   1   69.59    2.70
   2  -4   1   67.69    2.50
   2   4  -1   66.29    2.60
   2   4  -1   66.79    2.30
  -2   6  -1   31.60    1.70
  -2   6  -1   28.40    1.20
  -2   6  -1   29.50    1.30
  -2  -6   1   27.90    1.70
  -2  -6   1   27.90    2.00
  -2  -6   1   24.80    2.20
   2  -6   1   27.80    1.70
   2  -6   1   27.60    2.20
   2   6  -1   26.20    1.80
  -2  -8   1   35.10    2.00
  -2  -8   1   35.60    2.00
  -2  -8   1   36.20    2.50
  -2   8  -1   36.10    1.80
   2   8  -1   37.00    2.10
   2  -8   1   38.70    2.40
   2  -8   1   37.10    2.00
  -2 -10   1    1.20    0.90
  -2  10  -1    3.50    0.80
  -2 -10   1    1.30    0.90
  -2 -10   1   -0.60    0.90
   2  10  -1    1.30    0.70
   2 -10   1    1.90    1.00
   2  10  -1    0.50    0.70
   2 -10   1    1.80    0.80
  -2 -12   1    6.10    1.60
  -2 -12   1    5.90    1.40
  -2 -12   1    5.70    1.40
  -2  12  -1    5.80    1.00
  -2  12  -1    8.10    1.40
   2  12  -1    7.70    0.90
   2 -12   1    4.50    1.20
  -2 -14   1    0.80    1.40
  -2 -14   1    2.30    1.20
   2 -14   1    1.80    1.10
  -2 -16   1    1.10    1.30
  -2 -16   1    1.90    1.20
  -3 -15  -1    3.30    1.20
  -3 -15  -1    0.30    1.20
   3 -15  -1    1.40    0.90
  -3 -13  -1    3.50    1.40
  -3 -13  -1    2.90    1.10
   3 -13  -1    2.80    1.00
  -3  11   1    4.10    0.90
  -3 -11  -1    1.60    1.20
  -3 -11  -1    2.00    0.90
   3 -11  -1    4.70    1.20
   3 -11  -1    2.20    0.90
  -3  -9  -1    0.30    0.70
  -3   9   1    0.40    0.60
  -3  -9  -1   -0.90    0.60
  -3  -9  -1   -0.20    0.80
   3   9   1    0.10    0.40
   3  -9  -1    0.30    0.60
   3   9   1    0.50    0.60
   3  -9  -1    0.00    0.70
  -3  -7  -1    0.50    0.50
  -3  -7  -1    1.30    0.80
  -3   7   1    1.30    0.60
  -3  -7  -1    0.60    0.70
   3  -7  -1    0.40    0.70
   3   7   1    0.30    0.50
   3  -7  -1    0.30    0.60
  -3   5   1    9.20    1.00
  -3  -5  -1    9.30    1.00
  -3  -5  -1    8.90    1.30
  -3  -5  -1    8.80    1.10
  -3   5   1   11.40    1.20
   3   5   1   11.60    1.50
   3  -5  -1    8.60    1.00
   3  -5  -1    7.60    1.00
   3   5   1    6.90    1.00
  -3   3   1   19.80    1.20
  -3  -3  -1   19.60    1.20
  -3  -3  -1   18.00    1.30
  -3  -3  -1   18.90    1.10
  -3   3   1   19.00    1.30
   3  -3  -1   19.90    1.20
   3   3   1   18.60    1.30
   3   3   1   18.40    1.00
   3  -3  -1   18.60    1.20
   3  -3  -1   17.60    1.20
   3   3   1   18.60    1.10
  -3   1   1   37.70    1.50
  -3  -1  -1   35.50    1.60
  -3  -1  -1   37.80    1.70
  -3   1   1   35.10    2.00
  -3  -1  -1   37.00    1.70
   3   1   1   38.80    1.70
   3   1   1   40.20    1.70
   3   1   1   36.50    1.90
   3  -1  -1   37.00    1.80
   3  -1  -1   36.60    1.80
   3  -1  -1   37.40    1.70
  -3  -1   1   38.70    1.60
  -3   1  -1   37.90    1.80
  -3  -1   1   39.10    2.20
   3  -1   1   38.10    1.70
   3   1  -1   35.30    1.90
   3   1  -1   39.00    1.70
   3  -1   1   35.90    1.70
   3  -1   1   36.80    1.70
   3   1  -1   37.00    1.70
  -3   3  -1   18.70    1.20
  -3  -3   1   18.40    1.30
  -3  -3   1   18.00    1.40
  -3   3  -1   19.00    1.20
   3  -3   1   17.30    1.30
   3  -3   1   17.40    1.20
   3  -3   1   19.90    1.40
   3   3  -1   21.30    1.20
   3   3  -1   18.60    1.40
   3   3  -1   18.70    1.40
  -3   5  -1    8.20    1.40
  -3  -5   1   10.30    1.10
  -3  -5   1    9.20    1.30
  -3   5  -1   11.00    1.20
  -3  -5   1    9.20    1.30
   3  -5   1    9.30    1.10
   3  -5   1   10.80    1.40
   3   5  -1   11.20    1.30
   3   5  -1    8.20    0.90
   3   5  -1   10.30    0.90
  -3  -7   1    1.20    0.90
  -3   7  -1    1.20    0.60
  -3  -7   1    0.20    0.80
  -3   7  -1    1.00    0.60
  -3   7  -1    1.00    0.50
  -3  -7   1    0.80    0.70
   3   7  -1    1.40    0.80
   3  -7   1    0.00    0.80
   3  -7   1    0.60    0.70
  -3  -9   1   -0.10    0.90
  -3   9  -1   -0.70    0.50
  -3  -9   1   -0.70    0.70
  -3  -9   1    0.30    0.70
   3   9  -1    1.00    0.70
   3  -9   1   -0.60    0.70
   3  -9   1   -0.30    0.70
  -3 -11   1    4.90    1.60
  -3 -11   1    2.90    1.10
  -3  11  -1    2.20    1.00
   3 -11   1    1.90    1.00
   3  11  -1    2.60    0.80
   3  11  -1    2.80    0.90
   3 -11   1    3.00    1.20
  -3 -13   1    3.20    1.50
  -3  13  -1    2.80    1.10
  -3  13  -1    2.80    0.90
  -3 -13   1    3.20    1.30
   3 -13   1    1.90    1.00
  -3 -15   1    1.70    1.40
  -3 -15   1    3.40    1.60
   3 -15   1    1.40    1.10
  -4 -14  -1   -1.80    0.90
  -4 -14  -1   -0.80    1.10
   4 -14  -1    1.30    1.00
  -4 -12  -1   14.50    2.60
  -4  12   1   14.70    1.60
  -4 -12  -1   13.20    1.60
   4 -12  -1   17.10    2.00
   4 -12  -1   15.70    1.80
  -4 -10  -1   -0.30    0.70
  -4  10   1    1.10    0.80
  -4 -10  -1    0.40    0.80
  -4 -10  -1    2.40    1.20
   4 -10  -1    1.10    1.00
   4 -10  -1    0.80    0.90
   4  10   1    0.30    0.50
  -4   8   1   15.50    1.50
  -4  -8  -1   19.50    2.10
  -4  -8  -1   15.60    1.60
  -4  -8  -1   17.10    1.30
   4  -8  -1   17.10    1.60
   4  -8  -1   15.80    1.50
  -4   6   1   57.29    2.40
  -4  -6  -1   57.69    2.90
  -4  -6  -1   58.69    2.80
  -4   6   1   62.29    2.70
  -4  -6  -1   55.79    2.40
   4  -6  -1   59.69    2.80
   4  -6  -1   61.89    2.70
   4  -6  -1   60.49    2.70
   4   6   1   57.09    2.40
  -4   4   1  136.99    4.40
  -4   4   1  136.79    4.60
  -4  -4  -1  128.49    4.60
  -4  -4  -1  126.59    4.70
  -4  -4  -1  135.19    4.40
   4  -4  -1  132.09    4.60
   4  -4  -1  133.29    4.50
   4   4   1  129.49    4.40
   4   4   1  132.39    4.80
   4   4   1  130.19    4.10
   4  -4  -1  129.99    4.50
  -4  -2  -1   98.99    3.60
  -4   2   1  104.19    3.70
  -4   2   1  101.69    3.50
  -4  -2  -1  103.49    3.70
  -4  -2  -1  104.99    3.60
  -4   2   1  110.29    3.80
   4   2   1  104.29    3.50
   4   2   1  101.39    3.60
   4  -2  -1  102.79    3.70
   4   2   1  111.59    3.70
   4  -2  -1  100.19    3.50
   4  -2  -1   96.99    3.60
  -4   0   1    0.40    0.50
  -4   0   1   -0.20    0.50
  -4   0   1   -0.40    0.40
  -4   0  -1   -0.40    0.40
  -4   0  -1    0.40    0.70
  -4   0  -1    0.20    0.50
   4   0   1    0.10    0.90
   4   0  -1    0.10    0.40
   4   0   1    0.30    0.50
   4   0   1    0.20    0.40
   4   0  -1    0.40    0.60
   4   0  -1    0.30    0.50
  -4   2  -1  103.19    3.60
  -4   2  -1  109.49    3.80
  -4  -2   1  105.49    3.70
  -4   2  -1  101.09    3.70
  -4  -2   1  103.09    3.60
  -4  -2   1   93.99    3.80
   4   2  -1  103.09    3.60
   4   2  -1  102.79    3.70
   4   2  -1   99.59    3.80
   4  -2   1  101.99    3.60
   4  -2   1  107.19    3.80
   4  -2   1  105.59    3.70
  -4   4  -1  137.99    4.50
  -4  -4   1  131.59    4.80
  -4  -4   1  131.59    4.60
  -4   4  -1  125.99    4.60
   4   4  -1  134.89    4.70
   4  -4   1  134.29    4.80
   4   4  -1  134.59    5.00
   4  -4   1  132.09    4.80
   4   4  -1  139.19    4.30
   4  -4   1  128.79    4.60
  -4  -6   1   55.19    3.00
  -4  -6   1   61.09    2.70
  -4  -6   1   63.59    3.10
  -4   6  -1   59.59    2.40
  -4   6  -1   57.69    2.70
   4  -6   1   55.09    2.90
   4  -6   1   60.99    2.80
   4  -6   1   56.89    3.00
   4   6  -1   53.99    2.70
   4   6  -1   60.39    2.10
  -4   8  -1   17.60    1.50
  -4   8  -1   16.70    1.30
  -4  -8   1   16.50    2.00
  -4  -8   1   16.60    1.90
  -4   8  -1   17.00    1.40
  -4  -8   1   17.90    1.60
   4   8  -1   16.50    1.50
   4  -8   1   17.30    1.70
   4  -8   1   15.10    1.70
  -4 -10   1    0.60    0.90
  -4 -10   1    0.30    1.00
  -4 -10   1    0.50    1.00
   4 -10   1   -0.10    0.90
   4 -10   1    0.40    0.80
  -4  12  -1   14.70    1.60
  -4 -12   1   13.90    2.30
  -4 -12   1   18.00    2.10
   4 -12   1   15.40    1.90
   4 -12   1   15.80    2.20
   4  12  -1   16.60    1.40
   4  12  -1   15.30    2.60
  -4 -14   1   -1.10    1.00
  -4  14  -1   -1.60    0.90
  -4  14  -1   -0.30    0.70
  -4 -14   1    1.50    1.20
   4 -14   1   -0.70    0.80
  -5  15   1    2.50    1.00
  -5 -15  -1   -2.00    1.20
  -5  15   1    1.00    0.80
  -5 -15  -1    5.90    1.70
   5 -15  -1    1.60    1.10
   5 -15  -1    2.10    1.60
  -5 -13  -1    7.60    1.80
  -5 -13  -1    7.10    1.40
  -5  13   1    4.30    1.10
   5 -13  -1    5.50    1.50
   5 -13  -1    3.90    1.60
   5 -13  -1    4.20    1.20
  -5 -11  -1    5.10    1.50
  -5 -11  -1    5.40    1.30
  -5  11   1    5.90    1.30
  -5 -11  -1    7.00    1.30
   5 -11  -1    7.00    1.60
   5 -11  -1    7.40    1.40
   5  11   1    7.30    0.90
   5 -11  -1    5.90    1.60
  -5  -9  -1    8.40    1.20
  -5  -9  -1    5.40    1.30
  -5   9   1    7.20    1.30
  -5  -9  -1    6.30    1.40
   5  -9  -1    8.60    1.50
   5  -9  -1    5.40    1.20
   5  -9  -1    8.00    1.50
  -5   7   1    2.30    0.90
  -5  -7  -1    1.50    0.80
  -5   7   1    1.80    0.70
  -5  -7  -1    2.00    1.00
  -5  -7  -1    2.00    0.80
   5  -7  -1    2.00    0.90
   5  -7  -1    2.30    0.90
   5  -7  -1    1.70    0.90
   5   7   1    3.90    0.80
  -5   5   1   48.60    2.70
  -5   5   1   50.89    2.50
  -5  -5  -1   47.30    2.70
  -5  -5  -1   54.89    2.80
  -5  -5  -1   52.69    2.50
   5   5   1   53.89    2.50
   5  -5  -1   47.70    2.60
   5  -5  -1   50.89    2.50
   5   5   1   53.69    2.90
   5  -5  -1   52.39    2.60
   5   5   1   52.89    2.20
  -5   3   1   66.79    3.10
  -5   3   1   67.99    3.00
  -5  -3  -1   67.59    2.90
  -5  -3  -1   63.79    3.50
  -5   3   1   70.99    3.00
  -5  -3  -1   63.79    2.90
   5   3   1   67.49    2.80
   5   3   1   66.69    3.10
   5  -3  -1   69.79    2.80
   5  -3  -1   67.49    3.00
   5   3   1   64.29    2.90
   5  -3  -1   66.39    3.10
  -5  -1  -1    4.20    1.70
  -5  -1  -1    1.20    0.60
  -5   1   1    0.90    0.80
  -5  -1  -1    0.80    0.80
  -5   1   1    1.70    0.80
  -5   1   1    1.20    0.60
   5   1   1    1.00    0.70
   5  -1  -1    0.70    0.70
   5  -1  -1    0.80    1.40
   5  -1  -1    0.60    0.60
   5   1   1    1.30    0.70
   5   1   1    1.10    0.70
  -5   1  -1    0.60    0.70
  -5  -1   1    1.20    0.80
  -5  -1   1    1.10    0.90
  -5   1  -1    1.80    0.70
  -5  -1   1    0.90    0.70
  -5   1  -1    1.10    0.60
   5   1  -1    1.10    0.80
   5   1  -1    1.60    0.90
   5  -1   1   -0.20    0.60
   5   1  -1    1.40    0.70
   5  -1   1    0.40    0.60
  -5  -3   1   68.19    3.00
  -5  -3   1   68.69    3.30
  -5   3  -1   62.39    3.10
  -5  -3   1   65.99    3.00
  -5   3  -1   64.59    2.90
   5   3  -1   67.29    3.10
   5   3  -1   71.59    2.90
   5   3  -1   67.39    3.20
   5  -3   1   68.19    3.10
   5  -3   1   63.39    3.00
   5  -3   1   66.49    3.00
  -5   5  -1   49.00    2.70
  -5   5  -1   50.79    2.50
  -5  -5   1   49.50    2.80
  -5  -5   1   53.19    2.70
  -5  -5   1   54.59    3.00
   5  -5   1   51.49    2.80
   5   5  -1   55.09    2.80
   5  -5   1   52.69    2.80
   5   5  -1   52.19    2.30
   5   5  -1   53.59    3.00
   5  -5   1   50.79    2.70
  -5   7  -1    0.90    0.80
  -5  -7   1    2.50    1.10
  -5  -7   1    2.10    1.00
  -5  -7   1    3.20    0.90
  -5   7  -1    1.50    0.80
   5  -7   1    1.40    1.00
   5  -7   1    1.20    0.90
   5   7  -1    1.70    0.50
   5  -7   1    1.60    0.90
   5   7  -1    3.30    1.00
  -5  -9   1    5.00    1.40
  -5  -9   1    7.60    1.50
  -5   9  -1    8.20    1.30
  -5  -9   1    8.90    1.40
  -5   9  -1    7.90    1.20
  -5   9  -1    7.60    1.00
   5  -9   1    7.40    1.40
   5   9  -1    8.40    1.30
   5  -9   1    7.90    1.60
   5  -9   1    7.30    1.70
  -5 -11   1    6.20    1.90
  -5  11  -1    5.00    1.20
  -5 -11   1    9.80    1.70
  -5 -11   1    3.80    1.30
   5 -11   1    6.90    1.80
   5 -11   1    6.80    1.40
   5 -11   1    3.70    1.60
  -5 -13   1    6.20    1.90
  -5 -13   1    5.40    1.40
  -5  13  -1    6.10    1.20
   5 -13   1    4.70    1.50
   5  13  -1    6.50    1.30
   5 -13   1    6.10    1.70
   5 -13   1    2.80    1.20
  -5  15  -1    3.90    1.00
  -5 -15   1    1.00    1.40
  -5 -15   1   -0.20    1.20
  -5  15  -1   -0.40    1.00
   5 -15   1    1.20    1.50
   5 -15   1    2.40    1.30
  -6 -14  -1    0.80    1.20
  -6  14   1    1.60    1.00
  -6 -14  -1    1.50    1.20
   6 -14  -1    4.30    1.60
   6 -14  -1    2.20    1.10
   6 -14  -1    1.30    1.20
  -6 -12  -1    8.40    1.50
  -6 -12  -1    6.90    1.90
  -6 -12  -1    6.20    1.40
  -6  12   1    6.20    1.30
   6 -12  -1    4.70    1.60
   6  12   1    6.10    1.00
   6 -12  -1    7.10    1.50
  -6 -10  -1   -0.10    1.00
  -6 -10  -1    1.10    1.00
  -6 -10  -1   -1.40    0.80
  -6  10   1    1.70    1.10
   6 -10  -1    1.90    1.10
   6 -10  -1    0.70    1.00
   6 -10  -1    1.50    1.10
  -6   8   1    5.70    1.30
  -6  -8  -1    7.20    1.50
  -6  -8  -1    8.90    1.60
  -6  -8  -1    8.60    1.30
  -6   8   1    8.40    1.10
   6  -8  -1    6.20    1.30
   6  -8  -1    8.30    1.50
   6   8   1    7.80    1.20
   6  -8  -1    7.30    1.40
  -6  -6  -1   97.39    4.30
  -6   6   1  105.99    4.00
  -6  -6  -1  102.99    4.00
  -6  -6  -1  108.99    4.40
  -6   6   1  102.69    4.30
   6  -6  -1  103.19    4.20
   6   6   1  102.09    4.60
   6   6   1  106.09    3.60
   6  -6  -1  106.19    4.10
   6   6   1  100.69    4.00
   6  -6  -1  106.79    4.30
  -6   4   1    9.30    1.70
  -6  -4  -1    8.30    1.30
  -6   4   1    8.40    1.40
  -6   4   1   11.30    1.40
  -6  -4  -1    8.10    1.30
  -6  -4  -1   11.40    1.50
   6  -4  -1    8.40    1.10
   6   4   1    8.60    1.20
   6  -4  -1    8.50    1.30
   6   4   1    6.90    1.20
   6  -4  -1   11.80    1.50
   6   4   1    7.30    1.20
  -6   2   1   65.89    3.10
  -6  -2  -1   65.49    2.90
  -6  -2  -1   63.99    3.00
  -6   2   1   60.69    3.20
  -6  -2  -1   63.59    3.20
  -6   2   1   63.09    2.90
   6   2   1   58.29    2.90
   6  -2  -1   64.59    2.70
   6  -2  -1   64.09    3.10
   6   2   1   60.29    3.00
   6  -2  -1   62.29    3.10
   6   2   1   67.79    3.10
  -6   0  -1    0.40    1.80
  -6   0   1    0.40    0.90
  -6   0  -1    1.40    0.90
  -6   0  -1    0.20    0.80
  -6   0   1    0.20    0.80
  -6   0   1    0.60    1.10
   6   0   1   -0.60    0.90
   6   0  -1    0.10    0.90
   6   0  -1    0.80    0.80
   6   0  -1    0.30    1.30
   6   0   1    0.20    0.80
  -6   2  -1   63.89    3.10
  -6  -2   1   61.59    2.90
  -6  -2   1   62.29    3.30
  -6   2  -1   61.59    3.10
  -6   2  -1   62.69    3.00
  -6  -2   1   65.39    3.10
   6   2  -1   63.39    3.20
   6   2  -1   61.89    3.00
   6  -2   1   66.49    3.20
   6  -2   1   61.39    3.10
   6  -2   1   60.69    2.90
   6   2  -1   65.49    3.10
  -6   4  -1    9.60    1.30
  -6  -4   1    7.30    1.30
  -6   4  -1   12.20    1.60
  -6  -4   1    7.50    1.10
  -6  -4   1    7.70    1.40
  -6   4  -1    7.40    1.20
   6  -4   1    8.80    1.40
   6   4  -1    7.80    1.40
   6  -4   1    6.80    1.30
   6  -4   1    7.00    1.20
   6   4  -1    7.30    1.20
  -6   6  -1  105.39    4.00
  -6  -6   1  100.39    4.60
  -6  -6   1  108.79    4.50
  -6  -6   1  106.29    4.20
  -6   6  -1  101.19    4.20
   6   6  -1  100.19    4.70
   6   6  -1  103.29    4.20
   6  -6   1  100.09    4.30
   6  -6   1   99.99    4.40
   6   6  -1  107.09    3.70
   6  -6   1  103.89    4.30
  -6   8  -1    7.80    1.40
  -6  -8   1    7.40    1.40
  -6  -8   1    6.40    1.30
  -6  -8   1    5.60    1.50
  -6   8  -1    8.10    1.20
   6   8  -1    6.00    1.20
   6  -8   1    8.80    1.50
   6  -8   1    7.40    1.50
   6  -8   1    6.50    1.40
  -6  10  -1    1.10    0.70
  -6 -10   1    1.20    1.20
  -6 -10   1    1.80    1.30
  -6  10  -1   -0.20    0.80
  -6 -10   1   -0.50    0.90
   6 -10   1   -0.20    1.00
   6 -10   1    0.30    1.10
   6 -10   1    2.00    1.30
   6  10  -1    1.00    0.90
  -6  12  -1    7.50    1.50
  -6 -12   1    7.30    1.80
  -6 -12   1    9.20    1.80
  -6 -12   1    8.50    1.70
   6 -12   1   11.10    2.10
   6 -12   1    4.70    1.40
   6 -12   1    7.00    1.70
  -6 -14   1    3.80    1.50
  -6  14  -1    2.30    1.10
  -6 -14   1    4.10    1.30
   6 -14   1    0.80    1.40
   6  14  -1    3.60    1.10
   6 -14   1    2.40    1.40
   6 -14   1    3.70    1.60
  -7  13   1    0.30    0.80
  -7 -13  -1    1.50    0.90
  -7 -13  -1    0.10    1.30
  -7 -13  -1   -0.10    1.10
   7  13   1    0.90    0.70
   7 -13  -1    1.30    1.10
   7 -13  -1    0.60    1.10
   7 -13  -1    1.20    1.10
  -7 -11  -1    1.50    1.20
  -7  11   1    2.00    1.20
  -7 -11  -1    1.40    1.20
  -7 -11  -1    3.80    1.20
   7 -11  -1    1.70    1.20
   7 -11  -1    1.50    1.10
   7 -11  -1    1.60    1.30
  -7   9   1   -0.30    0.90
  -7  -9  -1    1.60    1.40
  -7  -9  -1   -0.60    1.00
  -7  -9  -1    1.90    1.10
  -7   9   1    1.40    0.80
   7   9   1    0.10    0.80
   7  -9  -1    0.50    1.00
   7  -9  -1    1.30    1.20
   7  -9  -1    3.20    1.20
  -7  -7  -1    1.70    1.00
  -7   7   1    1.10    1.00
  -7  -7  -1    0.80    0.90
  -7   7   1    1.20    0.90
  -7  -7  -1    2.10    1.10
   7   7   1    0.90    1.10
   7   7   1    0.40    0.80
   7  -7  -1    1.90    1.00
   7  -7  -1    1.60    1.10
   7   7   1    1.10    0.70
   7  -7  -1    2.10    1.00
  -7  -5  -1   15.10    1.90
  -7  -5  -1   14.50    1.60
  -7   5   1   13.30    1.60
  -7  -5  -1   11.90    1.50
  -7   5   1   12.40    1.50
   7   5   1   13.00    1.70
   7  -5  -1   13.20    1.50
   7   5   1   14.20    1.60
   7  -5  -1   10.00    1.50
  -7   3   1    0.70    0.90
  -7  -3  -1    1.10    0.90
  -7   3   1    1.20    0.90
  -7   3   1    0.70    0.70
  -7  -3  -1    0.50    0.70
  -7  -3  -1    0.50    0.80
   7   3   1   -0.10    0.80
   7  -3  -1    1.20    0.90
   7  -3  -1    0.90    0.90
   7  -3  -1    0.30    0.70
   7   3   1   -0.40    0.70
   7   3   1   -1.10    0.70
  -7  -1  -1   23.00    2.00
  -7  -1  -1   21.10    2.10
  -7   1   1   14.10    1.70
  -7   1   1   20.60    1.70
  -7  -1  -1   20.60    1.80
  -7   1   1   18.40    2.10
   7  -1  -1   17.30    1.90
   7   1   1   18.40    1.80
   7  -1  -1   20.20    2.10
   7   1   1   19.00    1.80
   7   1   1   20.00    2.00
   7  -1  -1   19.40    1.70
  -7  -1   1   17.80    1.90
  -7   1  -1   19.10    2.10
  -7  -1   1   20.60    2.20
  -7  -1   1   17.80    1.70
  -7   1  -1   16.90    1.80
  -7   1  -1   20.10    2.00
   7   1  -1   18.10    1.70
   7  -1   1   17.50    1.60
   7   1  -1   22.20    2.10
   7  -1   1   23.20    2.40
   7  -1   1   17.30    1.90
   7   1  -1   22.60    2.00
  -7   3  -1   -0.20    0.70
  -7   3  -1   -0.30    0.80
  -7  -3   1    0.70    1.00
  -7  -3   1    0.00    0.70
  -7   3  -1    0.70    0.90
  -7  -3   1    1.40    1.00
   7   3  -1    0.20    0.70
   7  -3   1    0.90    0.70
   7  -3   1    0.40    0.90
   7   3  -1   -0.30    0.80
   7  -3   1    0.20    0.70
  -7   5  -1   14.40    1.80
  -7   5  -1   12.20    1.50
  -7  -5   1   13.80    1.70
  -7  -5   1    9.10    1.50
  -7  -5   1   12.70    1.60
   7  -5   1   12.10    1.70
   7   5  -1   12.80    1.40
   7   5  -1   16.10    2.00
   7  -5   1   12.40    1.70
   7   5  -1   12.10    1.50
   7  -5   1   16.90    1.70
  -7  -7   1    0.80    0.90
  -7  -7   1    0.60    1.00
  -7   7  -1    2.50    1.00
  -7   7  -1    0.80    0.90
  -7  -7   1    2.30    1.20
   7  -7   1    2.10    1.10
   7   7  -1    1.10    0.90
   7   7  -1    1.20    0.70
   7  -7   1    2.70    1.20
   7  -7   1    0.00    0.80
  -7   9  -1    1.10    0.90
  -7  -9   1   -0.20    1.00
  -7   9  -1    1.50    1.00
  -7  -9   1    0.00    0.90
  -7  -9   1    1.80    1.50
   7  -9   1    1.50    1.00
   7  -9   1    1.90    1.20
   7   9  -1    1.50    1.00
   7  -9   1   -0.10    1.00
  -7 -11   1    1.10    1.20
  -7  11  -1    0.80    1.10
  -7 -11   1    0.70    1.30
   7 -11   1   -0.40    1.00
   7 -11   1    2.10    1.30
   7 -11   1    0.90    1.30
   7  11  -1    1.00    0.90
  -7 -13   1    0.70    1.20
  -7 -13   1   -1.80    1.00
  -7  13  -1    1.00    0.90
  -7 -13   1    1.10    1.30
   7 -13   1   -0.60    1.00
   7  13  -1    0.10    0.50
   7 -13   1    0.30    1.30
   7 -13   1    1.00    1.30
  -8 -12  -1   -1.60    0.90
  -8 -12  -1    0.10    1.10
  -8 -12  -1   -1.40    1.00
  -8  12   1    0.80    1.00
   8 -12  -1   -0.10    1.30
   8 -12  -1    0.90    1.10
   8 -12  -1   -0.10    1.10
  -8  10   1    2.80    1.30
  -8 -10  -1    4.40    1.60
  -8  10   1    0.80    0.90
  -8 -10  -1    1.90    1.30
  -8  10   1    2.70    0.90
  -8 -10  -1    2.20    1.40
   8 -10  -1    1.90    1.30
   8 -10  -1    3.20    1.30
   8  10   1    3.10    1.00
   8 -10  -1    0.70    1.10
  -8  -8  -1    8.20    1.60
  -8  -8  -1   11.70    1.70
  -8   8   1    9.00    1.50
  -8   8   1   12.30    2.10
  -8  -8  -1    9.80    2.00
   8  -8  -1    6.80    1.50
   8  -8  -1    8.10    1.70
   8   8   1   10.10    1.10
   8   8   1   11.80    1.70
   8  -8  -1   10.20    1.50
   8   8   1   12.00    2.00
  -8   6   1    0.10    1.00
  -8  -6  -1    0.70    1.00
  -8   6   1   -0.90    0.90
  -8  -6  -1    1.30    1.00
  -8  -6  -1    0.90    1.10
   8  -6  -1    1.20    0.90
   8   6   1    2.20    1.00
   8  -6  -1    0.40    0.90
   8  -6  -1    2.90    1.20
   8   6   1    0.60    0.80
   8   6   1    2.00    1.20
  -8   4   1    8.40    1.50
  -8  -4  -1    5.90    1.50
  -8  -4  -1    3.80    1.10
  -8   4   1    4.80    1.20
  -8  -4  -1    6.60    1.40
   8  -4  -1    5.50    1.30
   8   4   1    5.30    1.30
   8  -4  -1    4.60    1.00
   8  -4  -1    4.60    1.20
   8   4   1    3.60    1.00
  -8   2   1    5.20    1.40
  -8   2   1    3.50    1.20
  -8  -2  -1    5.00    1.20
  -8  -2  -1    2.50    0.90
  -8   2   1    6.30    1.20
  -8  -2  -1    5.10    1.40
   8   2   1    3.40    1.10
   8   2   1    6.60    1.40
   8   2   1    3.00    1.00
   8  -2  -1    3.40    1.10
   8  -2  -1    3.30    0.90
   8  -2  -1    5.00    1.30
  -8   0   1    0.10    0.80
  -8   0   1   -0.60    0.80
  -8   0  -1    0.50    0.80
  -8   0  -1    0.20    0.90
  -8   0   1    0.00    0.70
  -8   0  -1    0.00    0.80
   8   0   1   -0.70    0.80
   8   0  -1   -0.60    0.60
   8   0   1    0.70    0.70
   8   0  -1   -0.50    0.80
   8   0   1    0.30    0.70
   8   0  -1   -1.20    0.80
  -8  -2   1    3.70    1.20
  -8   2  -1    3.30    1.10
  -8  -2   1    4.20    1.40
  -8   2  -1    5.40    1.20
  -8  -2   1    4.10    1.10
  -8   2  -1    4.80    1.30
   8   2  -1    3.10    1.10
   8   2  -1    3.90    1.10
   8  -2   1    6.90    1.40
   8   2  -1    3.00    1.00
   8  -2   1    2.10    0.80
   8  -2   1    4.00    1.20
  -8   4  -1    7.00    1.50
  -8  -4   1    6.80    1.40
  -8  -4   1    5.40    1.30
  -8  -4   1    6.30    1.20
  -8   4  -1    7.10    1.40
   8  -4   1    5.40    1.20
   8   4  -1    3.50    1.10
   8  -4   1    6.00    1.40
   8   4  -1    6.00    1.30
   8  -4   1    6.60    1.40
   8   4  -1    8.10    1.50
  -8  -6   1    0.50    1.10
  -8   6  -1    2.60    1.20
  -8  -6   1    1.10    1.00
  -8   6  -1    0.50    1.00
  -8  -6   1   -0.20    1.10
   8   6  -1    1.20    0.90
   8   6  -1    1.30    1.20
   8  -6   1    0.30    1.00
   8  -6   1    0.80    0.90
   8  -6   1    1.20    1.10
   8   6  -1    0.10    1.10
  -8  -8   1   10.80    1.90
  -8  -8   1   10.10    2.00
  -8  -8   1    8.60    2.20
  -8   8  -1   10.40    1.50
  -8   8  -1   10.40    1.70
   8  -8   1    7.40    1.60
   8   8  -1   11.60    1.30
   8  -8   1    9.60    1.80
   8   8  -1    9.70    1.40
   8   8  -1    9.20    1.60
   8  -8   1    8.10    1.50
  -8 -10   1    1.50    1.30
  -8 -10   1    3.70    1.40
  -8 -10   1    2.60    1.30
  -8  10  -1    3.60    1.30
  -8  10  -1    2.70    1.00
  -8  10  -1    2.50    1.20
   8 -10   1    0.50    1.10
   8  10  -1    3.30    1.20
   8 -10   1    2.00    1.30
   8 -10   1    1.00    1.30
  -8  12  -1    0.30    1.00
  -8 -12   1    2.30    1.20
  -8 -12   1   -1.00    1.10
  -8 -12   1   -0.40    2.20
   8 -12   1   -0.80    1.00
   8  12  -1    0.70    0.80
   8 -12   1   -0.10    1.00
   8 -12   1   -0.40    1.10
  -9 -13  -1    1.80    1.40
  -9  13   1    3.00    1.40
  -9 -13  -1    1.80    1.30
  -9 -13  -1    5.60    1.60
   9 -13  -1    0.60    1.30
   9 -13  -1    2.50    1.30
   9 -13  -1    3.10    1.50
  -9 -11  -1    8.50    1.90
  -9  11   1   10.90    3.10
  -9 -11  -1    6.50    1.60
  -9 -11  -1   16.90    3.70
   9 -11  -1    9.30    1.80
   9 -11  -1    8.40    1.80
   9  11   1    8.90    1.50
   9 -11  -1    9.80    2.10
  -9   9   1    0.20    1.00
  -9   9   1    0.40    1.20
  -9  -9  -1   -1.10    0.90
  -9  -9  -1    0.30    1.10
  -9  -9  -1    0.70    1.10
   9  -9  -1   -1.90    0.80
   9  -9  -1   -0.40    1.10
   9  -9  -1    1.10    1.00
   9   9   1    0.50    1.00
  -9  -7  -1   28.30    2.60
  -9   7   1   28.40    2.50
  -9  -7  -1   28.50    2.90
  -9  -7  -1   31.30    2.70
  -9   7   1   29.90    2.80
   9  -7  -1   30.70    2.70
   9   7   1   28.90    2.50
   9  -7  -1   30.80    2.90
   9  -7  -1   26.80    2.30
   9   7   1   25.70    3.00
   9   7   1   27.70    2.10
  -9  -5  -1    4.50    1.50
  -9  -5  -1    5.10    1.50
  -9   5   1    3.60    1.40
  -9  -5  -1    2.60    1.00
  -9   5   1    4.20    1.40
   9  -5  -1    3.20    1.40
   9   5   1    2.50    1.30
   9   5   1    3.20    1.30
   9  -5  -1    4.10    1.30
   9  -5  -1    2.50    1.00
   9   5   1    2.90    1.10
  -9   3   1   -0.70    1.00
  -9   3   1   -0.10    0.90
  -9  -3  -1    2.60    1.30
  -9  -3  -1    0.60    0.90
  -9  -3  -1    2.00    1.10
  -9   3   1    0.00    1.00
   9  -3  -1    0.00    0.80
   9  -3  -1    0.50    1.10
   9  -3  -1   -0.60    0.70
   9   3   1   -0.40    0.90
   9   3   1    0.40    1.00
   9   3   1    0.30    0.80
  -9   1   1   25.40    2.50
  -9  -1  -1   27.30    2.90
  -9  -1  -1   26.60    2.40
  -9   1   1   24.10    2.10
  -9   1   1   26.10    2.40
  -9  -1  -1   26.20    2.20
   9  -1  -1   23.00    2.30
   9   1   1   23.90    2.30
   9  -1  -1   26.10    2.10
   9   1   1   22.60    2.30
   9  -1  -1   29.20    2.40
   9   1   1   26.10    2.30
  -9  -1   1   23.80    2.10
  -9   1  -1   22.60    2.10
  -9  -1   1   23.70    2.60
  -9   1  -1   23.30    2.20
  -9  -1   1   22.70    2.30
  -9   1  -1   25.20    2.50
   9  -1   1   22.30    2.30
   9  -1   1   22.90    2.30
   9  -1   1   24.90    2.10
   9   1  -1   25.00    2.20
   9   1  -1   23.50    2.40
  -9   3  -1    0.40    1.00
  -9   3  -1    0.10    0.80
  -9  -3   1   -0.50    1.00
  -9   3  -1    0.00    0.80
  -9  -3   1   -0.90    0.70
  -9  -3   1    2.40    1.30
   9  -3   1   -0.20    1.00
   9  -3   1    2.10    1.10
   9   3  -1   -1.30    0.90
   9   3  -1    0.80    1.00
   9  -3   1    1.10    0.90
   9   3  -1    0.70    1.00
  -9  -5   1    3.00    1.40
  -9  -5   1    5.20    1.30
  -9   5  -1    4.70    1.40
  -9  -5   1    3.90    1.40
  -9   5  -1    4.60    1.30
  -9   5  -1    4.90    1.50
   9   5  -1    3.10    1.20
   9   5  -1    2.30    1.30
   9   5  -1    4.90    1.40
   9  -5   1    4.30    1.30
   9  -5   1    3.90    1.40
   9  -5   1    5.70    1.60
  -9  -7   1   31.50    2.80
  -9  -7   1   28.70    2.90
  -9   7  -1   29.30    2.80
  -9  -7   1   34.50    2.80
   9  -7   1   29.60    2.50
   9   7  -1   32.60    3.00
   9  -7   1   31.20    2.90
   9   7  -1   27.70    2.20
   9  -7   1   28.70    2.80
   9   7  -1   32.00    2.70
  -9  -9   1   -0.40    1.10
  -9   9  -1    0.20    0.90
  -9  -9   1    0.50    1.00
  -9  -9   1    1.40    1.30
  -9   9  -1   -1.90    0.80
   9   9  -1   -0.50    0.70
   9   9  -1   -0.20    0.60
   9  -9   1   -0.10    1.00
   9  -9   1    0.80    1.10
   9   9  -1    0.70    1.00
  -9 -11   1    8.50    1.90
  -9 -11   1    5.50    1.40
  -9 -11   1   13.60    2.40
  -9  11  -1    9.30    1.60
  -9  11  -1   10.70    1.40
  -9  11  -1   12.80    2.50
   9  11  -1    6.50    1.50
   9 -11   1    8.90    1.70
   9 -11   1    9.60    1.90
   9 -11   1    8.20    2.00
  -9 -13   1   -0.10    1.10
  -9  13  -1    1.50    1.20
  -9 -13   1    1.30    1.30
  -9 -13   1    1.00    1.40
   9  13  -1    0.00    0.80
   9 -13   1    0.70    1.20
   9 -13   1    0.90    1.30
   9 -13   1    2.30    1.40
 -10 -12  -1    1.60    1.40
 -10 -12  -1   -0.80    0.90
 -10 -12  -1    2.10    1.30
 -10  12   1    0.50    1.30
  10 -12  -1    0.80    1.40
  10 -12  -1    2.70    1.20
  10  12   1    1.90    1.00
  10 -12  -1    1.30    1.30
 -10 -10  -1   -1.10    1.00
 -10  10   1    0.60    1.10
 -10 -10  -1    0.20    1.00
 -10  10   1    0.00    0.90
 -10 -10  -1    0.20    1.10
  10 -10  -1    1.50    1.30
  10  10   1   -0.20    0.80
  10 -10  -1    3.80    1.50
  10 -10  -1    3.10    1.10
 -10  -8  -1    1.60    1.20
 -10  -8  -1    2.10    1.30
 -10  -8  -1    0.50    1.10
 -10   8   1    0.90    1.10
 -10   8   1    2.40    1.30
  10  -8  -1    2.20    1.40
  10  -8  -1    2.50    1.20
  10   8   1    1.30    1.20
  10  -8  -1   -0.80    1.10
  10   8   1    0.70    1.10
 -10  -6  -1   11.10    1.70
 -10   6   1    8.10    1.90
 -10   6   1   12.50    1.90
 -10  -6  -1    9.10    1.80
 -10  -6  -1    9.70    2.00
  10  -6  -1    6.90    1.50
  10   6   1    9.80    1.90
  10  -6  -1    9.40    2.00
  10   6   1   10.70    2.20
  10  -6  -1   12.40    2.00
  10   6   1    9.00    1.50
 -10  -4  -1   33.40    2.70
 -10   4   1   30.40    2.60
 -10   4   1   29.10    2.70
 -10   4   1   30.50    2.90
 -10  -4  -1   30.00    3.00
 -10  -4  -1   27.70    2.70
  10   4   1   31.20    2.70
  10   4   1   28.30    2.70
  10  -4  -1   28.40    2.70
  10   4   1   27.40    2.50
  10  -4  -1   23.10    2.50
  10  -4  -1   27.90    2.80
 -10   2   1   10.50    1.70
 -10   2   1    8.70    1.90
 -10  -2  -1    7.70    1.40
 -10  -2  -1    8.70    1.70
 -10  -2  -1    8.60    1.70
 -10   2   1    7.50    1.60
  10  -2  -1    6.90    1.60
  10  -2  -1   11.80    2.00
  10  -2  -1    8.30    1.70
  10   2   1    8.70    1.70
  10   2   1    9.00    1.70
  10   2   1   10.90    2.00
 -10   0   1    0.50    0.90
 -10   0  -1    2.90    1.40
 -10   0   1    1.00    1.20
 -10   0   1    0.10    1.20
 -10   0  -1    1.70    1.10
 -10   0  -1    2.80    1.30
  10   0  -1    1.20    1.20
  10   0  -1    0.70    1.10
  10   0  -1    2.80    1.30
  10   0   1    0.20    0.90
  10   0   1    2.00    1.20
  10   0   1    2.10    1.30
 -10  -2   1    9.60    1.60
 -10   2  -1   11.70    1.90
 -10   2  -1    9.20    1.60
 -10   2  -1    7.10    1.60
 -10  -2   1    9.60    2.10
 -10  -2   1    9.30    1.90
  10  -2   1    8.60    1.80
  10  -2   1   10.80    1.70
  10  -2   1   10.70    1.90
  10   2  -1    9.40    1.70
  10   2  -1   10.80    1.90
  10   2  -1    9.50    1.70
 -10   4  -1   28.40    2.70
 -10   4  -1   27.20    2.60
 -10  -4   1   30.60    3.10
 -10  -4   1   26.30    2.70
 -10  -4   1   27.70    2.40
 -10   4  -1   24.40    2.80
  10   4  -1   27.60    2.50
  10  -4   1   26.90    2.70
  10  -4   1   30.60    2.40
  10   4  -1   29.90    2.70
  10  -4   1   29.10    2.70
  10   4  -1   29.20    2.70
 -10  -6   1    5.90    1.90
 -10   6  -1    8.90    1.70
 -10   6  -1    9.20    1.70
 -10  -6   1   11.60    1.90
 -10  -6   1   11.60    2.40
  10   6  -1   10.80    1.70
  10   6  -1   11.60    2.10
  10   6  -1    8.80    1.60
  10  -6   1   15.30    2.50
  10  -6   1   11.50    1.80
 -10  -8   1    0.90    1.10
 -10   8  -1    1.60    1.20
 -10   8  -1    1.50    1.20
 -10  -8   1    1.80    1.60
 -10  -8   1    0.00    1.10
  10  -8   1    0.70    1.30
  10  -8   1    0.70    1.00
  10   8  -1    1.30    0.90
  10   8  -1    1.20    1.10
  10  -8   1    2.00    1.40
 -10 -10   1    0.70    1.20
 -10  10  -1    3.10    1.50
 -10 -10   1    0.80    1.20
 -10 -10   1    2.10    1.50
  10  10  -1    1.40    1.20
  10 -10   1    1.00    1.40
  10 -10   1   -1.10    1.10
  10 -10   1    0.80    1.00
 -10 -12   1    2.20    1.50
 -10  12  -1    1.80    1.10
 -10 -12   1    2.00    1.00
 -10  12  -1    0.20    0.70
 -10 -12   1    0.70    1.20
  10 -12   1    0.30    1.20
  10 -12   1    1.80    1.20
  10  12  -1    2.70    1.10
  10 -12   1   -1.40    1.10
 -11 -11  -1    1.70    1.30
 -11  11   1   -0.40    1.00
 -11 -11  -1    0.10    1.40
  11 -11  -1    2.10    1.30
  11  11   1    1.40    1.10
  11 -11  -1    3.10    1.30
  11 -11  -1    1.10    1.30
 -11  -9  -1   -2.30    0.90
 -11   9   1   -0.60    1.00
 -11  -9  -1    1.30    1.00
 -11   9   1    1.10    1.20
  11  -9  -1   -1.80    1.10
  11   9   1    0.30    0.70
  11  -9  -1   -0.70    1.00
  11  -9  -1   -2.20    0.90
 -11   7   1   12.80    2.10
 -11  -7  -1   13.00    2.50
 -11  -7  -1    7.40    1.50
 -11   7   1   12.10    2.40
 -11  -7  -1    7.60    1.60
  11   7   1   12.50    1.90
  11  -7  -1   11.10    1.70
  11  -7  -1   14.50    2.50
  11  -7  -1   11.20    2.10
  11   7   1   12.80    2.30
  11   7   1   12.20    1.70
 -11   5   1    0.80    1.20
 -11  -5  -1    0.80    1.30
 -11  -5  -1    3.20    1.50
 -11  -5  -1    2.30    1.30
 -11   5   1    0.10    1.10
 -11   5   1    0.00    1.00
  11  -5  -1    1.90    1.30
  11   5   1    1.00    1.10
  11  -5  -1   -0.10    0.90
  11   5   1    0.30    1.00
  11   5   1    0.90    1.40
  11  -5  -1    2.00    1.40
 -11   3   1    1.10    1.20
 -11   3   1   -0.40    1.00
 -11   3   1    1.90    1.30
 -11  -3  -1    1.10    1.10
 -11  -3  -1    1.00    1.20
  11  -3  -1   -0.20    1.10
  11  -3  -1    2.90    1.20
  11   3   1    1.40    1.30
  11   3   1    2.30    1.30
  11   3   1    3.60    1.40
 -11  -1  -1   16.20    2.30
 -11   1   1   20.80    3.10
 -11  -1  -1   18.10    2.40
 -11   1   1   18.30    2.30
 -11   1   1   20.80    2.40
 -11  -1  -1   16.90    2.00
  11   1   1   16.70    2.20
  11  -1  -1   16.50    2.00
  11  -1  -1   21.70    2.60
  11   1   1   12.70    2.10
  11  -1  -1   16.00    2.10
  11   1   1   15.60    2.20
 -11   1  -1   19.90    2.50
 -11   1  -1   17.50    2.30
 -11  -1   1   18.00    2.50
 -11  -1   1   16.40    2.50
 -11  -1   1   17.50    2.20
 -11   1  -1   19.80    2.30
  11   1  -1   20.90    2.40
  11  -1   1   18.20    2.30
  11   1  -1   20.40    2.50
  11  -1   1   20.00    2.70
  11  -1   1   16.00    2.10
 -11  -3   1   -1.30    0.80
 -11   3  -1    1.10    1.20
 -11   3  -1    0.40    1.10
 -11  -3   1    2.60    1.50
 -11  -3   1    1.80    1.30
 -11   3  -1    2.60    1.50
  11  -3   1    0.70    1.10
  11  -3   1    1.30    1.30
  11   3  -1    0.10    1.10
  11   3  -1    0.60    1.10
  11   3  -1    2.10    1.30
 -11  -5   1    0.40    1.10
 -11   5  -1    1.30    1.30
 -11   5  -1    1.10    1.30
 -11  -5   1    2.00    1.50
 -11  -5   1   -0.60    1.10
 -11   5  -1    1.00    1.20
  11   5  -1   -0.50    1.00
  11   5  -1    1.20    1.10
  11  -5   1    2.30    1.10
  11  -5   1    1.10    1.30
  11   5  -1    0.50    1.20
  11  -5   1    2.00    1.40
 -11   7  -1   10.10    1.80
 -11   7  -1   10.70    2.10
 -11  -7   1   10.30    2.00
 -11  -7   1    8.90    1.70
 -11  -7   1   15.30    2.80
  11   7  -1    8.40    1.60
  11  -7   1    9.50    1.80
  11  -7   1    8.20    1.90
  11   7  -1   10.10    1.90
  11  -7   1   10.30    2.10
  11   7  -1   12.10    2.30
 -11  -9   1   -1.20    0.90
 -11  -9   1    0.30    1.10
 -11   9  -1   -2.10    0.90
 -11  -9   1   -1.20    1.20
 -11   9  -1    0.50    1.20
  11   9  -1   -0.80    0.90
  11   9  -1   -0.80    0.80
  11  -9   1    0.90    1.30
  11  -9   1    1.20    1.10
  11  -9   1    1.30    1.30
 -11 -11   1   -1.70    1.30
 -11 -11   1    0.40    0.90
 -11 -11   1    1.10    1.30
  11 -11   1    1.90    1.30
  11 -11   1    1.30    1.30
  11  11  -1    1.40    1.10
  11 -11   1   -0.80    1.00
 -12 -10  -1    0.60    0.90
 -12  10   1    1.70    1.20
 -12 -10  -1   -1.30    1.50
 -12 -10  -1    2.10    1.30
  12 -10  -1    2.00    1.50
  12 -10  -1    0.20    1.10
  12  10   1    1.30    1.20
  12 -10  -1    0.40    1.20
 -12  -8  -1    1.10    1.00
 -12  -8  -1    2.90    1.60
 -12   8   1    3.30    1.50
 -12  -8  -1   -0.30    1.50
 -12   8   1    3.30    1.40
  12  -8  -1    0.10    1.40
  12  -8  -1    3.80    1.30
  12   8   1    5.40    1.30
  12   8   1    2.70    1.30
  12   8   1    0.40    1.40
  12  -8  -1    4.00    1.50
 -12  -6  -1    6.10    1.40
 -12   6   1   11.50    2.00
 -12   6   1    2.90    1.30
 -12   6   1    7.30    1.80
 -12  -6  -1    2.50    1.40
  12   6   1    9.10    2.00
  12   6   1    8.60    1.70
  12   6   1    5.40    1.50
  12  -6  -1    5.10    1.80
  12  -6  -1    6.10    1.90
  12  -6  -1    6.30    1.50
 -12   4   1   -0.30    1.10
 -12  -4  -1    0.70    1.20
 -12  -4  -1   -1.40    1.10
 -12   4   1   -1.60    0.90
 -12  -4  -1    0.70    1.10
 -12   4   1    0.10    1.00
  12  -4  -1   -2.00    1.10
  12  -4  -1   -0.50    1.00
  12   4   1    2.40    1.40
  12  -4  -1    1.50    1.10
  12   4   1    0.20    0.90
  12   4   1    0.50    1.10
 -12   2   1    1.30    1.20
 -12  -2  -1    1.90    1.40
 -12   2   1    2.70    1.40
 -12  -2  -1    1.00    1.20
 -12  -2  -1    1.50    1.50
 -12   2   1    4.40    1.70
  12   2   1    0.60    1.30
  12   2   1    3.50    1.30
  12  -2  -1    3.40    1.30
  12  -2  -1    1.20    1.00
  12   2   1    5.30    1.60
  12  -2  -1    2.70    1.60
 -12   0   1    0.90    1.30
 -12   0   1    2.70    2.10
 -12   0  -1    1.50    1.40
 -12   0  -1   -0.20    1.10
 -12   0   1    0.00    1.00
  12   0  -1    2.20    1.40
  12   0   1    0.80    1.10
  12   0   1    1.60    1.30
  12   0   1   -0.60    1.10
  12   0  -1    2.10    1.40
 -12   2  -1    3.10    1.50
 -12  -2   1    0.60    1.10
 -12   2  -1    1.90    1.30
 -12  -2   1    2.20    1.50
 -12   2  -1    1.90    1.20
 -12  -2   1    5.70    2.00
  12  -2   1    1.40    1.10
  12   2  -1    4.50    1.60
  12   2  -1    3.00    1.50
  12  -2   1    2.90    1.20
  12  -2   1    1.30    1.30
 -12   4  -1    0.10    1.00
 -12   4  -1   -1.20    1.00
 -12  -4   1    0.60    1.30
 -12  -4   1    0.50    1.20
 -12   4  -1    1.10    1.20
 -12  -4   1    0.70    1.10
  12  -4   1   -0.80    1.10
  12  -4   1    1.20    1.50
  12   4  -1   -1.10    1.10
  12  -4   1   -0.40    0.90
  12   4  -1   -0.20    1.20
  12   4  -1    0.40    1.10
 -12  -6   1    4.50    1.50
 -12   6  -1    7.80    1.70
 -12   6  -1    8.30    2.10
 -12  -6   1    4.50    1.90
 -12  -6   1    5.70    1.50
  12   6  -1    9.50    1.90
  12  -6   1    4.20    1.70
  12  -6   1    7.00    2.00
  12   6  -1    2.50    2.20
  12   6  -1    9.40    1.70
  12  -6   1    4.50    1.50
 -12   8  -1    6.50    1.70
 -12   8  -1    0.90    1.40
 -12  -8   1    0.90    1.60
 -12  -8   1    0.70    1.10
  12  -8   1    3.70    1.60
  12   8  -1    2.50    1.30
  12  -8   1    2.90    1.60
  12   8  -1    2.20    1.10
  12  -8   1    2.80    1.40
 -12 -10   1   -0.80    0.90
 -12 -10   1   -0.10    1.00
 -12 -10   1   -1.70    1.40
 -12  10  -1    1.90    1.30
  12  10  -1    0.50    0.80
  12 -10   1   -0.70    1.30
  12  10  -1    0.50    1.10
  12 -10   1   -0.10    1.30
  12 -10   1   -2.20    1.00
  12  10  -1   -0.30    0.70
 -13   7   1    2.10    1.30
 -13  -7  -1    0.10    1.20
 -13  -7  -1   -1.20    0.80
  13  -7  -1   -0.90    1.20
  13  -7  -1   -0.80    0.90
  13  -7  -1    0.40    1.50
  13   7   1    0.10    1.10
  13   7   1    1.80    1.20
 -13   5   1    0.40    1.10
 -13   5   1    2.60    1.40
 -13  -5  -1    0.10    1.20
 -13  -5  -1    1.90    1.30
 -13   5   1    0.60    1.10
 -13  -5  -1    0.30    1.30
  13  -5  -1    0.70    1.00
  13   5   1    0.70    1.10
  13   5   1    0.80    1.10
  13   5   1   -0.20    1.30
  13  -5  -1    0.20    0.90
  13  -5  -1    1.70    1.50
 -13  -3  -1    1.90    2.00
 -13   3   1    1.10    1.30
 -13  -3  -1    2.50    1.60
 -13  -3  -1   -0.20    1.10
 -13   3   1   -0.10    1.30
  13  -3  -1    3.50    1.60
  13   3   1    5.10    2.00
  13   3   1    3.20    1.50
  13  -3  -1    0.30    1.20
  13   3   1    1.60    1.30
  13  -3  -1    2.30    1.20
 -13   1   1    1.10    1.50
 -13   1   1    2.30    1.30
 -13  -1  -1    0.00    1.10
 -13   1   1    1.20    1.40
 -13  -1  -1    3.00    2.40
 -13  -1  -1    2.90    1.60
  13  -1  -1    1.50    1.10
  13  -1  -1    4.20    1.60
  13  -1  -1    2.00    1.50
  13   1   1    2.70    1.30
  13   1   1    0.60    1.30
 -13   1  -1    1.90    1.70
 -13   1  -1    4.30    1.50
 -13  -1   1    1.40    1.10
 -13  -1   1    1.00    1.50
 -13   1  -1   -0.40    1.40
 -13  -1   1    1.90    2.10
  13  -1   1    2.00    1.50
  13   1  -1    0.60    1.50
  13  -1   1    0.50    1.30
  13   1  -1    1.70    1.50
  13  -1   1    1.60    1.30
  13   1  -1    1.30    1.30
 -13  -3   1    2.70    1.70
 -13   3  -1    0.00    1.40
 -13  -3   1    3.00    1.50
 -13  -3   1    2.10    1.30
 -13   3  -1    3.10    1.40
 -13   3  -1    4.10    1.90
  13  -3   1    1.30    1.30
  13   3  -1    1.50    1.30
  13  -3   1    2.30    1.20
  13   3  -1    0.90    1.20
  13  -3   1    2.90    1.60
 -13  -5   1    1.40    1.30
 -13  -5   1   -0.50    1.10
 -13   5  -1   -0.70    1.20
 -13  -5   1    0.70    1.40
 -13   5  -1    0.70    1.30
 -13   5  -1   -1.50    1.10
  13   5  -1    1.00    1.30
  13  -5   1    1.10    1.50
  13   5  -1   -0.10    1.10
  13   5  -1    1.00    1.40
  13  -5   1    0.10    1.20
  13  -5   1    0.70    1.30
 -13   7  -1    0.00    1.20
 -13  -7   1    0.50    1.30
 -13  -7   1    0.20    1.20
  13  -7   1    1.70    1.20
  13  -7   1    1.90    1.40
  13   7  -1    1.30    1.50
  13  -7   1    1.40    1.50
  13   7  -1    3.40    1.30
 -14   6   1    5.80    1.80
 -14   6   1    5.50    1.70
 -14  -6  -1    4.50    1.70
 -14  -6  -1    3.50    1.60
  14  -6  -1    3.80    1.90
  14   6   1    4.80    1.60
  14  -6  -1    1.70    1.30
  14  -6  -1    5.70    1.50
  14   6   1    1.90    1.40
 -14   4   1    2.10    1.40
 -14   4   1    1.00    1.50
 -14  -4  -1   -0.40    1.60
 -14  -4  -1   -1.50    1.00
 -14  -4  -1   -0.90    1.10
 -14   4   1   -2.00    0.90
  14   4   1   -0.20    1.10
  14  -4  -1    1.60    1.10
  14  -4  -1    0.60    1.30
  14   4   1    2.40    1.40
  14  -4  -1    1.40    1.40
 -14  -2  -1    4.70    1.60
 -14   2   1    4.30    1.50
 -14  -2  -1    4.50    1.60
 -14  -2  -1    2.50    1.80
 -14   2   1    3.90    1.80
 -14   2   1    5.50    1.80
  14   2   1    3.90    1.40
  14  -2  -1    0.30    1.40
  14   2   1    3.70    1.70
  14   2   1    4.30    1.70
  14  -2  -1    5.80    1.70
  14  -2  -1    5.60    1.90
 -14   0  -1    1.30    1.30
 -14   0   1   -1.50    1.20
 -14   0  -1   -1.10    0.90
 -14   0   1    1.40    1.20
 -14   0  -1   -1.50    2.60
  14   0  -1   -2.10    1.20
  14   0  -1    1.40    1.20
  14   0   1    0.60    1.20
  14   0   1    1.20    1.40
  14   0  -1   -0.60    1.40
  14   0   1   -1.20    1.00
 -14  -2   1    6.00    1.60
 -14  -2   1    6.30    1.80
 -14   2  -1    6.60    1.90
 -14   2  -1    4.20    2.00
 -14   2  -1    5.30    1.90
 -14  -2   1    5.30    2.10
  14  -2   1    4.80    1.70
  14   2  -1    4.60    1.70
  14   2  -1    5.50    1.60
  14  -2   1    4.70    1.70
  14   2  -1    3.40    1.70
 -14   4  -1    0.00    1.40
 -14   4  -1   -0.60    1.20
 -14  -4   1    1.40    1.30
 -14  -4   1   -1.70    1.30
 -14   4  -1   -0.10    1.30
 -14  -4   1   -0.70    1.00
  14  -4   1    0.90    1.40
  14   4  -1   -2.60    1.00
  14   4  -1    0.80    1.20
  14  -4   1   -1.60    1.20
  14  -4   1   -0.80    1.30
  14   4  -1    0.30    1.20
 -14   6  -1    3.20    1.60
 -14  -6   1    6.70    2.10
 -14  -6   1    2.80    1.40
  14   6  -1    4.50    1.70
  14  -6   1    2.30    1.30
  14  -6   1    3.70    1.80
  14  -6   1    4.60    2.00
  14   6  -1    3.30    1.50
 -15  -3  -1   -0.20    1.10
 -15   3   1   -0.10    1.20
  15  -3  -1    0.00    1.10
  15   3   1    3.10    1.70
  15  -3  -1    0.60    1.40
  15   3   1   -2.50    1.10
  15  -3  -1    1.00    1.50
 -15  -1  -1    0.90    1.30
 -15  -1  -1    1.70    1.90
 -15   1   1    0.90    1.30
 -15   1   1   -2.50    1.20
  15  -1  -1   -0.10    1.50
  15   1   1    1.10    1.30
  15  -1  -1    0.70    1.50
  15   1   1   -0.50    1.40
  15  -1  -1    0.30    1.00
 -15   1  -1    1.30    1.80
 -15  -1   1   -1.30    1.40
 -15  -1   1   -0.20    1.20
  15  -1   1    1.50    1.60
  15   1  -1    0.60    1.40
  15  -1   1   -0.30    1.10
  15   1  -1   -1.50    1.20
  15  -1   1   -0.70    1.30
  15   1  -1   -0.10    1.40
 -15   3  -1    0.50    1.30
 -15  -3   1    1.30    1.30
 -15  -3   1    0.80    1.40
  15  -3   1   -1.70    1.30
  15  -3   1   -1.00    1.10
  15   3  -1   -0.80    1.10
  15   3  -1    2.10    1.50
  15  -3   1    0.30    1.20
   0 -16  -2   -1.90    0.80
   0 -16  -2   -2.20    1.00
   0 -14  -2    5.00    1.60
   0 -14  -2    3.60    1.00
   0 -12  -2   43.90    3.10
   0 -12  -2   37.10    1.90
   0 -10  -2  175.38    6.60
   0  -2  -2   18.10    0.80
   0   2   2   16.70    0.80
   0  -2  -2   17.10    0.80
   0   0   2 1004.20   41.10
   0   0  -2 1299.07   41.90
   0  -2   2   18.20    1.20
   0   2  -2   18.90    1.20
   0  -2   2   16.50    1.10
   0   2  -2   16.30    1.10
   0   2  -2   16.80    1.40
   0   2  -2   16.40    1.30
   0   4  -2  981.70   27.00
   0   4  -2 1043.80   27.60
   0   4  -2 1003.40   27.00
   0   4  -2 1018.80   27.50
   0  -4   2  982.70   27.20
   0   6  -2   -1.00    0.60
   0   6  -2    0.80    0.90
   0  -6   2    0.50    0.70
   0  -8   2  179.48    6.10
   0  -8   2  182.78    6.00
   0   8  -2  181.88    6.20
   0   8  -2  180.68    5.90
   0  10  -2  160.18    5.50
   0 -10   2  164.08    6.10
   0 -10   2  175.08    6.90
   0 -12   2   41.20    2.90
   0  12  -2   38.00    2.00
   0 -12   2   38.50    2.60
   0  12  -2   36.30    2.30
   0 -14   2    4.20    1.40
   0  14  -2    4.20    1.00
   0 -16   2   -1.30    1.00
   0 -16   2   -0.50    1.20
  -1 -15  -2    7.60    1.40
  -1 -15  -2    9.60    1.90
  -1 -15  -2    9.10    1.30
   1 -15  -2    8.90    1.80
   1 -15  -2    7.10    1.20
  -1 -13  -2    2.40    1.20
  -1 -13  -2    0.50    0.70
   1 -13  -2    2.90    0.80
   1 -13  -2    1.50    1.10
  -1 -11  -2    4.70    1.40
  -1  -9  -2    1.20    0.90
   1  -9  -2    0.70    0.40
  -1  -7  -2   10.90    1.40
   1  -7  -2   13.00    1.10
  -1  -5  -2    1.00    0.60
   1  -5  -2    2.10    0.40
  -1  -3  -2    0.90    0.50
  -1  -3  -2    1.10    0.30
   1  -3  -2    0.50    0.30
   1   3   2    1.00    0.50
   1  -3  -2    1.20    0.40
  -1  -1  -2  355.16    9.60
  -1  -1  -2  346.57    9.60
  -1  -1  -2  348.57    9.60
  -1   1   2  353.36    9.70
  -1   1   2  354.86    9.70
   1   1   2  334.17    9.60
   1  -1  -2  348.37    9.70
   1  -1  -2  347.17    9.70
   1   1   2  354.36    9.60
   1   1   2  353.86    9.60
  -1   1  -2  350.66    9.70
  -1  -1   2  354.96    9.80
  -1  -1   2  354.56    9.90
  -1   1  -2  350.66    9.80
   1  -1   2  349.07    9.80
   1  -1   2  343.07    9.70
   1   1  -2  338.17    9.70
   1  -1   2  354.66    9.70
   1   1  -2  335.17    9.90
  -1  -3   2    0.90    0.60
  -1  -3   2    0.40    0.60
  -1  -3   2    0.20    0.60
  -1   3  -2    0.70    0.50
  -1   3  -2    0.10    0.60
   1  -3   2    0.30    0.50
   1   3  -2    1.00    0.50
   1   3  -2    0.80    0.50
   1   3  -2    0.90    0.60
   1  -3   2    0.40    0.50
  -1   5  -2    1.60    0.60
  -1  -5   2    1.30    0.70
  -1  -5   2    1.00    0.70
  -1   5  -2    2.20    0.50
  -1   5  -2    1.40    0.60
  -1  -5   2    1.30    0.80
   1   5  -2    2.20    0.50
   1   5  -2    1.00    0.80
   1   5  -2    0.70    0.80
   1  -5   2    2.80    0.70
   1   5  -2    2.10    0.50
   1  -5   2    2.40    0.90
   1  -5   2    1.30    1.20
  -1   7  -2   14.50    1.70
  -1  -7   2   13.40    1.50
  -1   7  -2   14.40    1.40
  -1  -7   2   10.90    1.30
   1  -7   2   10.60    1.50
   1  -7   2   12.00    1.60
   1   7  -2   14.00    1.50
   1  -7   2   13.00    1.30
   1   7  -2   13.40    1.50
  -1  -9   2    0.20    0.70
  -1   9  -2    1.40    1.00
  -1   9  -2    0.20    0.60
  -1  -9   2    0.50    0.80
   1  -9   2    1.00    0.80
   1   9  -2    0.10    0.60
   1  -9   2    0.30    0.90
  -1 -11   2    0.80    1.10
  -1  11  -2    2.50    0.80
  -1 -11   2    2.50    1.10
   1 -11   2    2.30    1.00
   1  11  -2    3.00    0.90
   1  11  -2    3.10    1.00
  -1 -13   2    1.20    1.10
  -1  13  -2    1.50    0.70
  -1 -13   2    1.30    1.30
  -1  13  -2   -0.50    0.80
  -1 -13   2    2.00    1.40
   1 -13   2    2.10    1.10
   1  13  -2    1.70    0.80
  -1 -15   2    9.80    2.40
  -1 -15   2    9.80    1.80
  -1 -15   2    7.60    1.80
   1 -15   2    6.80    1.60
  -2 -16  -2   -2.10    1.00
   2 -16  -2   -0.40    0.90
   2 -16  -2   -0.50    0.90
  -2 -14  -2    1.30    0.90
  -2 -14  -2    1.80    1.20
   2 -14  -2    2.80    0.90
  -2 -12  -2    0.90    1.10
  -2 -12  -2    1.70    0.80
   2 -12  -2    1.80    0.90
  -2 -10  -2    7.60    0.90
  -2 -10  -2    9.70    1.60
   2 -10  -2    6.70    1.10
   2 -10  -2    7.40    0.90
  -2   8   2    3.30    0.70
  -2  -8  -2    2.80    1.00
   2  -8  -2    3.20    0.70
   2  -8  -2    2.70    0.80
  -2  -6  -2    1.00    0.90
  -2   6   2   -0.30    0.60
  -2  -6  -2   -0.10    0.60
   2  -6  -2    0.80    0.60
   2  -6  -2    0.50    0.60
  -2  -4  -2   30.30    1.20
  -2  -4  -2   30.90    1.30
  -2  -4  -2   33.50    1.70
  -2   4   2   32.30    1.50
   2   4   2   26.80    1.40
   2   4   2   32.30    1.80
   2  -4  -2   29.70    1.40
   2  -4  -2   33.80    1.40
  -2  -2  -2   39.50    1.50
  -2   2   2   40.20    1.70
  -2   2   2   40.20    1.80
  -2   2   2   39.40    1.50
  -2  -2  -2   40.20    1.50
  -2  -2  -2   38.40    1.60
   2  -2  -2   38.90    1.40
   2   2   2   39.80    1.70
   2   2   2   39.10    1.50
   2  -2  -2   38.80    1.70
   2   2   2   37.40    1.50
   2  -2  -2   38.50    1.70
  -2   0  -2  235.58    6.70
  -2   0  -2  229.88    6.60
  -2   0   2  228.78    7.20
  -2   0   2  231.18    6.40
  -2   0  -2  228.18    7.00
   2   0  -2  232.78    6.50
   2   0  -2  226.78    6.70
   2   0   2  231.58    6.70
   2   0   2  230.58    6.70
   2   0  -2  227.08    6.80
  -2  -2   2   39.10    1.80
  -2  -2   2   38.60    2.00
  -2   2  -2   39.80    2.10
  -2   2  -2   38.50    1.70
  -2  -2   2   41.50    1.80
   2   2  -2   37.10    1.90
   2  -2   2   39.30    1.90
   2  -2   2   37.50    1.90
   2  -2   2   37.50    1.70
   2   2  -2   38.40    1.70
  -2   4  -2   36.00    1.90
  -2  -4   2   33.40    1.80
  -2   4  -2   31.40    1.50
  -2   4  -2   32.20    1.70
  -2  -4   2   32.00    2.00
   2   4  -2   32.50    1.40
   2   4  -2   30.30    2.30
   2   4  -2   32.80    1.80
   2  -4   2   33.40    1.70
   2  -4   2   32.40    1.90
  -2   6  -2    1.10    0.60
  -2  -6   2    0.90    0.80
  -2   6  -2    0.80    0.60
  -2   6  -2    0.30    0.70
  -2  -6   2    0.80    0.90
   2   6  -2    1.30    0.90
   2   6  -2    0.20    0.40
   2  -6   2    0.50    0.90
   2  -6   2    0.30    0.80
  -2  -8   2    1.90    0.90
  -2   8  -2    3.20    0.80
  -2  -8   2    2.10    0.90
   2   8  -2    1.90    0.80
   2  -8   2    3.10    1.00
   2   8  -2    4.30    1.10
   2  -8   2    2.30    1.00
  -2 -10   2    6.40    1.30
  -2  10  -2    7.10    1.10
  -2  10  -2    4.90    1.40
  -2 -10   2    8.70    1.80
  -2 -10   2    8.00    1.40
   2 -10   2    9.30    1.40
   2 -10   2    9.20    1.60
   2  10  -2    7.60    1.30
  -2 -12   2    4.60    1.40
  -2  12  -2    1.00    0.70
  -2 -12   2    2.10    1.40
   2  12  -2    1.20    0.80
   2 -12   2    1.00    1.00
   2  12  -2    3.50    0.90
  -2 -14   2   -1.20    1.20
  -2  14  -2    0.20    0.90
  -2  14  -2    1.10    0.70
  -2 -14   2    2.40    1.40
   2 -14   2    2.10    1.20
  -2 -16   2   -1.70    1.50
  -2 -16   2   -1.50    1.10
   2 -16   2    0.50    1.10
  -3 -15  -2    5.20    1.20
  -3 -15  -2    3.70    1.50
   3 -15  -2    5.00    1.20
  -3 -13  -2    1.70    1.40
  -3 -13  -2    0.90    0.90
   3 -13  -2    0.60    0.80
  -3 -11  -2   34.40    1.80
  -3 -11  -2   30.50    2.80
  -3  11   2   31.50    1.80
   3 -11  -2   34.80    2.10
   3 -11  -2   36.90    2.30
  -3   9   2    0.10    0.60
  -3  -9  -2    0.30    0.90
  -3  -9  -2    1.10    0.50
  -3  -9  -2    1.30    0.60
   3  -9  -2   -0.90    0.50
   3  -9  -2    0.00    0.70
  -3   7   2   54.79    2.40
  -3  -7  -2   47.50    2.20
  -3  -7  -2   56.29    2.90
  -3  -7  -2   54.49    2.40
   3  -7  -2   53.29    2.30
   3  -7  -2   56.89    2.40
   3   7   2   55.49    2.00
  -3   5   2   15.20    1.40
  -3  -5  -2   16.00    1.60
  -3   5   2   15.80    1.10
  -3  -5  -2   14.80    1.30
  -3  -5  -2   15.30    1.30
   3  -5  -2   15.30    1.30
   3   5   2   20.10    1.90
   3  -5  -2   15.60    1.50
   3  -5  -2   17.10    1.40
  -3   3   2    3.70    0.70
  -3  -3  -2    5.20    0.80
  -3  -3  -2    3.40    0.60
  -3  -3  -2    4.50    0.70
  -3   3   2    4.80    0.70
   3  -3  -2    3.80    0.70
   3  -3  -2    3.90    0.70
   3  -3  -2    4.00    0.60
   3   3   2    3.90    0.60
   3   3   2    3.20    0.50
   3   3   2    4.20    0.80
  -3  -1  -2  694.43   18.90
  -3  -1  -2  673.43   18.80
  -3   1   2  695.73   18.60
  -3  -1  -2  680.63   18.80
  -3   1   2  719.83   19.10
   3  -1  -2  682.43   18.90
   3  -1  -2  684.73   18.50
   3   1   2  674.43   18.80
   3  -1  -2  688.73   19.00
   3   1   2  667.23   18.80
   3   1   2  695.63   18.80
  -3  -1   2  668.23   18.80
  -3   1  -2  683.83   19.30
  -3   1  -2  685.43   19.00
  -3   1  -2  696.13   18.90
  -3  -1   2  695.83   19.00
   3  -1   2  687.63   19.00
   3   1  -2  697.73   18.90
   3  -1   2  699.43   18.90
   3   1  -2  683.43   18.80
   3  -1   2  681.83   19.00
  -3  -3   2    4.00    0.80
  -3   3  -2    6.30    0.90
  -3   3  -2    4.10    0.80
  -3  -3   2    4.30    0.90
   3  -3   2    3.10    0.90
   3   3  -2    5.00    0.80
   3  -3   2    4.50    0.80
   3  -3   2    5.40    0.80
   3   3  -2    4.60    0.90
  -3  -5   2   18.60    1.60
  -3   5  -2   17.90    1.50
  -3  -5   2   17.90    1.90
  -3  -5   2   17.70    1.90
  -3   5  -2   17.60    1.40
   3   5  -2   16.70    1.50
   3  -5   2   18.10    1.60
   3  -5   2   15.80    1.70
   3   5  -2   19.40    1.80
   3   5  -2   17.50    1.30
  -3  -7   2   55.99    3.10
  -3   7  -2   52.59    2.50
  -3  -7   2   54.89    2.70
  -3  -7   2   56.59    3.10
  -3   7  -2   52.69    2.40
   3   7  -2   53.79    2.70
   3  -7   2   58.29    3.10
   3  -7   2   58.59    2.80
  -3  -9   2   -1.00    0.80
  -3   9  -2    0.10    0.50
  -3  -9   2   -0.20    0.80
  -3  -9   2    0.10    0.90
   3  -9   2    0.10    0.90
   3   9  -2    0.10    0.70
   3  -9   2    0.50    0.80
   3   9  -2    0.00    0.70
  -3 -11   2   32.50    2.50
  -3  11  -2   31.10    2.00
  -3 -11   2   26.80    2.80
   3 -11   2   32.90    2.40
   3  11  -2   30.90    2.30
   3 -11   2   33.20    2.70
   3  11  -2   33.60    2.30
  -3 -13   2    2.70    1.40
  -3  13  -2    0.40    0.80
  -3 -13   2    2.60    1.50
   3  13  -2    1.60    0.80
   3 -13   2    1.10    1.10
   3  13  -2    2.50    1.00
  -3 -15   2    4.50    1.80
  -3 -15   2    7.50    1.60
  -3  15  -2    5.10    1.00
   3 -15   2    6.40    1.50
  -4 -14  -2    5.60    1.30
  -4 -14  -2    5.10    1.60
   4 -14  -2    5.60    1.20
  -4 -12  -2    8.30    1.80
  -4 -12  -2   10.40    1.30
   4 -12  -2    6.40    1.40
   4 -12  -2    5.90    1.20
  -4 -10  -2   15.80    1.90
  -4 -10  -2   13.50    1.50
  -4 -10  -2   17.00    1.40
  -4  10   2   14.30    1.50
   4 -10  -2   15.90    1.70
   4 -10  -2   15.80    1.70
  -4   8   2    0.60    0.70
  -4  -8  -2    0.20    0.70
  -4  -8  -2    0.40    0.80
  -4  -8  -2    1.40    0.60
   4  -8  -2    0.90    0.70
   4  -8  -2    0.70    0.70
   4   8   2    0.10    0.40
   4  -8  -2   -0.40    0.70
  -4  -6  -2   25.00    1.80
  -4  -6  -2   27.80    2.00
  -4  -6  -2   28.70    1.60
  -4   6   2   26.10    1.80
   4  -6  -2   28.90    1.90
   4   6   2   26.60    1.70
   4   6   2   29.50    2.30
   4  -6  -2   28.40    1.80
   4  -6  -2   28.60    1.80
  -4   4   2   35.90    2.10
  -4  -4  -2   38.40    1.90
  -4  -4  -2   33.70    2.00
  -4  -4  -2   35.90    2.20
  -4   4   2   33.80    2.00
   4   4   2   35.50    1.80
   4   4   2   38.00    1.70
   4  -4  -2   38.10    2.10
   4  -4  -2   38.70    2.10
   4  -4  -2   36.80    1.90
   4   4   2   34.70    2.20
  -4   2   2  420.66   11.80
  -4   2   2  403.46   11.60
  -4  -2  -2  419.96   11.90
  -4  -2  -2  406.56   11.50
  -4  -2  -2  389.66   11.60
  -4   2   2  393.76   11.30
   4  -2  -2  414.26   11.30
   4  -2  -2  393.46   11.70
   4   2   2  400.46   11.50
   4   2   2  396.36   11.60
   4   2   2  382.46   11.50
   4  -2  -2  413.76   11.60
  -4   0  -2  752.72   21.20
  -4   0   2  768.12   21.30
  -4   0  -2  777.12   21.30
  -4   0   2  755.52   20.90
  -4   0   2  773.22   21.50
  -4   0  -2  781.82   21.20
   4   0   2  766.82   21.20
   4   0  -2  772.12   21.00
   4   0  -2  778.72   21.40
   4   0   2  762.22   21.20
   4   0  -2  761.52   21.20
  -4   2  -2  391.56   11.80
  -4  -2   2  386.86   11.90
  -4  -2   2  400.96   11.60
  -4  -2   2  406.16   11.60
  -4   2  -2  406.56   11.70
  -4   2  -2  396.36   11.60
   4  -2   2  404.66   11.60
   4   2  -2  406.16   11.80
   4  -2   2  406.56   11.70
   4   2  -2  407.56   11.70
   4   2  -2  402.86   11.50
  -4   4  -2   36.60    2.00
  -4  -4   2   33.90    2.10
  -4  -4   2   36.40    2.50
  -4  -4   2   36.00    2.30
  -4   4  -2   37.20    2.10
   4  -4   2   36.80    2.30
   4  -4   2   35.30    2.30
   4   4  -2   40.40    2.00
   4   4  -2   36.10    2.40
  -4   6  -2   28.80    1.90
  -4  -6   2   29.60    2.20
  -4   6  -2   30.70    1.80
  -4  -6   2   28.40    2.00
   4  -6   2   29.10    2.20
   4   6  -2   27.10    2.10
   4   6  -2   28.30    2.50
   4   6  -2   26.60    1.50
   4  -6   2   29.50    2.00
   4  -6   2   23.80    2.10
  -4   8  -2    1.20    0.70
  -4   8  -2    0.20    0.70
  -4  -8   2    0.30    0.80
  -4  -8   2   -0.70    0.70
  -4   8  -2    0.60    0.60
  -4  -8   2    0.20    0.90
   4  -8   2    1.60    1.00
   4  -8   2    1.40    0.80
   4   8  -2    0.40    0.80
  -4 -10   2   13.30    2.00
  -4 -10   2   14.60    2.10
  -4 -10   2   18.10    2.00
  -4  10  -2   17.50    1.70
   4  10  -2   18.30    1.80
   4 -10   2   20.50    2.30
   4 -10   2   17.10    1.90
  -4 -12   2    5.30    1.60
  -4 -12   2    5.00    1.50
  -4  12  -2    7.80    1.30
   4 -12   2    7.80    1.50
   4 -12   2    3.70    1.50
   4  12  -2    7.60    1.40
   4  12  -2    7.50    1.20
  -4 -14   2    5.00    1.80
  -4 -14   2    8.10    1.60
  -4  14  -2    5.70    1.20
   4  14  -2    5.90    1.10
   4 -14   2    6.30    1.50
  -5 -15  -2    5.00    1.50
  -5 -15  -2    4.50    1.40
   5 -15  -2    5.60    1.70
   5 -15  -2    6.30    1.30
  -5 -13  -2    0.00    0.90
  -5  13   2   -0.40    0.70
  -5 -13  -2   -0.60    1.10
   5 -13  -2    0.50    1.10
   5 -13  -2   -0.40    0.90
   5 -13  -2   -0.40    0.80
  -5 -11  -2    4.90    1.20
  -5  11   2    3.80    1.10
  -5 -11  -2    1.30    1.20
  -5 -11  -2    4.40    1.10
   5 -11  -2    4.90    1.30
   5 -11  -2    3.90    1.40
   5 -11  -2    4.80    1.30
   5  11   2    4.40    0.70
  -5  -9  -2  103.89    4.70
  -5   9   2  104.89    4.20
  -5  -9  -2  104.19    4.30
  -5  -9  -2  103.49    3.90
   5  -9  -2  102.69    4.30
   5  -9  -2  108.89    4.20
   5  -9  -2  102.99    4.50
   5   9   2  107.39    3.70
  -5   7   2    8.10    1.30
  -5  -7  -2    5.70    1.00
  -5  -7  -2    5.20    1.20
  -5  -7  -2    7.70    1.30
   5  -7  -2    5.50    1.10
   5  -7  -2    3.90    1.00
   5  -7  -2    4.50    1.00
   5   7   2    7.30    1.30
   5   7   2    6.00    0.90
  -5  -5  -2   29.80    2.10
  -5  -5  -2   35.90    2.30
  -5  -5  -2   34.70    2.00
  -5   5   2   33.50    2.20
  -5   5   2   33.00    2.00
   5  -5  -2   34.60    1.90
   5   5   2   33.10    1.90
   5   5   2   33.00    1.70
   5  -5  -2   31.90    2.10
   5  -5  -2   32.80    2.10
   5   5   2   32.20    2.30
  -5  -3  -2  256.07    8.30
  -5   3   2  259.37    8.40
  -5  -3  -2  255.27    8.20
  -5   3   2  268.47    8.10
  -5  -3  -2  270.87    8.10
  -5   3   2  270.97    8.20
   5   3   2  263.47    8.30
   5  -3  -2  274.47    8.30
   5   3   2  257.67    8.10
   5  -3  -2  266.67    7.90
   5   3   2  261.07    8.00
   5  -3  -2  280.07    8.40
  -5   1   2  121.19    4.60
  -5  -1  -2  115.69    5.00
  -5  -1  -2  134.49    4.60
  -5   1   2  132.19    4.30
  -5  -1  -2  131.99    4.60
   5   1   2  131.49    4.60
   5  -1  -2  133.49    4.30
   5   1   2  129.19    4.60
   5  -1  -2  133.09    5.20
   5   1   2  134.29    4.50
  -5   1  -2  129.19    4.70
  -5   1  -2  132.39    4.70
  -5  -1   2  128.59    4.40
  -5  -1   2  134.19    4.70
  -5   1  -2  130.39    4.60
   5  -1   2  129.59    5.10
   5  -1   2  127.09    4.70
   5   1  -2  130.89    4.90
   5   1  -2  113.09    4.90
   5  -1   2  137.19    4.60
   5   1  -2  133.99    4.50
  -5   3  -2  266.57    8.50
  -5   3  -2  267.37    8.10
  -5   3  -2  264.47    8.30
  -5  -3   2  268.57    8.30
  -5  -3   2  262.27    8.20
  -5  -3   2  261.77    8.60
   5  -3   2  262.37    8.20
   5  -3   2  265.47    8.40
   5   3  -2  248.38    8.00
   5   3  -2  255.77    8.30
   5  -3   2  266.07    8.30
   5   3  -2  253.57    8.40
  -5   5  -2   31.70    2.10
  -5  -5   2   34.90    2.30
  -5  -5   2   29.50    2.50
  -5  -5   2   33.90    2.20
  -5   5  -2   37.50    2.10
   5   5  -2   31.00    1.90
   5  -5   2   33.80    2.30
   5   5  -2   31.70    2.30
   5  -5   2   35.40    2.40
   5  -5   2   39.30    2.30
  -5  -7   2    6.40    1.50
  -5   7  -2    6.50    1.00
  -5  -7   2    6.40    1.30
  -5   7  -2    4.40    1.00
  -5  -7   2    4.10    1.20
   5   7  -2    5.60    1.20
   5   7  -2    5.10    0.80
   5  -7   2    5.10    1.20
   5  -7   2    5.80    1.20
   5   7  -2    4.70    0.90
   5  -7   2    3.50    1.10
  -5  -9   2  103.29    4.50
  -5  -9   2  106.69    5.00
  -5   9  -2  107.79    4.40
  -5   9  -2  108.19    3.70
  -5   9  -2  110.89    4.10
  -5  -9   2  107.19    5.10
   5  -9   2   98.09    4.90
   5  -9   2  102.79    4.50
   5  -9   2  102.49    4.90
   5   9  -2  115.99    4.50
  -5 -11   2    2.60    1.60
  -5 -11   2    1.70    1.30
  -5  11  -2    4.30    1.20
  -5 -11   2    5.40    1.50
   5  11  -2    3.50    1.10
   5 -11   2    3.80    1.60
   5 -11   2    1.80    1.10
   5 -11   2    2.00    1.30
  -5 -13   2    1.00    1.40
  -5 -13   2    0.60    1.20
  -5  13  -2    0.20    0.80
   5  13  -2    0.90    0.80
   5  13  -2    0.50    0.70
   5 -13   2   -0.40    1.10
   5 -13   2    1.80    1.10
   5 -13   2    0.20    1.30
  -5  15  -2    5.60    1.20
  -5 -15   2    4.10    1.70
   5 -15   2    5.00    2.10
  -6  14   2    4.90    1.20
  -6 -14  -2    8.70    1.90
  -6 -14  -2    3.00    1.30
   6 -14  -2    7.00    1.50
   6 -14  -2    6.00    1.50
   6 -14  -2    7.50    1.80
  -6 -12  -2    2.70    1.40
  -6  12   2    4.80    1.20
  -6 -12  -2    2.20    1.00
  -6 -12  -2    3.00    1.10
   6 -12  -2    6.00    1.60
   6 -12  -2    6.80    1.40
   6 -12  -2    6.90    1.60
  -6 -10  -2   34.00    2.60
  -6 -10  -2   34.30    2.30
  -6 -10  -2   38.40    2.90
  -6  10   2   32.50    2.50
   6  10   2   34.90    1.90
   6 -10  -2   32.70    2.60
   6 -10  -2   37.40    2.60
   6 -10  -2   34.30    2.60
  -6   8   2    2.10    1.00
  -6   8   2    4.50    0.90
  -6  -8  -2    2.50    1.10
  -6  -8  -2    5.20    1.10
  -6  -8  -2    4.10    1.30
   6  -8  -2    3.70    1.10
   6  -8  -2    4.60    1.30
   6  -8  -2    3.50    1.10
   6   8   2    3.90    0.90
  -6   6   2   24.70    2.10
  -6  -6  -2   26.70    1.90
  -6  -6  -2   25.00    2.10
  -6   6   2   26.00    1.80
  -6  -6  -2   22.50    2.10
   6   6   2   24.10    1.70
   6  -6  -2   28.30    2.00
   6   6   2   28.60    2.30
   6   6   2   27.20    1.50
   6  -6  -2   29.10    2.10
   6  -6  -2   26.40    1.80
  -6  -4  -2    0.80    0.80
  -6   4   2    1.60    0.90
  -6   4   2    1.60    1.00
  -6   4   2    0.40    0.70
  -6  -4  -2    0.60    0.80
  -6  -4  -2    1.10    0.80
   6   4   2    1.00    0.80
   6  -4  -2    0.80    0.90
   6  -4  -2    0.60    0.80
   6  -4  -2    0.40    0.60
   6   4   2    2.20    1.00
   6   4   2    0.20    0.70
  -6   2   2  196.78    6.40
  -6  -2  -2  192.48    6.80
  -6  -2  -2  203.58    6.70
  -6   2   2  203.48    7.00
  -6   2   2  201.98    6.70
   6   2   2  203.58    6.70
   6   2   2  199.48    6.60
   6   2   2  209.98    6.80
   6  -2  -2  209.38    6.40
   6  -2  -2  197.38    6.90
   6  -2  -2  198.38    6.80
  -6   0   2  438.76   13.40
  -6   0   2  456.65   13.10
  -6   0  -2  429.66   13.10
  -6   0  -2  446.46   13.00
  -6   0   2  421.86   14.30
  -6   0  -2  438.96   13.00
   6   0  -2  434.96   13.00
   6   0   2  447.56   13.10
   6   0  -2  455.85   12.80
   6   0   2  427.86   12.90
  -6  -2   2  209.48    6.90
  -6  -2   2  199.58    7.20
  -6   2  -2  193.58    6.70
  -6   2  -2  200.78    6.80
  -6  -2   2  202.78    6.60
  -6   2  -2  201.18    6.90
   6  -2   2  207.48    6.70
   6   2  -2  200.28    6.70
   6   2  -2  201.78    7.00
   6  -2   2  199.88    6.90
   6  -2   2  199.48    6.80
   6   2  -2  204.18    6.80
  -6  -4   2    0.40    0.80
  -6   4  -2    1.60    1.00
  -6  -4   2    0.40    1.00
  -6   4  -2    0.10    0.80
  -6   4  -2    2.30    0.90
  -6  -4   2   -0.10    0.80
   6   4  -2    1.20    1.00
   6   4  -2    1.00    1.10
   6   4  -2    1.70    0.90
   6  -4   2    1.10    0.90
   6  -4   2    1.40    1.00
   6  -4   2    0.20    0.80
  -6  -6   2   26.70    2.20
  -6   6  -2   25.10    2.00
  -6  -6   2   28.40    2.40
  -6  -6   2   22.60    2.00
  -6   6  -2   23.00    1.80
   6  -6   2   25.60    2.20
   6   6  -2   22.30    1.70
   6  -6   2   20.70    2.00
   6  -6   2   25.40    2.10
   6   6  -2   26.50    2.20
  -6  -8   2    2.40    1.10
  -6   8  -2    4.20    1.00
  -6  -8   2    4.90    1.30
  -6  -8   2    5.60    1.60
  -6   8  -2    5.40    1.30
   6  -8   2    2.40    1.10
   6  -8   2    3.20    1.20
   6   8  -2    2.40    0.70
   6  -8   2    4.40    1.30
   6   8  -2    3.00    1.20
   6   8  -2    4.10    1.10
  -6 -10   2   30.70    3.00
  -6 -10   2   29.10    2.70
  -6 -10   2   30.10    3.40
  -6  10  -2   35.20    1.90
  -6  10  -2   35.30    2.20
  -6  10  -2   33.00    2.50
   6  10  -2   35.00    2.50
   6 -10   2   35.60    2.80
   6 -10   2   35.20    3.10
   6 -10   2   38.40    3.10
  -6  12  -2    4.80    1.30
  -6 -12   2    7.30    1.80
  -6 -12   2    2.90    1.60
   6 -12   2    3.80    1.40
   6  12  -2    3.80    1.10
   6 -12   2    4.70    1.80
   6 -12   2    3.30    1.50
  -6  14  -2    9.10    1.60
  -6 -14   2    2.40    1.60
  -6 -14   2    4.90    1.60
   6  14  -2    5.50    1.00
   6 -14   2    5.70    1.70
   6  14  -2    4.10    1.10
   6 -14   2    7.00    2.00
   6 -14   2    3.50    1.50
  -7  13   2    3.60    1.20
  -7 -13  -2    4.30    1.30
  -7 -13  -2    2.50    1.30
  -7 -13  -2    3.30    1.20
   7 -13  -2    4.20    1.50
   7  13   2    2.70    0.70
   7 -13  -2   -0.40    1.10
   7 -13  -2    1.90    1.10
  -7  11   2    9.30    1.70
  -7 -11  -2    7.00    1.80
  -7 -11  -2    8.20    1.50
  -7 -11  -2    7.30    1.60
   7 -11  -2    9.50    2.10
   7  11   2    6.80    1.10
   7 -11  -2    7.60    1.60
   7 -11  -2   12.50    3.00
  -7   9   2   11.40    1.20
  -7  -9  -2    9.20    1.70
  -7  -9  -2   10.70    1.50
  -7   9   2   11.60    1.80
  -7  -9  -2   10.40    1.70
   7  -9  -2   10.50    1.70
   7  -9  -2    7.20    1.40
   7   9   2    9.90    1.40
   7  -9  -2   10.60    1.60
  -7   7   2   -0.50    0.80
  -7   7   2   -0.30    0.80
  -7  -7  -2   -0.60    0.80
  -7  -7  -2    0.20    0.90
  -7  -7  -2   -0.20    0.90
   7   7   2   -0.20    0.50
   7  -7  -2   -1.70    0.80
   7  -7  -2    1.00    0.90
   7   7   2   -0.10    0.60
   7  -7  -2    0.00    0.70
   7   7   2    2.80    1.20
  -7   5   2    1.10    0.90
  -7   5   2    0.00    0.80
  -7  -5  -2    1.70    1.00
  -7  -5  -2    0.60    0.80
  -7  -5  -2    1.00    0.90
   7  -5  -2   -0.50    0.60
   7   5   2   -0.80    0.70
   7   5   2    1.50    0.80
   7   5   2    1.20    0.70
   7  -5  -2    0.00    0.70
   7  -5  -2    0.20    0.90
  -7  -3  -2    8.70    1.50
  -7  -3  -2   10.40    1.50
  -7  -3  -2    9.00    1.50
  -7   3   2    7.00    1.20
  -7   3   2   10.10    1.70
  -7   3   2    9.00    1.40
   7  -3  -2    9.50    1.50
   7   3   2    6.30    1.30
   7   3   2    6.40    1.20
   7  -3  -2    7.10    1.00
   7  -3  -2    6.40    1.30
   7   3   2    7.40    1.20
  -7   1   2  162.78    5.90
  -7   1   2  161.18    5.50
  -7  -1  -2  156.18    5.90
  -7   1   2  162.68    6.20
  -7  -1  -2  165.98    5.80
  -7  -1  -2  156.98    5.80
   7  -1  -2  154.58    5.40
   7   1   2  160.68    5.80
   7   1   2  161.88    5.70
   7  -1  -2  159.48    6.00
   7  -1  -2  169.08    6.00
  -7   1  -2  164.48    5.80
  -7  -1   2  159.68    5.90
  -7   1  -2  165.28    6.00
  -7   1  -2  173.28    5.90
  -7  -1   2  159.28    5.60
  -7  -1   2  156.78    6.20
   7  -1   2  159.58    5.90
   7  -1   2  162.58    5.70
   7   1  -2  161.98    6.10
   7   1  -2  164.68    5.70
   7   1  -2  156.78    5.80
   7  -1   2  164.68    6.00
  -7   3  -2    8.00    1.30
  -7  -3   2    6.50    1.10
  -7   3  -2    6.20    1.20
  -7   3  -2    6.30    1.20
  -7  -3   2    7.70    1.50
  -7  -3   2   10.50    1.50
   7   3  -2    7.80    1.30
   7   3  -2    6.10    1.40
   7  -3   2    6.00    1.10
   7  -3   2    7.00    1.30
   7   3  -2    7.80    1.40
   7  -3   2    7.70    1.40
  -7  -5   2    1.10    0.80
  -7   5  -2    1.20    0.90
  -7  -5   2    0.20    0.90
  -7   5  -2    1.30    0.90
  -7  -5   2   -0.10    0.90
   7  -5   2   -0.20    0.80
   7  -5   2    1.00    1.00
   7   5  -2    1.50    1.10
   7   5  -2    1.40    1.00
   7   5  -2    0.80    0.80
   7  -5   2   -0.70    0.70
  -7  -7   2    0.30    0.90
  -7  -7   2   -1.20    0.80
  -7   7  -2   -0.90    0.70
  -7  -7   2   -0.70    0.90
  -7   7  -2    0.40    0.80
   7  -7   2   -0.50    0.90
   7  -7   2    0.00    0.90
   7  -7   2    0.10    1.00
   7   7  -2    0.20    0.90
  -7  -9   2   13.90    2.10
  -7   9  -2   12.40    1.90
  -7  -9   2   12.40    1.90
  -7  -9   2   13.40    2.20
  -7   9  -2    9.60    1.40
  -7   9  -2    8.60    1.50
   7  -9   2   12.30    1.90
   7   9  -2    7.80    1.50
   7  -9   2    6.70    1.70
   7  -9   2   10.90    1.90
  -7 -11   2    8.90    2.00
  -7  11  -2    8.40    1.10
  -7 -11   2    6.40    1.60
  -7 -11   2    6.20    1.80
  -7  11  -2    7.30    1.10
  -7  11  -2    9.60    1.60
   7 -11   2    7.50    1.80
   7 -11   2    6.20    1.60
   7 -11   2    7.40    1.70
   7  11  -2    7.60    1.50
  -7 -13   2    1.60    1.20
  -7 -13   2    1.70    1.30
  -7  13  -2    1.00    1.10
  -7 -13   2    3.20    1.60
   7 -13   2    4.20    1.60
   7 -13   2   -0.20    1.20
   7 -13   2    1.30    1.20
  -8 -12  -2    1.30    1.10
  -8  12   2    1.80    1.30
  -8 -12  -2    6.00    1.50
  -8 -12  -2    3.60    1.40
   8  12   2    3.30    0.90
   8 -12  -2    3.10    1.40
   8 -12  -2    1.60    1.20
  -8  10   2   13.50    2.10
  -8 -10  -2    9.30    2.10
  -8  10   2   15.10    1.40
  -8  10   2   10.00    1.40
  -8 -10  -2    5.80    2.10
  -8 -10  -2   11.40    2.00
   8  10   2   13.60    1.70
   8 -10  -2    9.80    1.70
   8 -10  -2    9.90    1.80
   8 -10  -2   12.10    1.90
  -8  -8  -2    2.80    1.20
  -8   8   2    3.90    1.10
  -8  -8  -2    3.90    1.40
  -8   8   2    3.20    1.30
  -8  -8  -2    4.50    1.30
   8  -8  -2    5.00    1.20
   8  -8  -2    2.80    1.30
   8   8   2    4.50    1.60
   8  -8  -2    6.40    1.60
   8   8   2    1.50    0.90
  -8   6   2    4.70    1.30
  -8   6   2    6.20    1.30
  -8  -6  -2    5.90    1.30
  -8  -6  -2    3.70    1.30
  -8  -6  -2    4.70    1.30
   8   6   2    5.50    1.20
   8  -6  -2    4.40    1.10
   8  -6  -2    5.30    1.40
   8   6   2    5.10    1.50
   8  -6  -2    5.30    1.10
  -8  -4  -2    4.20    0.90
  -8   4   2    5.50    1.60
  -8  -4  -2    5.20    1.40
  -8  -4  -2    4.60    1.30
  -8   4   2    6.50    1.30
  -8   4   2    6.60    1.40
   8  -4  -2    4.90    1.30
   8   4   2    4.80    1.10
   8  -4  -2    5.80    1.40
   8  -4  -2    6.60    1.10
   8   4   2    4.50    1.30
  -8  -2  -2    5.30    1.10
  -8  -2  -2    4.60    1.40
  -8  -2  -2    6.70    1.30
  -8   2   2    1.70    1.00
  -8   2   2    7.50    2.20
  -8   2   2    3.00    0.90
   8   2   2    2.80    0.90
   8  -2  -2    3.50    0.90
   8   2   2    3.60    1.10
   8  -2  -2    4.30    1.20
   8  -2  -2    4.40    1.20
   8   2   2    5.40    1.30
  -8   0   2  133.69    5.00
  -8   0  -2  135.59    5.50
  -8   0   2  127.69    5.60
  -8   0   2  134.19    5.40
  -8   0  -2  139.39    5.30
  -8   0  -2  137.99    5.30
   8   0  -2  134.29    5.30
   8   0  -2  131.19    5.00
   8   0   2  145.39    5.20
   8   0   2  138.69    5.50
   8   0   2  137.69    5.40
   8   0  -2  144.89    5.60
  -8  -2   2    3.60    1.20
  -8   2  -2    5.30    1.30
  -8  -2   2    3.20    0.90
  -8  -2   2    3.00    1.40
  -8   2  -2    4.30    1.20
  -8   2  -2    4.70    1.20
   8   2  -2    3.60    1.10
   8  -2   2    5.20    1.20
   8  -2   2    2.70    1.10
   8  -2   2    2.30    0.90
   8   2  -2    2.30    1.10
   8   2  -2    3.90    1.20
  -8   4  -2    7.80    1.40
  -8   4  -2    3.80    1.30
  -8  -4   2    5.80    1.10
  -8  -4   2    5.30    1.50
  -8  -4   2    8.00    1.50
   8   4  -2    3.80    1.30
   8  -4   2    6.10    1.30
   8  -4   2    6.40    1.40
   8   4  -2    6.20    1.40
   8   4  -2    4.60    1.20
   8  -4   2    4.50    1.00
  -8  -6   2    6.60    1.50
  -8   6  -2    5.10    1.30
  -8  -6   2    4.90    1.60
  -8  -6   2    4.90    1.50
  -8   6  -2    6.40    1.40
   8   6  -2    7.90    1.30
   8  -6   2    7.00    1.60
   8  -6   2    4.20    1.30
   8  -6   2    3.80    1.40
   8   6  -2    6.60    1.60
   8   6  -2    4.30    1.40
  -8  -8   2    1.10    1.20
  -8   8  -2    2.40    1.20
  -8   8  -2    4.20    1.30
  -8  -8   2    3.80    1.50
  -8  -8   2    2.70    1.20
   8  -8   2    5.80    1.50
   8  -8   2    2.20    1.20
   8   8  -2    1.40    1.10
   8  -8   2    3.10    1.30
   8   8  -2    2.40    1.10
  -8  10  -2   13.00    2.00
  -8  10  -2   12.70    1.90
  -8  10  -2   13.20    1.60
  -8 -10   2   10.30    2.10
  -8 -10   2   13.40    2.00
  -8 -10   2   14.00    2.20
   8 -10   2   11.30    2.00
   8 -10   2   13.80    2.10
   8 -10   2    8.20    1.90
   8  10  -2   14.90    2.00
  -8 -12   2    1.60    1.40
  -8 -12   2    1.80    1.10
   8  12  -2    3.20    1.10
   8 -12   2    2.00    1.50
   8 -12   2    3.80    1.50
   8 -12   2    2.20    1.40
  -9  13   2   -2.10    1.10
  -9 -13  -2   -0.30    1.10
  -9 -13  -2   -0.20    1.10
   9 -13  -2    1.10    1.20
   9  13   2    1.20    0.70
   9 -13  -2   -0.50    1.10
   9 -13  -2   -2.60    0.80
  -9 -11  -2   -1.40    0.90
  -9 -11  -2    0.90    1.20
  -9 -11  -2   -1.10    1.00
  -9  11   2   -0.30    1.40
   9 -11  -2   -1.50    0.90
   9  11   2    1.00    0.80
   9 -11  -2    0.20    1.10
   9 -11  -2   -0.30    1.10
  -9   9   2    0.30    1.10
  -9   9   2    2.50    1.10
  -9  -9  -2    0.50    1.00
  -9  -9  -2    2.60    1.30
  -9  -9  -2    2.20    1.30
   9  -9  -2    1.30    1.20
   9  -9  -2   -0.20    0.90
   9   9   2    0.80    0.90
   9   9   2   -1.70    1.10
  -9  -7  -2    4.40    1.30
  -9  -7  -2    3.90    1.30
  -9  -7  -2    5.90    1.50
  -9   7   2    0.60    1.10
  -9   7   2    3.50    1.20
   9   7   2    5.70    1.40
   9  -7  -2    3.40    1.40
   9  -7  -2    3.10    1.10
   9   7   2    3.60    1.50
   9  -7  -2    2.80    1.40
  -9   5   2    0.10    0.90
  -9   5   2    0.50    1.10
  -9  -5  -2    1.20    1.00
  -9  -5  -2    0.60    1.10
  -9   5   2    0.30    0.90
  -9  -5  -2    1.50    1.10
   9  -5  -2    1.20    0.80
   9   5   2   -0.90    0.80
   9   5   2    1.40    0.90
   9   5   2    1.50    1.10
   9  -5  -2    2.10    1.30
   9  -5  -2    1.50    1.30
  -9   3   2    2.60    1.30
  -9  -3  -2    2.60    1.10
  -9  -3  -2    3.50    1.40
  -9   3   2    2.30    1.30
  -9   3   2    3.90    1.10
  -9  -3  -2    0.60    1.10
   9  -3  -2    2.50    1.00
   9  -3  -2    4.60    1.40
   9   3   2    1.90    1.10
   9   3   2    1.30    1.00
   9  -3  -2    2.30    1.30
   9   3   2    2.10    1.20
  -9   1   2    1.20    0.90
  -9  -1  -2    1.50    1.10
  -9   1   2    1.50    1.20
  -9  -1  -2    3.00    1.40
  -9   1   2    1.80    1.10
  -9  -1  -2    2.40    1.10
   9  -1  -2    2.20    1.20
   9   1   2    1.50    1.10
   9   1   2    2.10    1.00
   9   1   2    4.50    1.30
   9  -1  -2    1.10    0.80
   9  -1  -2    3.10    1.20
  -9  -1   2    3.50    1.40
  -9   1  -2    2.80    1.10
  -9   1  -2    3.80    1.20
  -9  -1   2    2.80    1.20
  -9  -1   2    2.10    0.90
  -9   1  -2    2.70    1.40
   9   1  -2    3.40    1.10
   9  -1   2    1.90    1.00
   9  -1   2    1.70    1.10
   9  -1   2    2.50    1.00
   9   1  -2    1.60    1.10
   9   1  -2    1.90    1.10
  -9  -3   2    2.00    1.00
  -9  -3   2    4.20    1.30
  -9   3  -2    1.80    1.10
  -9   3  -2    2.30    1.10
  -9  -3   2    3.70    1.50
  -9   3  -2    2.40    1.10
   9  -3   2    1.50    1.40
   9   3  -2    0.90    1.10
   9   3  -2    1.70    1.10
   9  -3   2    1.30    1.00
   9   3  -2    3.40    1.20
   9  -3   2    3.00    1.30
  -9   5  -2    0.00    1.00
  -9  -5   2    1.80    1.30
  -9   5  -2    0.80    1.20
  -9   5  -2    0.90    1.10
  -9  -5   2   -0.10    0.90
  -9  -5   2   -1.50    1.00
   9   5  -2    1.20    1.10
   9   5  -2    0.00    1.10
   9   5  -2    0.90    1.10
   9  -5   2    0.10    0.90
   9  -5   2    0.30    1.10
   9  -5   2    1.30    1.10
  -9   7  -2    1.10    1.10
  -9  -7   2    2.90    1.30
  -9  -7   2    3.50    1.40
  -9   7  -2    3.80    1.40
  -9  -7   2    2.70    1.50
   9  -7   2    4.10    1.60
   9  -7   2    2.60    1.30
   9   7  -2    3.60    1.20
   9  -7   2    3.60    1.50
   9   7  -2    4.20    1.50
  -9   9  -2    1.60    1.20
  -9  -9   2    0.40    1.20
  -9  -9   2    2.30    1.40
  -9  -9   2    2.20    1.30
  -9   9  -2    2.80    1.20
   9  -9   2   -0.10    1.00
   9  -9   2    1.10    1.20
   9  -9   2    2.70    1.40
   9   9  -2    1.70    0.90
   9   9  -2    0.70    0.90
  -9 -11   2   -1.30    0.90
  -9 -11   2    0.30    1.30
  -9  11  -2    0.40    0.90
  -9  11  -2   -0.70    1.00
  -9 -11   2   -0.40    1.00
  -9  11  -2   -0.30    1.00
   9  11  -2    0.80    1.00
   9 -11   2   -0.20    1.10
   9 -11   2    0.50    1.20
   9 -11   2    0.10    1.00
  -9 -13   2    2.00    1.40
  -9 -13   2    0.80    1.20
  -9 -13   2   -0.60    1.30
   9  13  -2   -0.30    0.80
   9 -13   2    0.50    1.30
   9 -13   2    1.00    1.30
 -10 -12  -2    5.70    1.30
 -10 -12  -2    8.60    2.00
 -10 -12  -2   12.10    2.20
 -10  12   2   12.30    2.40
  10 -12  -2    8.40    1.70
  10  12   2    4.30    1.30
  10 -12  -2    9.10    2.00
  10 -12  -2    8.10    1.90
 -10  10   2   10.50    1.90
 -10  10   2    8.80    1.50
 -10 -10  -2    8.40    1.50
 -10 -10  -2    9.30    2.00
 -10 -10  -2   15.70    2.30
  10 -10  -2    9.90    2.00
  10 -10  -2   10.20    1.70
  10 -10  -2    8.40    1.80
  10  10   2    9.20    1.60
 -10  -8  -2   10.70    1.80
 -10  -8  -2   11.00    2.10
 -10  -8  -2   15.00    2.40
 -10   8   2   18.70    2.70
  10  -8  -2   14.30    2.30
  10   8   2   12.70    2.20
  10  -8  -2   12.90    1.80
  10   8   2   14.20    1.60
  10  -8  -2   12.20    2.10
 -10   6   2    4.60    1.70
 -10  -6  -2    4.60    1.40
 -10  -6  -2    3.30    1.50
 -10  -6  -2    6.70    1.50
 -10   6   2    4.00    1.50
  10  -6  -2    6.60    1.30
  10  -6  -2    4.20    1.40
  10   6   2    2.70    1.30
  10   6   2    3.10    1.20
  10   6   2    3.00    1.10
  10  -6  -2    3.50    1.60
 -10   4   2   15.40    2.10
 -10  -4  -2   15.20    2.00
 -10   4   2   16.70    2.30
 -10  -4  -2   13.10    1.90
 -10  -4  -2   11.10    2.00
 -10   4   2   14.40    2.40
  10   4   2   13.10    1.80
  10   4   2   14.00    2.20
  10   4   2   11.00    1.70
  10  -4  -2   14.80    1.80
  10  -4  -2   11.30    1.80
  10  -4  -2   11.10    2.00
 -10   2   2    0.80    0.90
 -10   2   2    3.70    1.60
 -10   2   2    1.70    1.20
 -10  -2  -2    3.40    1.40
 -10  -2  -2    1.00    1.20
 -10  -2  -2    1.90    1.10
  10   2   2    0.50    1.20
  10   2   2   -1.30    0.90
  10  -2  -2    0.60    1.00
  10  -2  -2    0.30    1.10
  10   2   2   -0.40    0.90
  10  -2  -2    1.60    1.20
 -10   0   2  104.99    5.10
 -10   0   2  108.09    5.50
 -10   0  -2  120.69    5.10
 -10   0   2  112.59    4.70
 -10   0  -2  116.99    5.20
 -10   0  -2   96.29    5.80
  10   0   2  111.49    5.10
  10   0   2  116.59    5.20
  10   0  -2  109.59    5.20
  10   0  -2   96.39    5.20
  10   0   2  110.19    4.90
  10   0  -2  113.89    5.10
 -10   2  -2    3.70    2.50
 -10   2  -2   -0.40    1.10
 -10  -2   2   -0.80    1.10
 -10  -2   2    1.40    1.20
 -10   2  -2    1.50    1.20
 -10  -2   2    1.40    1.00
  10  -2   2    1.20    1.20
  10   2  -2    0.70    1.10
  10   2  -2    0.10    1.10
  10   2  -2    1.90    1.10
  10  -2   2    0.80    1.10
  10  -2   2   -0.60    0.80
 -10   4  -2   12.40    2.00
 -10  -4   2   13.40    2.10
 -10   4  -2   12.30    2.30
 -10  -4   2   12.50    2.40
 -10   4  -2   11.00    1.90
 -10  -4   2   14.20    1.90
  10   4  -2   15.30    2.40
  10  -4   2   16.20    2.40
  10  -4   2   11.40    2.00
  10  -4   2   12.90    1.90
  10   4  -2   13.60    1.90
 -10  -6   2    5.40    1.60
 -10  -6   2    4.10    1.70
 -10   6  -2    3.80    1.40
 -10  -6   2    4.80    1.70
 -10   6  -2    3.70    1.50
  10   6  -2    7.00    1.80
  10  -6   2    2.40    1.20
  10  -6   2    6.50    1.50
  10   6  -2    5.60    1.50
  10   6  -2    3.60    1.30
 -10   8  -2   14.00    2.30
 -10  -8   2   13.10    2.00
 -10  -8   2   12.90    2.00
 -10   8  -2   13.70    1.90
 -10  -8   2   13.30    2.60
  10  -8   2   12.80    2.00
  10   8  -2   12.10    1.90
  10   8  -2   13.40    1.70
  10  -8   2   12.00    2.30
  10  -8   2   13.30    2.30
 -10 -10   2   11.90    2.40
 -10  10  -2   10.60    1.70
 -10  10  -2   15.40    2.40
 -10 -10   2    8.90    1.90
  10 -10   2    9.90    1.90
  10  10  -2   12.20    1.90
  10 -10   2   13.20    2.10
  10 -10   2    8.00    1.90
 -10  12  -2   10.20    1.30
 -10 -12   2   12.60    2.60
 -10 -12   2    6.90    1.90
 -10  12  -2   10.50    1.60
  10 -12   2    9.40    2.00
  10  12  -2    8.90    1.70
  10 -12   2   10.20    2.40
  10 -12   2    7.40    2.00
 -11 -11  -2    3.30    1.60
 -11 -11  -2    1.30    0.90
 -11 -11  -2    0.80    1.20
 -11  11   2    1.20    1.00
  11 -11  -2    1.10    1.20
  11 -11  -2    1.00    1.10
  11 -11  -2    4.40    1.60
  11  11   2    2.00    1.20
 -11  -9  -2    4.20    1.60
 -11  -9  -2    6.20    1.80
 -11  -9  -2    1.70    1.00
 -11   9   2    2.00    1.50
 -11   9   2    2.00    1.20
  11   9   2    1.10    1.40
  11   9   2    3.30    1.20
  11  -9  -2    6.70    1.50
  11  -9  -2    4.00    1.60
  11  -9  -2    3.70    1.60
 -11  -7  -2    0.20    0.90
 -11   7   2    0.70    1.40
 -11   7   2   -1.70    1.00
 -11  -7  -2    0.50    1.40
 -11  -7  -2   -0.30    0.90
  11   7   2    0.30    1.00
  11  -7  -2    0.60    1.10
  11   7   2    1.40    1.30
  11   7   2    0.60    1.00
  11  -7  -2    0.10    1.00
  11  -7  -2    0.90    1.40
 -11  -5  -2    0.70    1.20
 -11   5   2    2.10    1.20
 -11   5   2   -0.10    1.20
 -11   5   2    1.80    1.40
 -11  -5  -2    0.00    1.10
 -11  -5  -2    0.90    1.40
  11  -5  -2    1.30    1.30
  11   5   2   -1.00    1.00
  11  -5  -2    1.00    1.30
  11   5   2    0.70    1.10
  11   5   2    0.20    1.00
  11  -5  -2    0.70    1.00
 -11  -3  -2    1.80    1.30
 -11   3   2    2.50    1.50
 -11  -3  -2    2.30    1.70
 -11   3   2    0.90    1.10
 -11   3   2    0.90    1.10
 -11  -3  -2    1.60    1.40
  11  -3  -2    1.90    1.90
  11   3   2    1.30    1.20
  11  -3  -2    1.00    1.00
  11   3   2   -1.90    1.00
  11   3   2   -0.20    1.10
  11  -3  -2   -0.60    1.10
 -11   1   2    2.50    1.60
 -11   1   2    1.90    1.30
 -11   1   2    0.90    1.00
 -11  -1  -2    1.60    1.10
 -11  -1  -2    2.30    1.60
 -11  -1  -2    0.10    1.20
  11  -1  -2    1.50    1.10
  11  -1  -2    2.30    1.50
  11   1   2    1.00    1.10
  11   1   2    2.00    1.10
  11  -1  -2    1.40    1.30
  11   1   2   -0.50    1.10
 -11   1  -2    2.30    1.30
 -11   1  -2    1.20    1.40
 -11  -1   2    0.90    1.00
 -11  -1   2    0.20    1.20
 -11  -1   2    1.40    1.40
 -11   1  -2    2.30    1.40
  11   1  -2    0.60    1.10
  11  -1   2    1.00    1.20
  11  -1   2    0.20    1.10
  11  -1   2   -0.50    1.10
  11   1  -2    0.70    1.30
  11   1  -2    0.70    1.20
 -11   3  -2    1.30    1.20
 -11  -3   2   -0.40    1.30
 -11   3  -2    0.80    1.10
 -11  -3   2   -0.20    1.40
 -11   3  -2    1.10    1.40
 -11  -3   2    0.70    1.10
  11   3  -2    0.50    1.20
  11   3  -2    0.20    1.20
  11  -3   2    0.20    1.00
  11  -3   2    0.80    1.20
  11   3  -2    2.40    1.30
  11  -3   2    2.90    2.00
 -11  -5   2    0.10    0.80
 -11   5  -2   -1.60    0.90
 -11   5  -2    1.20    1.20
 -11  -5   2    0.10    1.20
 -11   5  -2   -1.20    0.80
  11  -5   2   -0.30    0.90
  11  -5   2    0.30    1.00
  11   5  -2   -0.40    1.00
  11  -5   2    0.30    1.30
  11   5  -2    0.70    1.10
  11   5  -2   -0.40    1.10
 -11  -7   2   -0.90    1.00
 -11   7  -2   -1.80    0.90
 -11  -7   2   -1.60    1.20
 -11   7  -2    0.50    1.20
 -11  -7   2   -0.70    1.00
  11   7  -2    1.50    1.20
  11  -7   2    0.50    1.10
  11   7  -2    0.70    1.10
  11   7  -2    1.10    1.30
  11  -7   2    1.80    1.40
  11  -7   2   -0.50    1.00
 -11  -9   2    3.90    1.40
 -11  -9   2    1.90    1.10
 -11   9  -2    4.10    1.40
 -11   9  -2    1.10    1.20
 -11  -9   2    2.50    1.60
  11   9  -2    4.10    1.10
  11   9  -2    1.60    1.30
  11  -9   2    1.60    1.50
  11  -9   2    3.20    1.30
  11  -9   2    3.30    1.60
 -11  11  -2    4.10    1.30
 -11 -11   2    0.70    1.30
 -11 -11   2    4.20    1.90
 -11  11  -2    1.10    1.30
 -11 -11   2    2.20    1.40
  11 -11   2    0.50    1.40
  11 -11   2   -1.80    1.20
  11  11  -2    1.20    1.20
  11 -11   2    0.10    2.20
 -12 -10  -2   -0.10    1.40
 -12 -10  -2    1.90    0.80
 -12 -10  -2    1.10    1.30
 -12  10   2    0.20    1.10
  12 -10  -2   -1.50    1.00
  12  10   2    0.50    0.90
  12 -10  -2    1.10    1.30
  12 -10  -2   -0.50    0.90
 -12   8   2    0.40    1.20
 -12  -8  -2   -0.10    1.10
 -12   8   2   -0.90    1.10
 -12  -8  -2   -0.40    1.20
 -12  -8  -2    1.00    0.90
  12   8   2   -0.90    1.20
  12  -8  -2   -1.20    1.10
  12   8   2    1.60    1.10
  12   8   2    1.40    1.20
  12  -8  -2    2.00    1.20
  12  -8  -2    0.10    1.40
 -12   6   2    2.50    1.40
 -12  -6  -2   -0.40    1.20
 -12  -6  -2    2.20    1.10
 -12  -6  -2    2.20    1.40
 -12   6   2    1.30    1.20
 -12   6   2    0.50    1.30
  12   6   2    1.60    1.20
  12   6   2    1.40    1.40
  12  -6  -2    0.90    1.00
  12  -6  -2   -0.30    1.20
  12  -6  -2    3.10    1.40
  12   6   2    1.70    1.20
 -12   4   2   -0.60    1.00
 -12   4   2    0.90    1.50
 -12  -4  -2    1.30    1.40
 -12   4   2    1.30    1.30
 -12  -4  -2   -0.10    1.10
 -12  -4  -2    0.80    1.10
  12   4   2    1.80    1.20
  12   4   2   -1.50    1.00
  12  -4  -2   -0.90    1.00
  12  -4  -2    1.70    1.10
  12   4   2    1.30    1.20
  12  -4  -2    0.10    1.30
 -12  -2  -2    0.90    1.30
 -12  -2  -2   -1.60    1.00
 -12  -2  -2    0.80    1.00
 -12   2   2   -0.70    1.20
 -12   2   2    0.10    1.30
 -12   2   2   -1.70    0.80
  12   2   2    1.60    1.40
  12  -2  -2    0.40    1.40
  12   2   2   -1.30    1.00
  12   2   2   -0.20    1.00
  12  -2  -2    1.40    1.30
  12  -2  -2    1.30    1.10
 -12   0   2   22.00    2.50
 -12   0  -2   19.40    2.90
 -12   0   2   25.70    3.40
 -12   0  -2   17.00    2.30
 -12   0  -2   15.90    2.30
 -12   0   2   20.70    2.70
  12   0  -2   19.20    2.40
  12   0   2   14.70    2.00
  12   0   2   16.80    2.40
  12   0   2   18.80    2.80
  12   0  -2   18.90    2.50
  12   0  -2   16.30    2.40
 -12   2  -2   -0.70    1.00
 -12  -2   2   -0.30    1.20
 -12   2  -2   -0.90    1.80
 -12  -2   2   -3.00    1.00
 -12   2  -2   -1.40    1.10
  12   2  -2   -0.40    1.30
  12   2  -2    1.20    1.20
  12  -2   2   -1.00    1.20
  12   2  -2    3.70    1.70
  12  -2   2    0.60    1.10
  12  -2   2   -0.50    1.10
 -12  -4   2    0.80    1.50
 -12  -4   2    0.30    1.30
 -12   4  -2    3.70    1.50
 -12  -4   2    0.90    1.10
 -12   4  -2   -0.20    1.00
 -12   4  -2    1.80    1.40
  12  -4   2    1.20    1.00
  12  -4   2   -0.40    1.20
  12   4  -2   -0.80    1.10
  12   4  -2    0.60    1.30
  12   4  -2    2.70    1.50
  12  -4   2    1.20    1.40
 -12  -6   2   -0.90    0.80
 -12  -6   2    0.80    1.20
 -12   6  -2    2.10    1.40
 -12   6  -2    0.50    1.30
 -12  -6   2    2.20    1.70
  12  -6   2    0.40    1.40
  12  -6   2   -0.40    1.00
  12   6  -2    1.00    1.30
  12   6  -2    1.90    1.30
  12  -6   2    3.50    1.60
 -12  -8   2   -0.30    1.30
 -12  -8   2    0.90    1.20
 -12   8  -2    1.20    1.30
 -12  -8   2   -0.70    0.90
 -12   8  -2   -0.20    1.10
  12   8  -2   -0.90    0.90
  12  -8   2    2.60    1.60
  12  -8   2    1.40    1.20
  12  -8   2   -0.40    1.30
  12   8  -2    0.70    1.30
 -12 -10   2    0.20    1.50
 -12 -10   2   -0.80    1.10
 -12  10  -2   -1.20    1.10
 -12 -10   2    0.80    0.60
  12 -10   2   -1.50    1.10
  12  10  -2   -0.20    0.90
  12  10  -2    1.50    0.90
  12  10  -2    1.10    1.30
  12 -10   2    2.90    1.40
  12 -10   2    0.70    1.30
 -13  -7  -2    1.50    1.20
 -13  -7  -2    0.70    1.70
 -13  -7  -2    1.80    1.20
 -13   7   2    3.70    1.40
  13   7   2    2.30    1.30
  13   7   2    1.00    1.20
  13  -7  -2    5.30    1.80
  13  -7  -2    2.30    1.20
  13  -7  -2    0.70    1.40
 -13  -5  -2    1.40    1.30
 -13   5   2   -1.20    1.20
 -13  -5  -2   -0.90    1.20
 -13   5   2    0.00    1.10
 -13  -5  -2   -0.40    1.10
 -13   5   2    2.40    1.30
  13  -5  -2   -1.00    0.90
  13   5   2   -0.50    1.10
  13   5   2    1.70    1.20
  13   5   2    1.40    1.20
  13  -5  -2    1.10    1.20
  13  -5  -2   -0.50    1.30
 -13  -3  -2    0.80    1.10
 -13   3   2    1.40    2.00
 -13  -3  -2   -2.30    1.20
 -13  -3  -2    0.10    1.70
 -13   3   2    2.20    1.40
  13  -3  -2    1.80    1.50
  13   3   2   -0.50    1.00
  13  -3  -2    0.40    1.40
  13   3   2   -0.40    1.20
  13   3   2   -0.20    1.10
  13  -3  -2   -0.90    0.90
 -13  -1  -2   13.80    2.40
 -13   1   2   13.10    2.80
 -13   1   2   11.50    2.20
 -13  -1  -2   15.20    2.30
 -13   1   2   10.80    1.90
  13  -1  -2   10.20    2.10
  13   1   2   10.90    2.10
  13   1   2    9.70    3.00
  13  -1  -2   14.00    2.10
  13   1   2   12.20    1.90
  13  -1  -2    9.70    2.00
 -13   1  -2   14.20    2.30
 -13   1  -2   23.60    4.60
 -13  -1   2   12.10    2.00
 -13  -1   2   12.30    2.50
  13  -1   2   10.50    2.20
  13   1  -2    9.00    2.00
  13   1  -2   10.10    2.10
  13   1  -2   12.40    2.10
  13  -1   2   12.80    2.50
  13  -1   2   15.70    2.40
 -13   3  -2   -0.70    1.00
 -13  -3   2   -1.70    1.10
 -13   3  -2   -0.30    1.00
 -13  -3   2    1.40    1.70
 -13  -3   2   -1.00    1.00
  13   3  -2   -1.70    1.10
  13  -3   2   -0.80    1.20
  13   3  -2   -0.60    1.00
  13  -3   2    1.80    1.20
  13  -3   2    0.10    1.30
  13   3  -2    1.10    1.40
 -13  -5   2    0.10    1.10
 -13  -5   2    0.00    1.00
 -13   5  -2   -0.40    1.10
 -13   5  -2    0.60    1.30
  13   5  -2   -0.40    1.10
  13   5  -2    1.70    1.30
  13  -5   2    1.10    1.10
  13  -5   2   -0.70    1.50
  13  -5   2   -0.80    1.00
  13   5  -2    1.80    1.30
 -13  -7   2   11.00    2.90
 -13  -7   2    3.70    1.60
 -13  -7   2    1.30    0.90
  13  -7   2    0.50    1.40
  13   7  -2    2.30    1.50
  13  -7   2    0.60    1.20
  13  -7   2    1.40    1.50
  13   7  -2    3.00    1.40
 -14  -6  -2   -0.40    1.30
 -14  -6  -2    3.20    1.40
 -14   6   2    4.20    1.60
 -14   6   2    0.70    1.50
  14  -6  -2    6.30    1.70
  14  -6  -2    2.10    1.70
  14   6   2    1.20    1.40
  14  -6  -2    0.50    1.60
 -14   4   2    1.50    1.50
 -14  -4  -2   -0.60    1.50
 -14   4   2   -1.40    1.50
 -14  -4  -2    0.90    1.10
 -14  -4  -2    1.50    1.40
 -14   4   2    1.50    1.40
  14   4   2   -0.20    1.70
  14   4   2    0.40    1.20
  14   4   2    1.80    1.10
  14  -4  -2    1.00    1.30
  14  -4  -2    0.50    1.00
 -14  -2  -2   12.50    2.80
 -14  -2  -2    8.10    1.80
 -14   2   2   12.30    2.80
 -14   2   2    5.00    1.60
 -14   2   2   11.70    2.40
 -14  -2  -2    9.70    2.10
  14  -2  -2    8.80    1.80
  14   2   2   11.20    2.30
  14  -2  -2    9.90    2.20
  14  -2  -2    8.20    1.90
  14   2   2    8.40    1.90
  14   2   2    7.60    1.90
 -14   0  -2   24.60    3.10
 -14   0   2   19.80    2.80
 -14   0   2   26.10    2.90
 -14   0  -2   30.40    3.10
  14   0   2   24.70    3.10
  14   0  -2   30.50    3.20
  14   0  -2   27.00    2.90
  14   0   2   28.30    3.20
  14   0  -2   29.60    3.20
  14   0   2   30.90    3.30
 -14  -2   2    7.90    1.80
 -14  -2   2    6.60    2.00
 -14  -2   2   10.50    2.20
 -14   2  -2   11.80    2.60
 -14   2  -2    6.20    1.90
 -14   2  -2   10.20    2.20
  14   2  -2   11.70    2.40
  14  -2   2    8.10    2.10
  14  -2   2   11.20    2.10
  14  -2   2   14.40    3.30
  14   2  -2    6.70    1.80
  14   2  -2    6.10    1.70
 -14   4  -2   -1.30    1.50
 -14  -4   2    3.70    1.50
 -14   4  -2    0.40    1.40
 -14  -4   2    2.10    1.40
 -14   4  -2    0.90    1.40
  14   4  -2    3.60    1.70
  14  -4   2    0.00    1.20
  14   4  -2    1.60    1.50
  14  -4   2    0.50    1.20
  14  -4   2   -1.30    1.40
  14   4  -2    1.90    1.30
 -14  -6   2    0.60    1.70
 -14  -6   2    1.70    1.30
 -14   6  -2    1.00    1.40
  14  -6   2    5.10    1.70
  14  -6   2   -1.30    1.30
  14   6  -2    2.10    1.30
  14  -6   2    2.80    1.80
 -15  -3  -2   -1.50    1.00
 -15   3   2    1.80    1.30
 -15  -3  -2   -3.10    1.20
  15  -3  -2   -0.40    1.10
  15  -3  -2   -0.60    1.50
  15  -3  -2   -0.10    1.20
  15   3   2    0.70    1.10
  15   3   2    0.30    1.50
 -15   1   2   13.30    2.20
 -15  -1  -2   12.70    2.40
 -15  -1  -2    5.40    1.90
  15  -1  -2   10.70    2.10
  15   1   2    9.40    2.30
  15  -1  -2   11.30    2.10
  15  -1  -2   16.70    2.70
  15   1   2   11.30    2.00
 -15   1  -2   14.60    2.50
 -15  -1   2   14.50    2.30
 -15  -1   2   14.10    3.00
 -15   1  -2   13.50    2.80
  15   1  -2   14.70    2.30
  15  -1   2   12.00    2.40
  15   1  -2   14.60    2.90
  15  -1   2    9.60    2.40
  15   1  -2   12.60    2.40
  15  -1   2   12.10    2.70
 -15   3  -2   -1.20    1.20
 -15  -3   2    0.10    1.30
 -15  -3   2   -1.40    1.00
  15   3  -2   -2.90    1.10
  15  -3   2    0.50    1.30
  15   3  -2   -0.30    0.90
  15  -3   2   -0.50    1.20
  15  -3   2   -0.20    1.30
   0 -16  -3    0.90    0.90
   0 -16  -3    4.10    1.50
   0 -14  -3    4.00    1.50
   0 -14  -3    2.00    0.70
   0 -12  -3   10.20    1.80
   0 -10  -3   38.60    2.60
   0  -8  -3   61.79    3.00
   0  -6  -3  173.18    5.60
   0  -4  -3  253.17    7.30
   0   2   3   31.60    1.10
   0  -2  -3   30.60    1.10
   0  -2  -3   28.50    1.40
   0   0  -3    0.30    0.50
   0   0  -3    0.40    0.50
   0   0  -3    0.40    0.50
   0   0  -3    0.50    0.50
   0   2  -3   31.00    1.70
   0  -2   3   27.90    1.70
   0   2  -3   25.50    1.70
   0   2  -3   28.50    1.60
   0  -2   3   28.90    1.60
   0   2  -3   27.90    1.80
   0   4  -3  263.17    7.60
   0  -4   3  258.47    7.90
   0   4  -3  252.77    7.70
   0   4  -3  264.97    8.10
   0   4  -3  263.47    8.20
   0  -6   3  172.78    6.10
   0   6  -3  182.78    6.00
   0  -6   3  178.88    5.90
   0   6  -3  182.38    6.10
   0   6  -3  174.18    6.30
   0   6  -3  179.38    5.40
   0   8  -3   64.29    3.30
   0  -8   3   65.59    3.10
   0  -8   3   63.79    3.20
   0   8  -3   66.09    3.10
   0  10  -3   33.40    2.50
   0 -10   3   39.20    2.80
   0  10  -3   33.40    2.20
   0 -10   3   35.70    2.50
   0 -12   3    7.00    1.50
   0 -12   3    6.10    1.60
   0  12  -3    9.30    1.30
   0 -14   3    2.60    1.30
   0  14  -3    2.40    0.90
   0  14  -3    2.40    0.80
   0 -16   3    4.00    1.40
   0 -16   3    6.20    2.00
  -1 -15  -3   26.50    3.00
  -1 -15  -3   17.90    1.60
  -1 -15  -3   20.60    1.80
   1 -15  -3   22.80    2.70
   1 -15  -3   22.80    1.70
  -1 -13  -3   11.70    2.00
   1 -13  -3    9.80    1.10
   1 -13  -3    7.10    1.70
  -1 -11  -3    8.00    1.50
   1 -11  -3    5.60    0.70
   1 -11  -3    4.60    1.30
  -1  -9  -3    0.50    0.80
  -1  -7  -3   15.90    1.60
  -1  -5  -3  102.89    3.60
   1  -5  -3   99.29    3.00
  -1  -3  -3 1897.01   50.79
  -1   3   3 1996.10   51.09
   1  -3  -3 1994.40   50.99
   1  -3  -3 1890.41   50.89
   1   3   3 1947.01   51.09
   1   3   3 1778.32   50.89
  -1  -1  -3   10.00    0.70
  -1  -1  -3    7.80    0.90
  -1  -1  -3    9.30    0.90
  -1   1   3    8.90    0.90
   1  -1  -3    7.80    0.80
   1   1   3    8.10    0.90
   1  -1  -3    6.70    0.80
   1   1   3    8.80    0.90
   1   1   3    9.10    0.70
  -1   1  -3    8.00    1.20
  -1  -1   3    6.10    1.00
  -1  -1   3    8.30    1.20
  -1   1  -3    7.70    1.00
   1   1  -3    8.50    1.00
   1  -1   3    6.80    0.80
   1   1  -3    6.90    1.00
   1  -1   3    7.00    0.90
  -1  -3   3 1973.70   52.39
  -1   3  -3 1932.91   52.39
  -1  -3   3 1941.61   52.39
  -1  -3   3 1932.41   52.69
  -1   3  -3 1969.50   52.19
  -1   3  -3 1985.10   52.49
   1   3  -3 1915.21   52.59
   1   3  -3 1986.00   52.29
   1   3  -3 1915.41   52.19
   1  -3   3 1959.30   52.29
   1  -3   3 1944.01   52.59
  -1  -5   3   93.79    4.00
  -1  -5   3  100.59    3.80
  -1   5  -3  104.99    3.90
  -1   5  -3   88.39    3.50
  -1  -5   3   98.39    3.80
  -1   5  -3   98.99    3.60
   1  -5   3  102.69    3.70
   1   5  -3   99.39    4.00
   1   5  -3   97.99    3.90
   1   5  -3  100.99    3.40
   1  -5   3   99.49    3.90
   1   5  -3   95.79    3.30
   1  -5   3   94.99    4.00
  -1   7  -3   13.80    1.80
  -1  -7   3   17.30    1.80
  -1   7  -3   17.20    1.20
  -1  -7   3   15.70    1.70
  -1   7  -3   18.10    1.60
   1   7  -3   15.80    1.80
   1   7  -3   15.90    1.80
   1  -7   3   18.30    1.90
   1   7  -3   16.20    0.90
   1  -7   3   16.10    1.90
   1   7  -3   15.10    0.90
   1  -7   3   15.00    1.60
  -1   9  -3   -0.10    0.90
  -1   9  -3    0.50    0.70
  -1  -9   3    1.40    1.00
  -1  -9   3    0.40    0.80
   1   9  -3    0.70    0.80
   1  -9   3    1.60    0.90
   1  -9   3   -0.80    0.90
   1   9  -3    0.30    0.80
  -1  11  -3    4.30    1.10
  -1  11  -3    6.10    1.50
  -1 -11   3    4.30    1.40
  -1 -11   3    3.30    1.20
   1 -11   3    4.80    1.30
   1  11  -3    5.60    1.20
  -1  13  -3   12.00    1.80
  -1 -13   3   10.90    1.80
  -1  13  -3   10.10    1.30
  -1 -13   3    8.60    1.80
   1  13  -3    9.20    1.40
   1  13  -3   10.10    1.30
   1 -13   3   11.10    1.80
  -1  15  -3   21.70    1.50
  -1 -15   3   22.00    2.50
  -1  15  -3   21.80    2.00
  -1 -15   3   25.50    3.10
   1  15  -3   21.50    1.50
   1 -15   3   22.80    2.70
  -2 -16  -3    0.40    0.90
  -2 -16  -3    0.00    1.10
   2 -16  -3    0.50    0.80
   2 -16  -3    1.00    1.30
  -2 -14  -3    2.90    1.30
  -2 -14  -3    2.50    0.90
   2 -14  -3    0.60    0.70
   2 -14  -3    2.70    1.30
  -2 -12  -3    2.40    1.20
  -2 -10  -3    2.60    1.10
   2 -10  -3    4.70    0.80
  -2  -8  -3   27.20    2.00
  -2   8   3   25.10    1.30
   2  -8  -3   26.50    1.40
   2  -8  -3   25.00    1.30
  -2  -6  -3   16.90    1.90
  -2   6   3   15.00    1.30
   2  -6  -3   15.00    1.20
   2  -6  -3   16.80    1.10
  -2   4   3   21.30    1.30
  -2  -4  -3   18.70    1.00
  -2  -4  -3   20.50    1.30
  -2  -4  -3   21.20    1.00
   2   4   3   20.00    1.40
   2  -4  -3   22.50    1.20
   2   4   3   17.60    1.20
   2  -4  -3   19.60    1.20
  -2  -2  -3   16.80    1.10
  -2   2   3   18.60    1.20
  -2  -2  -3   16.90    1.10
  -2   2   3   16.80    1.50
  -2  -2  -3   19.30    1.00
   2  -2  -3   18.20    1.20
   2  -2  -3   18.20    1.30
   2   2   3   19.50    1.10
   2  -2  -3   18.80    0.70
   2   2   3   18.20    1.10
   2   2   3   17.30    1.00
  -2   0   3    0.20    0.60
  -2   0   3    0.30    0.40
  -2   0   3   -0.20    0.60
  -2   0  -3    0.90    0.50
  -2   0  -3    0.50    0.60
  -2   0  -3    0.80    0.50
   2   0   3    1.20    0.60
   2   0   3    0.90    0.50
   2   0  -3    0.80    0.70
   2   0  -3   -0.20    0.80
   2   0   3    0.30    0.60
  -2   2  -3   17.60    1.30
  -2   2  -3   17.80    1.30
  -2  -2   3   16.40    1.60
   2   2  -3   16.10    1.30
   2  -2   3   21.80    1.80
   2  -2   3   18.00    1.40
   2  -2   3   18.30    1.30
   2   2  -3   19.60    1.50
  -2  -4   3   22.00    1.60
  -2  -4   3   18.90    1.90
  -2   4  -3   20.70    1.60
  -2   4  -3   21.70    1.50
  -2   4  -3   21.00    1.40
   2   4  -3   21.40    1.70
   2   4  -3   20.60    2.20
   2   4  -3   21.80    1.40
   2  -4   3   23.40    1.60
   2  -4   3   21.20    1.70
  -2  -6   3   13.70    1.60
  -2   6  -3   14.50    1.60
  -2   6  -3   17.30    1.30
  -2  -6   3   13.20    1.80
  -2   6  -3   18.30    1.70
   2  -6   3   16.30    1.80
   2   6  -3   15.20    1.20
   2  -6   3   15.80    1.60
   2   6  -3   13.20    1.60
   2   6  -3   14.60    1.30
  -2  -8   3   20.90    1.90
  -2   8  -3   23.70    1.80
  -2   8  -3   23.50    1.30
   2  -8   3   27.90    2.20
   2   8  -3   24.80    2.00
   2   8  -3   22.60    2.00
   2  -8   3   24.90    1.90
  -2  10  -3    5.30    1.50
  -2 -10   3    6.60    1.40
  -2  10  -3    4.20    1.00
  -2 -10   3    4.30    1.30
   2  10  -3    3.60    1.10
   2  10  -3    5.80    1.30
   2 -10   3    2.00    1.10
   2 -10   3    6.20    1.50
  -2  12  -3    1.30    1.00
  -2 -12   3    0.60    1.30
  -2  12  -3    1.20    0.80
  -2 -12   3   -0.60    1.10
   2  12  -3    0.70    0.90
   2 -12   3   -0.10    0.90
  -2 -14   3    0.60    1.30
  -2  14  -3    3.50    0.90
  -2 -14   3    0.80    1.40
  -2  14  -3    4.50    1.30
   2 -14   3    5.00    1.50
   2  14  -3    3.20    0.90
  -2 -16   3   -1.30    1.30
  -2 -16   3   -1.30    1.20
  -2  16  -3    0.80    0.80
  -2  16  -3    0.00    0.60
   2 -16   3   -0.70    1.00
  -3 -15  -3    1.00    1.30
  -3 -15  -3    2.50    0.90
   3 -15  -3    0.40    1.10
   3 -15  -3    0.50    0.80
  -3 -13  -3    0.70    1.30
  -3 -13  -3    0.40    0.70
   3 -13  -3    0.40    0.80
  -3 -11  -3    5.10    0.80
  -3 -11  -3    4.40    1.40
   3 -11  -3    6.40    1.10
  -3  -9  -3    4.70    0.70
  -3   9   3    6.40    1.00
  -3  -9  -3    6.20    1.30
   3  -9  -3    5.30    0.90
   3  -9  -3    5.90    1.00
  -3  -7  -3   53.49    2.00
  -3   7   3   54.69    2.40
  -3  -7  -3   57.09    2.30
  -3  -7  -3   58.39    2.90
   3   7   3   54.79    2.00
   3  -7  -3   55.89    2.30
   3  -7  -3   57.59    2.30
  -3  -5  -3    1.00    0.60
  -3  -5  -3    0.50    0.80
  -3  -5  -3   -0.10    0.50
  -3   5   3    0.50    0.80
   3  -5  -3   -0.50    0.70
   3  -5  -3    0.70    0.70
   3   5   3   -0.60    0.70
  -3   3   3   68.69    2.60
  -3  -3  -3   66.69    2.50
  -3   3   3   68.39    2.80
  -3  -3  -3   68.69    2.60
  -3  -3  -3   66.79    2.50
   3  -3  -3   65.19    2.70
   3   3   3   70.99    2.50
   3   3   3   66.49    2.30
   3  -3  -3   65.39    2.60
   3   3   3   67.49    2.70
   3  -3  -3   67.49    2.20
  -3   1   3    5.20    0.90
  -3  -1  -3    5.30    0.80
  -3   1   3    3.00    0.80
  -3  -1  -3    2.80    0.60
  -3  -1  -3    3.60    0.80
  -3   1   3    4.30    0.50
   3  -1  -3    2.90    0.70
   3  -1  -3    4.40    0.50
   3  -1  -3    4.20    0.80
   3   1   3    3.00    0.60
   3   1   3    3.20    0.60
   3   1   3    4.10    0.70
  -3   1  -3    3.90    0.70
  -3   1  -3    3.50    0.80
  -3  -1   3    3.20    0.90
  -3   1  -3    5.60    1.20
  -3  -1   3    3.70    0.90
  -3  -1   3    4.10    0.60
   3   1  -3    3.10    0.90
   3   1  -3    4.00    0.60
   3  -1   3    3.40    0.70
   3  -1   3    5.00    0.80
   3  -1   3    4.60    1.10
   3   1  -3    2.60    0.70
  -3  -3   3   75.09    2.90
  -3  -3   3   68.49    3.20
  -3  -3   3   66.09    2.80
  -3   3  -3   68.79    2.80
  -3   3  -3   69.39    2.70
   3   3  -3   66.39    3.00
   3  -3   3   67.59    2.80
   3  -3   3   64.69    3.00
   3  -3   3   65.89    2.90
   3   3  -3   61.19    2.60
  -3   5  -3   -0.20    0.70
  -3  -5   3    0.60    0.90
  -3   5  -3    0.10    0.90
  -3   5  -3    0.30    0.70
  -3  -5   3   -0.10    1.20
  -3  -5   3    0.80    0.90
   3  -5   3    1.10    0.90
   3  -5   3    1.10    1.00
   3   5  -3    0.60    0.90
   3   5  -3    0.10    0.70
   3   5  -3    0.80    0.90
  -3   7  -3   55.29    2.30
  -3   7  -3   54.79    2.70
  -3  -7   3   57.09    2.90
  -3  -7   3   53.29    3.10
  -3   7  -3   51.99    2.70
  -3  -7   3   55.39    3.20
   3   7  -3   55.39    2.20
   3  -7   3   59.89    3.20
   3   7  -3   55.49    2.90
   3  -7   3   51.59    2.70
   3   7  -3   55.49    2.10
  -3  -9   3    5.60    1.30
  -3  -9   3    6.60    1.50
  -3   9  -3    6.30    1.20
  -3  -9   3    4.90    1.40
  -3   9  -3    4.50    0.70
   3   9  -3    2.60    1.10
   3   9  -3    6.40    1.30
   3  -9   3    6.20    1.50
   3  -9   3    3.70    1.10
  -3  11  -3    4.80    1.20
  -3 -11   3    6.00    1.70
  -3 -11   3    5.50    1.50
   3  11  -3    3.80    1.20
   3 -11   3    6.00    1.40
   3  11  -3    5.50    1.40
   3 -11   3    6.40    1.60
  -3  13  -3    1.70    0.80
  -3 -13   3   -0.20    1.00
  -3  13  -3    0.70    1.10
  -3 -13   3    0.30    1.20
   3  13  -3    1.20    0.80
   3  13  -3    0.10    0.80
   3 -13   3    1.10    1.00
  -3  15  -3   -0.10    1.00
  -3  15  -3    0.60    0.80
  -3 -15   3   -0.20    1.30
  -3 -15   3    1.00    1.50
   3  15  -3    0.80    0.60
   3 -15   3    0.90    1.10
   3  15  -3    0.80    0.60
  -4 -14  -3    0.80    1.10
  -4 -14  -3    1.40    0.90
   4 -14  -3   -0.40    0.80
  -4  12   3    0.00    0.70
  -4 -12  -3    1.40    0.80
  -4 -12  -3   -1.20    0.90
   4 -12  -3   -0.90    0.70
   4 -12  -3    0.60    0.90
  -4 -10  -3   22.80    2.40
  -4  10   3   24.40    1.80
  -4 -10  -3   26.30    1.60
  -4 -10  -3   25.50    1.60
   4 -10  -3   26.00    1.90
   4 -10  -3   22.20    1.90
  -4  -8  -3  150.18    5.10
  -4  -8  -3  152.08    4.80
  -4  -8  -3  154.38    5.70
  -4   8   3  147.09    5.20
   4  -8  -3  164.48    5.30
   4   8   3  151.78    4.70
   4  -8  -3  149.99    5.40
  -4  -6  -3   23.80    1.60
  -4   6   3   25.60    1.30
  -4   6   3   27.50    1.90
  -4  -6  -3   25.50    1.50
  -4  -6  -3   26.20    2.00
   4  -6  -3   25.40    1.70
   4  -6  -3   25.50    1.70
   4   6   3   26.00    2.10
   4  -6  -3   24.80    1.70
  -4  -4  -3    2.20    0.80
  -4  -4  -3    1.10    0.70
  -4   4   3    3.00    1.00
  -4   4   3    0.80    0.80
  -4  -4  -3    1.40    0.80
   4   4   3    0.20    0.60
   4  -4  -3    0.10    0.60
   4   4   3    0.60    0.80
   4  -4  -3    1.80    0.90
   4  -4  -3    1.70    0.90
   4   4   3    1.10    0.70
  -4  -2  -3  118.59    4.10
  -4  -2  -3  119.19    4.10
  -4   2   3  115.59    3.70
  -4  -2  -3  115.59    4.10
  -4   2   3  113.39    4.20
  -4   2   3  121.49    4.40
   4   2   3  112.89    4.00
   4  -2  -3  117.79    3.60
   4   2   3  113.49    4.00
   4   2   3  119.69    4.10
   4  -2  -3  119.79    4.20
   4  -2  -3  119.69    4.30
  -4   0   3    0.30    0.40
  -4   0  -3    0.00    0.40
  -4   0   3   -0.10    0.60
  -4   0   3   -0.30    0.70
  -4   0  -3    0.50    0.60
  -4   0  -3    0.20    0.50
   4   0   3    0.10    0.50
   4   0   3   -0.10    0.50
   4   0   3    0.50    0.60
   4   0  -3   -1.30    0.80
   4   0  -3   -0.30    0.50
   4   0  -3   -0.10    0.60
  -4   2  -3  117.19    4.10
  -4  -2   3  117.99    4.30
  -4   2  -3  115.49    4.30
  -4  -2   3  113.09    4.50
  -4  -2   3  114.89    4.00
   4  -2   3  116.99    4.30
   4   2  -3  115.29    4.10
   4  -2   3  115.89    4.20
   4   2  -3  110.09    4.30
   4  -2   3  118.29    4.20
   4   2  -3  114.49    4.10
  -4  -4   3    0.90    1.00
  -4   4  -3   -0.10    0.80
  -4  -4   3    0.70    0.80
  -4   4  -3    0.70    0.70
  -4  -4   3    0.80    0.90
   4  -4   3    1.10    0.80
   4  -4   3    0.90    0.90
   4   4  -3    0.60    1.10
   4   4  -3    0.50    0.80
   4  -4   3    1.40    1.00
  -4  -6   3   26.40    2.40
  -4   6  -3   25.80    1.70
  -4  -6   3   24.00    2.10
  -4  -6   3   28.10    2.10
  -4   6  -3   22.70    1.80
   4  -6   3   25.80    2.20
   4   6  -3   25.40    1.60
   4   6  -3   24.30    2.10
   4   6  -3   24.40    1.80
   4  -6   3   26.00    2.30
   4  -6   3   23.10    2.00
  -4   8  -3  154.28    5.50
  -4   8  -3  149.88    5.50
  -4  -8   3  152.38    5.70
  -4   8  -3  152.38    5.00
  -4  -8   3  137.49    6.90
  -4  -8   3  159.88    6.20
   4  -8   3  167.88    6.30
   4   8  -3  154.28    4.50
   4   8  -3  151.98    5.60
   4  -8   3  156.98    5.70
  -4 -10   3   22.10    2.30
  -4 -10   3   25.90    2.70
  -4  10  -3   24.00    1.90
  -4 -10   3   24.00    2.50
   4 -10   3   23.40    2.50
   4  10  -3   23.90    2.10
   4 -10   3   20.20    2.20
  -4  12  -3    0.00    0.80
  -4 -12   3    1.10    1.30
  -4 -12   3   -0.50    1.10
   4 -12   3    1.70    1.20
   4 -12   3    0.90    1.20
   4  12  -3    1.70    1.10
  -4 -14   3    1.90    1.40
  -4 -14   3   -0.10    1.20
  -4  14  -3    2.90    1.40
  -4  14  -3    1.80    0.90
   4 -14   3   -0.70    1.10
   4  14  -3    2.50    1.00
   4  14  -3    1.50    0.80
  -5 -15  -3    0.10    1.00
  -5 -15  -3   -0.80    1.00
   5 -15  -3    0.50    0.80
   5 -15  -3   -0.10    1.10
  -5 -13  -3   21.00    2.60
  -5 -13  -3   16.50    1.70
  -5  13   3   21.30    1.80
   5 -13  -3   18.50    1.90
   5 -13  -3   16.20    2.20
   5 -13  -3   17.20    2.10
  -5 -11  -3   15.70    2.30
  -5 -11  -3   14.70    1.50
  -5 -11  -3   12.30    1.40
  -5  11   3   14.10    1.70
   5 -11  -3   16.30    1.90
   5 -11  -3   11.60    1.60
   5 -11  -3   14.40    1.90
  -5  -9  -3    3.20    1.00
  -5  -9  -3    2.20    1.10
  -5  -9  -3    3.00    0.90
  -5   9   3    4.00    1.10
   5  -9  -3    2.50    1.00
   5   9   3    3.00    0.70
   5  -9  -3    1.70    0.90
   5  -9  -3    3.50    1.10
  -5  -7  -3  211.18    6.90
  -5  -7  -3  208.38    6.60
  -5   7   3  207.28    7.00
  -5  -7  -3  216.88    7.30
  -5   7   3  203.78    6.70
   5  -7  -3  208.28    6.80
   5   7   3  217.38    7.60
   5  -7  -3  210.38    6.90
   5   7   3  207.98    6.50
   5  -7  -3  218.08    7.00
  -5  -5  -3   49.90    2.40
  -5  -5  -3   46.70    2.60
  -5  -5  -3   42.00    2.40
  -5   5   3   48.10    2.40
  -5   5   3   43.70    2.60
   5   5   3   44.80    2.60
   5  -5  -3   43.40    2.40
   5   5   3   47.40    2.20
   5  -5  -3   47.40    2.50
   5  -5  -3   44.30    2.10
   5   5   3   47.80    2.00
  -5   3   3   49.50    2.80
  -5  -3  -3   48.40    2.50
  -5   3   3   49.99    2.30
  -5  -3  -3   48.90    2.50
  -5   3   3   50.99    2.60
  -5  -3  -3   49.50    2.50
   5  -3  -3   50.39    2.70
   5  -3  -3   48.60    2.10
   5   3   3   48.40    2.60
   5   3   3   48.60    2.40
   5  -3  -3   51.19    2.70
   5   3   3   48.50    2.40
  -5   1   3   17.90    1.90
  -5  -1  -3   19.40    1.70
  -5  -1  -3   16.50    1.60
  -5   1   3   17.40    1.30
  -5  -1  -3   17.90    1.70
  -5   1   3   19.00    1.80
   5  -1  -3   15.80    1.80
   5   1   3   17.00    1.70
   5   1   3   19.70    1.60
   5  -1  -3   16.10    1.30
   5   1   3   17.20    1.60
  -5   1  -3   18.70    1.70
  -5   1  -3   17.70    1.70
  -5  -1   3   13.10    1.60
  -5  -1   3   18.10    1.80
  -5  -1   3   18.40    1.40
  -5   1  -3   18.40    1.80
   5  -1   3   15.80    1.70
   5   1  -3   18.80    1.80
   5   1  -3   18.30    2.00
   5   1  -3   16.90    1.50
   5  -1   3   18.00    1.60
   5  -1   3   19.20    1.80
  -5   3  -3   47.50    2.60
  -5  -3   3   49.70    2.80
  -5  -3   3   55.19    2.70
  -5   3  -3   46.10    2.80
  -5  -3   3   46.00    3.00
   5   3  -3   49.50    2.90
   5  -3   3   48.40    2.70
   5   3  -3   50.79    2.80
   5  -3   3   47.80    2.80
   5   3  -3   53.19    3.10
   5  -3   3   50.29    2.80
  -5  -5   3   46.90    2.70
  -5  -5   3   45.50    2.70
  -5   5  -3   44.30    2.40
  -5  -5   3   46.90    3.10
  -5   5  -3   43.90    2.50
   5  -5   3   47.90    2.70
   5  -5   3   50.49    2.80
   5  -5   3   43.90    2.80
   5   5  -3   47.60    2.40
   5   5  -3   46.40    2.80
  -5  -7   3  209.68    7.40
  -5   7  -3  219.58    7.30
  -5  -7   3  213.88    7.60
  -5  -7   3  200.88    7.80
  -5   7  -3  217.48    6.90
   5  -7   3  208.18    7.70
   5  -7   3  218.58    7.80
   5   7  -3  221.38    6.90
   5   7  -3  219.98    6.60
   5  -7   3  215.88    7.40
   5   7  -3  211.38    7.40
  -5  -9   3    3.30    1.40
  -5  -9   3    3.30    1.40
  -5   9  -3    2.30    0.80
  -5   9  -3    3.30    1.00
  -5   9  -3    0.70    0.90
  -5  -9   3    4.80    1.40
   5  -9   3    2.20    1.20
   5   9  -3    3.20    1.20
   5  -9   3    3.30    1.30
   5  -9   3    5.00    1.50
  -5 -11   3   11.50    2.10
  -5 -11   3   10.40    1.90
  -5 -11   3   10.80    2.10
  -5  11  -3   15.40    1.90
   5 -11   3   14.50    2.30
   5  11  -3   13.90    1.80
   5 -11   3   15.00    2.40
   5 -11   3   12.60    1.90
  -5  13  -3   15.90    1.80
  -5 -13   3   12.80    2.10
   5  13  -3   20.40    2.10
   5 -13   3   12.50    2.40
   5 -13   3   14.60    2.10
   5 -13   3   16.40    2.60
  -5  15  -3   -0.90    0.90
  -5 -15   3   -0.10    1.30
  -5  15  -3    2.50    1.30
  -5 -15   3    0.50    1.40
   5 -15   3   -1.60    1.10
   5  15  -3    0.80    0.90
   5 -15   3   -2.30    1.20
   5  15  -3    1.00    0.90
  -6 -14  -3    1.90    1.00
  -6 -14  -3    0.90    1.20
  -6  14   3    2.70    1.00
   6 -14  -3    0.30    1.00
   6 -14  -3    0.60    1.00
   6 -14  -3    4.40    1.40
  -6  12   3    3.00    1.10
  -6 -12  -3    3.50    1.30
  -6 -12  -3    3.20    1.10
  -6 -12  -3    2.00    1.00
   6 -12  -3    0.20    1.20
   6 -12  -3    0.80    1.00
   6 -12  -3    0.90    1.00
  -6 -10  -3   23.80    2.50
  -6 -10  -3   26.20    2.00
  -6  10   3   27.70    2.40
  -6 -10  -3   25.10    2.20
   6  10   3   24.40    1.60
   6 -10  -3   29.40    2.30
   6 -10  -3   23.60    2.20
   6 -10  -3   24.20    2.20
  -6   8   3   96.49    4.20
  -6  -8  -3   88.99    4.00
  -6  -8  -3   92.29    3.70
  -6  -8  -3   93.19    4.30
  -6   8   3   91.59    4.30
   6  -8  -3   94.59    3.80
   6   8   3   98.19    4.70
   6   8   3   87.49    3.50
   6  -8  -3   91.69    4.00
   6  -8  -3   94.69    4.10
  -6   6   3   20.90    1.80
  -6   6   3   28.70    2.20
  -6  -6  -3   24.50    1.80
  -6  -6  -3   20.60    2.00
   6  -6  -3   25.90    2.00
   6   6   3   24.90    2.20
   6   6   3   25.90    1.80
   6  -6  -3   25.70    1.90
   6   6   3   23.40    1.30
   6  -6  -3   25.40    1.70
  -6   4   3    0.30    0.70
  -6   4   3    1.50    1.00
  -6  -4  -3    0.90    0.80
  -6  -4  -3    0.20    0.80
  -6  -4  -3    0.30    0.80
  -6   4   3    1.20    0.90
   6   4   3    1.00    0.70
   6  -4  -3    0.30    0.60
   6   4   3    0.80    0.80
   6  -4  -3    0.80    0.80
   6  -4  -3    1.30    0.90
   6   4   3    1.70    0.90
  -6  -2  -3   86.99    3.80
  -6   2   3   93.29    3.50
  -6  -2  -3   93.79    3.80
  -6   2   3   87.29    3.90
  -6  -2  -3   93.59    3.80
   6   2   3   94.19    3.80
   6  -2  -3   91.09    3.40
   6   2   3   88.89    3.80
   6  -2  -3   99.19    4.10
   6  -2  -3   90.49    3.90
   6   2   3   93.99    3.80
  -6   0  -3   -0.30    0.90
  -6   0   3    0.40    1.00
  -6   0  -3   -0.10    0.70
  -6   0  -3   -0.60    0.80
  -6   0   3    0.30    0.90
  -6   0   3    1.10    0.70
   6   0  -3   -0.40    1.00
   6   0  -3   -0.80    0.90
   6   0  -3   -0.10    0.70
   6   0   3    0.00    1.20
   6   0   3   -0.30    0.80
   6   0   3   -0.30    0.70
  -6  -2   3   90.29    4.30
  -6   2  -3   95.19    4.00
  -6   2  -3   92.29    4.10
  -6  -2   3   93.19    4.00
  -6  -2   3   96.29    3.80
  -6   2  -3   89.29    3.90
   6  -2   3   95.49    3.90
   6  -2   3   90.99    4.00
   6   2  -3  101.29    4.90
   6   2  -3   96.69    3.90
   6  -2   3   91.69    4.10
   6   2  -3   88.59    3.90
  -6   4  -3    1.50    0.90
  -6   4  -3    0.80    1.00
  -6  -4   3    1.30    1.00
  -6   4  -3    1.50    0.90
  -6  -4   3    0.40    0.70
  -6  -4   3    0.30    0.90
   6   4  -3    2.90    1.00
   6  -4   3    1.30    0.90
   6   4  -3    1.80    0.90
   6  -4   3    1.70    1.00
   6   4  -3    0.40    0.90
   6  -4   3    0.90    0.80
  -6   6  -3   19.70    1.90
  -6  -6   3   24.10    2.40
  -6   6  -3   26.00    1.90
  -6  -6   3   22.40    2.10
  -6  -6   3   21.40    2.00
   6  -6   3   20.60    2.00
   6  -6   3   23.30    2.10
   6  -6   3   23.50    2.20
   6   6  -3   20.80    2.10
   6   6  -3   21.80    1.70
  -6  -8   3   95.59    4.60
  -6   8  -3   93.59    4.10
  -6   8  -3   91.79    3.80
  -6  -8   3   95.29    4.90
  -6  -8   3   92.69    4.40
   6  -8   3   82.29    5.30
   6  -8   3   96.29    4.70
   6  -8   3   90.89    4.30
   6   8  -3   95.79    3.40
   6   8  -3   96.59    4.40
   6   8  -3   92.29    3.70
  -6  10  -3   24.70    2.10
  -6  10  -3   26.00    1.80
  -6  10  -3   23.80    2.20
  -6 -10   3   28.00    2.80
   6  10  -3   29.70    2.50
   6 -10   3   27.80    2.90
   6 -10   3   27.60    2.60
   6 -10   3   27.90    2.90
  -6 -12   3    2.20    1.40
  -6 -12   3    4.40    1.40
  -6 -12   3    0.20    1.70
  -6  12  -3    1.50    1.00
   6 -12   3    0.70    1.20
   6 -12   3    2.20    1.30
   6 -12   3    1.40    1.30
   6  12  -3    0.00    0.90
  -6 -14   3    0.20    1.20
   6  14  -3    3.30    1.20
   6  14  -3    1.50    0.80
   6 -14   3   -0.10    1.10
   6 -14   3   -0.40    1.50
   6 -14   3    0.10    1.20
  -7 -13  -3    4.20    1.70
  -7 -13  -3    5.20    1.30
  -7 -13  -3    5.70    1.20
   7 -13  -3    1.20    1.20
   7 -13  -3    2.70    1.30
   7 -13  -3    4.50    1.40
  -7  11   3    4.30    1.40
  -7 -11  -3    1.90    1.20
  -7 -11  -3    3.40    1.40
  -7 -11  -3    1.40    1.00
   7 -11  -3    2.80    1.30
   7 -11  -3    3.70    1.40
   7  11   3    2.50    0.80
   7 -11  -3   -0.10    1.00
  -7   9   3    0.50    1.10
  -7  -9  -3    1.60    1.20
  -7  -9  -3    1.50    1.00
  -7  -9  -3    3.80    1.30
   7  -9  -3    2.50    1.20
   7   9   3    0.40    0.80
   7  -9  -3    2.30    1.00
   7  -9  -3    2.50    1.10
  -7   7   3   22.30    2.20
  -7   7   3   19.30    1.80
  -7  -7  -3   19.20    2.00
  -7  -7  -3   20.60    1.90
  -7  -7  -3   20.50    2.10
   7   7   3   15.20    2.10
   7  -7  -3   21.40    2.00
   7  -7  -3   19.10    1.70
   7  -7  -3   22.70    2.20
   7   7   3   19.20    1.70
  -7  -5  -3    0.80    0.90
  -7   5   3    0.70    0.90
  -7   5   3   -0.30    0.80
  -7  -5  -3    0.10    0.70
  -7  -5  -3    2.20    1.00
   7  -5  -3    1.10    0.70
   7  -5  -3    0.50    0.80
   7   5   3    1.00    0.90
   7  -5  -3    0.10    0.80
   7   5   3    0.30    0.70
   7   5   3    0.40    0.70
  -7  -3  -3    0.40    0.80
  -7  -3  -3    2.20    0.90
  -7  -3  -3    1.30    0.90
  -7   3   3    1.40    0.90
  -7   3   3    0.00    0.90
  -7   3   3    0.60    0.90
   7   3   3    2.00    0.90
   7   3   3    1.90    1.00
   7   3   3    0.20    0.80
   7  -3  -3    3.00    1.00
   7  -3  -3    0.90    0.70
   7  -3  -3   -0.10    0.80
  -7   1   3    1.10    0.70
  -7   1   3   -0.10    0.90
  -7  -1  -3    1.30    0.90
  -7   1   3   -0.30    0.90
  -7  -1  -3    1.50    0.80
  -7  -1  -3   -0.30    0.80
   7  -1  -3    0.90    1.10
   7   1   3    1.00    0.80
   7   1   3    0.70    0.80
   7  -1  -3    0.00    0.60
   7   1   3    0.70    0.90
   7  -1  -3   -0.30    0.80
  -7   1  -3    0.50    0.70
  -7  -1   3    0.60    1.00
  -7   1  -3    1.40    0.90
  -7   1  -3   -0.20    0.80
  -7  -1   3    0.90    0.70
  -7  -1   3    0.80    1.00
   7  -1   3    0.10    0.90
   7  -1   3    0.60    0.90
   7  -1   3   -0.40    0.70
   7   1  -3    0.90    1.00
   7   1  -3    2.20    1.00
   7   1  -3    0.30    0.70
  -7  -3   3    1.10    0.70
  -7  -3   3   -0.60    0.80
  -7   3  -3    1.40    0.90
  -7   3  -3    0.70    0.90
  -7  -3   3    1.20    1.10
  -7   3  -3    1.50    1.00
   7   3  -3    0.80    0.90
   7   3  -3    1.90    1.00
   7   3  -3    1.40    0.90
   7  -3   3    0.80    0.70
   7  -3   3    1.60    0.90
   7  -3   3    0.80    0.90
  -7  -5   3    0.00    0.90
  -7  -5   3   -0.30    0.60
  -7   5  -3    0.80    0.90
  -7  -5   3   -0.40    0.90
  -7   5  -3    1.30    0.90
   7   5  -3    0.30    0.80
   7  -5   3    0.90    0.80
   7   5  -3    1.00    1.00
   7  -5   3   -0.80    0.80
   7  -5   3   -0.10    0.80
   7   5  -3    0.60    1.10
  -7  -7   3   21.30    2.50
  -7   7  -3   18.20    2.10
  -7  -7   3   19.40    2.20
  -7   7  -3   16.70    1.80
  -7  -7   3   19.70    2.20
   7  -7   3   21.80    2.30
   7   7  -3   20.00    2.30
   7  -7   3   21.60    2.40
   7   7  -3   18.50    1.70
   7  -7   3   17.90    3.00
  -7   9  -3    1.80    1.00
  -7   9  -3    3.30    1.20
  -7   9  -3    2.10    1.20
  -7  -9   3    2.40    1.30
  -7  -9   3    2.00    1.50
  -7  -9   3    3.40    2.00
   7   9  -3    2.70    0.90
   7   9  -3    2.80    1.40
   7   9  -3    2.40    0.70
   7  -9   3    1.30    1.40
   7  -9   3    2.10    1.30
   7  -9   3    1.70    1.10
  -7  11  -3    3.30    1.20
  -7  11  -3    1.70    1.00
  -7 -11   3    5.00    1.40
  -7  11  -3    3.60    0.90
  -7 -11   3    1.90    1.40
  -7 -11   3    4.20    1.60
   7 -11   3    5.80    1.60
   7 -11   3    4.10    1.60
   7  11  -3    4.50    1.30
  -7 -13   3    1.60    1.30
  -7 -13   3    5.90    1.80
  -7  13  -3    3.00    1.40
   7 -13   3    5.40    1.60
   7 -13   3    5.50    1.90
   7  13  -3    5.00    1.20
   7 -13   3    4.30    1.60
  -8 -12  -3   -1.10    0.90
  -8 -12  -3   -0.70    0.90
  -8 -12  -3    0.90    1.20
  -8  12   3   -1.20    0.80
   8  12   3   -0.40    0.60
   8 -12  -3    0.90    1.00
   8 -12  -3   -2.20    1.40
   8 -12  -3    2.50    1.10
  -8 -10  -3   -0.70    1.00
  -8  10   3   -0.60    1.00
  -8 -10  -3    1.60    1.10
  -8 -10  -3   -1.10    0.90
   8 -10  -3    0.50    0.90
   8 -10  -3    0.30    1.20
   8  10   3   -0.20    0.70
   8 -10  -3   -0.60    0.90
  -8   8   3   -1.00    0.90
  -8   8   3    1.80    1.00
  -8  -8  -3    1.40    1.10
  -8  -8  -3    1.80    1.10
  -8  -8  -3    0.80    1.10
   8  -8  -3    1.30    1.00
   8  -8  -3    1.20    1.10
   8   8   3    0.00    0.80
   8   8   3    1.90    1.30
   8  -8  -3   -0.40    0.80
  -8   6   3    2.20    1.10
  -8  -6  -3    2.50    1.20
  -8  -6  -3    3.20    1.30
  -8  -6  -3    3.40    1.20
   8   6   3    4.20    1.30
   8   6   3    4.10    1.00
   8  -6  -3    2.90    1.00
   8  -6  -3    3.40    1.10
   8   6   3    3.60    1.10
   8  -6  -3    0.90    1.10
  -8  -4  -3    2.40    1.00
  -8   4   3    1.60    1.00
  -8  -4  -3    1.40    0.90
  -8  -4  -3    2.30    1.00
  -8   4   3    3.60    1.00
  -8   4   3    1.50    1.10
   8  -4  -3    0.80    1.00
   8   4   3    2.80    1.10
   8   4   3    2.70    1.10
   8   4   3    2.20    1.00
   8  -4  -3    2.40    1.10
   8  -4  -3    2.10    0.80
  -8  -2  -3    2.10    1.10
  -8  -2  -3    1.30    1.00
  -8   2   3    1.80    1.00
  -8  -2  -3    2.40    1.00
  -8   2   3    2.10    1.20
  -8   2   3    1.60    0.80
   8  -2  -3    1.10    1.00
   8   2   3    2.30    0.90
   8   2   3    2.10    1.00
   8  -2  -3    0.40    0.60
   8   2   3    2.50    1.00
   8  -2  -3    2.70    1.00
  -8   0  -3   -0.30    0.80
  -8   0  -3    0.80    0.90
  -8   0   3    0.60    0.70
  -8   0   3    0.60    0.90
  -8   0   3    0.20    0.90
   8   0   3    0.00    0.80
   8   0   3   -0.90    1.50
   8   0   3   -0.10    0.70
   8   0  -3    2.70    1.90
   8   0  -3    0.40    0.90
   8   0  -3    0.30    0.80
  -8   2  -3    1.50    1.00
  -8  -2   3    1.60    0.80
  -8   2  -3    2.10    1.00
  -8  -2   3    3.20    1.40
  -8   2  -3    1.00    1.00
  -8  -2   3    3.20    1.20
   8  -2   3    3.40    1.10
   8  -2   3    1.00    0.80
   8  -2   3    2.00    1.00
   8   2  -3    1.90    1.10
   8   2  -3    3.30    1.10
   8   2  -3    2.20    1.00
  -8   4  -3    1.00    1.00
  -8   4  -3    2.60    1.10
  -8  -4   3    3.30    1.30
  -8  -4   3    3.40    1.00
  -8  -4   3    1.90    1.10
  -8   4  -3    0.70    1.10
   8  -4   3    2.20    1.10
   8  -4   3    2.30    1.40
   8   4  -3    5.20    1.20
   8  -4   3    2.10    0.90
   8   4  -3    1.20    1.20
   8   4  -3    2.00    1.20
  -8   6  -3    4.40    1.30
  -8  -6   3    2.60    1.10
  -8   6  -3    0.70    1.00
  -8  -6   3    2.30    1.30
  -8  -6   3    3.20    1.50
   8  -6   3    4.90    1.30
   8  -6   3    2.30    1.10
   8   6  -3    0.50    1.10
   8  -6   3    1.30    1.20
   8   6  -3    4.30    1.20
  -8  -8   3    0.80    1.40
  -8  -8   3    2.30    1.30
  -8  -8   3    0.10    0.90
  -8   8  -3    2.90    1.10
  -8   8  -3    0.80    1.00
   8  -8   3    1.30    1.30
   8   8  -3   -0.60    0.80
   8  -8   3   -0.90    1.00
   8  -8   3   -1.40    1.00
   8   8  -3    1.60    1.10
  -8  10  -3   -0.40    0.90
  -8  10  -3    0.50    0.90
  -8  10  -3   -1.60    0.90
  -8 -10   3   -3.50    1.10
  -8 -10   3   -1.00    1.00
  -8 -10   3   -0.40    1.20
   8 -10   3   -0.50    1.00
   8  10  -3    0.90    1.10
   8 -10   3    1.40    1.10
  -8 -12   3   -1.20    1.10
  -8  12  -3   -0.20    0.60
  -8 -12   3    0.90    1.30
  -8  12  -3    2.60    1.20
  -8 -12   3   -1.00    1.00
   8 -12   3    1.50    1.30
   8 -12   3    0.10    1.20
   8  12  -3    0.40    0.90
   8 -12   3   -0.20    1.20
  -9 -13  -3    1.30    1.40
  -9  13   3    3.10    1.40
  -9 -13  -3    0.50    1.10
  -9 -13  -3    1.20    1.10
   9 -13  -3    2.50    1.30
   9 -13  -3    4.00    1.50
   9 -13  -3    2.20    1.20
   9  13   3    3.10    1.10
  -9 -11  -3    1.00    1.20
  -9 -11  -3    0.90    1.10
  -9  11   3    0.00    1.30
  -9 -11  -3    0.30    1.00
   9 -11  -3    0.80    1.20
   9  11   3   -0.60    0.70
   9 -11  -3    0.80    1.10
   9 -11  -3    1.20    1.20
  -9   9   3    2.20    1.30
  -9   9   3    1.30    1.00
  -9  -9  -3    2.90    1.40
  -9  -9  -3    0.70    1.10
  -9  -9  -3    1.10    1.10
   9  -9  -3    1.80    1.30
   9   9   3    1.30    1.20
   9  -9  -3    2.80    1.20
   9   9   3    1.40    1.00
   9  -9  -3    1.40    1.00
  -9  -7  -3    6.50    1.50
  -9  -7  -3    3.90    1.40
  -9  -7  -3    4.60    1.50
  -9   7   3    7.10    1.80
  -9   7   3    8.30    1.60
   9  -7  -3    6.40    1.70
   9  -7  -3    6.50    1.30
   9  -7  -3    6.70    1.70
   9   7   3    7.00    1.20
   9   7   3    6.70    1.60
   9   7   3    6.60    1.50
  -9  -5  -3    9.00    1.80
  -9  -5  -3    6.90    1.50
  -9   5   3    6.90    1.60
  -9  -5  -3    5.40    1.40
  -9   5   3   10.20    2.10
  -9   5   3    6.20    1.40
   9   5   3    6.10    1.30
   9  -5  -3    9.70    1.40
   9  -5  -3    9.40    1.80
   9   5   3    8.40    1.70
   9  -5  -3    7.20    1.60
   9   5   3    7.80    1.50
  -9   3   3   68.39    3.40
  -9   3   3   62.69    3.90
  -9   3   3   68.79    3.80
  -9  -3  -3   68.29    3.60
  -9  -3  -3   66.79    3.60
  -9  -3  -3   68.39    3.90
   9  -3  -3   66.59    3.80
   9   3   3   72.19    3.70
   9   3   3   68.39    3.70
   9  -3  -3   70.59    3.20
   9  -3  -3   76.89    4.00
   9   3   3   69.59    3.60
  -9   1   3   -0.30    0.70
  -9  -1  -3    0.50    0.90
  -9  -1  -3    0.20    0.90
  -9  -1  -3    0.20    1.00
  -9   1   3    0.90    1.20
  -9   1   3    0.90    1.00
   9   1   3   -0.30    1.00
   9  -1  -3    1.80    1.20
   9   1   3    1.40    1.00
   9  -1  -3    1.10    1.20
   9  -1  -3    0.90    0.80
   9   1   3    0.10    1.00
  -9  -1   3    0.60    1.10
  -9   1  -3    0.30    2.10
  -9  -1   3    0.30    1.00
  -9  -1   3   -0.60    0.70
  -9   1  -3    1.10    1.00
  -9   1  -3    0.60    0.90
   9  -1   3    0.60    1.00
   9  -1   3    1.00    0.90
   9   1  -3   -0.90    0.90
   9  -1   3    2.20    1.30
   9   1  -3    0.30    1.10
   9   1  -3    0.10    0.90
  -9  -3   3   67.09    3.90
  -9  -3   3   62.49    4.10
  -9   3  -3   69.59    3.90
  -9   3  -3   74.79    3.80
  -9  -3   3   80.39    3.70
   9  -3   3   72.79    4.00
   9   3  -3   72.59    3.80
   9   3  -3   72.09    3.90
   9   3  -3   71.79    4.00
   9  -3   3   69.79    3.90
   9  -3   3   77.19    3.80
  -9  -5   3    9.50    2.10
  -9   5  -3    6.90    1.70
  -9  -5   3    6.70    1.60
  -9   5  -3    8.90    1.60
  -9  -5   3    7.80    1.50
  -9   5  -3    9.90    1.90
   9   5  -3    7.10    1.50
   9  -5   3    8.40    1.40
   9  -5   3    7.00    1.70
   9  -5   3    5.10    1.50
   9   5  -3    4.30    1.40
   9   5  -3    7.50    1.60
  -9  -7   3    5.50    1.80
  -9  -7   3    7.10    1.80
  -9  -7   3    7.60    1.70
  -9   7  -3    4.90    1.40
  -9   7  -3    3.50    1.40
   9  -7   3    3.20    1.30
   9  -7   3    5.90    1.60
   9   7  -3    6.20    1.40
   9   7  -3    6.60    1.60
  -9   9  -3    2.30    1.20
  -9  -9   3    0.30    1.00
  -9   9  -3    0.10    0.90
  -9  -9   3    3.30    1.60
  -9  -9   3    1.00    1.20
   9   9  -3    2.10    0.90
   9  -9   3   -0.30    1.00
   9  -9   3    0.90    1.30
   9  -9   3    2.70    1.40
   9   9  -3   -0.60    0.90
   9   9  -3    0.60    1.20
  -9  11  -3    0.50    1.00
  -9 -11   3    2.30    1.20
  -9  11  -3    2.30    1.00
  -9 -11   3    0.10    1.10
  -9 -11   3    0.90    1.30
  -9  11  -3    2.50    1.30
   9  11  -3    0.40    1.00
   9 -11   3    1.60    1.30
   9 -11   3    0.60    1.20
   9 -11   3   -0.50    1.10
  -9 -13   3    2.50    1.80
  -9 -13   3    0.70    1.10
  -9 -13   3    0.10    1.70
   9  13  -3    1.80    1.10
   9 -13   3    0.60    1.30
   9 -13   3    1.80    1.30
   9 -13   3    0.70    1.40
 -10 -12  -3    2.40    1.40
 -10  12   3    1.40    1.40
 -10 -12  -3    2.00    1.50
 -10 -12  -3    1.80    1.00
  10 -12  -3    2.70    1.20
  10  12   3    3.50    1.10
  10 -12  -3    3.10    1.50
  10 -12  -3    1.50    1.10
 -10  10   3    3.60    1.20
 -10 -10  -3    6.00    1.60
 -10  10   3    6.50    1.70
 -10 -10  -3    4.20    1.50
 -10 -10  -3    3.40    1.20
  10 -10  -3    4.00    1.30
  10 -10  -3    6.80    1.70
  10 -10  -3    7.10    1.70
 -10  -8  -3    6.00    1.40
 -10   8   3    5.00    1.70
 -10  -8  -3    5.70    1.60
 -10   8   3    3.70    1.50
 -10  -8  -3    3.60    1.30
  10   8   3    6.30    1.10
  10   8   3    6.00    1.80
  10  -8  -3    4.90    1.30
  10   8   3    2.30    1.10
  10  -8  -3    1.80    1.50
  10  -8  -3    7.30    1.80
 -10  -6  -3    4.40    1.60
 -10   6   3    2.90    1.50
 -10  -6  -3    4.00    1.50
 -10   6   3    6.10    1.50
 -10  -6  -3    4.40    1.40
  10   6   3    2.00    1.10
  10   6   3    2.60    1.40
  10  -6  -3    6.20    1.70
  10  -6  -3    3.80    1.50
  10  -6  -3    3.50    1.10
  10   6   3    3.90    1.20
 -10   4   3    0.70    1.00
 -10  -4  -3    0.60    1.00
 -10   4   3   -0.40    1.10
 -10  -4  -3   -0.40    1.10
 -10  -4  -3    1.80    1.30
 -10   4   3    0.60    1.30
  10  -4  -3   -0.30    0.80
  10  -4  -3    0.40    1.20
  10  -4  -3    1.80    1.30
  10   4   3    0.10    1.00
  10   4   3   -1.30    1.00
  10   4   3   -0.90    0.90
 -10  -2  -3   11.60    1.90
 -10  -2  -3    6.70    1.40
 -10  -2  -3   11.10    1.90
 -10   2   3   10.90    1.60
 -10   2   3   13.60    2.10
 -10   2   3   11.50    2.10
  10  -2  -3   12.70    2.00
  10  -2  -3   12.60    1.60
  10   2   3   11.80    1.90
  10   2   3   10.40    1.80
  10  -2  -3   10.60    2.00
  10   2   3   11.90    1.90
 -10   0  -3    1.50    1.40
 -10   0   3   -0.50    0.80
 -10   0   3    1.00    1.30
 -10   0  -3    0.80    1.00
 -10   0   3   -0.10    1.10
 -10   0  -3    0.80    1.20
  10   0  -3   -0.80    1.10
  10   0   3   -0.20    0.90
  10   0  -3    2.20    1.30
  10   0   3    1.30    1.20
  10   0  -3    1.10    1.20
  10   0   3    1.10    1.10
 -10   2  -3    8.90    1.80
 -10  -2   3    7.90    2.00
 -10  -2   3   13.00    1.70
 -10   2  -3   11.20    2.10
 -10  -2   3    9.80    1.90
 -10   2  -3   10.20    1.90
  10   2  -3    9.90    1.70
  10  -2   3    9.90    1.70
  10   2  -3   12.70    1.90
  10  -2   3   10.30    1.90
  10  -2   3   12.70    2.30
  10   2  -3   12.00    1.90
 -10   4  -3   -0.20    1.10
 -10   4  -3    0.20    1.30
 -10   4  -3   -0.30    1.10
 -10  -4   3    1.40    1.30
 -10  -4   3    1.00    1.50
 -10  -4   3    0.60    1.00
  10  -4   3    1.50    1.30
  10   4  -3    0.40    1.10
  10  -4   3    0.80    1.10
  10  -4   3    0.40    1.20
  10   4  -3    0.70    1.20
  10   4  -3   -1.00    1.20
 -10   6  -3    3.30    1.40
 -10   6  -3    4.10    1.40
 -10  -6   3    5.40    1.70
 -10  -6   3    3.60    1.70
 -10  -6   3    2.90    1.50
  10   6  -3    3.00    1.40
  10   6  -3    2.50    1.20
  10  -6   3    1.80    1.40
  10  -6   3    4.50    1.50
  10   6  -3    2.50    1.50
  10  -6   3    0.50    1.30
 -10   8  -3    2.00    1.20
 -10  -8   3    3.00    1.40
 -10  -8   3    4.50    1.40
 -10   8  -3    4.10    1.40
 -10  -8   3    3.90    1.90
  10  -8   3    1.50    1.10
  10   8  -3    2.70    1.10
  10  -8   3    5.00    1.70
  10   8  -3    3.20    1.50
  10  -8   3    3.00    1.70
 -10  10  -3   10.00    1.90
 -10 -10   3    7.90    1.90
 -10  10  -3    3.50    1.30
 -10 -10   3    3.00    1.80
 -10 -10   3    3.70    1.30
  10 -10   3    1.90    1.50
  10 -10   3    7.50    1.80
  10  10  -3    6.10    1.30
  10  10  -3    6.90    1.20
  10 -10   3    7.40    2.00
  10  10  -3    2.60    1.40
 -10 -12   3    0.10    1.10
 -10  12  -3   -0.50    0.90
 -10 -12   3    6.60    2.10
 -10  12  -3    4.50    1.40
 -10 -12   3    0.40    1.10
  10 -12   3    1.50    1.40
  10 -12   3    2.20    1.50
  10  12  -3    2.70    1.30
  10 -12   3    1.50    1.50
 -11 -11  -3    0.50    1.20
 -11 -11  -3    0.50    0.90
 -11 -11  -3    1.30    1.20
 -11  11   3    0.20    0.80
  11 -11  -3    2.50    1.30
  11 -11  -3   -0.30    1.10
  11  11   3    1.10    1.10
  11 -11  -3   -0.70    1.20
 -11   9   3    1.60    1.30
 -11   9   3    0.30    1.20
 -11  -9  -3    1.00    1.20
 -11  -9  -3    0.20    1.20
 -11  -9  -3    0.00    1.00
  11  -9  -3    1.00    1.10
  11  -9  -3   -0.20    1.30
  11   9   3    0.30    1.10
  11   9   3    2.40    1.60
  11  -9  -3    2.60    1.20
 -11   7   3    1.20    1.20
 -11   7   3   -0.40    1.20
 -11  -7  -3    2.30    1.60
 -11  -7  -3   -0.60    1.00
 -11  -7  -3   -0.20    0.90
  11   7   3    2.20    1.10
  11  -7  -3   -1.00    1.00
  11  -7  -3    3.10    1.20
  11  -7  -3    0.20    1.30
  11   7   3    1.70    1.10
  11   7   3   -0.80    1.20
 -11  -5  -3   -0.10    1.20
 -11   5   3    1.50    1.50
 -11  -5  -3   -1.40    1.00
 -11   5   3    0.80    1.20
 -11  -5  -3    2.70    1.30
 -11   5   3    0.50    1.10
  11  -5  -3    0.00    1.40
  11   5   3   -1.10    1.00
  11   5   3    2.40    1.30
  11  -5  -3    1.50    1.40
  11  -5  -3    1.10    1.00
  11   5   3    0.00    1.00
 -11   3   3   25.80    3.10
 -11  -3  -3   34.30    3.30
 -11   3   3   26.80    2.80
 -11  -3  -3   30.80    2.90
 -11   3   3   30.60    2.50
 -11  -3  -3   29.80    2.80
  11  -3  -3   28.00    2.40
  11   3   3   30.60    2.80
  11   3   3   31.60    2.80
  11  -3  -3   28.00    2.90
  11   3   3   30.70    2.80
 -11  -1  -3    0.10    1.30
 -11   1   3    0.80    1.40
 -11   1   3    0.70    1.00
 -11  -1  -3    0.10    1.10
 -11   1   3    0.90    1.30
 -11  -1  -3    0.50    1.10
  11   1   3    1.60    1.30
  11  -1  -3    0.00    1.00
  11  -1  -3    2.10    1.30
  11   1   3    1.60    1.30
  11   1   3    0.10    1.00
  11  -1  -3    1.20    1.40
 -11   1  -3    2.00    1.60
 -11   1  -3   -0.10    1.20
 -11  -1   3    0.50    1.00
 -11  -1   3    0.40    1.20
 -11  -1   3    1.20    1.50
 -11   1  -3    0.40    1.00
  11  -1   3    2.00    1.20
  11  -1   3    0.10    1.10
  11  -1   3    0.70    1.30
  11   1  -3   -0.20    1.20
  11   1  -3    0.30    1.30
  11   1  -3    0.10    1.10
 -11   3  -3   32.70    3.10
 -11   3  -3   26.50    2.80
 -11   3  -3   30.70    3.00
 -11  -3   3   29.70    3.10
 -11  -3   3   23.30    2.40
 -11  -3   3   30.70    3.30
  11   3  -3   31.50    3.10
  11   3  -3   29.80    2.90
  11   3  -3   34.40    3.00
  11  -3   3   30.00    3.10
  11  -3   3   26.10    2.50
  11  -3   3   37.70    3.20
 -11   5  -3    1.60    1.00
 -11  -5   3    0.10    0.90
 -11   5  -3    0.80    1.30
 -11   5  -3    0.50    1.20
 -11  -5   3    2.80    1.50
 -11  -5   3   -1.30    1.10
  11  -5   3   -0.40    0.90
  11  -5   3    0.20    1.20
  11   5  -3   -0.40    1.00
  11  -5   3   -0.60    0.90
  11   5  -3   -0.40    1.00
  11   5  -3    0.50    1.20
 -11  -7   3    0.90    1.20
 -11   7  -3    2.80    1.30
 -11  -7   3    2.70    1.60
 -11  -7   3    0.60    1.00
 -11   7  -3    1.20    1.20
  11  -7   3    0.50    1.10
  11  -7   3   -0.70    1.00
  11   7  -3   -0.20    1.10
  11  -7   3    1.40    1.40
  11   7  -3    1.80    1.20
 -11  -9   3   -0.20    1.60
 -11   9  -3    0.70    1.10
 -11  -9   3   -0.20    0.90
 -11   9  -3    0.40    1.10
 -11  -9   3    3.40    1.50
  11  -9   3    2.50    1.40
  11   9  -3    1.40    1.30
  11  -9   3    3.60    1.40
  11   9  -3    1.40    1.00
  11  -9   3    2.90    1.40
 -11  11  -3    2.40    1.30
 -11 -11   3    0.80    0.90
 -11 -11   3    1.10    1.30
 -11  11  -3    0.70    1.10
  11 -11   3    0.90    1.30
  11  11  -3    1.00    1.20
  11 -11   3    2.20    1.30
  11 -11   3   -0.70    1.30
 -12 -10  -3    2.00    1.00
 -12 -10  -3    2.80    1.40
 -12  10   3    0.70    1.10
 -12 -10  -3   -0.90    2.00
  12 -10  -3    1.30    1.10
  12 -10  -3    0.30    1.40
  12  10   3    0.20    1.00
  12 -10  -3    0.50    1.00
 -12   8   3    3.30    1.60
 -12   8   3    9.30    1.80
 -12  -8  -3    8.00    2.10
 -12  -8  -3    8.40    1.80
  12   8   3    7.70    1.70
  12   8   3    5.90    1.30
  12  -8  -3    6.70    1.80
  12  -8  -3    5.40    1.90
  12   8   3    4.20    1.80
  12  -8  -3    7.20    1.50
 -12   6   3    5.00    1.60
 -12   6   3    2.90    1.50
 -12  -6  -3    6.40    1.90
 -12  -6  -3    4.50    1.60
 -12   6   3    4.60    1.50
 -12  -6  -3    5.00    1.30
  12   6   3    3.70    1.50
  12  -6  -3    5.00    1.30
  12  -6  -3    4.10    1.50
  12   6   3    3.40    1.40
  12  -6  -3    2.90    1.60
  12   6   3    4.20    1.40
 -12   4   3    7.50    1.60
 -12  -4  -3    8.60    2.10
 -12   4   3    2.70    1.50
 -12  -4  -3    3.90    1.40
 -12  -4  -3    4.00    1.60
 -12   4   3    3.30    1.60
  12   4   3    7.60    1.60
  12   4   3    3.60    1.20
  12   4   3    4.20    1.60
  12  -4  -3    3.50    1.40
  12  -4  -3    4.30    1.80
  12  -4  -3    5.20    1.40
 -12  -2  -3    3.70    1.50
 -12   2   3    4.90    1.40
 -12  -2  -3    1.70    1.20
 -12   2   3    2.10    1.30
 -12  -2  -3    5.00    1.50
 -12   2   3    1.50    1.40
  12   2   3    2.90    1.60
  12  -2  -3    2.40    1.20
  12   2   3    5.40    1.60
  12   2   3    4.20    1.60
  12  -2  -3    2.80    1.60
  12  -2  -3    4.10    1.70
 -12   0   3    0.10    1.30
 -12   0   3    0.10    1.20
 -12   0   3    1.00    1.00
 -12   0  -3    0.00    1.10
 -12   0  -3    4.50    1.80
 -12   0  -3    1.30    1.20
  12   0  -3    2.20    2.70
  12   0   3    1.90    1.00
  12   0   3    0.50    1.30
  12   0  -3   -0.90    1.20
  12   0   3    0.70    1.30
  12   0  -3    1.50    1.20
 -12  -2   3    3.70    1.60
 -12  -2   3    1.50    1.40
 -12   2  -3    6.00    1.70
 -12   2  -3    2.40    1.40
 -12   2  -3    3.90    1.90
 -12  -2   3    3.40    1.60
  12   2  -3    5.00    1.80
  12   2  -3    1.00    1.20
  12  -2   3    3.90    1.40
  12  -2   3    5.40    1.70
  12   2  -3    2.70    1.50
  12  -2   3    4.60    1.90
 -12   4  -3    4.10    1.60
 -12   4  -3    4.70    1.90
 -12  -4   3    6.80    2.00
 -12   4  -3    4.90    1.60
 -12  -4   3    3.10    1.50
 -12  -4   3    4.50    1.40
  12  -4   3    8.00    2.00
  12  -4   3    6.00    2.00
  12  -4   3    2.40    1.20
  12   4  -3    6.30    1.90
  12   4  -3    5.30    1.90
  12   4  -3    5.70    1.70
 -12  -6   3    7.80    1.80
 -12   6  -3    5.40    1.70
 -12   6  -3    6.90    1.70
 -12  -6   3    4.90    1.90
 -12  -6   3    3.50    1.40
  12   6  -3    2.80    1.40
  12  -6   3    3.00    1.70
  12  -6   3    3.40    1.40
  12  -6   3    3.60    1.40
  12   6  -3    7.10    1.70
 -12  -8   3    4.70    1.60
 -12  -8   3    4.80    2.00
 -12   8  -3    5.20    1.60
 -12  -8   3    3.30    1.00
 -12   8  -3    5.20    1.80
  12  -8   3    6.60    2.00
  12   8  -3    6.00    1.40
  12   8  -3    5.40    1.60
  12  -8   3    4.90    1.50
  12  -8   3    2.10    1.40
 -12 -10   3    0.90    1.60
 -12 -10   3    1.30    1.10
 -12  10  -3   -0.30    1.10
  12 -10   3    2.10    1.70
  12  10  -3    1.20    1.20
  12 -10   3    0.20    1.20
  12  10  -3   -1.60    0.70
  12  10  -3    0.00    1.00
 -13  -7  -3    5.30    1.90
 -13   7   3    3.20    1.50
 -13  -7  -3    1.90    1.50
 -13  -7  -3    0.80    1.00
  13   7   3    0.20    1.00
  13  -7  -3    1.40    1.20
  13   7   3    2.80    1.20
  13  -7  -3    3.20    1.30
  13  -7  -3    0.80    1.50
 -13  -5  -3    0.90    1.20
 -13  -5  -3    1.90    1.70
 -13  -5  -3    0.50    0.90
 -13   5   3   -1.60    0.90
 -13   5   3    2.10    1.60
 -13   5   3   -1.50    1.10
  13   5   3    0.40    1.10
  13  -5  -3   -0.80    1.30
  13   5   3    1.80    1.40
  13   5   3   -1.30    0.90
  13  -5  -3    0.50    1.00
  13  -5  -3   -0.80    0.90
 -13   3   3    2.80    1.50
 -13   3   3   -1.80    1.20
 -13  -3  -3    0.90    1.00
 -13  -3  -3    1.40    1.60
 -13  -3  -3    0.20    1.30
 -13   3   3   -0.10    1.00
  13  -3  -3   -0.20    1.30
  13   3   3   -2.10    1.00
  13  -3  -3   -0.10    1.00
  13  -3  -3    0.70    1.40
  13   3   3   -0.10    1.20
  13   3   3   -0.30    0.90
 -13  -1  -3    1.20    1.90
 -13   1   3    2.20    1.80
 -13  -1  -3    2.30    1.30
 -13   1   3   -0.90    1.50
 -13  -1  -3   -1.30    1.20
  13   1   3    0.90    1.40
  13   1   3    1.60    1.40
  13  -1  -3   -1.70    1.10
  13  -1  -3    0.60    1.10
  13  -1  -3    0.60    1.40
  13   1   3    2.10    1.20
 -13   1  -3    0.00    1.50
 -13  -1   3    1.90    1.20
 -13  -1   3   -2.40    1.30
 -13  -1   3    3.50    1.40
 -13   1  -3   -1.10    1.30
 -13   1  -3    1.40    1.30
  13   1  -3   -0.80    1.10
  13  -1   3    1.00    1.10
  13  -1   3    1.90    1.40
  13  -1   3    0.20    1.40
  13   1  -3    1.80    1.50
  13   1  -3    0.50    1.60
 -13   3  -3   -0.70    1.10
 -13   3  -3    1.00    1.40
 -13   3  -3   -0.60    1.20
 -13  -3   3   -1.70    1.20
 -13  -3   3   -1.70    0.90
 -13  -3   3   -0.30    1.20
  13   3  -3   -0.80    1.10
  13  -3   3   -0.10    1.10
  13  -3   3   -0.50    1.10
  13  -3   3   -0.10    1.30
 -13   5  -3    0.10    1.20
 -13  -5   3   -2.00    0.70
 -13   5  -3   -2.00    1.00
 -13  -5   3    0.40    1.70
 -13  -5   3    0.20    1.30
 -13   5  -3    0.00    1.20
  13   5  -3    0.00    1.10
  13  -5   3    1.60    1.10
  13   5  -3    2.70    1.60
  13  -5   3   -0.30    1.30
  13  -5   3    0.20    1.40
  13   5  -3   -0.40    1.20
 -13  -7   3    1.20    1.20
 -13   7  -3    1.60    1.40
 -13  -7   3    0.40    0.80
 -13  -7   3    6.70    2.60
  13  -7   3    2.50    1.40
  13  -7   3    0.90    1.10
  13  -7   3    4.40    1.80
  13   7  -3    4.20    1.80
  13   7  -3    3.50    1.60
 -14   6   3   -2.20    1.20
 -14  -6  -3   -1.10    1.00
 -14   6   3   -0.60    1.10
 -14  -6  -3    0.10    1.60
  14   6   3    1.40    1.30
  14   6   3    0.40    1.20
  14  -6  -3    0.20    1.50
  14  -6  -3    1.80    1.10
  14  -6  -3   -0.60    1.30
 -14  -4  -3    0.50    1.40
 -14  -4  -3    2.10    1.50
 -14   4   3   -0.50    1.00
 -14   4   3   -1.20    1.10
 -14  -4  -3   -1.20    1.00
  14   4   3    1.50    1.30
  14  -4  -3   -0.50    1.40
  14  -4  -3   -1.30    0.70
  14  -4  -3    1.60    1.20
  14   4   3   -0.10    1.20
 -14  -2  -3    5.90    1.60
 -14   2   3    7.00    1.90
 -14  -2  -3    8.30    2.50
 -14  -2  -3    7.40    1.80
 -14   2   3    4.10    1.60
 -14   2   3    6.50    1.70
  14   2   3    5.70    1.70
  14  -2  -3    4.80    1.40
  14  -2  -3    7.00    2.00
  14  -2  -3    5.70    1.40
  14   2   3    9.40    2.40
  14   2   3    8.90    2.00
 -14   0  -3    0.20    1.30
 -14   0   3    0.50    1.50
 -14   0  -3   -0.40    1.20
 -14   0   3    1.10    1.40
 -14   0  -3   -0.40    1.10
 -14   0   3    0.80    1.10
  14   0  -3   -1.50    1.20
  14   0   3    0.90    1.20
  14   0  -3    3.10    2.00
  14   0  -3    0.70    1.20
  14   0   3   -1.90    1.00
  14   0   3    1.50    1.40
 -14  -2   3    4.70    1.80
 -14  -2   3    7.20    1.80
 -14  -2   3    5.30    2.30
 -14   2  -3    4.50    1.70
 -14   2  -3    7.20    2.00
 -14   2  -3    8.10    2.50
  14  -2   3    7.20    1.60
  14   2  -3   10.30    2.40
  14  -2   3    7.90    2.10
  14  -2   3    8.50    1.70
  14   2  -3    4.60    1.70
  14   2  -3    7.50    1.80
 -14   4  -3   -0.40    1.30
 -14   4  -3   -1.10    1.20
 -14  -4   3    0.70    1.20
 -14   4  -3   -0.80    1.20
 -14  -4   3    0.00    1.40
  14  -4   3    1.50    1.20
  14  -4   3   -1.20    1.30
  14  -4   3   -0.40    0.90
  14   4  -3   -2.30    1.10
  14   4  -3    1.90    1.60
 -14  -6   3   -0.60    1.70
 -14  -6   3    0.10    1.10
 -14   6  -3   -0.60    1.30
  14   6  -3   -0.90    1.10
  14  -6   3    1.00    1.40
  14  -6   3   -0.60    1.00
  14   6  -3   -0.90    1.00
  14  -6   3    1.20    1.50
 -15  -3  -3    2.70    2.20
 -15   3   3    2.20    1.40
 -15  -3  -3    4.50    1.80
  15   3   3   -0.70    1.20
  15  -3  -3    1.70    1.50
  15  -3  -3   -0.40    1.10
  15   3   3    3.20    1.70
 -15   1   3   -1.90    1.00
 -15  -1  -3   -0.80    1.50
 -15  -1  -3    2.40    1.40
  15  -1  -3   -1.10    1.20
  15  -1  -3    0.60    1.50
  15   1   3   -2.00    1.00
  15  -1  -3    2.60    1.60
  15   1   3    0.60    1.50
 -15   1  -3    2.60    1.80
 -15  -1   3    2.80    1.40
 -15  -1   3    4.20    3.10
 -15   1  -3   -0.60    1.20
  15  -1   3    2.30    1.70
  15   1  -3    0.60    1.10
  15   1  -3    3.20    1.60
  15  -1   3    0.30    1.20
  15   1  -3    0.00    1.30
 -15  -3   3    2.80    1.50
 -15  -3   3   -0.30    1.40
 -15   3  -3    1.00    1.60
  15   3  -3    0.10    1.30
  15   3  -3    1.40    1.50
  15  -3   3    2.80    1.70
  15  -3   3    2.90    1.60
   0 -16  -4    1.80    0.80
   0 -16  -4    1.00    1.30
   0 -14  -4   12.30    2.10
   0 -12  -4   45.30    3.00
   0 -10  -4   53.59    3.00
   0  -8  -4   46.80    2.50
   0  -6  -4  371.46   10.70
   0  -4  -4  416.86   11.50
   0  -4  -4  422.46   11.50
   0  -4  -4  408.86   11.50
   0  -2  -4  970.90   25.70
   0  -2  -4  958.10   26.20
   0   0  -4 1156.58   31.80
   0   0  -4 1218.08   31.90
   0   0  -4 1171.68   32.00
   0   0   4 1183.68   31.40
   0   0  -4 1132.29   31.70
   0   2  -4  984.90   26.90
   0  -2   4 1018.20   26.70
   0   2  -4  952.60   26.90
   0  -2   4  925.41   27.20
   0   2  -4  966.90   26.70
   0  -4   4  429.46   12.60
   0   4  -4  426.26   12.30
   0   4  -4  426.16   12.50
   0   4  -4  425.86   12.90
   0  -4   4  441.06   12.80
   0   4  -4  433.06   12.80
   0  -6   4  394.46   11.70
   0   6  -4  373.46   12.00
   0   6  -4  405.56   11.90
   0   6  -4  375.96   11.00
   0  -6   4  378.96   11.80
   0   6  -4  384.76   11.20
   0   8  -4   46.50    1.80
   0  -8   4   44.00    2.90
   0   8  -4   42.10    2.60
   0  -8   4   47.20    2.70
   0   8  -4   46.80    2.90
   0  10  -4   50.89    3.30
   0 -10   4   51.69    3.30
   0  10  -4   52.89    2.90
   0 -10   4   52.89    3.20
   0 -12   4   45.20    3.30
   0 -12   4   45.60    3.20
   0  12  -4   44.40    3.00
   0  12  -4   43.10    2.60
   0 -14   4   11.80    2.00
   0  14  -4   10.40    1.40
   0  14  -4   10.50    1.70
   0 -16   4   -1.80    1.10
   0  16  -4    4.40    1.00
   0  16  -4    1.70    0.70
  -1 -15  -4    0.20    1.10
   1 -15  -4   -0.50    0.70
   1 -15  -4    2.30    1.20
  -1 -13  -4    7.90    1.70
   1 -13  -4    8.00    1.60
   1 -13  -4    6.70    0.90
  -1 -11  -4    1.20    1.10
   1 -11  -4    1.60    1.10
  -1  -9  -4   18.30    1.80
   1  -9  -4   21.70    1.80
  -1  -7  -4   65.79    4.30
   1  -7  -4   67.39    2.80
  -1   5   4    9.50    1.00
  -1  -5  -4    7.80    1.00
   1  -5  -4    8.80    1.00
   1  -5  -4    9.20    0.90
  -1  -3  -4  262.37    7.40
  -1  -3  -4  256.57    7.40
  -1   3   4  255.37    7.70
   1  -3  -4  259.67    7.50
   1  -3  -4  258.47    7.50
   1  -3  -4  260.57    7.10
   1   3   4  263.67    7.40
  -1   1   4 2115.19   56.89
   1  -1  -4 2090.59   56.79
   1  -1  -4 2150.08   56.69
  -1  -1   4 2009.00   56.99
   1   1  -4 2125.49   56.69
   1   1  -4 2180.88   56.49
  -1   3  -4  266.67    8.00
  -1  -3   4  264.57    8.20
  -1   3  -4  258.97    8.30
  -1  -3   4  264.37    8.50
  -1   3  -4  269.27    8.40
   1   3  -4  272.67    8.50
   1   3  -4  256.87    8.10
   1  -3   4  261.37    8.20
   1   3  -4  276.07    8.20
   1  -3   4  279.97    8.50
  -1  -5   4    7.70    1.30
  -1  -5   4    7.60    1.40
  -1   5  -4    9.00    1.30
  -1   5  -4    8.70    1.40
  -1   5  -4   11.50    1.20
  -1  -5   4    9.10    1.90
   1   5  -4    7.30    1.10
   1   5  -4    9.30    1.60
   1  -5   4    8.70    1.40
   1  -5   4    6.50    1.30
   1   5  -4   10.00    1.60
   1   5  -4   10.00    1.20
   1  -5   4    8.50    1.30
  -1   7  -4   63.99    3.60
  -1   7  -4   64.69    2.50
  -1   7  -4   67.19    2.80
  -1   7  -4   67.79    3.20
  -1  -7   4   68.99    3.40
   1   7  -4   68.49    2.60
   1   7  -4   66.09    3.50
   1  -7   4   68.19    3.60
   1  -7   4   66.99    3.20
   1  -7   4   70.59    3.50
   1   7  -4   65.29    3.40
  -1  -9   4   20.20    2.10
  -1   9  -4   22.90    2.30
  -1  -9   4   21.70    2.10
  -1   9  -4   16.90    1.80
   1  -9   4   22.00    2.00
   1   9  -4   21.00    2.20
   1   9  -4   18.40    1.90
  -1 -11   4    0.50    1.30
  -1  11  -4    0.10    0.80
  -1  11  -4    2.50    1.30
  -1 -11   4    2.60    1.30
   1  11  -4    0.50    1.00
   1 -11   4   -1.00    0.90
   1  11  -4    0.50    1.10
  -1  13  -4    6.30    1.60
  -1  13  -4    8.10    1.30
  -1 -13   4    4.50    1.50
  -1 -13   4    3.90    1.50
   1 -13   4    5.60    1.50
   1  13  -4    6.70    1.30
  -1  15  -4    1.10    1.00
  -1 -15   4   -1.80    1.20
  -1  15  -4   -0.40    0.60
  -1 -15   4    0.10    1.30
  -1 -15   4    0.60    1.20
   1 -15   4    0.00    1.10
   1  15  -4    0.80    0.70
   1  15  -4    0.80    0.90
  -2 -14  -4    3.40    1.40
   2 -14  -4    3.00    0.80
   2 -14  -4    2.60    1.20
  -2 -12  -4   -0.10    1.00
   2 -12  -4    0.00    0.60
   2 -12  -4   -1.30    0.90
  -2 -10  -4    0.20    0.90
   2 -10  -4    0.30    0.60
  -2  -8  -4   -0.10    0.60
   2  -8  -4    0.70    0.50
   2  -8  -4    0.20    0.40
  -2   6   4   39.70    1.90
   2  -6  -4   37.50    1.80
   2  -6  -4   37.80    1.70
  -2  -4  -4    3.70    0.60
  -2  -4  -4    3.70    0.80
  -2   4   4    4.40    0.90
  -2  -4  -4    3.90    0.60
   2   4   4    5.50    0.90
   2  -4  -4    4.90    0.80
   2  -4  -4    4.30    0.80
  -2  -2  -4    4.80    0.60
  -2   2   4    5.10    0.80
  -2  -2  -4    4.90    0.70
  -2   2   4    5.70    0.90
   2   2   4    4.50    0.80
   2   2   4    5.60    0.70
   2   2   4    4.10    1.00
   2  -2  -4    4.60    0.80
   2  -2  -4    4.40    0.90
  -2   0  -4   26.60    1.50
  -2   0   4   26.60    1.70
  -2   0  -4   24.00    1.80
  -2   0   4   26.70    1.20
   2   0  -4   26.60    1.60
   2   0   4   25.20    1.70
   2   0   4   26.50    1.60
  -2  -2   4    5.60    1.00
  -2   2  -4    4.30    0.80
  -2  -2   4    4.00    1.10
  -2   2  -4    5.40    0.90
   2  -2   4    5.00    1.00
   2   2  -4    4.20    0.80
   2  -2   4    6.50    1.00
   2  -2   4    5.90    1.10
   2   2  -4    3.90    1.00
  -2   4  -4    4.70    1.10
  -2   4  -4    6.50    0.90
  -2   4  -4    3.70    1.00
  -2  -4   4    5.30    1.20
  -2  -4   4    3.30    1.20
   2   4  -4    5.10    1.00
   2  -4   4    3.90    1.00
   2   4  -4    2.10    1.00
   2  -4   4    5.40    1.30
   2   4  -4    5.70    1.10
  -2  -6   4   36.50    2.90
  -2   6  -4   40.70    2.50
  -2   6  -4   39.80    2.40
  -2   6  -4   37.30    2.00
  -2  -6   4   41.90    2.60
   2  -6   4   39.80    2.50
   2   6  -4   41.80    2.20
   2   6  -4   40.20    2.70
   2  -6   4   41.80    2.80
   2   6  -4   40.60    2.00
  -2   8  -4   -0.40    0.60
  -2   8  -4    0.30    0.70
  -2   8  -4    1.10    0.60
  -2  -8   4    0.10    0.90
   2  -8   4    2.00    1.00
   2   8  -4    0.30    0.70
   2   8  -4   -0.90    0.70
   2   8  -4    0.60    0.50
   2   8  -4   -0.80    0.80
   2  -8   4    0.40    0.90
  -2  10  -4   -0.10    0.80
  -2 -10   4    2.40    1.30
  -2  10  -4    0.40    1.10
   2  10  -4    2.40    1.20
   2 -10   4   -0.60    0.90
   2  10  -4    1.10    1.00
  -2  12  -4    0.60    1.00
  -2  12  -4    0.10    0.80
  -2 -12   4    2.10    1.20
   2  12  -4    0.10    0.90
   2 -12   4    1.90    1.20
   2  12  -4    0.10    0.90
  -2 -14   4    3.70    1.70
  -2 -14   4    2.40    1.90
  -2  14  -4    1.70    0.80
   2  14  -4    4.70    1.10
   2  14  -4    2.20    1.00
   2 -14   4    5.00    1.50
  -3 -15  -4    2.50    1.30
   3 -15  -4    2.70    1.00
   3 -15  -4    1.90    1.20
  -3 -13  -4    2.60    1.20
   3 -13  -4    3.20    1.30
   3 -13  -4    1.80    0.80
  -3 -11  -4    7.20    1.50
   3 -11  -4    6.60    1.10
   3 -11  -4    4.60    1.00
  -3  -9  -4    2.70    1.10
  -3   9   4    4.10    0.80
   3  -9  -4    4.30    0.80
   3  -9  -4    3.20    0.80
  -3  -7  -4    7.40    0.80
  -3  -7  -4    5.10    1.10
  -3  -7  -4    6.80    0.80
  -3   7   4    6.70    1.00
   3  -7  -4    6.50    0.90
   3  -7  -4    5.80    0.90
  -3  -5  -4   29.90    2.00
  -3   5   4   34.10    2.00
  -3  -5  -4   32.00    1.60
   3   5   4   32.50    2.10
   3  -5  -4   33.30    1.80
   3  -5  -4   30.30    1.90
   3  -5  -4   28.60    2.00
  -3   3   4   10.90    1.30
  -3  -3  -4   10.90    1.00
  -3  -3  -4   10.80    1.10
  -3  -3  -4    9.80    1.10
  -3   3   4   10.60    1.30
   3   3   4   10.30    1.10
   3  -3  -4   12.20    1.30
   3  -3  -4   11.60    1.30
   3  -3  -4   10.20    0.60
   3   3   4   10.40    1.00
   3   3   4   14.00    1.40
  -3  -1  -4   65.79    2.60
  -3   1   4   68.29    2.10
  -3  -1  -4   67.89    2.70
  -3   1   4   65.19    2.90
  -3  -1  -4   60.09    2.80
  -3   1   4   67.69    2.80
   3  -1  -4   67.89    2.90
   3   1   4   65.79    2.80
   3   1   4   68.19    2.60
   3  -1  -4   65.39    2.20
   3  -1  -4   68.19    2.80
   3   1   4   66.39    2.70
  -3  -1   4   65.69    2.90
  -3   1  -4   66.49    2.70
  -3  -1   4   70.19    3.20
  -3   1  -4   68.09    2.80
  -3   1  -4   66.09    2.80
  -3  -1   4   69.29    2.50
   3  -1   4   67.09    3.00
   3  -1   4   63.49    2.80
   3   1  -4   69.09    3.00
   3   1  -4   65.49    2.80
   3  -1   4   65.09    2.70
  -3  -3   4    7.40    1.30
  -3  -3   4   12.20    1.50
  -3  -3   4   10.30    1.20
  -3   3  -4    8.30    1.00
  -3   3  -4   11.40    1.30
   3   3  -4    8.50    1.10
   3  -3   4    8.40    1.30
   3   3  -4    9.20    1.50
   3  -3   4   14.40    1.80
   3  -3   4   10.50    1.30
  -3   5  -4   32.30    2.20
  -3  -5   4   33.50    2.40
  -3   5  -4   34.60    2.00
  -3   5  -4   32.60    2.40
   3  -5   4   34.00    2.40
   3   5  -4   33.10    2.50
   3   5  -4   32.00    2.20
   3  -5   4   35.30    2.60
   3   5  -4   31.30    2.00
  -3  -7   4    6.60    1.30
  -3   7  -4    6.60    1.30
  -3   7  -4    7.20    1.00
  -3   7  -4    7.00    1.20
  -3  -7   4    7.40    1.50
   3   7  -4    6.70    1.00
   3  -7   4    6.40    1.50
   3   7  -4    5.40    0.90
   3   7  -4    7.60    1.40
   3  -7   4    9.00    1.40
  -3  -9   4    3.90    1.60
  -3   9  -4    3.70    1.00
  -3   9  -4    3.80    0.70
  -3  -9   4    5.30    1.40
  -3   9  -4    3.10    0.90
  -3  -9   4    2.70    1.20
   3   9  -4    3.40    1.20
   3  -9   4    4.70    1.20
   3  -9   4    2.50    1.30
   3   9  -4    1.40    1.10
  -3 -11   4    5.10    1.70
  -3 -11   4    6.00    1.70
  -3  11  -4    2.20    1.50
  -3  11  -4    5.00    1.30
   3 -11   4    3.70    1.50
   3  11  -4    6.50    1.50
   3 -11   4    6.40    1.50
   3  11  -4    5.10    1.40
  -3 -13   4   -0.50    1.20
  -3  13  -4    0.60    1.30
  -3 -13   4    2.30    1.50
  -3  13  -4    0.80    0.80
   3  13  -4    2.70    1.10
   3 -13   4    1.30    1.20
  -3  15  -4    4.90    1.10
  -3 -15   4    2.90    1.80
   3  15  -4    5.10    1.30
   3 -15   4    6.60    1.70
  -4 -14  -4   11.80    1.30
  -4 -14  -4   10.90    2.00
   4 -14  -4   11.90    1.50
  -4 -12  -4    6.10    0.90
  -4 -12  -4    8.10    1.60
   4 -12  -4    6.00    1.20
   4 -12  -4    5.30    1.10
  -4 -10  -4   -0.60    0.60
  -4  10   4   -1.00    0.70
  -4 -10  -4   -0.50    0.80
   4 -10  -4    0.40    0.80
   4 -10  -4    0.10    0.70
  -4   8   4    7.90    1.30
  -4  -8  -4    6.20    1.00
  -4  -8  -4    8.90    1.50
  -4  -8  -4    8.30    1.00
   4   8   4    7.40    0.90
   4  -8  -4    7.50    1.10
   4  -8  -4    6.70    1.10
  -4  -6  -4    5.60    0.90
  -4  -6  -4    6.80    1.10
  -4   6   4    8.20    1.30
  -4  -6  -4    6.80    0.90
   4  -6  -4    8.10    1.10
   4   6   4    6.90    1.30
   4  -6  -4    7.30    1.20
   4  -6  -4    6.90    0.90
  -4  -4  -4   58.69    2.50
  -4  -4  -4   58.69    2.50
  -4   4   4   60.89    3.00
  -4   4   4   58.69    2.70
  -4  -4  -4   57.99    2.70
   4   4   4   57.09    2.50
   4  -4  -4   56.09    2.80
   4  -4  -4   57.89    2.70
   4   4   4   55.59    2.70
   4   4   4   58.79    2.30
   4  -4  -4   50.69    2.70
  -4   2   4   32.50    1.40
  -4  -2  -4   34.20    1.90
  -4  -2  -4   30.80    1.90
  -4  -2  -4   31.30    1.80
  -4   2   4   29.70    2.00
  -4   2   4   32.00    2.20
   4  -2  -4   27.70    2.00
   4   2   4   30.00    1.90
   4   2   4   31.60    1.90
   4  -2  -4   28.30    1.40
   4   2   4   29.20    1.80
  -4   0  -4   30.10    1.90
  -4   0  -4   34.40    1.90
  -4   0   4   34.70    2.10
  -4   0   4   33.50    1.50
  -4   0  -4   30.30    1.90
  -4   0   4   26.50    2.10
   4   0  -4   23.40    2.30
   4   0   4   30.60    1.80
   4   0   4   30.40    1.90
   4   0  -4   31.70    2.00
   4   0   4   28.30    1.90
  -4  -2   4   32.40    1.90
  -4  -2   4   30.20    2.30
  -4  -2   4   33.50    2.20
  -4   2  -4   32.60    2.00
  -4   2  -4   30.70    2.00
   4   2  -4   30.00    2.00
   4   2  -4   32.40    2.30
   4  -2   4   32.60    2.10
   4  -2   4   31.00    2.20
  -4  -4   4   63.89    3.60
  -4  -4   4   65.29    3.20
  -4   4  -4   56.79    2.80
  -4  -4   4   57.49    3.00
  -4   4  -4   64.09    3.00
   4  -4   4   53.89    3.00
   4   4  -4   59.29    2.90
   4  -4   4   60.59    3.20
   4  -4   4   58.39    3.20
   4   4  -4   58.19    3.20
  -4   6  -4    9.30    1.60
  -4   6  -4    6.70    1.20
  -4   6  -4    7.70    1.20
  -4  -6   4    8.30    1.60
  -4  -6   4    7.10    1.40
  -4  -6   4    6.50    1.40
   4   6  -4    7.60    1.30
   4   6  -4    8.00    1.10
   4  -6   4    4.40    1.30
   4  -6   4    9.40    1.70
   4   6  -4    8.70    1.60
   4  -6   4   10.00    1.50
  -4   8  -4    7.20    1.40
  -4  -8   4    8.00    1.50
  -4  -8   4    9.70    1.80
  -4   8  -4    8.80    1.10
  -4   8  -4    7.30    1.30
   4  -8   4    6.60    1.70
   4   8  -4    7.50    1.00
   4   8  -4    6.50    1.30
   4   8  -4    7.20    0.90
   4  -8   4    6.20    1.40
  -4  10  -4    0.50    0.70
  -4 -10   4   -1.10    1.10
  -4 -10   4    1.10    1.20
  -4  10  -4   -0.30    0.60
  -4 -10   4    1.40    1.30
  -4  10  -4    1.20    0.90
   4  10  -4    1.10    1.10
   4 -10   4    1.80    1.10
   4  10  -4    1.00    1.10
   4 -10   4    0.70    1.10
  -4 -12   4    6.90    1.90
  -4 -12   4    6.10    1.60
  -4  12  -4    4.10    1.00
   4 -12   4    5.90    1.90
   4  12  -4    3.70    1.20
   4 -12   4    8.40    1.80
   4  12  -4    9.60    1.70
  -4  14  -4   13.00    1.70
  -4 -14   4   11.60    2.20
  -4  14  -4    6.50    1.90
   4  14  -4   11.40    1.50
   4  14  -4   10.00    1.70
   4 -14   4   11.20    2.00
  -5 -15  -4    2.50    1.40
  -5 -15  -4    3.40    1.10
   5 -15  -4    1.20    1.40
   5 -15  -4    2.80    1.20
  -5 -13  -4    4.00    1.00
  -5  13   4    1.60    0.90
  -5 -13  -4    3.60    1.50
   5 -13  -4    1.90    1.00
   5 -13  -4    2.40    1.10
  -5 -11  -4    0.80    0.70
  -5 -11  -4    0.30    1.00
  -5  11   4    0.60    0.90
   5 -11  -4    0.40    0.90
   5 -11  -4    1.60    1.00
   5 -11  -4    0.80    0.90
  -5  -9  -4    0.00    0.70
  -5  -9  -4    0.50    0.80
  -5   9   4    1.00    0.90
  -5  -9  -4    3.00    1.20
   5  -9  -4    0.40    0.80
   5  -9  -4    0.30    0.80
   5   9   4    1.20    0.60
   5  -9  -4    1.60    0.90
  -5  -7  -4   26.80    1.70
  -5  -7  -4   23.00    1.70
  -5  -7  -4   26.00    2.10
  -5   7   4   22.70    1.90
   5  -7  -4   22.80    1.60
   5   7   4   21.30    2.10
   5  -7  -4   25.70    1.80
   5  -7  -4   21.40    1.80
  -5  -5  -4  105.49    3.90
  -5   5   4  106.89    4.00
  -5  -5  -4  100.79    4.00
  -5  -5  -4  110.99    4.20
  -5   5   4   99.49    4.30
   5   5   4  107.99    4.40
   5   5   4  110.19    3.50
   5   5   4  110.09    4.00
   5  -5  -4  105.49    3.60
   5  -5  -4  106.59    4.10
   5  -5  -4  112.89    4.20
  -5  -3  -4   92.99    3.60
  -5   3   4   87.29    3.80
  -5   3   4   96.89    4.10
  -5  -3  -4   91.69    3.70
  -5  -3  -4   90.99    3.60
  -5   3   4   87.99    3.20
   5  -3  -4   87.29    3.40
   5   3   4   88.79    3.70
   5  -3  -4   89.39    3.80
   5   3   4   86.89    3.50
   5   3   4   88.39    3.60
   5  -3  -4   89.19    3.90
  -5   1   4   37.50    2.50
  -5  -1  -4   39.20    2.30
  -5  -1  -4   41.20    2.30
  -5  -1  -4   38.40    2.30
  -5   1   4   38.70    1.80
   5  -1  -4   40.00    2.50
   5  -1  -4   42.40    2.70
   5  -1  -4   36.40    1.90
   5   1   4   36.10    2.30
   5   1   4   36.60    2.20
   5   1   4   35.60    2.30
  -5  -1   4   50.59    3.60
  -5   1  -4   38.60    2.40
  -5   1  -4   40.90    2.40
  -5   1  -4   38.50    2.30
  -5  -1   4   40.80    2.60
  -5  -1   4   35.50    2.00
   5   1  -4   39.60    2.50
   5  -1   4   40.80    2.30
   5  -1   4   39.10    2.50
   5  -1   4   39.60    2.80
   5   1  -4   38.20    2.20
  -5   3  -4   87.29    3.80
  -5   3  -4   91.99    4.10
  -5  -3   4   86.29    4.00
  -5  -3   4   87.99    3.70
  -5  -3   4   86.79    4.30
  -5   3  -4   86.49    3.70
   5   3  -4   88.99    4.10
   5  -3   4   84.59    4.00
   5  -3   4   90.89    3.90
   5   3  -4   88.19    3.70
   5  -3   4   93.79    3.90
  -5  -5   4  112.39    4.50
  -5   5  -4  105.19    4.30
  -5  -5   4  107.99    4.60
  -5  -5   4  107.19    5.00
  -5   5  -4  104.89    4.20
   5   5  -4  110.89    4.10
   5   5  -4  114.89    4.70
   5  -5   4  103.49    4.70
   5  -5   4  104.59    4.50
   5  -5   4  109.89    4.60
  -5  -7   4   24.20    2.30
  -5  -7   4   24.40    2.30
  -5   7  -4   23.00    2.00
  -5   7  -4   24.70    1.90
  -5  -7   4   21.40    2.60
   5  -7   4   25.30    2.20
   5   7  -4   20.60    1.80
   5   7  -4   23.50    1.70
   5  -7   4   24.90    2.40
   5   7  -4   29.20    2.30
   5  -7   4   27.60    2.50
  -5  -9   4    1.70    1.30
  -5   9  -4    0.60    1.10
  -5  -9   4    0.70    1.10
  -5  -9   4    1.00    1.20
  -5   9  -4    0.00    0.70
  -5   9  -4    0.70    0.80
   5  -9   4    1.10    1.20
   5   9  -4   -0.90    0.90
   5  -9   4    0.80    1.00
   5  -9   4    0.20    1.10
   5   9  -4    1.30    0.60
  -5 -11   4   -0.40    1.20
  -5  11  -4    2.10    1.00
  -5 -11   4    2.00    1.40
  -5 -11   4    0.90    1.20
  -5  11  -4    0.80    0.70
   5 -11   4    1.30    1.20
   5 -11   4    1.40    1.50
   5  11  -4    1.50    1.20
   5 -11   4    1.10    1.30
  -5  13  -4    1.40    1.00
  -5 -13   4    2.70    1.50
  -5 -13   4   -0.30    1.00
   5 -13   4    1.80    1.30
   5 -13   4    4.10    1.60
   5  13  -4    3.20    1.20
   5 -13   4   -0.10    1.10
   5  13  -4    2.70    1.30
  -5  15  -4    2.00    1.60
  -5  15  -4    4.30    1.20
  -5 -15   4    3.80    1.70
   5  15  -4    5.00    1.10
   5  15  -4    3.00    1.10
   5 -15   4    5.00    1.80
   5 -15   4    3.20    1.40
  -6  14   4    7.10    1.30
  -6 -14  -4    8.60    1.90
  -6 -14  -4   11.80    1.60
   6 -14  -4    5.40    1.50
   6 -14  -4    8.70    1.60
   6 -14  -4   11.90    1.80
  -6 -12  -4    6.10    1.20
  -6  12   4    5.20    1.30
  -6 -12  -4    3.50    1.40
   6 -12  -4    4.60    1.40
   6 -12  -4    5.00    1.30
   6 -12  -4    4.90    1.30
  -6  10   4    4.80    1.30
  -6 -10  -4    6.10    1.10
  -6 -10  -4    4.00    1.10
  -6 -10  -4    3.20    1.30
   6 -10  -4    2.30    1.10
   6 -10  -4    2.80    1.20
   6 -10  -4    3.20    1.20
   6  10   4    3.70    0.80
  -6   8   4    2.00    1.10
  -6  -8  -4   -0.10    0.80
  -6  -8  -4    0.90    1.00
  -6  -8  -4    0.40    0.80
   6   8   4    0.80    1.10
   6  -8  -4    2.20    0.90
   6  -8  -4    1.10    0.80
   6  -8  -4    0.40    0.90
   6   8   4    0.60    0.70
  -6  -6  -4    3.80    1.00
  -6  -6  -4    1.60    0.80
  -6   6   4    2.20    1.10
  -6   6   4    1.30    0.90
  -6  -6  -4    3.00    1.00
   6   6   4    1.60    0.80
   6  -6  -4    2.20    0.90
   6  -6  -4    1.40    1.00
   6   6   4    1.40    0.90
   6  -6  -4    0.80    0.60
  -6   4   4    6.00    1.30
  -6   4   4    5.00    0.90
  -6   4   4    4.10    1.10
  -6  -4  -4    3.40    0.80
  -6  -4  -4    4.20    1.00
  -6  -4  -4    5.50    1.20
   6   4   4    3.90    0.90
   6  -4  -4    4.60    1.20
   6   4   4    5.50    1.10
   6   4   4    4.20    1.10
   6  -4  -4    3.20    0.70
   6  -4  -4    4.80    1.20
  -6  -2  -4   16.90    1.80
  -6   2   4   20.00    2.00
  -6  -2  -4   20.30    1.80
  -6  -2  -4   18.60    1.80
  -6   2   4   16.50    2.00
  -6   2   4   16.90    1.40
   6   2   4   16.60    1.80
   6  -2  -4   19.50    2.10
   6  -2  -4   15.40    1.70
   6   2   4   17.00    1.80
   6   2   4   16.80    1.70
   6  -2  -4   14.60    1.30
  -6   0   4    5.20    0.90
  -6   0  -4    3.80    1.10
  -6   0   4    5.00    1.30
  -6   0  -4    4.50    1.10
  -6   0  -4    4.90    1.20
  -6   0   4    7.00    1.50
   6   0   4    5.00    1.40
   6   0  -4    6.20    1.10
   6   0  -4    3.50    1.40
   6   0  -4    4.00    1.20
   6   0   4    2.50    0.90
   6   0   4    3.30    1.20
  -6   2  -4   15.60    1.80
  -6   2  -4   18.10    1.90
  -6  -2   4   20.20    2.10
  -6  -2   4   19.00    1.60
  -6  -2   4   17.70    2.00
  -6   2  -4   15.90    1.70
   6  -2   4   13.60    1.70
   6  -2   4   23.00    2.00
   6  -2   4   17.00    1.70
   6   2  -4   18.80    2.20
   6   2  -4   13.40    1.60
   6   2  -4   15.30    1.80
  -6  -4   4    5.30    1.20
  -6  -4   4    3.70    1.20
  -6   4  -4    5.20    1.30
  -6   4  -4    4.30    1.10
  -6  -4   4    3.60    1.30
  -6   4  -4    2.90    0.80
   6  -4   4    5.60    1.50
   6  -4   4    4.90    1.30
   6   4  -4    3.80    1.10
   6  -4   4    3.10    1.10
  -6   6  -4    3.10    1.10
  -6   6  -4    3.10    1.00
  -6  -6   4    1.50    1.00
  -6  -6   4    2.30    1.20
  -6  -6   4    1.80    1.20
   6   6  -4    2.10    0.90
   6  -6   4    1.70    0.90
   6  -6   4    1.50    1.20
   6   6  -4    2.90    1.20
   6  -6   4    0.50    0.90
  -6  -8   4   -0.60    0.90
  -6   8  -4   -1.00    0.70
  -6  -8   4    0.50    1.20
  -6   8  -4    0.50    0.80
  -6   8  -4   -0.60    1.00
  -6  -8   4    1.80    1.20
   6  -8   4   -0.80    1.00
   6  -8   4    0.30    1.00
   6  -8   4   -0.40    0.90
   6   8  -4   -0.60    0.70
   6   8  -4   -0.10    0.80
   6   8  -4   -1.00    1.00
  -6 -10   4    4.80    1.80
  -6 -10   4    3.20    2.10
  -6 -10   4    3.10    1.40
  -6  10  -4    4.60    1.00
  -6  10  -4    4.00    1.20
  -6  10  -4    2.70    1.20
   6  10  -4    2.20    1.30
   6 -10   4    2.30    1.30
   6 -10   4    3.80    1.60
   6 -10   4    4.60    1.70
  -6  12  -4    6.90    1.50
  -6 -12   4    7.00    2.00
  -6 -12   4    5.20    1.60
   6 -12   4    3.90    1.80
   6 -12   4    5.20    1.70
   6  12  -4    3.70    1.40
   6 -12   4    3.60    1.40
  -6 -14   4   10.90    2.20
  -6  14  -4   11.20    1.80
   6 -14   4   12.50    2.40
   6 -14   4   10.70    2.00
   6  14  -4    9.90    1.60
   6  14  -4    6.90    1.50
   6 -14   4    7.50    2.10
  -7 -13  -4    1.50    1.10
  -7 -13  -4    3.70    1.60
  -7  13   4    4.30    1.20
   7 -13  -4    3.50    1.30
   7 -13  -4    4.10    1.30
   7 -13  -4    3.50    1.30
  -7 -11  -4    2.40    1.30
  -7 -11  -4    0.90    1.00
  -7  11   4    2.40    1.20
  -7 -11  -4    2.40    1.10
   7 -11  -4    1.00    1.10
   7 -11  -4    0.70    0.90
   7 -11  -4    2.40    1.10
   7  11   4    0.70    0.70
  -7  -9  -4    0.50    1.00
  -7  -9  -4    0.30    1.00
  -7  -9  -4    1.60    1.00
  -7   9   4    1.10    1.10
   7  -9  -4    0.00    0.80
   7  -9  -4   -0.40    1.00
   7   9   4    0.50    0.80
   7  -9  -4    1.70    1.10
   7   9   4    0.50    1.20
  -7  -7  -4   21.70    2.20
  -7   7   4   21.10    1.90
  -7   7   4   22.00    2.30
  -7  -7  -4   22.00    2.10
  -7  -7  -4   21.50    2.00
   7  -7  -4   23.10    2.10
   7   7   4   19.60    1.80
   7  -7  -4   24.40    1.70
   7  -7  -4   20.70    2.20
   7   7   4   20.80    2.50
  -7   5   4   34.10    4.00
  -7   5   4   26.00    2.20
  -7  -5  -4   26.80    2.20
  -7  -5  -4   27.40    2.20
  -7  -5  -4   33.10    2.20
   7   5   4   28.70    2.00
   7  -5  -4   29.50    2.30
   7  -5  -4   28.50    1.70
   7   5   4   29.20    2.40
   7   5   4   31.30    2.10
   7  -5  -4   32.60    2.50
  -7  -3  -4    4.80    1.00
  -7  -3  -4    6.40    1.20
  -7  -3  -4    6.20    1.30
  -7   3   4    4.80    1.10
  -7   3   4    7.80    1.40
  -7   3   4    7.90    1.10
   7   3   4    9.20    1.50
   7   3   4    6.90    1.30
   7  -3  -4    6.50    1.00
   7  -3  -4    7.50    1.50
   7  -3  -4    5.70    1.40
   7   3   4    5.20    1.10
  -7   1   4    7.00    1.50
  -7  -1  -4    6.00    1.20
  -7   1   4    6.40    1.10
  -7  -1  -4    7.10    1.40
  -7  -1  -4    8.40    1.40
  -7   1   4    5.90    1.30
   7   1   4    8.20    1.40
   7  -1  -4    7.20    1.10
   7   1   4    6.90    1.40
   7   1   4    8.50    1.30
   7  -1  -4    7.80    1.70
   7  -1  -4    7.00    1.30
  -7   1  -4    9.80    1.60
  -7   1  -4    7.70    1.50
  -7  -1   4    7.70    1.60
  -7  -1   4    6.30    1.30
  -7   1  -4    6.20    1.30
  -7  -1   4    6.10    1.00
   7  -1   4    8.10    1.40
   7   1  -4    4.70    1.20
   7   1  -4    7.70    1.20
   7   1  -4    5.30    1.30
   7  -1   4    4.30    1.10
   7  -1   4    7.70    1.40
  -7  -3   4   13.10    2.80
  -7   3  -4    5.60    1.20
  -7  -3   4    6.30    1.40
  -7   3  -4    7.10    1.40
  -7  -3   4    6.00    1.20
  -7   3  -4    4.40    0.90
   7  -3   4    4.70    1.30
   7   3  -4    6.60    1.30
   7   3  -4    6.80    1.40
   7  -3   4    6.20    1.30
   7  -3   4    6.10    1.50
   7   3  -4    6.60    1.60
  -7  -5   4   27.50    2.50
  -7  -5   4   30.20    2.30
  -7   5  -4   29.20    2.30
  -7  -5   4   27.10    2.70
   7  -5   4   29.70    2.30
   7   5  -4   27.80    2.10
   7  -5   4   30.00    2.40
   7   5  -4   30.20    2.60
   7  -5   4   23.00    2.40
  -7  -7   4   22.70    2.80
  -7   7  -4   20.40    2.10
  -7   7  -4   20.20    2.00
  -7  -7   4   22.90    2.60
  -7  -7   4   22.60    2.30
   7  -7   4   20.70    2.30
   7  -7   4   24.60    2.60
   7  -7   4   21.10    2.40
   7   7  -4   21.00    1.90
  -7  -9   4    2.90    1.60
  -7   9  -4    1.80    1.10
  -7  -9   4   -0.10    1.20
  -7   9  -4    3.80    1.40
  -7   9  -4    2.10    1.00
   7  -9   4    0.90    1.10
   7   9  -4    2.50    1.30
   7   9  -4    2.30    0.90
   7  -9   4   -0.30    1.10
   7  -9   4    2.20    1.20
   7   9  -4    1.40    0.80
  -7  11  -4   -0.20    1.00
  -7 -11   4    1.20    1.30
  -7 -11   4    0.50    1.20
  -7  11  -4    0.40    1.10
  -7 -11   4    2.00    1.50
  -7  11  -4    1.50    0.80
   7 -11   4   -0.10    1.20
   7  11  -4    1.20    1.20
   7 -11   4    2.20    1.40
   7 -11   4    2.10    2.00
  -7  13  -4    2.60    1.20
  -7 -13   4    1.90    1.30
  -7 -13   4    2.20    1.30
  -7 -13   4    2.80    1.80
   7 -13   4    4.20    1.50
   7 -13   4    2.50    1.70
   7  13  -4    1.30    1.10
   7 -13   4    2.20    1.60
  -8  12   4    2.30    1.20
  -8 -12  -4    2.10    1.10
  -8 -12  -4    2.80    1.40
  -8 -12  -4    1.10    1.10
   8 -12  -4    0.80    1.40
   8 -12  -4    2.20    1.20
   8  12   4    0.90    0.90
  -8 -10  -4   -0.10    1.00
  -8 -10  -4   -1.40    0.80
  -8  10   4    1.10    1.20
  -8 -10  -4    0.90    1.10
   8 -10  -4    0.90    0.90
   8 -10  -4    0.40    1.20
   8  10   4    0.20    0.80
   8 -10  -4   -1.70    0.80
  -8  -8  -4    1.00    1.20
  -8  -8  -4    0.30    1.00
  -8  -8  -4   -0.80    0.80
  -8   8   4   -0.70    0.80
  -8   8   4    2.70    1.30
   8  -8  -4   -0.80    0.70
   8   8   4   -0.40    0.80
   8  -8  -4   -1.90    1.00
   8  -8  -4   -0.20    0.90
   8   8   4    0.10    1.00
  -8   6   4    4.00    1.40
  -8  -6  -4    3.40    1.20
  -8  -6  -4    2.60    1.20
  -8  -6  -4    4.30    1.30
  -8   6   4    3.80    1.30
   8   6   4    2.20    0.90
   8  -6  -4    2.80    0.90
   8   6   4    4.20    1.20
   8  -6  -4    3.20    1.20
   8   6   4    2.30    1.10
   8  -6  -4    2.30    1.20
  -8  -4  -4   18.90    2.10
  -8   4   4   23.10    2.20
  -8  -4  -4   24.00    2.20
  -8  -4  -4   26.00    2.30
  -8   4   4   25.10    1.90
  -8   4   4   26.10    2.80
   8   4   4   27.70    2.30
   8  -4  -4   21.30    2.20
   8  -4  -4   23.90    1.70
   8   4   4   23.90    2.40
   8   4   4   24.70    2.00
   8  -4  -4   24.30    2.40
  -8   2   4    1.10    1.00
  -8  -2  -4    1.10    1.00
  -8   2   4   -0.10    0.80
  -8   2   4    0.50    0.60
  -8  -2  -4    0.00    1.00
  -8  -2  -4   -0.30    0.70
   8   2   4   -0.20    0.80
   8  -2  -4    1.30    0.80
   8  -2  -4   -0.20    0.80
   8   2   4    0.80    0.70
   8  -2  -4    0.30    0.90
   8   2   4    0.60    0.90
  -8   0   4    8.10    1.20
  -8   0   4    5.50    1.50
  -8   0  -4    5.90    1.40
  -8   0  -4    7.60    1.30
  -8   0  -4    9.80    2.00
  -8   0   4    6.80    1.50
   8   0   4    7.10    1.40
   8   0   4    8.50    1.70
   8   0  -4    4.90    1.10
   8   0   4    4.90    1.00
   8   0  -4    6.00    1.40
   8   0  -4    7.10    1.50
  -8   2  -4    0.90    0.90
  -8   2  -4   -0.20    0.90
  -8  -2   4    0.10    0.90
  -8  -2   4    0.70    0.80
  -8   2  -4    0.80    1.00
  -8  -2   4   -0.10    1.00
   8   2  -4    0.40    0.90
   8  -2   4   -0.10    0.80
   8  -2   4    0.30    0.90
   8  -2   4    0.30    1.00
   8   2  -4    0.80    0.90
   8   2  -4    0.30    0.80
  -8   4  -4   26.10    2.40
  -8  -4   4   24.10    2.70
  -8  -4   4   25.00    3.10
  -8   4  -4   22.70    2.50
  -8  -4   4   24.00    2.10
   8  -4   4   20.30    3.00
   8   4  -4   23.10    2.20
   8  -4   4   24.40    2.40
   8   4  -4   24.60    2.60
   8  -4   4   23.70    2.40
   8   4  -4   28.50    2.50
  -8  -6   4    3.00    1.30
  -8  -6   4    6.30    1.60
  -8   6  -4    1.10    1.20
  -8  -6   4    2.60    1.20
  -8   6  -4    3.90    1.30
   8   6  -4    4.40    1.50
   8  -6   4    2.70    1.30
   8  -6   4    3.30    1.40
   8  -6   4    3.30    1.40
   8   6  -4    2.40    1.10
  -8  -8   4   -0.90    1.10
  -8   8  -4   -0.50    1.00
  -8  -8   4   -0.20    1.20
  -8  -8   4   -0.10    1.30
   8  -8   4    1.30    1.30
   8   8  -4   -1.60    0.90
   8  -8   4   -0.30    2.10
   8   8  -4    0.20    0.90
   8   8  -4    1.70    1.30
   8  -8   4   -0.60    1.10
  -8 -10   4    2.10    1.30
  -8 -10   4    1.60    1.60
  -8  10  -4   -0.40    1.00
  -8  10  -4   -0.70    1.10
  -8 -10   4   -0.20    1.10
  -8  10  -4    1.50    1.00
   8  10  -4    1.60    1.30
   8 -10   4    1.30    1.40
   8 -10   4   -0.30    1.00
   8 -10   4    0.30    1.20
   8  10  -4    0.70    0.70
   8  10  -4    1.40    0.80
  -8  12  -4    1.60    0.80
  -8 -12   4    3.00    1.50
  -8 -12   4    2.50    1.30
  -8 -12   4    2.80    1.50
  -8  12  -4    2.00    1.30
   8 -12   4    1.40    1.20
   8 -12   4    1.50    1.50
   8  12  -4   -0.10    1.00
   8 -12   4    0.30    1.20
  -9 -11  -4    3.40    1.20
  -9  11   4    2.30    1.60
  -9 -11  -4    6.50    1.70
  -9 -11  -4    2.80    1.30
   9 -11  -4    2.90    1.30
   9 -11  -4    2.90    1.20
   9  11   4    2.80    1.00
   9 -11  -4    2.90    1.40
  -9   9   4    8.50    1.40
  -9   9   4    3.50    1.40
  -9  -9  -4    8.50    1.80
  -9  -9  -4    3.40    1.30
  -9  -9  -4    5.00    1.60
   9  -9  -4    5.20    1.40
   9   9   4    5.40    1.30
   9  -9  -4    7.00    1.30
   9  -9  -4    3.90    1.50
   9   9   4    3.40    1.80
  -9  -7  -4    2.80    1.50
  -9   7   4    1.70    1.10
  -9   7   4    3.60    1.50
  -9  -7  -4    2.70    2.10
  -9  -7  -4    1.20    1.20
   9  -7  -4    2.50    0.90
   9   7   4    3.50    1.00
   9   7   4    1.50    1.30
   9  -7  -4    2.10    1.30
   9   7   4    1.40    1.00
  -9  -5  -4   -0.40    1.10
  -9  -5  -4    1.70    1.20
  -9  -5  -4    0.50    1.10
  -9   5   4    2.00    1.30
  -9   5   4    0.80    1.10
  -9   5   4    0.30    1.00
   9   5   4    0.80    1.00
   9  -5  -4   -0.10    1.20
   9  -5  -4   -0.40    0.80
   9   5   4    0.50    0.90
   9  -5  -4   -0.70    1.00
   9   5   4    1.40    1.20
  -9  -3  -4    2.50    1.10
  -9   3   4    1.80    1.20
  -9   3   4    2.80    1.00
  -9  -3  -4    0.20    1.10
  -9   3   4    1.70    1.20
  -9  -3  -4    1.10    1.20
   9   3   4    3.20    1.20
   9   3   4    1.60    1.10
   9  -3  -4    1.90    1.00
   9   3   4    1.60    1.00
   9  -3  -4    1.30    1.20
   9  -3  -4    1.30    1.20
  -9   1   4   47.90    2.60
  -9   1   4   44.90    3.10
  -9  -1  -4   42.80    2.90
  -9  -1  -4   45.00    3.10
  -9   1   4   40.90    3.30
  -9  -1  -4   46.40    3.00
   9  -1  -4   44.30    2.60
   9   1   4   46.70    3.10
   9  -1  -4   41.90    3.10
   9   1   4   41.10    2.80
   9  -1  -4   50.59    3.10
   9   1   4   48.80    3.10
  -9   1  -4   50.29    3.20
  -9  -1   4   43.90    2.60
  -9  -1   4   43.90    3.40
  -9  -1   4   41.10    3.10
  -9   1  -4   41.20    2.90
  -9   1  -4   43.70    3.00
   9  -1   4   45.50    2.80
   9  -1   4   43.60    3.10
   9  -1   4   46.80    3.10
   9   1  -4   48.50    2.90
   9   1  -4   41.80    3.20
   9   1  -4   45.70    3.00
  -9  -3   4    2.30    1.20
  -9   3  -4    2.40    1.20
  -9   3  -4    2.40    1.10
  -9  -3   4    2.20    1.00
  -9   3  -4    1.20    1.10
  -9  -3   4    1.90    1.30
   9  -3   4    1.30    1.00
   9   3  -4   -0.30    1.00
   9   3  -4    1.90    1.20
   9  -3   4    2.10    1.20
   9  -3   4    1.70    1.20
   9   3  -4    2.50    1.50
  -9   5  -4    0.70    1.20
  -9  -5   4    0.80    1.00
  -9  -5   4    1.10    1.30
  -9  -5   4    1.50    1.40
  -9   5  -4    0.80    1.10
  -9   5  -4    0.20    0.90
   9   5  -4   -0.30    1.10
   9  -5   4    1.80    1.40
   9  -5   4   -1.30    1.00
   9  -5   4    1.80    1.10
   9   5  -4    0.70    1.30
   9   5  -4    1.60    1.20
  -9  -7   4    3.50    1.50
  -9  -7   4    6.30    2.00
  -9   7  -4    2.70    1.30
  -9   7  -4    3.30    1.30
  -9  -7   4    2.30    1.30
   9  -7   4    1.20    1.20
   9  -7   4    0.30    1.20
   9   7  -4    3.40    1.30
   9  -7   4    2.90    1.50
   9   7  -4    3.80    1.60
  -9  -9   4    6.00    1.60
  -9   9  -4    4.60    1.50
  -9   9  -4    6.90    1.50
  -9  -9   4    4.00    1.50
  -9  -9   4    4.40    1.90
   9   9  -4    4.60    1.50
   9  -9   4    3.90    1.50
   9  -9   4    2.40    1.50
   9   9  -4    6.50    1.50
   9   9  -4    4.60    1.10
   9  -9   4    7.90    1.80
  -9  11  -4    5.80    1.30
  -9  11  -4    3.00    1.50
  -9 -11   4    2.00    1.70
  -9  11  -4    2.60    1.40
  -9 -11   4    0.10    1.00
  -9 -11   4    2.00    1.30
   9 -11   4    2.70    1.80
   9  11  -4    2.30    1.60
   9 -11   4    3.20    1.50
   9 -11   4    3.60    1.50
 -10 -12  -4    3.90    1.10
 -10  12   4    6.10    1.90
 -10 -12  -4   11.20    2.10
 -10 -12  -4    5.90    1.70
  10 -12  -4    7.30    1.50
  10 -12  -4    6.30    1.70
  10 -12  -4    5.30    1.50
 -10  10   4    7.60    1.30
 -10 -10  -4    8.70    2.00
 -10  10   4    8.00    1.90
 -10 -10  -4    8.70    1.80
  10 -10  -4    5.70    1.70
  10 -10  -4    7.00    1.70
  10  10   4    6.20    1.40
  10  10   4    6.40    2.00
  10 -10  -4    8.70    2.50
 -10  -8  -4    7.90    1.80
 -10  -8  -4    4.10    1.50
 -10   8   4    4.80    1.40
 -10  -8  -4    7.50    1.60
 -10   8   4    8.10    1.90
  10   8   4    4.30    1.60
  10   8   4    3.90    1.30
  10  -8  -4    5.90    1.20
  10  -8  -4    7.50    1.80
  10  -8  -4    2.90    1.50
 -10  -6  -4    7.40    1.70
 -10   6   4    9.20    1.80
 -10   6   4    8.80    1.90
 -10  -6  -4    8.20    1.70
 -10  -6  -4    8.30    1.70
  10   6   4    9.70    1.90
  10  -6  -4   12.00    1.60
  10  -6  -4   10.30    2.10
  10   6   4   12.10    1.70
  10   6   4    9.20    1.60
  10  -6  -4    6.70    1.90
 -10  -4  -4   22.20    2.90
 -10   4   4   17.20    2.30
 -10  -4  -4   14.70    2.00
 -10  -4  -4   18.70    2.30
 -10   4   4   20.10    2.80
 -10   4   4   17.40    2.00
  10  -4  -4   16.20    2.20
  10   4   4   20.30    2.50
  10  -4  -4   18.10    2.00
  10   4   4   20.10    2.30
  10  -4  -4   18.00    2.60
  10   4   4   17.60    2.30
 -10   2   4    3.20    1.40
 -10  -2  -4    1.10    1.20
 -10   2   4    1.50    1.00
 -10  -2  -4    3.50    1.30
 -10   2   4    2.70    1.50
 -10  -2  -4    0.50    1.20
  10  -2  -4    1.80    1.00
  10   2   4    1.10    0.90
  10   2   4    0.60    1.20
  10  -2  -4    4.40    1.60
  10   2   4    1.10    1.20
  10  -2  -4    3.20    1.40
 -10   0  -4   19.70    2.30
 -10   0  -4   13.10    1.90
 -10   0   4   24.50    3.70
 -10   0   4   19.90    2.50
 -10   0  -4   16.50    2.50
 -10   0   4   15.00    1.70
  10   0   4   13.40    1.90
  10   0  -4   15.60    1.80
  10   0  -4   11.40    1.90
  10   0   4   19.40    2.40
  10   0  -4   16.00    2.40
 -10  -2   4   -1.00    1.20
 -10   2  -4    0.80    1.20
 -10   2  -4    2.20    1.10
 -10   2  -4    1.90    1.30
 -10  -2   4    1.60    1.10
 -10  -2   4    2.70    1.50
  10  -2   4    1.50    1.00
  10   2  -4    0.00    1.00
  10   2  -4    1.70    1.30
  10  -2   4    2.80    1.40
  10   2  -4    2.10    1.50
  10  -2   4    0.00    0.90
 -10  -4   4   20.40    2.60
 -10  -4   4   17.60    3.00
 -10   4  -4   16.70    2.30
 -10  -4   4   19.70    2.20
 -10   4  -4   18.00    2.50
 -10   4  -4   21.60    2.70
  10   4  -4   19.10    2.40
  10   4  -4   20.70    2.50
  10  -4   4   19.40    2.50
  10  -4   4   21.90    3.00
  10  -4   4   17.70    2.20
  10   4  -4   16.20    2.20
 -10  -6   4    7.10    2.00
 -10  -6   4   11.10    2.10
 -10   6  -4   12.90    2.20
 -10   6  -4   10.50    1.90
 -10  -6   4    8.50    1.90
  10   6  -4    9.90    1.90
  10  -6   4   13.00    2.20
  10  -6   4    8.80    1.70
  10   6  -4    8.70    1.60
  10  -6   4   11.70    2.30
 -10  -8   4    8.00    1.80
 -10   8  -4    6.10    1.50
 -10   8  -4    4.00    1.40
 -10  -8   4    4.90    1.40
 -10  -8   4    6.80    2.00
  10  -8   4    2.90    1.60
  10  -8   4    5.30    1.70
  10   8  -4    7.20    1.50
  10   8  -4    1.80    1.30
  10  -8   4    7.00    1.70
 -10  10  -4    5.20    1.50
 -10  10  -4    5.50    1.50
 -10 -10   4    7.60    1.70
 -10 -10   4    6.50    1.50
 -10 -10   4    6.30    2.20
  10  10  -4    6.80    1.20
  10  10  -4    6.90    1.30
  10 -10   4   11.40    2.00
  10  10  -4    7.80    1.90
  10 -10   4    6.40    2.00
  10 -10   4    9.40    2.30
 -10 -12   4    6.20    2.90
 -10  12  -4    5.30    1.60
 -10  12  -4    7.70    1.70
 -10 -12   4    5.00    2.10
  10 -12   4    8.70    2.00
  10  12  -4    5.20    1.50
  10 -12   4    6.50    1.80
  10 -12   4   12.40    2.30
 -11 -11  -4   -0.30    1.20
 -11 -11  -4    0.70    0.90
 -11 -11  -4   -0.50    0.90
  11 -11  -4   -2.10    0.90
  11 -11  -4    0.60    1.30
  11 -11  -4   -0.60    1.00
  11  11   4   -1.70    0.90
 -11  -9  -4   -0.10    1.00
 -11   9   4   -1.50    1.10
 -11  -9  -4    0.20    1.20
 -11  -9  -4    1.50    1.20
  11  -9  -4    0.20    1.10
  11  -9  -4    0.80    0.90
  11  -9  -4   -0.20    1.30
  11   9   4   -0.20    0.90
  11   9   4    2.20    1.50
 -11   7   4    2.90    2.50
 -11  -7  -4    0.50    1.20
 -11  -7  -4    2.60    1.10
 -11  -7  -4    1.20    1.40
 -11   7   4   -0.30    1.20
  11  -7  -4   -0.10    1.60
  11  -7  -4    2.00    1.30
  11   7   4    1.10    1.20
  11   7   4    0.40    1.00
  11  -7  -4   -0.80    1.20
 -11   5   4    0.00    1.10
 -11  -5  -4    1.10    1.30
 -11   5   4   -0.60    0.90
 -11   5   4   -1.50    1.00
 -11  -5  -4    2.10    1.30
 -11  -5  -4    1.20    1.20
  11  -5  -4    1.60    1.50
  11   5   4    1.00    1.20
  11   5   4    1.70    1.10
  11  -5  -4    2.90    1.10
  11  -5  -4    1.60    1.30
  11   5   4   -0.30    1.10
 -11  -3  -4    5.90    1.80
 -11   3   4    3.20    1.40
 -11  -3  -4    3.10    1.40
 -11   3   4    2.10    1.10
 -11   3   4    1.70    1.30
 -11  -3  -4    2.50    1.30
  11  -3  -4    3.00    1.50
  11  -3  -4    2.00    1.40
  11   3   4    3.80    1.20
  11   3   4    1.80    1.30
  11   3   4    2.40    1.20
 -11  -1  -4    2.70    1.40
 -11   1   4    4.60    1.80
 -11  -1  -4    2.60    1.40
 -11   1   4    4.80    1.60
 -11  -1  -4    5.00    1.70
 -11   1   4    3.50    1.20
  11   1   4    3.30    1.60
  11   1   4    4.60    1.50
  11  -1  -4    2.20    1.50
  11  -1  -4    3.10    1.30
  11   1   4    0.80    1.20
 -11  -1   4    6.40    2.20
 -11   1  -4    2.40    1.40
 -11   1  -4    6.20    1.70
 -11  -1   4    2.70    1.50
 -11   1  -4    2.30    1.50
 -11  -1   4    3.50    1.30
  11   1  -4    2.60    1.20
  11  -1   4    2.80    1.40
  11  -1   4    2.20    1.30
  11   1  -4    4.10    1.50
  11  -1   4    1.90    1.10
  11   1  -4    3.40    1.60
 -11   3  -4    4.20    1.60
 -11  -3   4    1.90    1.20
 -11   3  -4    2.20    1.50
 -11   3  -4    3.10    1.50
 -11  -3   4    1.90    1.50
 -11  -3   4    2.30    1.50
  11  -3   4    3.00    1.20
  11  -3   4    1.90    1.40
  11   3  -4    1.70    1.40
  11  -3   4    3.40    1.80
  11   3  -4    0.00    1.10
  11   3  -4    2.60    1.50
 -11  -5   4    3.30    1.60
 -11   5  -4    1.80    1.40
 -11  -5   4    1.80    1.30
 -11  -5   4   -0.30    0.90
 -11   5  -4    0.60    1.20
 -11   5  -4    3.20    1.70
  11   5  -4    3.00    1.40
  11  -5   4    1.50    1.30
  11   5  -4    1.40    1.10
  11  -5   4    1.20    1.30
  11  -5   4    1.70    1.30
  11   5  -4    2.40    1.30
 -11  -7   4    2.00    1.40
 -11  -7   4    0.20    1.10
 -11  -7   4   -0.50    1.20
 -11   7  -4    2.90    1.30
  11  -7   4    2.40    1.40
  11   7  -4    0.40    1.20
  11   7  -4    0.70    1.10
  11  -7   4    3.60    1.50
  11  -7   4    2.10    1.20
 -11   9  -4   -2.00    1.00
 -11  -9   4    2.80    1.60
 -11  -9   4    0.40    1.20
 -11   9  -4    0.90    1.20
 -11  -9   4   -2.10    0.70
  11   9  -4    2.80    2.20
  11   9  -4    0.10    0.90
  11  -9   4    0.10    1.00
  11  -9   4   -0.40    1.40
  11  -9   4   -1.10    1.30
  11   9  -4   -0.50    1.10
 -11  11  -4    0.20    1.00
 -11 -11   4   -0.20    1.00
 -11  11  -4   -2.60    1.20
 -11 -11   4    0.90    2.10
  11  11  -4    0.90    1.20
  11 -11   4    2.40    1.50
  11 -11   4    1.40    1.40
  11 -11   4    1.90    1.50
 -12  -8  -4    1.90    1.20
 -12  -8  -4   -1.60    1.10
 -12  -8  -4    1.50    1.20
 -12   8   4    1.80    1.50
 -12   8   4    0.70    1.30
  12   8   4    0.50    0.90
  12  -8  -4   -0.30    1.10
  12   8   4   -0.20    1.00
  12  -8  -4    1.10    1.50
  12   8   4    1.30    1.90
  12  -8  -4   -1.50    0.90
 -12  -6  -4    0.30    0.90
 -12   6   4   -1.10    1.20
 -12  -6  -4    0.60    1.30
 -12   6   4    0.70    1.30
 -12  -6  -4    0.00    1.10
  12   6   4    0.00    1.00
  12  -6  -4    0.70    1.00
  12  -6  -4    0.30    1.40
  12   6   4   -0.30    0.90
  12  -6  -4    1.00    1.20
  12   6   4    1.80    1.40
 -12  -4  -4    2.50    1.40
 -12   4   4    1.00    1.30
 -12   4   4    0.80    1.10
 -12   4   4    1.60    1.40
 -12  -4  -4    2.00    1.30
 -12  -4  -4    1.20    1.20
  12   4   4    2.30    1.40
  12   4   4    0.80    1.10
  12  -4  -4    0.20    1.20
  12   4   4    0.00    1.20
  12  -4  -4    2.40    1.50
  12  -4  -4   -0.80    0.90
 -12  -2  -4    8.90    1.90
 -12  -2  -4    4.80    1.70
 -12   2   4    8.60    1.60
 -12   2   4    7.80    2.30
 -12   2   4    6.00    1.80
 -12  -2  -4   13.30    2.60
  12   2   4    9.00    1.90
  12   2   4    7.40    1.80
  12   2   4   12.30    2.40
  12  -2  -4    7.20    1.80
  12  -2  -4    9.80    1.70
  12  -2  -4    6.70    1.70
 -12   0   4    2.20    1.20
 -12   0  -4    1.00    1.30
 -12   0  -4    0.70    1.20
 -12   0  -4    2.20    1.30
 -12   0   4    1.30    1.60
 -12   0   4    1.70    1.50
  12   0   4    2.00    1.40
  12   0   4    3.60    1.60
  12   0  -4    2.90    1.90
  12   0  -4    0.20    1.10
  12   0  -4    3.30    1.50
  12   0   4    3.70    1.50
 -12  -2   4    6.00    2.00
 -12  -2   4   10.00    1.70
 -12   2  -4    6.40    1.80
 -12  -2   4    8.50    2.00
 -12   2  -4    8.50    2.00
 -12   2  -4    9.70    1.70
  12  -2   4    5.30    1.70
  12   2  -4    6.90    1.70
  12  -2   4    8.70    1.90
  12   2  -4    8.40    1.90
  12   2  -4    4.30    1.60
  12  -2   4    8.10    1.80
 -12  -4   4    1.70    1.60
 -12  -4   4    1.00    1.40
 -12   4  -4   -0.20    1.20
 -12  -4   4    0.50    0.90
 -12   4  -4   -1.10    1.00
 -12   4  -4   -0.90    0.90
  12   4  -4   -0.40    1.10
  12  -4   4   -0.40    0.90
  12   4  -4   -0.30    1.20
  12  -4   4   -1.70    0.90
  12  -4   4    1.40    1.40
  12   4  -4    0.30    1.30
 -12  -6   4    1.90    1.70
 -12   6  -4    1.40    1.10
 -12   6  -4    0.10    1.20
  12   6  -4    1.40    1.20
  12  -6   4    2.30    1.30
  12  -6   4   -0.10    1.30
  12  -6   4    1.30    1.50
  12   6  -4    0.60    1.30
 -12   8  -4    2.20    1.30
 -12  -8   4    2.00    1.30
 -12  -8   4    2.50    1.70
 -12  -8   4    0.10    1.10
  12  -8   4   -0.80    1.10
  12   8  -4    1.60    1.50
  12   8  -4    0.30    1.10
  12  -8   4    2.30    1.60
  12  -8   4    2.40    1.30
 -13   7   4    0.20    1.40
 -13  -7  -4   -0.10    0.90
 -13  -7  -4    1.50    1.40
 -13  -7  -4    0.00    1.20
  13   7   4    0.70    1.10
  13  -7  -4   -0.30    0.90
  13  -7  -4    2.80    1.70
  13  -7  -4    1.30    1.40
  13   7   4   -0.70    0.90
 -13  -5  -4   -1.00    1.30
 -13   5   4    1.80    1.30
 -13  -5  -4   -0.20    0.80
 -13   5   4   -1.90    0.90
 -13   5   4    0.60    1.40
 -13  -5  -4   -1.30    1.00
  13   5   4   -0.50    1.10
  13   5   4   -0.50    1.00
  13  -5  -4   -1.30    1.20
  13   5   4   -0.10    1.10
  13  -5  -4   -0.70    0.80
  13  -5  -4   -0.10    0.90
 -13   3   4    0.00    1.20
 -13   3   4   -1.60    0.80
 -13   3   4   -0.10    1.10
 -13  -3  -4   -1.00    0.90
 -13  -3  -4    1.30    1.50
 -13  -3  -4   -1.00    0.90
  13   3   4   -0.80    1.10
  13  -3  -4   -0.70    1.30
  13  -3  -4    1.50    1.10
  13  -3  -4    0.40    1.40
  13   3   4    0.80    1.50
  13   3   4   -0.30    1.20
 -13   1   4    2.40    1.20
 -13  -1  -4   -0.30    1.50
 -13  -1  -4    1.20    1.50
 -13  -1  -4    3.60    1.40
 -13   1   4    3.00    1.80
  13  -1  -4    1.50    1.20
  13  -1  -4    4.40    1.70
  13   1   4    2.30    1.50
  13   1   4    3.60    2.10
  13  -1  -4    3.20    1.60
 -13   1  -4    0.70    1.30
 -13  -1   4    4.00    1.70
 -13   1  -4   -0.20    1.20
 -13   1  -4    3.10    1.50
 -13  -1   4    1.80    1.10
 -13  -1   4   -0.80    1.00
  13  -1   4    5.80    1.80
  13  -1   4    0.10    1.40
  13   1  -4    1.70    1.50
  13  -1   4    2.70    1.40
  13   1  -4    2.80    1.30
  13   1  -4    0.20    1.40
 -13  -3   4   -1.70    0.90
 -13  -3   4   -1.50    1.30
 -13   3  -4    0.10    1.20
 -13   3  -4   -1.70    1.10
 -13  -3   4   -2.50    1.00
 -13   3  -4   -2.10    1.10
  13   3  -4   -1.00    1.00
  13  -3   4    0.30    1.20
  13   3  -4    0.70    1.00
  13  -3   4    1.20    1.10
  13  -3   4   -1.70    1.20
  13   3  -4   -1.10    1.20
 -13  -5   4   -0.50    1.00
 -13   5  -4    2.10    1.50
 -13   5  -4   -0.20    1.40
 -13   5  -4   -0.50    0.90
 -13  -5   4    0.20    1.20
  13  -5   4   -1.30    1.10
  13  -5   4    0.30    1.00
  13   5  -4    1.10    1.50
  13   5  -4   -0.20    1.20
  13   5  -4   -2.30    1.00
  13  -5   4    1.60    1.60
 -13  -7   4    2.10    1.60
 -13   7  -4    1.60    1.50
 -13  -7   4   -0.10    1.70
 -13  -7   4    1.30    1.10
  13  -7   4    0.70    1.20
  13  -7   4    1.80    1.30
  13  -7   4    0.10    1.30
  13   7  -4   -0.30    1.10
  13   7  -4    1.70    1.50
 -14  -6  -4   -0.20    1.60
 -14  -6  -4    0.20    1.70
 -14   6   4    4.00    1.60
 -14   6   4   -1.70    1.00
  14  -6  -4    1.00    1.10
  14   6   4   -1.10    1.00
  14  -6  -4    1.10    1.50
  14   6   4   -0.90    1.00
 -14   4   4    0.30    1.00
 -14  -4  -4    0.00    1.40
 -14  -4  -4    1.10    1.40
 -14   4   4   -0.30    1.30
 -14  -4  -4    0.90    1.20
  14  -4  -4    1.10    1.60
  14  -4  -4    1.30    1.10
  14   4   4    0.20    1.10
  14  -4  -4    0.40    1.40
  14   4   4    0.10    1.30
 -14   2   4    6.40    2.30
 -14  -2  -4    4.70    1.70
 -14   2   4    6.60    1.60
 -14   2   4    3.60    1.70
 -14  -2  -4    6.00    1.90
  14  -2  -4    6.30    1.70
  14   2   4    2.90    1.60
  14  -2  -4    2.50    1.70
  14   2   4    9.20    2.40
  14  -2  -4    5.60    2.00
 -14   0   4    2.90    1.80
 -14   0   4    3.00    1.30
 -14   0  -4    4.80    1.60
 -14   0  -4    4.20    1.60
 -14   0   4    3.90    1.70
 -14   0  -4    4.10    2.00
  14   0   4    4.20    1.60
  14   0   4    2.70    1.50
  14   0  -4    5.90    1.60
  14   0   4    5.50    1.80
  14   0  -4    1.90    1.40
  14   0  -4    4.60    1.80
 -14  -2   4    4.00    2.00
 -14   2  -4    5.50    1.80
 -14   2  -4    4.80    1.80
 -14  -2   4    4.30    1.50
 -14   2  -4    1.50    1.70
  14  -2   4    8.00    2.30
  14   2  -4    7.40    2.00
  14  -2   4    3.90    1.60
  14  -2   4    0.10    1.40
  14   2  -4    5.00    1.70
  14   2  -4    4.10    2.30
 -14   4  -4    1.80    1.40
 -14  -4   4    1.80    1.60
 -14   4  -4   -0.70    1.30
 -14  -4   4    1.50    1.10
 -14   4  -4   -0.20    2.00
  14  -4   4   -0.90    1.30
  14   4  -4   -0.30    1.10
  14   4  -4    3.30    1.80
  14  -4   4   -0.50    1.30
  14   4  -4    0.40    1.40
  14  -4   4    0.40    1.10
 -14  -6   4    2.20    2.10
 -14  -6   4    0.90    1.10
  14  -6   4   -2.30    2.10
  14  -6   4   -0.80    0.90
  14   6  -4    0.70    1.10
  14   6  -4    1.60    1.30
  14  -6   4   -1.90    1.50
 -15   1   4   -0.10    1.10
 -15  -1  -4   -0.90    1.20
 -15  -1  -4   -2.60    1.10
  15  -1  -4    1.50    1.20
  15   1   4   -0.20    1.10
  15   1   4   -0.30    1.50
  15  -1  -4   -0.90    1.10
  15  -1  -4    1.10    1.50
 -15  -1   4    1.10    2.10
 -15   1  -4    0.40    1.30
 -15  -1   4   -1.60    1.00
 -15   1  -4    2.00    1.50
  15   1  -4   -1.30    1.40
  15  -1   4   -0.10    1.40
  15   1  -4    0.80    1.40
  15   1  -4    5.00    1.60
  15  -1   4   -2.00    1.20
   0 -14  -5    2.80    1.20
   0 -12  -5   20.60    2.20
   0 -10  -5   14.60    1.70
   0  -8  -5   23.70    3.00
   0  -6  -5   30.00    1.70
   0   4   5   35.20    1.60
   0  -4  -5   34.80    1.70
   0  -4  -5   37.20    1.50
   0  -4  -5   36.70    1.80
   0  -2  -5  413.26   11.20
   0  -2  -5  407.76   11.80
   0   2   5  425.96   11.10
   0  -2  -5  391.66   11.80
   0   0   5    1.00    0.50
   0   0  -5    1.50    0.80
   0   0  -5    1.30    0.80
   0   0  -5    0.40    0.60
   0   2  -5  395.56   12.30
   0  -2   5  413.76   12.20
   0  -2   5  395.26   12.00
   0   2  -5  416.86   12.00
   0   2  -5  419.06   12.10
   0   2  -5  415.66   12.30
   0  -4   5   35.10    2.30
   0   4  -5   35.90    2.20
   0  -4   5   34.10    2.40
   0   4  -5   34.50    2.60
   0   4  -5   36.00    2.30
   0   4  -5   39.60    2.50
   0   6  -5   31.90    2.20
   0  -6   5   31.70    2.60
   0   6  -5   34.90    2.00
   0   6  -5   31.70    2.60
   0  -6   5   35.40    2.60
   0   6  -5   29.40    2.70
   0  -8   5   19.90    2.10
   0   8  -5   20.40    1.40
   0   8  -5   20.90    2.00
   0   8  -5   20.00    1.50
   0  -8   5   18.80    2.20
   0   8  -5   21.20    2.30
   0  10  -5   14.10    2.00
   0 -10   5   17.90    2.20
   0 -10   5   20.40    2.40
   0  10  -5   19.40    2.40
   0 -12   5   19.50    2.50
   0  12  -5   19.30    2.00
   0  12  -5   22.00    2.60
   0 -12   5   22.90    2.70
   0  14  -5    0.60    0.90
   0  14  -5    0.50    1.10
   0 -14   5    1.10    1.30
  -1 -15  -5   -0.20    0.90
   1 -15  -5    0.50    1.00
   1 -15  -5    1.00    0.60
  -1 -13  -5   25.40    2.40
   1 -13  -5   30.90    2.50
  -1 -11  -5   36.50    2.60
   1 -11  -5   41.50    2.60
  -1  -9  -5    7.20    1.20
   1  -9  -5    8.90    1.30
  -1  -7  -5   40.30    2.20
   1  -7  -5   41.50    2.00
  -1  -5  -5  111.99    3.70
  -1  -5  -5  118.59    3.90
  -1   5   5  114.79    3.90
  -1  -5  -5  112.59    3.50
   1   5   5  114.09    4.00
   1  -5  -5  114.59    3.60
   1  -5  -5  116.79    3.70
   1  -5  -5  115.59    3.70
  -1  -3  -5   30.10    1.40
  -1   3   5   33.60    1.80
  -1  -3  -5   28.90    1.60
   1   3   5   31.20    1.40
   1  -3  -5   30.80    1.70
   1  -3  -5   27.60    1.60
  -1  -1  -5 1487.95   39.50
  -1  -1  -5 1484.25   39.20
  -1  -1  -5 1433.86   39.70
  -1   1   5 1491.75   39.60
  -1   1   5 1455.25   39.80
  -1   1   5 1485.35   38.90
   1  -1  -5 1445.96   39.70
   1   1   5 1489.15   39.10
   1  -1  -5 1467.15   39.60
   1   1   5 1381.76   39.70
  -1   1  -5 1480.65   39.50
  -1   1  -5 1398.16   40.30
  -1  -1   5 1493.35   39.90
  -1  -1   5 1449.06   39.60
   1  -1   5 1432.56   39.50
   1   1  -5 1417.56   39.50
   1  -1   5 1482.75   39.30
   1  -1   5 1440.26   39.70
   1   1  -5 1490.85   39.80
  -1  -3   5   31.00    2.10
  -1   3  -5   28.10    2.10
  -1   3  -5   32.10    2.10
  -1  -3   5   34.10    2.40
  -1   3  -5   29.80    1.90
   1   3  -5   33.30    2.10
   1  -3   5   30.60    2.20
   1  -3   5   30.40    2.00
   1   3  -5   30.20    2.00
   1   3  -5   28.10    2.30
  -1   5  -5  118.49    4.70
  -1  -5   5  120.79    5.00
  -1  -5   5  121.59    4.90
  -1   5  -5  114.69    4.80
  -1   5  -5  122.29    4.40
   1   5  -5  119.89    5.00
   1   5  -5  119.09    4.50
   1   5  -5  118.19    5.10
   1  -5   5  118.59    5.00
   1   5  -5  118.29    4.50
  -1   7  -5   40.70    2.70
  -1  -7   5   42.60    2.70
  -1  -7   5   41.80    2.80
  -1   7  -5   39.40    3.00
  -1   7  -5   42.80    2.40
  -1   7  -5   40.30    2.10
   1   7  -5   41.90    2.80
   1  -7   5   42.10    2.90
   1  -7   5   39.30    2.60
   1   7  -5   42.00    2.90
   1   7  -5   39.40    2.10
   1   7  -5   41.40    2.10
  -1   9  -5    7.20    1.30
  -1   9  -5    9.40    1.10
  -1   9  -5    9.00    1.90
  -1  -9   5    6.00    1.40
  -1  -9   5    9.50    1.80
  -1   9  -5    8.60    0.90
   1   9  -5    8.90    1.60
   1   9  -5    9.20    1.00
   1  -9   5    9.00    1.50
   1   9  -5    8.30    0.90
   1   9  -5    7.50    1.60
  -1  11  -5   39.40    3.10
  -1  11  -5   33.20    2.50
  -1 -11   5   37.70    2.90
  -1 -11   5   36.20    3.20
   1  11  -5   34.70    2.70
   1 -11   5   36.80    2.90
   1  11  -5   39.00    3.00
  -1  13  -5   28.90    2.80
  -1 -13   5   30.70    2.80
  -1  13  -5   26.80    2.20
   1  13  -5   24.50    2.20
   1  13  -5   34.20    2.70
   1 -13   5   30.40    2.90
  -1  15  -5    0.30    0.70
   1  15  -5    1.60    0.90
   1 -15   5    1.20    1.30
   1  15  -5    0.20    0.80
  -2 -14  -5    1.00    1.60
   2 -14  -5    0.10    1.00
  -2 -12  -5   10.30    1.80
   2 -12  -5   13.40    1.90
   2 -12  -5   11.30    1.20
  -2 -10  -5   -0.30    0.80
   2 -10  -5    1.00    0.60
   2 -10  -5    2.70    1.00
  -2  -8  -5   18.70    1.70
   2  -8  -5   18.60    1.10
   2  -8  -5   19.00    1.50
   2  -8  -5   20.30    1.30
  -2  -6  -5  102.29    3.10
  -2  -6  -5   88.29    4.90
  -2   6   5  102.49    3.60
   2  -6  -5  100.09    3.50
   2   6   5  100.19    3.90
   2  -6  -5  102.09    3.40
  -2   4   5   90.89    3.50
  -2  -4  -5   91.89    3.10
  -2  -4  -5   87.09    3.20
  -2  -4  -5   97.59    3.30
   2  -4  -5   90.49    3.40
   2  -4  -5   92.69    3.40
   2   4   5   93.89    3.40
  -2  -2  -5    3.80    0.80
  -2   2   5    5.30    0.90
  -2   2   5    3.00    0.80
  -2  -2  -5    3.90    0.60
  -2  -2  -5    5.40    0.90
   2   2   5    3.10    0.80
   2   2   5    4.50    0.70
   2  -2  -5    4.00    0.80
   2   2   5    5.30    0.70
   2  -2  -5    4.40    0.90
  -2   0  -5    2.00    0.60
  -2   0   5    2.90    0.90
  -2   0   5    4.10    0.90
  -2   0  -5    2.80    0.80
  -2   0  -5    3.60    0.80
   2   0  -5    3.10    0.80
   2   0  -5    4.80    1.00
   2   0   5    4.00    0.90
   2   0   5    3.40    0.90
  -2  -2   5    4.50    1.00
  -2  -2   5    3.30    1.00
  -2   2  -5    5.60    1.10
  -2   2  -5    4.30    0.90
   2   2  -5    4.80    1.00
   2  -2   5    3.40    0.70
   2   2  -5    5.10    1.20
   2  -2   5    3.80    0.90
   2  -2   5    3.80    0.90
  -2  -4   5   88.49    4.30
  -2  -4   5   89.39    4.00
  -2   4  -5   96.79    3.70
  -2   4  -5   87.49    4.00
  -2   4  -5   94.89    4.00
   2   4  -5   88.69    4.20
   2   4  -5   88.99    3.70
   2   4  -5   94.29    3.90
   2  -4   5  102.69    4.40
  -2  -6   5  106.29    5.00
  -2   6  -5  102.59    4.40
  -2   6  -5  102.19    4.40
  -2  -6   5  101.39    4.50
  -2   6  -5  112.49    4.00
   2   6  -5  104.09    4.00
   2   6  -5  101.09    4.10
   2  -6   5  107.79    4.50
   2  -6   5  107.19    4.80
   2   6  -5  112.89    4.80
  -2  -8   5   19.40    2.20
  -2   8  -5   21.10    1.50
  -2   8  -5   20.20    1.90
  -2   8  -5   19.20    1.80
   2  -8   5   18.00    2.20
   2   8  -5   19.80    2.10
   2   8  -5   21.00    1.40
   2   8  -5   20.50    2.20
   2   8  -5   18.60    1.40
   2  -8   5   16.20    1.90
  -2  10  -5    0.80    1.30
  -2  10  -5    0.10    0.90
  -2  10  -5    0.20    0.60
  -2 -10   5    1.70    1.30
   2  10  -5    0.50    1.00
   2  10  -5   -1.70    1.00
   2 -10   5    0.50    1.10
  -2 -12   5    7.90    1.80
  -2  12  -5   13.50    1.70
  -2  12  -5    8.50    1.90
   2  12  -5   11.00    1.80
   2  12  -5    9.10    1.80
   2 -12   5   10.50    1.90
  -2 -14   5   -1.30    1.20
  -2  14  -5    2.10    1.30
  -2  14  -5    1.70    0.90
  -2 -14   5    3.40    1.50
   2  14  -5    2.00    1.00
   2 -14   5    0.90    1.20
  -3 -15  -5   -0.70    1.00
   3 -15  -5   -0.30    1.00
   3 -15  -5    0.20    0.70
  -3 -13  -5    0.60    0.80
   3 -13  -5    0.40    0.70
   3 -13  -5    0.60    1.00
  -3 -11  -5    1.70    1.10
   3 -11  -5    2.70    0.90
   3 -11  -5    3.30    0.80
  -3   9   5    1.60    0.70
  -3  -9  -5    2.50    1.00
   3  -9  -5    2.00    0.70
   3  -9  -5    0.90    0.70
  -3   7   5   30.30    1.80
  -3  -7  -5   26.60    1.40
  -3  -7  -5   29.10    1.40
  -3  -7  -5   28.00    1.90
   3  -7  -5   30.10    1.60
   3  -7  -5   28.90    1.70
   3   7   5   28.70    2.10
  -3  -5  -5    6.70    1.10
  -3   5   5    5.80    1.10
  -3  -5  -5    4.30    0.80
  -3  -5  -5    4.30    0.80
   3  -5  -5    4.50    0.60
   3  -5  -5    3.10    0.90
   3  -5  -5    5.60    1.10
   3   5   5    5.10    1.10
  -3  -3  -5    1.60    0.70
  -3  -3  -5    1.40    0.70
  -3   3   5    0.40    0.80
  -3   3   5    2.10    0.80
  -3  -3  -5    1.70    0.70
   3  -3  -5    3.10    1.00
   3  -3  -5    2.30    1.10
   3   3   5    2.10    0.70
   3   3   5    1.90    0.70
   3   3   5    2.00    0.80
  -3  -1  -5   51.99    2.30
  -3  -1  -5   49.99    2.40
  -3  -1  -5   53.29    2.40
  -3   1   5   53.59    2.80
  -3   1   5   52.09    1.80
  -3   1   5   50.99    2.60
   3   1   5   47.90    2.40
   3  -1  -5   48.80    2.60
   3  -1  -5   55.29    2.60
   3   1   5   52.69    2.30
   3   1   5   51.09    2.50
  -3   1  -5   52.49    2.60
  -3   1  -5   51.29    2.40
  -3  -1   5   49.90    2.10
  -3   1  -5   49.90    2.50
  -3  -1   5   51.09    2.70
   3  -1   5   50.39    2.40
   3   1  -5   50.59    2.60
   3  -1   5   52.79    2.80
   3  -1   5   49.60    2.50
  -3   3  -5    1.60    0.80
  -3  -3   5    1.10    1.00
  -3  -3   5    2.30    1.20
  -3   3  -5    3.30    0.90
   3  -3   5    1.00    0.90
   3  -3   5    1.70    1.10
   3  -3   5    3.20    1.40
   3   3  -5    1.70    1.10
   3   3  -5    2.00    1.00
  -3   5  -5    3.70    1.30
  -3  -5   5    3.30    1.40
  -3   5  -5    5.60    1.10
  -3  -5   5    4.40    1.30
  -3   5  -5    3.10    1.00
   3   5  -5    4.70    1.10
   3  -5   5    3.50    1.10
   3  -5   5    6.70    1.30
   3   5  -5    5.90    1.30
   3   5  -5    3.20    1.10
  -3   7  -5   28.40    2.20
  -3   7  -5   29.30    1.80
  -3  -7   5   32.10    2.50
  -3  -7   5   31.50    2.80
  -3   7  -5   26.60    2.90
   3  -7   5   29.50    2.60
   3   7  -5   28.80    1.80
   3   7  -5   27.50    2.40
   3  -7   5   30.70    2.30
   3   7  -5   32.70    2.00
  -3  -9   5    2.10    1.40
  -3  -9   5   -0.40    1.00
  -3   9  -5    1.20    0.90
  -3   9  -5    1.10    0.70
  -3   9  -5    2.20    0.90
   3  -9   5    0.20    1.00
   3   9  -5    0.90    0.60
   3   9  -5   -0.20    1.00
   3  -9   5    0.30    1.10
   3   9  -5    1.20    1.00
  -3 -11   5    4.70    1.80
  -3  11  -5    3.00    1.10
  -3 -11   5    3.50    1.50
  -3  11  -5    3.20    1.70
   3 -11   5    1.80    1.20
   3  11  -5    1.20    1.20
   3  11  -5    3.60    1.40
  -3 -13   5    2.10    1.70
  -3  13  -5   -0.50    1.10
  -3  13  -5   -0.20    0.80
  -3 -13   5    1.50    1.40
   3 -13   5    0.90    1.10
   3  13  -5   -0.50    1.00
   3  13  -5    1.10    0.90
  -3 -15   5    1.30    1.40
  -3  15  -5   -0.40    0.60
  -3  15  -5    0.50    1.10
  -3 -15   5   -0.30    1.20
   3  15  -5    3.30    0.90
   3  15  -5   -0.50    0.80
   3 -15   5    1.50    1.30
  -4 -14  -5   -0.10    1.00
   4 -14  -5   -0.80    0.80
   4 -14  -5   -0.40    0.80
  -4 -12  -5   12.60    2.10
  -4 -12  -5   12.40    1.20
   4 -12  -5   11.30    1.40
   4 -12  -5   12.70    1.50
  -4 -10  -5   27.10    2.40
  -4 -10  -5   26.30    1.60
  -4  10   5   27.80    1.90
   4 -10  -5   25.70    2.00
   4 -10  -5   30.00    2.20
   4 -10  -5   29.70    1.80
  -4  -8  -5   27.20    1.60
  -4  -8  -5   26.10    1.50
  -4   8   5   28.70    2.00
  -4  -8  -5   29.30    2.20
   4   8   5   29.10    1.50
   4  -8  -5   27.20    1.70
   4  -8  -5   27.50    1.80
   4  -8  -5   26.90    2.00
  -4  -6  -5    0.30    0.50
  -4  -6  -5   -0.10    0.70
  -4  -6  -5    0.30    0.60
  -4   6   5    0.20    0.80
   4   6   5   -0.70    0.60
   4  -6  -5    0.60    0.50
   4  -6  -5    0.70    0.80
   4  -6  -5    1.40    0.80
  -4  -4  -5    0.40    0.60
  -4  -4  -5   -0.20    0.60
  -4  -4  -5    0.70    0.80
  -4   4   5    1.10    1.00
  -4   4   5   -0.30    0.80
   4  -4  -5    0.10    0.90
   4   4   5    0.70    0.80
   4  -4  -5    0.90    0.90
   4   4   5    0.90    0.70
   4   4   5    0.40    0.60
   4  -4  -5    0.60    0.40
  -4  -2  -5   86.59    4.00
  -4   2   5   91.99    2.90
  -4  -2  -5   91.09    3.60
  -4   2   5   94.09    3.90
  -4   2   5   98.09    4.10
  -4  -2  -5   91.19    3.50
   4  -2  -5   86.59    4.20
   4   2   5   92.99    3.60
   4  -2  -5   96.49    4.00
   4   2   5   94.19    3.70
   4  -2  -5   91.79    3.00
   4   2   5   92.79    3.80
  -4   0   5   -0.30    0.50
  -4   0  -5    0.40    0.70
  -4   0   5    0.20    0.80
  -4   0   5   -0.50    0.80
  -4   0  -5   -0.30    0.60
   4   0   5    0.00    0.90
   4   0   5    0.20    0.90
   4   0   5   -0.20    0.60
   4   0  -5   -0.50    1.10
   4   0  -5   -1.00    1.20
  -4  -2   5   95.59    4.10
  -4   2  -5   94.49    4.00
  -4  -2   5   99.19    4.40
  -4  -2   5   92.59    3.60
  -4   2  -5   89.79    3.80
   4   2  -5   90.49    3.90
   4  -2   5   94.09    4.00
   4  -2   5   89.59    3.80
   4   2  -5   92.79    4.20
  -4   4  -5   -0.30    0.70
  -4  -4   5    1.40    1.20
  -4  -4   5   -0.80    1.00
  -4   4  -5    1.30    0.90
  -4  -4   5    0.60    0.90
   4  -4   5    0.50    0.90
   4   4  -5   -0.30    1.00
   4  -4   5    1.40    1.10
   4   4  -5    0.10    0.90
   4  -4   5    1.10    1.00
  -4   6  -5   -0.40    0.60
  -4   6  -5    0.80    0.70
  -4  -6   5   -0.70    1.00
  -4   6  -5    0.70    1.00
  -4  -6   5    0.00    0.90
  -4  -6   5   -0.20    0.80
   4   6  -5   -0.50    0.80
   4  -6   5    0.60    0.90
   4  -6   5    0.40    0.80
   4   6  -5    0.70    0.90
   4  -6   5    0.30    0.90
  -4   8  -5   27.20    2.50
  -4   8  -5   28.00    2.40
  -4  -8   5   23.90    2.60
  -4  -8   5   31.60    2.60
  -4   8  -5   28.90    1.90
  -4  -8   5   30.30    2.80
   4   8  -5   28.00    2.50
   4  -8   5   26.10    2.70
   4   8  -5   25.80    1.80
   4  -8   5   28.30    2.50
   4   8  -5   32.20    2.00
  -4  10  -5   27.00    2.10
  -4 -10   5   28.10    2.90
  -4  10  -5   25.60    2.20
  -4  10  -5   30.40    1.80
  -4 -10   5   25.10    3.00
  -4 -10   5   30.00    2.90
   4  10  -5   24.60    2.50
   4  10  -5   31.40    2.90
   4 -10   5   28.80    3.00
   4 -10   5   24.90    2.60
  -4 -12   5   13.70    2.50
  -4 -12   5    8.30    1.80
  -4  12  -5    9.70    1.60
   4  12  -5   11.30    1.80
   4 -12   5   10.50    2.20
   4 -12   5    9.80    1.90
   4  12  -5    9.00    1.80
  -4  14  -5   -1.00    0.70
  -4  14  -5   -3.00    1.10
  -4 -14   5    2.70    1.50
  -4 -14   5   -1.70    1.20
   4  14  -5   -0.80    0.90
   4 -14   5    0.50    1.80
   4  14  -5    1.60    1.00
  -5 -15  -5    2.30    0.90
  -5 -15  -5    3.40    1.30
   5 -15  -5    0.80    1.00
   5 -15  -5    2.50    1.50
   5 -15  -5    1.80    1.00
  -5 -13  -5    0.60    0.70
  -5 -13  -5    0.90    1.00
   5 -13  -5    3.10    1.20
   5 -13  -5    2.40    1.00
   5 -13  -5    1.10    1.00
  -5  11   5    0.40    0.90
  -5 -11  -5   -0.40    0.70
  -5 -11  -5   -1.30    0.90
   5 -11  -5   -0.50    0.90
   5 -11  -5    0.80    0.90
   5 -11  -5    0.00    0.70
  -5  -9  -5    1.90    0.80
  -5  -9  -5    3.10    1.10
  -5  -9  -5    2.90    0.90
  -5   9   5    2.10    1.00
   5  -9  -5    3.40    0.90
   5  -9  -5    1.80    0.90
   5   9   5    2.00    0.70
   5  -9  -5    3.10    1.10
  -5  -7  -5   74.49    3.10
  -5   7   5   73.29    3.50
  -5  -7  -5   74.99    3.00
  -5  -7  -5   74.89    3.50
   5   7   5   74.19    3.70
   5  -7  -5   76.39    3.40
   5  -7  -5   70.09    2.80
   5  -7  -5   77.39    3.30
  -5   5   5   17.50    1.90
  -5  -5  -5   17.00    1.70
  -5  -5  -5   15.80    1.50
  -5   5   5   17.70    1.60
  -5  -5  -5   21.40    1.60
   5  -5  -5   16.60    1.70
   5   5   5   18.80    1.10
   5   5   5   15.70    1.80
   5  -5  -5   15.80    1.10
   5  -5  -5   19.10    1.90
   5   5   5   17.30    1.50
  -5  -3  -5   15.30    1.90
  -5  -3  -5   13.00    1.50
  -5   3   5   12.90    1.10
  -5   3   5   16.20    2.10
  -5   3   5   15.20    1.80
  -5  -3  -5   15.10    1.70
   5   3   5   11.70    1.50
   5  -3  -5   11.20    1.00
   5  -3  -5    8.40    1.40
   5   3   5   12.90    1.40
   5   3   5    9.90    1.30
   5  -3  -5   10.60    1.50
  -5  -1  -5  264.37    8.40
  -5   1   5  262.17    8.60
  -5   1   5  265.97    7.70
  -5  -1  -5  274.37    8.40
  -5   1   5  261.57    8.90
  -5  -1  -5  259.77    8.30
   5  -1  -5  255.77    8.70
   5   1   5  267.27    8.60
   5  -1  -5  267.17    7.80
   5  -1  -5  260.87    8.50
   5   1   5  259.17    8.20
  -5   1  -5  268.87    8.40
  -5  -1   5  252.07    8.60
  -5  -1   5  263.07    9.00
  -5   1  -5  268.17    8.50
  -5  -1   5  254.77    7.90
   5  -1   5  262.87    8.80
   5  -1   5  262.07    8.50
   5   1  -5  261.57    8.40
   5   1  -5  252.77    8.70
   5   1  -5  264.47    8.10
  -5  -3   5   16.10    2.00
  -5   3  -5   10.50    1.50
  -5  -3   5   15.70    1.70
  -5  -3   5   23.70    3.60
  -5   3  -5   11.20    1.70
   5  -3   5   13.20    1.80
   5   3  -5   10.80    1.60
   5  -3   5   13.70    1.70
   5  -3   5   10.70    1.70
  -5   5  -5   15.60    1.70
  -5   5  -5   20.20    1.90
  -5  -5   5   21.10    2.10
  -5  -5   5   23.80    2.60
  -5  -5   5   19.10    1.90
   5  -5   5   18.30    2.00
   5   5  -5   14.50    1.80
   5  -5   5   18.90    2.00
   5   5  -5   15.60    1.70
   5  -5   5   16.30    2.20
  -5  -7   5   70.49    4.30
  -5  -7   5   69.89    3.90
  -5   7  -5   74.89    3.90
  -5  -7   5   75.19    3.90
  -5   7  -5   72.69    3.30
   5   7  -5   71.69    3.90
   5  -7   5   72.19    4.10
   5  -7   5   80.79    4.20
   5   7  -5   74.29    3.50
   5   7  -5   71.49    3.20
   5  -7   5   78.99    3.90
  -5  -9   5    2.60    1.30
  -5   9  -5    2.20    0.90
  -5   9  -5    5.70    1.30
  -5   9  -5    2.50    1.30
  -5  -9   5    1.60    1.30
  -5  -9   5    1.40    1.30
   5   9  -5    0.80    1.20
   5  -9   5    1.90    1.30
   5   9  -5    1.30    0.70
   5  -9   5    1.30    1.20
   5  -9   5    3.50    1.50
   5   9  -5    0.10    0.70
  -5 -11   5    0.30    1.10
  -5 -11   5    0.80    1.40
  -5 -11   5   -0.30    1.30
  -5  11  -5    0.00    0.80
  -5  11  -5    0.50    0.70
  -5  11  -5   -0.80    0.70
   5 -11   5    1.10    1.60
   5 -11   5    0.00    1.10
   5  11  -5   -0.80    1.00
   5 -11   5    0.80    1.50
  -5 -13   5   -0.20    1.30
  -5  13  -5    2.10    1.10
  -5 -13   5    2.80    1.60
   5  13  -5    2.50    1.20
   5  13  -5    3.90    1.30
   5 -13   5    2.90    1.70
   5 -13   5   -0.70    1.20
  -5  15  -5    1.60    1.20
  -5 -15   5    2.00    1.40
  -5 -15   5    5.60    1.90
   5  15  -5    0.70    1.00
   5 -15   5    2.00    1.70
   5 -15   5    1.90    1.40
  -6 -14  -5    2.80    1.30
  -6 -14  -5    4.90    1.10
   6 -14  -5    2.40    1.20
   6 -14  -5    4.10    1.20
   6 -14  -5    3.50    1.10
  -6 -12  -5    9.50    1.70
  -6  12   5   13.40    1.80
  -6 -12  -5   15.00    1.60
   6 -12  -5   12.90    1.70
   6 -12  -5   13.50    1.80
   6 -12  -5    9.70    1.60
  -6 -10  -5   14.70    2.10
  -6  10   5   15.10    2.00
  -6 -10  -5   13.50    1.60
  -6 -10  -5   13.50    1.50
   6 -10  -5   12.20    1.60
   6 -10  -5   15.00    1.80
   6 -10  -5   10.60    1.60
   6  10   5   12.70    1.30
  -6  -8  -5    5.80    1.10
  -6  -8  -5    6.00    1.20
  -6   8   5    7.90    1.60
  -6  -8  -5    3.70    1.20
   6  -8  -5    4.80    0.90
   6  -8  -5    5.00    1.10
   6   8   5    4.10    1.40
   6  -8  -5    6.90    1.40
  -6   6   5    0.80    0.80
  -6  -6  -5    1.10    0.80
  -6  -6  -5    1.20    0.80
  -6   6   5    0.00    0.90
  -6  -6  -5    0.00    0.70
   6  -6  -5    1.20    0.60
   6  -6  -5    0.70    0.90
   6  -6  -5    0.10    0.70
   6   6   5    0.60    0.70
   6   6   5    0.60    0.80
  -6   4   5    4.10    1.20
  -6  -4  -5    6.40    1.20
  -6  -4  -5    6.70    1.10
  -6   4   5    7.10    1.00
  -6   4   5    7.30    1.50
  -6  -4  -5    8.40    1.30
   6   4   5    6.80    1.10
   6  -4  -5    7.70    1.30
   6   4   5    6.30    1.20
   6   4   5    6.90    1.20
   6  -4  -5    6.80    0.80
   6  -4  -5    5.60    1.20
  -6  -2  -5   53.29    2.80
  -6   2   5   55.49    3.30
  -6  -2  -5   55.59    2.90
  -6   2   5   53.59    3.10
  -6  -2  -5   54.29    2.90
  -6   2   5   53.89    2.30
   6   2   5   50.99    2.90
   6   2   5   54.89    2.80
   6  -2  -5   59.29    3.30
   6  -2  -5   56.39    3.10
   6  -2  -5   54.29    2.30
   6   2   5   53.89    2.90
  -6   0  -5    1.30    1.00
  -6   0  -5   -0.30    0.80
  -6   0   5   -0.10    0.60
  -6   0  -5    0.40    0.80
  -6   0   5   -0.40    0.90
  -6   0   5   -0.40    0.90
   6   0   5    0.00    0.80
   6   0  -5    0.90    0.80
   6   0  -5   -0.30    0.90
   6   0   5    0.30    0.90
   6   0  -5   -0.30    1.00
   6   0   5    0.80    0.80
  -6  -2   5   57.09    2.70
  -6   2  -5   55.39    3.00
  -6   2  -5   56.39    3.20
  -6  -2   5   50.59    3.10
  -6   2  -5   54.29    2.90
   6   2  -5   58.29    3.40
   6  -2   5   51.29    3.20
   6  -2   5   51.19    2.90
   6  -2   5   53.69    3.10
   6   2  -5   54.39    3.00
   6   2  -5   57.29    2.90
  -6   4  -5    4.70    1.00
  -6  -4   5    6.40    1.50
  -6   4  -5    7.90    1.40
  -6  -4   5    4.90    1.20
  -6  -4   5    6.20    1.10
   6  -4   5    7.60    1.80
   6   4  -5    6.00    1.30
   6  -4   5    8.10    1.50
   6   4  -5    5.20    1.30
   6  -4   5    6.20    1.30
  -6  -6   5    0.10    1.10
  -6   6  -5    1.30    0.90
  -6  -6   5    0.80    0.90
  -6  -6   5   -1.00    1.10
  -6   6  -5   -0.10    0.80
   6  -6   5    1.20    0.90
   6   6  -5    1.70    0.90
   6  -6   5   -0.30    0.90
   6  -6   5    0.90    1.00
  -6   8  -5    4.90    1.20
  -6  -8   5    7.00    1.70
  -6   8  -5    7.50    1.60
  -6  -8   5    7.00    1.60
  -6   8  -5    4.70    1.10
  -6  -8   5    8.70    2.10
   6  -8   5    6.40    1.60
   6   8  -5    7.30    1.20
   6  -8   5    5.10    1.40
   6   8  -5    2.80    1.20
   6   8  -5    4.60    1.30
   6  -8   5    5.70    1.70
  -6 -10   5   11.00    2.20
  -6  10  -5   12.60    1.90
  -6 -10   5   11.50    2.20
  -6  10  -5   10.50    1.40
  -6  10  -5   13.60    2.00
  -6 -10   5   11.00    2.10
   6 -10   5   12.30    2.30
   6  10  -5   13.00    1.20
   6  10  -5    7.50    1.80
   6 -10   5   10.90    2.00
   6  10  -5   12.30    1.40
  -6 -12   5    9.00    1.80
  -6 -12   5   17.40    2.80
  -6 -12   5   14.40    2.50
  -6  12  -5   14.90    1.30
  -6  12  -5   13.20    1.40
  -6  12  -5   14.60    2.10
   6 -12   5   12.40    2.90
   6 -12   5    9.20    2.10
   6  12  -5   13.40    2.00
   6 -12   5   12.50    2.40
  -6  14  -5    0.10    1.00
  -6 -14   5    0.90    1.40
  -6 -14   5    2.80    1.40
   6  14  -5    2.20    1.20
   6 -14   5   -0.80    1.30
   6 -14   5    2.80    1.70
   6 -14   5    0.60    1.30
   6  14  -5   -1.00    1.00
  -7 -13  -5    3.50    1.40
  -7  13   5    4.60    1.30
  -7 -13  -5    2.60    1.10
   7 -13  -5    3.60    1.30
   7 -13  -5    2.70    1.10
   7 -13  -5    6.10    1.40
  -7 -11  -5    0.90    1.00
  -7 -11  -5   -0.70    1.00
  -7  11   5   -0.20    1.00
  -7 -11  -5   -0.70    0.80
   7 -11  -5    0.00    1.00
   7 -11  -5    2.60    0.90
   7 -11  -5    0.00    0.80
  -7  -9  -5   11.30    1.90
  -7   9   5   13.30    2.00
  -7  -9  -5   10.90    1.50
  -7  -9  -5   10.90    1.60
   7   9   5    8.40    1.80
   7   9   5   12.60    1.80
   7  -9  -5   11.40    1.30
   7  -9  -5    8.10    1.50
   7  -9  -5    9.10    1.60
  -7   7   5    8.00    1.60
  -7  -7  -5   10.30    1.50
  -7  -7  -5    8.00    1.50
  -7   7   5    6.90    1.30
  -7  -7  -5    8.10    1.60
   7   7   5    8.30    1.40
   7  -7  -5    9.90    1.60
   7   7   5   10.60    1.80
   7  -7  -5    8.20    1.60
   7  -7  -5    8.50    1.10
  -7  -5  -5    3.40    0.90
  -7   5   5    5.30    1.30
  -7   5   5    4.20    1.40
  -7  -5  -5    4.00    1.10
  -7  -5  -5    4.20    1.20
   7   5   5    3.20    1.00
   7  -5  -5    3.00    1.20
   7  -5  -5    5.20    0.80
   7   5   5    3.40    1.00
   7  -5  -5    4.20    1.20
   7   5   5    1.90    1.70
  -7  -3  -5   -0.20    0.60
  -7   3   5    0.50    0.90
  -7  -3  -5    0.80    0.80
  -7   3   5    1.20    0.60
  -7  -3  -5   -0.30    0.80
  -7   3   5   -0.10    0.90
   7  -3  -5    0.50    0.90
   7  -3  -5    0.80    0.90
   7   3   5   -0.40    0.70
   7   3   5    1.20    0.80
   7   3   5    0.30    0.80
   7  -3  -5    0.60    0.60
  -7   1   5    0.50    1.00
  -7   1   5    0.40    0.70
  -7  -1  -5    0.80    0.90
  -7  -1  -5    1.00    0.80
  -7  -1  -5    0.50    0.80
  -7   1   5    1.00    0.90
   7   1   5    0.80    0.70
   7   1   5    0.50    0.70
   7   1   5   -0.50    0.80
   7  -1  -5   -0.60    0.90
   7  -1  -5    0.60    0.70
   7  -1  -5   -1.30    1.20
  -7  -1   5    1.30    0.70
  -7  -1   5    0.60    1.00
  -7  -1   5    1.80    1.10
  -7   1  -5   -0.30    0.90
  -7   1  -5    0.10    0.80
  -7   1  -5    0.30    0.90
   7   1  -5    1.10    1.10
   7  -1   5    0.70    0.90
   7   1  -5    1.10    0.90
   7  -1   5    0.40    0.80
   7   1  -5    1.00    0.80
   7  -1   5    1.60    1.00
  -7  -3   5    1.10    0.90
  -7   3  -5   -1.80    0.70
  -7  -3   5    0.00    0.70
  -7   3  -5    0.40    1.10
  -7  -3   5   -0.10    1.00
  -7   3  -5    0.60    0.80
   7  -3   5    1.00    1.10
   7   3  -5    1.20    1.00
   7  -3   5   -0.10    0.70
   7  -3   5    0.30    0.90
   7   3  -5    1.10    0.90
   7   3  -5   -1.00    0.80
  -7   5  -5    4.20    1.20
  -7   5  -5    3.00    1.10
  -7  -5   5    5.80    1.50
  -7  -5   5    3.50    1.40
  -7  -5   5    6.70    1.40
   7  -5   5    3.50    1.30
   7  -5   5    3.40    1.30
   7   5  -5    3.90    1.20
   7   5  -5    6.10    1.30
   7  -5   5    3.20    1.50
  -7   7  -5    7.50    1.40
  -7  -7   5   10.50    2.20
  -7   7  -5    8.00    1.40
  -7  -7   5    9.10    1.90
  -7  -7   5    8.40    1.70
   7   7  -5    9.90    1.40
   7  -7   5    8.20    1.70
   7  -7   5   10.80    2.30
   7  -7   5    7.40    1.60
   7   7  -5    5.20    1.60
  -7   9  -5    8.70    1.90
  -7   9  -5   11.10    1.60
  -7  -9   5    6.00    1.70
  -7   9  -5    7.60    1.70
  -7  -9   5    9.20    1.70
  -7  -9   5   10.50    2.40
   7   9  -5   12.10    1.70
   7   9  -5    9.80    1.30
   7  -9   5   11.20    2.10
   7  -9   5    9.10    2.00
  -7 -11   5    0.80    1.30
  -7  11  -5   -0.10    1.10
  -7  11  -5   -0.70    0.70
  -7  11  -5    1.30    1.10
  -7 -11   5    0.30    1.20
  -7 -11   5   -0.50    1.10
   7 -11   5    2.50    1.30
   7 -11   5    1.30    1.20
   7 -11   5    2.10    1.40
  -7 -13   5    2.50    1.40
  -7 -13   5   -0.30    1.40
  -7 -13   5    3.30    1.80
  -7  13  -5    6.10    1.50
   7  13  -5    3.30    1.20
   7 -13   5    5.20    1.90
   7 -13   5    3.40    1.50
   7 -13   5    4.30    1.70
  -8 -12  -5    0.40    1.20
  -8  12   5   -1.00    1.00
  -8 -12  -5    0.60    0.90
  -8 -12  -5   -0.50    1.10
   8 -12  -5    0.50    0.80
   8 -12  -5   -0.70    0.80
   8  12   5    0.10    0.80
  -8 -10  -5    0.20    1.10
  -8  10   5    2.80    1.30
  -8 -10  -5    0.20    1.00
  -8 -10  -5    0.10    0.90
   8 -10  -5    0.50    0.80
   8  10   5   -0.30    1.50
   8 -10  -5    1.40    1.00
   8 -10  -5   -1.30    1.00
  -8  -8  -5   -0.20    0.90
  -8   8   5    1.30    0.90
  -8   8   5    0.40    1.10
  -8  -8  -5    0.70    1.10
  -8  -8  -5    0.00    1.00
   8  -8  -5   -0.50    1.10
   8   8   5    0.60    0.90
   8  -8  -5    0.50    0.90
   8  -8  -5    0.80    0.80
   8   8   5   -1.00    1.00
  -8   6   5    0.30    1.20
  -8   6   5    0.60    1.10
  -8  -6  -5    2.70    1.10
  -8  -6  -5    1.00    1.00
  -8  -6  -5    2.00    1.10
   8   6   5    2.60    1.10
   8   6   5    2.50    1.20
   8   6   5    1.70    0.90
   8  -6  -5    1.40    1.20
   8  -6  -5    1.20    1.10
   8  -6  -5    2.40    0.80
  -8   4   5    2.40    1.40
  -8   4   5    2.10    1.20
  -8  -4  -5    4.60    1.30
  -8  -4  -5    5.30    1.30
  -8   4   5    5.90    1.10
  -8  -4  -5    5.00    1.30
   8   4   5    5.20    1.40
   8   4   5    3.90    1.10
   8  -4  -5    5.60    1.50
   8  -4  -5    4.30    0.90
   8  -4  -5    3.00    1.20
   8   4   5    4.00    1.30
  -8  -2  -5   22.40    2.20
  -8  -2  -5   23.90    2.10
  -8   2   5   23.20    1.70
  -8   2   5   20.30    2.20
  -8  -2  -5   20.70    2.10
   8  -2  -5   21.80    1.70
   8  -2  -5   21.20    2.30
   8   2   5   21.60    2.10
   8  -2  -5   23.00    2.30
   8   2   5   15.60    2.00
   8   2   5   20.70    2.10
  -8   0  -5   -0.20    0.80
  -8   0   5   -0.60    0.50
  -8   0  -5    0.80    1.00
  -8   0   5   -0.90    0.90
  -8   0   5   -0.90    0.90
  -8   0  -5    2.00    1.70
   8   0   5   -0.30    0.80
   8   0   5   -1.00    0.80
   8   0  -5    1.10    0.90
   8   0  -5    1.00    1.00
   8   0  -5   -0.10    1.00
   8   0   5    0.80    0.70
  -8  -2   5   21.40    1.90
  -8   2  -5   25.70    2.30
  -8  -2   5   20.80    3.60
  -8  -2   5   25.00    2.70
  -8   2  -5   23.70    2.30
   8  -2   5   22.40    2.20
   8  -2   5   18.90    2.50
   8   2  -5   23.50    2.30
   8   2  -5   34.10    4.00
   8  -2   5   19.10    2.20
   8   2  -5   22.00    2.10
  -8   4  -5    4.70    1.30
  -8  -4   5    4.40    1.70
  -8  -4   5    3.30    1.40
  -8  -4   5    4.10    1.10
  -8   4  -5    5.20    1.40
  -8   4  -5    3.80    1.40
   8   4  -5    3.90    1.40
   8   4  -5    2.10    1.10
   8  -4   5    4.20    1.40
   8  -4   5    9.60    2.20
   8  -4   5    4.70    1.30
  -8  -6   5    0.80    1.40
  -8   6  -5    0.50    1.00
  -8  -6   5    1.90    1.10
  -8  -6   5    1.60    1.40
  -8   6  -5    0.60    1.00
   8  -6   5    1.60    1.30
   8  -6   5    3.10    1.50
   8  -6   5    2.10    1.30
   8   6  -5    2.40    1.40
   8   6  -5    2.50    1.20
  -8  -8   5    1.50    1.30
  -8  -8   5    2.70    1.90
  -8  -8   5   -0.10    1.30
  -8   8  -5   -0.40    1.00
  -8   8  -5    0.10    1.00
   8  -8   5    1.00    1.30
   8   8  -5    0.10    0.90
   8  -8   5    0.60    1.10
   8   8  -5    0.20    1.30
   8  -8   5    1.30    1.30
   8   8  -5    0.80    1.20
  -8 -10   5   -1.60    1.00
  -8 -10   5    1.10    1.10
  -8 -10   5    3.10    1.80
  -8  10  -5    1.80    1.40
  -8  10  -5    0.50    1.10
   8  10  -5   -0.10    0.80
   8 -10   5   -0.10    1.20
   8  10  -5    0.10    1.20
   8 -10   5    1.10    1.30
   8 -10   5   -0.10    1.20
  -8  12  -5    0.70    0.90
  -8 -12   5   -0.70    0.90
  -8  12  -5   -0.50    0.90
  -8 -12   5    1.10    1.30
  -8 -12   5   -0.50    1.00
   8 -12   5    1.20    1.40
   8 -12   5    1.90    1.60
  -9 -11  -5   13.50    1.90
  -9 -11  -5    8.50    1.90
  -9 -11  -5    7.30    1.50
   9 -11  -5    9.30    1.90
   9 -11  -5    8.80    1.70
   9 -11  -5    8.00    1.40
  -9  -9  -5    1.80    1.30
  -9   9   5    2.40    1.10
  -9   9   5    2.80    1.30
  -9  -9  -5    3.50    1.20
   9  -9  -5    3.00    1.30
   9  -9  -5    2.40    1.00
   9   9   5    3.40    1.20
   9   9   5    3.50    1.60
   9  -9  -5    3.10    1.40
  -9  -7  -5   45.10    3.30
  -9  -7  -5   41.90    3.10
  -9  -7  -5   46.70    3.10
  -9   7   5   44.40    3.10
  -9   7   5   47.20    3.50
   9  -7  -5   48.30    2.50
   9  -7  -5   47.10    3.40
   9   7   5   44.50    2.30
   9   7   5   45.00    3.00
   9   7   5   48.40    3.50
   9  -7  -5   43.70    3.30
  -9  -5  -5   80.79    4.20
  -9  -5  -5   79.69    4.10
  -9  -5  -5   84.89    4.30
  -9   5   5   76.19    4.30
  -9   5   5   77.39    3.70
  -9   5   5   86.29    4.70
   9   5   5   82.39    4.20
   9   5   5   81.79    3.90
   9  -5  -5   87.79    3.50
   9  -5  -5   82.79    4.30
   9  -5  -5   82.39    4.30
   9   5   5   81.29    4.30
  -9   3   5   39.50    3.30
  -9  -3  -5   47.30    3.20
  -9  -3  -5   42.20    3.00
  -9  -3  -5   44.00    3.00
  -9   3   5   42.30    2.50
  -9   3   5   46.60    3.30
   9   3   5   43.80    3.00
   9  -3  -5   43.60    3.20
   9   3   5   38.80    2.90
   9  -3  -5   45.00    2.50
   9  -3  -5   39.50    3.10
   9   3   5   45.70    3.10
  -9  -1  -5   12.60    1.90
  -9  -1  -5   14.00    2.00
  -9   1   5   11.20    2.00
  -9   1   5   13.00    2.10
  -9  -1  -5   14.50    2.10
  -9   1   5   12.70    1.50
   9   1   5   11.00    1.60
   9  -1  -5   14.90    1.70
   9  -1  -5   15.80    2.10
   9  -1  -5   13.60    2.20
   9   1   5   13.80    2.00
  -9  -1   5   12.20    2.00
  -9  -1   5   16.00    1.70
  -9   1  -5   14.90    2.10
  -9   1  -5   11.20    1.80
  -9   1  -5   13.90    1.90
   9   1  -5   13.90    2.00
   9  -1   5   13.60    1.80
   9  -1   5   11.50    1.80
   9  -1   5   23.60    3.70
   9   1  -5   24.20    3.60
   9   1  -5   15.00    1.90
  -9   3  -5   42.40    3.00
  -9   3  -5   49.50    3.30
  -9  -3   5   42.30    2.70
  -9  -3   5   39.40    3.20
  -9  -3   5   56.29    4.50
  -9   3  -5   41.50    3.20
   9   3  -5   43.10    3.00
   9  -3   5   39.50    2.90
   9  -3   5   43.90    3.30
   9   3  -5   41.20    3.00
   9  -3   5   38.20    3.10
   9   3  -5   43.30    3.40
  -9   5  -5   79.99    4.40
  -9  -5   5   83.49    4.20
  -9  -5   5   76.89    4.90
  -9  -5   5   81.99    4.60
  -9   5  -5   87.39    4.30
   9  -5   5   80.59    4.20
   9  -5   5   79.29    4.60
   9  -5   5   80.69    4.70
   9   5  -5   82.19    4.10
   9   5  -5   76.09    4.50
  -9  -7   5   46.30    3.90
  -9  -7   5   42.00    3.60
  -9   7  -5   50.79    3.30
  -9  -7   5   50.89    4.20
  -9   7  -5   41.60    3.30
   9   7  -5   49.10    3.10
   9  -7   5   47.00    3.80
   9  -7   5   48.30    3.40
   9  -7   5   43.40    5.60
   9   7  -5   47.00    3.60
  -9   9  -5    4.20    1.40
  -9  -9   5    0.00    1.10
  -9  -9   5   -1.20    1.30
  -9  -9   5    3.50    1.40
  -9   9  -5    1.70    1.20
   9  -9   5    3.40    1.60
   9  -9   5    1.50    1.50
   9   9  -5   -0.10    1.30
   9  -9   5   -0.60    1.10
   9   9  -5    3.40    1.40
   9   9  -5    1.90    1.00
  -9 -11   5    5.00    1.30
  -9 -11   5   12.20    2.30
  -9  11  -5    9.90    1.60
  -9  11  -5   10.20    2.00
  -9  11  -5   14.90    2.30
  -9 -11   5    8.10    2.30
   9 -11   5   11.90    2.60
   9 -11   5    5.40    2.20
   9  11  -5    8.20    1.00
   9  11  -5    8.30    1.90
   9 -11   5   12.10    2.30
 -10 -10  -5    1.60    1.00
 -10  10   5    0.80    1.30
 -10  10   5    2.10    0.90
 -10 -10  -5    1.30    1.20
 -10 -10  -5    1.40    1.20
  10 -10  -5    2.20    1.00
  10 -10  -5    1.70    1.30
  10 -10  -5    4.20    1.50
  10  10   5    1.10    0.90
  10  10   5    0.30    1.40
 -10   8   5    0.80    1.10
 -10   8   5    1.10    1.30
 -10  -8  -5    0.10    1.10
 -10  -8  -5    0.50    1.10
 -10  -8  -5   -0.10    1.00
  10  -8  -5   -0.70    0.80
  10  -8  -5    0.30    1.30
  10  -8  -5    0.10    0.90
  10   8   5   -2.00    0.70
  10   8   5   -0.60    1.10
 -10   6   5    1.50    1.40
 -10  -6  -5    1.50    1.20
 -10  -6  -5    1.00    1.20
 -10   6   5    0.70    1.20
 -10  -6  -5    0.50    1.20
  10   6   5    0.00    0.90
  10  -6  -5   -0.50    1.10
  10   6   5    1.50    1.00
  10  -6  -5    0.10    0.80
  10   6   5   -1.40    1.00
 -10  -4  -5   28.70    2.80
 -10  -4  -5   28.50    2.80
 -10   4   5   28.80    2.80
 -10   4   5   28.10    2.30
 -10  -4  -5   28.20    2.80
 -10   4   5   31.80    3.20
  10  -4  -5   26.70    2.40
  10   4   5   26.40    2.60
  10   4   5   29.10    2.60
  10  -4  -5   27.70    2.90
  10   4   5   27.70    2.70
  10  -4  -5   32.50    3.10
 -10  -2  -5   58.79    3.90
 -10   2   5   68.29    4.40
 -10  -2  -5   65.39    3.90
 -10   2   5   62.49    3.20
 -10   2   5   60.89    3.90
 -10  -2  -5   63.39    3.80
  10   2   5   63.69    3.80
  10   2   5   63.99    4.00
  10  -2  -5   68.59    4.10
  10  -2  -5   62.99    3.90
  10  -2  -5   65.39    3.30
  10   2   5   56.99    3.70
 -10   0   5    0.80    1.20
 -10   0   5    1.10    1.20
 -10   0  -5   -0.10    1.10
 -10   0   5   -1.50    0.70
 -10   0  -5    0.50    1.20
 -10   0  -5   -0.90    1.10
  10   0   5    0.90    1.10
  10   0   5   -0.20    1.10
  10   0  -5    0.90    1.10
  10   0   5   -1.40    1.00
  10   0  -5   -0.90    1.20
  10   0  -5    1.40    1.30
 -10   2  -5   68.19    4.10
 -10  -2   5   69.79    3.50
 -10   2  -5   61.09    3.80
 -10  -2   5   68.99    4.60
 -10  -2   5   61.19    4.00
  10   2  -5   61.09    3.70
  10   2  -5   58.99    4.10
  10   2  -5   63.89    3.90
  10  -2   5   61.89    4.10
  10  -2   5   64.89    3.70
  10  -2   5   66.69    4.10
 -10   4  -5   25.90    3.00
 -10   4  -5   36.20    2.80
 -10  -4   5   26.60    3.00
 -10  -4   5   29.20    3.30
 -10   4  -5   27.00    2.80
 -10  -4   5   26.60    2.40
  10  -4   5   28.60    3.00
  10  -4   5   31.70    2.70
  10  -4   5   32.60    3.20
  10   4  -5   26.20    2.80
  10   4  -5   24.20    2.80
  10   4  -5   30.90    3.20
 -10   6  -5   -0.90    1.00
 -10  -6   5   -0.20    1.30
 -10   6  -5   -1.70    0.80
 -10  -6   5    0.80    1.40
 -10  -6   5    0.30    1.00
  10   6  -5   -0.40    1.20
  10  -6   5    4.50    1.40
  10  -6   5    0.60    1.40
  10   6  -5   -0.10    1.10
  10  -6   5   -0.20    0.90
 -10  -8   5    2.90    1.20
 -10   8  -5    0.90    1.10
 -10  -8   5   -1.30    1.00
 -10  -8   5    0.50    1.60
 -10   8  -5   -0.70    0.90
  10  -8   5    0.30    1.30
  10  -8   5    0.70    1.10
  10   8  -5    1.30    1.20
  10   8  -5    2.70    1.20
  10  -8   5    0.90    1.40
 -10 -10   5    2.60    1.30
 -10 -10   5    1.90    1.00
 -10  10  -5    0.90    1.10
 -10  10  -5    2.70    1.40
 -10 -10   5    3.20    1.90
  10  10  -5    2.20    1.20
  10 -10   5   -0.30    1.20
  10  10  -5    1.80    1.00
  10 -10   5    2.40    2.60
  10  10  -5    0.90    1.30
  10 -10   5    2.40    1.60
 -11  -9  -5    2.60    1.30
 -11  -9  -5    5.60    1.60
 -11   9   5    3.50    1.40
 -11   9   5    2.70    1.30
 -11  -9  -5    0.80    0.90
  11  -9  -5    2.00    1.10
  11   9   5    2.70    1.30
  11  -9  -5    3.90    1.60
  11  -9  -5    4.80    1.70
  11   9   5    4.80    1.70
 -11  -7  -5   17.70    2.40
 -11   7   5   25.80    4.40
 -11  -7  -5   23.40    2.80
 -11   7   5   22.60    2.60
  11  -7  -5   14.40    2.40
  11   7   5   16.80    2.30
  11  -7  -5   19.90    2.80
  11   7   5   16.30    2.90
  11   7   5   20.40    2.10
  11  -7  -5   20.70    2.00
 -11  -5  -5   15.10    2.20
 -11   5   5   17.50    2.10
 -11   5   5   14.10    2.50
 -11   5   5   16.50    2.40
 -11  -5  -5   13.70    2.30
 -11  -5  -5   10.90    1.70
  11  -5  -5   15.00    2.50
  11  -5  -5   16.00    1.80
  11   5   5   15.50    2.40
  11  -5  -5   17.50    2.40
  11   5   5   15.20    2.10
  11   5   5   13.40    2.20
 -11  -3  -5    5.60    1.70
 -11   3   5    7.30    1.90
 -11   3   5    7.10    2.00
 -11  -3  -5    8.00    2.00
 -11   3   5    8.50    1.50
 -11  -3  -5    8.50    1.70
  11   3   5    8.20    1.80
  11  -3  -5    7.70    1.40
  11  -3  -5    4.50    1.50
  11  -3  -5    7.90    1.90
  11   3   5    9.50    1.90
  11   3   5   10.60    2.10
 -11   1   5   11.00    1.70
 -11   1   5   13.00    2.40
 -11   1   5   16.10    2.40
 -11  -1  -5   11.20    2.20
 -11  -1  -5    9.90    1.90
 -11  -1  -5   14.10    2.20
  11  -1  -5    7.40    1.80
  11   1   5    7.60    1.50
  11   1   5    9.60    1.90
  11  -1  -5   12.70    2.20
  11   1   5   12.70    2.10
  11  -1  -5   12.50    1.80
 -11   1  -5    8.90    1.50
 -11  -1   5   14.10    2.70
 -11  -1   5   12.40    1.80
 -11   1  -5   12.50    2.10
 -11  -1   5   11.50    2.10
  11   1  -5   10.80    1.80
  11  -1   5    7.20    1.60
  11   1  -5   12.80    3.20
  11   1  -5    7.50    1.90
  11  -1   5   12.30    2.20
  11  -1   5    9.80    1.80
 -11  -3   5    6.90    2.00
 -11   3  -5    8.80    1.80
 -11   3  -5    6.90    2.00
 -11  -3   5    8.80    2.00
 -11  -3   5    8.80    1.70
 -11   3  -5    8.70    1.80
  11  -3   5    6.10    1.60
  11  -3   5   11.40    3.60
  11   3  -5    7.80    1.80
  11  -3   5    9.80    2.00
  11   3  -5    8.30    1.90
  11   3  -5    6.70    2.10
 -11   5  -5   15.00    2.40
 -11  -5   5   11.90    2.40
 -11   5  -5   11.10    2.00
 -11  -5   5   12.40    2.20
 -11  -5   5   13.60    1.90
 -11   5  -5   12.80    2.10
  11  -5   5   15.80    2.20
  11  -5   5   16.10    2.80
  11   5  -5   12.00    2.30
  11  -5   5   15.30    2.50
  11   5  -5   13.70    2.00
 -11  -7   5   17.10    2.40
 -11   7  -5   20.80    2.50
 -11   7  -5   12.80    2.00
 -11  -7   5   22.20    3.60
  11   7  -5   18.50    2.70
  11  -7   5   14.10    2.20
  11  -7   5   17.30    3.00
  11   7  -5   17.30    2.10
  11  -7   5   17.80    2.70
 -11   9  -5    3.10    1.30
 -11  -9   5    1.20    1.30
 -11   9  -5    2.50    1.20
 -11  -9   5    2.90    1.50
 -11  -9   5    0.10    1.70
  11   9  -5    1.80    1.10
  11  -9   5    2.20    1.40
  11   9  -5    3.20    1.60
  11  -9   5    6.40    2.10
  11   9  -5    6.50    1.70
  11  -9   5    3.70    1.70
 -12  -8  -5    5.60    1.80
 -12   8   5   12.00    2.00
 -12  -8  -5    8.10    2.00
 -12  -8  -5    3.60    1.30
  12  -8  -5    8.10    1.40
  12   8   5    7.20    1.70
  12  -8  -5    5.40    1.60
  12  -8  -5    6.40    1.90
 -12  -6  -5    7.80    2.00
 -12   6   5    6.00    1.80
 -12  -6  -5    8.10    1.90
 -12   6   5    6.90    2.10
 -12  -6  -5    5.10    1.30
  12  -6  -5    6.40    1.80
  12   6   5    7.10    1.90
  12   6   5    6.00    1.60
  12  -6  -5    4.80    1.70
  12   6   5    7.10    1.90
  12  -6  -5    4.80    1.30
 -12   4   5    3.40    1.30
 -12  -4  -5    2.90    1.30
 -12  -4  -5    4.10    1.70
 -12  -4  -5    1.60    1.40
 -12   4   5    2.10    1.60
 -12   4   5    3.40    1.50
  12  -4  -5    2.70    1.60
  12   4   5    4.40    1.60
  12  -4  -5    4.90    1.70
  12  -4  -5    4.60    1.30
  12   4   5    4.40    1.50
  12   4   5    3.20    1.60
 -12  -2  -5   -0.40    1.20
 -12  -2  -5   -0.10    1.10
 -12   2   5    0.40    1.00
 -12  -2  -5   -0.70    1.00
 -12   2   5    1.10    1.30
 -12   2   5   -1.90    0.90
  12  -2  -5    1.60    1.40
  12   2   5    1.30    1.30
  12  -2  -5    0.40    1.00
  12   2   5    2.80    1.70
  12   2   5   -1.10    0.90
  12  -2  -5    0.40    1.00
 -12   0  -5    1.00    1.20
 -12   0  -5   -0.50    1.00
 -12   0  -5   -0.20    1.20
 -12   0   5    0.10    0.90
 -12   0   5    0.30    1.30
 -12   0   5    0.80    1.40
  12   0   5   -0.90    1.00
  12   0  -5   -2.20    1.10
  12   0  -5   -1.40    1.20
  12   0   5   -0.80    1.20
  12   0   5   -1.60    1.10
  12   0  -5   -2.30    0.80
 -12   2  -5   -0.20    1.10
 -12   2  -5   -0.80    1.00
 -12   2  -5   -0.40    1.00
 -12  -2   5   -1.00    0.90
 -12  -2   5   -1.80    1.10
 -12  -2   5   -0.50    1.20
  12  -2   5    0.40    1.30
  12   2  -5   -2.60    0.80
  12   2  -5    0.20    1.40
  12   2  -5    0.70    1.30
  12  -2   5    0.30    1.00
  12  -2   5    0.00    1.00
 -12  -4   5    7.50    2.40
 -12  -4   5    4.40    1.60
 -12   4  -5    1.50    1.30
 -12   4  -5    1.00    1.30
 -12   4  -5    1.60    1.00
 -12  -4   5    2.30    1.20
  12   4  -5    1.00    1.40
  12  -4   5    2.50    1.20
  12   4  -5    2.70    1.50
  12  -4   5    3.60    2.00
  12   4  -5    2.00    1.20
  12  -4   5    2.10    1.60
 -12  -6   5    8.30    1.70
 -12  -6   5    6.90    1.70
 -12  -6   5    5.60    2.40
 -12   6  -5   10.20    2.00
 -12   6  -5    5.60    1.30
  12  -6   5    5.50    2.00
  12   6  -5    6.60    2.00
  12   6  -5    6.60    1.90
  12  -6   5    8.90    2.00
  12  -6   5    6.40    1.70
 -12  -8   5    8.40    2.00
 -12   8  -5   10.00    1.90
 -12  -8   5   11.90    2.80
  12  -8   5    5.00    1.90
  12   8  -5   11.00    1.80
  12   8  -5    9.50    2.00
  12  -8   5    9.10    2.20
 -13  -7  -5    1.50    1.40
 -13   7   5   -0.40    1.30
 -13  -7  -5   -0.70    0.80
 -13  -7  -5    1.20    1.50
  13  -7  -5   -0.30    1.30
  13  -7  -5    1.20    1.30
  13   7   5    0.30    1.10
  13   7   5    1.10    1.40
  13  -7  -5    2.00    1.00
 -13   5   5    1.90    1.60
 -13   5   5   -0.40    1.00
 -13  -5  -5   -0.20    1.30
 -13   5   5    0.90    1.40
 -13  -5  -5    0.00    1.00
 -13  -5  -5    0.50    1.10
  13  -5  -5    2.40    1.50
  13   5   5    1.90    1.40
  13  -5  -5   -0.30    1.00
  13   5   5    1.00    1.20
  13  -5  -5   -2.40    1.10
  13   5   5    3.50    1.40
 -13  -3  -5   -1.50    0.90
 -13  -3  -5   -1.40    1.10
 -13   3   5    0.30    1.10
 -13   3   5   -1.80    1.20
 -13   3   5    0.20    1.00
 -13  -3  -5    2.30    1.60
  13   3   5    0.00    1.10
  13  -3  -5    0.10    1.40
  13  -3  -5   -0.80    1.10
  13   3   5    1.30    1.30
  13   3   5    0.70    1.30
  13  -3  -5    1.70    1.10
 -13  -1  -5    1.00    1.20
 -13  -1  -5    0.90    1.40
 -13   1   5   -0.80    0.90
 -13  -1  -5    0.10    1.30
 -13   1   5    0.10    1.40
 -13   1   5    2.30    2.10
  13   1   5   -1.60    0.90
  13   1   5   -1.00    1.20
  13  -1  -5    0.20    1.30
  13  -1  -5   -0.60    1.00
  13  -1  -5   -1.60    1.00
 -13  -1   5    0.30    1.40
 -13  -1   5    0.80    1.50
 -13   1  -5   -0.10    1.20
 -13   1  -5   -0.60    1.10
 -13  -1   5    0.00    0.90
 -13   1  -5    0.40    1.30
  13  -1   5    0.90    1.30
  13  -1   5    1.70    1.50
  13   1  -5   -0.20    1.20
  13   1  -5    0.70    1.50
  13  -1   5   -1.70    1.20
  13   1  -5    0.60    1.10
 -13  -3   5    2.10    1.70
 -13   3  -5    0.20    1.30
 -13  -3   5    0.00    1.00
 -13   3  -5    0.40    1.20
 -13  -3   5    1.50    1.50
  13   3  -5   -1.40    0.90
  13   3  -5   -0.50    1.20
  13   3  -5    1.80    1.40
  13  -3   5    1.60    1.30
  13  -3   5   -0.80    1.20
  13  -3   5   -1.00    1.10
 -13  -5   5    0.00    1.20
 -13  -5   5   -0.10    0.90
 -13  -5   5    0.00    1.50
 -13   5  -5    1.70    1.40
 -13   5  -5   -0.20    1.20
 -13   5  -5   -1.50    1.10
  13   5  -5   -0.70    1.50
  13   5  -5   -0.80    1.30
  13  -5   5   -0.70    1.30
  13  -5   5    2.30    1.20
  13  -5   5    2.60    1.60
 -13  -7   5    1.00    1.20
 -13   7  -5    2.80    1.50
 -13  -7   5    2.40    1.80
  13  -7   5   -0.50    1.10
  13  -7   5    1.90    1.80
  13   7  -5    1.50    1.60
  13   7  -5    0.40    1.20
  13  -7   5   -0.70    1.20
 -14   4   5   -0.10    1.40
 -14  -4  -5    2.00    1.50
 -14   4   5   -1.00    1.30
 -14  -4  -5   -0.90    1.50
  14   4   5    2.40    1.50
  14   4   5    2.80    1.50
  14  -4  -5    1.60    1.60
  14  -4  -5    1.20    1.20
  14  -4  -5    1.70    1.20
 -14   2   5   -0.10    1.40
 -14  -2  -5   -0.60    1.50
 -14  -2  -5   -1.70    1.10
 -14  -2  -5    0.00    1.10
 -14   2   5   -0.20    1.40
 -14   2   5    0.50    1.10
  14   2   5    0.40    1.50
  14  -2  -5   -2.30    1.10
  14  -2  -5   -0.10    1.10
  14  -2  -5    1.00    1.50
  14   2   5   -1.00    1.20
 -14   0  -5    1.60    1.50
 -14   0  -5    1.20    2.10
 -14   0   5    1.70    1.60
 -14   0   5    2.50    1.20
 -14   0  -5    0.40    1.60
 -14   0   5    1.90    1.60
  14   0  -5   -0.80    1.00
  14   0  -5   -2.00    1.20
  14   0   5    1.60    1.30
  14   0  -5   -0.90    1.30
  14   0   5   -0.80    0.90
 -14  -2   5   -1.20    0.90
 -14   2  -5   -0.40    1.10
 -14  -2   5   -1.10    1.20
 -14   2  -5    2.00    1.50
  14  -2   5   -0.20    0.90
  14   2  -5   -1.40    1.20
  14  -2   5   -0.10    1.20
  14  -2   5    1.80    1.50
  14   2  -5    0.00    1.30
 -14   4  -5   -0.40    1.20
 -14  -4   5   -3.20    1.30
 -14  -4   5    1.10    1.20
  14   4  -5    0.60    1.20
  14   4  -5    0.00    1.30
  14  -4   5   -0.20    1.10
  14   4  -5    0.30    1.40
  14  -4   5   -0.60    1.30
  14  -4   5    0.80    1.50
 -15  -1  -5    0.70    1.70
 -15   1   5    2.00    1.30
 -15  -1  -5    2.60    1.70
  15  -1  -5    2.70    1.70
  15   1   5    1.20    1.60
  15  -1  -5    4.20    1.80
  15   1   5   -0.70    1.50
 -15   1  -5    0.60    1.30
 -15   1  -5    1.60    2.00
 -15  -1   5    2.30    1.30
  15   1  -5    4.10    1.80
  15  -1   5    5.30    2.00
  15   1  -5    4.80    1.70
  15  -1   5    3.80    1.80
  15   1  -5    0.00    1.40
   0 -14  -6    3.00    1.10
   0 -12  -6   28.50    2.30
   0 -10  -6    7.20    1.20
   0  -8  -6   64.39    2.80
   0  -6  -6  126.79    3.90
   0  -6  -6  127.69    4.10
   0  -6  -6  125.39    4.00
   0   4   6    0.60    0.60
   0  -4  -6    1.90    0.80
   0  -4  -6    1.90    0.80
   0  -4  -6    0.70    0.40
   0  -2  -6   21.70    1.60
   0  -2  -6   23.30    1.70
   0   2   6   22.40    1.00
   0  -2  -6   22.90    1.70
   0  -2  -6   22.50    1.10
   0   0  -6    9.60    1.30
   0   0   6   12.60    1.10
   0   0  -6    9.70    1.20
   0   0  -6    9.00    1.30
   0   0  -6    9.50    1.30
   0   2  -6   27.00    1.90
   0  -2   6   25.10    2.00
   0  -2   6   23.40    1.90
   0   2  -6   23.40    1.90
   0   2  -6   22.30    1.90
   0   4  -6    1.00    1.10
   0   4  -6    0.70    0.90
   0  -4   6    1.20    1.20
   0   4  -6    1.20    1.20
   0  -4   6    1.90    1.30
   0   4  -6    2.00    1.10
   0  -6   6  123.99    5.20
   0   6  -6  125.49    5.50
   0  -6   6  128.79    5.30
   0   6  -6  129.19    5.00
   0   6  -6  133.49    5.40
   0   6  -6  124.59    4.70
   0   8  -6   65.89    3.00
   0  -8   6   60.69    3.50
   0   8  -6   62.39    3.60
   0   8  -6   64.59    2.80
   0   8  -6   65.49    3.80
   0  -8   6   67.69    3.80
   0  10  -6    7.10    0.90
   0  10  -6    9.70    2.00
   0  10  -6    7.60    1.80
   0 -10   6    7.20    1.80
   0 -10   6    8.90    1.80
   0  10  -6    7.90    1.00
   0  12  -6   26.90    2.50
   0 -12   6   27.20    2.90
   0 -12   6   35.50    3.60
   0  12  -6   28.60    2.90
   0 -14   6    0.90    1.40
   0  14  -6    2.20    1.30
   0  14  -6    3.40    1.20
  -1 -15  -6    0.40    1.10
   1 -15  -6    0.70    0.90
  -1 -13  -6   16.60    2.10
   1 -13  -6   10.90    1.70
  -1 -11  -6    0.90    0.90
   1 -11  -6    1.20    1.00
  -1  -9  -6   25.40    1.90
   1  -9  -6   28.90    2.50
  -1  -7  -6    0.30    0.60
   1  -7  -6    0.60    0.40
   1  -7  -6    0.90    0.60
   1  -7  -6    0.70    0.60
  -1   5   6  313.07    9.30
  -1  -5  -6  309.37    9.00
  -1  -5  -6  314.97    9.00
  -1  -5  -6  319.57    9.20
   1  -5  -6  325.07    9.20
   1  -5  -6  314.17    9.20
   1  -5  -6  306.47    8.70
   1   5   6  312.37    9.20
  -1   3   6  120.59    4.40
  -1  -3  -6  116.19    4.20
  -1  -3  -6  116.59    3.70
   1  -3  -6  120.49    4.20
   1   3   6  111.59    3.70
   1  -3  -6  118.79    4.30
  -1  -1  -6  523.05   14.50
  -1   1   6  496.75   14.40
  -1   1   6  523.15   14.80
  -1  -1  -6  492.85   14.10
  -1   1   6  513.05   13.70
   1  -1  -6  507.55   14.60
   1   1   6  507.45   14.00
   1  -1  -6  486.35   14.70
   1   1   6  477.15   14.60
  -1  -1   6  519.05   15.20
  -1  -1   6  519.25   15.00
  -1   1  -6  521.15   14.80
  -1   1  -6  505.65   15.00
  -1   1  -6  490.75   14.90
   1   1  -6  482.15   15.10
   1  -1   6  524.15   15.20
   1  -1   6  512.45   14.50
   1   1  -6  515.05   14.90
  -1   3  -6  114.39    4.40
  -1  -3   6  110.29    4.60
  -1   3  -6  118.79    4.70
  -1  -3   6  115.89    4.90
  -1   3  -6  112.09    4.70
   1   3  -6  115.79    4.60
   1  -3   6  116.09    4.90
   1  -3   6  107.29    4.50
   1   3  -6  119.19    4.60
   1   3  -6  114.99    4.90
  -1  -5   6  320.77   10.10
  -1   5  -6  306.97   10.20
  -1  -5   6  316.57   10.20
  -1   5  -6  315.77   10.90
  -1   5  -6  301.97    9.60
  -1   5  -6  303.47   10.50
   1   5  -6  315.37    9.80
   1  -5   6  314.37   10.10
   1   5  -6  325.27   10.40
   1  -5   6  322.97   10.50
   1   5  -6  303.17    9.80
   1   5  -6  312.27   10.50
  -1   7  -6    1.10    0.70
  -1  -7   6    1.00    1.10
  -1   7  -6    0.70    1.00
  -1  -7   6    0.50    1.10
  -1   7  -6    0.40    0.90
  -1   7  -6    1.70    1.20
   1   7  -6    0.50    0.80
   1   7  -6    1.90    0.90
   1   7  -6    2.40    1.20
   1   7  -6    0.70    1.10
   1  -7   6   -0.40    0.80
  -1  -9   6   23.30    2.70
  -1   9  -6   27.40    1.70
  -1   9  -6   28.20    1.90
  -1   9  -6   28.70    2.80
  -1   9  -6   27.70    2.80
  -1  -9   6   25.90    2.50
   1   9  -6   24.10    1.70
   1   9  -6   28.90    2.70
   1   9  -6   27.20    1.70
   1  -9   6   27.70    2.60
  -1  11  -6   -0.50    0.90
  -1 -11   6    1.40    1.30
  -1  11  -6    3.40    1.60
  -1 -11   6    1.60    1.50
   1  11  -6    1.00    1.20
   1 -11   6    1.80    1.30
   1  11  -6   -0.70    1.10
  -1  13  -6    6.10    1.90
  -1 -13   6   11.30    2.10
  -1 -13   6   10.80    2.10
  -1  13  -6    9.00    1.60
   1  13  -6   11.90    2.10
   1  13  -6    9.60    1.70
   1 -13   6   10.60    2.10
  -1  15  -6   -0.10    0.70
  -1 -15   6   -1.60    1.10
  -1  15  -6    0.70    1.20
   1 -15   6    0.20    1.40
   1  15  -6   -0.80    0.70
   1  15  -6    0.60    1.00
  -2 -14  -6    2.40    1.20
   2 -14  -6    6.00    1.40
   2 -14  -6    1.50    0.70
  -2 -12  -6    1.10    1.00
   2 -12  -6    1.10    0.70
   2 -12  -6    0.40    0.90
  -2 -10  -6    9.40    1.60
   2 -10  -6    7.80    1.30
   2 -10  -6    9.20    1.00
  -2   8   6   24.80    1.40
  -2  -8  -6   27.40    1.90
   2  -8  -6   25.80    1.60
   2  -8  -6   25.00    1.60
   2  -8  -6   26.10    1.30
  -2  -6  -6    3.60    0.60
  -2  -6  -6    3.80    1.50
  -2   6   6    4.50    1.00
  -2  -6  -6    3.40    0.70
   2  -6  -6    4.00    0.60
   2   6   6    4.60    1.10
   2  -6  -6    4.70    0.90
   2  -6  -6    3.60    0.90
  -2  -4  -6    2.50    0.90
  -2  -4  -6    1.80    0.70
  -2  -4  -6    1.40    0.70
  -2   4   6    2.00    1.00
   2  -4  -6    2.20    0.90
   2   4   6    1.30    0.90
   2   4   6    2.50    0.80
  -2  -2  -6   66.29    2.60
  -2  -2  -6   68.39    2.90
  -2   2   6   65.19    2.90
  -2  -2  -6   66.49    2.90
  -2   2   6   66.59    3.20
   2  -2  -6   67.29    3.10
   2   2   6   64.99    3.00
   2   2   6   66.09    2.50
   2  -2  -6   65.29    3.00
  -2   0   6   92.29    4.20
  -2   0  -6   94.69    4.00
  -2   0  -6  104.39    3.90
  -2   0   6   99.29    4.00
  -2   0  -6  101.79    3.70
   2   0   6  107.79    3.60
   2   0  -6   98.69    4.20
   2   0   6  100.59    3.90
   2   0  -6   99.79    4.00
   2   0   6  101.69    4.10
  -2  -2   6   68.59    3.30
  -2   2  -6   67.89    3.10
  -2   2  -6   66.79    3.30
  -2  -2   6   65.99    3.50
   2  -2   6   67.29    3.00
   2   2  -6   60.99    3.40
   2   2  -6   63.39    3.10
   2  -2   6   64.39    3.10
   2  -2   6   59.99    3.30
  -2   4  -6    1.60    1.00
  -2  -4   6    2.30    1.40
  -2   4  -6    1.40    1.20
  -2   4  -6    2.30    1.20
  -2  -4   6    2.40    1.30
   2   4  -6    3.10    1.20
   2   4  -6    2.60    1.40
   2  -4   6    3.80    1.40
   2  -4   6    1.90    1.10
   2   4  -6    1.30    1.30
  -2  -6   6    2.30    1.30
  -2   6  -6    4.00    1.20
  -2  -6   6    1.00    1.20
  -2   6  -6    3.70    1.00
  -2   6  -6    3.70    1.20
   2   6  -6    5.20    1.20
   2  -6   6    4.50    1.30
   2   6  -6    4.20    1.40
   2  -6   6    3.00    1.30
  -2   8  -6   25.60    1.80
  -2  -8   6   29.60    2.60
  -2   8  -6   24.60    2.20
  -2   8  -6   23.60    2.70
   2   8  -6   26.10    2.60
   2   8  -6   23.00    2.30
   2  -8   6   24.50    2.30
   2   8  -6   23.40    1.80
   2   8  -6   25.50    1.80
   2  -8   6   25.90    2.60
  -2  10  -6   10.30    1.80
  -2  10  -6    7.80    1.00
  -2  10  -6    6.60    1.90
  -2  10  -6    8.10    1.20
  -2 -10   6    4.50    1.60
   2 -10   6    8.00    1.80
   2  10  -6    9.00    0.90
   2  10  -6    7.10    1.80
   2  10  -6    9.10    1.80
  -2 -12   6    1.60    1.40
  -2  12  -6   -1.00    1.30
  -2  12  -6    1.30    1.00
   2  12  -6   -0.20    1.10
   2 -12   6    0.20    1.20
   2  12  -6    0.60    1.10
  -2  14  -6    4.20    1.10
  -2  14  -6    1.80    1.40
   2 -14   6    1.90    1.40
   2  14  -6    3.10    1.30
   2  14  -6    1.40    1.00
  -3 -15  -6    0.50    1.00
   3 -15  -6   -0.10    1.00
   3 -15  -6    0.50    0.80
  -3 -13  -6    0.10    0.90
   3 -13  -6   -0.20    0.70
   3 -13  -6   -0.20    0.80
  -3 -11  -6    2.70    1.20
   3 -11  -6    3.50    1.10
   3 -11  -6    2.80    0.90
  -3  -9  -6    0.60    0.50
  -3   9   6   -0.80    0.70
  -3  -9  -6    1.00    0.80
   3  -9  -6    0.60    0.70
   3  -9  -6    0.70    0.70
   3  -9  -6    0.10    0.50
  -3  -7  -6    9.00    1.00
  -3   7   6   10.30    1.30
  -3  -7  -6    9.20    0.90
  -3  -7  -6   11.50    1.40
   3   7   6   11.60    1.00
   3   7   6   10.10    1.40
   3  -7  -6   10.90    1.20
   3  -7  -6   10.60    1.20
  -3  -5  -6    1.30    0.70
  -3   5   6    2.60    1.00
  -3  -5  -6    2.10    0.60
   3   5   6    0.50    0.70
   3  -5  -6    2.50    0.90
   3  -5  -6    1.40    0.80
  -3  -3  -6   23.40    1.70
  -3  -3  -6   23.40    1.70
  -3   3   6   25.00    1.90
  -3   3   6   20.90    2.10
  -3  -3  -6   23.80    1.90
   3  -3  -6   24.90    2.10
   3   3   6   25.60    1.60
   3   3   6   21.60    1.60
   3   3   6   23.30    1.90
   3  -3  -6   22.80    2.10
  -3   1   6    7.00    0.70
  -3  -1  -6    9.80    1.20
  -3  -1  -6    5.60    1.10
  -3   1   6    9.10    1.40
  -3   1   6    6.80    1.50
   3   1   6    8.10    1.10
   3   1   6    7.70    1.20
   3   1   6    5.10    1.10
   3  -1  -6    7.90    1.30
  -3  -1   6    5.40    0.90
  -3  -1   6    6.70    1.30
  -3   1  -6    7.40    1.30
  -3   1  -6    6.90    1.10
  -3  -1   6    7.70    1.50
  -3   1  -6   13.50    2.30
   3   1  -6    3.90    1.30
   3  -1   6    8.40    1.50
   3  -1   6    7.60    1.30
   3  -1   6    7.40    1.00
  -3   3  -6   23.00    2.10
  -3  -3   6   25.40    2.40
  -3  -3   6   25.80    2.70
  -3   3  -6   25.50    2.20
   3  -3   6   27.80    2.60
   3   3  -6   24.20    2.50
   3  -3   6   22.30    2.10
   3  -3   6   26.40    2.30
   3   3  -6   22.50    2.20
  -3   5  -6    1.00    0.80
  -3   5  -6    2.00    1.20
  -3  -5   6    2.90    1.50
  -3   5  -6    2.00    1.20
  -3  -5   6    2.20    1.20
   3   5  -6    2.70    1.00
   3  -5   6    2.40    1.30
   3   5  -6    1.10    1.10
   3  -5   6   -0.10    0.90
   3  -5   6    1.50    1.30
   3   5  -6   -0.10    1.20
  -3   7  -6   10.50    1.30
  -3   7  -6    9.50    1.60
  -3  -7   6   10.80    2.00
  -3  -7   6    5.90    1.50
  -3   7  -6    9.50    1.50
   3  -7   6   10.30    1.80
   3   7  -6   11.00    1.50
   3   7  -6    9.90    1.80
   3  -7   6    7.20    1.50
   3   7  -6   10.80    1.60
  -3   9  -6   -0.60    0.80
  -3   9  -6    0.60    0.90
  -3   9  -6    0.90    0.80
  -3  -9   6   -0.10    1.20
   3  -9   6    1.60    1.10
   3   9  -6    0.90    1.10
   3   9  -6    0.10    1.10
   3   9  -6    0.30    0.70
   3  -9   6    1.20    1.10
   3   9  -6    0.50    0.70
  -3  11  -6    1.60    0.80
  -3  11  -6    2.30    1.10
  -3  11  -6    0.80    1.40
  -3  11  -6    2.00    0.70
   3  11  -6    1.40    1.30
   3 -11   6    2.90    1.60
   3 -11   6    2.40    1.30
   3  11  -6    3.00    1.40
  -3 -13   6   -1.10    1.10
  -3  13  -6    1.30    1.30
  -3 -13   6   -0.40    1.20
  -3  13  -6   -1.10    0.70
   3  13  -6   -0.20    0.90
   3  13  -6   -2.50    0.90
   3 -13   6   -0.90    1.00
  -3 -15   6    0.10    1.10
  -3  15  -6   -0.60    1.20
  -3  15  -6   -0.90    0.70
  -3 -15   6   -0.70    1.20
   3  15  -6   -2.00    0.80
   3 -15   6    1.10    1.40
   3  15  -6    0.50    1.00
  -4 -14  -6    0.00    0.60
  -4 -14  -6   -1.00    0.80
   4 -14  -6    2.40    1.00
   4 -14  -6    1.70    1.00
   4 -14  -6   -1.40    0.70
  -4 -12  -6    0.90    1.00
  -4 -12  -6    1.20    0.70
   4 -12  -6   -0.60    0.90
   4 -12  -6    1.00    0.90
   4 -12  -6    0.40    0.90
  -4 -10  -6   25.90    2.30
  -4  10   6   21.20    1.80
  -4 -10  -6   24.70    1.50
   4 -10  -6   20.60    1.80
   4 -10  -6   22.50    1.90
   4 -10  -6   22.40    1.70
  -4  -8  -6   40.40    2.00
  -4  -8  -6   40.90    1.90
  -4   8   6   36.30    2.40
  -4  -8  -6   43.30    2.60
   4  -8  -6   41.00    2.00
   4  -8  -6   42.70    2.20
   4  -8  -6   42.60    2.40
   4   8   6   40.80    2.80
   4   8   6   39.80    1.90
  -4   6   6   24.90    1.90
  -4  -6  -6   24.60    1.60
  -4  -6  -6   24.30    1.50
  -4  -6  -6   25.40    1.80
   4   6   6   27.80    2.00
   4  -6  -6   26.40    1.90
   4  -6  -6   24.80    1.80
  -4  -4  -6   41.40    2.30
  -4  -4  -6   43.90    2.20
  -4   4   6   42.50    2.70
  -4  -4  -6   42.40    2.30
  -4   4   6   43.30    2.40
   4   4   6   46.30    2.50
   4   4   6   46.10    2.00
   4  -4  -6   44.50    2.60
   4   4   6   44.50    2.40
   4  -4  -6   39.90    2.50
  -4   2   6   10.20    1.50
  -4   2   6   11.60    1.80
  -4   2   6    9.00    0.80
  -4  -2  -6    8.90    1.30
  -4  -2  -6   11.70    1.40
   4   2   6   10.80    1.40
   4   2   6   10.60    1.70
   4   2   6    8.30    1.20
   4  -2  -6   11.00    1.60
   4  -2  -6    8.10    1.40
  -4   0   6   31.70    1.70
  -4   0  -6   35.10    2.30
  -4   0   6   34.60    2.70
  -4   0  -6   32.20    2.30
  -4   0   6   31.10    2.50
  -4   0  -6   33.40    2.30
   4   0   6   33.10    2.50
   4   0   6   34.90    2.10
   4   0  -6   34.50    2.70
   4   0  -6   36.30    2.40
  -4   2  -6   11.90    1.70
  -4   2  -6    8.10    1.30
  -4  -2   6   10.70    1.70
  -4  -2   6   10.60    1.80
  -4  -2   6   10.50    1.30
  -4   2  -6    5.90    1.20
   4   2  -6   10.50    1.60
   4  -2   6   10.80    1.70
   4  -2   6    6.80    1.20
   4  -2   6    9.50    1.80
  -4  -4   6   42.20    3.20
  -4  -4   6   38.20    2.90
  -4  -4   6   40.10    2.60
  -4   4  -6   41.60    2.50
  -4   4  -6   44.10    2.70
   4  -4   6   44.70    2.80
   4  -4   6   41.20    2.80
   4   4  -6   39.70    3.00
   4   4  -6   46.90    2.70
  -4   6  -6   27.70    2.40
  -4   6  -6   27.30    2.20
  -4  -6   6   25.90    2.40
  -4   6  -6   24.00    1.90
  -4  -6   6   26.80    2.70
  -4  -6   6   27.40    2.30
   4   6  -6   28.50    2.50
   4   6  -6   27.20    2.20
   4  -6   6   27.00    2.40
   4  -6   6   25.50    2.60
   4   6  -6   23.70    2.00
   4  -6   6   24.60    2.30
  -4   8  -6   37.50    2.90
  -4  -8   6   43.80    3.30
  -4   8  -6   43.00    2.80
  -4   8  -6   39.50    2.40
  -4  -8   6   49.90    3.30
  -4  -8   6   42.00    3.50
   4  -8   6   44.30    3.10
   4   8  -6   43.50    2.60
   4  -8   6   38.90    3.20
   4   8  -6   44.20    2.40
   4   8  -6   41.30    3.10
   4  -8   6   42.50    3.40
  -4 -10   6   16.40    2.30
  -4  10  -6   20.10    1.70
  -4  10  -6   26.70    2.30
  -4 -10   6   25.00    3.20
  -4 -10   6   29.20    3.60
  -4  10  -6   23.10    2.20
   4  10  -6   25.10    1.60
   4  10  -6   28.30    3.10
   4 -10   6   21.80    2.60
   4 -10   6   28.20    3.00
   4  10  -6   22.60    1.50
   4  10  -6   25.90    2.70
  -4  12  -6   -1.10    1.30
  -4  12  -6    1.00    0.90
  -4 -12   6    0.90    1.20
  -4 -12   6   -0.20    1.10
   4  12  -6    1.90    1.30
   4 -12   6    0.90    1.20
   4  12  -6    1.50    1.20
   4 -12   6    0.30    1.10
  -4 -14   6   -1.70    1.20
  -4 -14   6   -1.10    1.10
  -4  14  -6    2.30    1.60
   4  14  -6   -0.10    0.90
   4 -14   6   -0.20    1.10
   4  14  -6    0.60    1.00
  -5 -13  -6    2.40    1.30
  -5 -13  -6    4.10    0.90
   5 -13  -6    2.80    1.10
   5 -13  -6    2.60    1.00
   5 -13  -6    4.10    1.20
   5 -13  -6    4.00    1.20
  -5  11   6    0.50    0.90
  -5 -11  -6    0.60    0.70
  -5 -11  -6    0.80    1.10
   5 -11  -6   -0.30    0.70
   5 -11  -6    1.10    0.90
   5 -11  -6   -0.10    0.90
  -5  -9  -6    4.00    0.90
  -5  -9  -6    3.80    1.00
  -5  -9  -6    4.70    1.30
   5  -9  -6    2.60    1.00
   5  -9  -6    3.40    1.00
   5  -9  -6    4.70    0.90
   5   9   6    4.60    0.90
  -5  -7  -6    4.30    0.90
  -5  -7  -6    4.80    0.90
  -5  -7  -6    4.50    1.00
  -5   7   6    4.60    1.20
   5   7   6    3.90    1.20
   5  -7  -6    3.90    0.70
   5  -7  -6    4.80    1.10
   5  -7  -6    7.20    1.20
  -5  -5  -6   94.99    3.80
  -5  -5  -6   89.69    3.60
  -5   5   6   86.59    3.70
  -5   5   6   95.49    4.20
  -5  -5  -6   84.99    3.50
   5  -5  -6   87.29    2.80
   5  -5  -6  100.59    4.00
   5   5   6   87.99    3.80
   5  -5  -6   91.79    3.90
   5   5   6   92.69    3.80
  -5   3   6   65.99    3.60
  -5  -3  -6   75.09    3.30
  -5   3   6   73.29    2.50
  -5   3   6   69.29    3.50
  -5  -3  -6   75.39    3.30
  -5  -3  -6   69.19    3.40
   5   3   6   72.89    3.20
   5   3   6   73.99    3.40
   5   3   6   68.79    3.20
   5  -3  -6   72.69    3.40
   5  -3  -6   62.79    3.10
   5  -3  -6   74.39    3.60
  -5  -1  -6  116.69    4.50
  -5   1   6  117.49    4.90
  -5  -1  -6  113.89    4.60
  -5   1   6  117.99    3.80
  -5  -1  -6  117.09    4.60
  -5   1   6  122.69    5.20
   5   1   6  117.69    4.50
   5   1   6  121.19    4.70
   5   1   6  120.19    4.90
   5  -1  -6  117.39    4.70
   5  -1  -6  117.99    4.00
   5  -1  -6  127.59    5.10
  -5   1  -6  118.19    4.70
  -5   1  -6  120.39    4.70
  -5  -1   6  112.29    5.00
  -5   1  -6  117.09    4.80
  -5  -1   6  118.29    4.20
  -5  -1   6  125.29    5.40
   5  -1   6  121.69    4.90
   5  -1   6  116.29    4.60
   5   1  -6  116.99    4.80
   5   1  -6  117.89    5.10
  -5   3  -6   76.59    3.50
  -5   3  -6   73.79    3.80
  -5  -3   6   72.49    3.30
  -5  -3   6   71.69    3.80
  -5  -3   6   67.49    4.10
  -5   3  -6   71.19    3.50
   5   3  -6   72.29    3.40
   5  -3   6   70.09    3.70
   5  -3   6   75.19    3.90
   5   3  -6   69.29    3.80
   5  -3   6   71.09    3.50
  -5   5  -6   97.69    4.00
  -5   5  -6   90.19    4.10
  -5  -5   6   93.59    4.90
  -5  -5   6   94.49    4.20
  -5  -5   6   90.29    4.40
   5  -5   6   94.99    4.40
   5   5  -6   83.99    4.40
   5  -5   6   90.49    4.30
   5   5  -6   92.99    4.00
   5  -5   6   92.59    4.70
  -5   7  -6    5.90    1.50
  -5  -7   6    7.40    1.60
  -5  -7   6    4.80    1.50
  -5   7  -6    5.50    1.20
  -5   7  -6    3.80    1.10
  -5  -7   6    3.80    1.70
   5  -7   6    3.60    1.40
   5  -7   6    4.50    1.50
   5   7  -6    5.30    1.50
   5   7  -6    3.30    1.20
   5   7  -6    6.30    1.20
   5  -7   6    4.60    1.40
  -5  -9   6    1.80    1.20
  -5   9  -6    4.30    1.50
  -5   9  -6    4.80    1.30
  -5   9  -6    0.90    1.00
  -5  -9   6   -0.20    1.20
   5  -9   6    2.40    1.30
   5   9  -6    5.40    1.60
   5  -9   6    4.10    1.50
   5  -9   6    2.90    1.50
   5   9  -6    3.60    1.10
  -5 -11   6   -0.70    1.20
  -5  11  -6    0.60    0.80
  -5  11  -6    1.40    1.00
  -5 -11   6    1.10    1.50
  -5 -11   6   -0.20    1.10
  -5  11  -6    1.10    1.00
   5 -11   6    1.80    1.40
   5  11  -6    1.10    1.20
   5 -11   6    2.10    1.60
   5 -11   6    0.00    1.40
   5  11  -6    1.60    1.30
  -5 -13   6    4.40    1.70
  -5 -13   6    0.80    1.20
  -5  13  -6    3.30    1.30
   5 -13   6    3.50    1.80
   5 -13   6    2.50    1.50
   5  13  -6    4.10    1.40
   5  13  -6    5.60    1.50
  -6 -14  -6    1.50    1.30
  -6 -14  -6    0.30    0.80
   6 -14  -6   -1.00    0.80
   6 -14  -6    0.10    1.00
   6 -14  -6    1.30    0.80
   6 -14  -6    0.10    0.90
  -6 -12  -6    0.70    0.80
  -6  12   6    2.10    1.00
  -6 -12  -6   -0.90    0.80
   6 -12  -6   -0.20    0.80
   6 -12  -6    1.20    0.90
   6 -12  -6   -0.20    0.90
  -6 -10  -6    9.90    1.40
  -6  10   6    9.00    1.60
  -6 -10  -6    8.20    1.60
  -6 -10  -6    8.90    1.30
   6 -10  -6    6.60    1.40
   6 -10  -6    9.90    1.20
   6 -10  -6    8.40    1.40
  -6  -8  -6   24.90    1.90
  -6  -8  -6   20.60    2.10
  -6   8   6   20.40    2.20
  -6  -8  -6   22.40    1.90
   6  -8  -6   21.30    2.10
   6  -8  -6   20.40    1.90
   6  -8  -6   23.00    1.50
   6   8   6   22.80    2.50
  -6   6   6    4.90    1.10
  -6   6   6    5.40    1.60
  -6  -6  -6    3.20    1.00
  -6  -6  -6    5.30    1.10
  -6  -6  -6    5.10    1.30
   6   6   6    6.50    1.20
   6   6   6    5.30    1.30
   6  -6  -6    5.30    1.20
   6  -6  -6    3.90    1.20
   6  -6  -6    2.90    0.70
  -6  -4  -6   23.10    2.00
  -6   4   6   24.60    2.10
  -6  -4  -6   23.40    1.90
  -6   4   6   24.90    1.40
  -6   4   6   24.40    2.30
  -6  -4  -6   24.30    1.90
   6   4   6   25.20    1.90
   6   4   6   23.60    2.00
   6  -4  -6   22.90    2.10
   6   4   6   21.30    1.90
   6  -4  -6   22.70    2.10
  -6   2   6    2.10    1.10
  -6  -2  -6    1.00    0.80
  -6   2   6    1.40    1.00
  -6  -2  -6    1.20    0.80
  -6   2   6    1.40    0.60
  -6  -2  -6    0.80    0.90
   6   2   6    0.60    0.80
   6   2   6    0.80    0.90
   6  -2  -6    1.70    1.10
   6  -2  -6    0.50    1.00
   6   2   6    2.40    0.90
   6  -2  -6    1.60    0.70
  -6   0  -6   28.70    2.10
  -6   0  -6   24.60    2.20
  -6   0   6   26.10    2.40
  -6   0   6   26.30    2.50
  -6   0   6   23.70    1.60
  -6   0  -6   29.30    2.30
   6   0   6   25.30    2.30
   6   0   6   28.90    2.10
   6   0   6   26.60    2.30
   6   0  -6   25.50    2.30
   6   0  -6   26.40    1.80
  -6   2  -6    0.20    0.90
  -6   2  -6    2.00    1.00
  -6  -2   6    1.50    1.10
  -6  -2   6    0.30    0.70
  -6   2  -6    1.50    1.10
  -6  -2   6    0.50    1.00
   6   2  -6    0.90    1.00
   6  -2   6    0.90    0.90
   6  -2   6   -0.10    0.90
   6  -2   6    0.10    0.80
   6   2  -6   -0.30    1.00
  -6  -4   6   26.20    2.10
  -6   4  -6   21.80    2.00
  -6   4  -6   23.60    2.00
  -6  -4   6   23.20    2.60
  -6  -4   6   24.00    2.40
   6   4  -6   27.80    2.50
   6  -4   6   23.50    2.30
   6   4  -6   23.80    2.20
   6  -4   6   22.80    2.20
   6  -4   6   22.00    2.30
  -6   6  -6    4.70    1.20
  -6  -6   6    9.80    1.80
  -6  -6   6    3.70    1.10
  -6   6  -6    5.10    1.40
  -6  -6   6    2.70    1.50
   6   6  -6    4.00    1.30
   6   6  -6    4.80    1.20
   6  -6   6    6.00    1.50
   6  -6   6    3.60    1.10
   6  -6   6    4.90    1.50
  -6   8  -6   22.30    2.60
  -6   8  -6   18.10    2.00
  -6   8  -6   20.50    2.10
  -6  -8   6   18.90    2.60
  -6  -8   6   28.70    3.40
  -6  -8   6   20.40    2.40
   6   8  -6   20.30    2.60
   6   8  -6   22.10    2.00
   6  -8   6   22.60    2.60
   6   8  -6   20.60    2.20
   6  -8   6   26.00    3.00
   6  -8   6   26.50    3.20
  -6  10  -6    7.60    1.50
  -6 -10   6   11.20    2.10
  -6  10  -6    7.70    1.70
  -6  10  -6    9.50    1.50
  -6 -10   6   14.70    2.40
  -6 -10   6    8.40    2.10
   6 -10   6    9.20    2.10
   6 -10   6    8.20    1.90
   6  10  -6    9.30    1.20
   6  10  -6   10.00    1.90
   6 -10   6    9.80    2.20
   6  10  -6    9.60    1.40
  -6  12  -6    1.20    0.90
  -6  12  -6   -0.60    0.60
  -6 -12   6    1.60    1.30
  -6 -12   6    1.10    1.30
  -6 -12   6   -1.50    1.30
   6 -12   6    1.00    1.50
   6  12  -6   -1.00    0.90
   6  12  -6    1.10    1.30
   6 -12   6    0.80    1.30
   6 -12   6    1.70    1.40
  -6 -14   6    1.60    1.40
  -6  14  -6   -0.40    0.90
  -6 -14   6   -1.00    1.30
   6 -14   6   -0.10    1.20
   6 -14   6    0.40    1.20
   6  14  -6    1.30    1.20
   6  14  -6   -1.30    0.90
   6 -14   6    0.90    1.50
  -7 -13  -6    4.00    1.10
  -7  13   6    2.10    1.20
  -7 -13  -6    3.00    1.50
   7 -13  -6    0.30    1.10
   7 -13  -6    2.50    1.10
   7 -13  -6    4.00    1.10
  -7 -11  -6    0.40    1.00
  -7  11   6    3.70    1.30
  -7 -11  -6    0.60    0.80
  -7 -11  -6    0.20    0.90
   7 -11  -6    2.30    0.90
   7 -11  -6    2.40    1.30
   7 -11  -6    1.40    0.90
   7  11   6    0.80    0.70
  -7  -9  -6    6.40    1.30
  -7  -9  -6    6.60    1.40
  -7  -9  -6    6.30    1.60
  -7   9   6    4.80    1.50
   7  -9  -6    6.10    1.00
   7  -9  -6    4.90    1.20
   7  -9  -6    6.80    1.50
   7   9   6    7.40    1.80
  -7   7   6   -0.60    0.80
  -7  -7  -6    1.30    1.00
  -7  -7  -6    0.30    0.90
  -7   7   6   -0.60    1.00
  -7  -7  -6   -0.20    0.90
   7  -7  -6    0.60    0.60
   7   7   6    0.10    0.80
   7  -7  -6    1.20    1.00
   7  -7  -6   -0.70    1.00
   7   7   6    1.00    1.00
  -7   5   6   12.70    1.80
  -7  -5  -6   15.30    1.90
  -7  -5  -6   11.70    1.60
  -7   5   6   13.60    2.10
  -7  -5  -6    9.70    1.50
   7  -5  -6   12.00    1.10
   7   5   6   13.60    1.50
   7  -5  -6    8.30    1.50
   7   5   6    9.30    1.50
   7   5   6   11.90    1.60
   7  -5  -6   11.60    1.70
  -7   3   6    1.10    1.00
  -7   3   6   -0.20    0.90
  -7  -3  -6   -0.60    0.70
  -7  -3  -6    0.60    0.90
  -7   3   6    0.50    0.60
  -7  -3  -6   -0.20    0.90
   7   3   6    1.00    1.00
   7  -3  -6    0.20    1.00
   7  -3  -6    0.40    0.50
   7   3   6   -0.30    0.70
   7  -3  -6    0.00    1.00
   7   3   6    1.10    0.90
  -7  -1  -6    0.70    0.90
  -7   1   6   -0.20    0.80
  -7   1   6    0.60    0.70
  -7  -1  -6   -0.80    0.70
  -7  -1  -6    0.30    0.80
  -7   1   6    1.80    1.00
   7   1   6    1.40    1.00
   7  -1  -6    0.90    1.20
   7  -1  -6    0.60    1.00
   7  -1  -6    0.40    0.70
   7   1   6   -0.20    0.80
   7   1   6    0.20    0.60
  -7  -1   6    0.10    1.00
  -7   1  -6    1.00    0.90
  -7  -1   6   -0.20    0.60
  -7   1  -6    0.50    0.90
  -7   1  -6    1.90    1.00
  -7  -1   6    1.80    1.10
   7   1  -6    1.60    1.00
   7  -1   6    0.30    0.80
   7  -1   6    0.30    0.90
   7   1  -6   -0.20    1.00
   7  -1   6    0.10    0.70
   7   1  -6   -0.30    0.80
  -7  -3   6    1.30    1.10
  -7  -3   6   -0.10    0.70
  -7  -3   6    0.00    0.80
  -7   3  -6   -0.40    0.70
  -7   3  -6    0.40    0.60
  -7   3  -6    0.30    0.90
   7  -3   6    0.30    0.80
   7  -3   6    0.60    1.00
   7  -3   6   -0.20    0.80
   7   3  -6    0.40    1.10
   7   3  -6   -0.20    0.90
  -7   5  -6   12.80    2.10
  -7  -5   6   14.60    2.30
  -7  -5   6   13.10    2.10
  -7   5  -6   12.50    2.10
  -7  -5   6   12.00    1.80
   7  -5   6    8.10    1.60
   7  -5   6   14.30    2.00
   7  -5   6    8.60    1.70
   7   5  -6   10.80    2.10
   7   5  -6   12.60    1.70
  -7  -7   6   -0.30    1.00
  -7  -7   6    1.20    1.50
  -7   7  -6    0.00    0.80
  -7  -7   6    0.30    1.30
   7  -7   6    1.30    1.20
   7  -7   6    0.10    1.00
   7   7  -6    1.00    1.40
   7  -7   6   -0.80    1.10
   7   7  -6    2.00    1.20
   7   7  -6   -0.50    0.90
  -7  -9   6    4.30    1.50
  -7   9  -6    6.30    1.90
  -7  -9   6    9.80    2.40
  -7  -9   6    6.50    1.70
  -7   9  -6    7.90    1.80
   7   9  -6    2.90    1.10
   7  -9   6    5.60    1.50
   7  -9   6    7.50    1.80
   7   9  -6    5.90    1.70
   7   9  -6    5.80    1.40
   7  -9   6    6.70    1.90
  -7  11  -6    0.20    0.80
  -7  11  -6    1.20    0.90
  -7 -11   6   -0.30    1.00
  -7 -11   6   -1.60    1.30
  -7 -11   6   -0.90    1.00
  -7  11  -6    1.00    1.30
   7 -11   6    1.40    1.30
   7  11  -6    0.80    0.70
   7 -11   6    0.50    1.30
   7  11  -6    0.40    0.60
   7 -11   6    1.70    1.40
  -7 -13   6    2.30    1.20
  -7  13  -6    3.60    1.30
  -7 -13   6    1.80    1.60
  -7  13  -6    2.40    0.70
  -7 -13   6    1.20    1.40
   7 -13   6    2.20    1.50
   7 -13   6    2.90    1.70
   7 -13   6    3.30    1.70
   7  13  -6    0.30    1.20
   7  13  -6    3.40    1.60
  -8 -12  -6    7.30    1.70
  -8  12   6    9.60    1.90
  -8 -12  -6    8.30    1.50
  -8 -12  -6    7.60    1.70
   8 -12  -6    6.50    1.20
   8 -12  -6   10.30    1.70
   8  12   6    7.60    1.20
  -8 -10  -6    0.70    1.00
  -8 -10  -6    1.10    1.10
  -8  10   6    1.20    1.20
  -8 -10  -6    1.00    1.00
   8 -10  -6    1.10    1.00
   8  10   6    0.30    1.30
   8 -10  -6   -0.80    0.70
   8 -10  -6    2.20    1.30
  -8   8   6    2.70    1.00
  -8  -8  -6    1.30    1.10
  -8  -8  -6    0.80    1.10
  -8   8   6    1.20    1.20
  -8  -8  -6    3.10    1.40
   8   8   6    2.40    1.40
   8  -8  -6    3.20    1.30
   8  -8  -6    2.20    1.30
   8   8   6    2.80    1.10
   8  -8  -6    2.10    0.80
  -8  -6  -6   23.70    2.60
  -8   6   6   18.30    2.20
  -8  -6  -6   18.70    2.10
  -8  -6  -6   20.60    2.10
  -8   6   6   14.20    2.20
   8  -6  -6   17.70    2.30
   8   6   6   20.90    1.70
   8  -6  -6   20.20    2.30
   8   6   6   23.40    2.60
   8   6   6   20.10    2.10
   8  -6  -6   19.90    1.50
  -8   4   6    1.80    0.80
  -8   4   6    1.40    1.10
  -8  -4  -6    0.20    1.00
  -8   4   6    1.80    1.10
  -8  -4  -6    1.40    1.00
  -8  -4  -6    1.20    1.10
   8   4   6    2.10    1.10
   8   4   6   -0.60    0.90
   8  -4  -6    0.70    1.10
   8  -4  -6    0.30    0.60
   8  -4  -6    2.40    1.30
   8   4   6    1.00    1.00
  -8   2   6   13.00    1.40
  -8   2   6   13.00    2.20
  -8  -2  -6   16.40    2.10
  -8  -2  -6   10.50    1.60
  -8  -2  -6   14.30    1.90
  -8   2   6    9.10    1.80
   8  -2  -6   10.30    1.70
   8   2   6   11.00    1.60
   8   2   6   11.80    1.70
   8   2   6   14.90    2.20
   8  -2  -6    8.30    1.50
   8  -2  -6   12.40    1.40
  -8   0  -6   57.69    3.30
  -8   0  -6   54.09    4.40
  -8   0  -6   62.39    3.40
  -8   0   6   56.89    2.70
  -8   0   6   53.49    3.70
   8   0  -6   58.59    2.90
   8   0   6   54.69    3.30
   8   0  -6   51.09    3.50
   8   0   6   53.79    3.40
   8   0  -6   55.49    3.30
   8   0   6   57.09    3.20
  -8   2  -6   14.60    1.90
  -8  -2   6   11.20    2.20
  -8   2  -6   13.90    2.00
  -8   2  -6   10.40    1.80
  -8  -2   6   12.40    1.60
  -8  -2   6   12.00    1.90
   8   2  -6   10.70    2.10
   8   2  -6    9.30    1.70
   8  -2   6   15.20    2.40
   8  -2   6   12.00    1.80
   8   2  -6   11.90    1.70
   8  -2   6   13.80    2.00
  -8  -4   6    0.60    0.90
  -8   4  -6    1.30    1.00
  -8  -4   6   -0.70    0.90
  -8  -4   6    2.10    1.40
  -8   4  -6    1.70    1.00
  -8   4  -6    0.90    1.10
   8  -4   6    2.60    1.20
   8  -4   6    1.80    1.20
   8  -4   6    0.60    0.80
   8   4  -6   -1.10    1.00
   8   4  -6    0.60    1.30
  -8  -6   6   18.00    2.00
  -8  -6   6   17.90    2.90
  -8  -6   6   22.70    2.90
  -8   6  -6   20.80    2.30
  -8   6  -6   19.80    2.20
   8   6  -6   15.50    2.20
   8   6  -6   17.90    2.10
   8  -6   6   14.20    2.20
   8  -6   6   20.30    2.60
   8  -6   6   21.00    2.40
  -8   8  -6    2.90    1.20
  -8  -8   6    2.40    1.30
  -8   8  -6    2.50    1.20
  -8  -8   6    1.30    1.50
  -8  -8   6    3.60    1.80
   8   8  -6    1.40    1.10
   8  -8   6    1.60    1.50
   8   8  -6    3.70    1.60
   8  -8   6    6.40    2.10
   8  -8   6    1.60    1.20
   8   8  -6   -0.40    1.20
  -8  10  -6    0.90    0.90
  -8 -10   6    0.30    1.20
  -8  10  -6    1.20    1.10
  -8  10  -6   -0.50    1.20
  -8 -10   6   -0.40    1.00
  -8 -10   6   -1.10    1.50
   8 -10   6    4.30    1.70
   8 -10   6    0.90    1.40
   8  10  -6    0.10    1.20
   8  10  -6   -0.20    0.90
   8  10  -6    0.40    0.90
   8 -10   6    2.30    1.50
  -8  12  -6    4.70    1.20
  -8 -12   6    4.60    1.50
  -8 -12   6    4.40    2.00
  -8  12  -6   10.70    1.90
  -8 -12   6    9.40    2.00
  -8  12  -6    9.20    1.70
   8 -12   6    4.90    1.70
   8  12  -6    7.30    1.90
   8 -12   6    4.80    2.10
  -9 -11  -6   13.30    1.70
  -9 -11  -6   16.60    2.10
  -9  11   6   15.40    2.70
  -9 -11  -6   14.20    2.20
   9 -11  -6   15.30    2.30
   9 -11  -6   15.30    1.60
   9 -11  -6   14.10    2.00
  -9  -9  -6   65.69    3.60
  -9  -9  -6   59.59    4.60
  -9   9   6   65.19    3.10
  -9   9   6   53.69    4.00
  -9  -9  -6   62.89    3.90
   9  -9  -6   67.49    2.90
   9   9   6   61.89    4.30
   9  -9  -6   65.79    3.90
   9   9   6   61.79    3.50
  -9   7   6   26.30    2.90
  -9   7   6   30.80    2.70
  -9  -7  -6   29.50    2.60
  -9  -7  -6   30.40    2.70
  -9  -7  -6   31.00    2.80
   9   7   6   31.30    2.60
   9  -7  -6   29.30    2.90
   9  -7  -6   32.50    2.80
   9   7   6   29.30    1.80
   9   7   6   32.00    2.90
   9  -7  -6   30.00    1.90
  -9   5   6   21.80    3.00
  -9  -5  -6   23.70    2.50
  -9   5   6   28.00    3.20
  -9  -5  -6   26.00    2.50
  -9   5   6   23.20    2.00
  -9  -5  -6   22.70    2.70
   9  -5  -6   18.20    2.30
   9  -5  -6   26.80    1.80
   9   5   6   24.20    2.30
   9   5   6   18.50    2.20
   9   5   6   21.80    2.40
   9  -5  -6   22.60    2.50
  -9   3   6   22.90    1.80
  -9   3   6   21.60    2.60
  -9  -3  -6   19.80    2.30
  -9  -3  -6   22.70    2.40
  -9  -3  -6   20.90    2.30
  -9   3   6   17.30    2.40
   9   3   6   21.30    2.20
   9  -3  -6   16.80    1.70
   9  -3  -6   18.80    2.40
   9  -3  -6   17.70    2.20
   9   3   6   21.90    2.70
   9   3   6   21.60    2.30
  -9   1   6   31.70    2.10
  -9  -1  -6   30.80    2.60
  -9   1   6   27.90    2.80
  -9  -1  -6   26.60    2.50
  -9   1   6   34.40    3.20
  -9  -1  -6   35.30    2.80
   9  -1  -6   33.20    3.00
   9  -1  -6   30.80    2.90
   9   1   6   29.30    2.70
   9   1   6   36.90    2.70
   9   1   6   34.60    2.90
   9  -1  -6   36.40    2.40
  -9   1  -6   34.40    2.80
  -9  -1   6   31.00    3.20
  -9   1  -6   36.60    3.00
  -9  -1   6   31.10    3.00
  -9  -1   6   34.00    2.30
   9  -1   6   34.00    3.00
   9   1  -6   34.60    2.90
   9  -1   6   32.30    2.90
   9  -1   6   37.80    2.70
   9   1  -6   38.90    3.20
   9   1  -6   32.20    2.60
  -9   3  -6   24.40    2.70
  -9   3  -6   19.70    2.50
  -9   3  -6   18.70    2.30
  -9  -3   6   23.50    2.10
  -9  -3   6   19.10    2.50
   9  -3   6   22.30    2.60
   9  -3   6   24.30    2.40
   9   3  -6   18.00    2.30
   9  -3   6   21.50    2.80
   9   3  -6   33.90    4.40
  -9  -5   6   22.20    2.30
  -9  -5   6   27.40    3.00
  -9  -5   6   18.90    3.00
  -9   5  -6   23.40    2.60
  -9   5  -6   23.10    2.60
   9   5  -6   22.50    3.00
   9  -5   6   19.60    2.70
   9   5  -6   25.90    2.60
   9  -5   6   25.70    2.50
   9  -5   6   26.20    3.00
  -9   7  -6   30.80    2.70
  -9  -7   6   29.10    2.70
  -9  -7   6   32.30    4.00
  -9   7  -6   30.20    2.80
  -9  -7   6   31.60    3.30
   9   7  -6   29.60    2.70
   9   7  -6   31.90    3.30
   9  -7   6   30.90    2.90
   9  -7   6   31.70    4.00
   9  -7   6   31.90    3.30
  -9   9  -6   66.09    4.50
  -9   9  -6   66.19    3.80
  -9  -9   6   63.29    4.10
  -9  -9   6   67.79    5.10
   9   9  -6   67.29    3.90
   9  -9   6   70.59    4.60
   9   9  -6   69.19    3.50
   9  -9   6   68.09    4.90
   9  -9   6   66.19    4.30
   9   9  -6   67.69    4.30
  -9  11  -6   16.80    2.60
  -9 -11   6   15.70    2.60
  -9  11  -6   14.50    2.10
  -9  11  -6   15.40    1.90
  -9 -11   6   16.40    3.20
   9 -11   6   15.40    2.80
   9 -11   6   17.20    2.70
   9  11  -6   19.20    2.50
   9  11  -6   14.50    1.60
   9 -11   6   17.60    2.70
 -10 -10  -6    7.20    1.90
 -10 -10  -6    3.70    1.20
 -10 -10  -6    1.10    1.10
 -10  10   6    4.00    1.60
  10 -10  -6    1.10    1.30
  10  10   6    2.20    1.70
  10  10   6    2.40    1.20
  10 -10  -6    3.40    1.00
  10 -10  -6    3.90    1.30
 -10   8   6    3.50    1.40
 -10  -8  -6    1.80    1.10
 -10  -8  -6    4.20    1.60
 -10  -8  -6    4.50    1.50
 -10   8   6    1.70    1.30
  10  -8  -6    3.00    1.40
  10   8   6    3.50    1.50
  10   8   6    2.30    1.20
  10  -8  -6    3.90    1.00
  10  -8  -6    2.40    1.50
 -10  -6  -6   39.50    3.20
 -10  -6  -6   35.70    3.10
 -10   6   6   41.60    3.20
 -10   6   6   38.00    3.40
  10  -6  -6   39.70    3.30
  10   6   6   42.60    3.30
  10   6   6   33.60    2.80
  10  -6  -6   36.80    2.30
  10   6   6   37.50    2.60
  10  -6  -6   34.80    3.10
 -10   4   6   -1.10    0.90
 -10   4   6   -0.60    0.80
 -10   4   6    1.20    1.30
 -10  -4  -6   -0.90    1.00
 -10  -4  -6    1.50    1.30
 -10  -4  -6    2.00    1.90
  10   4   6   -0.90    0.90
  10   4   6    0.40    1.20
  10  -4  -6    1.70    1.30
  10   4   6    1.50    1.20
  10  -4  -6    0.10    0.80
 -10   2   6   18.40    2.50
 -10   2   6   20.90    2.00
 -10   2   6   22.00    2.70
 -10  -2  -6   21.90    2.50
 -10  -2  -6   23.20    2.60
 -10  -2  -6   21.40    2.40
  10  -2  -6   20.90    2.50
  10   2   6   25.40    3.00
  10   2   6   21.80    2.60
  10  -2  -6   24.90    3.00
  10  -2  -6   26.40    2.20
  10   2   6   25.50    2.70
 -10   0  -6  164.88    6.60
 -10   0   6  160.68    5.80
 -10   0  -6  157.08    6.60
 -10   0   6  149.99    6.80
 -10   0  -6  150.58    6.60
 -10   0   6  152.98    7.30
  10   0  -6  155.58    6.10
  10   0   6  157.08    6.40
  10   0   6  162.88    6.90
  10   0  -6  157.48    6.60
  10   0   6  156.18    6.70
 -10  -2   6   23.50    3.40
 -10  -2   6   29.00    3.00
 -10   2  -6   19.30    2.60
 -10   2  -6   25.00    2.60
 -10  -2   6   23.10    2.10
  10  -2   6   16.90    2.20
  10   2  -6   26.50    2.70
  10   2  -6   19.10    2.30
  10   2  -6   17.90    2.30
  10  -2   6   23.10    2.80
  10  -2   6   24.50    3.20
 -10   4  -6   -1.10    1.00
 -10  -4   6    0.70    1.50
 -10  -4   6    1.10    1.00
 -10   4  -6    0.70    1.20
 -10  -4   6    0.60    1.40
 -10   4  -6    1.60    1.40
  10  -4   6    1.60    1.10
  10   4  -6    1.70    1.60
  10  -4   6    1.30    1.10
  10  -4   6   -0.50    2.00
  10   4  -6    1.10    1.30
 -10   6  -6   36.80    3.20
 -10  -6   6   31.10    2.90
 -10   6  -6   36.10    3.10
 -10  -6   6   35.50    3.40
 -10  -6   6   36.80    3.80
  10  -6   6   34.70    3.30
  10  -6   6   36.40    3.10
  10  -6   6   34.60    3.50
  10   6  -6   44.50    3.10
  10   6  -6   46.30    3.60
 -10   8  -6    2.80    1.30
 -10  -8   6    5.20    2.60
 -10  -8   6    3.10    1.30
 -10  -8   6    0.10    1.10
 -10   8  -6    2.30    1.40
  10   8  -6    3.00    1.30
  10  -8   6    1.40    1.40
  10   8  -6    4.80    1.70
  10  -8   6    1.30    1.20
  10  -8   6    5.40    1.70
 -10  10  -6    1.60    1.40
 -10  10  -6    4.10    1.30
 -10 -10   6    0.90    1.60
 -10  10  -6    2.70    1.60
 -10 -10   6    2.70    1.40
 -10 -10   6    5.30    2.00
  10 -10   6    6.10    1.70
  10 -10   6    3.70    1.70
  10  10  -6    3.60    1.10
  10 -10   6    3.30    1.80
  10  10  -6    0.30    1.40
  10  10  -6    3.20    1.30
 -11   9   6    8.90    1.70
 -11  -9  -6    7.70    1.90
 -11  -9  -6    8.00    2.00
 -11   9   6   11.30    2.50
  11   9   6   10.20    1.90
  11  -9  -6   10.40    1.50
  11   9   6    7.80    2.00
  11  -9  -6   12.70    2.20
  11  -9  -6   10.40    2.10
 -11   7   6    8.70    1.90
 -11  -7  -6    6.20    1.70
 -11  -7  -6    7.60    1.80
 -11  -7  -6    3.80    1.30
 -11   7   6    8.80    1.80
  11   7   6   11.20    2.00
  11   7   6    6.10    1.30
  11   7   6    8.90    1.80
  11  -7  -6   13.10    2.30
  11  -7  -6    8.70    1.30
  11  -7  -6    9.90    2.00
 -11   5   6   17.40    2.10
 -11  -5  -6   21.10    2.80
 -11  -5  -6   13.80    2.00
 -11   5   6   16.90    2.80
 -11  -5  -6   21.30    2.80
 -11   5   6   19.00    2.60
  11  -5  -6   15.10    1.80
  11   5   6   17.00    2.40
  11  -5  -6   18.90    2.50
  11  -5  -6   17.70    2.50
  11   5   6   19.80    2.40
  11   5   6   21.00    2.70
 -11   3   6   11.30    1.70
 -11   3   6   11.10    2.10
 -11  -3  -6    8.40    2.00
 -11   3   6   10.90    2.50
 -11  -3  -6   10.00    2.00
 -11  -3  -6    7.40    1.80
  11   3   6    7.30    1.70
  11   3   6    8.60    2.00
  11  -3  -6    5.50    1.60
  11   3   6    7.80    1.80
  11  -3  -6    5.60    1.30
  11  -3  -6    7.70    1.90
 -11  -1  -6    4.00    1.50
 -11  -1  -6    1.70    1.20
 -11   1   6    4.20    1.10
 -11   1   6    3.70    1.60
 -11   1   6    7.10    1.90
 -11  -1  -6    1.90    1.40
  11   1   6    3.00    1.40
  11   1   6    2.60    1.40
  11   1   6    2.70    1.40
  11  -1  -6    2.80    1.50
  11  -1  -6    7.20    1.50
 -11  -1   6    7.10    2.00
 -11   1  -6    5.00    1.70
 -11   1  -6    1.90    1.40
 -11  -1   6    5.20    1.30
 -11   1  -6    5.90    1.70
 -11  -1   6    6.70    3.00
  11  -1   6    3.60    1.20
  11   1  -6    4.30    1.60
  11   1  -6    3.90    1.40
  11   1  -6    2.90    1.70
  11  -1   6    0.80    1.10
 -11  -3   6   10.90    2.70
 -11   3  -6    9.50    2.10
 -11  -3   6    6.90    1.60
 -11   3  -6    7.50    1.90
 -11  -3   6    7.70    2.00
 -11   3  -6    6.40    1.80
  11   3  -6    7.40    1.90
  11   3  -6    8.20    1.80
  11  -3   6    8.00    1.90
  11  -3   6    4.70    1.40
 -11  -5   6   16.30    2.10
 -11  -5   6   13.20    2.50
 -11   5  -6   14.90    2.20
 -11  -5   6   15.30    2.50
 -11   5  -6   15.90    2.30
 -11   5  -6   19.30    2.70
  11  -5   6   17.70    2.70
  11  -5   6   17.00    2.40
  11   5  -6   16.90    2.30
  11  -5   6   22.20    3.40
  11   5  -6   16.70    2.30
 -11  -7   6    4.70    1.60
 -11  -7   6    9.00    1.90
 -11   7  -6    4.60    1.40
 -11   7  -6    8.70    1.80
 -11  -7   6    4.40    1.90
  11  -7   6    5.60    1.80
  11  -7   6    8.30    2.10
  11   7  -6    4.50    1.50
  11  -7   6    6.40    1.70
  11   7  -6    5.40    1.50
 -11  -9   6   11.30    2.00
 -11   9  -6    9.30    1.80
 -11  -9   6   11.50    2.80
  11   9  -6    9.70    1.90
  11  -9   6    9.30    2.20
  11  -9   6    9.00    2.00
  11   9  -6   10.00    2.00
  11  -9   6    9.00    2.30
  11   9  -6    9.30    1.70
 -12  -8  -6    2.50    1.60
 -12   8   6    4.70    1.50
 -12  -8  -6    0.40    1.20
 -12  -8  -6    1.00    1.20
  12  -8  -6    0.50    1.40
  12   8   6    1.40    0.80
  12  -8  -6    1.30    1.20
  12   8   6    2.30    1.40
 -12   6   6    1.70    1.40
 -12  -6  -6    2.70    1.50
 -12   6   6    2.90    1.70
 -12  -6  -6    2.70    1.40
  12  -6  -6    0.50    1.40
  12   6   6    3.00    1.30
  12   6   6   -0.60    1.10
  12   6   6    2.90    1.60
  12  -6  -6    0.50    1.20
 -12  -4  -6    1.10    1.60
 -12  -4  -6    0.10    1.00
 -12   4   6    1.10    1.30
 -12  -4  -6    2.70    1.50
 -12   4   6    4.30    1.40
 -12   4   6    3.00    1.60
  12   4   6    3.00    1.50
  12  -4  -6    0.50    1.50
  12   4   6    4.70    1.60
  12  -4  -6    0.80    1.00
  12   4   6    4.60    1.60
  12  -4  -6    1.50    1.30
 -12   2   6    0.50    1.40
 -12   2   6    0.70    1.50
 -12  -2  -6   -0.10    1.10
 -12   2   6    2.80    1.10
 -12  -2  -6    0.90    1.20
 -12  -2  -6    5.40    1.70
  12  -2  -6    2.10    1.20
  12   2   6    1.00    1.10
  12   2   6    3.50    1.70
  12  -2  -6    2.00    1.40
  12   2   6    3.10    1.50
  12  -2  -6    2.70    1.60
 -12   0   6    1.40    1.40
 -12   0  -6    0.70    1.40
 -12   0  -6    3.10    1.30
 -12   0  -6    1.30    1.10
 -12   0   6    2.10    1.10
 -12   0   6    0.80    1.40
  12   0  -6    0.90    1.40
  12   0  -6    4.80    1.90
  12   0   6    2.90    1.30
  12   0  -6    1.80    1.20
  12   0   6    1.00    1.40
  12   0   6    0.80    1.10
 -12  -2   6    2.90    1.20
 -12   2  -6    3.20    1.60
 -12  -2   6    0.20    1.40
 -12  -2   6    1.20    1.60
 -12   2  -6    0.70    1.40
 -12   2  -6   -0.40    0.80
  12   2  -6    2.00    1.30
  12  -2   6    1.00    1.30
  12  -2   6    1.60    1.40
  12   2  -6    0.70    1.60
  12   2  -6    1.00    1.40
  12  -2   6    0.30    1.60
 -12  -4   6    2.30    1.80
 -12   4  -6    6.60    1.90
 -12   4  -6    3.60    1.60
 -12   4  -6    3.50    1.50
 -12  -4   6    1.50    1.70
 -12  -4   6    4.40    1.40
  12  -4   6    1.50    1.60
  12   4  -6    3.00    1.60
  12  -4   6    3.30    1.40
  12   4  -6    3.50    1.60
  12  -4   6    4.30    2.00
 -12  -6   6   -1.70    1.10
 -12  -6   6    0.40    1.20
 -12   6  -6    2.10    1.40
 -12  -6   6    1.30    1.20
  12   6  -6    1.10    1.40
  12   6  -6    1.90    1.30
  12  -6   6    0.70    1.50
  12  -6   6    4.90    1.60
  12  -6   6    1.40    1.40
 -12  -8   6   -0.70    1.60
 -12   8  -6    1.20    2.40
 -12  -8   6    0.60    1.20
 -12  -8   6    2.00    1.40
  12  -8   6    2.50    1.70
  12   8  -6    3.30    1.60
  12  -8   6    0.90    1.60
  12   8  -6    0.90    1.10
  12  -8   6    0.60    1.30
 -13  -7  -6    2.40    1.50
 -13  -7  -6    2.40    1.60
 -13   7   6   -0.20    1.40
 -13  -7  -6   -0.20    0.60
  13  -7  -6    0.40    0.90
  13  -7  -6    0.00    1.40
  13   7   6    1.10    1.20
  13   7   6    1.00    1.10
  13  -7  -6    0.50    1.50
 -13   5   6    1.10    1.00
 -13  -5  -6   -2.30    1.20
 -13   5   6    0.20    1.40
 -13  -5  -6    2.30    1.00
 -13   5   6    0.40    1.20
  13  -5  -6    0.40    1.20
  13   5   6    0.20    1.40
  13   5   6    0.50    1.20
  13   5   6    0.20    1.10
  13  -5  -6   -0.50    0.80
  13  -5  -6   -1.80    1.10
 -13  -3  -6    0.50    1.00
 -13   3   6   -0.60    1.20
 -13   3   6    0.40    1.00
 -13  -3  -6    0.20    1.40
 -13  -3  -6    0.20    1.10
  13  -3  -6   -1.10    1.40
  13  -3  -6    0.60    1.20
  13   3   6   -0.10    1.30
  13   3   6   -1.80    1.10
  13  -3  -6    2.80    1.50
  13   3   6   -0.80    1.00
 -13   1   6    1.50    1.50
 -13  -1  -6    0.50    1.10
 -13   1   6   -2.70    1.10
 -13  -1  -6   -0.10    1.10
 -13  -1  -6    1.40    1.20
 -13   1   6   -1.90    0.70
  13   1   6   -1.90    1.10
  13  -1  -6    0.40    0.90
  13  -1  -6   -0.90    1.30
  13  -1  -6    0.50    1.40
  13   1   6   -1.50    0.90
 -13  -1   6   -0.50    1.40
 -13  -1   6    0.00    1.30
 -13  -1   6   -1.30    0.80
 -13   1  -6   -2.20    1.10
 -13   1  -6   -1.70    1.10
 -13   1  -6    0.40    1.20
  13   1  -6   -0.10    1.20
  13   1  -6    0.60    1.30
  13  -1   6    1.20    1.40
  13  -1   6   -1.20    1.20
  13  -1   6    1.90    1.10
  13   1  -6   -2.80    1.00
 -13  -3   6    0.70    1.00
 -13  -3   6   -0.10    1.50
 -13   3  -6   -1.90    0.90
 -13   3  -6   -1.00    1.20
 -13   3  -6    1.70    1.80
 -13  -3   6    0.80    1.40
  13  -3   6   -1.00    1.50
  13   3  -6    0.10    1.30
  13   3  -6    0.10    1.20
  13   3  -6    1.40    1.30
  13  -3   6    1.60    1.40
  13  -3   6   -0.50    1.00
 -13  -5   6    1.30    1.70
 -13   5  -6    0.00    1.10
 -13   5  -6    2.80    1.70
 -13   5  -6    1.40    1.40
 -13  -5   6   -0.40    1.10
 -13  -5   6    4.20    1.40
  13  -5   6   -1.40    1.20
  13   5  -6    2.20    1.70
  13  -5   6    0.30    1.10
  13  -5   6   -0.60    1.30
  13   5  -6    0.30    1.20
 -13   7  -6   -1.20    1.10
 -13  -7   6   -1.20    1.60
 -13  -7   6   -1.00    0.90
  13   7  -6    0.90    1.30
  13  -7   6   -1.20    1.20
  13   7  -6    1.00    2.40
  13  -7   6    0.20    1.50
 -14   4   6    0.00    1.50
 -14  -4  -6    1.10    1.60
 -14  -4  -6   -0.80    1.10
 -14   4   6   -2.40    0.80
  14   4   6    0.20    1.10
  14   4   6   -1.30    0.90
  14  -4  -6   -1.60    1.00
  14  -4  -6    2.40    1.30
  14  -4  -6    0.50    1.40
 -14   2   6    3.30    1.30
 -14  -2  -6    1.60    1.40
 -14   2   6   -1.30    1.50
 -14  -2  -6   -0.70    1.20
  14  -2  -6   -0.80    1.80
  14   2   6    2.80    1.80
  14  -2  -6    0.90    1.20
  14   2   6    3.30    1.50
  14  -2  -6    1.70    1.50
 -14   0   6    0.90    1.30
 -14   0  -6    1.60    1.40
 -14   0   6   -1.20    0.90
 -14   0   6   -0.90    2.30
 -14   0  -6   -0.50    1.70
  14   0  -6   -0.60    1.10
  14   0   6   -0.10    1.10
  14   0   6    0.40    1.40
  14   0  -6   -0.50    1.10
  14   0   6   -0.60    1.90
  14   0  -6    1.30    1.50
 -14   2  -6    2.80    1.50
 -14  -2   6    2.80    1.20
 -14  -2   6    3.30    2.10
 -14   2  -6   -0.70    1.20
  14  -2   6   -1.20    1.40
  14   2  -6    1.30    1.50
  14   2  -6    3.20    1.60
  14  -2   6   -0.60    1.50
  14  -2   6    1.40    1.60
 -14  -4   6   -0.90    1.80
 -14  -4   6    1.10    1.10
 -14   4  -6    0.90    1.40
  14   4  -6    3.10    1.40
  14   4  -6    1.30    1.60
  14  -4   6    2.60    1.60
  14  -4   6   -1.60    0.90
   0 -14  -7    7.20    1.50
   0 -12  -7    3.50    1.10
   0 -10  -7    2.70    0.90
   0  -8  -7   12.70    1.20
   0  -6  -7   37.30    1.90
   0  -6  -7   37.50    1.70
   0  -4  -7   78.39    3.30
   0  -4  -7   74.89    2.60
   0  -4  -7   73.59    3.40
   0  -2  -7  401.36   11.80
   0  -2  -7  388.16   11.70
   0  -2  -7  385.96   10.80
   0   2   7  376.06   10.70
   0  -2  -7  378.16   11.50
   0   0  -7    4.40    1.10
   0   0  -7    5.50    1.20
   0   0  -7    3.40    1.20
   0   0  -7    3.80    1.20
   0   2  -7  394.16   12.50
   0   2  -7  404.96   12.40
   0   2  -7  385.76   12.80
   0   2  -7  386.16   12.00
   0  -2   7  394.26   12.20
   0  -4   7   76.09    3.80
   0   4  -7   73.89    3.70
   0   4  -7   72.29    3.80
   0  -4   7   75.59    4.00
   0   4  -7   78.49    4.10
   0   4  -7   80.79    4.30
   0  -6   7   42.50    2.90
   0   6  -7   35.30    2.60
   0   6  -7   39.60    2.90
   0   6  -7   43.80    3.20
   0   6  -7   34.20    2.40
   0  -6   7   38.40    2.90
   0  -8   7   11.70    2.10
   0   8  -7   12.40    1.50
   0   8  -7   13.80    1.70
   0   8  -7   13.10    2.10
   0   8  -7   12.80    2.00
   0  -8   7   15.10    2.10
   0  10  -7    4.80    1.50
   0 -10   7    1.40    1.30
   0  10  -7    1.90    1.50
   0  10  -7    1.80    0.90
   0  10  -7    1.90    0.80
   0 -10   7    1.90    1.40
   0 -12   7    4.50    1.50
   0  12  -7    1.80    1.20
   0 -12   7    1.20    1.50
   0  12  -7    3.00    1.70
   0  14  -7    5.20    1.30
   0  14  -7    6.10    1.90
   0 -14   7    3.60    2.00
  -1 -15  -7    1.80    1.20
   1 -15  -7    2.30    1.10
  -1 -13  -7    0.40    0.80
   1 -13  -7    1.40    0.90
  -1 -11  -7   10.60    1.50
   1 -11  -7   13.70    1.60
  -1  -9  -7   13.30    1.50
   1  -9  -7   11.00    1.30
   1  -9  -7   11.90    1.20
  -1  -7  -7    1.60    0.70
   1  -7  -7    2.40    0.70
   1  -7  -7    1.40    0.50
   1  -7  -7    2.70    0.60
  -1  -5  -7   40.20    1.90
  -1   5   7   43.40    2.30
  -1  -5  -7   39.10    2.10
   1  -5  -7   40.20    2.20
   1   5   7   41.40    2.00
   1  -5  -7   41.30    1.50
   1  -5  -7   42.90    2.20
  -1  -3  -7   60.79    2.40
  -1   3   7   60.99    3.10
  -1  -3  -7   56.19    2.70
  -1  -3  -7   62.59    3.00
  -1  -3  -7   56.09    3.00
   1  -3  -7   61.99    3.00
  -1   1   7   41.40    1.70
  -1  -1  -7   39.30    2.50
  -1  -1  -7   40.00    2.00
  -1   1   7   44.70    2.70
  -1   1   7   41.30    2.40
  -1  -1  -7   39.00    2.40
   1  -1  -7   39.40    2.50
   1  -1  -7   43.20    2.70
   1   1   7   39.40    1.90
  -1   1  -7   38.10    2.40
  -1  -1   7   43.10    2.70
  -1   1  -7   38.00    2.70
  -1   1  -7   41.60    2.60
  -1  -1   7   42.30    2.80
   1   1  -7   37.80    2.50
   1   1  -7   46.00    2.50
   1   1  -7   33.90    2.70
   1  -1   7   44.10    2.70
   1  -1   7   41.80    2.20
   1  -1   7   41.50    2.50
  -1   3  -7   57.79    3.40
  -1  -3   7   66.09    3.60
  -1   3  -7   62.29    3.30
  -1   3  -7   61.59    3.60
   1  -3   7   76.99    4.40
   1   3  -7   66.49    3.90
   1  -3   7   66.59    3.50
   1   3  -7   62.19    3.40
   1   3  -7   59.49    3.30
  -1   5  -7   45.60    3.10
  -1  -5   7   36.10    2.90
  -1   5  -7   42.00    2.60
  -1   5  -7   34.60    3.10
  -1   5  -7   43.20    3.00
   1  -5   7   40.00    2.90
   1   5  -7   42.90    3.30
   1   5  -7   37.40    3.00
   1   5  -7   43.30    2.70
   1   5  -7   38.10    2.70
  -1  -7   7    2.20    1.20
  -1   7  -7    1.90    1.10
  -1  -7   7    3.80    1.40
  -1   7  -7    1.10    0.80
  -1   7  -7    3.00    1.10
  -1   7  -7    1.80    1.20
   1   7  -7    2.00    1.30
   1   7  -7    2.00    0.90
   1   7  -7    2.30    1.00
   1   7  -7    1.50    1.20
   1  -7   7    2.20    1.10
  -1   9  -7   11.20    1.90
  -1   9  -7    8.80    1.50
  -1   9  -7    9.90    1.30
  -1  -9   7   10.60    2.10
  -1   9  -7    8.80    2.10
  -1  -9   7   11.20    1.90
   1  -9   7   11.20    2.00
   1   9  -7   10.70    1.30
   1   9  -7    9.80    2.00
   1   9  -7   10.20    2.00
  -1  11  -7    8.90    2.20
  -1 -11   7    8.00    1.90
  -1 -11   7   12.60    2.10
  -1  11  -7   10.70    1.10
  -1  11  -7   10.40    1.90
  -1  11  -7   10.10    1.20
   1  11  -7   11.30    2.20
   1  11  -7    9.90    1.90
   1 -11   7   12.40    2.20
   1  11  -7   10.80    1.10
  -1 -13   7    0.20    1.40
  -1 -13   7    2.00    1.30
  -1  13  -7    0.50    0.90
  -1  13  -7    3.20    1.60
   1  13  -7   -0.10    0.90
   1  13  -7    0.60    1.40
   1 -13   7    1.00    1.30
  -1  15  -7    0.50    0.90
  -1  15  -7    3.10    1.40
   1  15  -7    0.10    1.20
   1 -15   7   -0.70    1.20
  -2 -14  -7   -0.20    0.80
   2 -14  -7    0.80    0.60
   2 -14  -7   -0.60    0.80
  -2 -12  -7    0.70    0.90
   2 -12  -7    0.00    0.70
   2 -12  -7    1.30    0.90
  -2 -10  -7    1.60    1.00
   2 -10  -7    1.50    0.80
  -2  -8  -7    0.20    0.70
  -2   8   7    1.00    0.60
  -2  -8  -7    0.40    0.50
   2  -8  -7    0.70    0.50
   2  -8  -7    0.80    0.70
   2  -8  -7    0.20    0.50
  -2  -6  -7   65.59    2.40
  -2  -6  -7   63.79    2.60
  -2  -6  -7   64.09    2.80
  -2   6   7   63.09    2.90
   2   6   7   65.19    2.90
   2  -6  -7   62.89    2.80
   2  -6  -7   66.59    2.80
  -2  -4  -7    8.40    1.20
  -2   4   7    9.70    1.60
  -2  -4  -7   10.10    1.20
  -2  -4  -7    7.60    1.00
   2  -4  -7    8.40    1.40
   2  -4  -7    9.70    1.40
   2   4   7    9.70    1.10
   2   4   7    7.30    1.20
  -2  -2  -7   38.70    2.10
  -2  -2  -7   43.10    2.50
  -2   2   7   41.50    2.70
  -2   2   7   39.30    2.40
   2  -2  -7   38.70    2.60
   2   2   7   38.70    2.50
   2   2   7   41.60    2.00
   2  -2  -7   39.80    2.60
  -2   0  -7   -0.20    0.70
  -2   0  -7    1.30    0.90
  -2   0   7    0.80    1.30
  -2   0  -7   -0.60    0.90
  -2   0   7    0.90    1.00
   2   0  -7    0.50    0.90
   2   0   7    0.50    0.70
   2   0   7    1.70    0.90
   2   0   7    0.30    1.80
  -2   2  -7   43.30    2.90
  -2   2  -7   44.00    2.70
  -2  -2   7   43.00    3.10
  -2  -2   7   41.50    2.80
   2   2  -7   39.80    2.70
   2  -2   7   41.50    2.70
   2  -2   7   40.00    2.50
   2   2  -7   44.00    3.10
  -2   4  -7    6.80    1.30
  -2  -4   7   13.20    2.10
  -2  -4   7   10.30    1.80
  -2   4  -7    9.00    2.00
  -2   4  -7    5.90    1.50
   2  -4   7   10.20    1.70
   2   4  -7   11.30    1.70
   2   4  -7    7.60    1.80
   2   4  -7    9.30    1.60
   2  -4   7    7.60    1.80
  -2  -6   7   63.99    4.00
  -2   6  -7   68.69    3.70
  -2   6  -7   63.39    3.20
  -2   6  -7   69.99    3.70
  -2  -6   7   65.89    3.80
   2   6  -7   64.99    3.80
   2   6  -7   65.69    3.30
   2  -6   7   68.79    3.70
   2   6  -7   67.59    3.40
   2   6  -7   64.29    3.90
   2  -6   7   70.09    4.00
  -2   8  -7   -0.80    0.70
  -2   8  -7   -0.60    0.90
  -2   8  -7   -1.00    1.00
  -2   8  -7    0.10    1.00
  -2  -8   7    1.20    1.20
   2   8  -7    0.40    0.80
   2   8  -7   -0.60    0.80
   2   8  -7    1.50    1.30
   2  -8   7   -0.90    0.90
   2  -8   7    0.70    1.10
  -2  10  -7    1.40    1.20
  -2  10  -7    3.00    1.50
  -2  10  -7    3.30    1.60
  -2 -10   7    3.40    1.70
  -2  10  -7    2.00    0.80
   2 -10   7    1.60    1.40
   2  10  -7    4.00    1.60
   2  10  -7    2.60    0.80
   2  10  -7    2.40    0.90
   2  10  -7    3.70    1.50
  -2  12  -7    0.00    1.30
  -2 -12   7   -0.50    1.30
  -2  12  -7    0.10    0.90
   2  12  -7    2.80    1.40
   2 -12   7    2.60    1.40
   2  12  -7    0.60    1.30
  -2  14  -7   -0.60    0.90
  -2 -14   7   -1.30    1.20
  -2  14  -7   -2.20    1.20
   2  14  -7    1.30    1.20
   2  14  -7    0.60    1.00
   2 -14   7    1.30    1.40
  -3 -15  -7    1.20    1.20
   3 -15  -7    3.20    1.10
   3 -15  -7    0.80    0.80
  -3 -13  -7   -0.30    0.90
   3 -13  -7   -0.10    0.70
   3 -13  -7    1.50    0.90
  -3 -11  -7   -0.70    0.80
   3 -11  -7   -0.30    0.70
  -3  -9  -7   12.20    1.70
  -3  -9  -7    9.30    1.00
  -3   9   7   11.40    1.30
   3  -9  -7    7.40    1.20
   3  -9  -7   11.40    1.20
   3  -9  -7    9.90    1.10
  -3  -7  -7    3.00    0.90
  -3  -7  -7    3.10    0.60
  -3   7   7    4.20    1.10
   3  -7  -7    2.80    0.80
   3  -7  -7    2.30    0.90
   3  -7  -7    3.80    0.60
   3   7   7    3.70    1.00
  -3  -5  -7   38.10    1.90
  -3  -5  -7   36.30    2.10
  -3   5   7   36.40    2.50
  -3  -5  -7   41.20    2.20
   3  -5  -7   39.90    2.40
   3   5   7   38.70    2.20
   3  -5  -7   40.70    2.40
   3   5   7   34.60    2.10
  -3  -3  -7    0.60    0.70
  -3   3   7    0.70    1.20
  -3   3   7    1.50    1.00
  -3  -3  -7    2.50    1.00
  -3  -3  -7    0.70    0.80
   3  -3  -7    1.20    1.20
   3   3   7    2.10    0.80
   3  -3  -7    1.70    1.10
   3   3   7    1.30    1.00
  -3   1   7    1.70    1.20
  -3   1   7    2.00    1.20
  -3  -1  -7    1.40    0.90
  -3  -1  -7    0.10    0.80
  -3   1   7    1.20    0.50
  -3  -1  -7    1.60    1.10
   3   1   7    1.90    1.10
   3  -1  -7    1.10    1.10
   3   1   7    1.40    1.10
   3  -1  -7    1.80    1.10
   3   1   7    1.10    0.70
  -3  -1   7    2.30    1.20
  -3   1  -7    2.30    1.10
  -3  -1   7    2.50    2.10
  -3   1  -7    0.80    1.00
  -3   1  -7    0.50    0.80
   3  -1   7    1.00    1.10
   3  -1   7    0.70    0.90
   3   1  -7    1.00    1.10
   3  -1   7    0.40    1.10
   3   1  -7    2.30    1.20
  -3  -3   7    0.60    1.20
  -3   3  -7    0.80    1.10
  -3   3  -7    0.80    0.90
  -3  -3   7    1.70    1.30
   3  -3   7    1.90    1.20
   3  -3   7    1.70    1.10
   3  -3   7    2.90    1.30
   3   3  -7    0.80    1.10
  -3   5  -7   33.80    2.80
  -3   5  -7   40.00    2.50
  -3  -5   7   37.10    2.90
  -3   5  -7   37.50    2.70
  -3  -5   7   35.80    3.10
   3   5  -7   38.00    2.60
   3  -5   7   33.10    2.90
   3   5  -7   32.90    2.90
   3   5  -7   39.50    2.60
   3  -5   7   36.10    2.70
   3  -5   7   35.30    2.80
  -3   7  -7    2.40    1.20
  -3   7  -7    3.30    1.10
  -3  -7   7    4.40    1.50
  -3   7  -7    2.50    0.90
  -3  -7   7    3.50    1.50
   3   7  -7    3.60    1.10
   3  -7   7    4.30    1.60
   3  -7   7    3.70    1.30
   3   7  -7    3.30    1.10
   3   7  -7    6.10    1.70
  -3   9  -7    8.80    1.70
  -3   9  -7    8.20    1.30
  -3   9  -7    9.80    1.80
  -3  -9   7    8.80    2.00
   3  -9   7    8.60    1.90
   3   9  -7    8.40    1.40
   3   9  -7    7.80    1.90
   3   9  -7    9.60    2.10
   3  -9   7    8.20    1.80
   3   9  -7   10.50    1.40
  -3  11  -7   -0.20    1.30
  -3 -11   7    3.30    1.60
  -3  11  -7    0.30    1.00
  -3  11  -7   -0.30    0.60
   3  11  -7    0.50    1.20
   3  11  -7    1.20    1.40
   3 -11   7    0.50    1.20
   3  11  -7    0.20    0.50
  -3  13  -7    0.50    0.90
  -3  13  -7    1.60    1.50
  -3 -13   7    3.10    1.60
  -3 -13   7   -0.60    1.20
   3  13  -7    1.40    1.20
   3  13  -7   -0.90    1.00
  -3 -15   7    2.10    1.60
  -3  15  -7    1.30    0.90
  -3 -15   7   -0.20    1.30
  -3  15  -7    2.70    1.60
   3 -15   7    2.40    1.60
   3  15  -7    0.30    1.10
   3  15  -7    3.10    1.20
  -4 -14  -7   -0.60    0.80
   4 -14  -7    0.50    0.90
   4 -14  -7    0.80    0.80
   4 -14  -7    1.40    1.00
  -4 -12  -7    5.60    0.90
  -4 -12  -7    7.70    1.50
   4 -12  -7    4.90    1.10
   4 -12  -7    8.00    1.30
   4 -12  -7    7.40    1.00
   4 -12  -7    5.90    1.20
  -4 -10  -7   11.90    1.80
  -4 -10  -7   10.80    1.10
  -4  10   7   13.50    1.50
   4 -10  -7   12.30    1.30
   4 -10  -7   12.10    1.30
   4 -10  -7   11.60    1.30
   4 -10  -7   12.40    1.50
  -4  -8  -7    0.70    0.60
  -4  -8  -7   -0.50    0.60
  -4   8   7    0.00    0.80
  -4  -8  -7    0.60    0.80
   4  -8  -7    0.50    0.80
   4   8   7    0.70    0.60
   4  -8  -7    1.00    0.70
   4  -8  -7    0.30    0.50
   4   8   7    1.00    1.00
   4  -8  -7    0.60    0.50
  -4  -6  -7    1.20    0.60
  -4   6   7    1.20    0.80
  -4  -6  -7    2.00    0.80
  -4  -6  -7    2.20    0.90
   4   6   7    0.80    0.80
   4  -6  -7    1.40    0.90
   4  -6  -7    1.20    0.80
  -4  -4  -7   11.40    1.40
  -4  -4  -7   15.30    1.50
  -4   4   7   14.60    1.90
  -4  -4  -7   12.10    1.30
  -4   4   7   15.30    1.60
   4  -4  -7   14.80    1.80
   4  -4  -7   15.90    1.70
   4   4   7   14.70    1.50
   4   4   7   12.20    1.50
  -4  -2  -7   41.90    2.50
  -4   2   7   38.90    2.90
  -4   2   7   45.30    1.60
  -4   2   7   44.10    2.80
  -4  -2  -7   45.50    2.60
  -4  -2  -7   45.10    2.50
   4  -2  -7   45.60    2.90
   4   2   7   50.09    2.40
   4   2   7   48.20    2.70
   4   2   7   48.70    2.90
   4  -2  -7   44.30    2.80
  -4   0   7   -0.70    1.30
  -4   0  -7    0.30    1.00
  -4   0  -7    0.00    0.80
  -4   0   7   -1.20    1.00
  -4   0  -7   -0.40    0.90
  -4   0   7    0.20    0.60
   4   0   7    0.50    1.00
   4   0  -7   -0.20    1.00
   4   0  -7   -0.80    1.00
   4   0   7   -0.40    0.80
   4   0   7   -0.50    0.90
  -4   2  -7   48.50    3.00
  -4   2  -7   46.30    2.80
  -4  -2   7   51.69    3.50
  -4  -2   7   47.80    3.20
  -4   2  -7   47.00    2.90
  -4  -2   7   44.60    2.50
   4   2  -7   48.60    2.90
   4  -2   7   45.70    3.20
   4   2  -7   50.19    3.30
   4  -2   7   49.99    3.10
   4  -2   7   48.60    2.80
  -4  -4   7   15.80    2.20
  -4  -4   7   12.20    1.60
  -4   4  -7   15.30    1.70
  -4  -4   7   12.80    2.10
  -4   4  -7   12.40    1.80
   4  -4   7   15.30    1.90
   4   4  -7    9.80    1.80
   4  -4   7    9.50    1.50
   4  -4   7   13.00    1.80
   4   4  -7   11.40    1.60
  -4  -6   7    0.70    1.20
  -4  -6   7    0.60    1.10
  -4   6  -7    1.20    0.90
  -4   6  -7    0.60    1.10
  -4   6  -7    1.00    0.80
  -4  -6   7    1.00    0.90
   4   6  -7    0.60    1.20
   4   6  -7    3.40    1.10
   4  -6   7    0.30    1.00
   4   6  -7    0.90    1.00
   4  -6   7    0.70    1.10
   4  -6   7    0.60    1.00
  -4  -8   7    0.50    1.20
  -4   8  -7    0.00    0.80
  -4   8  -7    0.20    0.80
  -4  -8   7   -0.20    1.10
  -4  -8   7    0.20    1.30
  -4   8  -7    2.30    1.20
   4  -8   7   -0.30    1.00
   4   8  -7    0.70    0.90
   4   8  -7    0.00    1.10
   4  -8   7    1.20    1.30
   4  -8   7    1.10    1.30
   4   8  -7   -0.10    1.00
  -4 -10   7    8.40    2.00
  -4 -10   7   11.20    2.20
  -4 -10   7    9.00    2.80
  -4  10  -7   10.50    1.70
  -4  10  -7   15.90    2.20
  -4  10  -7    9.00    1.40
   4  10  -7    9.20    1.30
   4 -10   7    9.30    1.90
   4 -10   7    8.00    1.90
   4  10  -7    8.50    2.00
   4  10  -7    9.60    1.30
   4  10  -7   13.10    2.10
  -4  12  -7    6.80    1.00
  -4 -12   7    4.10    1.60
  -4  12  -7    7.50    1.10
  -4  12  -7    4.70    1.30
  -4 -12   7    7.70    2.10
   4 -12   7    3.50    1.60
   4  12  -7    7.30    1.90
   4 -12   7    4.90    1.70
   4  12  -7    9.70    2.00
  -4 -14   7   -0.60    1.20
  -4 -14   7   -0.20    1.20
  -4  14  -7   -0.20    0.90
  -4  14  -7   -0.70    1.30
   4 -14   7   -1.10    1.10
   4  14  -7    1.70    1.20
  -5 -13  -7    1.10    1.00
  -5 -13  -7    2.00    0.70
   5 -13  -7    0.70    0.80
   5 -13  -7    0.30    0.90
   5 -13  -7    0.90    1.00
   5 -13  -7    1.70    0.80
  -5  11   7    1.30    1.00
  -5 -11  -7    1.10    0.80
  -5 -11  -7    1.40    1.10
   5 -11  -7    1.40    0.80
   5 -11  -7    2.10    1.10
   5 -11  -7    1.00    0.80
  -5   9   7   12.10    1.80
  -5  -9  -7   12.60    1.40
  -5  -9  -7   10.80    1.30
  -5  -9  -7    9.80    1.60
   5   9   7   12.90    1.60
   5   9   7    8.50    1.70
   5  -9  -7   10.50    1.60
   5  -9  -7    9.90    1.40
   5  -9  -7   10.30    1.00
  -5  -7  -7    0.40    0.70
  -5   7   7    1.50    1.00
  -5  -7  -7    1.00    0.90
  -5  -7  -7    1.40    0.70
   5  -7  -7    2.10    1.00
   5   7   7   -0.20    0.80
   5  -7  -7    0.10    0.80
  -5   5   7   50.59    2.70
  -5   5   7   49.20    3.00
  -5  -5  -7   47.50    2.40
  -5  -5  -7   51.69    2.60
  -5  -5  -7   51.99    2.70
   5  -5  -7   46.60    2.80
   5   5   7   52.09    2.80
   5   5   7   50.69    2.70
   5  -5  -7   48.80    2.90
  -5  -3  -7    0.30    0.70
  -5  -3  -7    0.70    0.80
  -5   3   7    0.00    0.70
  -5  -3  -7    0.90    0.90
  -5   3   7    0.90    0.50
  -5   3   7   -0.90    0.80
   5  -3  -7    0.80    0.90
   5   3   7    1.10    0.70
   5  -3  -7   -0.10    0.90
   5   3   7    1.70    0.90
   5   3   7    1.20    1.00
  -5  -1  -7    2.50    1.10
  -5   1   7    1.40    1.00
  -5   1   7    1.10    1.10
  -5   1   7    2.20    0.60
  -5  -1  -7    2.00    1.00
  -5  -1  -7    2.20    1.00
   5   1   7    2.50    1.30
   5  -1  -7    1.30    1.20
   5  -1  -7    0.70    1.00
   5   1   7    1.90    0.80
   5   1   7    1.80    1.10
  -5   1  -7    2.10    1.00
  -5   1  -7    1.70    0.90
  -5   1  -7    0.60    0.90
  -5  -1   7    2.30    1.30
  -5  -1   7    5.00    2.50
  -5  -1   7    2.20    0.80
   5  -1   7    1.40    2.30
   5   1  -7    3.30    1.30
   5   1  -7    0.00    1.00
   5  -1   7    1.70    0.90
   5  -1   7    3.30    1.20
  -5   3  -7    2.30    1.30
  -5   3  -7    0.90    0.90
  -5  -3   7    1.70    0.90
  -5  -3   7    0.10    1.30
  -5  -3   7   -0.50    1.00
   5  -3   7    1.10    1.10
   5  -3   7    0.70    0.80
   5   3  -7    0.80    1.10
   5   3  -7    0.60    1.00
   5  -3   7    1.70    1.10
  -5   5  -7   45.30    3.00
  -5  -5   7   56.89    3.90
  -5  -5   7   50.89    3.00
  -5   5  -7   47.60    2.80
  -5  -5   7   47.10    3.30
   5  -5   7   51.19    3.50
   5  -5   7   50.69    3.20
   5   5  -7   50.69    3.40
   5   5  -7   47.50    2.90
   5  -5   7   46.00    3.10
  -5   7  -7    1.20    1.30
  -5   7  -7    2.00    1.00
  -5  -7   7    1.50    1.40
  -5  -7   7    0.80    1.20
  -5   7  -7    2.70    1.00
  -5  -7   7    2.00    1.10
   5   7  -7    2.20    1.30
   5  -7   7    1.90    1.20
   5   7  -7    2.20    1.20
   5  -7   7    0.40    1.10
   5   7  -7    0.90    1.00
   5  -7   7    0.50    1.00
  -5   9  -7    9.00    1.50
  -5   9  -7   11.20    2.00
  -5  -9   7   12.50    2.40
  -5  -9   7   11.10    2.00
  -5  -9   7    9.50    2.00
  -5   9  -7   14.40    2.10
   5  -9   7    9.10    2.10
   5   9  -7   12.00    1.70
   5   9  -7    9.10    2.40
   5   9  -7    9.70    1.40
  -5 -11   7    1.80    1.60
  -5  11  -7    1.90    1.00
  -5  11  -7    0.70    1.10
  -5 -11   7    3.40    1.80
  -5  11  -7    1.80    0.90
  -5 -11   7    1.20    1.30
   5  11  -7    2.40    1.40
   5 -11   7    1.40    1.30
   5 -11   7    0.80    1.40
   5  11  -7    0.20    1.20
   5 -11   7    0.10    1.40
   5  11  -7    1.10    0.70
   5  11  -7    1.40    0.70
  -5  13  -7    1.00    1.40
  -5 -13   7    0.60    1.30
  -5  13  -7    0.20    0.90
  -5 -13   7    1.00    1.40
   5  13  -7    0.10    1.10
   5 -13   7    0.60    1.30
   5 -13   7    0.00    1.20
   5 -13   7    0.00    1.40
   5  13  -7    3.50    1.30
  -6 -14  -7   -2.70    0.80
  -6 -14  -7    1.70    0.90
   6 -14  -7    0.40    0.90
   6 -14  -7   -2.30    0.70
   6 -14  -7   -2.50    0.70
   6 -14  -7   -0.50    0.70
  -6 -12  -7    0.80    0.80
  -6 -12  -7    0.60    1.00
  -6  12   7    2.00    1.10
   6 -12  -7   -0.30    0.90
   6 -12  -7    2.40    1.00
  -6  10   7   13.20    1.90
  -6 -10  -7   12.40    1.50
  -6 -10  -7   11.60    1.50
  -6 -10  -7   11.60    1.70
   6 -10  -7   11.80    1.20
   6 -10  -7   10.60    1.50
   6 -10  -7   12.00    1.70
   6  10   7   13.00    1.40
  -6   8   7    5.10    1.40
  -6  -8  -7    2.10    1.00
  -6  -8  -7    2.20    0.90
  -6  -8  -7    3.00    1.20
   6  -8  -7    2.90    1.20
   6   8   7    3.30    1.30
   6  -8  -7    2.80    1.10
  -6  -6  -7   13.40    2.50
  -6   6   7   15.40    2.00
  -6  -6  -7   14.50    1.70
  -6   6   7   15.00    1.70
  -6  -6  -7   13.50    1.70
   6   6   7   13.70    1.80
   6  -6  -7   14.50    1.90
   6  -6  -7   13.20    1.80
   6   6   7   13.50    1.70
  -6  -4  -7   28.70    2.20
  -6   4   7   29.90    2.60
  -6   4   7   33.00    2.40
  -6  -4  -7   30.00    2.20
  -6   4   7   30.40    1.50
  -6  -4  -7   30.10    2.00
   6   4   7   29.30    2.10
   6  -4  -7   28.50    1.40
   6   4   7   28.30    2.30
   6  -4  -7   29.80    2.40
   6   4   7   30.50    2.10
   6  -4  -7   29.70    2.50
  -6  -2  -7   45.00    2.70
  -6   2   7   45.20    1.90
  -6  -2  -7   44.80    2.60
  -6   2   7   44.40    3.00
  -6  -2  -7   51.39    2.80
  -6   2   7   45.90    3.20
   6   2   7   49.00    2.70
   6  -2  -7   48.20    2.90
   6   2   7   42.50    2.90
   6   2   7   45.00    2.80
   6  -2  -7   46.20    2.10
   6  -2  -7   49.20    3.10
  -6   0   7   -0.20    0.80
  -6   0  -7    0.10    0.70
  -6   0  -7    0.20    0.80
  -6   0  -7    0.60    0.90
  -6   0   7    0.20    0.50
  -6   0   7    0.80    1.10
   6   0  -7    0.70    1.10
   6   0  -7    0.10    1.00
   6   0   7    0.90    0.90
   6   0   7   -0.20    0.90
   6   0   7   -0.40    0.90
  -6  -2   7   48.20    3.20
  -6  -2   7   47.90    2.50
  -6  -2   7   48.30    3.50
  -6   2  -7   42.10    2.70
  -6   2  -7   49.70    3.10
  -6   2  -7   43.40    2.80
   6  -2   7   44.20    3.00
   6   2  -7   45.50    2.90
   6  -2   7   48.90    3.20
   6  -2   7   42.20    2.70
   6   2  -7   43.50    3.10
  -6   4  -7   28.10    2.30
  -6   4  -7   26.40    2.30
  -6  -4   7   28.60    2.20
  -6  -4   7   26.80    2.90
  -6  -4   7   31.50    2.80
   6  -4   7   30.30    2.60
   6   4  -7   31.00    2.50
   6  -4   7   29.50    2.80
   6   4  -7   20.80    2.60
   6  -4   7   29.40    2.40
  -6   6  -7   11.80    1.60
  -6  -6   7   13.90    2.40
  -6  -6   7   21.70    3.10
  -6  -6   7   16.20    2.10
  -6   6  -7   13.20    1.80
   6   6  -7   13.10    2.10
   6  -6   7   17.20    2.40
   6  -6   7   15.00    2.10
   6  -6   7    9.20    1.60
   6   6  -7   12.20    1.70
  -6  -8   7    5.90    1.80
  -6   8  -7    3.10    1.20
  -6  -8   7    3.80    1.50
  -6  -8   7    3.20    1.70
  -6   8  -7    0.20    1.30
  -6   8  -7    1.70    1.10
   6  -8   7    2.90    1.30
   6   8  -7    2.90    1.30
   6  -8   7    1.90    1.60
   6   8  -7    2.90    1.20
   6  -8   7    2.60    1.50
   6   8  -7    4.10    1.50
  -6 -10   7   11.80    2.30
  -6 -10   7   10.70    2.00
  -6  10  -7   10.70    1.90
  -6  10  -7   10.70    2.00
  -6 -10   7   10.30    2.30
  -6  10  -7   12.70    1.70
   6  10  -7   10.70    1.40
   6  10  -7   11.40    2.00
   6 -10   7   11.80    2.40
   6 -10   7   11.30    2.20
   6  10  -7   10.70    1.60
   6 -10   7   10.70    2.00
  -6  12  -7    1.50    0.80
  -6 -12   7   -0.20    1.20
  -6 -12   7   -1.10    1.30
  -6  12  -7    2.60    1.10
  -6  12  -7    0.20    0.90
  -6 -12   7    0.70    1.20
   6 -12   7    0.30    1.30
   6  12  -7    0.90    1.40
   6  12  -7   -0.20    1.00
   6 -12   7   -1.20    1.10
  -6 -14   7   -0.70    0.80
  -6 -14   7   -0.20    1.20
  -6  14  -7   -0.60    1.40
   6  14  -7    0.60    1.20
   6  14  -7   -1.70    1.00
   6 -14   7   -0.90    1.20
   6 -14   7    1.40    1.50
  -7 -13  -7   -0.10    1.00
  -7 -13  -7    1.90    1.30
  -7  13   7    0.90    1.00
   7 -13  -7    0.80    1.00
   7 -13  -7    0.90    0.80
   7 -13  -7   -1.10    1.00
  -7 -11  -7    0.10    0.90
  -7 -11  -7    1.20    0.90
  -7 -11  -7    1.40    1.20
  -7  11   7   -0.30    1.00
   7 -11  -7    0.60    0.70
   7 -11  -7   -0.10    1.00
   7 -11  -7    1.20    0.90
   7  11   7    0.50    1.10
  -7  -9  -7   11.50    1.80
  -7  -9  -7   13.10    1.70
  -7   9   7   12.00    2.00
  -7  -9  -7   14.70    1.80
   7  -9  -7   15.00    2.00
   7  -9  -7   13.10    1.90
   7  -9  -7   13.10    1.20
   7   9   7   15.30    2.30
  -7  -7  -7    2.90    1.10
  -7   7   7    2.00    1.00
  -7   7   7    1.80    1.20
  -7  -7  -7    1.70    1.10
  -7  -7  -7    2.00    1.10
   7  -7  -7    1.80    1.10
   7  -7  -7    1.60    0.60
   7  -7  -7    0.30    1.10
   7   7   7    1.90    1.00
   7   7   7    1.70    1.10
  -7   5   7    2.70    1.40
  -7  -5  -7    1.20    1.00
  -7  -5  -7    1.60    1.00
  -7   5   7    1.00    1.10
  -7  -5  -7    1.80    0.90
   7   5   7    1.10    0.90
   7  -5  -7    2.90    1.30
   7   5   7    2.20    1.00
   7  -5  -7    1.90    0.60
   7   5   7    0.40    0.80
   7  -5  -7   -0.10    0.90
  -7   3   7    6.60    1.90
  -7  -3  -7    4.30    1.10
  -7  -3  -7    5.50    1.20
  -7   3   7    4.90    1.40
  -7  -3  -7    3.90    1.20
  -7   3   7    4.50    0.80
   7   3   7    5.90    1.40
   7   3   7    4.40    1.20
   7  -3  -7    4.10    0.80
   7  -3  -7    2.60    1.20
   7  -3  -7    4.50    1.40
   7   3   7    2.30    0.90
  -7  -1  -7    6.00    1.30
  -7   1   7    7.20    1.00
  -7  -1  -7    6.80    1.50
  -7   1   7    7.70    1.70
  -7  -1  -7    6.10    1.30
  -7   1   7    7.60    1.80
   7  -1  -7    7.00    1.10
   7   1   7    4.50    1.20
   7   1   7    5.20    1.40
   7  -1  -7    6.40    1.50
   7  -1  -7    4.60    1.40
   7   1   7    4.30    1.10
  -7   1  -7    2.60    0.70
  -7   1  -7    8.10    1.50
  -7   1  -7    5.40    1.20
  -7  -1   7    8.10    1.20
  -7  -1   7    7.70    1.70
  -7  -1   7    7.70    2.20
   7  -1   7    5.00    1.20
   7  -1   7    4.10    1.10
   7  -1   7    6.90    1.40
   7   1  -7    5.50    1.40
   7   1  -7    4.10    1.30
  -7  -3   7    6.40    1.80
  -7   3  -7    3.90    1.00
  -7   3  -7    3.20    1.40
  -7  -3   7    5.50    2.10
  -7  -3   7    4.60    1.00
   7  -3   7    3.40    1.40
   7  -3   7    4.40    1.30
   7  -3   7    2.40    1.30
   7   3  -7    5.20    1.60
   7   3  -7    2.20    1.20
  -7   5  -7    2.10    1.00
  -7  -5   7    1.30    1.60
  -7   5  -7    1.80    1.10
  -7  -5   7    1.50    1.40
  -7  -5   7    2.90    1.20
   7   5  -7    1.20    1.30
   7  -5   7    4.20    1.50
   7  -5   7    3.80    1.30
   7   5  -7    1.40    1.10
   7  -5   7    3.10    1.30
  -7  -7   7    2.20    1.30
  -7  -7   7    2.40    1.70
  -7   7  -7    1.20    1.10
  -7   7  -7    1.70    1.10
  -7  -7   7    2.30    1.60
   7   7  -7    2.20    1.40
   7  -7   7    2.80    1.20
   7  -7   7    1.40    1.40
   7   7  -7    0.80    1.10
   7   7  -7    1.50    1.30
   7  -7   7    2.50    1.40
  -7   9  -7   14.40    1.90
  -7   9  -7   14.30    2.40
  -7  -9   7   10.00    2.10
  -7  -9   7   10.00    1.90
  -7  -9   7   13.90    2.60
   7   9  -7   12.70    1.60
   7  -9   7    8.50    1.70
   7   9  -7   17.20    2.60
   7  -9   7   17.50    3.10
   7   9  -7   12.70    2.00
  -7  11  -7    0.80    1.70
  -7 -11   7    0.20    1.10
  -7 -11   7   -0.80    1.10
  -7 -11   7   -0.70    1.30
  -7  11  -7    1.70    1.30
   7 -11   7    1.10    1.40
   7  11  -7   -1.50    1.20
   7 -11   7    0.70    1.40
   7  11  -7    0.80    0.80
   7 -11   7    1.10    1.60
  -7  13  -7    0.20    1.20
  -7 -13   7    1.90    1.30
  -7 -13   7    1.40    1.50
  -7 -13   7   -1.20    1.60
  -7  13  -7   -0.50    0.70
  -7  13  -7    0.60    1.20
   7 -13   7   -0.40    1.40
   7 -13   7   -1.40    1.00
   7  13  -7   -0.30    1.40
   7 -13   7    0.40    1.60
   7  13  -7   -1.40    1.00
  -8 -12  -7    0.80    1.00
  -8  12   7   -0.30    1.10
  -8 -12  -7    0.60    0.90
  -8 -12  -7    0.90    1.10
   8 -12  -7   -0.20    0.90
   8 -12  -7    1.50    1.20
   8 -12  -7    1.70    0.80
  -8  10   7    0.70    1.20
  -8 -10  -7    1.00    0.90
  -8 -10  -7    1.00    1.10
   8 -10  -7    1.80    1.00
   8  10   7    0.10    1.30
   8 -10  -7    1.80    0.70
   8 -10  -7    2.10    1.40
  -8   8   7    2.30    1.10
  -8  -8  -7    1.90    1.10
  -8  -8  -7    2.20    1.10
  -8   8   7    3.50    1.50
   8  -8  -7    3.40    0.80
   8   8   7    5.80    1.60
   8  -8  -7    2.70    1.40
   8  -8  -7    2.30    1.40
   8   8   7    3.10    1.20
  -8   6   7    0.30    1.10
  -8  -6  -7   -0.50    0.90
  -8  -6  -7    0.80    1.00
  -8  -6  -7   -0.20    1.00
  -8   6   7    0.40    1.10
   8  -6  -7    0.40    1.10
   8  -6  -7   -1.60    1.00
   8   6   7    2.00    1.20
   8  -6  -7    0.00    0.60
   8   6   7    0.80    1.00
   8   6   7    0.10    0.80
  -8  -4  -7    4.00    1.30
  -8   4   7    4.80    1.00
  -8   4   7    8.20    1.80
  -8  -4  -7    5.10    1.20
  -8  -4  -7    7.10    1.50
  -8   4   7    5.40    1.50
   8  -4  -7    5.20    1.50
   8  -4  -7    5.30    1.50
   8   4   7    3.10    1.20
   8   4   7    7.20    1.40
   8  -4  -7    6.00    1.00
  -8   2   7   24.50    2.70
  -8  -2  -7   34.20    2.60
  -8  -2  -7   34.60    2.60
  -8   2   7   32.00    1.90
  -8   2   7   31.10    3.30
  -8  -2  -7   31.10    3.00
   8   2   7   36.10    2.90
   8  -2  -7   31.30    2.90
   8  -2  -7   31.50    2.70
   8   2   7   32.20    2.50
   8  -2  -7   29.10    2.00
   8   2   7   32.20    2.70
  -8   0   7   -0.70    1.00
  -8   0   7    0.90    1.30
  -8   0  -7    1.30    1.00
  -8   0  -7    4.00    2.10
  -8   0   7    0.80    0.60
  -8   0  -7   -0.40    0.90
   8   0   7   -0.20    0.70
   8   0  -7    0.70    1.50
   8   0  -7   -0.90    0.70
   8   0   7   -1.00    1.00
   8   0  -7   -0.50    1.00
   8   0   7    0.30    1.10
  -8  -2   7   33.00    2.30
  -8   2  -7   35.80    2.90
  -8   2  -7   29.20    2.50
  -8   2  -7   39.80    3.30
  -8  -2   7   36.90    3.90
  -8  -2   7   35.50    3.10
   8  -2   7   30.00    2.90
   8  -2   7   33.60    2.60
   8   2  -7   32.60    3.00
   8   2  -7   34.90    2.80
   8  -2   7   34.10    2.80
  -8  -4   7    7.00    1.80
  -8  -4   7    5.70    1.60
  -8   4  -7    5.80    1.70
  -8   4  -7    5.10    1.40
  -8   4  -7    6.30    1.50
  -8  -4   7    4.10    1.10
   8  -4   7    5.30    1.40
   8   4  -7    3.90    1.50
   8  -4   7    2.30    1.40
   8   4  -7    3.80    1.40
   8  -4   7    6.10    1.60
  -8  -6   7    2.30    1.10
  -8   6  -7    1.20    1.10
  -8  -6   7    2.20    1.60
  -8  -6   7    0.20    1.40
  -8   6  -7    1.40    1.20
   8  -6   7   -0.20    1.10
   8   6  -7   -0.20    1.10
   8  -6   7    2.20    1.40
   8  -6   7    0.10    1.20
   8   6  -7    1.90    1.60
  -8   8  -7    2.30    1.30
  -8  -8   7    3.40    1.90
  -8   8  -7    2.70    1.30
  -8  -8   7    2.50    1.60
  -8  -8   7    1.00    1.20
   8  -8   7    1.70    1.30
   8  -8   7    0.90    1.30
   8   8  -7    0.10    1.10
   8  -8   7    3.10    1.80
   8   8  -7    2.40    1.60
  -8  10  -7    0.80    1.10
  -8  10  -7    3.20    2.10
  -8  10  -7    1.80    1.50
  -8 -10   7   -3.00    1.30
  -8 -10   7    0.00    1.10
  -8 -10   7    0.00    1.20
   8  10  -7    1.90    1.50
   8 -10   7    0.90    1.40
   8 -10   7    3.50    1.80
   8  10  -7    0.20    1.00
   8 -10   7    2.10    1.40
   8  10  -7    2.40    1.00
  -8 -12   7    0.60    1.30
  -8  12  -7    0.60    1.20
  -8 -12   7   -1.00    0.90
  -8 -12   7   -0.10    1.60
  -8  12  -7    2.20    1.40
   8 -12   7   -0.40    1.30
   8 -12   7    0.90    1.20
   8  12  -7   -0.70    1.30
   8 -12   7    0.20    1.40
  -9 -11  -7   19.30    2.20
  -9  11   7   17.90    2.50
  -9 -11  -7   13.70    1.90
   9 -11  -7   19.70    1.60
   9 -11  -7   17.60    2.30
   9  11   7   19.10    1.90
   9 -11  -7   17.80    2.20
  -9  -9  -7    0.10    1.00
  -9   9   7    2.10    1.40
  -9  -9  -7   -1.20    1.00
  -9   9   7    0.30    0.70
  -9  -9  -7   -0.80    0.90
   9  -9  -7    0.00    1.30
   9  -9  -7    1.40    1.20
   9   9   7    0.00    1.20
   9  -9  -7   -0.30    0.60
   9   9   7    2.00    1.10
  -9  -7  -7   45.40    3.20
  -9  -7  -7   39.60    3.10
  -9   7   7   45.70    3.10
  -9  -7  -7   42.40    3.00
  -9   7   7   45.20    3.60
   9  -7  -7   39.00    3.10
   9  -7  -7   40.80    2.10
   9   7   7   41.40    3.30
   9   7   7   41.40    3.00
   9  -7  -7   40.30    3.30
  -9  -5  -7   74.99    4.10
  -9   5   7   72.19    4.50
  -9  -5  -7   70.19    4.00
  -9  -5  -7   70.59    4.00
  -9   5   7   76.49    3.40
   9  -5  -7   73.89    4.20
   9   5   7   69.39    4.10
   9   5   7   71.09    4.10
   9   5   7   74.69    3.70
   9  -5  -7   73.99    4.30
   9  -5  -7   70.59    3.10
  -9   3   7   39.10    2.30
  -9  -3  -7   41.10    3.00
  -9   3   7   35.50    3.20
  -9   3   7   45.30    3.60
  -9  -3  -7   39.00    3.00
  -9  -3  -7   38.50    2.90
   9  -3  -7   35.60    2.30
   9   3   7   38.70    3.00
   9   3   7   41.60    3.00
   9  -3  -7   38.00    3.10
   9  -3  -7   42.40    3.30
   9   3   7   38.40    3.10
  -9  -1  -7    5.40    1.50
  -9   1   7    1.80    1.30
  -9  -1  -7    1.80    1.20
  -9   1   7    2.10    1.30
  -9   1   7    3.20    1.00
  -9  -1  -7    2.50    1.40
   9   1   7    3.30    1.40
   9  -1  -7    2.00    1.50
   9   1   7    3.80    1.30
   9  -1  -7    2.10    1.10
   9  -1  -7    4.10    1.50
   9   1   7    1.70    1.20
  -9  -1   7    2.30    0.90
  -9  -1   7    2.00    1.50
  -9   1  -7    4.50    1.50
  -9   1  -7    2.50    1.50
  -9   1  -7    1.70    1.30
  -9  -1   7    3.50    1.60
   9   1  -7    2.20    1.40
   9  -1   7    0.50    1.20
   9  -1   7    2.00    1.10
   9   1  -7    4.50    1.30
   9  -1   7    2.40    1.20
   9   1  -7    2.90    1.70
  -9   3  -7   39.80    3.10
  -9  -3   7   45.80    2.80
  -9  -3   7   41.70    3.40
  -9   3  -7   39.50    3.10
  -9  -3   7   34.60    3.60
  -9   3  -7   38.70    3.30
   9  -3   7   46.40    3.70
   9  -3   7   36.80    3.30
   9  -3   7   37.80    3.00
   9   3  -7   40.70    3.50
   9   3  -7   44.80    3.30
  -9   5  -7   72.09    4.20
  -9   5  -7   65.89    4.00
  -9  -5   7   71.69    3.90
  -9  -5   7   74.79    4.70
   9  -5   7   76.19    4.80
   9  -5   7   73.89    4.60
   9   5  -7   69.69    4.00
   9  -5   7   72.59    4.10
   9   5  -7   76.29    4.70
  -9   7  -7   42.00    3.20
  -9  -7   7   45.00    3.20
  -9   7  -7   38.30    3.10
  -9  -7   7   44.00    3.70
  -9  -7   7   45.00    4.20
   9  -7   7   37.50    3.60
   9   7  -7   42.80    3.00
   9   7  -7   44.70    3.70
   9  -7   7   41.30    3.80
   9  -7   7   39.50    3.30
  -9   9  -7    0.90    1.20
  -9  -9   7    0.10    1.00
  -9   9  -7    0.70    1.10
  -9  -9   7   -2.40    1.00
  -9  -9   7    1.80    1.80
   9   9  -7    2.10    1.30
   9   9  -7    1.50    1.50
   9   9  -7   -0.30    1.00
   9  -9   7    0.30    1.30
   9  -9   7    1.20    1.30
   9  -9   7    0.20    1.30
  -9  11  -7   17.40    3.90
  -9 -11   7   18.50    3.50
  -9 -11   7   18.40    2.70
  -9  11  -7   22.00    2.80
  -9  11  -7   16.50    2.10
   9 -11   7   14.20    2.50
   9  11  -7   20.20    2.10
   9 -11   7   15.60    2.60
   9  11  -7   15.00    1.70
   9 -11   7   19.90    3.00
   9  11  -7   16.90    2.70
 -10 -10  -7   -0.70    1.10
 -10  10   7    1.60    1.40
 -10 -10  -7   -1.20    0.90
  10 -10  -7    1.10    1.30
  10  10   7    1.30    1.30
  10 -10  -7    1.40    0.80
  10 -10  -7    1.30    1.10
  10  10   7    0.10    0.90
 -10  -8  -7    9.00    1.70
 -10   8   7    8.60    1.70
 -10  -8  -7   12.00    2.00
  10   8   7    8.10    1.60
  10  -8  -7    7.30    1.60
  10  -8  -7    9.80    1.30
  10   8   7    5.80    2.60
  10  -8  -7    9.30    2.00
 -10   6   7   -0.90    1.30
 -10   6   7    0.60    1.30
 -10  -6  -7    1.30    1.20
 -10  -6  -7    2.10    1.10
 -10  -6  -7    2.30    1.30
  10  -6  -7    1.90    0.80
  10   6   7   -0.20    0.90
  10  -6  -7    1.70    1.30
  10   6   7    1.50    1.10
  10  -6  -7    0.90    1.40
  10   6   7    1.30    1.30
 -10   4   7   37.20    3.30
 -10  -4  -7   28.80    2.90
 -10   4   7   33.10    3.40
 -10  -4  -7   32.80    3.00
 -10  -4  -7   39.00    3.10
 -10   4   7   34.70    2.30
  10  -4  -7   39.30    3.30
  10   4   7   34.00    2.80
  10   4   7   33.90    3.00
  10  -4  -7   27.80    2.10
  10   4   7   31.60    2.90
  10  -4  -7   30.70    4.10
 -10  -2  -7   27.50    2.70
 -10  -2  -7   23.20    2.70
 -10   2   7   28.90    3.60
 -10   2   7   25.00    3.00
 -10  -2  -7   21.70    2.60
 -10   2   7   23.00    2.00
  10  -2  -7   28.90    3.10
  10  -2  -7   21.00    2.60
  10   2   7   26.80    2.80
  10   2   7   28.40    2.60
  10  -2  -7   27.70    2.50
  10   2   7   25.90    2.80
 -10   0   7    1.80    1.40
 -10   0   7   -0.80    1.20
 -10   0   7    0.70    0.90
 -10   0  -7    1.30    1.40
 -10   0  -7    1.10    1.30
 -10   0  -7    0.00    1.10
  10   0  -7    0.60    1.00
  10   0  -7   -0.80    1.20
  10   0   7    1.60    1.40
  10   0   7    1.30    1.10
  10   0  -7    2.70    1.70
  10   0   7    0.10    1.00
 -10   2  -7   27.00    3.00
 -10   2  -7   17.00    2.40
 -10  -2   7   18.50    2.00
 -10   2  -7   25.10    2.70
 -10  -2   7   23.50    3.20
 -10  -2   7   28.60    3.10
  10  -2   7   27.00    2.60
  10  -2   7   29.90    2.90
  10   2  -7   19.50    2.60
  10   2  -7   21.60    2.50
  10  -2   7   34.10    3.90
  10   2  -7   26.50    2.90
 -10   4  -7   32.90    3.60
 -10   4  -7   35.70    3.20
 -10   4  -7   36.30    3.10
 -10  -4   7   35.10    3.80
 -10  -4   7   31.00    3.30
 -10  -4   7   32.30    2.70
  10  -4   7   32.90    3.30
  10   4  -7   35.30    3.50
  10  -4   7   33.30    2.90
  10   4  -7   32.20    3.00
  10  -4   7   41.80    3.80
 -10  -6   7    1.10    1.40
 -10  -6   7    0.20    1.20
 -10   6  -7   -0.40    1.10
 -10  -6   7    1.30    1.00
 -10   6  -7    1.20    1.20
  10  -6   7    1.90    1.50
  10   6  -7    1.90    1.30
  10  -6   7    0.10    1.20
  10   6  -7    0.20    1.30
  10  -6   7   -0.80    1.00
 -10  -8   7    8.20    2.40
 -10   8  -7    7.90    1.90
 -10   8  -7   10.00    1.90
 -10  -8   7    4.40    1.50
 -10  -8   7    5.40    1.70
  10  -8   7    3.60    1.60
  10   8  -7   11.00    1.90
  10   8  -7    5.10    1.80
  10  -8   7    8.20    2.10
  10  -8   7    9.50    2.50
 -10  10  -7   -0.10    1.10
 -10 -10   7    0.20    1.00
 -10 -10   7    6.90    2.90
 -10 -10   7    1.20    1.00
  10  10  -7    3.20    1.60
  10 -10   7   -2.80    1.00
  10 -10   7   -1.30    1.30
  10  10  -7    1.80    1.20
  10  10  -7   -0.20    0.90
  10 -10   7    0.20    1.50
 -11  -9  -7   -0.30    0.90
 -11  -9  -7    1.90    1.40
 -11   9   7    2.40    1.60
 -11   9   7    2.20    1.20
 -11  -9  -7    1.50    1.40
  11  -9  -7    0.70    1.40
  11   9   7    1.20    1.70
  11   9   7    1.30    1.10
  11  -9  -7   -0.70    0.70
  11  -9  -7    0.70    1.10
 -11  -7  -7    4.10    1.30
 -11  -7  -7    8.80    1.80
 -11   7   7    6.40    1.70
 -11  -7  -7    5.10    1.70
 -11   7   7    8.30    2.10
  11   7   7    6.10    1.60
  11  -7  -7    7.10    1.20
  11  -7  -7    4.10    1.70
  11   7   7    5.20    1.70
  11  -7  -7    6.20    1.70
 -11  -5  -7    9.00    2.00
 -11   5   7   13.10    1.70
 -11  -5  -7    8.80    1.60
 -11   5   7   13.60    2.20
 -11   5   7   10.20    1.90
 -11  -5  -7   12.00    2.10
  11  -5  -7    7.30    1.80
  11   5   7   11.80    2.10
  11   5   7   10.10    1.90
  11  -5  -7    9.40    2.00
  11  -5  -7   11.00    1.50
  11   5   7    8.30    1.80
 -11   3   7    5.40    1.30
 -11  -3  -7    2.10    1.30
 -11  -3  -7    4.90    1.60
 -11   3   7    3.90    1.90
 -11   3   7    5.20    1.90
  11   3   7    5.50    1.70
  11   3   7    5.10    1.50
  11  -3  -7    5.00    1.70
  11  -3  -7    1.50    1.40
  11  -3  -7    5.00    1.30
  11   3   7    2.60    1.20
 -11  -1  -7    6.70    1.80
 -11   1   7    3.30    1.70
 -11   1   7    3.60    1.50
 -11  -1  -7    1.90    1.20
 -11   1   7    3.20    1.10
 -11  -1  -7    5.10    1.60
  11  -1  -7    4.50    1.70
  11  -1  -7    3.20    1.50
  11   1   7    4.70    1.80
  11   1   7    5.10    1.50
  11   1   7    3.00    1.50
  11  -1  -7    6.90    2.60
 -11   1  -7    4.90    1.60
 -11   1  -7    5.60    1.80
 -11  -1   7    0.20    1.40
 -11  -1   7    4.60    1.30
 -11   1  -7    4.30    1.60
 -11  -1   7    4.10    2.20
  11   1  -7    5.60    1.50
  11  -1   7    2.60    1.50
  11  -1   7    2.90    1.40
  11   1  -7    3.50    1.60
  11   1  -7    2.70    1.90
  11  -1   7    5.10    1.50
 -11  -3   7    2.60    1.50
 -11   3  -7    5.30    1.70
 -11   3  -7    6.60    1.80
 -11   3  -7    8.80    3.10
 -11  -3   7    8.10    1.60
 -11  -3   7    2.90    1.70
  11  -3   7    5.50    1.40
  11  -3   7    7.30    1.90
  11   3  -7    6.30    1.70
  11   3  -7    6.70    2.00
  11  -3   7    2.90    1.20
 -11   5  -7   11.40    2.10
 -11   5  -7   12.40    2.10
 -11  -5   7   11.90    2.20
 -11  -5   7    9.50    1.80
 -11  -5   7   10.80    2.60
  11   5  -7   12.20    2.10
  11  -5   7   10.30    2.30
  11   5  -7   11.10    2.20
  11  -5   7   13.10    2.80
  11  -5   7    9.70    1.90
 -11   7  -7    7.50    1.70
 -11  -7   7    4.20    1.90
 -11  -7   7    6.90    1.60
 -11   7  -7    5.00    1.70
 -11  -7   7    3.70    2.30
[truncated: 407,058 more chars]
