# Supplementary material for: A lithium–aluminium heterobimetallic dimetallocene
Source: Nat Chem. 2024 May 14;16(7):1093–100. doi: 10.1038/s41557-024-01531-y (PMC11637000; doi:10.1038/s41557-024-01531-y)
Supplement: Supplementary file 9 — Crystallographic data for compound 4b; CCDC reference no. 2338161. [file 41557_2024_1531_MOESM9_ESM.cif]

 
data_sh5443_b
 
_audit_creation_method            'SHELXL-2019/1'
_shelx_SHELXL_version_number      '2019/1'
_chemical_name_systematic         ?
_chemical_name_common             ?
_chemical_melting_point           ?
_chemical_formula_moiety          'C30 H46 Li N'
_chemical_formula_sum
 'C30 H46 Li N' 
_chemical_formula_weight          427.62

loop_
 _atom_type_symbol
 _atom_type_description
 _atom_type_scat_dispersion_real
 _atom_type_scat_dispersion_imag
 _atom_type_scat_source
 'C'  'C'   0.0033   0.0016
 'International Tables Vol C Tables 4.2.6.8 and 6.1.1.4'
 'H'  'H'   0.0000   0.0000
 'International Tables Vol C Tables 4.2.6.8 and 6.1.1.4'
 'Li'  'Li'  -0.0003   0.0001
 'International Tables Vol C Tables 4.2.6.8 and 6.1.1.4'
 'N'  'N'   0.0061   0.0033
 'International Tables Vol C Tables 4.2.6.8 and 6.1.1.4'
 
_space_group_crystal_system       monoclinic
_space_group_IT_number            15
_space_group_name_H-M_alt         'C 2/c'
_space_group_name_Hall            '-C 2yc'
 
_shelx_space_group_comment
;
The symmetry employed for this shelxl refinement is uniquely defined
by the following loop, which should always be used as a source of
symmetry information in preference to the above space-group names.
They are only intended as comments.
;
 
loop_
 _space_group_symop_operation_xyz
 'x, y, z'
 '-x, y, -z+1/2'
 'x+1/2, y+1/2, z'
 '-x+1/2, y+1/2, -z+1/2'
 '-x, -y, -z'
 'x, -y, z-1/2'
 '-x+1/2, -y+1/2, -z'
 'x+1/2, -y+1/2, z-1/2'
 
_cell_length_a                    16.0934(4)
_cell_length_b                    9.8007(4)
_cell_length_c                    18.4964(5)
_cell_angle_alpha                 90
_cell_angle_beta                  99.233(2)
_cell_angle_gamma                 90
_cell_volume                      2879.58(16)
_cell_formula_units_Z             4
_cell_measurement_temperature     143(2)
_cell_measurement_reflns_used     5153
_cell_measurement_theta_min       2.44
_cell_measurement_theta_max       25.86
 
_exptl_crystal_description        block
_exptl_crystal_colour             colourless
_exptl_crystal_density_meas       'not measured'
_exptl_crystal_density_method     ?
_exptl_crystal_density_diffrn     0.986          
_exptl_crystal_F_000              944
_exptl_transmission_factor_min    ?
_exptl_transmission_factor_max    ?
_exptl_crystal_size_max           0.240
_exptl_crystal_size_mid           0.200
_exptl_crystal_size_min           0.060
_exptl_absorpt_coefficient_mu     0.055
_shelx_estimated_absorpt_T_min    0.987
_shelx_estimated_absorpt_T_max    0.997
_exptl_absorpt_correction_type    'multi-scan'
_exptl_absorpt_correction_T_min   0.7108
_exptl_absorpt_correction_T_max   0.7454
_exptl_absorpt_process_details    
;
 SADABS 2016/2: Krause, L., Herbst-Irmer, R., Sheldrick G.M. & Stalke D.,
 J. Appl. Cryst. 48 (2015) 3-10
;
_exptl_absorpt_special_details    ?
_diffrn_ambient_temperature       143(2)
_diffrn_radiation_wavelength      0.71073
_diffrn_radiation_type            MoK\a
_diffrn_source                    'INCOATEC IµS microfocus sealed tube'
_diffrn_measurement_device_type   'Bruker AXS D8 Venture, Photon II'
_diffrn_measurement_method        '\f and \w scans'
_diffrn_detector_area_resol_mean  ?
_diffrn_reflns_number             26005
_diffrn_reflns_av_unetI/netI      0.0228
_diffrn_reflns_av_R_equivalents   0.0515
_diffrn_reflns_limit_h_min        -19
_diffrn_reflns_limit_h_max        19
_diffrn_reflns_limit_k_min        -11
_diffrn_reflns_limit_k_max        11
_diffrn_reflns_limit_l_min        -21
_diffrn_reflns_limit_l_max        21
_diffrn_reflns_theta_min          2.231
_diffrn_reflns_theta_max          25.024
_diffrn_reflns_theta_full         25.024
_diffrn_measured_fraction_theta_max   1.000
_diffrn_measured_fraction_theta_full  1.000
_diffrn_reflns_Laue_measured_fraction_max    1.000
_diffrn_reflns_Laue_measured_fraction_full   1.000
_diffrn_reflns_point_group_measured_fraction_max   1.000
_diffrn_reflns_point_group_measured_fraction_full  1.000
_reflns_number_total              2537
_reflns_number_gt                 2243
_reflns_threshold_expression      'I > 2\s(I)'
_reflns_Friedel_coverage          0.000
_reflns_Friedel_fraction_max      .
_reflns_Friedel_fraction_full     .
 
_reflns_special_details
;
 Reflections were merged by SHELXL according to the crystal
 class for the calculation of statistics and refinement.
 
 _reflns_Friedel_fraction is defined as the number of unique
 Friedel pairs measured divided by the number that would be
 possible theoretically, ignoring centric projections and
 systematic absences.
;
 
_computing_data_collection        'APEX 4 (Bruker, 2021)'
_computing_cell_refinement        'SAINT  (Bruker, 2019)'
_computing_data_reduction         'SAINT  (Bruker, 2019)'
_computing_structure_solution     'SHELXT 2018/2 (Sheldrick, 2018)'
_computing_structure_refinement 
;
SHELXL-2019/1 (Sheldrick, 2019),                                              
SHELXLe Rev 1000 (Huebschle et al., 2011)
;
_computing_molecular_graphics     'SHELXL-2019/1 (Sheldrick, 2019)'
_computing_publication_material   'CIFTAB-2014 (Sheldrick, 2019)'
_refine_special_details           ?
_refine_ls_structure_factor_coef  Fsqd
_refine_ls_matrix_type            full
_refine_ls_weighting_scheme       calc
_refine_ls_weighting_details
'w=1/[\s^2^(Fo^2^)+(0.0465P)^2^+2.6305P] where P=(Fo^2^+2Fc^2^)/3'
_atom_sites_solution_primary      direct
_atom_sites_solution_secondary    difmap
_atom_sites_solution_hydrogens    geom
_refine_ls_hydrogen_treatment     constr
_refine_ls_extinction_method      none
_refine_ls_extinction_coef        .
_refine_ls_number_reflns          2537
_refine_ls_number_parameters      302
_refine_ls_number_restraints      310
_refine_ls_R_factor_all           0.0765
_refine_ls_R_factor_gt            0.0682
_refine_ls_wR_factor_ref          0.1617
_refine_ls_wR_factor_gt           0.1571
_refine_ls_goodness_of_fit_ref    1.173
_refine_ls_restrained_S_all       1.117
_refine_ls_shift/su_max           0.000
_refine_ls_shift/su_mean          0.000
 
loop_
 _atom_site_label
 _atom_site_type_symbol
 _atom_site_fract_x
 _atom_site_fract_y
 _atom_site_fract_z
 _atom_site_U_iso_or_equiv
 _atom_site_adp_type
 _atom_site_occupancy
 _atom_site_site_symmetry_order  
 _atom_site_calc_flag
 _atom_site_refinement_flags_posn
 _atom_site_refinement_flags_adp
 _atom_site_refinement_flags_occupancy
 _atom_site_disorder_assembly
 _atom_site_disorder_group
Li1 Li 0.4282(4) 0.5890(7) 0.3010(4) 0.0459(15) Uani 0.5 1 d . U P A -1
N1 N 0.3216(5) 0.6934(7) 0.4242(4) 0.0388(15) Uani 0.5 1 d . U P A -1
C1 C 0.3548(2) 0.6443(4) 0.3805(2) 0.0447(9) Uani 0.5 1 d . U P A -1
C2 C 0.2811(6) 0.7650(8) 0.4739(4) 0.0326(15) Uani 0.5 1 d . U P A -1
C3 C 0.3054(3) 0.8977(7) 0.4920(3) 0.0364(12) Uani 0.5 1 d . U P A -1
C4 C 0.2643(3) 0.9661(4) 0.5421(2) 0.0381(9) Uani 0.5 1 d . U P A -1
H4 H 0.279712 1.057492 0.555040 0.046 Uiso 0.5 1 calc R U P A -1
C5 C 0.2011(2) 0.9031(5) 0.5735(2) 0.0388(8) Uani 0.5 1 d . U P A -1
C6 C 0.1794(6) 0.7683(8) 0.5537(4) 0.0368(16) Uani 0.5 1 d . U P A -1
H6 H 0.136974 0.724066 0.575411 0.044 Uiso 0.5 1 calc R U P A -1
C7 C 0.2178(6) 0.6978(9) 0.5034(4) 0.0358(15) Uani 0.5 1 d . U P A -1
C8 C 0.3736(3) 0.9666(5) 0.4582(2) 0.0548(11) Uani 0.5 1 d . U P A -1
H8A H 0.425528 0.912973 0.468597 0.082 Uiso 0.5 1 calc R U P A -1
H8B H 0.383572 1.058269 0.478879 0.082 Uiso 0.5 1 calc R U P A -1
H8C H 0.355938 0.973225 0.405077 0.082 Uiso 0.5 1 calc R U P A -1
C9 C 0.1609(3) 0.9765(5) 0.6300(2) 0.0541(11) Uani 0.5 1 d . U P A -1
H9A H 0.136498 1.062399 0.609467 0.081 Uiso 0.5 1 calc R U P A -1
H9B H 0.203534 0.995726 0.672894 0.081 Uiso 0.5 1 calc R U P A -1
H9C H 0.116527 0.919251 0.644607 0.081 Uiso 0.5 1 calc R U P A -1
C10 C 0.1945(4) 0.5533(6) 0.4825(3) 0.0454(14) Uani 0.5 1 d . U P A -1
H10A H 0.176219 0.547771 0.429418 0.068 Uiso 0.5 1 calc R U P A -1
H10B H 0.148509 0.523764 0.507755 0.068 Uiso 0.5 1 calc R U P A -1
H10C H 0.243423 0.494067 0.496636 0.068 Uiso 0.5 1 calc R U P A -1
C11 C 0.4897(10) 0.7008(3) 0.2524(10) 0.051(3) Uani 0.5 1 d D U P A -1
C12 C 0.4468(7) 0.6026(10) 0.2038(6) 0.0382(18) Uani 0.5 1 d D U P A -1
C13 C 0.4778(6) 0.4713(7) 0.2289(5) 0.0276(16) Uani 0.5 1 d D U P A -1
C14 C 0.5404(7) 0.4900(8) 0.2915(5) 0.0318(15) Uani 0.5 1 d D U P A -1
C15 C 0.5481(8) 0.6316(10) 0.3068(7) 0.047(2) Uani 0.5 1 d D U P A -1
C16 C 0.4808(5) 0.8562(5) 0.2557(6) 0.082(2) Uani 0.5 1 d . U P A -1
H16 H 0.439667 0.858459 0.209045 0.098 Uiso 0.5 1 calc R U P A -1
C17 C 0.4201(5) 0.9165(6) 0.2976(4) 0.0773(19) Uani 0.5 1 d . U P A -1
H17A H 0.444352 0.918659 0.349641 0.116 Uiso 0.5 1 calc R U P A -1
H17B H 0.368539 0.861506 0.290790 0.116 Uiso 0.5 1 calc R U P A -1
H17C H 0.406654 1.009663 0.280249 0.116 Uiso 0.5 1 calc R U P A -1
C18 C 0.5424(5) 0.9335(6) 0.2239(5) 0.094(3) Uani 0.5 1 d . U P A -1
H18A H 0.527268 1.030443 0.222679 0.140 Uiso 0.5 1 calc R U P A -1
H18B H 0.543698 0.901262 0.173968 0.140 Uiso 0.5 1 calc R U P A -1
H18C H 0.598097 0.921320 0.253606 0.140 Uiso 0.5 1 calc R U P A -1
C19 C 0.3822(4) 0.6259(6) 0.1360(3) 0.0574(14) Uani 0.5 1 d . U P A -1
H19 H 0.363614 0.532258 0.118973 0.069 Uiso 0.5 1 calc R U P A -1
C20 C 0.2982(16) 0.700(3) 0.1514(14) 0.111(7) Uani 0.5 1 d . U P A -1
H20A H 0.257326 0.703189 0.106043 0.167 Uiso 0.5 1 calc R U P A -1
H20B H 0.311651 0.793070 0.168774 0.167 Uiso 0.5 1 calc R U P A -1
H20C H 0.274276 0.649071 0.188733 0.167 Uiso 0.5 1 calc R U P A -1
C21 C 0.4130(11) 0.6888(19) 0.0726(9) 0.073(3) Uani 0.5 1 d . U P A -1
H21A H 0.431625 0.782328 0.085045 0.110 Uiso 0.5 1 calc R U P A -1
H21B H 0.367452 0.690381 0.030535 0.110 Uiso 0.5 1 calc R U P A -1
H21C H 0.460291 0.635485 0.060311 0.110 Uiso 0.5 1 calc R U P A -1
C22 C 0.4463(2) 0.3338(4) 0.1974(2) 0.0367(8) Uani 0.5 1 d . U P A -1
H22 H 0.480394 0.264486 0.228970 0.044 Uiso 0.5 1 calc R U P A -1
C23 C 0.3530(7) 0.3039(15) 0.2059(7) 0.072(4) Uani 0.5 1 d . U P A -1
H23A H 0.346184 0.315902 0.257173 0.107 Uiso 0.5 1 calc R U P A -1
H23B H 0.338727 0.209833 0.190663 0.107 Uiso 0.5 1 calc R U P A -1
H23C H 0.315654 0.367047 0.175039 0.107 Uiso 0.5 1 calc R U P A -1
C24 C 0.4623(13) 0.305(2) 0.1216(9) 0.060(4) Uani 0.5 1 d . U P A -1
H24A H 0.445391 0.211583 0.108033 0.089 Uiso 0.5 1 calc R U P A -1
H24B H 0.522331 0.316984 0.119623 0.089 Uiso 0.5 1 calc R U P A -1
H24C H 0.429524 0.369024 0.087356 0.089 Uiso 0.5 1 calc R U P A -1
C25 C 0.5870(2) 0.3779(4) 0.3375(2) 0.0385(9) Uani 0.5 1 d . U P A -1
H25 H 0.626057 0.425583 0.377006 0.046 Uiso 0.5 1 calc R U P A -1
C26 C 0.5266(12) 0.292(2) 0.3781(8) 0.045(3) Uani 0.5 1 d . U P A -1
H26A H 0.559227 0.222478 0.408678 0.068 Uiso 0.5 1 calc R U P A -1
H26B H 0.484181 0.246706 0.341922 0.068 Uiso 0.5 1 calc R U P A -1
H26C H 0.498588 0.351821 0.408977 0.068 Uiso 0.5 1 calc R U P A -1
C27 C 0.6419(7) 0.2944(12) 0.2974(4) 0.041(2) Uani 0.5 1 d . U P A -1
H27A H 0.685406 0.352651 0.282058 0.062 Uiso 0.5 1 calc R U P A -1
H27B H 0.607833 0.253613 0.254089 0.062 Uiso 0.5 1 calc R U P A -1
H27C H 0.668579 0.221962 0.329525 0.062 Uiso 0.5 1 calc R U P A -1
C28 C 0.6106(5) 0.6988(7) 0.3660(4) 0.0735(19) Uani 0.5 1 d . U P A -1
H28 H 0.601407 0.798867 0.357755 0.088 Uiso 0.5 1 calc R U P A -1
C29 C 0.5878(14) 0.673(2) 0.4434(10) 0.095(5) Uani 0.5 1 d . U P A -1
H29A H 0.528659 0.696656 0.443387 0.143 Uiso 0.5 1 calc R U P A -1
H29B H 0.623818 0.728620 0.479483 0.143 Uiso 0.5 1 calc R U P A -1
H29C H 0.596405 0.575944 0.455980 0.143 Uiso 0.5 1 calc R U P A -1
C30 C 0.6977(14) 0.676(3) 0.3562(12) 0.092(3) Uani 0.5 1 d . U P A -1
H30A H 0.705243 0.706641 0.307173 0.138 Uiso 0.5 1 calc R U P A -1
H30B H 0.710912 0.578684 0.361493 0.138 Uiso 0.5 1 calc R U P A -1
H30C H 0.735369 0.727834 0.393174 0.138 Uiso 0.5 1 calc R U P A -1
 
loop_
 _atom_site_aniso_label
 _atom_site_aniso_U_11
 _atom_site_aniso_U_22
 _atom_site_aniso_U_33
 _atom_site_aniso_U_23
 _atom_site_aniso_U_13
 _atom_site_aniso_U_12
Li1 0.044(3) 0.046(4) 0.053(4) -0.007(3) 0.025(3) 0.006(3)
N1 0.033(2) 0.035(4) 0.050(4) -0.009(2) 0.009(3) 0.012(2)
C1 0.039(2) 0.042(2) 0.054(2) -0.007(2) 0.0098(19) 0.0061(18)
C2 0.030(2) 0.036(4) 0.031(4) -0.006(2) 0.004(3) 0.009(3)
C3 0.034(2) 0.039(4) 0.036(3) -0.005(2) 0.008(2) 0.010(2)
C4 0.044(2) 0.037(2) 0.036(2) -0.0078(17) 0.0107(17) 0.0035(18)
C5 0.036(2) 0.042(2) 0.038(2) -0.0030(18) 0.0045(15) 0.0076(18)
C6 0.037(3) 0.033(4) 0.042(4) -0.001(3) 0.011(3) 0.005(3)
C7 0.036(3) 0.035(4) 0.035(4) -0.001(3) 0.001(3) 0.009(3)
C8 0.054(2) 0.052(2) 0.064(3) -0.009(2) 0.027(2) -0.009(2)
C9 0.058(3) 0.059(3) 0.050(2) -0.011(2) 0.022(2) 0.005(2)
C10 0.056(3) 0.031(3) 0.051(4) -0.003(2) 0.014(3) 0.005(3)
C11 0.068(7) 0.0239(14) 0.058(3) 0.005(3) -0.003(4) -0.001(3)
C12 0.048(3) 0.036(4) 0.027(3) 0.014(3) -0.005(2) 0.000(3)
C13 0.025(5) 0.021(2) 0.034(6) -0.001(2) -0.005(3) -0.0002(19)
C14 0.025(4) 0.037(3) 0.030(4) 0.002(2) -0.007(3) -0.005(2)
C15 0.063(4) 0.032(4) 0.043(4) -0.012(3) 0.001(3) -0.010(3)
C16 0.102(7) 0.030(2) 0.135(5) 0.006(3) 0.082(5) -0.004(3)
C17 0.108(5) 0.037(3) 0.098(5) 0.003(3) 0.049(4) 0.013(3)
C18 0.135(7) 0.027(3) 0.140(7) 0.012(3) 0.087(5) -0.012(3)
C19 0.065(3) 0.048(3) 0.053(3) 0.012(3) -0.011(2) 0.017(3)
C20 0.089(6) 0.112(13) 0.127(12) 0.015(10) 0.001(6) 0.068(7)
C21 0.089(6) 0.069(6) 0.050(7) 0.035(6) -0.027(4) 0.014(5)
C22 0.036(2) 0.0307(19) 0.041(2) -0.0040(17) -0.0019(17) -0.0039(16)
C23 0.035(5) 0.068(8) 0.107(8) -0.009(6) -0.002(5) -0.030(5)
C24 0.053(6) 0.054(6) 0.066(6) -0.024(4) -0.005(4) -0.002(5)
C25 0.036(2) 0.040(2) 0.036(2) 0.0034(17) -0.0050(17) -0.0025(17)
C26 0.051(5) 0.052(5) 0.034(4) 0.009(3) 0.008(3) -0.009(3)
C27 0.052(5) 0.045(5) 0.026(3) 0.006(3) 0.003(3) 0.003(3)
C28 0.103(4) 0.049(3) 0.056(4) -0.015(3) -0.026(3) -0.032(4)
C29 0.144(10) 0.085(7) 0.046(6) -0.016(5) -0.016(6) 0.000(6)
C30 0.088(6) 0.089(7) 0.084(6) 0.010(5) -0.034(5) -0.068(5)
 
_geom_special_details
;
 All esds (except the esd in the dihedral angle between two l.s. planes)
 are estimated using the full covariance matrix.  The cell esds are taken
 into account individually in the estimation of esds in distances, angles
 and torsion angles; correlations between esds in cell parameters are only
 used when they are defined by crystal symmetry.  An approximate (isotropic)
 treatment of cell esds is used for estimating esds involving l.s. planes.
;
 
loop_
 _geom_bond_atom_site_label_1
 _geom_bond_atom_site_label_2
 _geom_bond_distance
 _geom_bond_site_symmetry_2
 _geom_bond_publ_flag
Li1 C11 1.809(15) . ?
Li1 C12 1.874(13) . ?
Li1 C15 1.961(15) . ?
Li1 C13 2.022(12) . ?
Li1 C14 2.083(13) . ?
Li1 C1 2.100(7) . ?
N1 C1 1.143(8) . ?
N1 C2 1.399(7) . ?
C2 C3 1.384(9) . ?
C2 C7 1.395(6) . ?
C3 C4 1.392(6) . ?
C3 C8 1.506(7) . ?
C4 C5 1.394(6) . ?
C5 C6 1.401(8) . ?
C5 C9 1.498(5) . ?
C6 C7 1.382(9) . ?
C7 C10 1.500(8) . ?
C11 C12 1.418(10) . ?
C11 C15 1.432(11) . ?
C11 C16 1.532(6) . ?
C12 C13 1.430(8) . ?
C12 C19 1.512(11) . ?
C13 C14 1.420(6) . ?
C13 C22 1.522(8) . ?
C14 C15 1.418(9) . ?
C14 C25 1.513(9) . ?
C15 C28 1.514(12) . ?
C16 C18 1.445(7) . ?
C16 C17 1.466(7) . ?
C19 C21 1.479(17) . ?
C19 C20 1.60(2) . ?
C22 C24 1.492(17) . ?
C22 C23 1.561(12) . ?
C25 C27 1.487(11) . ?
C25 C26 1.567(19) . ?
C28 C30 1.46(3) . ?
C28 C29 1.55(2) . ?
 
loop_
 _geom_angle_atom_site_label_1
 _geom_angle_atom_site_label_2
 _geom_angle_atom_site_label_3
 _geom_angle
 _geom_angle_site_symmetry_1
 _geom_angle_site_symmetry_3
 _geom_angle_publ_flag
C11 Li1 C12 45.3(5) . . ?
C11 Li1 C15 44.4(5) . . ?
C12 Li1 C15 74.3(5) . . ?
C11 Li1 C13 73.3(5) . . ?
C12 Li1 C13 42.9(3) . . ?
C15 Li1 C13 70.6(4) . . ?
C11 Li1 C14 71.9(5) . . ?
C12 Li1 C14 71.2(5) . . ?
C15 Li1 C14 40.9(3) . . ?
C13 Li1 C14 40.4(3) . . ?
C11 Li1 C1 127.3(5) . . ?
C12 Li1 C1 148.0(5) . . ?
C15 Li1 C1 124.5(5) . . ?
C13 Li1 C1 159.2(5) . . ?
C14 Li1 C1 140.5(5) . . ?
C1 N1 C2 174.6(8) . . ?
N1 C1 Li1 169.1(5) . . ?
C3 C2 C7 123.0(7) . . ?
C3 C2 N1 119.1(7) . . ?
C7 C2 N1 117.9(7) . . ?
C2 C3 C4 117.8(5) . . ?
C2 C3 C8 121.1(5) . . ?
C4 C3 C8 121.0(5) . . ?
C3 C4 C5 121.4(4) . . ?
C4 C5 C6 118.5(5) . . ?
C4 C5 C9 120.3(4) . . ?
C6 C5 C9 121.2(5) . . ?
C7 C6 C5 121.8(8) . . ?
C6 C7 C2 117.5(8) . . ?
C6 C7 C10 121.6(8) . . ?
C2 C7 C10 120.9(7) . . ?
C12 C11 C15 108.8(4) . . ?
C12 C11 C16 131.3(12) . . ?
C15 C11 C16 119.9(11) . . ?
C12 C11 Li1 69.8(5) . . ?
C15 C11 Li1 73.4(6) . . ?
C16 C11 Li1 121.4(10) . . ?
C11 C12 C13 107.2(6) . . ?
C11 C12 C19 128.6(9) . . ?
C13 C12 C19 124.2(8) . . ?
C11 C12 Li1 65.0(6) . . ?
C13 C12 Li1 74.1(5) . . ?
C19 C12 Li1 127.7(8) . . ?
C14 C13 C12 108.3(7) . . ?
C14 C13 C22 125.1(6) . . ?
C12 C13 C22 126.5(6) . . ?
C14 C13 Li1 72.1(5) . . ?
C12 C13 Li1 63.0(5) . . ?
C22 C13 Li1 127.9(7) . . ?
C15 C14 C13 108.5(8) . . ?
C15 C14 C25 125.4(7) . . ?
C13 C14 C25 126.0(7) . . ?
C15 C14 Li1 64.9(6) . . ?
C13 C14 Li1 67.5(4) . . ?
C25 C14 Li1 130.5(8) . . ?
C14 C15 C11 107.3(6) . . ?
C14 C15 C28 126.6(10) . . ?
C11 C15 C28 125.9(9) . . ?
C14 C15 Li1 74.2(6) . . ?
C11 C15 Li1 62.2(6) . . ?
C28 C15 Li1 131.7(9) . . ?
C18 C16 C17 124.2(5) . . ?
C18 C16 C11 115.5(7) . . ?
C17 C16 C11 119.7(7) . . ?
C21 C19 C12 116.5(9) . . ?
C21 C19 C20 110.6(12) . . ?
C12 C19 C20 114.1(11) . . ?
C24 C22 C13 115.3(8) . . ?
C24 C22 C23 111.8(9) . . ?
C13 C22 C23 113.2(7) . . ?
C27 C25 C14 113.5(7) . . ?
C27 C25 C26 114.0(8) . . ?
C14 C25 C26 111.8(9) . . ?
C30 C28 C15 112.5(11) . . ?
C30 C28 C29 117.6(13) . . ?
C15 C28 C29 111.5(10) . . ?
 
loop_
 _geom_torsion_atom_site_label_1
 _geom_torsion_atom_site_label_2
 _geom_torsion_atom_site_label_3
 _geom_torsion_atom_site_label_4
 _geom_torsion
 _geom_torsion_site_symmetry_1
 _geom_torsion_site_symmetry_2
 _geom_torsion_site_symmetry_3
 _geom_torsion_site_symmetry_4
 _geom_torsion_publ_flag
C7 C2 C3 C4 -0.1(7) . . . . ?
N1 C2 C3 C4 -179.5(6) . . . . ?
C7 C2 C3 C8 -179.5(4) . . . . ?
N1 C2 C3 C8 1.1(9) . . . . ?
C2 C3 C4 C5 0.5(6) . . . . ?
C8 C3 C4 C5 179.9(4) . . . . ?
C3 C4 C5 C6 0.0(6) . . . . ?
C3 C4 C5 C9 176.9(4) . . . . ?
C4 C5 C6 C7 -1.0(10) . . . . ?
C9 C5 C6 C7 -177.8(6) . . . . ?
C5 C6 C7 C2 1.4(9) . . . . ?
C5 C6 C7 C10 179.9(6) . . . . ?
C3 C2 C7 C6 -0.8(6) . . . . ?
N1 C2 C7 C6 178.6(10) . . . . ?
C3 C2 C7 C10 -179.3(8) . . . . ?
N1 C2 C7 C10 0.1(6) . . . . ?
C15 Li1 C11 C12 117.9(6) . . . . ?
C13 Li1 C11 C12 38.7(4) . . . . ?
C14 Li1 C11 C12 81.2(5) . . . . ?
C1 Li1 C11 C12 -138.3(6) . . . . ?
C12 Li1 C11 C15 -117.9(6) . . . . ?
C13 Li1 C11 C15 -79.1(5) . . . . ?
C14 Li1 C11 C15 -36.7(4) . . . . ?
C1 Li1 C11 C15 103.9(6) . . . . ?
C12 Li1 C11 C16 126.9(15) . . . . ?
C15 Li1 C11 C16 -115.3(15) . . . . ?
C13 Li1 C11 C16 165.6(13) . . . . ?
C14 Li1 C11 C16 -151.9(14) . . . . ?
C1 Li1 C11 C16 -11.4(17) . . . . ?
C15 C11 C12 C13 0.9(10) . . . . ?
C16 C11 C12 C13 -177.1(15) . . . . ?
Li1 C11 C12 C13 -62.5(6) . . . . ?
C15 C11 C12 C19 -177.1(8) . . . . ?
C16 C11 C12 C19 4.9(16) . . . . ?
Li1 C11 C12 C19 119.4(10) . . . . ?
C15 C11 C12 Li1 63.5(8) . . . . ?
C16 C11 C12 Li1 -114.5(15) . . . . ?
C15 Li1 C12 C11 -40.0(5) . . . . ?
C13 Li1 C12 C11 -118.2(6) . . . . ?
C14 Li1 C12 C11 -82.8(5) . . . . ?
C1 Li1 C12 C11 91.4(9) . . . . ?
C11 Li1 C12 C13 118.2(6) . . . . ?
C15 Li1 C12 C13 78.2(5) . . . . ?
C14 Li1 C12 C13 35.4(4) . . . . ?
C1 Li1 C12 C13 -150.4(9) . . . . ?
C11 Li1 C12 C19 -120.6(11) . . . . ?
C15 Li1 C12 C19 -160.6(10) . . . . ?
C13 Li1 C12 C19 121.2(10) . . . . ?
C14 Li1 C12 C19 156.6(9) . . . . ?
C1 Li1 C12 C19 -29.2(15) . . . . ?
C11 C12 C13 C14 -1.2(6) . . . . ?
C19 C12 C13 C14 177.0(8) . . . . ?
Li1 C12 C13 C14 -57.9(5) . . . . ?
C11 C12 C13 C22 175.5(10) . . . . ?
C19 C12 C13 C22 -6.4(14) . . . . ?
Li1 C12 C13 C22 118.8(9) . . . . ?
C11 C12 C13 Li1 56.7(6) . . . . ?
C19 C12 C13 Li1 -125.1(11) . . . . ?
C12 C13 C14 C15 1.0(5) . . . . ?
C22 C13 C14 C15 -175.7(10) . . . . ?
Li1 C13 C14 C15 -51.5(7) . . . . ?
C12 C13 C14 C25 177.1(11) . . . . ?
C22 C13 C14 C25 0.4(6) . . . . ?
Li1 C13 C14 C25 124.6(10) . . . . ?
C12 C13 C14 Li1 52.5(5) . . . . ?
C22 C13 C14 Li1 -124.2(7) . . . . ?
C13 C14 C15 C11 -0.4(8) . . . . ?
C25 C14 C15 C11 -176.5(11) . . . . ?
Li1 C14 C15 C11 -53.4(7) . . . . ?
C13 C14 C15 C28 -176.3(9) . . . . ?
C25 C14 C15 C28 7.5(18) . . . . ?
Li1 C14 C15 C28 130.7(13) . . . . ?
C13 C14 C15 Li1 53.0(5) . . . . ?
C25 C14 C15 Li1 -123.2(11) . . . . ?
C12 C11 C15 C14 -0.4(11) . . . . ?
C16 C11 C15 C14 177.9(13) . . . . ?
Li1 C11 C15 C14 60.8(7) . . . . ?
C12 C11 C15 C28 175.6(8) . . . . ?
C16 C11 C15 C28 -6.1(14) . . . . ?
Li1 C11 C15 C28 -123.2(11) . . . . ?
C12 C11 C15 Li1 -61.2(7) . . . . ?
C16 C11 C15 Li1 117.1(13) . . . . ?
C12 C11 C16 C18 -99.3(14) . . . . ?
C15 C11 C16 C18 82.9(14) . . . . ?
Li1 C11 C16 C18 170.9(10) . . . . ?
C12 C11 C16 C17 88.5(16) . . . . ?
C15 C11 C16 C17 -89.3(13) . . . . ?
Li1 C11 C16 C17 -1.4(18) . . . . ?
C11 C12 C19 C21 69.0(13) . . . . ?
C13 C12 C19 C21 -108.7(12) . . . . ?
Li1 C12 C19 C21 155.1(10) . . . . ?
C11 C12 C19 C20 -61.9(16) . . . . ?
C13 C12 C19 C20 120.4(15) . . . . ?
Li1 C12 C19 C20 24.3(16) . . . . ?
C14 C13 C22 C24 -117.2(10) . . . . ?
C12 C13 C22 C24 66.7(14) . . . . ?
Li1 C13 C22 C24 148.7(10) . . . . ?
C14 C13 C22 C23 112.2(7) . . . . ?
C12 C13 C22 C23 -63.9(11) . . . . ?
Li1 C13 C22 C23 18.1(8) . . . . ?
C15 C14 C25 C27 -119.4(11) . . . . ?
C13 C14 C25 C27 65.1(9) . . . . ?
Li1 C14 C25 C27 155.0(7) . . . . ?
C15 C14 C25 C26 110.0(12) . . . . ?
C13 C14 C25 C26 -65.5(10) . . . . ?
Li1 C14 C25 C26 24.4(9) . . . . ?
C14 C15 C28 C30 62.0(17) . . . . ?
C11 C15 C28 C30 -113.2(14) . . . . ?
Li1 C15 C28 C30 164.0(13) . . . . ?
C14 C15 C28 C29 -72.6(17) . . . . ?
C11 C15 C28 C29 112.1(14) . . . . ?
Li1 C15 C28 C29 29.4(17) . . . . ?
 
_refine_diff_density_max    0.133
_refine_diff_density_min   -0.184
_refine_diff_density_rms    0.029

_shelx_res_file
;
TITL 5443_b.res in C2/c
    sh5443_b.res
    created by SHELXL-2019/1 at 17:41:10 on 28-Feb-2024
REM Old TITL 5443 in C2/c
REM SHELXT solution in C2/c: R1 0.392, Rweak 0.114, Alpha 0.089
REM <I/s>   0.490 for  177 systematic absences,  Orientation as input
REM Formula found by SHELXT:  C17 Li2
CELL  0.71073  16.0934   9.8007  18.4964   90.000   99.233   90.000
ZERR    4.000   0.0004   0.0004   0.0005    0.000    0.002    0.000
LATT  7
SYMM -X, Y, 1/2-Z
SFAC C H LI N
UNIT 120 184 4 4
TEMP -130.150
L.S. 16
sadi c11 c12 c12 c13 c13 c14 c14 c15 c15 c11
sadi 0.03 c11 c13 c12 c14 c13 c15 c14 c11 c15 c12
flat c3 c4 c5 c6 c7 c2 c8 c9 c10 N1 C1
flat c11 > c15 c16 c19 c22 c25 c28
size 0.06 0.20 0.24
simu
delu c1 > c30
BOND
SHEL 10000 0.84
ACTA
CONF
LIST 4
FMAP 2
PLAN 5
WGHT    0.046500    2.630500
FVAR       0.31181
PART -1 10.5
LI1   3    0.428176    0.589047    0.300989    10.50000    0.04450    0.04584 =
         0.05316   -0.00671    0.02511    0.00644
N1    4    0.321624    0.693405    0.424157    10.50000    0.03255    0.03479 =
         0.04984   -0.00921    0.00927    0.01223
C1    1    0.354787    0.644252    0.380523    10.50000    0.03940    0.04156 =
         0.05393   -0.00657    0.00984    0.00606
C2    1    0.281050    0.765019    0.473853    10.50000    0.03005    0.03648 =
         0.03073   -0.00648    0.00351    0.00897
C3    1    0.305446    0.897736    0.492026    10.50000    0.03446    0.03910 =
         0.03643   -0.00456    0.00829    0.00963
C4    1    0.264349    0.966075    0.542052    10.50000    0.04368    0.03653 =
         0.03561   -0.00782    0.01073    0.00352
AFIX  43
H4    2    0.279712    1.057492    0.555040    10.50000   -1.20000
AFIX   0
C5    1    0.201110    0.903122    0.573485    10.50000    0.03553    0.04226 =
         0.03821   -0.00295    0.00446    0.00757
C6    1    0.179350    0.768301    0.553684    10.50000    0.03669    0.03322 =
         0.04191   -0.00088    0.01067    0.00458
AFIX  43
H6    2    0.136974    0.724066    0.575411    10.50000   -1.20000
AFIX   0
C7    1    0.217829    0.697850    0.503409    10.50000    0.03626    0.03476 =
         0.03467   -0.00102    0.00089    0.00880

C8    1    0.373572    0.966563    0.458189    10.50000    0.05415    0.05174 =
         0.06431   -0.00943    0.02678   -0.00925
AFIX 137
H8A   2    0.425528    0.912973    0.468597    10.50000   -1.50000
H8B   2    0.383572    1.058269    0.478879    10.50000   -1.50000
H8C   2    0.355938    0.973225    0.405077    10.50000   -1.50000
AFIX   0
C9    1    0.160945    0.976465    0.629999    10.50000    0.05806    0.05887 =
         0.04961   -0.01135    0.02181    0.00540
AFIX 137
H9A   2    0.136498    1.062399    0.609467    10.50000   -1.50000
H9B   2    0.203534    0.995726    0.672894    10.50000   -1.50000
H9C   2    0.116527    0.919251    0.644607    10.50000   -1.50000

AFIX   0
C10   1    0.194470    0.553337    0.482491    10.50000    0.05586    0.03127 =
         0.05088   -0.00315    0.01387    0.00481
AFIX 137
H10A  2    0.176219    0.547771    0.429418    10.50000   -1.50000
H10B  2    0.148509    0.523764    0.507755    10.50000   -1.50000
H10C  2    0.243423    0.494067    0.496636    10.50000   -1.50000
AFIX   0
PART 0
PART -1 10.5
C11   1    0.489704    0.700814    0.252418    10.50000    0.06800    0.02391 =
         0.05754    0.00534   -0.00338   -0.00098
C12   1    0.446793    0.602622    0.203811    10.50000    0.04783    0.03582 =
         0.02733    0.01377   -0.00470   -0.00010
C13   1    0.477785    0.471315    0.228877    10.50000    0.02464    0.02113 =
         0.03391   -0.00085   -0.00476   -0.00021
C14   1    0.540413    0.489985    0.291499    10.50000    0.02494    0.03693 =
         0.02967    0.00150   -0.00742   -0.00506
C15   1    0.548103    0.631600    0.306778    10.50000    0.06278    0.03224 =
         0.04318   -0.01179    0.00130   -0.01021
C16   1    0.480844    0.856222    0.255671    10.50000    0.10174    0.03015 =
         0.13482    0.00650    0.08200   -0.00385
AFIX  13
H16   2    0.439667    0.858459    0.209045    10.50000   -1.20000
AFIX   0
C17   1    0.420058    0.916510    0.297561    10.50000    0.10763    0.03737 =
         0.09751    0.00327    0.04874    0.01252
AFIX 137
H17A  2    0.444352    0.918659    0.349641    10.50000   -1.50000
H17B  2    0.368539    0.861506    0.290790    10.50000   -1.50000
H17C  2    0.406654    1.009663    0.280249    10.50000   -1.50000
AFIX   0
C18   1    0.542431    0.933531    0.223927    10.50000    0.13514    0.02737 =
         0.13982    0.01198    0.08708   -0.01236
AFIX 137
H18A  2    0.527268    1.030443    0.222679    10.50000   -1.50000
H18B  2    0.543698    0.901262    0.173968    10.50000   -1.50000
H18C  2    0.598097    0.921320    0.253606    10.50000   -1.50000
AFIX   0
C19   1    0.382194    0.625857    0.136012    10.50000    0.06477    0.04823 =
         0.05259    0.01239   -0.01075    0.01704
AFIX  13
H19   2    0.363614    0.532258    0.118973    10.50000   -1.20000

AFIX   0
C20   1    0.298235    0.699971    0.151378    10.50000    0.08938    0.11248 =
         0.12676    0.01542    0.00082    0.06759
AFIX 137
H20A  2    0.257326    0.703189    0.106043    10.50000   -1.50000
H20B  2    0.311651    0.793070    0.168774    10.50000   -1.50000
H20C  2    0.274276    0.649071    0.188733    10.50000   -1.50000
AFIX   0
C21   1    0.412988    0.688824    0.072630    10.50000    0.08881    0.06916 =
         0.04972    0.03472   -0.02681    0.01425
AFIX 137
H21A  2    0.431625    0.782328    0.085045    10.50000   -1.50000
H21B  2    0.367452    0.690381    0.030535    10.50000   -1.50000
H21C  2    0.460291    0.635485    0.060311    10.50000   -1.50000
AFIX   0
C22   1    0.446290    0.333783    0.197434    10.50000    0.03577    0.03073 =
         0.04106   -0.00398   -0.00190   -0.00395
AFIX  13
H22   2    0.480394    0.264486    0.228970    10.50000   -1.20000
AFIX   0

C23   1    0.353033    0.303855    0.205862    10.50000    0.03539    0.06816 =
         0.10662   -0.00929   -0.00185   -0.02983
AFIX 137
H23A  2    0.346184    0.315902    0.257173    10.50000   -1.50000
H23B  2    0.338727    0.209833    0.190663    10.50000   -1.50000
H23C  2    0.315654    0.367047    0.175039    10.50000   -1.50000
AFIX   0
C24   1    0.462254    0.305409    0.121606    10.50000    0.05349    0.05412 =
         0.06626   -0.02386   -0.00454   -0.00234
AFIX 137
H24A  2    0.445391    0.211583    0.108033    10.50000   -1.50000
H24B  2    0.522331    0.316984    0.119623    10.50000   -1.50000
H24C  2    0.429524    0.369024    0.087356    10.50000   -1.50000
AFIX   0
C25   1    0.587003    0.377868    0.337512    10.50000    0.03608    0.03961 =
         0.03634    0.00337   -0.00505   -0.00250
AFIX  13
H25   2    0.626057    0.425583    0.377006    10.50000   -1.20000

AFIX   0
C26   1    0.526591    0.291641    0.378072    10.50000    0.05064    0.05194 =
         0.03386    0.00920    0.00805   -0.00890
AFIX 137
H26A  2    0.559227    0.222478    0.408678    10.50000   -1.50000
H26B  2    0.484181    0.246706    0.341922    10.50000   -1.50000
H26C  2    0.498588    0.351821    0.408977    10.50000   -1.50000

AFIX   0
C27   1    0.641882    0.294412    0.297376    10.50000    0.05173    0.04470 =
         0.02600    0.00566    0.00322    0.00289
AFIX 137
H27A  2    0.685406    0.352651    0.282058    10.50000   -1.50000
H27B  2    0.607833    0.253613    0.254089    10.50000   -1.50000
H27C  2    0.668579    0.221962    0.329525    10.50000   -1.50000
AFIX   0
C28   1    0.610585    0.698784    0.366004    10.50000    0.10283    0.04916 =
         0.05566   -0.01493   -0.02631   -0.03185
AFIX  13
H28   2    0.601407    0.798867    0.357755    10.50000   -1.20000
AFIX   0
C29   1    0.587757    0.672579    0.443362    10.50000    0.14439    0.08496 =
         0.04621   -0.01574   -0.01646   -0.00026
AFIX 137
H29A  2    0.528659    0.696656    0.443387    10.50000   -1.50000
H29B  2    0.623818    0.728620    0.479483    10.50000   -1.50000
H29C  2    0.596405    0.575944    0.455980    10.50000   -1.50000
AFIX   0
C30   1    0.697677    0.676126    0.356153    10.50000    0.08803    0.08868 =
         0.08429    0.01007   -0.03395   -0.06777
AFIX 137
H30A  2    0.705243    0.706641    0.307173    10.50000   -1.50000
H30B  2    0.710912    0.578684    0.361493    10.50000   -1.50000
H30C  2    0.735369    0.727834    0.393174    10.50000   -1.50000
AFIX   0
HKLF 4


REM  5443_b.res in C2/c
REM wR2 = 0.1617, GooF = S = 1.173, Restrained GooF = 1.117 for all data
REM R1 = 0.0682 for 2243 Fo > 4sig(Fo) and 0.0765 for all 2537 data
REM 302 parameters refined using 310 restraints

END

WGHT      0.0462      2.6340

REM Highest difference peak  0.133,  deepest hole -0.184,  1-sigma level  0.029
Q1    1   0.4389  1.0284  0.3163  11.00000  0.05    0.13
Q2    1   0.4479  0.8592  0.1681  11.00000  0.05    0.12
Q3    1   0.6215  0.9123  0.2890  11.00000  0.05    0.12
Q4    1   0.3780  0.8676  0.3314  11.00000  0.05    0.12
Q5    1   0.4796  0.8905  0.1496  11.00000  0.05    0.12
;
_shelx_res_checksum   88632

_shelx_hkl_file
;
  -2   0   0  233.18    6.00
  -2   0   0  234.88    5.90
   2   0   0  239.68    6.10
   2   0   0  239.28    6.10
   2   0   0  231.58    5.90
  -2   0   0  241.98    6.10
   4   0   0    1.30    0.50
   4   0   0    1.00    0.50
  -4   0   0    1.50    0.50
  -4   0   0    0.70    0.20
   4   0   0    1.10    0.30
  -4   0   0    1.40    0.50
  -6   0   0  120.19    3.40
   6   0   0  117.19    3.50
  -6   0   0  123.39    4.00
  -6   0   0  112.79    3.70
   6   0   0  123.09    3.90
   6   0   0  125.69    4.00
  -8   0   0  193.58    6.00
  -8   0   0  195.98    5.40
  -8   0   0  195.38    6.20
   8   0   0  195.58    5.60
   8   0   0  211.88    6.40
   8   0   0  199.78    6.20
 -10   0   0    0.50    0.60
 -10   0   0   -0.90    0.50
  10   0   0    0.90    0.80
  10   0   0    0.90    0.50
 -10   0   0   -0.10    0.30
  10   0   0    2.10    0.90
  12   0   0   74.79    2.90
 -12   0   0   78.39    2.70
  12   0   0   72.69    3.70
 -12   0   0   76.09    3.60
  12   0   0   74.79    3.60
 -12   0   0   71.49    3.20
  14   0   0    1.30    1.10
  14   0   0    1.50    0.90
 -14   0   0   -0.20    0.60
  14   0   0   -0.40    0.70
 -14   0   0    0.60    0.90
 -14   0   0   -0.10    0.40
  16   0   0    3.20    1.30
 -16   0   0    5.30    1.50
  16   0   0    1.90    1.10
 -16   0   0    3.20    1.10
 -16   0   0    4.50    0.70
  16   0   0    5.60    1.80
  18   0   0    5.30    1.50
 -18   0   0    7.20    1.70
  18   0   0    6.00    1.70
  18   0   0   12.20    1.90
  -1  -1   0 1155.48   35.70
   1  -1   0 1109.29   32.30
   1   1   0 1150.28   35.30
   3  -1   0    4.60    0.60
   3  -1   0    6.20    0.70
  -3  -1   0    5.20    0.80
   3  -1   0    4.00    0.50
  -3  -1   0    5.60    0.80
   3  -1   0    4.30    0.60
  -3   1   0    5.20    0.50
  -3   1   0    4.10    0.60
  -3   1   0    5.10    0.50
   3   1   0    3.50    0.70
  -3   1   0    3.80    0.50
   3   1   0    4.60    0.70
  -5  -1   0    0.40    0.30
   5  -1   0    0.50    0.40
   5  -1   0    0.40    0.30
  -5  -1   0    0.50    0.50
   5  -1   0    0.70    0.50
  -5  -1   0   -0.30    0.40
   5  -1   0    0.10    0.40
   5   1   0    0.40    0.50
  -5   1   0    0.30    0.40
  -5   1   0    0.20    0.20
  -5   1   0    0.60    0.40
   5   1   0    0.10    0.50
  -7  -1   0   10.60    0.90
   7  -1   0   10.10    0.90
   7  -1   0   13.80    1.40
  -7  -1   0   13.80    1.60
   7  -1   0   12.50    1.30
   7   1   0   11.40    1.50
  -7   1   0   12.20    1.40
  -7   1   0   11.40    0.90
   7   1   0   14.50    1.60
  -7   1   0   10.20    1.00
  -9  -1   0   72.79    2.50
  -9  -1   0   74.79    3.10
   9  -1   0   82.49    3.20
   9  -1   0   64.09    3.00
   9  -1   0   73.69    3.20
   9  -1   0   71.69    2.70
  -9  -1   0   76.49    3.30
   9   1   0   73.89    3.30
  -9   1   0   72.79    2.90
   9   1   0   69.19    3.30
  -9   1   0   74.79    3.10
  -9   1   0   73.69    2.60
 -11  -1   0    4.10    1.10
 -11  -1   0    4.00    1.10
  11  -1   0    2.30    0.80
 -11  -1   0    4.20    0.70
  11  -1   0    3.10    0.70
  11  -1   0    3.30    1.10
  11  -1   0    2.70    1.00
  11   1   0    3.50    1.20
  11   1   0    3.00    1.00
 -11   1   0    2.60    0.80
 -11   1   0    3.90    1.00
 -11   1   0    2.90    0.60
 -13  -1   0    1.50    0.80
 -13  -1   0    1.80    0.50
  13  -1   0    1.00    1.10
  13  -1   0    1.70    1.00
 -13  -1   0    1.20    0.90
  13  -1   0    1.30    0.80
  13  -1   0    2.70    0.80
 -13   1   0    0.80    0.80
 -13   1   0    2.10    1.00
 -13   1   0    1.60    0.50
  13   1   0   -0.50    0.90
  13   1   0    2.40    1.30
  15  -1   0    3.10    0.80
 -15  -1   0    2.80    1.20
  15  -1   0    2.00    1.10
 -15  -1   0    3.50    0.60
  15  -1   0    3.80    1.60
  15  -1   0    2.30    1.40
 -15  -1   0    4.50    1.20
  15   1   0    3.70    1.30
 -15   1   0    2.70    0.90
 -15   1   0    2.50    1.10
 -15   1   0    1.80    0.70
  15   1   0    2.30    1.20
 -17  -1   0    7.60    0.80
  17  -1   0    9.70    1.70
  17  -1   0   10.60    2.00
 -17  -1   0    7.80    1.60
 -17  -1   0    7.00    1.60
 -17   1   0    6.20    1.30
  17   1   0    8.50    1.80
  17   1   0    3.80    2.00
 -17   1   0    7.00    1.50
 -19  -1   0    0.40    1.30
 -19  -1   0    0.40    0.90
  19  -1   0    5.10    1.70
  19  -1   0    1.40    1.20
 -19   1   0    1.90    1.20
 -19   1   0    0.30    1.30
  19   1   0    0.40    1.00
  19   1   0    2.90    1.30
   0  -2   0  840.92   21.10
   0   2   0  849.52   21.00
   2  -2   0   14.30    1.00
   2  -2   0   14.90    1.00
  -2  -2   0   12.90    1.10
  -2  -2   0   16.70    1.30
   2  -2   0   13.80    0.90
   2  -2   0   13.90    1.00
  -2  -2   0   14.70    1.10
   2   2   0   15.00    1.10
  -2   2   0   15.50    1.00
  -2   2   0   15.10    0.90
   2   2   0   15.00    1.30
  -2   2   0   15.10    1.00
   2   2   0   16.60    1.10
  -4  -2   0    2.80    0.70
   4  -2   0    5.00    0.70
  -4  -2   0    4.30    0.80
   4  -2   0    4.70    0.70
   4  -2   0    3.20    0.60
  -4   2   0    4.50    0.70
  -4   2   0    5.30    0.80
  -4   2   0    3.30    0.60
   4   2   0    2.80    0.70
  -4   2   0    5.30    0.70
   4   2   0    5.90    1.00
   6  -2   0   72.29    2.70
   6  -2   0   70.39    2.60
   6  -2   0   74.19    2.80
   6  -2   0   73.19    2.60
  -6  -2   0   67.49    2.90
   6   2   0   69.29    3.00
   6   2   0   67.39    3.00
  -6   2   0   68.29    2.80
  -6   2   0   72.19    2.60
  -6   2   0   69.99    2.60
  -6   2   0   69.19    2.50
   8  -2   0    4.00    0.90
   8  -2   0    2.90    0.70
  -8  -2   0    4.10    1.00
   8  -2   0    4.30    1.00
  -8  -2   0    3.40    0.70
  -8  -2   0    4.50    1.20
   8  -2   0    3.60    0.90
  -8   2   0    5.40    0.80
  -8   2   0    4.10    1.00
   8   2   0    3.00    1.10
   8   2   0    3.90    1.20
  10  -2   0   19.70    1.70
 -10  -2   0   19.30    1.80
 -10  -2   0   20.20    1.30
  10  -2   0   17.70    1.60
  10  -2   0   19.40    1.40
  10  -2   0   18.50    1.60
 -10  -2   0   19.20    1.70
 -10   2   0   19.20    1.40
 -10   2   0   18.20    1.30
  10   2   0   21.00    2.10
 -10   2   0   19.70    1.60
  10   2   0   23.30    1.90
 -12  -2   0   -0.70    0.80
  12  -2   0    1.40    0.60
  12  -2   0    0.80    0.80
  12  -2   0   -0.10    0.60
 -12  -2   0   -0.50    0.70
 -12  -2   0    0.20    0.40
  12  -2   0    1.30    1.00
  12   2   0    0.60    0.90
  12   2   0   -0.10    0.80
 -12   2   0   -0.70    0.60
 -12   2   0   -0.90    0.60
  14  -2   0    4.90    1.00
  14  -2   0    4.40    1.50
 -14  -2   0    4.60    0.70
  14  -2   0    5.20    1.40
 -14  -2   0    4.50    1.10
  14  -2   0    3.50    1.20
 -14  -2   0    4.00    1.40
  14   2   0    4.80    1.50
  14   2   0    4.10    1.50
 -14   2   0    4.00    1.00
  16  -2   0    1.00    0.80
 -16  -2   0    1.70    0.90
 -16  -2   0    1.50    0.50
  16  -2   0    1.30    1.20
  16  -2   0    3.10    1.20
  16  -2   0    2.20    1.30
 -16  -2   0    1.00    1.10
 -16   2   0    1.50    1.20
 -16   2   0    1.90    0.80
  16   2   0    0.80    1.10
  16   2   0    2.10    1.50
  18  -2   0    1.50    1.10
  18  -2   0    3.40    1.40
 -18  -2   0    2.20    0.40
  18  -2   0    3.00    0.90
 -18  -2   0    3.00    1.30
 -18  -2   0    2.90    1.30
  18  -2   0    1.40    1.30
 -18   2   0    2.90    0.90
  18   2   0    2.60    2.20
 -18   2   0    3.60    1.40
  18   2   0    2.30    1.40
  -1  -3   0 1640.24   39.70
   1  -3   0 1622.74   39.40
  -1  -3   0 1594.44   39.50
   1   3   0 1551.64   39.50
  -1   3   0 1576.14   39.40
   3  -3   0  360.66    9.70
   3  -3   0  359.66    9.80
  -3  -3   0  362.36   10.00
  -3  -3   0  359.86   10.10
   3  -3   0  382.86    9.70
   3  -3   0  348.67    9.80
  -3   3   0  364.86    9.80
   3   3   0  373.16   10.00
   3   3   0  355.56   10.10
   3   3   0  354.56   10.00
  -3   3   0  374.96    9.60
  -3   3   0  349.07    9.60
   5  -3   0   22.50    1.40
  -5  -3   0   22.60    1.90
   5  -3   0   22.30    1.50
  -5  -3   0   21.80    1.70
   5  -3   0   24.00    1.60
   5  -3   0   24.00    1.60
   5   3   0   22.10    1.80
   5   3   0   20.80    1.80
  -5   3   0   23.60    1.40
  -5   3   0   24.40    1.50
  -5   3   0   22.70    1.50
  -7  -3   0    7.60    1.40
   7  -3   0    6.60    0.90
   7  -3   0    9.10    1.40
   7  -3   0    7.70    1.10
  -7  -3   0    5.70    1.20
   7  -3   0    8.30    1.20
  -7   3   0    7.10    1.00
  -7   3   0    7.90    1.10
  -7   3   0    6.80    1.00
   7   3   0    8.20    1.30
   7   3   0    7.10    1.40
   9  -3   0    5.30    1.10
   9  -3   0    7.70    1.20
   9  -3   0    7.10    1.20
  -9  -3   0    4.50    1.20
  -9  -3   0    3.40    0.80
   9  -3   0    6.00    1.00
  -9  -3   0    7.10    1.30
  -9   3   0    5.10    1.00
   9   3   0    2.10    1.20
  -9   3   0    4.20    1.00
   9   3   0    6.00    1.40
 -11  -3   0   -1.00    0.80
 -11  -3   0    1.10    0.60
  11  -3   0    0.30    0.50
  11  -3   0   -0.60    0.70
  11  -3   0   -0.20    0.60
  11  -3   0    0.40    0.70
  11   3   0    0.50    0.80
 -11   3   0   -1.00    0.50
 -11   3   0    0.70    0.70
  11   3   0    0.30    1.00
  13  -3   0    1.20    1.00
 -13  -3   0   -1.00    0.90
 -13  -3   0    1.00    0.90
  13  -3   0    0.00    0.90
 -13  -3   0    1.30    0.60
  13  -3   0    0.90    1.00
  13  -3   0    1.80    0.80
 -13   3   0    0.70    0.80
 -13   3   0    1.20    0.80
  13   3   0   -2.10    1.10
  13   3   0    2.40    1.20
 -15  -3   0    4.50    1.40
  15  -3   0    4.70    1.40
  15  -3   0    4.50    1.30
  15  -3   0    3.40    1.30
  15  -3   0    4.10    1.00
 -15  -3   0    4.10    1.30
 -15  -3   0    5.50    0.90
 -15   3   0    5.40    1.10
 -15   3   0    5.20    1.30
  15   3   0    5.80    1.70
  15   3   0    6.80    2.00
 -17  -3   0    1.60    1.50
  17  -3   0    2.50    0.80
  17  -3   0    1.90    1.10
  17  -3   0    2.30    1.30
 -17  -3   0    0.80    1.00
 -17  -3   0    1.10    0.50
  17  -3   0    1.50    0.90
  17   3   0    1.80    1.30
 -17   3   0    2.20    1.10
 -17   3   0    1.40    0.80
  17   3   0    0.50    1.30
 -19  -3   0    1.00    1.50
  19  -3   0    1.40    1.10
  19  -3   0    1.20    0.80
 -19  -3   0    0.00    0.90
  19  -3   0    1.30    1.10
 -19   3   0    2.20    1.20
  19   3   0    0.20    1.10
 -19   3   0    2.30    1.00
   0  -4   0    1.30    0.70
   0  -4   0    1.00    0.80
   0  -4   0    0.80    0.90
   0   4   0    2.10    0.70
   0   4   0    0.80    0.80
   0   4   0    0.50    0.70
   2  -4   0  119.49    4.30
  -2  -4   0  123.39    4.60
   2  -4   0  124.99    4.30
  -2  -4   0  126.79    4.70
   2  -4   0  124.09    4.10
   2  -4   0  130.89    4.40
  -2  -4   0  122.29    4.40
  -2   4   0  131.09    4.30
   2   4   0  122.09    4.50
  -2   4   0  126.39    4.10
   2   4   0  128.19    4.40
  -2   4   0  121.19    4.10
   4  -4   0   40.50    2.00
   4  -4   0   37.50    2.20
  -4  -4   0   36.70    2.30
   4  -4   0   34.60    2.00
   4  -4   0   36.90    2.10
  -4  -4   0   42.70    2.60
   4   4   0   35.10    2.40
  -4   4   0   36.20    2.00
  -4   4   0   36.60    1.90
   4   4   0   38.40    2.30
  -4   4   0   35.50    1.90
   4   4   0   39.40    2.40
  -6  -4   0  108.69    4.40
   6  -4   0  112.49    4.00
   6  -4   0  110.49    4.00
  -6  -4   0  107.39    4.50
   6  -4   0  111.89    4.10
   6  -4   0  104.49    3.80
   6   4   0  106.49    4.40
  -6   4   0  107.19    4.00
  -6   4   0  108.39    3.80
   6   4   0  108.19    4.40
   6   4   0  110.89    4.60
  -8  -4   0   51.59    2.90
   8  -4   0   49.40    2.50
  -8  -4   0   55.29    3.00
   8  -4   0   53.39    2.60
   8  -4   0   52.99    2.60
   8  -4   0   49.70    2.70
   8   4   0   47.10    2.90
  -8   4   0   52.79    2.40
  -8   4   0   51.39    2.70
   8   4   0   50.79    3.00
  -8   4   0   53.19    2.40
  10  -4   0    9.90    1.50
  10  -4   0    7.40    1.20
  10  -4   0    4.80    1.10
  10  -4   0    8.30    1.50
 -10  -4   0    6.00    1.20
 -10  -4   0    6.40    1.40
 -10  -4   0    5.30    1.50
 -10   4   0    5.70    1.20
  10   4   0    8.50    1.80
 -10   4   0    6.90    1.10
  10   4   0    6.70    1.60
  12  -4   0    0.10    0.70
 -12  -4   0    2.10    1.10
 -12  -4   0    2.20    1.20
  12  -4   0    1.70    1.10
 -12  -4   0    1.00    0.70
  12  -4   0    0.60    1.00
  12  -4   0    0.60    0.80
  12   4   0   -0.30    1.20
  12   4   0    0.90    1.30
 -12   4   0    1.40    0.70
 -12   4   0    2.30    0.90
  14  -4   0   11.00    1.90
  14  -4   0   10.70    2.20
 -14  -4   0    8.40    1.20
  14  -4   0    8.50    1.40
  14  -4   0    6.80    1.50
 -14  -4   0   11.00    2.10
 -14  -4   0   12.20    2.10
  14   4   0   12.40    2.50
  14   4   0   14.50    2.30
 -14   4   0    9.30    1.40
  16  -4   0    5.60    1.50
 -16  -4   0    5.50    1.00
 -16  -4   0    3.20    1.40
  16  -4   0    8.50    1.40
  16  -4   0    2.00    1.30
 -16  -4   0    4.90    1.60
  16  -4   0   11.70    2.50
  16   4   0    6.70    2.00
 -16   4   0    6.10    1.20
  16   4   0    6.20    1.70
 -16   4   0    5.30    1.40
  18  -4   0    1.40    1.20
  18  -4   0    1.60    0.90
 -18  -4   0   -0.10    0.80
 -18  -4   0    1.30    1.00
 -18  -4   0    0.10    1.30
  18  -4   0   -0.30    1.00
 -18   4   0    0.80    0.80
  18   4   0    1.20    1.10
 -18   4   0    0.50    1.00
  -1  -5   0  409.86   11.80
   1  -5   0  422.66   11.80
  -1  -5   0  429.96   12.00
  -1  -5   0  406.56   11.60
   1  -5   0  415.86   11.80
   1  -5   0  416.86   11.50
  -1   5   0  430.06   11.50
  -1   5   0  421.46   11.60
   1   5   0  410.46   11.60
   1   5   0  397.06   11.60
   1   5   0  395.06   11.60
  -1   5   0  404.26   11.50
   3  -5   0    0.90    0.70
  -3  -5   0    2.80    1.10
   3  -5   0    3.40    1.10
  -3  -5   0    2.90    1.10
  -3  -5   0    2.20    1.10
   3  -5   0    2.40    0.80
   3  -5   0    2.40    1.00
   3   5   0    3.60    1.10
   3   5   0    3.20    1.00
  -3   5   0    3.80    1.00
  -3   5   0    1.80    0.80
  -3   5   0    2.00    0.80
   3   5   0    1.80    1.10
  -5  -5   0   82.39    3.60
   5  -5   0   75.89    3.50
   5  -5   0   76.19    3.20
   5  -5   0   69.89    3.30
  -5  -5   0   75.69    3.70
  -5   5   0   78.89    3.30
   5   5   0   76.39    3.70
  -5   5   0   75.79    3.10
   5   5   0   77.49    3.60
  -5   5   0   78.39    3.00
   5   5   0   74.79    3.60
  -7  -5   0   69.99    3.70
  -7  -5   0   68.79    3.60
   7  -5   0   64.79    3.10
   7  -5   0   71.29    3.40
   7  -5   0   73.39    3.10
   7  -5   0   71.79    3.30
   7   5   0   67.29    3.50
  -7   5   0   73.29    3.00
  -7   5   0   73.99    3.30
  -7   5   0   66.49    3.00
   7   5   0   76.59    3.70
   7   5   0   64.99    3.70
   9  -5   0   29.20    2.10
   9  -5   0   26.80    2.20
   9  -5   0   32.40    2.30
  -9  -5   0   31.00    2.50
   9  -5   0   30.90    2.20
  -9  -5   0   27.10    2.40
   9   5   0   27.50    2.50
   9   5   0   23.70    2.40
   9   5   0   28.00    2.40
  -9   5   0   25.50    1.80
  -9   5   0   33.40    2.30
  -9   5   0   31.90    2.00
  11  -5   0   22.50    2.00
 -11  -5   0   19.90    2.20
 -11  -5   0   18.50    2.40
  11  -5   0   20.10    1.90
  11  -5   0   24.10    2.50
 -11  -5   0   26.00    2.40
  11  -5   0   20.10    2.30
 -11   5   0   19.40    1.80
  11   5   0   18.80    2.40
  11   5   0   19.40    2.60
  11   5   0   22.50    2.90
 -11   5   0   22.30    1.80
  13  -5   0   16.00    2.90
 -13  -5   0   13.70    1.80
 -13  -5   0   15.80    2.80
 -13  -5   0   20.60    2.70
  13  -5   0   13.60    1.90
  13  -5   0   15.20    2.20
 -13   5   0   17.00    1.70
 -13   5   0   13.10    1.90
  13   5   0   16.10    2.50
  13   5   0   18.90    2.80
  15  -5   0    1.90    1.00
  15  -5   0    4.30    1.30
 -15  -5   0    3.40    1.60
 -15  -5   0    3.40    0.90
  15  -5   0    5.60    1.60
 -15  -5   0    4.20    1.40
  15  -5   0    2.90    1.30
 -15   5   0    3.30    0.90
 -15   5   0    5.50    1.30
  15   5   0    5.10    1.70
  15   5   0    5.50    1.70
 -17  -5   0    2.70    1.20
  17  -5   0    2.50    1.40
  17  -5   0    3.00    1.10
  17  -5   0    1.40    1.30
 -17  -5   0    1.70    1.40
  17  -5   0    1.30    0.90
 -17  -5   0    1.80    0.70
 -17   5   0    3.20    1.20
  17   5   0    4.50    1.70
 -17   5   0    1.90    0.90
   0  -6   0   40.60    2.60
   0  -6   0   39.10    2.60
   0  -6   0   37.60    2.30
   0   6   0   33.00    2.20
   0   6   0   37.50    2.30
   0   6   0   38.20    2.40
  -2  -6   0   27.30    2.30
   2  -6   0   32.10    2.30
  -2  -6   0   27.50    2.00
   2  -6   0   29.90    2.00
   2  -6   0   25.90    2.00
  -2  -6   0   25.80    2.20
   2  -6   0   30.50    2.20
   2   6   0   26.00    2.10
   2   6   0   29.80    2.20
  -2   6   0   26.90    2.00
  -2   6   0   27.70    1.90
  -2   6   0   27.40    2.00
   2   6   0   28.00    2.10
   4  -6   0    0.30    0.80
   4  -6   0    0.10    0.80
   4  -6   0    0.00    0.70
  -4  -6   0    2.40    1.10
  -4  -6   0    0.70    0.80
  -4  -6   0    1.20    1.10
   4  -6   0    0.30    0.60
   4   6   0   -0.30    0.90
  -4   6   0    0.30    0.60
  -4   6   0    1.60    0.80
  -4   6   0    1.60    0.90
   4   6   0    3.20    1.00
   4   6   0    0.60    0.90
   6  -6   0   17.30    2.00
  -6  -6   0   21.20    2.40
   6  -6   0   16.30    1.50
  -6  -6   0   17.70    2.40
   6  -6   0   13.40    1.70
   6  -6   0   17.90    2.10
   6   6   0   17.40    2.40
   6   6   0   13.90    2.00
  -6   6   0   13.70    1.40
  -6   6   0   16.60    1.70
  -6   6   0   16.20    1.50
   6   6   0   20.60    2.40
  -8  -6   0   16.80    2.30
  -8  -6   0   27.80    3.00
   8  -6   0   25.80    2.30
   8  -6   0   25.40    2.10
   8  -6   0   18.70    1.80
   8   6   0   22.10    2.30
   8   6   0   22.40    2.80
  -8   6   0   20.30    1.70
  -8   6   0   21.90    2.00
  -8   6   0   22.40    1.80
   8   6   0   25.10    2.70
  10  -6   0   16.70    2.20
 -10  -6   0   14.30    2.30
  10  -6   0   14.30    1.80
 -10  -6   0   18.10    2.40
  10  -6   0   14.40    1.90
  10  -6   0   13.80    2.00
 -10   6   0   16.10    1.60
  10   6   0   14.80    2.50
 -10   6   0   14.80    1.50
  10   6   0   16.40    2.50
 -10   6   0   15.10    2.00
  10   6   0   13.00    2.20
 -12  -6   0    1.60    1.00
  12  -6   0    2.20    1.00
  12  -6   0    1.20    1.10
 -12  -6   0    2.00    1.30
  12  -6   0    2.00    1.00
 -12  -6   0    1.70    1.20
 -12   6   0    0.50    0.90
  12   6   0    0.90    1.20
  12   6   0    1.90    1.60
  12   6   0    2.50    1.40
 -12   6   0    2.10    0.90
  14  -6   0   -0.70    0.90
  14  -6   0    2.50    1.10
  14  -6   0    0.90    0.80
 -14  -6   0    3.00    1.70
 -14  -6   0    1.20    1.30
  14  -6   0    1.80    1.10
 -14  -6   0    0.40    0.80
 -14   6   0    1.40    0.80
  14   6   0    2.70    1.20
  14   6   0   -0.30    1.30
 -14   6   0    0.90    0.90
  14   6   0    0.90    1.40
  16  -6   0    4.90    1.60
  16  -6   0    2.70    1.00
  16  -6   0    6.70    1.60
  16  -6   0    4.40    1.50
 -16  -6   0    7.60    2.00
 -16  -6   0    2.10    1.50
 -16  -6   0    4.40    1.20
 -16   6   0    3.70    1.30
  16   6   0    8.20    2.10
 -16   6   0    5.10    1.10
  16   6   0    3.70    1.70
   1  -7   0    2.00    1.10
   1  -7   0    0.60    0.90
   1  -7   0    3.30    1.20
  -1  -7   0    0.70    1.00
   1  -7   0    0.80    0.80
  -1  -7   0    0.30    1.00
  -1   7   0    3.00    0.90
  -1   7   0    0.80    0.80
  -1   7   0    1.30    1.00
   1   7   0    0.20    0.80
   1   7   0    1.30    0.90
   1   7   0    1.90    0.90
   3  -7   0    0.50    1.00
  -3  -7   0   -0.20    0.90
  -3  -7   0    0.80    1.10
   3  -7   0   -0.30    0.80
  -3  -7   0    0.10    0.80
   3  -7   0   -0.30    0.80
  -3   7   0    0.20    0.80
  -3   7   0    0.40    0.70
   3   7   0    0.50    0.80
   3   7   0    0.30    0.90
  -3   7   0    0.50    0.80
  -5  -7   0    6.70    1.70
   5  -7   0    6.20    1.40
  -5  -7   0    8.10    1.60
   5  -7   0    3.50    1.30
   5  -7   0    6.20    1.30
   5  -7   0    5.20    1.30
  -5   7   0    6.20    1.20
   5   7   0    9.20    1.70
   5   7   0    5.60    1.50
   5   7   0    4.70    1.40
  -5   7   0    6.40    1.20
  -5   7   0    5.50    1.20
  -7  -7   0   42.60    3.40
  -7  -7   0   40.60    3.00
   7  -7   0   42.60    2.80
   7  -7   0   44.10    3.10
   7  -7   0   44.00    2.60
   7  -7   0   37.40    2.80
   7   7   0   44.10    3.20
   7   7   0   35.40    3.00
  -7   7   0   41.80    2.40
  -7   7   0   41.30    2.70
   7   7   0   41.50    3.10
  -7   7   0   40.80    2.50
  -9  -7   0   -0.10    1.10
   9  -7   0    2.60    1.30
   9  -7   0    1.40    1.00
   9  -7   0    0.50    0.90
  -9   7   0    2.20    1.10
  -9   7   0    0.90    0.80
  -9   7   0    0.40    0.80
   9   7   0    0.70    1.10
   9   7   0    1.20    1.50
 -11  -7   0   10.80    2.10
  11  -7   0   14.10    2.20
 -11  -7   0   14.80    2.40
  11  -7   0   15.50    2.20
  11  -7   0   12.10    2.10
  11  -7   0   11.80    1.70
  11   7   0   15.50    2.30
  11   7   0   16.00    2.50
 -11   7   0   14.20    2.10
 -11   7   0   17.20    2.00
  11   7   0   17.20    3.00
  13  -7   0    0.50    0.80
  13  -7   0    0.20    1.20
 -13  -7   0    0.20    0.90
  13  -7   0    0.40    1.10
  13  -7   0   -0.50    0.70
 -13  -7   0    1.50    1.00
 -13  -7   0   -1.00    0.90
  13   7   0   -2.00    1.10
  13   7   0    1.10    1.60
 -13   7   0    1.30    0.90
  13   7   0    0.60    2.00
 -13   7   0    1.80    0.90
  15  -7   0    1.10    1.10
  15  -7   0    0.30    1.00
 -15  -7   0    2.40    1.00
  15  -7   0    0.90    1.00
 -15  -7   0    1.00    1.20
  15  -7   0    0.40    0.80
  15   7   0    0.00    1.70
 -15   7   0    0.60    0.80
 -15   7   0    0.70    1.00
  15   7   0    2.00    1.40
   0  -8   0   26.50    2.60
   0  -8   0   31.50    2.60
   0  -8   0   29.10    2.30
   0  -8   0   31.30    2.70
   0   8   0   34.30    2.50
   0   8   0   27.30    2.30
   0   8   0   27.00    2.40
  -2  -8   0    2.10    1.30
   2  -8   0    2.50    1.40
   2  -8   0    1.30    1.00
   2  -8   0    2.30    1.40
  -2  -8   0    2.30    1.20
  -2  -8   0    0.80    1.20
   2  -8   0    3.30    1.20
   2   8   0    2.10    1.10
   2   8   0    2.40    1.30
  -2   8   0    1.00    0.90
  -2   8   0    1.70    1.20
   2   8   0    0.60    1.00
  -2   8   0    1.10    0.90
   4  -8   0    1.00    0.90
   4  -8   0    0.10    1.20
   4  -8   0    0.30    0.90
   4  -8   0   -0.40    1.00
  -4  -8   0    2.10    1.00
  -4  -8   0    0.00    1.20
  -4  -8   0   -0.50    1.00
   4   8   0   -0.60    1.00
  -4   8   0    1.50    0.90
   4   8   0    0.20    1.00
   4   8   0    0.20    1.10
  -4   8   0    0.70    0.80
   6  -8   0    2.70    1.40
   6  -8   0    4.70    1.40
   6  -8   0    3.00    1.10
  -6  -8   0    5.40    1.60
   6   8   0    3.80    1.50
  -6   8   0    4.00    1.10
  -6   8   0    4.70    1.40
   6   8   0    2.90    1.30
   6   8   0    2.60    1.50
  -8  -8   0    1.80    1.30
   8  -8   0    2.80    1.20
   8  -8   0    0.90    1.20
   8  -8   0    1.60    1.10
  -8  -8   0    2.70    1.50
   8   8   0    1.90    1.30
  -8   8   0    1.70    0.90
  -8   8   0    1.20    1.10
   8   8   0    0.70    1.30
  -8   8   0    1.90    1.00
   8   8   0    2.30    1.30
 -10  -8   0    5.80    1.70
  10  -8   0    1.60    1.00
  10  -8   0    6.10    1.60
  10  -8   0    3.30    1.60
  10  -8   0    4.40    1.40
 -10  -8   0    2.50    1.40
  10   8   0    3.60    1.40
 -10   8   0    1.90    0.90
 -10   8   0    3.20    1.70
  10   8   0    3.70    1.70
  10   8   0    4.30    1.60
 -10   8   0    3.90    1.10
  12  -8   0    2.60    1.40
 -12  -8   0    2.20    1.40
  12  -8   0    0.50    1.20
  12  -8   0   -0.10    1.00
 -12  -8   0    0.00    1.10
  12   8   0    2.20    1.40
 -12   8   0   -0.80    0.80
  12   8   0    1.90    1.50
 -12   8   0    0.90    0.80
 -12   8   0    2.20    1.10
  12   8   0   -0.90    1.10
 -14  -8   0    1.50    1.50
  14  -8   0    0.60    1.70
  14  -8   0    2.60    1.60
  14  -8   0    2.10    1.40
  14  -8   0    1.00    0.90
 -14  -8   0    2.10    1.10
  14   8   0   -0.70    1.20
 -14   8   0    1.00    0.80
 -14   8   0    1.10    1.00
  -1  -9   0   33.70    3.20
   1  -9   0   33.80    3.00
   1  -9   0   30.00    2.60
   1  -9   0   32.20    2.80
  -1  -9   0   32.40    2.60
  -1  -9   0   29.30    2.70
  -1  -9   0   31.30    3.00
  -1   9   0   28.40    2.60
  -1   9   0   30.60    2.50
   1   9   0   33.10    2.80
  -1   9   0   30.40    2.50
   1   9   0   29.90    2.60
   1   9   0   27.40    2.60
   3  -9   0    3.20    1.40
  -3  -9   0    2.50    1.60
  -3  -9   0    3.30    1.40
   3  -9   0    7.00    1.90
   3  -9   0    3.70    1.40
   3  -9   0    2.80    1.00
  -3  -9   0    5.40    1.80
  -3   9   0    2.70    1.10
   3   9   0    2.60    1.40
   3   9   0    4.60    1.50
  -3   9   0    3.10    1.20
  -3   9   0    2.20    1.10
   3   9   0    3.00    1.30
  -5  -9   0    2.00    1.20
   5  -9   0    0.00    0.90
  -5  -9   0    1.80    1.60
   5  -9   0    0.10    1.10
   5  -9   0   -1.00    0.80
   5  -9   0    0.00    1.10
  -5   9   0    0.40    0.90
  -5   9   0    0.70    0.90
   5   9   0    0.50    1.30
   5   9   0    1.00    1.00
   5   9   0    0.40    1.20
  -5   9   0    0.60    1.00
   7  -9   0    1.00    1.10
   7  -9   0    2.00    1.40
  -7  -9   0    1.50    1.50
   7  -9   0    3.00    1.30
   7  -9   0    5.20    1.70
  -7  -9   0    2.30    1.20
  -7   9   0    1.90    1.10
  -7   9   0    4.00    1.10
   7   9   0    1.50    1.10
  -7   9   0    1.30    0.90
   7   9   0    0.50    1.20
   7   9   0    4.00    1.60
  -9  -9   0    5.10    1.70
   9  -9   0    4.20    1.50
   9  -9   0    5.60    1.90
   9  -9   0    2.80    1.10
   9  -9   0    3.10    1.00
  -9  -9   0    5.80    1.90
   9   9   0    5.70    1.90
   9   9   0    5.70    1.70
   9   9   0    3.20    1.60
  -9   9   0    5.10    1.30
  -9   9   0    2.90    1.20
  -9   9   0    4.80    1.20
  11  -9   0    1.10    1.20
  11  -9   0    1.40    1.10
  11  -9   0   -0.10    1.10
  11  -9   0   -1.00    1.10
 -11  -9   0    0.20    1.30
  11   9   0    1.80    1.60
  11   9   0    3.70    1.50
 -11   9   0    2.70    1.10
 -11   9   0    1.60    0.90
  13  -9   0    2.60    1.30
  13  -9   0    5.80    1.80
  13  -9   0    2.20    0.90
 -13  -9   0    2.90    1.60
 -13   9   0    3.70    1.20
 -13   9   0    2.90    1.10
   0 -10   0   28.00    3.20
   0 -10   0   24.80    2.40
   0 -10   0   18.20    2.60
   0 -10   0   26.00    3.30
   0  10   0   28.10    2.60
   0  10   0   26.20    2.60
   0  10   0   25.40    3.20
   2 -10   0    1.10    1.10
  -2 -10   0   -0.40    1.20
  -2 -10   0    1.30    1.40
   2 -10   0   -0.10    1.10
   2 -10   0    1.60    1.10
  -2 -10   0    0.60    0.90
   2 -10   0    1.80    1.50
  -2 -10   0    1.40    1.40
  -2  10   0    1.10    1.10
   2  10   0    2.30    1.40
  -2  10   0   -0.10    0.90
   2  10   0    2.00    1.10
  -2  10   0    0.90    1.20
   2  10   0    0.80    1.00
   4 -10   0    0.40    0.90
  -4 -10   0    0.90    1.10
   4 -10   0    1.80    1.20
   4 -10   0    2.30    1.30
  -4 -10   0    0.50    1.30
  -4 -10   0    3.60    1.40
  -4 -10   0   -1.30    1.20
   4 -10   0   -0.90    0.90
  -4  10   0    1.50    1.10
  -4  10   0   -0.60    1.00
   4  10   0    0.30    1.10
   4  10   0    2.70    1.90
  -4  10   0   -0.20    0.80
   4  10   0    2.00    1.40
   6 -10   0    0.90    1.30
  -6 -10   0   -0.70    1.30
   6 -10   0    3.00    1.60
   6 -10   0    1.80    1.10
  -6 -10   0    2.20    1.10
  -6 -10   0    2.00    1.40
   6 -10   0    1.10    1.30
  -6  10   0    0.00    0.90
  -6  10   0    1.90    1.00
   6  10   0    4.30    2.10
   6  10   0    0.20    1.10
   6  10   0    3.30    1.30
  -6  10   0   -0.30    0.90
   8 -10   0    2.40    1.00
  -8 -10   0    4.20    2.00
   8 -10   0    3.60    1.60
   8 -10   0    2.50    1.70
   8 -10   0    4.70    1.70
   8  10   0    0.90    1.20
  -8  10   0    5.10    2.10
   8  10   0    5.90    1.70
  -8  10   0    6.50    1.30
   8  10   0    8.10    2.10
  -8  10   0    4.50    1.30
 -10 -10   0    2.80    1.60
  10 -10   0    0.40    1.30
  10 -10   0    1.90    1.20
  10 -10   0    4.70    1.80
 -10  10   0    2.80    1.20
  10  10   0    4.10    1.40
 -10  10   0    3.60    1.10
  -1 -11   0    2.40    1.20
   1 -11   0    1.80    1.30
   1 -11   0    6.20    1.90
  -1 -11   0    3.40    1.30
   1 -11   0    3.70    1.70
  -1 -11   0    3.30    1.60
  -1 -11   0    2.30    1.40
   1 -11   0    2.90    1.00
  -1  11   0    4.90    1.50
   1  11   0    6.60    1.60
  -1  11   0    5.60    1.70
   1  11   0    1.70    1.30
   1  11   0    2.70    1.50
  -1  11   0    5.10    1.60
  -3 -11   0    2.20    1.50
  -3 -11   0   -0.80    1.40
   3 -11   0    0.70    1.30
   3 -11   0   -0.90    1.10
   3 -11   0   -0.20    1.00
  -3 -11   0    1.80    1.00
   3 -11   0    1.80    1.50
  -3 -11   0   -0.80    1.40
   3  11   0    0.70    1.20
  -3  11   0    1.10    1.10
  -3  11   0    1.20    1.20
  -3  11   0   -0.20    1.00
   3  11   0    2.00    0.90
   3  11   0   -0.20    1.20
   5 -11   0    7.40    2.00
  -5 -11   0    5.80    2.10
   5 -11   0    5.10    2.00
  -5 -11   0    6.00    1.90
   5 -11   0    7.30    2.00
   5  11   0    6.00    1.60
  -5  11   0    7.40    1.60
   5  11   0    2.40    1.50
  -5  11   0    4.60    1.40
  -7 -11   0   -0.60    1.10
   7 -11   0    0.60    1.40
  -7 -11   0    0.60    1.80
   7 -11   0    0.20    1.70
   7  11   0    3.90    1.60
  -7  11   0    1.80    0.90
   0  12   0    9.90    2.10
   0  12   0    9.30    1.90
   2 -12   0    1.70    1.70
  -2 -12   0    0.30    1.60
   2  12   0    0.50    1.30
  -2  12   0    0.60    1.10
   2  12   0    0.00    1.40
  -2  12   0   -2.20    1.20
  -4 -12   0    2.40    1.90
  18   0  -1    1.20    0.90
  18   0  -1    1.20    1.10
 -18   0   1    1.30    1.10
  18   0  -1    1.80    1.60
 -18   0   1   -0.10    0.80
  16   0  -1    0.10    1.10
 -16   0   1    0.10    0.80
  16   0  -1    1.70    1.10
  16   0  -1    0.20    0.80
 -16   0   1    0.50    0.70
 -14   0   1   -0.70    0.60
 -14   0   1    0.20    0.40
  14   0  -1    1.50    1.20
 -14   0   1    0.70    0.80
  14   0  -1   -0.20    0.80
  12   0  -1    0.10    0.80
 -12   0   1   -0.70    0.50
 -12   0   1   -0.10    0.80
  12   0  -1   -0.30    0.80
 -12   0   1    0.60    0.30
  10   0  -1   -0.10    0.50
  10   0  -1   -0.10    0.70
 -10   0   1   -0.90    0.40
 -10   0   1   -0.10    0.20
 -10   0   1    0.10    0.70
  10   0  -1   -1.40    0.80
   8   0  -1   -0.40    0.70
  -8   0   1    0.50    0.60
   8   0  -1   -0.40    0.70
  -8   0   1   -0.10    0.30
   8   0  -1    0.20    0.40
  -8   0   1    1.10    0.80
  -6   0   1   -0.20    0.20
   6   0  -1    0.10    0.50
   6   0  -1    0.20    0.50
   6   0  -1   -0.10    0.20
  -6   0   1   -0.30    0.40
  -6   0   1   -0.70    0.40
   4   0  -1    0.20    0.20
  -4   0   1   -0.20    0.40
   4   0  -1   -0.40    0.40
  -4   0   1    0.10    0.20
  -4   0   1    0.20    0.30
  -2   0   1    0.10    0.20
   2   0  -1    0.10    0.20
  -2   0   1    0.00    0.10
   2   0  -1    0.00    0.20
   2   0   1    0.30    0.30
  -2   0  -1   -0.10    0.20
  -2   0  -1    0.30    0.30
   2   0   1    0.20    0.20
  -2   0  -1    0.00    0.30
   2   0   1   -0.10    0.30
  -4   0  -1    0.10    0.20
  -4   0  -1   -0.40    0.40
  -4   0  -1    0.20    0.40
   4   0   1   -0.30    0.30
   4   0   1   -0.40    0.40
   4   0   1   -0.20    0.40
  -6   0  -1   -0.60    0.50
   6   0   1    0.00    0.40
  -6   0  -1    0.00    0.40
   6   0   1    0.70    0.60
   6   0   1   -0.20    0.50
  -6   0  -1   -0.20    0.30
   8   0   1    0.50    0.50
  -8   0  -1    0.60    0.50
  -8   0  -1    1.30    0.80
   8   0   1    0.20    0.70
  -8   0  -1   -0.30    0.60
   8   0   1    0.50    0.80
 -10   0  -1    0.70    0.70
  10   0   1    0.20    0.70
  10   0   1   -0.80    0.60
 -10   0  -1   -0.10    0.50
 -10   0  -1    0.20    0.40
  10   0   1   -0.50    0.50
  12   0   1    0.10    0.50
  12   0   1   -0.40    0.90
 -12   0  -1    0.00    0.40
 -12   0  -1   -0.30    0.80
  12   0   1    1.30    0.90
 -12   0  -1    0.20    0.70
  14   0   1    0.00    1.10
 -14   0  -1   -0.70    0.90
  14   0   1    0.20    0.80
  14   0   1    0.00    0.90
 -14   0  -1   -1.10    0.60
 -14   0  -1    0.20    0.40
  16   0   1    1.40    1.00
 -16   0  -1    0.10    0.80
 -16   0  -1   -0.20    0.60
  16   0   1    1.40    1.20
 -16   0  -1   -1.10    0.90
  16   0   1    1.30    1.10
  18   0   1    1.30    1.50
  18   0   1    1.50    1.00
 -18   0  -1    1.10    1.10
 -18   0  -1    1.10    0.90
  19  -1  -1    0.70    1.00
 -19  -1   1    1.30    1.30
 -19  -1   1    0.20    0.80
  19  -1  -1    0.00    0.90
 -19   1   1   -1.40    1.00
 -19   1   1    0.20    0.70
  19   1  -1   -1.20    0.80
  19   1  -1    1.80    1.30
 -17  -1   1   10.50    1.60
  17  -1  -1    6.80    1.50
  17  -1  -1    7.10    1.80
  17  -1  -1    7.50    1.80
 -17  -1   1    9.80    1.90
  17   1  -1    5.90    1.50
  17   1  -1   10.80    2.70
 -17   1   1   10.40    1.40
 -17   1   1    8.00    1.60
 -15  -1   1   -0.10    0.50
  15  -1  -1    0.00    0.90
 -15  -1   1    0.80    0.30
  15  -1  -1    1.40    1.00
  15  -1  -1    0.00    0.50
 -15  -1   1    0.70    0.80
  15  -1  -1    0.40    1.10
  15   1  -1    0.10    1.20
 -15   1   1   -0.60    0.60
  15   1  -1    0.40    1.00
 -15   1   1    0.80    1.50
  13  -1  -1    0.40    0.90
  13  -1  -1    0.20    0.90
  13  -1  -1    0.40    0.80
 -13  -1   1    0.30    0.90
  13  -1  -1    0.10    0.50
 -13  -1   1    0.40    0.30
 -13  -1   1    0.30    0.70
  13   1  -1    0.50    0.80
 -13   1   1   -0.20    0.60
 -13   1   1   -1.20    0.70
  13   1  -1    1.70    1.10
 -11  -1   1   19.30    1.80
  11  -1  -1   16.80    1.60
  11  -1  -1   16.00    1.60
 -11  -1   1   18.20    1.00
  11  -1  -1   19.50    1.80
 -11  -1   1   19.40    1.60
  11  -1  -1   18.70    1.20
  11   1  -1   22.30    2.50
  11   1  -1   17.60    1.70
 -11   1   1   18.00    1.10
 -11   1   1   18.00    1.60
 -11   1   1   19.70    1.40
  -9  -1   1   16.70    1.40
  -9  -1   1   18.20    1.60
   9  -1  -1   18.00    1.60
   9  -1  -1   21.80    1.60
   9  -1  -1   20.70    1.60
   9  -1  -1   19.90    1.10
  -9  -1   1   19.60    1.00
  -9   1   1   19.00    1.10
   9   1  -1   17.90    1.70
   9   1  -1   20.40    1.70
  -9   1   1   19.50    1.50
   7  -1  -1  692.63   17.70
  -7  -1   1  677.73   17.70
  -7  -1   1  676.33   17.00
  -7  -1   1  675.33   17.90
   7  -1  -1  694.63   17.80
   7  -1  -1  681.43   17.60
   7   1  -1  699.03   18.00
  -7   1   1  692.13   17.40
  -7   1   1  681.43   17.10
  -7   1   1  685.43   17.60
  -5  -1   1   89.49    2.60
  -5  -1   1   87.59    3.00
  -5  -1   1   86.09    3.10
   5  -1  -1   88.69    2.90
   5  -1  -1   87.79    3.00
   5  -1  -1   88.49    2.60
  -5   1   1   90.29    2.60
   5   1  -1   86.59    3.10
  -5   1   1   90.29    2.70
   5   1  -1   88.09    3.10
  -5   1   1   90.19    2.80
   3  -1  -1   89.89    2.80
   3  -1  -1   90.59    2.60
   3  -1  -1   92.79    2.60
  -3  -1   1   87.39    2.80
   3  -1  -1   86.69    2.60
  -3   1   1   89.89    2.50
  -3   1   1   86.49    2.50
  -3   1   1   89.29    2.80
   3   1  -1   92.09    2.90
  -1  -1   1   59.59    1.90
   1  -1  -1   56.69    1.60
   1  -1  -1   56.99    1.60
   1  -1  -1   57.59    1.70
  -1  -1   1   58.59    1.70
  -1  -1   1   57.29    1.80
  -1  -1   1   56.59    1.80
  -1   1   1   58.99    1.60
   1   1  -1   54.89    1.80
  -1   1   1   55.69    1.70
  -1   1   1   56.99    1.60
   1   1  -1   58.49    1.90
   1   1  -1   56.19    1.80
   1  -1   1 1732.53   48.80
  -1  -1  -1 1691.53   50.99
  -1   1  -1 1874.61   49.10
   3  -1   1  497.55   12.40
   3  -1   1  483.05   12.30
  -3  -1  -1  486.85   12.60
  -3  -1  -1  494.85   12.50
   3  -1   1  470.75   12.40
  -3  -1  -1  461.85   12.50
   3  -1   1  489.85   12.40
  -3   1  -1  502.75   12.40
  -3   1  -1  484.15   12.30
  -3   1  -1  493.05   12.40
   3   1   1  491.85   12.60
  -3   1  -1  490.35   12.40
   3   1   1  508.15   12.70
  -5  -1  -1   11.90    0.90
  -5  -1  -1   10.80    1.00
   5  -1   1   10.80    0.90
   5  -1   1   10.50    1.00
  -5  -1  -1   11.70    1.10
   5  -1   1   12.70    0.80
   5  -1   1   10.00    0.90
  -5   1  -1   12.50    1.00
  -5   1  -1   11.00    0.80
   5   1   1   12.30    1.20
  -5   1  -1   11.10    0.90
   5   1   1   10.50    1.20
  -7  -1  -1   50.79    2.50
  -7  -1  -1   55.89    2.60
   7  -1   1   52.49    2.10
   7  -1   1   49.10    2.30
   7  -1   1   51.79    2.40
   7  -1   1   53.09    2.40
  -7  -1  -1   47.10    2.00
   7   1   1   51.49    2.60
  -7   1  -1   50.09    2.00
  -7   1  -1   52.49    2.40
   7   1   1   47.30    2.60
  -7   1  -1   48.70    2.40
   9  -1   1   36.60    2.20
  -9  -1  -1   31.70    2.00
  -9  -1  -1   39.90    2.30
  -9  -1  -1   31.90    1.60
   9  -1   1   35.40    2.10
   9  -1   1   34.00    1.80
   9  -1   1   37.50    2.10
   9   1   1   37.50    2.40
   9   1   1   35.00    2.20
  -9   1  -1   32.80    2.10
  -9   1  -1   34.70    1.70
  -9   1  -1   31.70    1.90
  11  -1   1   40.00    2.40
  11  -1   1   36.50    2.00
 -11  -1  -1   34.50    2.40
 -11  -1  -1   35.50    2.20
  11  -1   1   36.60    2.30
  11  -1   1   35.10    2.40
 -11  -1  -1   36.50    1.80
  11   1   1   40.10    2.50
 -11   1  -1   38.70    1.80
 -11   1  -1   36.70    2.40
 -11   1  -1   35.00    2.10
  13  -1   1   10.40    1.70
  13  -1   1    9.90    1.30
 -13  -1  -1   11.00    1.90
 -13  -1  -1    9.10    1.10
  13  -1   1   10.30    1.90
  13  -1   1    9.20    1.60
 -13  -1  -1    9.30    1.60
 -13   1  -1    7.20    1.70
  13   1   1   11.40    1.80
 -13   1  -1    9.70    1.30
  13   1   1   10.60    2.10
 -13   1  -1    8.80    1.40
  15  -1   1    6.50    1.70
  15  -1   1    9.40    1.30
 -15  -1  -1    7.00    1.70
 -15  -1  -1    7.10    1.30
 -15  -1  -1    7.80    1.50
  15  -1   1   10.80    2.00
  15  -1   1    6.90    1.40
  15   1   1    5.10    1.40
  15   1   1    8.50    2.00
 -15   1  -1    8.20    1.60
 -15   1  -1    6.80    1.30
 -15   1  -1    7.20    1.00
  17  -1   1    5.70    1.50
 -17  -1  -1    6.00    1.30
  17  -1   1    6.70    1.60
 -17  -1  -1    7.20    1.60
  17  -1   1    6.30    1.70
 -17  -1  -1    5.00    1.10
  17   1   1    5.30    1.50
 -17   1  -1    9.90    1.90
  17   1   1    7.10    1.80
  17   1   1    3.90    1.10
 -17   1  -1    4.60    1.00
 -17   1  -1    3.90    1.20
  19  -1   1   -1.20    0.90
 -19  -1  -1    2.30    1.60
 -19  -1  -1    0.50    0.90
 -19  -1  -1    1.30    0.50
  19  -1   1    3.20    1.30
 -19   1  -1    0.70    1.00
  19   1   1    1.30    1.40
 -19   1  -1    1.50    1.20
  19   1   1    5.50    1.60
  18  -2  -1    3.30    1.30
 -18  -2   1    4.00    1.40
  18  -2  -1    2.60    1.30
 -18  -2   1    3.60    1.10
  18  -2  -1    3.80    1.40
  18  -2  -1    3.40    0.80
 -18   2   1    2.70    0.90
  18   2  -1    3.90    1.30
  18   2  -1    3.10    1.70
 -18   2   1    3.20    1.30
  16  -2  -1    3.80    1.30
  16  -2  -1    4.70    1.30
 -16  -2   1    7.40    1.40
  16  -2  -1    4.70    0.90
 -16  -2   1    6.20    1.50
 -16  -2   1    5.40    0.60
  16  -2  -1    4.40    1.30
  16   2  -1    3.70    1.40
  16   2  -1    5.40    1.80
 -16   2   1    4.00    1.10
 -16   2   1    6.30    1.30
  14  -2  -1    4.70    1.30
  14  -2  -1    2.40    0.70
  14  -2  -1    3.90    1.30
 -14  -2   1    2.80    0.50
 -14  -2   1    5.00    1.00
  14  -2  -1    2.50    0.90
 -14  -2   1    2.80    1.20
  14   2  -1    3.50    1.30
 -14   2   1    3.90    1.00
  14   2  -1    3.60    1.40
 -14   2   1    1.80    1.00
 -12  -2   1    1.30    0.90
  12  -2  -1    2.90    0.70
  12  -2  -1    2.00    1.20
  12  -2  -1   -0.30    0.80
  12  -2  -1    2.20    1.00
 -12  -2   1    1.90    1.00
 -12  -2   1    1.80    0.50
  12   2  -1    0.10    1.00
 -12   2   1    1.80    0.80
  12   2  -1    2.80    1.10
 -12   2   1    1.80    0.90
 -10  -2   1   41.60    2.50
  10  -2  -1   37.90    2.20
 -10  -2   1   41.00    2.40
 -10  -2   1   44.60    1.80
  10  -2  -1   40.50    2.40
  10  -2  -1   36.90    2.20
  10  -2  -1   39.90    1.90
  10   2  -1   43.50    2.70
  10   2  -1   40.10    2.50
 -10   2   1   40.20    2.20
 -10   2   1   38.80    1.90
   8  -2  -1  176.48    5.50
  -8  -2   1  176.88    5.80
   8  -2  -1  173.88    5.50
  -8  -2   1  175.68    5.80
   8  -2  -1  177.18    5.70
  -8  -2   1  169.28    5.10
   8  -2  -1  170.88    5.10
  -8   2   1  172.38    5.20
   8   2  -1  179.78    6.10
   8   2  -1  190.38    6.00
  -8   2   1  172.98    5.40
   6  -2  -1    7.60    0.80
   6  -2  -1    7.50    0.90
  -6  -2   1    7.10    1.20
  -6  -2   1    8.70    1.20
   6  -2  -1    7.30    1.10
   6  -2  -1   10.70    1.10
  -6   2   1    9.00    0.90
  -6   2   1    7.50    0.90
   6   2  -1    6.50    1.30
   4  -2  -1    1.80    0.50
  -4  -2   1    1.70    0.60
   4  -2  -1    2.80    0.50
  -4  -2   1    1.30    0.60
   4  -2  -1    2.10    0.50
   4  -2  -1    2.40    0.50
  -4   2   1    2.60    0.50
   4   2  -1    1.50    0.60
  -4   2   1    1.60    0.50
  -4   2   1    1.90    0.40
   4   2  -1    1.70    0.60
   2  -2  -1   66.89    2.20
   2  -2  -1   65.29    2.20
  -2  -2   1   75.19    2.70
  -2  -2   1   68.49    2.50
   2  -2  -1   69.99    2.30
   2   2  -1   70.29    2.50
  -2   2   1   66.89    2.10
  -2   2   1   68.39    2.10
   2   2  -1   64.89    2.80
  -2   2   1   67.09    2.30
   2   2  -1   72.39    2.80
   0  -2  -1    0.40    0.50
   0  -2  -1    0.50    0.40
   0  -2   1    0.50    0.50
   0  -2   1    0.30    0.40
   0  -2   1    1.00    0.50
   0  -2  -1    0.50    0.50
   0  -2   1    0.70    0.40
   0   2  -1    0.20    0.40
   0   2  -1    0.40    0.40
   0   2   1    0.50    0.40
   0   2   1    0.50    0.40
   0   2   1    0.60    0.50
   0   2  -1    0.20    0.50
   2  -2   1  888.41   22.50
  -2  -2  -1  882.11   22.60
   2  -2   1  910.51   22.70
  -2  -2  -1  896.21   22.70
   2  -2   1  929.21   22.60
   2   2   1  904.81   22.60
   2   2   1  939.21   22.60
   2   2   1  924.71   23.10
  -2   2  -1  884.01   22.40
  -2   2  -1  874.31   22.50
   4  -2   1    9.30    0.90
   4  -2   1    8.90    0.80
   4  -2   1    9.80    0.90
   4  -2   1   10.30    0.90
  -4  -2  -1    9.70    1.20
  -4  -2  -1   12.80    1.30
  -4   2  -1   10.10    0.80
   4   2   1   12.00    1.30
  -4   2  -1   10.00    0.90
  -4   2  -1   10.90    0.90
  -4   2  -1    9.50    0.90
   4   2   1   10.30    1.10
  -6  -2  -1   15.60    1.30
  -6  -2  -1   16.40    1.60
   6  -2   1   14.80    1.40
  -6  -2  -1   18.10    1.60
   6  -2   1   17.80    1.20
   6  -2   1   20.60    1.40
   6   2   1   18.20    1.80
   6   2   1   17.90    1.50
  -6   2  -1   18.70    1.40
  -6   2  -1   16.40    1.20
  -6   2  -1   18.50    1.30
  -6   2  -1   15.30    1.20
   8  -2   1   80.49    3.00
  -8  -2  -1   79.39    3.10
  -8  -2  -1   83.99    3.60
  -8  -2  -1   87.19    3.50
   8  -2   1   83.29    3.30
   8  -2   1   77.39    3.30
   8  -2   1   83.79    3.30
  -8   2  -1   82.89    3.10
  -8   2  -1   80.39    3.20
   8   2   1   80.79    3.70
  -8   2  -1   82.09    3.00
   8   2   1   82.19    3.50
 -10  -2  -1    0.60    0.50
  10  -2   1    1.10    0.80
  10  -2   1    0.70    0.80
 -10  -2  -1    0.50    0.90
  10  -2   1    1.60    0.60
  10  -2   1    1.60    0.90
 -10  -2  -1    0.50    0.70
 -10   2  -1    1.20    0.70
  10   2   1    1.20    1.00
  10   2   1   -0.40    0.80
 -10   2  -1    0.30    0.70
  12  -2   1    6.30    1.20
  12  -2   1    5.00    1.30
  12  -2   1    8.80    1.20
 -12  -2  -1    8.90    1.60
  12  -2   1    6.50    1.40
 -12  -2  -1    8.60    1.10
 -12  -2  -1    5.60    1.40
 -12   2  -1    6.90    1.00
  12   2   1    7.20    1.50
 -12   2  -1    9.60    1.60
 -12   2  -1    8.10    1.30
  12   2   1    7.60    1.80
  14  -2   1    5.70    1.10
  14  -2   1    8.90    1.80
  14  -2   1    5.30    1.50
 -14  -2  -1    8.30    1.50
  14  -2   1    5.80    1.20
 -14  -2  -1    7.10    1.60
 -14   2  -1    7.90    1.10
  14   2   1    7.30    1.80
 -14   2  -1    6.50    1.50
  14   2   1    5.50    1.70
 -14   2  -1   10.10    1.50
 -16  -2  -1    8.80    1.20
  16  -2   1    7.70    1.60
 -16  -2  -1   13.30    2.00
 -16  -2  -1   11.60    2.00
  16  -2   1    8.70    1.80
  16  -2   1    8.20    1.80
  16  -2   1   14.00    1.60
  16   2   1   11.90    2.60
 -16   2  -1   12.30    1.90
 -16   2  -1    9.30    1.50
 -16   2  -1    8.50    1.20
  16   2   1    6.30    1.50
 -18  -2  -1    1.90    0.60
 -18  -2  -1    1.60    1.10
  18  -2   1    0.30    0.80
  18  -2   1    0.10    1.30
  18  -2   1    3.50    1.40
  18  -2   1    1.20    1.10
  18   2   1    2.10    1.30
 -18   2  -1    3.70    1.50
 -19  -3   1   17.40    2.70
  19  -3  -1   20.20    1.60
  19  -3  -1   12.80    2.40
 -19  -3   1   14.30    2.00
  19  -3  -1   14.90    2.20
 -19   3   1   16.30    1.60
 -19   3   1   16.70    2.20
  17  -3  -1   18.20    1.60
  17  -3  -1   18.60    2.70
 -17  -3   1   15.90    0.90
 -17  -3   1   21.00    2.80
 -17  -3   1   19.30    2.00
  17  -3  -1   16.90    2.30
  17   3  -1   18.00    2.80
 -17   3   1   18.40    1.60
 -17   3   1   17.30    2.10
  17   3  -1   19.00    2.70
  15  -3  -1    6.40    1.30
 -15  -3   1    6.90    1.50
 -15  -3   1    5.10    1.40
  15  -3  -1    6.40    1.40
 -15  -3   1    8.20    0.80
  15  -3  -1    6.40    1.10
  15  -3  -1    6.60    1.70
  15   3  -1    5.90    2.00
 -15   3   1    8.60    1.50
 -15   3   1    8.80    1.30
  15   3  -1    8.30    1.70
  13  -3  -1    0.40    0.90
  13  -3  -1   -0.20    0.80
  13  -3  -1   -0.50    0.90
 -13  -3   1    0.30    0.40
  13  -3  -1    0.10    0.60
 -13  -3   1    0.30    0.80
 -13  -3   1   -0.10    0.90
 -13   3   1    0.10    0.60
 -13   3   1   -0.10    0.70
  13   3  -1    0.60    1.20
  13   3  -1    0.50    1.00
 -11  -3   1   77.99    3.70
  11  -3  -1   77.29    3.50
 -11  -3   1   78.39    3.00
  11  -3  -1   78.69    3.50
 -11  -3   1   80.59    3.80
  11  -3  -1   81.79    3.20
  11  -3  -1   82.49    3.80
 -11   3   1   78.09    3.30
  11   3  -1   80.69    4.20
 -11   3   1   78.89    3.10
  11   3  -1   73.09    3.90
  -9  -3   1    1.30    0.90
  -9  -3   1    2.60    0.70
   9  -3  -1    1.90    0.80
  -9  -3   1    0.20    0.70
   9  -3  -1    3.10    0.90
   9  -3  -1    2.40    0.70
   9  -3  -1    2.20    0.80
   9   3  -1    2.20    1.10
   9   3  -1    1.10    0.80
  -9   3   1    2.30    0.80
   7  -3  -1    8.70    1.20
   7  -3  -1   11.20    1.40
  -7  -3   1    6.70    1.30
  -7  -3   1    8.30    1.30
   7  -3  -1    8.90    1.10
   7  -3  -1    9.90    1.20
   7   3  -1   10.00    1.60
  -7   3   1    8.30    1.10
  -7   3   1    7.80    1.00
  -7   3   1    9.80    1.30
   7   3  -1    8.90    1.50
   5  -3  -1   14.00    1.30
   5  -3  -1   15.30    1.20
   5  -3  -1   14.00    1.20
  -5  -3   1   14.80    1.50
   5  -3  -1   13.50    1.10
  -5  -3   1   13.70    1.40
  -5   3   1   16.20    1.10
  -5   3   1   13.00    1.00
   5   3  -1   14.90    1.60
   5   3  -1   15.10    1.60
  -5   3   1   15.30    1.30
   3  -3  -1    3.50    0.70
  -3  -3   1    3.30    0.80
   3  -3  -1    1.90    0.60
   3  -3  -1    1.40    0.50
  -3  -3   1    2.60    0.70
   3   3  -1    2.40    0.80
   3   3  -1    1.50    0.70
  -3   3   1    2.80    0.60
  -3   3   1    2.70    0.60
   3   3  -1    1.90    0.60
   1  -3  -1  149.59    4.60
   1  -3  -1  151.98    4.50
  -1  -3   1  147.89    4.80
  -1  -3   1  157.68    4.60
  -1  -3   1  150.68    4.70
   1  -3  -1  149.09    4.50
  -1   3   1  152.38    4.60
   1   3  -1  151.58    4.70
   1   3  -1  151.08    4.70
  -1   3   1  153.58    4.50
   1   3  -1  145.79    4.70
   1  -3   1  792.32   20.50
   1  -3   1  837.12   20.60
  -1  -3  -1  793.82   20.60
   1  -3   1  802.22   20.40
   1  -3   1  806.52   20.60
  -1  -3  -1  800.12   20.60
  -1  -3  -1  810.92   20.50
   1   3   1  827.22   20.50
   1   3   1  797.12   20.50
  -1   3  -1  773.02   20.40
   1   3   1  851.11   20.60
  -1   3  -1  806.12   20.50
   3  -3   1   39.50    1.90
   3  -3   1   40.40    1.80
   3  -3   1   42.70    1.90
  -3  -3  -1   38.90    2.00
   3  -3   1   38.70    1.90
  -3  -3  -1   37.00    2.00
  -3   3  -1   41.30    1.80
  -3   3  -1   37.50    1.80
   3   3   1   35.80    2.00
   3   3   1   43.20    2.20
   3   3   1   38.80    2.00
  -3   3  -1   45.90    1.90
   5  -3   1   65.99    2.80
  -5  -3  -1   59.69    3.00
   5  -3   1   65.79    2.70
   5  -3   1   63.49    2.60
  -5  -3  -1   64.19    3.00
   5  -3   1   70.29    3.10
   5   3   1   63.19    2.90
  -5   3  -1   63.99    2.70
   5   3   1   65.89    3.00
  -5   3  -1   61.99    2.60
  -5   3  -1   65.19    2.60
  -5   3  -1   68.29    2.70
   5   3   1   69.29    3.20
  -7  -3  -1    6.40    1.30
  -7  -3  -1    4.50    1.20
   7  -3   1    4.50    1.10
   7  -3   1    4.20    0.90
   7  -3   1    4.00    0.80
   7  -3   1    3.10    0.90
   7   3   1    5.10    1.20
  -7   3  -1    3.30    0.80
  -7   3  -1    5.80    1.00
   7   3   1    4.50    1.30
  -7   3  -1    4.80    1.10
  -7   3  -1    5.30    1.10
  -9  -3  -1  128.29    5.00
   9  -3   1  120.79    4.50
   9  -3   1  125.19    4.30
   9  -3   1  126.29    4.60
  -9  -3  -1  122.69    4.90
  -9  -3  -1  122.99    4.40
   9  -3   1  114.99    4.50
   9   3   1  128.29    5.00
  -9   3  -1  127.59    4.50
  -9   3  -1  123.59    4.30
   9   3   1  112.19    4.90
  -9   3  -1  118.39    4.30
  11  -3   1   52.29    2.80
 -11  -3  -1   50.59    3.20
 -11  -3  -1   50.09    3.00
  11  -3   1   51.89    2.90
  11  -3   1   49.80    2.80
  11  -3   1   48.10    2.50
 -11  -3  -1   48.70    2.40
 -11   3  -1   49.30    2.50
  11   3   1   49.00    3.20
  11   3   1   50.69    3.10
 -11   3  -1   44.00    2.40
 -11   3  -1   45.00    2.60
 -13  -3  -1    1.00    0.80
 -13  -3  -1    1.20    1.00
  13  -3   1   -0.60    0.60
 -13  -3  -1    0.80    0.60
  13  -3   1    0.10    0.90
  13  -3   1    0.70    1.00
  13  -3   1    0.20    0.80
  13   3   1   -0.80    1.00
 -13   3  -1   -0.90    0.70
 -13   3  -1    0.10    0.60
  13   3   1   -0.20    0.90
 -13   3  -1    0.50    0.70
 -15  -3  -1    2.60    1.50
 -15  -3  -1    1.30    1.10
  15  -3   1   -0.30    0.90
 -15  -3  -1    2.30    0.60
  15  -3   1    1.90    1.00
  15  -3   1    1.60    0.90
  15  -3   1    3.10    1.30
  15   3   1    0.60    1.20
 -15   3  -1    1.80    1.10
 -15   3  -1    0.70    0.80
  15   3   1    3.00    1.50
 -17  -3  -1    7.30    1.70
 -17  -3  -1   11.90    2.40
  17  -3   1    7.00    1.60
  17  -3   1    3.70    1.40
  17  -3   1    5.60    1.40
 -17  -3  -1    7.00    1.00
  17  -3   1    8.60    1.50
 -17   3  -1    9.00    1.60
 -17   3  -1    9.30    1.50
  17   3   1    6.90    1.80
  17   3   1    5.90    2.00
 -19  -3  -1    2.40    1.30
  19  -3   1    1.90    1.30
  19  -3   1    1.80    1.20
 -19  -3  -1    3.40    0.80
 -19  -3  -1    1.90    1.60
  19   3   1    2.00    1.20
 -19   3  -1    6.20    1.50
 -19   3  -1    3.60    1.00
 -18  -4   1    7.30    1.90
  18  -4  -1    7.20    1.80
  18  -4  -1    8.60    1.80
  18  -4  -1    8.30    1.30
 -18  -4   1    7.00    0.70
 -18  -4   1    9.10    1.80
 -18   4   1   10.60    1.60
 -18   4   1   11.90    1.50
  18   4  -1    6.40    1.90
  16  -4  -1    4.00    1.20
 -16  -4   1    6.50    1.60
 -16  -4   1    5.50    0.90
  16  -4  -1    7.30    1.70
  16  -4  -1    5.80    1.10
 -16  -4   1    5.80    1.80
  16  -4  -1    2.70    1.30
  16   4  -1    7.30    1.90
 -16   4   1    4.30    1.00
  16   4  -1    6.70    1.80
  14  -4  -1    1.80    1.00
 -14  -4   1    1.30    1.00
  14  -4  -1    1.00    0.80
  14  -4  -1    0.00    0.60
 -14  -4   1   -0.40    0.80
  14  -4  -1    0.10    0.90
  14   4  -1    1.90    1.30
 -14   4   1    1.40    0.80
  14   4  -1    0.90    1.20
 -14   4   1    1.40    0.80
  12  -4  -1    0.50    0.60
 -12  -4   1    0.30    0.70
 -12  -4   1   -0.40    0.80
  12  -4  -1    1.90    0.90
 -12  -4   1    0.70    0.70
  12  -4  -1    0.40    0.90
  12  -4  -1    1.10    1.00
  12   4  -1   -1.00    1.00
 -12   4   1    0.70    0.60
  12   4  -1    0.40    1.30
 -12   4   1    0.50    0.70
  10  -4  -1   95.49    3.80
 -10  -4   1   95.99    4.30
  10  -4  -1   98.59    3.70
  10  -4  -1  100.19    4.20
  10  -4  -1   92.29    3.90
 -10   4   1   93.89    3.60
  10   4  -1   87.19    4.50
  10   4  -1   95.09    4.40
 -10   4   1   87.69    3.50
   8  -4  -1  120.69    4.50
  -8  -4   1  115.59    4.70
   8  -4  -1  111.59    4.30
   8  -4  -1  119.09    4.20
  -8  -4   1  118.49    4.70
   8  -4  -1  117.59    4.20
   8   4  -1  114.09    4.70
  -8   4   1  116.69    4.40
   8   4  -1  108.59    4.80
  -8   4   1  116.59    4.00
   6  -4  -1    6.30    1.10
  -6  -4   1    9.40    1.50
   6  -4  -1    6.00    1.00
   6  -4  -1    4.10    0.90
  -6  -4   1    8.70    1.60
   6  -4  -1    7.90    1.10
   6   4  -1    8.70    1.60
  -6   4   1    6.70    1.00
  -6   4   1    8.10    1.00
   6   4  -1   10.50    1.60
   6   4  -1    8.10    1.40
  -6   4   1    7.40    1.10
   4  -4  -1   32.70    1.80
   4  -4  -1   33.80    2.00
  -4  -4   1   33.70    2.10
   4  -4  -1   29.30    1.90
  -4  -4   1   36.80    2.40
   4  -4  -1   30.50    2.10
  -4   4   1   30.40    1.90
   4   4  -1   36.10    2.30
   4   4  -1   29.90    2.30
   4   4  -1   31.90    2.20
  -4   4   1   28.10    1.70
  -4   4   1   31.30    1.70
  -2  -4   1    2.10    1.00
   2  -4  -1    3.00    0.90
  -2  -4   1    3.50    0.90
   2  -4  -1    3.70    1.00
   2  -4  -1    3.20    0.80
  -2  -4   1    4.30    1.20
   2   4  -1    3.10    1.00
  -2   4   1    3.60    0.90
   2   4  -1    4.00    1.10
  -2   4   1    3.40    0.80
  -2   4   1    4.10    0.90
   2   4  -1    3.80    1.10
   0  -4  -1   47.40    2.40
   0  -4   1   49.80    2.30
   0  -4  -1   49.60    2.30
   0  -4   1   47.50    2.30
   0  -4  -1   47.00    2.30
   0   4  -1   47.20    2.30
   0   4  -1   46.60    2.30
   0   4   1   46.60    2.30
   0   4   1   50.89    2.30
   0   4  -1   47.10    2.30
   0   4   1   47.40    2.20
   2  -4   1   24.40    1.60
  -2  -4  -1   19.50    1.80
   2  -4   1   25.70    1.70
  -2  -4  -1   27.90    1.90
   2  -4   1   25.00    1.80
   2  -4   1   22.70    2.00
  -2   4  -1   22.20    1.60
   2   4   1   23.60    1.80
  -2   4  -1   25.10    1.70
  -2   4  -1   22.10    1.60
   2   4   1   26.00    1.80
   2   4   1   22.50    2.00
   4  -4   1    2.40    0.80
  -4  -4  -1    0.80    1.00
  -4  -4  -1    1.30    1.00
   4  -4   1    4.50    1.00
   4  -4   1    1.80    0.90
   4  -4   1    2.10    1.00
  -4   4  -1    3.00    0.90
  -4   4  -1    2.00    0.80
   4   4   1    3.00    1.00
   4   4   1    2.30    1.10
   4   4   1    2.20    0.90
   6  -4   1    0.40    0.60
   6  -4   1   -0.10    0.70
  -6  -4  -1   -0.40    0.80
  -6  -4  -1    0.00    0.60
   6  -4   1   -0.60    0.60
   6  -4   1    0.80    0.70
   6   4   1    0.90    0.90
  -6   4  -1    0.80    0.70
   6   4   1   -0.40    0.80
   6   4   1    0.30    0.90
  -6   4  -1   -0.10    0.60
  -6   4  -1    0.40    0.60
   8  -4   1  105.59    4.20
   8  -4   1  106.79    4.20
  -8  -4  -1   94.29    4.30
   8  -4   1  106.59    4.00
   8  -4   1  103.39    4.00
  -8  -4  -1  110.39    4.60
  -8   4  -1  103.59    3.80
   8   4   1  108.29    4.50
   8   4   1  105.49    4.50
  -8   4  -1  108.69    3.90
  -8   4  -1  100.19    4.00
   8   4   1   98.99    4.50
 -10  -4  -1   40.50    2.70
  10  -4   1   39.10    2.50
  10  -4   1   42.80    2.60
 -10  -4  -1   42.50    2.90
  10  -4   1   43.60    2.40
 -10  -4  -1   46.50    2.60
  10   4   1   39.40    2.80
 -10   4  -1   44.60    2.30
 -10   4  -1   39.30    2.30
  10   4   1   44.00    3.00
  12  -4   1    9.90    1.80
  12  -4   1    7.30    1.50
 -12  -4  -1    8.10    1.80
 -12  -4  -1    7.20    1.70
  12  -4   1    8.80    1.40
  12  -4   1    5.60    1.40
 -12  -4  -1    6.80    1.30
  12   4   1   11.30    2.30
 -12   4  -1   10.20    1.60
 -12   4  -1    8.00    1.40
  12   4   1    9.50    1.90
 -14  -4  -1   13.40    2.20
  14  -4   1   12.60    1.90
 -14  -4  -1   12.10    2.00
  14  -4   1   14.80    2.20
  14  -4   1   13.10    2.10
 -14  -4  -1   13.90    1.50
  14  -4   1   10.60    1.60
 -14   4  -1    9.20    1.60
 -14   4  -1   14.20    2.00
  14   4   1   17.00    2.80
  14   4   1   13.30    2.30
  16  -4   1    0.90    1.10
 -16  -4  -1   -0.50    1.10
  16  -4   1    1.40    1.10
  16  -4   1    1.30    1.30
 -16  -4  -1    1.20    1.10
 -16  -4  -1    0.70    0.60
 -16   4  -1    0.90    1.10
  16   4   1    0.80    1.50
 -16   4  -1   -0.70    0.70
  16   4   1    1.20    1.40
 -18  -4  -1    4.40    0.90
  18  -4   1    3.70    1.10
  18  -4   1    3.70    1.50
 -18  -4  -1    5.80    1.80
 -18  -4  -1    4.10    1.50
  18  -4   1    5.20    1.60
 -18   4  -1    4.20    1.60
 -18   4  -1    6.30    1.50
  17  -5  -1    1.90    0.90
  17  -5  -1    0.70    1.10
  17  -5  -1    0.50    0.90
 -17  -5   1    2.90    1.60
  17  -5  -1    3.10    1.40
 -17  -5   1    2.30    0.70
 -17  -5   1    5.20    1.40
  17   5  -1    3.50    1.60
 -17   5   1    2.90    1.20
  15  -5  -1    0.70    1.10
  15  -5  -1    1.50    0.90
  15  -5  -1    0.50    1.00
 -15  -5   1    3.40    1.40
 -15  -5   1    1.40    0.70
 -15  -5   1   -0.60    0.90
  15   5  -1   -0.10    0.90
 -15   5   1    1.80    0.90
  15   5  -1    3.70    1.70
 -15   5   1    0.60    0.80
  13  -5  -1    4.60    1.20
  13  -5  -1    1.90    1.20
  13  -5  -1    4.50    1.40
  13  -5  -1    6.10    1.30
 -13  -5   1    6.20    1.70
 -13  -5   1    3.00    1.00
 -13  -5   1    3.20    1.40
 -13   5   1    3.90    1.00
  13   5  -1    2.70    1.40
 -13   5   1    5.20    1.10
  13   5  -1    4.20    1.70
 -11  -5   1   -1.00    0.90
  11  -5  -1    0.00    0.60
  11  -5  -1    0.10    0.90
  11  -5  -1    0.60    0.90
  11  -5  -1   -0.30    0.70
 -11  -5   1    1.80    1.20
  11   5  -1   -0.80    0.90
  11   5  -1    1.00    1.20
 -11   5   1    1.00    0.70
 -11   5   1    0.10    0.70
  11   5  -1    0.00    1.20
   9  -5  -1   17.00    2.00
  -9  -5   1   19.70    2.40
   9  -5  -1   16.70    2.00
   9  -5  -1   15.80    1.80
   9  -5  -1   16.00    1.60
  -9  -5   1   21.90    2.40
  -9   5   1   12.70    1.30
  -9   5   1   13.70    1.70
   9   5  -1   20.30    2.60
  -9   5   1   14.80    1.40
   9   5  -1   14.40    2.00
   9   5  -1   15.90    2.40
  -7  -5   1   19.40    1.90
   7  -5  -1   19.20    1.80
   7  -5  -1   18.40    1.60
   7  -5  -1   19.90    1.60
  -7  -5   1   19.20    2.00
   7  -5  -1   24.80    1.80
   7   5  -1   18.20    2.20
   7   5  -1   19.20    2.00
  -7   5   1   24.70    1.80
  -7   5   1   23.90    1.50
  -7   5   1   17.20    1.40
   7   5  -1   22.60    2.40
  -5  -5   1   33.00    2.30
   5  -5  -1   38.10    2.20
  -5  -5   1   33.90    2.40
   5  -5  -1   39.00    2.40
   5  -5  -1   35.50    2.00
   5   5  -1   34.80    2.50
  -5   5   1   35.50    2.10
   5   5  -1   37.30    2.50
   5   5  -1   36.60    2.50
  -5   5   1   35.00    1.80
  -3  -5   1    7.30    1.60
   3  -5  -1    4.60    1.20
  -3  -5   1    3.90    1.10
   3  -5  -1    6.50    1.10
   3  -5  -1    5.00    1.20
  -3  -5   1    6.00    1.40
   3   5  -1    6.50    1.30
  -3   5   1    6.70    1.10
   3   5  -1    3.80    1.30
  -3   5   1    4.20    1.40
  -3   5   1    5.60    1.10
   3   5  -1    5.00    1.20
   1  -5  -1  315.97    9.20
  -1  -5   1  300.67    9.00
   1  -5  -1  296.77    9.10
  -1  -5   1  300.37    9.30
  -1  -5   1  314.67    9.40
   1  -5  -1  315.97    9.00
   1   5  -1  314.47    9.20
   1   5  -1  310.27    9.20
  -1   5   1  310.37    8.80
  -1   5   1  317.17    9.00
  -1   5   1  300.67    9.30
   1   5  -1  302.67    9.10
  -1  -5  -1   73.59    3.40
  -1  -5  -1   77.09    3.30
   1  -5   1   74.19    3.40
   1  -5   1   71.39    3.10
   1  -5   1   71.89    3.40
  -1  -5  -1   72.09    3.50
   1  -5   1   77.09    3.30
   1   5   1   74.69    3.20
  -1   5  -1   76.59    3.30
   1   5   1   80.09    3.30
   1   5   1   74.69    3.30
  -1   5  -1   73.19    3.20
  -3  -5  -1   32.20    2.20
   3  -5   1   30.90    1.90
  -3  -5  -1   31.00    2.30
   3  -5   1   29.80    2.10
  -3  -5  -1   32.20    2.30
   3  -5   1   32.70    2.20
   3   5   1   33.20    2.20
  -3   5  -1   33.00    2.00
  -3   5  -1   33.80    2.10
  -3   5  -1   32.60    2.00
   3   5   1   34.40    2.20
   3   5   1   33.40    2.30
   5  -5   1    4.90    1.10
   5  -5   1    4.10    0.90
  -5  -5  -1    4.80    1.30
   5  -5   1    5.30    1.10
  -5  -5  -1    5.60    1.30
  -5   5  -1    4.30    1.00
   5   5   1    5.50    1.30
  -5   5  -1    5.50    1.10
  -5   5  -1    4.40    1.00
   5   5   1    6.90    1.60
   5   5   1    6.30    1.20
   7  -5   1   18.50    1.80
   7  -5   1   21.90    1.70
   7  -5   1   21.00    1.70
   7  -5   1   20.10    1.80
  -7  -5  -1   20.00    2.00
  -7  -5  -1   20.30    2.10
  -7   5  -1   21.10    1.60
   7   5   1   19.90    1.90
   7   5   1   16.60    2.00
   7   5   1   23.60    2.30
  -7   5  -1   22.10    1.60
  -7   5  -1   17.90    1.70
   9  -5   1   17.40    1.70
  -9  -5  -1   22.10    2.30
  -9  -5  -1   21.70    2.60
   9  -5   1   25.50    2.10
   9  -5   1   22.60    2.10
   9  -5   1   21.70    1.80
  -9   5  -1   20.30    1.90
   9   5   1   21.20    2.70
   9   5   1   26.30    2.80
  -9   5  -1   19.20    1.70
   9   5   1   18.20    2.30
  -9   5  -1   18.70    1.70
 -11  -5  -1   24.90    2.20
 -11  -5  -1   26.50    2.40
 -11  -5  -1   26.90    2.60
  11  -5   1   25.30    2.20
  11  -5   1   22.20    2.30
  11  -5   1   29.80    2.20
  11  -5   1   28.10    2.30
  11   5   1   23.90    3.10
  11   5   1   22.80    2.70
  11   5   1   25.80    2.40
 -11   5  -1   25.50    2.00
 -11   5  -1   26.30    2.00
 -13  -5  -1    5.00    1.20
  13  -5   1    3.90    1.30
 -13  -5  -1    3.00    1.50
  13  -5   1    1.10    1.10
  13  -5   1    3.60    1.10
 -13  -5  -1    5.50    1.70
 -13   5  -1    2.90    1.10
 -13   5  -1    3.60    1.00
  13   5   1    2.30    1.30
  13   5   1    6.10    2.00
 -15  -5  -1    1.20    0.90
  15  -5   1    3.10    1.30
 -15  -5  -1    1.60    1.30
  15  -5   1    1.80    1.20
  15  -5   1    1.90    1.00
  15  -5   1    2.60    2.00
 -15   5  -1    1.00    0.80
  15   5   1    2.90    1.60
  15   5   1    0.30    1.40
 -15   5  -1    2.10    1.10
  17  -5   1    1.00    1.00
 -17  -5  -1    0.80    1.40
 -17  -5  -1   -0.20    0.60
  17  -5   1    0.00    1.10
 -17  -5  -1    0.00    0.90
  17  -5   1    2.70    1.00
 -17   5  -1    1.90    1.00
  17   5   1    1.10    1.40
 -17   5  -1    2.10    0.90
  16  -6  -1    4.40    1.40
  16  -6  -1    6.30    1.40
 -16  -6   1    9.90    2.00
 -16  -6   1    9.50    1.90
  16  -6  -1    5.30    1.60
 -16  -6   1    7.70    1.40
 -16   6   1    7.60    1.30
  16   6  -1    9.30    2.30
  16   6  -1   10.00    2.60
  14  -6  -1    0.20    0.80
 -14  -6   1    0.00    0.80
 -14  -6   1    0.40    1.10
  14  -6  -1   -0.40    0.90
  14  -6  -1    0.90    0.90
 -14  -6   1    0.10    1.10
  14  -6  -1    0.50    1.10
  14   6  -1    0.70    1.60
 -14   6   1    2.20    0.90
 -14   6   1    0.60    0.80
  14   6  -1    0.50    1.30
  12  -6  -1   20.50    2.50
 -12  -6   1   20.30    2.80
 -12  -6   1   15.20    2.30
  12  -6  -1   12.80    1.70
  12  -6  -1   14.00    2.00
  12  -6  -1   14.90    1.90
 -12   6   1   17.60    1.90
  12   6  -1   13.80    2.50
 -12   6   1   15.90    1.60
  12   6  -1   14.00    2.40
  12   6  -1   14.10    2.50
  10  -6  -1   85.59    4.00
  10  -6  -1   95.39    4.30
  10  -6  -1   93.19    4.50
 -10  -6   1   92.49    4.70
  10  -6  -1   89.69    4.10
 -10  -6   1   90.89    4.60
  10   6  -1   88.19    4.70
 -10   6   1   85.59    3.60
  10   6  -1   92.09    4.80
 -10   6   1   96.59    4.30
  10   6  -1   86.09    4.80
 -10   6   1   93.99    3.70
   8  -6  -1  117.99    4.90
   8  -6  -1  102.59    4.30
  -8  -6   1   91.59    4.70
   8  -6  -1  105.29    4.60
  -8  -6   1   98.39    4.60
   8  -6  -1   93.19    4.30
   8   6  -1   94.49    4.80
  -8   6   1  101.69    3.80
  -8   6   1   98.59    3.90
   8   6  -1   92.29    4.70
  -8   6   1  102.69    4.30
   8   6  -1   86.09    4.60
   6  -6  -1    1.00    0.70
   6  -6  -1    0.50    0.80
  -6  -6   1    0.80    1.00
  -6  -6   1    1.60    0.90
   6  -6  -1    2.20    0.80
   6  -6  -1    1.00    1.00
   6   6  -1    0.90    1.00
  -6   6   1    1.10    0.70
  -6   6   1    0.70    0.60
  -6   6   1    2.40    0.80
   6   6  -1    1.60    1.00
   6   6  -1    1.60    1.10
  -4  -6   1    5.90    1.40
  -4  -6   1    4.80    1.30
   4  -6  -1    6.20    1.30
   4  -6  -1    4.60    1.00
   4  -6  -1    5.40    1.20
  -4  -6   1    5.40    1.40
   4  -6  -1    6.20    1.30
   4   6  -1    7.00    1.40
  -4   6   1    7.80    1.20
  -4   6   1    5.20    1.10
  -4   6   1    6.40    1.10
   4   6  -1    4.40    1.20
   4   6  -1    5.30    1.30
   2  -6  -1    6.70    1.20
   2  -6  -1    9.20    1.60
  -2  -6   1    5.30    1.20
  -2  -6   1    6.20    1.30
   2  -6  -1    5.60    1.20
  -2  -6   1    8.10    1.60
  -2   6   1    5.10    1.00
  -2   6   1    7.40    1.20
   2   6  -1    8.30    1.50
  -2   6   1    7.10    1.20
   2   6  -1    5.50    1.40
   2   6  -1    5.60    1.20
   0  -6  -1   12.30    1.80
   0  -6   1   13.80    1.90
   0  -6   1   10.60    1.50
   0  -6  -1   12.40    1.90
   0  -6  -1   12.30    1.60
   0  -6   1    9.50    1.50
   0  -6   1   12.60    1.80
   0   6  -1   16.60    1.90
   0   6   1   13.10    1.70
   0   6  -1   10.70    1.50
   0   6   1   13.40    1.60
   0   6  -1   14.10    1.80
   0   6   1   13.90    1.70
  -2  -6  -1   73.79    3.50
   2  -6   1   77.49    3.30
  -2  -6  -1   78.89    3.70
   2  -6   1   72.69    3.60
  -2  -6  -1   73.29    3.70
   2  -6   1   76.29    3.60
   2  -6   1   72.19    3.40
  -2   6  -1   73.29    3.40
  -2   6  -1   74.69    3.30
   2   6   1   69.29    3.40
   2   6   1   79.39    3.50
   2   6   1   77.99    3.50
  -2   6  -1   72.19    3.40
   4  -6   1   10.70    1.50
   4  -6   1   11.40    1.50
   4  -6   1    8.40    1.50
  -4  -6  -1    8.80    1.60
  -4  -6  -1    9.50    1.60
   4  -6   1   10.30    1.70
  -4  -6  -1   10.80    1.80
  -4   6  -1   11.00    1.60
  -4   6  -1    9.00    1.40
  -4   6  -1    9.10    1.30
   4   6   1   10.00    1.50
   4   6   1   11.40    1.70
   4   6   1    9.10    1.60
  -6  -6  -1    0.20    1.00
   6  -6   1    1.40    0.80
   6  -6   1    1.10    0.80
  -6  -6  -1   -0.90    0.90
   6  -6   1   -0.20    0.80
   6  -6   1    0.70    0.70
   6   6   1   -1.60    0.80
  -6   6  -1   -0.10    0.60
   6   6   1   -0.30    0.80
  -6   6  -1   -0.10    0.60
   6   6   1    0.40    0.90
  -6   6  -1    0.60    0.60
   8  -6   1   40.00    2.50
  -8  -6  -1   42.30    3.00
   8  -6   1   39.80    2.80
   8  -6   1   42.70    2.90
  -8  -6  -1   39.90    3.10
   8  -6   1   41.90    2.70
   8   6   1   46.80    3.20
  -8   6  -1   42.00    2.40
  -8   6  -1   39.80    2.60
   8   6   1   40.70    3.00
  -8   6  -1   42.60    2.50
   8   6   1   44.10    3.00
  10  -6   1   30.40    2.50
  10  -6   1   29.80    2.60
 -10  -6  -1   31.40    2.80
 -10  -6  -1   29.10    2.70
  10  -6   1   26.60    2.30
  10  -6   1   29.40    2.20
 -10   6  -1   30.10    3.60
 -10   6  -1   29.70    2.10
  10   6   1   30.60    2.80
  10   6   1   29.90    3.00
 -10   6  -1   28.40    2.40
  10   6   1   30.50    2.70
  12  -6   1   63.29    3.90
 -12  -6  -1   68.99    4.30
  12  -6   1   80.99    3.90
 -12  -6  -1   70.79    4.30
  12  -6   1   72.99    4.10
 -12  -6  -1   72.29    3.80
 -12   6  -1   70.49    3.80
  12   6   1   73.09    4.40
  12   6   1   70.19    4.40
 -12   6  -1   70.59    3.50
 -12   6  -1   70.99    3.50
  12   6   1   73.79    4.60
 -14  -6  -1    2.30    1.10
  14  -6   1    1.60    1.20
  14  -6   1    2.80    1.60
  14  -6   1    0.90    1.10
 -14  -6  -1    0.40    1.10
  14  -6   1    3.20    1.40
 -14  -6  -1   -1.20    1.20
  14   6   1    2.80    1.40
  14   6   1    0.90    1.30
 -14   6  -1    1.30    0.90
  14   6   1    2.80    1.40
 -14   6  -1    0.80    0.80
  16  -6   1   -0.30    1.00
  16  -6   1   -1.80    1.00
 -16  -6  -1    1.40    0.90
 -16  -6  -1    0.50    2.40
  16  -6   1    0.90    1.20
  16  -6   1    3.60    2.20
 -16  -6  -1   -0.20    1.00
 -16   6  -1    2.50    1.20
 -16   6  -1    0.80    0.90
  16   6   1    2.50    1.40
  16   6   1    0.10    1.10
  15  -7  -1    1.40    1.10
  15  -7  -1    1.60    1.20
 -15  -7   1    3.40    1.50
 -15  -7   1    5.60    2.00
  15  -7  -1    0.30    0.80
 -15  -7   1    3.60    1.20
  15  -7  -1    1.60    1.40
  15   7  -1    2.30    1.60
 -15   7   1    4.00    1.10
 -15   7   1    5.10    1.70
  13  -7  -1   -0.50    1.20
 -13  -7   1   -0.60    0.70
  13  -7  -1    0.50    0.90
 -13  -7   1    0.30    1.10
  13  -7  -1    0.30    0.70
  13  -7  -1    2.00    1.40
 -13   7   1    1.60    0.90
 -13   7   1    1.60    0.80
  13   7  -1    3.90    1.30
  13   7  -1    1.60    1.60
  13   7  -1    0.90    1.30
 -11  -7   1   31.70    2.90
  11  -7  -1   27.30    2.40
 -11  -7   1   33.00    3.00
  11  -7  -1   30.80    2.90
 -11   7   1   34.30    2.70
  11   7  -1   28.60    3.10
  11   7  -1   32.80    3.80
 -11   7   1   32.00    2.20
 -11   7   1   29.40    2.00
  11   7  -1   28.20    2.80
   9  -7  -1    3.40    1.10
  -9  -7   1    2.00    1.40
   9  -7  -1    1.60    1.10
  -9  -7   1    1.90    1.30
   9  -7  -1    3.80    1.50
  -9   7   1    2.60    1.10
   9   7  -1    4.60    1.90
  -9   7   1    2.80    1.00
   9   7  -1    3.00    1.40
  -9   7   1    3.60    1.10
   9   7  -1    0.40    2.10
   7  -7  -1    2.90    1.10
   7  -7  -1    1.50    1.10
  -7  -7   1    1.90    1.30
   7  -7  -1    2.60    1.00
   7  -7  -1    0.80    1.00
  -7  -7   1    2.20    1.30
   7   7  -1    0.60    1.00
  -7   7   1    2.10    1.00
  -7   7   1    1.10    0.80
  -7   7   1    1.70    0.90
   7   7  -1    3.00    1.40
  -5  -7   1    0.30    1.10
   5  -7  -1   -0.90    0.90
   5  -7  -1    0.10    0.90
   5  -7  -1    1.10    0.90
  -5  -7   1   -1.30    0.70
   5   7  -1   -0.50    0.90
  -5   7   1    0.60    0.70
   5   7  -1   -0.50    0.70
  -5   7   1    0.50    0.70
  -5   7   1    0.10    0.70
   5   7  -1   -0.60    0.80
   3  -7  -1   18.40    1.90
  -3  -7   1   22.30    2.30
   3  -7  -1   15.90    2.10
  -3  -7   1   19.00    2.40
   3  -7  -1   18.40    2.20
  -3  -7   1   18.50    1.80
   3  -7  -1   17.50    1.70
  -3   7   1   19.90    2.20
  -3   7   1   16.30    1.70
  -3   7   1   16.30    1.60
   3   7  -1   16.60    2.10
   3   7  -1   23.60    2.50
   3   7  -1   19.10    2.30
   1  -7  -1   33.90    2.60
  -1  -7   1   32.50    2.50
  -1  -7   1   33.90    2.60
  -1  -7   1   29.10    2.50
  -1  -7   1   29.80    2.20
   1  -7  -1   32.40    2.30
   1  -7  -1   29.80    2.50
  -1   7   1   29.00    2.30
   1   7  -1   33.80    2.40
  -1   7   1   33.80    2.30
   1   7  -1   30.60    2.30
   1   7  -1   34.20    2.50
  -1   7   1   32.20    2.20
   1  -7   1   31.90    3.30
   1  -7   1   30.80    2.50
   1  -7   1   29.10    2.50
   1  -7   1   24.80    2.20
  -1  -7  -1   28.70    2.50
  -1  -7  -1   32.90    2.60
  -1   7  -1   24.50    2.10
   1   7   1   28.70    2.20
  -1   7  -1   29.80    2.20
   1   7   1   29.50    2.20
  -1   7  -1   30.80    2.30
   3  -7   1   16.60    1.70
   3  -7   1   16.40    2.20
   3  -7   1   13.50    1.80
  -3  -7  -1   15.80    2.10
   3  -7   1   21.50    2.50
  -3  -7  -1   17.70    2.30
  -3  -7  -1   18.00    2.20
   3   7   1   16.10    2.00
  -3   7  -1   19.20    2.10
   3   7   1   18.40    2.60
  -3   7  -1   18.20    1.80
  -3   7  -1   17.70    1.80
   3   7   1   21.40    2.00
  -5  -7  -1    2.40    1.20
   5  -7   1    1.90    1.20
   5  -7   1    1.80    0.90
   5  -7   1   -0.30    0.90
   5  -7   1    0.90    0.90
  -5  -7  -1    2.60    1.20
  -5   7  -1    0.90    0.80
   5   7   1   -0.70    1.00
  -5   7  -1    1.50    0.90
   5   7   1    1.90    1.10
   5   7   1    1.60    1.10
  -5   7  -1    1.70    0.80
  -7  -7  -1    7.80    1.70
   7  -7   1    7.80    1.50
   7  -7   1    7.60    1.70
   7  -7   1    8.70    1.90
  -7  -7  -1    6.10    1.80
   7  -7   1    6.80    1.50
   7   7   1    8.50    1.90
  -7   7  -1    8.30    1.60
   7   7   1    9.50    1.70
   7   7   1   15.60    2.50
  -7   7  -1   10.00    1.70
  -7   7  -1    8.10    1.50
   9  -7   1   93.59    4.30
  -9  -7  -1   91.39    5.00
  -9  -7  -1   94.29    4.80
   9  -7   1   93.59    4.80
   9  -7   1   92.99    4.50
  -9   7  -1   91.49    4.40
  -9   7  -1   93.99    4.00
  -9   7  -1   90.19    4.10
   9   7   1   99.09    5.20
   9   7   1   98.89    4.90
  11  -7   1    7.90    1.70
  11  -7   1    8.50    1.60
 -11  -7  -1   10.20    2.00
  11  -7   1    8.10    1.90
 -11  -7  -1   11.50    2.20
  11  -7   1    9.10    1.50
 -11   7  -1   10.30    1.60
  11   7   1   11.50    2.40
 -11   7  -1    8.60    1.50
  11   7   1   11.00    2.00
 -11   7  -1    8.80    1.80
  11   7   1   11.90    2.30
  13  -7   1    1.10    1.20
 -13  -7  -1    0.50    1.10
  13  -7   1    1.40    1.10
 -13  -7  -1   -0.10    1.20
  13  -7   1    0.00    1.10
 -13  -7  -1    2.30    1.00
 -13   7  -1    0.70    0.70
  13   7   1    4.20    1.50
  13   7   1    2.30    1.50
 -13   7  -1    1.10    0.90
 -15  -7  -1    1.10    1.40
 -15  -7  -1    1.10    1.00
  15  -7   1    2.50    1.30
  15  -7   1    1.80    1.10
  15  -7   1    1.70    1.30
  15   7   1    1.70    1.30
 -15   7  -1    0.50    0.90
  15   7   1    3.30    1.60
 -15   7  -1    0.70    0.90
  14  -8  -1    1.30    0.90
  14  -8  -1    2.40    0.90
 -14  -8   1    3.90    1.30
 -14  -8   1    1.40    1.30
  14  -8  -1    4.30    1.40
  14  -8  -1    1.50    1.20
 -14   8   1    4.30    1.00
  14   8  -1    3.50    1.50
  12  -8  -1    1.40    1.30
 -12  -8   1   -0.20    1.10
  12  -8  -1    1.50    1.10
  12  -8  -1   -0.20    0.80
 -12  -8   1    2.40    1.40
 -12   8   1    2.00    1.10
 -12   8   1    1.90    0.70
 -12   8   1    2.60    1.40
  12   8  -1   -0.20    1.20
  12   8  -1    3.10    1.50
  12   8  -1    1.30    1.60
 -10  -8   1   -1.30    1.20
 -10  -8   1    1.20    1.20
  10  -8  -1    0.90    1.00
  10  -8  -1    0.30    1.10
  10  -8  -1   -1.80    1.00
  10  -8  -1   -0.80    0.80
  10   8  -1    0.60    1.50
 -10   8   1    0.30    1.10
 -10   8   1    0.10    0.80
  10   8  -1    1.40    1.30
  10   8  -1    0.30    1.00
 -10   8   1    1.40    0.80
  -8  -8   1    5.30    1.90
   8  -8  -1    5.90    1.50
   8  -8  -1    4.90    1.60
  -8  -8   1    5.10    1.50
   8  -8  -1    6.20    1.70
   8  -8  -1    5.50    1.40
   8   8  -1    9.20    2.10
  -8   8   1    7.40    1.30
   8   8  -1    4.90    1.50
  -8   8   1    5.00    1.20
  -8   8   1    5.70    1.40
   8   8  -1    6.50    2.00
   6  -8  -1    4.90    1.20
   6  -8  -1    3.10    2.50
   6  -8  -1    4.50    1.70
   6  -8  -1    5.80    1.40
  -6  -8   1    7.10    1.70
  -6   8   1    4.40    1.20
   6   8  -1    4.80    1.40
   6   8  -1    4.30    1.50
   6   8  -1    5.60    1.50
  -6   8   1    4.60    1.20
  -6   8   1    5.30    1.20
  -4  -8   1   27.30    2.50
  -4  -8   1   29.80    2.90
   4  -8  -1   28.10    2.60
   4  -8  -1   25.90    3.00
  -4  -8   1   28.00    2.70
   4  -8  -1   23.40    2.30
   4  -8  -1   26.30    2.20
   4   8  -1   29.90    2.60
   4   8  -1   28.90    2.70
  -4   8   1   26.30    2.10
  -4   8   1   30.70    2.40
   4   8  -1   28.80    2.60
  -4   8   1   27.40    2.00
  -2  -8   1   17.20    2.30
   2  -8  -1   18.00    2.40
  -2  -8   1   18.50    2.60
   2  -8  -1   20.20    2.40
   2  -8  -1   20.20    2.70
   2  -8  -1   19.30    1.80
  -2  -8   1   18.60    2.60
  -2  -8   1   16.00    2.30
  -2   8   1   15.10    1.90
   2   8  -1   17.90    2.40
   2   8  -1   18.90    2.40
  -2   8   1   18.20    2.10
  -2   8   1   16.40    2.10
   2   8  -1   21.20    2.50
   0  -8  -1    8.50    2.00
   0  -8   1    5.90    1.50
   0  -8   1    8.20    1.80
   0  -8  -1   10.70    1.90
   0  -8   1    8.70    1.60
   0  -8  -1   13.00    1.90
   0  -8   1    6.20    1.70
   0   8   1    9.80    1.90
   0   8  -1    9.60    1.70
   0   8  -1    8.20    1.60
   0   8   1    8.50    1.50
   0   8  -1    7.30    1.50
   0   8   1    9.10    1.70
  -2  -8  -1   34.10    2.60
   2  -8   1   30.30    2.70
   2  -8   1   34.40    2.60
   2  -8   1   34.10    2.80
   2  -8   1   27.20    2.30
  -2  -8  -1   35.70    3.60
  -2  -8  -1   31.40    2.90
  -2   8  -1   30.20    2.50
  -2   8  -1   28.40    2.40
  -2   8  -1   29.30    2.40
   2   8   1   25.90    2.50
   2   8   1   28.80    2.50
   2   8   1   31.30    2.50
   4  -8   1   11.20    1.70
   4  -8   1   11.90    2.00
   4  -8   1   12.50    2.30
  -4  -8  -1   13.20    2.10
  -4  -8  -1   10.40    2.00
   4  -8   1   10.40    1.80
  -4  -8  -1   10.10    1.90
  -4   8  -1   12.40    1.90
  -4   8  -1   14.30    2.00
   4   8   1   12.20    2.00
  -4   8  -1   15.90    2.10
   4   8   1   12.30    2.00
   4   8   1   18.60    2.50
   6  -8   1    0.60    0.90
  -6  -8  -1    2.30    1.20
   6  -8   1    1.50    1.30
  -6  -8  -1   -1.50    1.50
   6  -8   1    0.40    1.20
   6  -8   1    3.50    1.10
  -6   8  -1    2.20    1.00
   6   8   1    0.50    1.20
   6   8   1    1.90    1.10
   6   8   1    0.70    1.30
  -6   8  -1    1.30    0.80
  -6   8  -1    2.60    1.10
   8  -8   1    6.00    1.40
  -8  -8  -1    6.10    1.80
   8  -8   1    6.10    1.90
  -8  -8  -1    6.20    1.80
   8  -8   1    4.50    1.20
   8  -8   1    6.00    1.60
   8   8   1    5.00    1.40
   8   8   1    3.30    1.40
  -8   8  -1    3.80    1.30
  -8   8  -1    5.00    1.40
   8   8   1    5.10    1.80
  -8   8  -1    6.60    1.40
 -10  -8  -1    3.50    1.70
  10  -8   1    3.40    1.40
  10  -8   1    2.70    1.40
  10  -8   1    4.80    1.80
  10  -8   1    2.00    1.20
  10   8   1    3.40    1.50
 -10   8  -1    3.20    1.10
 -10   8  -1    2.10    1.00
  10   8   1    1.40    1.20
  10   8   1    2.40    1.30
 -10   8  -1    3.30    2.50
 -12  -8  -1    1.60    1.50
 -12  -8  -1    4.40    1.70
  12  -8   1    1.30    0.90
  12  -8   1    1.30    1.00
  12  -8   1    0.00    1.10
  12   8   1    1.10    1.30
 -12   8  -1    1.40    1.00
  12   8   1    4.00    1.60
 -12   8  -1    1.20    1.10
 -12   8  -1    1.30    1.00
  12   8   1    4.80    1.80
 -14  -8  -1    2.80    1.60
  14  -8   1    5.00    1.50
 -14  -8  -1    4.60    1.60
  14  -8   1    2.40    1.50
 -14   8  -1    3.50    1.30
 -14   8  -1    4.00    1.10
  14   8   1    2.40    1.40
  13  -9  -1   -0.20    1.10
 -13  -9   1   -1.40    1.20
 -13  -9   1    1.30    1.00
  13  -9  -1    0.50    1.80
  13  -9  -1    0.10    1.00
 -13   9   1    1.30    1.00
 -13   9   1   -0.30    0.80
  11  -9  -1    3.10    0.90
  11  -9  -1    3.00    2.30
 -11  -9   1    1.30    1.50
 -11  -9   1    6.00    2.10
  11  -9  -1    0.50    1.30
 -11  -9   1    4.70    1.20
  11  -9  -1    3.70    1.60
  11   9  -1    2.90    1.40
 -11   9   1    5.60    1.20
 -11   9   1    3.00    1.00
  11   9  -1    3.20    1.40
  -9  -9   1    9.10    2.00
   9  -9  -1    6.20    1.90
   9  -9  -1    7.90    1.90
   9  -9  -1    3.40    1.10
  -9  -9   1    6.20    1.80
   9  -9  -1    5.00    1.60
   9   9  -1    8.00    2.00
  -9   9   1    6.20    1.40
   9   9  -1    6.60    1.80
  -9   9   1    7.10    1.60
  -9   9   1    8.60    1.40
   9   9  -1   11.30    2.20
  -7  -9   1   35.50    3.40
   7  -9  -1   46.30    3.30
  -7  -9   1   40.60    3.20
   7  -9  -1   45.80    3.40
  -7  -9   1   46.90    3.40
   7  -9  -1   48.10    3.60
   7   9  -1   50.19    3.70
  -7   9   1   41.00    2.70
  -7   9   1   43.10    3.10
  -7   9   1   42.80    2.50
   7   9  -1   46.10    3.60
   7   9  -1   44.20    3.50
  -5  -9   1    1.70    1.00
   5  -9  -1    0.90    1.00
  -5  -9   1    2.80    1.30
  -5  -9   1   -0.20    1.20
   5  -9  -1   -0.70    1.00
   5  -9  -1    1.30    0.90
   5  -9  -1   -0.10    1.30
  -5   9   1    1.00    1.00
  -5   9   1    0.10    0.80
   5   9  -1    0.70    1.10
   5   9  -1    0.80    1.10
   5   9  -1    0.70    1.10
  -5   9   1    0.50    1.00
  -3  -9   1   11.20    2.00
  -3  -9   1   13.10    2.20
   3  -9  -1   11.30    1.80
  -3  -9   1   13.20    2.40
  -3  -9   1   10.90    2.10
   3  -9  -1   10.40    1.80
   3  -9  -1    9.90    2.00
  -3   9   1   11.90    1.90
  -3   9   1   10.40    1.80
   3   9  -1   11.00    1.90
   3   9  -1   17.10    2.50
  -3   9   1   11.90    1.80
   3   9  -1   12.70    2.10
   1  -9  -1   15.90    2.40
  -1  -9   1   16.20    2.50
   1  -9  -1   13.30    1.90
  -1  -9   1   17.10    2.70
  -1  -9   1   15.70    2.40
   1  -9  -1   10.30    2.10
  -1  -9   1   12.50    2.10
   1   9  -1   16.40    2.30
   1   9  -1   13.60    2.30
  -1   9   1   14.80    2.10
  -1   9   1   14.00    1.90
  -1   9   1   13.70    2.10
   1   9  -1   17.40    2.20
   1  -9   1    2.50    1.30
   1  -9   1    3.60    1.60
  -1  -9  -1    2.60    1.50
   1  -9   1    5.50    1.90
  -1  -9  -1    3.40    1.40
  -1  -9  -1    1.40    1.60
   1  -9   1    1.30    1.20
  -1   9  -1    4.40    1.50
   1   9   1    3.70    1.30
   1   9   1    3.60    1.30
  -1   9  -1    5.20    1.40
   1   9   1    3.80    1.30
  -1   9  -1    3.40    1.20
   3  -9   1    3.40    1.40
   3  -9   1    4.70    1.40
  -3  -9  -1    5.00    1.70
   3  -9   1    4.90    1.70
  -3  -9  -1    6.60    1.70
   3  -9   1    4.90    1.20
  -3  -9  -1    4.50    1.50
   3   9   1    8.90    1.80
  -3   9  -1    5.80    1.50
  -3   9  -1    3.40    1.30
  -3   9  -1    4.90    1.30
   3   9   1    4.90    1.50
   3   9   1    6.60    1.70
   5  -9   1    1.20    1.40
  -5  -9  -1    3.90    1.60
  -5  -9  -1    3.30    1.60
   5  -9   1    2.60    1.40
   5  -9   1    3.40    1.20
   5  -9   1    4.80    1.40
   5   9   1    2.30    1.30
   5   9   1    5.70    1.60
   5   9   1    4.00    1.40
  -5   9  -1    1.10    1.00
  -5   9  -1    1.80    1.00
  -5   9  -1    2.70    1.20
   7  -9   1    2.10    1.20
  -7  -9  -1    3.30    1.60
   7  -9   1    1.50    1.30
   7  -9   1    1.90    1.20
   7  -9   1    0.80    1.30
  -7  -9  -1    1.80    1.40
   7   9   1    2.60    1.20
  -7   9  -1    1.70    1.00
   7   9   1   -0.50    1.00
  -7   9  -1    2.40    1.30
  -7   9  -1    0.40    0.80
   7   9   1    0.80    1.20
   9  -9   1    1.20    1.60
  -9  -9  -1   -1.10    1.10
  -9  -9  -1    1.20    1.20
   9  -9   1   -0.20    0.90
   9  -9   1    0.90    1.40
   9  -9   1    2.10    1.50
   9   9   1    1.80    1.30
   9   9   1    2.20    1.30
  -9   9  -1   -0.30    0.90
  -9   9  -1   -0.50    0.80
  -9   9  -1    1.50    0.90
 -11  -9  -1   19.70    3.10
  11  -9   1   17.20    2.20
  11  -9   1   23.80    3.10
  11  -9   1   16.90    2.70
 -11   9  -1   19.30    1.90
  11   9   1   18.20    3.00
  11   9   1   20.90    3.10
 -11   9  -1   16.60    2.20
  13  -9   1    1.50    1.30
  13  -9   1    1.30    1.40
 -13  -9  -1    0.50    1.10
 -13   9  -1    1.20    1.00
 -13   9  -1    3.40    1.20
  10 -10  -1   -0.70    1.30
  10 -10  -1    1.40    1.30
  10 -10  -1    0.80    0.80
 -10 -10   1    1.30    1.50
  10 -10  -1   -1.60    0.70
  10  10  -1    1.70    1.50
 -10  10   1    0.70    0.80
 -10  10   1    1.90    1.00
  -8 -10   1    9.20    2.20
   8 -10  -1    8.80    2.10
   8 -10  -1   12.00    2.40
  -8 -10   1    9.40    2.30
   8 -10  -1   10.70    2.30
  -8 -10   1    8.00    2.00
  -8  10   1    9.70    1.60
   8  10  -1    8.60    2.20
   8  10  -1   14.20    2.50
  -8  10   1   10.60    2.10
   8  10  -1   11.30    2.30
  -8  10   1    8.80    1.50
   6 -10  -1   -0.20    0.90
  -6 -10   1    0.30    1.50
  -6 -10   1    1.50    1.10
   6 -10  -1    0.60    1.20
  -6 -10   1    0.20    1.20
   6 -10  -1   -0.40    1.20
   6 -10  -1    3.00    1.90
  -6  10   1    1.20    0.80
   6  10  -1    0.70    1.50
   6  10  -1    0.80    1.10
  -6  10   1   -0.20    0.90
   6  10  -1   -0.10    1.10
  -6  10   1    1.70    1.00
   4 -10  -1    2.30    1.20
   4 -10  -1    2.80    1.60
  -4 -10   1    0.80    1.20
  -4 -10   1    2.50    1.30
  -4 -10   1    3.70    1.50
   4 -10  -1    1.30    1.10
   4 -10  -1    0.80    1.30
  -4 -10   1    1.70    1.30
  -4  10   1    4.60    1.30
   4  10  -1    1.90    1.20
  -4  10   1    2.50    1.20
   4  10  -1    3.60    2.30
   4  10  -1    1.20    1.30
  -4  10   1    2.80    1.20
  -2 -10   1   -0.90    1.20
   2 -10  -1    0.80    1.10
  -2 -10   1    0.50    1.00
   2 -10  -1    0.90    1.10
  -2 -10   1    0.20    1.20
   2 -10  -1   -1.20    1.00
   2 -10  -1    1.00    1.30
  -2 -10   1    0.80    1.20
   2  10  -1    1.80    1.20
   2  10  -1   -1.70    0.90
  -2  10   1   -0.40    0.90
   2  10  -1    1.30    1.20
  -2  10   1   -0.10    0.90
  -2  10   1    0.70    1.00
   0 -10  -1    1.00    1.10
   0 -10  -1    1.60    1.20
   0 -10   1    1.30    1.30
   0 -10   1    1.70    1.10
   0 -10  -1    2.50    1.20
   0 -10   1   -0.90    1.10
   0 -10   1    0.80    1.00
   0 -10  -1    1.80    1.30
   0  10   1    1.60    1.30
   0  10  -1    0.90    1.10
   0  10   1    2.10    1.10
   0  10  -1    0.00    0.90
   0  10   1    2.40    1.30
   0  10  -1    0.00    1.20
  -2 -10  -1    0.80    1.30
   2 -10   1    2.40    1.40
  -2 -10  -1    2.30    1.00
   2 -10   1    0.70    1.20
  -2 -10  -1   -0.90    1.00
   2 -10   1    1.80    1.10
  -2 -10  -1   -0.10    1.10
   2 -10   1    2.10    1.40
   2  10   1   -0.40    1.20
  -2  10  -1    2.20    1.10
  -2  10  -1   -0.10    1.30
   2  10   1    0.00    1.00
   2  10   1    0.50    0.90
   4 -10   1    2.00    1.20
  -4 -10  -1    0.90    1.30
   4 -10   1   -0.70    1.20
  -4 -10  -1   -0.60    1.00
   4 -10   1    1.30    1.20
   4 -10   1    1.60    1.30
  -4 -10  -1    0.60    1.20
   4  10   1    1.00    1.00
  -4  10  -1    1.20    1.00
   4  10   1    1.50    1.20
  -4  10  -1    0.70    1.10
  -4  10  -1    1.70    1.20
   4  10   1    0.60    1.30
  -6 -10  -1    0.70    1.20
  -6 -10  -1    0.50    1.30
   6 -10   1   -0.40    1.10
   6 -10   1    2.60    1.40
   6 -10   1    1.50    1.10
   6 -10   1    0.00    1.10
   6  10   1    0.90    1.40
  -6  10  -1    0.30    1.00
   6  10   1    1.30    1.20
  -6  10  -1    2.10    1.00
  -6  10  -1   -0.20    0.80
   8 -10   1    0.20    1.10
  -8 -10  -1    3.90    1.90
   8 -10   1    0.10    1.10
   8 -10   1    1.20    1.30
   8 -10   1   -1.60    1.00
   8  10   1    5.20    1.90
  -8  10  -1    1.30    1.10
  -8  10  -1   -0.60    1.00
   8  10   1    2.80    1.80
   8  10   1   -1.20    1.10
 -10 -10  -1   13.80    2.70
  10 -10   1   14.80    2.50
  10 -10   1   11.80    2.50
 -10  10  -1   12.80    1.80
  10  10   1   12.20    2.40
  -7 -11   1    0.60    1.50
   7 -11  -1   -1.80    1.10
   7 -11  -1    1.40    1.40
  -7 -11   1    3.60    1.50
   7  11  -1    0.10    1.40
  -7  11   1    3.50    1.20
  -7  11   1    2.00    1.00
  -5 -11   1    2.30    1.60
   5 -11  -1   -0.20    1.30
  -5 -11   1    0.70    1.20
   5 -11  -1    0.60    1.40
   5 -11  -1    0.70    0.90
   5  11  -1   -1.10    1.40
   5  11  -1    1.30    1.40
  -5  11   1    1.30    1.00
  -5  11   1    3.20    1.00
  -3 -11   1    2.10    1.20
  -3 -11   1    0.10    1.40
   3 -11  -1   -0.50    1.00
  -3 -11   1    0.60    1.10
  -3 -11   1   -0.80    1.70
   3 -11  -1   -0.20    1.00
   3 -11  -1   -0.10    1.00
   3 -11  -1   -1.90    0.90
   3  11  -1    1.30    1.10
  -3  11   1   -0.90    0.90
   3  11  -1   -0.40    1.20
   3  11  -1   -1.50    1.00
  -3  11   1   -1.00    0.90
   1 -11  -1   10.50    2.30
   1 -11  -1    9.00    2.10
  -1 -11   1   10.50    1.90
  -1 -11   1   10.80    2.40
  -1 -11   1   11.50    2.10
   1 -11  -1    7.70    1.60
  -1 -11   1   13.70    2.60
   1 -11  -1    9.80    2.10
   1  11  -1    8.40    1.80
   1  11  -1    9.00    2.00
  -1  11   1   15.90    2.20
  -1  11   1   14.90    2.30
  -1  11   1   10.20    1.90
  -1 -11  -1   -0.40    1.00
   1 -11   1   -0.10    1.20
  -1 -11  -1    0.40    0.90
   1 -11   1   -0.50    1.10
   1 -11   1   -0.50    1.10
  -1 -11  -1   -0.90    0.90
  -1 -11  -1    0.20    1.30
   1 -11   1    0.00    1.20
   1  11   1   -0.60    1.00
  -1  11  -1    1.90    1.30
   1  11   1    1.20    1.30
  -1  11  -1    0.60    1.30
  -1  11  -1    0.30    1.20
   1  11   1    0.70    1.20
  -3 -11  -1    5.60    1.80
   3 -11   1    6.10    2.40
  -3 -11  -1    8.10    2.50
  -3 -11  -1    7.00    2.00
   3 -11   1    5.70    2.00
  -3 -11  -1    5.50    1.80
   3 -11   1    3.80    1.30
   3 -11   1    2.80    1.60
  -3  11  -1    7.40    1.70
   3  11   1    6.10    1.70
  -3  11  -1    5.70    1.60
   3  11   1    8.40    1.90
   5 -11   1    0.00    1.30
  -5 -11  -1   -0.90    1.30
  -5 -11  -1    1.10    1.50
   5 -11   1   -1.60    1.10
   5  11   1    0.90    1.30
  -5  11  -1   -0.50    0.90
  -5  11  -1    0.10    1.00
   5  11   1    1.90    1.30
   5  11   1   -1.00    1.30
   7 -11   1   -0.30    1.30
   7 -11   1    0.60    1.50
  -7 -11  -1   -1.40    1.90
   7  11   1    1.20    1.30
  -7  11  -1   -0.40    1.00
  -7  11  -1   -0.40    0.90
  -4 -12   1    0.80    1.70
   4 -12  -1    0.60    1.30
  -4  12   1    1.00    1.00
  -2 -12   1    0.50    1.70
   2 -12  -1   -1.40    1.60
  -2 -12   1    1.20    1.80
  -2  12   1    0.90    1.20
   2  12  -1    4.50    1.50
  -2  12   1    2.00    1.20
   0 -12  -1    0.20    2.20
   0 -12   1    0.50    1.40
   0 -12   1    1.40    2.70
   0  12  -1    2.60    1.50
   0  12   1    2.30    1.40
   0  12   1    4.30    1.40
   0  12  -1    2.90    1.50
  -2 -12  -1   -1.60    1.10
  -2 -12  -1   -1.50    2.00
   2 -12   1    0.60    2.70
   2 -12   1    1.60    1.60
   2  12   1    1.20    1.30
  -2  12  -1    0.20    1.30
  -2  12  -1    1.30    1.20
   2  12   1    0.80    1.20
  20   0  -2    0.00    1.30
 -20   0   2   -0.40    1.10
 -20   0   2    1.10    0.80
  20   0  -2   -1.00    0.90
 -18   0   2    8.40    1.40
  18   0  -2    7.90    1.60
  18   0  -2    8.90    1.80
 -18   0   2    8.40    1.60
  18   0  -2    9.50    1.80
  16   0  -2    7.90    1.60
 -16   0   2    9.60    1.40
  16   0  -2    8.40    1.80
  16   0  -2    8.70    1.90
 -16   0   2   12.10    1.80
 -14   0   2    0.20    0.80
  14   0  -2    1.00    1.00
  14   0  -2    0.90    1.00
 -14   0   2    0.60    0.60
 -12   0   2    2.70    1.00
  12   0  -2    2.00    1.00
 -12   0   2    3.10    0.80
  12   0  -2    1.30    1.10
 -10   0   2   27.50    1.60
 -10   0   2   25.80    1.00
  10   0  -2   25.60    1.90
  10   0  -2   26.90    1.90
 -10   0   2   28.70    1.80
   8   0  -2    3.80    1.10
   8   0  -2    3.00    0.40
  -8   0   2    3.20    0.90
  -8   0   2    2.90    0.70
   8   0  -2    3.60    1.00
  -8   0   2    3.00    0.40
  -6   0   2  407.56   10.40
   6   0  -2  407.96   10.60
   6   0  -2  402.16   10.70
   6   0  -2  394.16    9.90
   4   0  -2 1526.45   37.30
  -2   0   2 9999.00  245.48
   0   0  -2  245.78    6.00
   0   0  -2  234.88    6.20
   0   0  -2  243.58    6.00
   0   0   2  240.38    6.20
   0   0   2  248.08    6.00
   0   0   2  235.08    6.00
   2   0   2 1690.53   49.70
  -2   0  -2 1709.63   50.19
  -4   0  -2  612.54   15.70
   4   0   2  636.44   15.70
   4   0   2  616.34   15.60
  -4   0  -2  599.24   15.60
  -4   0  -2  601.04   15.50
   4   0   2  610.44   15.60
   6   0   2   40.20    1.90
  -6   0  -2   39.60    1.80
  -6   0  -2   41.20    2.00
   6   0   2   42.20    2.10
  -6   0  -2   42.90    2.10
   8   0   2   39.90    2.10
   8   0   2   41.50    2.40
  -8   0  -2   42.40    1.90
  -8   0  -2   42.00    2.30
   8   0   2   39.40    2.30
  -8   0  -2   43.60    2.20
  10   0   2  433.36   12.30
 -10   0  -2  417.36   12.30
  10   0   2  431.26   11.80
 -10   0  -2  426.46   11.50
  10   0   2  421.86   12.50
 -10   0  -2  437.66   12.10
 -12   0  -2    3.70    1.00
  12   0   2    2.20    1.20
 -12   0  -2    4.10    0.80
  12   0   2    5.10    1.30
  12   0   2    4.10    1.20
  12   0   2    3.50    0.90
 -12   0  -2    4.40    1.40
 -14   0  -2   -0.30    0.90
 -14   0  -2    1.50    1.00
  14   0   2    1.60    0.80
 -14   0  -2    0.30    0.50
  14   0   2    1.70    1.20
  14   0   2    1.20    0.80
  16   0   2    2.20    1.10
  16   0   2    0.30    1.20
  16   0   2    2.10    1.10
 -16   0  -2    0.80    0.60
 -16   0  -2    3.70    1.30
 -18   0  -2    1.40    0.90
  18   0   2    1.10    1.00
 -18   0  -2    1.80    0.70
 -18   0  -2    0.80    1.30
  18   0   2    0.80    1.00
 -19  -1   2    4.60    1.40
  19  -1  -2    0.90    1.20
  19  -1  -2    1.00    1.10
  19  -1  -2    2.90    1.30
 -19  -1   2    1.50    0.90
 -19   1   2    3.50    1.00
  19   1  -2    5.10    1.80
  19   1  -2    4.00    1.50
 -19   1   2    2.80    1.20
 -17  -1   2    1.70    1.00
  17  -1  -2    1.50    1.10
  17  -1  -2    3.40    1.20
  17  -1  -2    2.80    1.40
 -17  -1   2    1.30    0.80
  17   1  -2    0.70    1.30
 -17   1   2    0.10    0.90
 -17   1   2    0.40    0.70
  17   1  -2    0.40    1.20
  15  -1  -2    0.00    0.80
  15  -1  -2    0.60    1.00
  15  -1  -2    0.90    1.10
 -15  -1   2    0.30    0.90
 -15  -1   2    1.20    0.70
 -15   1   2    0.20    0.60
  15   1  -2    0.10    1.30
  15   1  -2    1.20    1.20
 -15   1   2    0.10    0.70
  13  -1  -2   11.40    1.70
 -13  -1   2   11.60    1.70
  13  -1  -2    9.30    1.70
  13  -1  -2   12.60    1.80
 -13  -1   2   13.60    1.40
  13  -1  -2    9.40    0.90
  13   1  -2   13.40    2.00
 -13   1   2   11.50    1.50
 -13   1   2   12.10    1.20
  13   1  -2   11.40    2.00
 -11  -1   2    2.30    0.90
 -11  -1   2    2.80    0.80
 -11  -1   2    2.40    0.30
  11  -1  -2    1.20    0.80
  11  -1  -2    2.30    0.50
  11  -1  -2    2.10    0.90
  11  -1  -2    1.50    0.90
 -11   1   2    2.60    0.70
  11   1  -2    2.50    1.00
  11   1  -2    2.50    1.00
 -11   1   2    2.60    0.90
   9  -1  -2    8.20    1.20
  -9  -1   2    9.70    1.40
   9  -1  -2   13.10    1.50
  -9  -1   2   10.30    1.30
  -9  -1   2    8.20    0.50
   9  -1  -2    8.50    1.30
   9  -1  -2    8.80    0.90
  -9   1   2   10.40    1.30
   9   1  -2   10.10    1.50
   9   1  -2   11.00    1.60
  -9   1   2   10.10    0.90
   7  -1  -2   31.30    1.90
   7  -1  -2   35.80    1.80
  -7  -1   2   33.80    1.80
  -7  -1   2   32.90    1.10
   7  -1  -2   33.10    1.30
   7  -1  -2   31.30    1.70
  -7  -1   2   33.40    1.90
   7   1  -2   31.10    1.90
  -7   1   2   32.40    1.50
  -7   1   2   32.20    1.60
   7   1  -2   31.30    1.90
  -5  -1   2  810.82   20.80
   5  -1  -2  801.82   20.60
   5  -1  -2  825.22   20.30
   5  -1  -2  811.82   20.00
  -5  -1   2  791.42   20.40
   5  -1  -2  818.72   20.20
  -5   1   2  830.52   20.20
   5   1  -2  850.11   20.70
   5   1  -2  797.42   20.60
  -5   1   2  813.62   20.00
   3  -1  -2  357.96    8.90
  -3  -1   2  359.46    9.30
   3  -1  -2  362.66    9.00
  -3  -1   2  372.56    9.30
   3  -1  -2  368.46    9.30
  -3  -1   2  363.66    9.00
   3   1  -2  358.26    9.60
   3   1  -2  342.27    9.30
  -1  -1   2  543.45   13.40
  -1  -1   2  551.54   13.40
  -1  -1   2  525.85   13.50
   1  -1  -2  528.45   13.30
   1   1  -2  546.45   13.50
   1   1  -2  530.65   13.40
   1   1  -2  525.55   13.40
   1   1  -2  558.44   13.50
  -1  -1  -2  116.69    3.20
   1  -1   2  115.19    3.40
  -1  -1  -2  117.89    3.30
   1  -1   2  120.79    3.30
   1  -1   2  119.09    3.40
   1  -1   2  116.59    3.30
  -1  -1  -2  115.19    3.40
  -1   1  -2  117.79    3.40
  -1   1  -2  117.09    3.20
   1   1   2  118.99    3.40
   1   1   2  116.89    3.30
   1   1   2  118.19    3.20
  -1   1  -2  120.39    3.30
   3   1   2 1369.66   33.80
   5  -1   2    8.50    1.00
  -5  -1  -2    7.00    1.00
   5  -1   2    6.70    0.80
   5  -1   2    7.30    0.80
  -5  -1  -2    7.20    1.00
   5  -1   2    6.50    0.90
  -5  -1  -2    9.20    1.00
   5   1   2    8.20    1.10
  -5   1  -2    8.70    0.90
  -5   1  -2    7.70    0.90
  -5   1  -2    6.90    0.90
   5   1   2   10.70    1.30
   5   1   2    6.30    1.00
   7  -1   2    2.60    0.80
  -7  -1  -2    2.90    1.00
  -7  -1  -2    1.20    0.90
   7  -1   2    2.10    0.90
   7  -1   2    2.10    0.90
  -7  -1  -2    2.60    0.70
   7  -1   2    2.30    0.70
  -7   1  -2    3.50    0.80
   7   1   2    1.60    0.70
   7   1   2    2.40    0.90
  -7   1  -2    3.00    0.70
   7   1   2    2.60    1.10
  -7   1  -2    3.00    0.90
   9  -1   2    6.40    1.20
   9  -1   2    6.70    1.00
  -9  -1  -2    6.40    1.20
  -9  -1  -2    6.00    1.30
   9  -1   2    7.50    1.30
  -9  -1  -2    8.20    1.00
   9  -1   2    6.70    1.10
  -9   1  -2    6.10    0.90
  -9   1  -2    5.60    1.10
  -9   1  -2    6.70    1.00
   9   1   2    7.80    1.40
   9   1   2    5.60    1.40
  11  -1   2  102.49    4.20
 -11  -1  -2  105.19    4.60
  11  -1   2   96.49    5.80
 -11  -1  -2  104.99    3.80
  11  -1   2  104.39    3.90
  11  -1   2   98.19    4.20
 -11  -1  -2  100.79    4.20
 -11   1  -2   99.69    4.00
 -11   1  -2  100.09    3.60
  11   1   2  103.79    4.40
  11   1   2  110.29    4.70
 -11   1  -2   98.19    4.20
  13  -1   2    1.10    0.70
  13  -1   2   -0.70    0.80
  13  -1   2    0.50    0.80
 -13  -1  -2    0.90    1.00
 -13  -1  -2   -0.10    0.50
 -13  -1  -2    0.30    0.70
  13  -1   2    0.30    1.10
 -13   1  -2    1.30    0.80
 -13   1  -2    0.50    0.60
  13   1   2    2.20    1.10
 -13   1  -2    0.50    0.90
  13   1   2    1.30    1.30
 -15  -1  -2    1.40    0.60
  15  -1   2    0.90    0.90
  15  -1   2    0.30    1.10
  15  -1   2    1.60    1.30
 -15  -1  -2    0.30    0.90
 -15  -1  -2    0.80    1.20
  15  -1   2    2.00    0.70
 -15   1  -2    0.80    0.60
  15   1   2    0.50    1.30
 -15   1  -2    1.30    0.90
  15   1   2    1.10    1.10
 -15   1  -2    2.90    1.10
  17  -1   2    1.10    1.20
  17  -1   2    1.10    0.80
  17  -1   2    3.20    1.20
 -17  -1  -2    0.30    0.50
  17  -1   2    0.30    1.30
 -17  -1  -2    1.60    1.30
 -17  -1  -2    2.40    1.00
 -17   1  -2    1.00    0.70
  17   1   2    0.00    0.80
 -17   1  -2    1.10    0.90
 -17   1  -2    1.00    1.20
  17   1   2    1.70    1.10
  17   1   2    0.20    1.50
 -19  -1  -2    0.30    0.50
  19  -1   2    0.50    1.30
  19  -1   2    0.20    1.10
 -19  -1  -2   -0.50    0.80
 -19  -1  -2    2.40    1.40
 -19   1  -2    0.70    0.90
 -19   1  -2    1.30    2.30
 -19   1  -2    0.80    0.60
  19   1   2    0.90    1.00
 -18  -2   2   13.90    2.10
 -18  -2   2   14.30    2.20
  18  -2  -2   12.60    2.20
  18  -2  -2   13.20    2.10
 -18   2   2   13.60    1.90
  18   2  -2   15.40    2.40
  18   2  -2   12.20    2.40
 -18   2   2   14.90    1.50
  16  -2  -2   30.20    2.60
 -16  -2   2   34.20    2.40
  16  -2  -2   33.60    1.80
 -16  -2   2   35.80    2.80
  16  -2  -2   36.60    2.70
 -16   2   2   36.70    2.10
  16   2  -2   34.00    2.80
 -16   2   2   31.50    2.30
  16   2  -2   36.40    3.30
 -14  -2   2    3.00    0.40
  14  -2  -2    2.30    0.70
 -14  -2   2    3.50    1.10
  14  -2  -2    3.80    1.30
  14  -2  -2    4.10    1.30
 -14  -2   2    1.80    1.10
  14  -2  -2    2.60    1.20
 -14   2   2    3.20    0.80
  14   2  -2    1.40    1.30
  14   2  -2    1.00    1.40
 -14   2   2    3.60    1.10
  12  -2  -2    0.30    0.80
 -12  -2   2   -0.40    0.60
 -12  -2   2    2.10    1.00
 -12  -2   2    0.20    0.30
  12  -2  -2    2.70    1.00
  12  -2  -2    0.20    0.80
  12  -2  -2   -0.20    0.40
  12   2  -2    0.20    0.90
 -12   2   2   -0.10    0.50
 -12   2   2    0.90    0.80
  12   2  -2   -0.30    0.80
 -10  -2   2    1.00    0.40
 -10  -2   2    2.10    0.80
  10  -2  -2    0.80    0.50
  10  -2  -2    0.30    0.70
 -10  -2   2    0.90    0.60
  10  -2  -2    1.00    0.70
  10  -2  -2    1.60    0.70
  10   2  -2    0.40    0.80
  10   2  -2    0.20    0.90
 -10   2   2    0.30    0.40
 -10   2   2    0.80    0.60
   8  -2  -2  130.69    4.60
   8  -2  -2  128.09    3.90
  -8  -2   2  123.09    4.50
   8  -2  -2  129.39    4.20
   8  -2  -2  129.59    4.50
  -8  -2   2  127.49    3.80
  -8  -2   2  129.09    4.60
  -8   2   2  132.99    4.10
   8   2  -2  125.59    4.80
   8   2  -2  135.59    4.80
  -8   2   2  128.59    3.90
   6  -2  -2   45.30    1.90
   6  -2  -2   49.40    2.10
  -6  -2   2   46.50    2.30
   6  -2  -2   46.60    2.00
   6  -2  -2   49.99    2.30
  -6  -2   2   50.19    2.30
  -6   2   2   47.60    1.90
   6   2  -2   45.90    2.60
  -6   2   2   45.30    1.70
   6   2  -2   49.99    2.50
   4  -2  -2    0.30    0.40
  -4  -2   2   -0.40    0.40
  -4  -2   2   -0.10    0.50
   4  -2  -2    0.20    0.30
  -4   2   2    0.00    0.40
   4   2  -2    0.60    0.60
   4   2  -2    0.20    0.50
  -4   2   2    0.20    0.30
  -4   2   2    0.20    0.30
  -2  -2   2  166.68    4.80
   2  -2  -2  168.88    4.60
  -2  -2   2  167.68    5.00
   2  -2  -2  168.78    4.80
  -2  -2   2  176.18    5.20
   2  -2  -2  171.78    4.60
  -2   2   2  178.08    4.80
  -2   2   2  172.48    4.50
  -2   2   2  170.98    4.40
   2   2  -2  164.88    4.90
   2   2  -2  179.08    5.50
   0  -2  -2    8.60    0.80
   0  -2  -2    8.50    0.80
   0  -2   2    7.30    0.80
   0  -2   2    7.60    0.80
   0  -2   2    6.40    0.80
   0  -2  -2    7.80    0.80
   0  -2   2    6.80    0.80
   0   2  -2    8.40    0.80
   0   2  -2    8.40    0.90
   0   2  -2    7.20    0.80
   0   2   2    9.10    0.80
   0   2  -2    8.30    0.80
   0   2   2    8.10    0.70
  -2  -2  -2 1349.07   33.10
  -2  -2  -2 1317.87   32.90
   2  -2   2 1317.07   32.70
   2   2   2 1311.27   32.70
   4  -2   2  283.27    7.60
   4  -2   2  261.17    7.60
   4  -2   2  282.07    7.60
  -4  -2  -2  275.57    7.80
  -4  -2  -2  263.57    7.80
   4  -2   2  270.17    7.50
   4   2   2  272.27    7.90
  -4   2  -2  279.17    7.50
  -4   2  -2  274.67    7.50
   4   2   2  256.87    7.70
  -4   2  -2  277.07    7.60
  -4   2  -2  278.47    7.50
  -6  -2  -2   55.59    2.70
   6  -2   2   52.99    2.40
  -6  -2  -2   56.19    2.50
   6  -2   2   52.59    2.50
   6  -2   2   51.99    2.40
  -6  -2  -2   53.79    2.60
   6  -2   2   51.69    2.30
  -6   2  -2   50.69    2.20
  -6   2  -2   53.89    2.40
  -6   2  -2   49.70    2.30
   6   2   2   55.19    2.80
   6   2   2   52.29    2.60
  -6   2  -2   50.69    2.50
   8  -2   2   70.69    3.00
   8  -2   2   64.39    2.90
  -8  -2  -2   62.79    3.00
  -8  -2  -2   62.39    2.70
   8  -2   2   61.89    2.70
  -8  -2  -2   63.99    3.20
   8  -2   2   65.19    2.80
   8   2   2   60.19    3.00
  -8   2  -2   65.89    3.00
  -8   2  -2   60.59    2.70
  -8   2  -2   62.09    2.80
   8   2   2   65.19    3.30
 -10  -2  -2    1.90    1.00
  10  -2   2    4.10    1.20
  10  -2   2    2.00    0.90
  10  -2   2    2.70    0.80
  10  -2   2    3.70    0.90
 -10  -2  -2    3.60    1.10
  10   2   2    3.00    1.10
 -10   2  -2    2.30    0.80
 -10   2  -2    3.10    1.00
  10   2   2    2.40    1.00
 -10   2  -2    2.90    0.80
  12  -2   2   -0.80    0.80
 -12  -2  -2    1.10    0.90
  12  -2   2    0.70    1.00
 -12  -2  -2    1.80    1.10
  12  -2   2   -0.20    0.60
  12  -2   2   -0.90    0.60
 -12  -2  -2    0.00    0.50
 -12   2  -2    0.20    0.50
  12   2   2   -0.60    0.90
 -12   2  -2   -0.10    0.70
  12   2   2   -0.60    1.10
  14  -2   2    7.50    1.80
  14  -2   2    9.60    1.60
 -14  -2  -2    7.20    1.50
 -14  -2  -2    7.00    1.10
  14  -2   2    8.30    1.40
 -14  -2  -2    9.10    1.90
  14   2   2    9.40    2.30
 -14   2  -2    8.80    1.80
 -14   2  -2   11.00    1.50
  14   2   2   10.20    1.90
 -14   2  -2    9.90    1.60
  16  -2   2    4.60    1.20
 -16  -2  -2    1.30    0.60
 -16  -2  -2    5.00    1.50
  16  -2   2    1.90    1.30
  16  -2   2    2.50    1.10
 -16  -2  -2    0.20    0.90
  16  -2   2    3.10    1.70
 -16   2  -2    3.20    1.20
  16   2   2    1.30    1.10
 -16   2  -2    2.50    0.80
  16   2   2    5.60    2.10
 -16   2  -2    2.60    0.90
 -18  -2  -2   -0.50    0.80
  18  -2   2   -0.40    0.80
 -18  -2  -2    1.90    1.40
  18  -2   2    0.20    1.00
 -18  -2  -2    0.80    0.50
  18  -2   2   -0.60    0.90
 -18   2  -2   -0.20    0.80
 -18   2  -2    1.30    1.20
  18   2   2    1.10    1.20
 -19  -3   2    6.70    1.50
 -19  -3   2    7.60    1.70
  19  -3  -2    6.80    1.00
  19  -3  -2    7.90    2.60
  19  -3  -2    6.70    1.40
  19   3  -2    6.40    1.80
 -19   3   2    7.00    1.20
  17  -3  -2    4.90    1.40
 -17  -3   2   12.70    2.10
  17  -3  -2    8.80    1.20
  17  -3  -2    6.90    1.70
  17  -3  -2    6.30    1.60
  17   3  -2    5.20    1.50
 -17   3   2    9.10    1.50
  17   3  -2    8.50    1.90
 -17   3   2    8.10    1.20
 -15  -3   2   17.40    2.20
  15  -3  -2   13.60    1.80
  15  -3  -2   15.60    1.60
 -15  -3   2   16.00    0.90
 -15  -3   2   12.90    2.10
  15  -3  -2   15.60    2.10
  15  -3  -2   15.90    2.40
 -15   3   2   17.50    1.50
  15   3  -2   19.90    2.80
  15   3  -2   19.70    2.60
 -15   3   2   16.60    1.60
  13  -3  -2    5.20    1.30
  13  -3  -2    5.50    1.30
  13  -3  -2    6.80    1.00
 -13  -3   2    6.80    0.80
  13  -3  -2    5.00    1.30
 -13  -3   2    6.60    1.40
 -13  -3   2    6.40    1.40
 -13   3   2    5.90    1.20
  13   3  -2   11.90    2.20
 -13   3   2    7.30    1.10
  13   3  -2    6.00    1.50
 -11  -3   2    3.30    1.10
 -11  -3   2    5.30    1.30
  11  -3  -2    6.00    1.30
  11  -3  -2    5.50    1.20
  11  -3  -2    4.50    1.20
  11  -3  -2    5.80    0.90
 -11  -3   2    5.90    0.80
 -11   3   2    5.00    1.30
 -11   3   2    4.20    0.90
  11   3  -2    5.20    1.40
  11   3  -2    3.80    1.40
  -9  -3   2    6.00    1.30
   9  -3  -2    6.70    1.10
   9  -3  -2    7.40    1.10
  -9  -3   2    5.70    1.30
   9  -3  -2    7.70    1.30
   9  -3  -2    6.60    0.90
   9   3  -2    6.60    1.30
   9   3  -2    7.30    1.50
  -9   3   2    6.00    0.90
  -9   3   2    7.90    1.00
   7  -3  -2   39.10    1.90
  -7  -3   2   36.00    2.20
   7  -3  -2   38.60    2.20
  -7  -3   2   42.20    2.40
   7  -3  -2   40.80    2.00
   7   3  -2   38.80    2.40
  -7   3   2   39.90    1.70
   7   3  -2   37.90    2.50
  -7   3   2   41.80    1.80
  -7   3   2   40.70    2.20
   5  -3  -2   94.99    3.40
  -5  -3   2   91.89    3.50
   5  -3  -2   92.59    3.30
   5  -3  -2   93.39    3.10
   5  -3  -2   88.79    3.10
  -5   3   2   92.59    2.90
   5   3  -2   93.19    3.80
  -5   3   2   90.79    3.30
  -5   3   2   87.99    2.90
   5   3  -2   91.49    3.60
  -3  -3   2   72.59    2.80
   3  -3  -2   67.39    2.60
  -3  -3   2   72.89    3.00
   3  -3  -2   72.69    2.50
  -3   3   2   69.69    2.60
   3   3  -2   67.79    2.90
  -3   3   2   71.29    2.40
   3   3  -2   66.69    2.90
   3   3  -2   71.69    2.90
  -3   3   2   73.79    2.30
  -1  -3   2  212.88    6.50
   1  -3  -2  216.38    6.20
  -1  -3   2  216.08    6.40
  -1  -3   2  217.78    6.30
   1  -3  -2  222.98    6.20
  -1  -3   2  227.28    6.30
  -1   3   2  222.98    6.20
   1   3  -2  221.68    6.40
   1   3  -2  225.18    6.40
  -1   3   2  216.68    6.00
   1  -3   2  503.65   13.10
  -1  -3  -2  497.25   13.30
  -1  -3  -2  494.35   13.20
   1  -3   2  509.95   13.30
   1  -3   2  490.75   13.30
  -1  -3  -2  527.95   13.30
   1  -3   2  505.25   13.30
  -1   3  -2  506.15   13.30
  -1   3  -2  502.15   13.20
   1   3   2  501.55   13.20
  -1   3  -2  517.85   13.20
   1   3   2  505.55   13.20
   1   3   2  505.65   13.20
   3  -3   2  137.19    4.40
   3  -3   2  124.79    4.30
  -3  -3  -2  139.09    4.50
  -3  -3  -2  131.29    4.60
   3  -3   2  134.09    4.30
   3  -3   2  133.99    4.20
  -3   3  -2  142.19    4.30
   3   3   2  132.99    4.40
   3   3   2  137.09    4.40
   3   3   2  137.69    4.60
  -3   3  -2  130.79    4.20
  -3   3  -2  127.59    4.20
  -3   3  -2  126.99    4.30
   5  -3   2   84.99    3.30
   5  -3   2   85.09    3.20
  -5  -3  -2   82.39    3.50
   5  -3   2   85.99    3.30
  -5  -3  -2   77.69    3.50
   5  -3   2   85.19    3.20
   5   3   2   83.99    3.60
   5   3   2   86.79    3.50
  -5   3  -2   80.09    3.40
  -5   3  -2   88.89    3.20
   5   3   2   86.29    3.50
  -5   3  -2   88.09    3.20
  -7  -3  -2    1.00    0.90
  -7  -3  -2   -0.30    0.80
   7  -3   2    1.20    0.70
   7  -3   2    0.50    0.70
  -7  -3  -2    2.10    0.90
   7  -3   2    1.10    0.70
   7  -3   2    1.20    0.70
  -7   3  -2    0.50    0.60
  -7   3  -2    0.80    0.60
   7   3   2    2.70    1.00
  -7   3  -2    0.60    0.70
   7   3   2    0.50    1.00
  -7   3  -2    0.40    0.60
   9  -3   2    0.60    0.80
   9  -3   2    1.00    0.80
  -9  -3  -2    1.10    0.90
   9  -3   2    0.70    0.60
  -9  -3  -2    1.20    0.70
   9  -3   2    0.80    0.70
  -9  -3  -2   -0.10    0.70
   9   3   2    1.40    1.00
  -9   3  -2    1.50    0.70
  -9   3  -2    0.80    0.70
  -9   3  -2    0.90    0.70
   9   3   2    0.20    1.00
  11  -3   2   28.30    2.20
  11  -3   2   31.30    2.30
 -11  -3  -2   28.80    2.00
 -11  -3  -2   27.60    2.30
  11  -3   2   31.70    2.40
 -11  -3  -2   32.10    2.50
  11  -3   2   31.10    2.10
  11   3   2   31.40    2.50
 -11   3  -2   31.40    2.10
 -11   3  -2   32.90    2.30
 -11   3  -2   33.20    2.10
  11   3   2   31.20    2.60
 -13  -3  -2    9.20    1.80
  13  -3   2   10.60    1.90
  13  -3   2   11.20    1.60
  13  -3   2   13.20    2.00
 -13  -3  -2   10.10    1.40
 -13  -3  -2   13.50    2.20
  13  -3   2    9.10    1.50
 -13   3  -2    8.60    1.30
 -13   3  -2   11.70    1.70
 -13   3  -2   12.90    1.90
  13   3   2   12.00    2.30
 -15  -3  -2    6.70    1.20
  15  -3   2    2.30    1.10
  15  -3   2    4.20    1.40
  15  -3   2    4.70    1.20
  15  -3   2    5.00    1.50
 -15  -3  -2    5.50    1.80
 -15  -3  -2    4.90    1.50
 -15   3  -2    6.30    1.30
 -15   3  -2    4.50    1.30
  15   3   2    5.40    2.10
  15   3   2    5.80    1.60
 -15   3  -2    5.30    1.10
  17  -3   2    1.10    1.10
  17  -3   2    1.40    0.90
  17  -3   2   -0.60    0.90
  17  -3   2   -0.10    0.90
 -17  -3  -2    1.00    0.60
 -17  -3  -2    0.10    1.10
 -17  -3  -2    1.10    0.80
  17   3   2   -1.40    0.90
 -17   3  -2    0.10    0.90
 -17   3  -2   -0.60    0.80
  17   3   2    2.80    2.10
  18  -4  -2   14.30    1.60
 -18  -4   2   11.70    2.40
 -18  -4   2   13.20    2.00
  18  -4  -2   21.30    2.80
  18  -4  -2   15.60    2.30
 -18   4   2   15.60    1.40
 -18   4   2   17.40    1.70
  18   4  -2   15.40    2.60
  16  -4  -2    3.40    0.90
  16  -4  -2    4.00    1.40
 -16  -4   2    5.80    1.40
 -16  -4   2    5.20    0.70
 -16  -4   2    7.10    1.60
 -16  -4   2    3.40    0.60
  16  -4  -2    3.00    1.00
  16  -4  -2    6.10    1.50
 -16   4   2    3.10    0.90
  16   4  -2    3.30    1.60
  16   4  -2    4.30    1.60
 -16   4   2    4.30    1.10
 -14  -4   2    2.20    1.30
  14  -4  -2    1.80    1.20
  14  -4  -2    1.20    1.20
  14  -4  -2    2.80    0.80
 -14  -4   2    0.40    0.90
 -14  -4   2    0.60    0.50
  14  -4  -2    0.90    0.90
 -14   4   2    1.70    0.70
  14   4  -2    0.10    1.00
  14   4  -2    0.30    1.30
 -14   4   2    0.70    0.70
  12  -4  -2    1.70    0.80
  12  -4  -2    0.10    0.80
  12  -4  -2    1.40    0.90
 -12  -4   2    1.30    1.00
 -12  -4   2    2.00    0.80
  12  -4  -2    1.30    1.00
 -12  -4   2   -0.20    0.90
  12   4  -2    0.80    1.20
 -12   4   2    0.70    0.50
 -12   4   2    1.40    0.70
  12   4  -2    1.50    1.30
  10  -4  -2   33.30    2.30
 -10  -4   2   25.40    2.10
  10  -4  -2   26.90    1.80
 -10  -4   2   29.40    2.30
  10  -4  -2   26.50    2.00
  10  -4  -2   26.60    1.90
 -10   4   2   29.60    1.80
  10   4  -2   27.60    2.30
 -10   4   2   30.80    1.70
  10   4  -2   29.20    2.60
  -8  -4   2   21.10    1.80
   8  -4  -2   22.70    1.70
  -8  -4   2   25.20    2.10
   8  -4  -2   20.10    1.80
   8  -4  -2   22.70    1.60
   8  -4  -2   19.20    1.50
   8   4  -2   23.00    2.10
  -8   4   2   20.40    1.70
  -8   4   2   22.40    1.40
   8   4  -2   18.10    1.80
  -8   4   2   19.80    1.30
   6  -4  -2   96.39    3.70
   6  -4  -2   98.49    3.60
  -6  -4   2   94.59    4.00
   6  -4  -2   91.99    3.50
  -6  -4   2   87.49    3.80
   6  -4  -2   93.09    3.30
  -6   4   2   93.89    3.10
   6   4  -2   90.49    4.00
  -6   4   2   96.29    3.70
   6   4  -2   93.89    4.10
   6   4  -2   84.79    4.00
  -6   4   2   92.69    3.20
  -4  -4   2    7.60    1.30
   4  -4  -2    6.30    1.00
   4  -4  -2    4.00    1.00
  -4  -4   2    5.40    1.30
   4  -4  -2    5.60    1.20
  -4   4   2    5.10    0.80
  -4   4   2    5.10    0.80
   4   4  -2    5.40    1.20
   4   4  -2    5.90    1.30
   4   4  -2    3.40    1.20
  -4   4   2    6.00    1.00
   2  -4  -2    4.80    1.00
   2  -4  -2    5.90    1.00
  -2  -4   2    3.10    0.90
  -2  -4   2    3.80    1.00
  -2  -4   2    5.80    1.30
   2  -4  -2    3.20    0.90
  -2  -4   2    3.50    0.80
  -2   4   2    5.50    0.90
   2   4  -2    4.30    1.20
   2   4  -2    5.80    1.10
  -2   4   2    5.60    0.90
  -2   4   2    4.00    0.90
   2   4  -2    6.00    1.20
   0  -4  -2  161.48    5.30
   0  -4   2  170.38    5.40
   0  -4  -2  166.68    5.30
   0  -4  -2  167.18    5.20
   0  -4   2  175.98    5.30
   0  -4   2  164.88    5.50
   0  -4   2  157.48    5.40
   0   4   2  163.18    5.10
   0   4   2  164.88    5.20
   0   4  -2  167.78    5.40
   0   4  -2  174.38    5.40
   0   4   2  162.08    5.20
   2  -4   2   60.39    2.90
   2  -4   2   64.89    2.80
  -2  -4  -2   62.39    2.90
  -2  -4  -2   64.49    2.90
  -2  -4  -2   58.29    2.90
   2  -4   2   65.89    2.70
   2  -4   2   61.69    2.90
  -2   4  -2   67.19    2.80
   2   4   2   61.29    2.80
   2   4   2   62.39    2.80
  -2   4  -2   60.19    2.70
   2   4   2   58.99    2.70
  -2   4  -2   63.99    2.70
   4  -4   2    3.70    1.00
   4  -4   2    1.90    0.90
   4  -4   2    4.00    1.00
  -4  -4  -2    4.70    1.20
  -4  -4  -2    5.00    1.30
   4  -4   2    4.20    1.10
   4   4   2    4.70    1.10
  -4   4  -2    5.00    1.00
  -4   4  -2    3.10    0.90
  -4   4  -2    5.50    1.00
  -4   4  -2    3.10    0.90
   4   4   2    3.70    1.20
   4   4   2    6.40    1.20
   6  -4   2   42.70    2.30
  -6  -4  -2   40.80    2.50
   6  -4   2   41.20    2.40
   6  -4   2   40.80    2.20
  -6  -4  -2   40.50    2.60
   6  -4   2   42.50    2.20
   6   4   2   39.00    2.40
  -6   4  -2   40.30    2.10
  -6   4  -2   40.20    2.30
  -6   4  -2   41.60    2.20
   6   4   2   40.40    2.60
   6   4   2   34.30    2.40
  -6   4  -2   40.00    2.20
  -8  -4  -2    1.60    1.00
  -8  -4  -2    1.10    0.90
   8  -4   2    0.80    0.60
   8  -4   2    0.90    0.70
   8  -4   2    1.10    0.90
  -8  -4  -2    0.50    0.70
   8  -4   2    1.10    0.80
  -8   4  -2    1.00    0.70
   8   4   2    1.00    0.70
   8   4   2    1.40    1.00
  -8   4  -2    0.10    0.70
  -8   4  -2   -0.10    0.60
   8   4   2    1.70    1.00
  -8   4  -2    0.50    0.60
  10  -4   2    4.70    1.20
 -10  -4  -2    4.00    1.20
 -10  -4  -2    1.30    1.00
  10  -4   2    3.30    0.90
  10  -4   2    2.20    0.90
  10  -4   2    3.60    1.30
 -10  -4  -2    3.90    1.30
 -10   4  -2    4.20    1.10
 -10   4  -2    2.50    0.90
 -10   4  -2    2.10    0.90
  10   4   2    4.30    1.30
  10   4   2    3.20    1.30
 -12  -4  -2    3.40    1.40
  12  -4   2    3.50    1.40
 -12  -4  -2    4.90    1.60
  12  -4   2    2.80    0.90
 -12  -4  -2    2.90    1.00
  12  -4   2    5.00    1.40
  12  -4   2    2.80    1.20
  12   4   2    3.80    1.50
 -12   4  -2    3.30    1.30
 -12   4  -2    1.60    0.90
  12   4   2    7.80    2.10
 -12   4  -2    2.20    0.90
  14  -4   2    1.20    1.10
 -14  -4  -2    2.40    1.30
 -14  -4  -2    3.50    1.20
 -14  -4  -2    1.10    0.80
  14  -4   2    0.70    1.00
  14  -4   2    1.30    1.30
  14   4   2    1.80    1.00
 -14   4  -2    0.10    0.80
  14   4   2    2.80    1.50
 -14   4  -2    3.10    1.20
  16  -4   2    5.70    1.50
 -16  -4  -2    5.90    1.60
  16  -4   2    6.30    1.60
  16  -4   2    4.00    1.20
 -16  -4  -2    5.30    1.70
 -16  -4  -2    8.30    1.30
  16  -4   2    5.70    1.40
  16   4   2   11.40    2.40
 -16   4  -2    9.70    1.80
  16   4   2    5.30    1.70
 -16   4  -2    5.10    1.30
  18  -4   2    8.80    1.90
 -18  -4  -2    9.80    1.90
  18  -4   2    7.80    1.60
  18  -4   2    8.50    1.60
 -18  -4  -2   11.30    1.40
 -18   4  -2   11.00    1.90
  18   4   2    5.50    1.90
 -18   4  -2    8.40    1.60
 -17  -5   2    5.00    0.70
  17  -5  -2    4.70    1.50
 -17  -5   2    3.30    1.20
 -17  -5   2    5.10    2.20
 -17  -5   2    4.50    0.70
  17  -5  -2    4.40    1.40
  17  -5  -2    3.10    1.30
 -17   5   2    3.40    1.00
  17   5  -2    8.00    1.70
 -17   5   2    4.80    1.00
  15  -5  -2    3.80    1.00
 -15  -5   2    3.80    0.90
  15  -5  -2    4.80    1.40
 -15  -5   2    3.40    1.60
 -15  -5   2    3.10    1.40
 -15   5   2    3.60    1.00
  15   5  -2    1.80    1.30
 -15   5   2    4.30    0.90
  15   5  -2    5.80    1.70
 -13  -5   2    0.50    0.60
  13  -5  -2    0.30    1.00
 -13  -5   2    0.10    1.00
  13  -5  -2    0.80    0.90
  13  -5  -2    1.00    0.90
 -13  -5   2    1.50    1.00
  13  -5  -2    0.40    0.80
 -13   5   2    0.30    0.70
 -13   5   2    0.40    0.70
  13   5  -2    0.70    1.30
  13   5  -2    2.10    1.30
 -11  -5   2    2.90    1.30
  11  -5  -2    3.20    1.10
  11  -5  -2    3.40    1.20
  11  -5  -2    1.90    1.10
 -11  -5   2    4.90    1.40
  11  -5  -2    3.90    1.00
  11   5  -2    2.60    1.30
 -11   5   2    4.10    0.90
 -11   5   2    3.50    0.90
  11   5  -2    2.20    1.40
  11   5  -2    1.70    1.30
   9  -5  -2   84.19    3.70
  -9  -5   2   85.49    4.10
   9  -5  -2   83.89    3.60
  -9  -5   2   86.59    4.20
   9  -5  -2   93.59    3.80
   9  -5  -2   89.69    4.00
   9   5  -2   83.39    4.40
  -9   5   2   87.09    3.20
   9   5  -2   76.69    4.10
   9   5  -2   84.59    4.40
  -9   5   2   82.89    3.80
   7  -5  -2   36.40    2.20
   7  -5  -2   33.50    2.00
  -7  -5   2   36.10    2.40
   7  -5  -2   38.00    2.40
  -7  -5   2   38.20    2.60
   7  -5  -2   34.00    2.20
  -7   5   2   37.30    1.90
  -7   5   2   33.30    2.20
   7   5  -2   35.90    2.60
   7   5  -2   35.00    2.50
  -7   5   2   35.90    1.80
   7   5  -2   34.20    2.60
  -5  -5   2   71.79    3.30
   5  -5  -2   67.19    3.10
  -5  -5   2   70.09    3.50
   5  -5  -2   71.49    2.90
   5  -5  -2   68.69    3.20
   5   5  -2   69.09    3.40
  -5   5   2   65.69    3.00
   5   5  -2   68.59    3.40
  -5   5   2   69.09    2.60
   5   5  -2   68.19    3.40
  -5   5   2   68.09    2.70
  -3  -5   2   18.80    1.90
  -3  -5   2   16.90    1.80
   3  -5  -2   18.40    1.40
  -3  -5   2   22.20    2.30
  -3  -5   2   18.60    2.00
   3  -5  -2   16.60    1.90
   3  -5  -2   17.90    1.60
  -3   5   2   16.10    1.30
   3   5  -2   15.80    1.90
  -3   5   2   17.00    1.50
   3   5  -2   15.00    1.90
  -3   5   2   17.20    1.30
   3   5  -2   22.60    2.20
  -1  -5   2  137.69    5.10
   1  -5  -2  134.59    4.90
  -1  -5   2  141.19    4.90
   1  -5  -2  137.69    4.90
  -1  -5   2  139.89    5.20
   1  -5  -2  139.39    4.70
  -1  -5   2  134.89    4.80
  -1   5   2  130.29    4.50
   1   5  -2  130.99    4.90
  -1   5   2  134.89    4.70
  -1   5   2  132.49    4.50
   1   5  -2  138.19    5.00
   1   5  -2  137.79    5.00
  -1  -5  -2   18.20    1.80
   1  -5   2   17.50    1.90
  -1  -5  -2   17.20    1.80
  -1  -5  -2   12.90    1.70
   1  -5   2   14.30    1.50
   1  -5   2   15.10    1.50
   1  -5   2   15.90    1.80
   1   5   2   17.10    1.80
   1   5   2   16.80    1.60
  -1   5  -2   14.90    1.60
   1   5   2   15.20    1.60
  -1   5  -2   16.00    1.60
   3  -5   2    3.50    1.10
  -3  -5  -2    2.10    1.00
   3  -5   2    3.20    0.90
  -3  -5  -2    3.50    1.20
   3  -5   2    1.50    0.80
  -3  -5  -2    1.60    0.90
   3  -5   2    1.90    0.90
   3   5   2    0.90    0.80
  -3   5  -2    1.50    0.80
  -3   5  -2    1.50    0.90
  -3   5  -2    1.70    0.90
   3   5   2    2.80    1.00
   3   5   2    2.20    1.00
  -5  -5  -2   16.30    2.20
  -5  -5  -2   12.50    1.70
   5  -5   2   12.60    1.60
   5  -5   2   15.30    1.80
   5  -5   2   11.60    1.50
  -5   5  -2   11.10    1.40
  -5   5  -2   13.40    1.60
  -5   5  -2   15.00    1.80
   5   5   2   11.50    1.60
   5   5   2   15.70    2.00
   5   5   2   12.10    1.50
   7  -5   2    9.10    1.60
   7  -5   2   10.80    1.50
  -7  -5  -2   12.40    2.00
   7  -5   2   11.80    1.50
   7  -5   2   12.00    1.70
   7   5   2   15.00    2.00
   7   5   2   15.80    2.10
  -7   5  -2   13.00    1.60
  -7   5  -2   12.30    1.60
  -7   5  -2   10.50    1.40
   7   5   2   12.00    1.70
   9  -5   2   10.60    1.70
  -9  -5  -2    6.20    1.70
   9  -5   2    8.70    1.50
   9  -5   2   10.00    1.50
   9  -5   2    8.40    1.60
  -9  -5  -2    9.50    1.90
   9   5   2    8.60    1.70
  -9   5  -2   10.40    1.50
   9   5   2    8.30    1.90
   9   5   2    8.00    1.70
  -9   5  -2   15.10    1.80
  -9   5  -2   12.40    1.60
 -11  -5  -2  115.99    5.00
  11  -5   2  115.49    5.10
 -11  -5  -2  117.69    5.40
  11  -5   2  123.89    4.90
  11  -5   2  116.39    5.20
  11  -5   2  127.19    5.00
 -11  -5  -2  105.99    5.20
  11   5   2  119.29    5.50
 -11   5  -2  117.69    4.70
  11   5   2  124.89    5.80
  11   5   2  113.19    5.30
 -11   5  -2  119.09    4.80
 -11   5  -2  114.19    4.90
  13  -5   2   17.00    2.50
 -13  -5  -2   17.10    2.70
  13  -5   2   17.30    2.40
 -13  -5  -2   14.10    2.30
  13  -5   2   15.80    2.10
 -13  -5  -2   17.50    2.20
  13  -5   2   11.80    1.80
  13   5   2   15.70    2.60
  13   5   2   16.00    2.40
  13   5   2   20.20    2.90
 -13   5  -2   16.80    2.00
 -13   5  -2   20.30    2.40
  15  -5   2    2.00    1.00
  15  -5   2    6.80    1.40
 -15  -5  -2    6.40    1.60
  15  -5   2    5.00    1.30
 -15  -5  -2    6.50    1.30
 -15  -5  -2    3.30    1.10
  15  -5   2    4.20    1.40
 -15   5  -2    5.20    1.30
  15   5   2    6.90    2.10
  15   5   2    4.90    1.60
 -15   5  -2    5.50    1.30
  17  -5   2    8.40    1.60
  17  -5   2    5.10    1.60
  17  -5   2    9.80    2.10
 -17  -5  -2   12.30    1.60
 -17  -5  -2    9.80    2.00
  17   5   2    6.60    2.00
 -17   5  -2    8.90    1.70
 -17   5  -2    8.40    1.60
 -16  -6   2    1.60    1.10
  16  -6  -2    2.10    1.30
 -16  -6   2    0.80    1.30
 -16  -6   2    1.40    0.70
  16  -6  -2    0.40    0.90
 -16  -6   2    0.10    0.60
  16  -6  -2    1.00    0.90
  16  -6  -2    2.10    1.40
  16   6  -2    3.30    1.50
 -16   6   2    1.50    0.80
 -16   6   2   -0.10    0.60
  14  -6  -2    1.10    1.20
  14  -6  -2    3.50    1.00
 -14  -6   2    3.40    1.40
 -14  -6   2    3.10    1.40
  14  -6  -2    1.00    0.90
  14  -6  -2    2.30    1.20
 -14  -6   2    3.10    1.00
  14   6  -2    1.30    1.40
 -14   6   2    3.70    0.90
 -14   6   2    3.50    0.90
  14   6  -2    3.50    1.40
  14   6  -2    3.00    1.60
  12  -6  -2    5.30    1.40
 -12  -6   2    5.10    1.60
  12  -6  -2    2.50    1.00
  12  -6  -2    5.40    1.50
  12  -6  -2    6.60    1.30
  12   6  -2    5.90    1.80
  12   6  -2    2.90    1.40
  12   6  -2    5.50    1.80
 -12   6   2    5.30    1.10
 -12   6   2    4.60    1.00
 -10  -6   2    4.20    1.40
  10  -6  -2    6.30    1.50
  10  -6  -2    5.00    1.30
  10  -6  -2    3.80    1.10
 -10  -6   2    5.20    1.60
  10  -6  -2    6.50    1.60
  10   6  -2    4.70    1.60
 -10   6   2    5.90    1.10
 -10   6   2    4.80    1.30
 -10   6   2    5.90    1.10
  10   6  -2    5.50    1.80
  10   6  -2    3.70    1.40
   8  -6  -2   15.20    1.90
  -8  -6   2   18.90    2.30
   8  -6  -2   16.40    2.10
  -8  -6   2   13.40    2.20
   8  -6  -2   16.70    1.60
   8  -6  -2   15.80    2.00
  -8   6   2   14.20    1.40
  -8   6   2   16.50    2.00
  -8   6   2   13.20    1.30
   8   6  -2   17.00    2.30
   8   6  -2   18.70    2.60
   8   6  -2   13.50    2.10
   6  -6  -2  176.78    6.30
   6  -6  -2  168.78    6.00
   6  -6  -2  171.28    6.10
   6  -6  -2  172.28    5.70
  -6  -6   2  165.28    6.60
  -6  -6   2  169.18    6.30
   6   6  -2  165.98    6.50
   6   6  -2  175.18    6.70
  -6   6   2  171.18    5.50
  -6   6   2  176.08    5.40
   6   6  -2  177.08    6.60
  -6   6   2  175.78    6.10
  -4  -6   2   90.39    3.90
   4  -6  -2   92.39    4.00
   4  -6  -2   84.99    3.80
  -4  -6   2   90.59    4.30
  -4  -6   2   88.39    4.30
   4  -6  -2   85.29    3.60
  -4   6   2   91.09    3.30
  -4   6   2   92.39    3.80
   4   6  -2   94.59    4.20
  -4   6   2   86.79    3.50
   4   6  -2   91.49    4.10
   4   6  -2   89.39    4.20
   2  -6  -2    4.50    1.30
  -2  -6   2    4.40    1.10
  -2  -6   2    3.50    1.10
  -2  -6   2    4.30    1.20
  -2  -6   2    4.80    1.10
   2  -6  -2    5.70    1.20
   2  -6  -2    3.40    1.10
  -2   6   2    4.90    1.10
   2   6  -2    4.90    1.30
   2   6  -2    3.50    1.00
   2   6  -2    5.10    1.20
  -2   6   2    4.70    1.00
  -2   6   2    4.60    1.00
   0  -6   2   23.50    2.10
   0  -6   2   24.20    2.20
   0  -6   2   23.50    1.90
   0  -6  -2   24.50    1.90
   0  -6  -2   23.50    2.00
   0  -6   2   23.60    1.80
   0  -6  -2   22.00    2.00
   0   6   2   21.50    1.80
   0   6  -2   21.10    1.80
   0   6   2   19.90    1.70
   0   6  -2   22.80    2.00
   0   6   2   25.70    1.90
   0   6  -2   24.60    1.90
   2  -6   2   65.29    3.40
   2  -6   2   59.29    3.20
  -2  -6  -2   67.59    3.50
   2  -6   2   67.69    3.20
  -2  -6  -2   64.29    3.30
  -2  -6  -2   69.29    3.30
   2  -6   2   67.59    3.00
  -2   6  -2   58.99    3.00
   2   6   2   68.59    3.20
   2   6   2   69.29    3.30
   2   6   2   60.29    3.10
  -2   6  -2   60.69    3.10
  -2   6  -2   67.09    3.20
   4  -6   2    3.60    1.10
  -4  -6  -2    3.50    1.10
   4  -6   2    5.10    1.20
   4  -6   2    3.10    0.90
  -4  -6  -2    3.30    1.10
   4  -6   2    4.30    1.30
  -4  -6  -2    4.00    1.10
   4   6   2    2.90    1.00
  -4   6  -2    1.60    0.90
  -4   6  -2    4.10    1.10
   4   6   2    3.30    1.10
   4   6   2    4.30    1.20
  -4   6  -2    3.30    1.00
   6  -6   2   -0.20    0.80
  -6  -6  -2   -0.50    0.90
   6  -6   2   -0.40    0.90
  -6  -6  -2    1.80    1.10
   6  -6   2   -0.30    0.60
   6   6   2    0.00    0.70
   6   6   2   -0.60    0.80
  -6   6  -2    0.10    0.70
   6   6   2    0.80    0.90
  -6   6  -2   -0.80    0.70
  -6   6  -2    0.00    0.60
  -8  -6  -2    1.60    1.20
   8  -6   2    1.50    1.10
   8  -6   2    1.60    0.90
  -8  -6  -2    1.60    1.20
   8  -6   2    1.20    0.90
   8  -6   2    2.40    1.10
   8   6   2    3.10    1.30
   8   6   2    1.30    1.00
   8   6   2    3.50    1.20
  -8   6  -2    1.90    1.10
  -8   6  -2    1.70    1.00
  -8   6  -2    2.40    1.00
  10  -6   2   -0.60    0.90
  10  -6   2    0.50    1.00
 -10  -6  -2    0.90    1.20
  10  -6   2    1.10    1.00
 -10  -6  -2    1.10    1.40
  10  -6   2    0.10    0.90
  10   6   2    2.30    1.20
  10   6   2    1.40    1.10
 -10   6  -2    0.60    0.70
  10   6   2    1.10    1.40
 -10   6  -2    0.10    0.80
 -10   6  -2    0.70    1.00
  12  -6   2    8.50    1.80
  12  -6   2   12.00    1.80
  12  -6   2    6.10    1.70
 -12  -6  -2   10.70    2.00
  12  -6   2    8.50    1.60
 -12  -6  -2   13.80    2.10
 -12  -6  -2   11.60    2.10
  12   6   2   12.30    2.10
 -12   6  -2   12.70    2.00
 -12   6  -2   11.10    1.70
  12   6   2   11.90    2.20
  12   6   2   13.30    2.40
 -12   6  -2   12.60    1.70
  14  -6   2    0.00    1.00
 -14  -6  -2    0.60    0.90
  14  -6   2    0.30    1.10
 -14  -6  -2   -1.40    0.90
  14  -6   2    0.90    1.00
  14  -6   2    2.30    1.30
 -14  -6  -2    1.20    1.40
  14   6   2    0.40    1.00
 -14   6  -2    0.20    0.90
 -14   6  -2    1.10    0.90
  14   6   2    2.60    1.70
  14   6   2    0.70    1.10
  16  -6   2    1.00    1.00
 -16  -6  -2    0.30    0.80
 -16  -6  -2    2.10    1.40
  16  -6   2    1.60    1.10
  16  -6   2   -1.40    1.20
  16   6   2    1.00    1.30
  16   6   2    4.40    1.70
 -16   6  -2   -0.10    1.10
  15  -7  -2   14.80    2.30
 -15  -7   2   17.10    2.70
  15  -7  -2   14.00    2.50
 -15  -7   2   17.50    2.70
  15  -7  -2   14.80    2.00
 -15  -7   2   19.50    2.20
  15   7  -2   13.30    2.50
 -15   7   2   15.60    1.40
 -15   7   2   17.80    1.50
 -13  -7   2    4.20    1.90
  13  -7  -2    1.80    0.80
 -13  -7   2    1.20    1.10
 -13  -7   2    4.40    1.70
  13  -7  -2    2.70    1.00
  13  -7  -2    2.70    1.40
  13  -7  -2    2.60    1.40
 -13   7   2    3.20    0.90
 -13   7   2    3.30    0.80
  13   7  -2    7.20    2.10
  13   7  -2    2.00    1.50
  13   7  -2    3.80    1.80
  11  -7  -2    0.30    0.90
 -11  -7   2    0.50    1.10
  11  -7  -2    0.30    0.70
  11  -7  -2    1.30    0.80
 -11  -7   2    1.10    1.00
  11  -7  -2   -0.30    0.90
 -11   7   2    1.00    1.00
  11   7  -2   -0.50    1.20
 -11   7   2    1.20    0.70
 -11   7   2    0.00    0.60
  11   7  -2    2.60    1.60
  11   7  -2    1.00    1.00
  -9  -7   2   68.79    3.90
   9  -7  -2   75.19    3.80
  -9  -7   2   72.59    4.30
   9  -7  -2   64.59    3.30
   9  -7  -2   61.69    4.00
  -9   7   2   70.59    3.70
   9   7  -2   70.49    4.70
  -9   7   2   66.89    3.00
   9   7  -2   61.39    4.20
   9   7  -2   63.79    4.10
  -9   7   2   67.09    2.90
   7  -7  -2    4.90    1.40
  -7  -7   2    8.30    1.60
  -7  -7   2    4.50    1.70
   7  -7  -2    7.80    1.40
   7  -7  -2    6.60    1.50
   7  -7  -2    7.40    1.60
   7   7  -2    9.30    1.90
  -7   7   2    6.50    1.10
   7   7  -2    4.80    1.50
  -7   7   2    8.40    1.30
  -7   7   2    5.70    1.30
   7   7  -2   10.50    2.20
   5  -7  -2    1.60    0.90
  -5  -7   2    1.10    1.30
   5  -7  -2    1.90    1.10
   5  -7  -2    2.10    1.00
  -5  -7   2    1.60    1.00
   5  -7  -2    1.20    1.00
  -5  -7   2    0.60    1.70
  -5   7   2    0.90    0.80
  -5   7   2    2.10    0.90
  -5   7   2    1.80    0.70
   5   7  -2    2.10    1.10
   5   7  -2    2.20    1.40
   5   7  -2    3.40    1.50
  -3  -7   2    1.80    1.10
   3  -7  -2    1.80    1.10
   3  -7  -2   -0.10    0.90
   3  -7  -2    1.40    0.90
  -3  -7   2    1.90    1.10
  -3  -7   2    2.60    1.40
   3   7  -2    1.20    1.00
  -3   7   2    0.60    0.80
   3   7  -2    2.60    1.20
  -3   7   2    1.60    0.90
  -3   7   2    0.60    0.60
   3   7  -2    2.40    1.00
   1  -7  -2    0.10    0.70
   1  -7  -2    1.90    1.00
  -1  -7   2    0.30    0.80
  -1  -7   2    0.10    0.70
  -1  -7   2    0.20    0.90
  -1  -7   2   -1.10    0.80
   1  -7  -2    0.40    1.00
  -1   7   2    0.60    0.80
   1   7  -2   -0.10    0.80
  -1   7   2    0.20    0.80
   1   7  -2   -0.70    0.70
   1  -7   2    3.60    1.10
   1  -7   2    2.00    0.90
  -1  -7  -2    3.00    1.30
  -1  -7  -2    1.70    1.10
   1  -7   2    2.30    1.10
   1  -7   2    1.50    1.10
  -1  -7  -2    2.30    1.10
   1   7   2    0.80    0.90
  -1   7  -2    2.50    1.10
   1   7   2    2.90    1.30
  -1   7  -2    0.70    0.80
   1   7   2    3.40    1.10
  -1   7  -2    2.20    1.00
  -3  -7  -2   11.50    1.90
   3  -7   2   17.10    2.20
   3  -7   2   14.90    1.90
   3  -7   2   12.20    1.90
  -3  -7  -2   17.40    2.50
   3  -7   2   17.50    2.10
  -3  -7  -2   13.60    1.90
   3   7   2   15.40    2.20
   3   7   2   15.00    2.00
   3   7   2   16.20    2.10
  -3   7  -2   14.30    1.90
  -3   7  -2   18.00    2.10
  -3   7  -2   17.60    2.10
  -5  -7  -2   24.20    3.00
   5  -7   2   19.90    2.00
   5  -7   2   15.20    2.20
  -5  -7  -2   22.50    2.60
   5  -7   2   19.40    1.80
   5  -7   2   20.70    2.40
   5   7   2   22.50    2.60
  -5   7  -2   22.90    2.10
  -5   7  -2   22.40    2.00
   5   7   2   27.00    2.80
   5   7   2   25.00    2.80
  -7  -7  -2    6.40    1.90
   7  -7   2    6.80    1.60
  -7  -7  -2   11.00    2.00
   7  -7   2    8.90    1.90
   7  -7   2    4.90    1.30
   7  -7   2    9.10    1.80
   7   7   2   10.90    2.10
   7   7   2    9.00    1.60
  -7   7  -2    9.30    1.60
  -7   7  -2    6.10    1.40
  -7   7  -2    6.80    1.50
   7   7   2    6.00    1.70
  -9  -7  -2    3.40    1.40
   9  -7   2    2.50    1.20
   9  -7   2    1.90    1.10
  -9  -7  -2    3.40    1.40
   9  -7   2    4.10    1.50
  -9   7  -2    2.60    1.20
  -9   7  -2    4.40    1.30
   9   7   2    5.20    1.70
   9   7   2    5.00    1.50
   9   7   2    3.60    1.60
  -9   7  -2    2.70    1.00
 -11  -7  -2    2.30    1.30
  11  -7   2    1.00    0.80
 -11  -7  -2   -0.60    0.90
  11  -7   2    1.40    1.00
 -11  -7  -2    2.10    1.40
  11  -7   2    0.50    1.20
  11  -7   2    0.70    1.30
  11   7   2    1.70    1.30
 -11   7  -2    0.70    0.90
  11   7   2    2.00    1.30
 -11   7  -2    1.50    1.10
 -11   7  -2    0.30    0.80
  11   7   2    0.80    1.10
 -13  -7  -2    6.10    1.60
 -13  -7  -2    7.40    2.00
  13  -7   2    4.50    1.60
 -13  -7  -2    7.10    2.10
  13  -7   2    9.30    2.10
  13  -7   2    1.80    1.10
  13  -7   2    3.80    1.20
 -13   7  -2    5.60    1.40
  13   7   2    8.40    2.20
  13   7   2    3.40    1.90
  13   7   2    6.40    1.70
 -13   7  -2    5.70    1.20
  15  -7   2    0.10    1.30
 -15  -7  -2    1.00    1.30
  15  -7   2   -1.00    1.00
 -15  -7  -2   -2.20    1.10
  15  -7   2    0.30    0.90
 -15   7  -2   -1.00    0.90
  15   7   2    1.50    1.70
  15   7   2    2.40    1.30
  14  -8  -2    5.70    1.40
 -14  -8   2    4.70    1.80
  14  -8  -2    4.60    1.70
  14  -8  -2    1.40    0.70
  14  -8  -2    2.20    1.40
 -14  -8   2    2.10    1.10
 -14  -8   2    2.30    1.10
  14   8  -2    7.70    2.10
 -14   8   2    2.80    0.90
 -14   8   2    3.20    0.80
  12  -8  -2    0.70    0.90
  12  -8  -2    1.00    1.20
 -12  -8   2    0.80    0.80
  12  -8  -2    0.20    0.80
 -12  -8   2   -0.90    0.90
 -12  -8   2    0.30    1.10
  12   8  -2   -2.10    1.30
 -12   8   2    0.10    1.00
 -12   8   2    1.10    0.80
  12   8  -2    3.20    1.40
  12   8  -2    1.50    1.20
 -12   8   2   -0.10    0.60
 -10  -8   2   -0.40    1.10
 -10  -8   2    0.90    0.80
 -10  -8   2    2.40    1.40
  10  -8  -2   -0.70    0.60
  10  -8  -2    0.60    1.20
  10  -8  -2   -0.50    1.00
  10  -8  -2   -0.90    0.70
  10   8  -2    0.60    1.30
  10   8  -2    0.30    1.10
  10   8  -2    0.10    1.50
 -10   8   2    1.20    0.80
 -10   8   2    0.60    1.00
 -10   8   2   -0.10    0.70
  -8  -8   2    9.70    1.70
   8  -8  -2   11.10    2.00
  -8  -8   2    7.10    1.70
  -8  -8   2    7.90    2.00
   8  -8  -2    9.60    1.80
   8  -8  -2    8.70    1.60
   8   8  -2   10.10    1.90
   8   8  -2   10.40    2.30
  -8   8   2    7.50    1.40
  -8   8   2    7.20    1.20
   8   8  -2    5.10    1.90
  -8   8   2    8.10    1.70
   6  -8  -2    3.70    2.00
   6  -8  -2    4.10    1.20
   6  -8  -2    2.00    1.10
   6  -8  -2    3.30    1.30
  -6  -8   2    3.80    1.20
  -6  -8   2    3.30    1.20
  -6   8   2    2.10    1.00
   6   8  -2    2.80    1.40
  -6   8   2    4.70    1.10
   6   8  -2    2.60    1.30
   6   8  -2    3.10    1.40
  -6   8   2    2.30    1.20
   4  -8  -2   12.40    1.90
  -4  -8   2   13.90    2.30
   4  -8  -2   12.30    2.30
   4  -8  -2   14.10    2.20
  -4  -8   2   17.80    2.30
  -4  -8   2   13.80    2.30
  -4  -8   2   16.80    2.40
   4  -8  -2    9.80    1.80
   4   8  -2   13.40    2.20
   4   8  -2   14.50    2.30
  -4   8   2   13.20    1.60
  -4   8   2   14.30    1.80
  -4   8   2   13.80    2.10
   4   8  -2   12.60    2.20
  -2  -8   2    0.70    1.00
  -2  -8   2    4.00    1.50
   2  -8  -2   -0.10    1.10
   2  -8  -2    0.60    1.10
  -2  -8   2    2.30    1.50
  -2  -8   2    0.30    0.90
   2  -8  -2    0.80    0.90
  -2   8   2    1.20    0.90
   2   8  -2    2.40    1.20
   2   8  -2    0.40    1.10
  -2   8   2   -0.10    0.90
  -2   8   2    0.90    0.90
   2   8  -2    1.90    1.20
   0  -8   2    4.10    1.60
   0  -8   2    5.20    1.60
   0  -8  -2    8.80    1.60
   0  -8  -2    4.80    1.60
   0  -8   2    2.70    1.30
   0  -8  -2    3.00    1.30
   0  -8   2    3.90    1.40
   0   8   2    4.20    1.30
   0   8  -2    3.30    1.30
   0   8   2    6.40    1.30
   0   8   2    1.30    1.00
   0   8  -2    1.70    1.20
   0   8  -2    4.20    1.40
   2  -8   2    4.20    1.50
   2  -8   2    5.20    1.50
  -2  -8  -2    3.70    1.40
   2  -8   2    6.30    1.40
  -2  -8  -2    4.40    1.50
   2  -8   2    5.70    1.30
  -2  -8  -2    3.70    1.40
  -2   8  -2    7.10    1.70
   2   8   2    5.50    1.50
  -2   8  -2    4.00    1.30
  -2   8  -2    4.30    1.40
   2   8   2    7.40    1.60
   2   8   2    6.00    1.50
   4  -8   2    7.10    1.60
  -4  -8  -2    7.60    1.90
  -4  -8  -2    6.00    1.70
   4  -8   2    9.10    1.80
  -4  -8  -2    6.70    1.90
   4  -8   2    8.10    1.80
   4  -8   2    5.80    1.60
  -4   8  -2    9.40    1.70
  -4   8  -2    7.90    1.70
  -4   8  -2    7.90    1.60
   4   8   2    7.80    1.80
   4   8   2    7.50    1.70
   4   8   2    8.70    1.80
   6  -8   2    3.80    1.50
  -6  -8  -2    9.20    1.90
   6  -8   2    1.90    1.50
  -6  -8  -2    7.20    1.90
   6  -8   2    2.40    1.00
   6  -8   2    2.80    1.20
   6   8   2    3.90    1.50
   6   8   2    2.50    1.30
  -6   8  -2    3.10    1.10
   6   8   2    3.60    1.40
  -6   8  -2    6.00    1.40
  -6   8  -2    3.80    1.20
  -8  -8  -2    0.70    1.20
   8  -8   2    0.80    1.10
  -8  -8  -2    3.00    1.50
   8  -8   2    1.50    1.00
   8  -8   2    0.50    0.90
   8  -8   2    2.20    1.30
  -8   8  -2    1.50    0.80
   8   8   2    1.20    1.40
  -8   8  -2    1.10    1.00
   8   8   2    2.40    1.30
   8   8   2    0.90    1.20
  -8   8  -2    1.20    1.00
  10  -8   2    4.00    1.50
  10  -8   2    2.80    1.10
  10  -8   2    7.90    2.00
  10  -8   2    2.10    1.30
 -10  -8  -2    3.40    1.80
 -10  -8  -2    2.00    1.60
  10   8   2    5.60    2.00
 -10   8  -2    4.80    1.20
 -10   8  -2    3.30    1.20
  10   8   2    1.10    1.40
  10   8   2    2.90    1.50
  12  -8   2    1.40    1.10
  12  -8   2    1.50    1.30
 -12  -8  -2    3.00    1.20
 -12  -8  -2    5.10    1.70
  12  -8   2    0.20    1.10
 -12  -8  -2    2.10    1.40
  12   8   2    3.70    1.50
 -12   8  -2    2.80    1.20
 -12   8  -2    2.50    1.10
 -12   8  -2    2.40    1.10
  12   8   2    5.10    1.90
  12   8   2    3.70    1.60
 -14  -8  -2    1.70    1.40
 -14  -8  -2    2.80    1.30
  14  -8   2   -0.10    1.00
  14  -8   2    5.80    1.80
  14  -8   2    2.10    1.50
 -14   8  -2    3.90    1.50
  14   8   2    5.50    1.70
 -14   8  -2    2.00    1.20
 -13  -9   2   -0.20    1.00
  13  -9  -2   -0.60    1.50
  13  -9  -2    0.90    1.20
 -13  -9   2    1.10    1.40
  13  -9  -2    0.80    1.10
  13  -9  -2   -0.80    1.10
 -13   9   2    0.00    0.70
 -13   9   2    1.00    0.70
  11  -9  -2   -0.10    0.90
 -11  -9   2    2.50    1.30
  11  -9  -2    0.40    1.50
  11  -9  -2    2.20    1.30
 -11  -9   2    1.80    1.20
 -11  -9   2    4.30    1.40
  11  -9  -2    3.60    1.50
  11   9  -2    2.00    1.40
 -11   9   2    2.50    0.80
  11   9  -2    2.20    1.30
 -11   9   2    1.40    0.80
  -9  -9   2    5.30    1.50
   9  -9  -2    6.10    1.70
   9  -9  -2    1.90    1.40
  -9  -9   2    2.50    1.40
   9  -9  -2    2.50    0.90
   9  -9  -2    5.10    1.40
  -9  -9   2    2.80    1.60
   9   9  -2    6.30    1.80
  -9   9   2    3.80    1.60
   9   9  -2    3.80    1.60
  -9   9   2    5.30    1.10
  -9   9   2    4.00    1.10
   9   9  -2    3.60    1.80
   7  -9  -2    1.40    1.40
  -7  -9   2    4.70    1.40
  -7  -9   2    1.70    1.20
   7  -9  -2    3.50    1.50
   7  -9  -2    3.20    1.10
   7  -9  -2    1.20    1.10
  -7  -9   2    2.10    1.40
   7   9  -2    4.00    1.60
   7   9  -2    5.30    1.70
  -7   9   2    4.40    1.20
  -7   9   2    3.60    1.00
   7   9  -2    3.70    1.50
  -7   9   2    3.10    1.10
   5  -9  -2    0.60    1.00
  -5  -9   2   -0.30    1.00
  -5  -9   2   -0.80    1.10
   5  -9  -2    0.80    0.90
   5  -9  -2   -0.50    0.90
  -5  -9   2    1.50    1.00
  -5   9   2    1.00    0.90
   5   9  -2    0.80    1.20
  -5   9   2    0.30    0.80
   5   9  -2    0.50    1.10
  -5   9   2   -1.00    0.80
   5   9  -2    3.10    1.50
   3  -9  -2   24.40    2.70
  -3  -9   2   26.80    3.30
   3  -9  -2   27.70    2.60
  -3  -9   2   22.40    3.10
   3  -9  -2   22.40    2.10
  -3  -9   2   24.80    2.50
   3  -9  -2   27.00    3.50
  -3  -9   2   24.40    2.50
   3   9  -2   20.40    2.60
  -3   9   2   21.40    2.00
  -3   9   2   23.70    2.10
  -3   9   2   23.00    2.30
   3   9  -2   25.00    3.00
  -1  -9   2   22.80    2.60
   1  -9  -2   13.90    2.70
   1  -9  -2   20.50    2.40
   1  -9  -2   21.10    3.00
  -1  -9   2   20.00    2.80
  -1  -9   2   17.10    2.30
  -1  -9   2   19.00    2.70
   1   9  -2   18.80    2.40
  -1   9   2   19.20    2.20
   1   9  -2   16.70    2.30
   1   9  -2   21.40    2.20
  -1   9   2   19.70    2.30
  -1   9   2   28.10    2.90
   1  -9   2    7.30    1.90
  -1  -9  -2    8.00    1.70
   1  -9   2   11.80    1.80
   1  -9   2   12.00    2.10
   1  -9   2   12.20    2.10
   1   9   2    9.20    1.80
   1   9   2    8.90    1.70
  -1   9  -2   11.80    2.00
  -1   9  -2    7.50    1.70
  -1   9  -2   12.70    2.00
   1   9   2   10.40    2.00
  -3  -9  -2    1.10    1.10
   3  -9   2    1.10    1.10
   3  -9   2    4.80    1.60
  -3  -9  -2   -1.70    1.20
  -3  -9  -2    2.00    1.20
   3  -9   2    1.10    0.90
   3  -9   2    2.40    1.50
  -3   9  -2    1.50    1.10
  -3   9  -2    1.70    1.30
   3   9   2    1.40    1.20
   3   9   2    0.00    1.00
   3   9   2    1.30    0.90
  -3   9  -2   -0.30    0.90
  -5  -9  -2    2.90    1.50
   5  -9   2    0.50    0.90
  -5  -9  -2    2.00    1.40
   5  -9   2    1.60    1.00
   5  -9   2    0.20    1.30
   5  -9   2    1.30    1.50
   5   9   2    1.70    1.30
  -5   9  -2    1.80    1.10
   5   9   2    2.10    1.20
  -5   9  -2    2.90    1.30
  -5   9  -2    1.70    1.00
   7  -9   2    0.20    1.10
  -7  -9  -2    0.40    1.20
   7  -9   2   -1.20    0.90
   7  -9   2    1.90    1.20
   7  -9   2    1.70    1.10
  -7  -9  -2    4.20    2.30
  -7   9  -2    1.00    1.00
  -7   9  -2    2.20    1.30
   7   9   2    1.30    1.30
   7   9   2    0.20    1.20
  -7   9  -2    0.50    1.00
   7   9   2    1.50    1.10
   9  -9   2    2.90    1.50
  -9  -9  -2    3.10    1.40
  -9  -9  -2    2.90    1.60
   9  -9   2    1.50    1.00
   9  -9   2    1.80    1.30
   9   9   2    1.40    1.00
  -9   9  -2    2.50    1.10
   9   9   2    3.00    1.50
  -9   9  -2    0.80    1.00
  -9   9  -2    1.50    1.00
   9   9   2    2.60    1.60
 -11  -9  -2    3.90    1.80
  11  -9   2    4.80    1.60
  11  -9   2    6.90    1.80
  11  -9   2    3.80    1.40
  11  -9   2    7.10    2.00
  11   9   2    1.60    1.20
 -11   9  -2    5.30    1.30
  11   9   2    1.10    1.40
 -13  -9  -2    1.40    1.10
 -13  -9  -2    1.90    1.70
  13  -9   2   -2.10    1.00
  13  -9   2    0.00    1.40
 -13   9  -2    1.10    1.00
 -13   9  -2    1.80    1.10
  13   9   2   -0.10    2.30
  10 -10  -2    1.30    1.10
  10 -10  -2   -0.10    0.70
 -10 -10   2   -0.60    1.30
 -10 -10   2    4.00    1.40
  10 -10  -2    0.40    1.20
  10 -10  -2    2.40    1.30
  10  10  -2   -0.70    1.10
 -10  10   2    2.20    0.80
  -8 -10   2    9.00    2.20
   8 -10  -2   15.90    2.70
  -8 -10   2   12.40    2.10
  -8 -10   2   11.00    2.20
   8 -10  -2   14.30    2.50
   8 -10  -2   13.50    2.40
   8  10  -2   12.20    2.40
  -8  10   2   10.20    1.60
   8  10  -2   13.90    2.70
   8  10  -2   15.70    2.80
  -8  10   2    9.50    1.80
  -8  10   2   14.90    1.70
   6 -10  -2    4.40    1.10
  -6 -10   2    5.00    1.80
   6 -10  -2    2.30    1.30
  -6 -10   2    2.10    1.30
  -6 -10   2    3.20    1.60
   6 -10  -2    4.40    1.70
   6 -10  -2    3.00    1.30
  -6  10   2    5.00    1.10
   6  10  -2    3.70    1.50
  -6  10   2    5.20    1.30
   6  10  -2    4.40    1.60
  -6  10   2    5.70    1.20
   6  10  -2    5.90    1.90
  -4 -10   2    0.60    1.20
  -4 -10   2    1.50    1.10
  -4 -10   2    0.00    1.20
   4 -10  -2    0.30    1.10
   4 -10  -2   -0.30    1.10
  -4 -10   2   -0.30    1.10
   4 -10  -2    1.00    1.30
   4 -10  -2    2.50    1.20
  -4  10   2    1.00    0.80
  -4  10   2    1.00    0.90
  -4  10   2   -1.60    0.90
   4  10  -2    0.00    1.00
   4  10  -2    0.20    1.20
   4  10  -2    0.10    1.10
   2 -10  -2    8.70    2.30
  -2 -10   2    5.50    1.60
   2 -10  -2    6.90    1.90
  -2 -10   2    8.90    2.30
   2 -10  -2    6.20    1.40
   2 -10  -2    7.40    2.00
  -2 -10   2    8.10    2.00
  -2  10   2    9.30    1.80
   2  10  -2    6.60    2.00
  -2  10   2    4.20    1.30
  -2  10   2    6.90    1.60
   2  10  -2    6.80    1.80
   2  10  -2    6.00    1.70
   0 -10   2    4.70    1.60
   0 -10   2    3.50    1.50
   0 -10  -2    2.60    1.50
   0 -10   2    2.60    1.40
   0 -10   2    5.50    1.90
   0 -10  -2    2.70    1.40
   0 -10  -2    0.80    1.30
   0 -10  -2    2.80    1.30
   0  10  -2    0.30    0.90
   0  10   2   -0.20    1.00
   0  10  -2    2.50    1.40
   0  10   2    2.60    1.20
   0  10  -2    3.20    1.50
   0  10   2    1.50    1.10
  -2 -10  -2   -0.20    1.20
   2 -10   2    6.30    1.80
   2 -10   2    5.50    1.80
  -2 -10  -2    4.80    1.60
  -2 -10  -2    5.30    1.90
   2 -10   2    3.20    1.50
   2  10   2    4.40    1.60
   2  10   2    0.10    1.30
   2  10   2    2.40    1.10
  -2  10  -2    3.60    1.50
  -2  10  -2    2.10    1.30
   4 -10   2    8.60    2.20
   4 -10   2    8.30    2.00
   4 -10   2   12.00    2.20
   4 -10   2    7.10    1.70
  -4 -10  -2    8.20    2.00
  -4 -10  -2    9.80    2.40
  -4 -10  -2   12.40    2.20
  -4  10  -2   10.60    1.80
  -4  10  -2    9.80    1.90
   4  10   2    9.60    2.00
  -4  10  -2   11.80    2.20
   4  10   2    8.60    2.00
   4  10   2   11.50    2.20
   6 -10   2    1.70    1.20
   6 -10   2    0.30    0.90
  -6 -10  -2    4.00    1.60
   6 -10   2    3.90    1.80
   6 -10   2    2.10    1.20
  -6 -10  -2    2.60    1.50
  -6  10  -2    1.20    1.00
   6  10   2    0.90    1.30
   6  10   2    2.80    1.90
   6  10   2    3.70    1.50
  -6  10  -2    1.90    1.00
  -6  10  -2    0.60    1.00
   8 -10   2    0.20    1.00
   8 -10   2    0.50    1.20
   8 -10   2    2.10    1.40
  -8 -10  -2    0.20    1.10
   8 -10   2    0.90    1.10
   8  10   2    1.80    1.60
  -8  10  -2    0.50    1.00
   8  10   2   -1.20    1.50
  -8  10  -2    1.40    1.10
   8  10   2    2.60    1.50
  10 -10   2    6.10    2.00
 -10 -10  -2    6.10    3.10
  10 -10   2    9.30    2.50
 -10  10  -2   13.30    1.80
 -10  10  -2   11.20    2.00
  10  10   2   12.40    2.20
  -7 -11   2    5.50    1.90
   7 -11  -2    2.10    1.50
   7 -11  -2    3.20    1.40
  -7 -11   2    2.30    1.50
  -7  11   2    2.80    1.10
   7  11  -2    0.80    1.50
  -7  11   2    3.10    1.10
  -5 -11   2    2.50    1.60
   5 -11  -2    0.60    1.20
  -5 -11   2    0.80    1.20
   5 -11  -2    2.70    1.40
   5 -11  -2   -0.40    0.80
   5  11  -2   -1.40    1.70
  -5  11   2    1.00    1.00
  -5  11   2    1.30    0.90
   5  11  -2    3.80    1.40
  -3 -11   2    5.70    1.60
   3 -11  -2    4.80    1.80
   3 -11  -2    5.90    1.90
  -3 -11   2    4.60    1.60
  -3 -11   2    2.90    1.50
   3 -11  -2    5.50    1.70
   3 -11  -2    6.30    1.30
  -3  11   2    2.50    1.40
   3  11  -2    4.10    1.70
   3  11  -2    5.10    1.60
   3  11  -2    4.90    1.80
  -3  11   2    4.50    1.30
  -3  11   2    7.40    1.50
   1 -11  -2    1.40    1.20
  -1 -11   2    2.30    1.50
  -1 -11   2   -0.20    1.30
  -1 -11   2    2.10    1.40
   1 -11  -2    1.30    1.00
   1 -11  -2    0.30    1.30
   1 -11  -2    5.40    1.80
  -1 -11   2    0.60    1.40
  -1  11   2    1.80    1.20
   1  11  -2    2.00    1.30
   1  11  -2    1.10    1.10
   1  11  -2    1.30    1.40
  -1  11   2    3.70    1.50
  -1 -11  -2    1.20    1.30
  -1 -11  -2    2.50    1.40
   1 -11   2    0.20    1.30
   1 -11   2    0.50    1.10
   1 -11   2    1.30    1.20
  -1 -11  -2    0.80    1.50
   1 -11   2    2.10    1.50
  -1 -11  -2   -1.40    0.90
  -1  11  -2    1.50    1.20
   1  11   2   -0.80    1.10
  -1  11  -2   -0.80    1.00
   1  11   2   -0.60    1.10
   1  11   2    1.30    1.10
   3 -11   2    2.00    1.30
   3 -11   2    2.90    1.60
  -3 -11  -2    3.90    1.70
   3 -11   2    4.30    1.70
  -3 -11  -2    4.00    2.10
  -3 -11  -2    4.30    1.80
  -3  11  -2    3.40    1.40
   3  11   2    2.60    1.40
  -3  11  -2    2.60    1.30
   3  11   2    1.40    1.40
   3  11   2    2.20    1.30
  -5 -11  -2    3.20    1.60
   5 -11   2    3.30    1.70
   5 -11   2   -0.70    1.40
   5  11   2    1.10    1.20
   5  11   2    0.40    1.40
   5  11   2    0.20    1.20
  -5  11  -2   -1.50    1.00
  -5  11  -2    1.20    1.10
   7 -11   2    1.80    1.40
  -7  11  -2    1.40    1.10
   7  11   2    1.70    1.30
  -7  11  -2    0.30    1.10
   2 -12  -2    9.70    2.70
  -2 -12   2    8.90    2.40
  -2 -12   2    3.90    1.80
  -2  12   2    7.60    1.70
  -2  12   2    7.10    1.70
   2  12  -2    3.80    1.50
   0 -12  -2    1.40    1.40
   0 -12   2   -0.60    1.40
   0 -12   2    3.00    1.60
   0  12   2    1.30    1.20
   0  12  -2   -1.00    1.40
   0  12  -2   -1.10    1.20
   0  12   2   -2.40    1.00
  -2 -12  -2    0.70    1.90
   2 -12   2   -0.10    1.40
  -2 -12  -2    2.40    1.70
   2 -12   2   -0.50    1.30
  -2  12  -2    0.80    1.20
   2  12   2    3.80    1.30
  -2  12  -2    0.10    1.20
   2  12   2    2.30    1.40
  20   0  -3    1.90    1.30
  20   0  -3   -0.90    1.10
 -20   0   3    0.60    0.70
 -20   0   3    1.20    1.00
  18   0  -3    1.10    0.90
 -18   0   3    0.50    0.70
 -18   0   3    0.10    0.80
  18   0  -3    1.90    1.70
  18   0  -3    0.60    1.00
  16   0  -3   -0.10    0.90
 -16   0   3   -1.10    0.60
  16   0  -3   -1.10    0.90
  16   0  -3    1.30    1.20
 -16   0   3   -1.00    0.50
  14   0  -3    1.40    1.00
 -14   0   3    0.20    0.60
 -14   0   3    0.50    0.70
  14   0  -3    0.40    1.10
  12   0  -3    0.20    0.80
  12   0  -3    0.40    0.90
 -12   0   3   -0.40    0.50
 -12   0   3    0.20    0.70
  10   0  -3   -0.70    0.50
  10   0  -3   -0.80    0.70
 -10   0   3    0.30    0.40
 -10   0   3    0.50    0.60
  -8   0   3   -0.70    0.50
   8   0  -3    0.00    0.70
  -8   0   3    1.10    0.50
   8   0  -3   -0.10    0.60
  -6   0   3    0.00    0.60
  -6   0   3    0.00    0.30
   6   0  -3   -0.20    0.50
  -4   0   3    0.10    0.20
   4   0  -3   -0.10    0.10
   4   0  -3    0.40    0.30
  -4   0   3    0.10    0.20
   4   0  -3    0.20    0.30
  -2   0   3    0.30    0.30
   2   0  -3   -0.10    0.20
   0   0  -3   -0.10    0.20
   0   0  -3   -0.10    0.20
   0   0   3    0.10    0.40
   0   0   3    0.20    0.30
   0   0  -3    0.40    0.30
   0   0  -3    0.10    0.30
   0   0   3   -0.30    0.20
   2   0   3   -0.10    0.40
   2   0   3    0.00    0.20
   2   0   3   -0.10    0.40
  -2   0  -3    0.20    0.40
   2   0   3   -0.50    0.40
  -2   0  -3   -0.40    0.40
  -2   0  -3    0.50    0.40
  -4   0  -3   -0.40    0.50
   4   0   3    0.00    0.40
  -4   0  -3   -0.60    0.40
  -4   0  -3   -0.50    0.40
   4   0   3   -0.60    0.30
   4   0   3    0.10    0.40
  -6   0  -3    0.30    0.70
  -6   0  -3   -0.30    0.50
   6   0   3    0.70    0.80
   6   0   3   -0.20    0.70
   6   0   3    0.60    0.60
  -6   0  -3    0.20    0.60
  -8   0  -3    0.10    0.70
  -8   0  -3    0.30    0.70
  -8   0  -3   -0.60    0.40
   8   0   3    0.40    0.60
   8   0   3    0.20    0.80
   8   0   3    1.10    0.80
  10   0   3   -1.00    0.50
  10   0   3    0.20    0.90
  10   0   3    1.30    0.90
 -10   0  -3    0.80    0.80
 -10   0  -3   -0.40    0.40
 -10   0  -3   -0.30    0.60
  10   0   3    0.30    0.60
 -12   0  -3   -0.60    0.50
  12   0   3    0.20    0.60
 -12   0  -3    0.00    0.80
  12   0   3    0.30    1.00
  12   0   3    0.50    0.70
 -12   0  -3    0.50    1.00
  12   0   3    0.10    0.90
  14   0   3   -0.20    0.70
 -14   0  -3    0.10    0.90
 -14   0  -3   -1.30    0.60
  14   0   3    0.30    1.20
  14   0   3    0.00    0.90
 -14   0  -3    0.00    0.80
  14   0   3    0.50    0.80
 -16   0  -3    0.10    1.00
 -16   0  -3    0.80    0.80
 -16   0  -3    0.80    0.60
  16   0   3    0.00    0.90
  16   0   3   -0.30    0.60
 -18   0  -3   -0.50    0.60
 -18   0  -3   -0.50    0.80
  18   0   3    0.60    1.00
 -18   0  -3    1.40    1.20
  18   0   3   -0.20    0.90
  19  -1  -3    4.70    1.70
  19  -1  -3    6.20    1.50
 -19  -1   3    7.50    1.30
  19  -1  -3    5.00    1.50
 -19  -1   3    7.30    1.60
  19   1  -3    4.90    1.40
  19   1  -3    9.60    1.90
 -19   1   3    6.20    1.10
 -19   1   3    5.80    1.40
  19   1  -3   12.70    2.50
  17  -1  -3    1.00    1.00
  17  -1  -3    4.10    1.50
 -17  -1   3    2.70    0.90
  17  -1  -3    2.50    1.30
 -17  -1   3    2.60    1.20
  17   1  -3    3.80    1.40
 -17   1   3    3.20    1.10
  17   1  -3    3.10    1.40
 -17   1   3    3.40    0.90
 -15  -1   3   14.20    1.50
  15  -1  -3   15.70    2.20
  15  -1  -3   11.70    1.90
 -15  -1   3   12.90    1.90
  15  -1  -3   12.20    1.90
 -15   1   3   13.80    1.30
 -15   1   3   13.90    1.70
  15   1  -3   13.00    2.30
  15   1  -3   13.90    2.10
 -13  -1   3    4.30    1.20
  13  -1  -3    5.30    0.60
  13  -1  -3    3.60    1.20
 -13  -1   3    3.60    0.90
  13  -1  -3    5.20    1.30
  13  -1  -3    5.90    1.60
 -13   1   3    5.00    1.10
 -13   1   3    6.30    1.00
  13   1  -3    4.00    1.30
  13   1  -3    8.40    1.70
  11  -1  -3   28.20    2.10
  11  -1  -3   31.70    2.00
  11  -1  -3   28.20    1.20
  11  -1  -3   33.30    2.10
 -11  -1   3   30.00    1.80
 -11  -1   3   30.90    2.00
  11   1  -3   27.90    2.20
  11   1  -3   31.50    2.20
 -11   1   3   31.70    1.80
 -11   1   3   30.60    1.60
   9  -1  -3   93.19    3.70
   9  -1  -3   92.59    3.30
  -9  -1   3   88.09    3.20
  -9  -1   3   88.29    3.40
   9  -1  -3   86.79    2.60
   9  -1  -3   88.69    3.40
   9   1  -3   84.39    3.60
  -9   1   3   89.29    3.10
   9   1  -3   89.49    3.70
  -9   1   3   89.39    2.90
   7  -1  -3    4.10    0.50
  -7  -1   3    3.70    0.80
   7  -1  -3    5.80    0.80
  -7  -1   3    3.70    0.90
   7  -1  -3    2.50    0.80
   7  -1  -3    2.30    0.80
  -7   1   3    3.80    0.80
   7   1  -3    4.80    1.10
   7   1  -3    3.30    0.90
  -7   1   3    4.50    0.60
  -5  -1   3   71.89    2.50
  -5  -1   3   72.59    2.00
   5  -1  -3   73.69    2.20
   5  -1  -3   72.99    2.30
   5  -1  -3   77.79    2.70
  -5  -1   3   73.19    2.50
  -5   1   3   71.69    2.00
   5   1  -3   77.09    2.90
   5   1  -3   71.19    2.60
  -5   1   3   72.69    1.90
   3  -1  -3  343.47    8.80
  -3  -1   3  337.77    8.60
  -3  -1   3  342.97    8.50
  -3  -1   3  330.67    8.70
   3   1  -3  334.17    8.70
   3   1  -3  336.97    8.50
   3   1  -3  331.27    8.80
  -1  -1   3  154.38    4.10
  -1  -1   3  158.58    4.30
  -1  -1   3  153.68    4.30
   1  -1  -3  151.28    4.10
   1   1  -3  162.08    4.30
  -1   1   3  156.18    4.10
   1   1  -3  153.98    4.20
   1   1  -3  155.08    4.30
   1   1  -3  156.28    4.30
  -1  -1  -3  622.14   15.70
   1  -1   3  646.44   15.70
   1  -1   3  620.24   15.90
   1  -1   3  631.14   15.90
  -1  -1  -3  648.54   15.90
  -1  -1  -3  606.94   16.10
   1  -1   3  653.63   16.00
  -1   1  -3  634.04   15.60
  -1   1  -3  636.94   15.80
   1   1   3  629.34   15.50
  -1   1  -3  620.34   15.90
   1   1   3  644.24   15.70
   1   1   3  623.54   15.80
  -1   1  -3  643.24   15.90
  -3  -1  -3 5327.17  151.88
   3  -1   3 5936.01  149.88
  -3   1  -3 5861.61  150.48
   3   1   3 5444.76  151.38
   5  -1   3    3.60    0.70
   5  -1   3    4.30    0.90
  -5  -1  -3    4.90    0.90
  -5  -1  -3    4.00    0.90
   5  -1   3    3.20    0.60
  -5  -1  -3    3.20    0.90
   5  -1   3    3.80    0.80
   5   1   3    2.70    0.80
  -5   1  -3    3.70    0.70
   5   1   3    3.40    0.80
  -5   1  -3    3.90    0.70
  -5   1  -3    3.60    0.80
   5   1   3    3.60    0.90
   7  -1   3    5.10    1.10
   7  -1   3    3.70    0.80
   7  -1   3    4.10    0.90
   7  -1   3    5.30    1.10
  -7  -1  -3    4.40    1.20
  -7  -1  -3    6.80    1.20
  -7  -1  -3    5.10    0.90
  -7   1  -3    4.10    1.10
   7   1   3    4.00    1.00
   7   1   3    4.90    1.00
  -7   1  -3    4.00    1.00
  -7   1  -3    3.60    0.80
   7   1   3    3.90    1.10
   9  -1   3  113.39    4.40
  -9  -1  -3  114.39    4.50
   9  -1   3  108.19    4.10
  -9  -1  -3  109.69    4.30
   9  -1   3  107.39    4.00
   9  -1   3  104.49    4.20
  -9   1  -3  113.79    4.10
   9   1   3  103.39    4.20
   9   1   3  114.69    4.20
  -9   1  -3  113.99    4.30
   9   1   3  104.59    4.50
  -9   1  -3  112.99    3.90
  11  -1   3  105.59    4.20
 -11  -1  -3  103.09    4.60
  11  -1   3  104.09    4.10
  11  -1   3  105.89    4.60
  11  -1   3  102.79    4.40
 -11  -1  -3  108.09    4.40
 -11  -1  -3  103.29    3.80
 -11   1  -3  106.29    4.20
 -11   1  -3  103.29    4.90
  11   1   3  108.29    4.50
  11   1   3  100.79    4.60
 -11   1  -3   99.79    3.80
 -13  -1  -3    6.40    1.70
  13  -1   3    3.90    2.10
  13  -1   3    6.10    1.30
 -13  -1  -3    4.60    1.00
  13  -1   3    6.90    1.30
 -13  -1  -3    6.20    1.40
  13  -1   3    6.00    1.50
 -13   1  -3    3.30    1.10
 -13   1  -3    5.20    1.40
  13   1   3    5.10    1.30
  13   1   3    4.00    1.60
 -13   1  -3    5.00    1.00
 -15  -1  -3    3.60    0.90
 -15  -1  -3    3.40    1.40
  15  -1   3    2.90    1.10
 -15  -1  -3    2.90    1.30
  15  -1   3    0.80    1.20
  15  -1   3    2.60    1.20
  15  -1   3    2.10    1.20
 -15   1  -3    2.00    1.10
 -15   1  -3    2.30    1.00
  15   1   3    1.20    1.20
  15   1   3    2.50    1.50
 -15   1  -3    3.60    1.00
  17  -1   3    1.50    1.00
  17  -1   3    1.40    1.30
 -17  -1  -3    1.40    0.70
  17  -1   3    4.30    1.10
 -17  -1  -3    2.70    1.50
  17  -1   3    1.80    1.20
 -17  -1  -3    2.90    1.10
 -17   1  -3    2.40    1.00
  17   1   3    1.70    1.00
 -17   1  -3    2.00    0.80
  17   1   3    3.70    1.70
  17   1   3    1.90    1.30
 -17   1  -3    1.40    1.20
 -19  -1  -3    3.50    1.40
 -19  -1  -3    4.30    0.90
  19  -1   3    5.10    1.50
  19  -1   3    2.30    1.60
 -19  -1  -3    3.90    1.70
  19   1   3    2.40    1.20
 -19   1  -3    5.60    1.10
 -19   1  -3    4.70    1.30
  19   1   3    7.70    2.00
 -19   1  -3    4.20    1.80
  18  -2  -3    3.60    1.30
 -18  -2   3    3.80    1.20
  18  -2  -3    4.80    1.60
 -18  -2   3    3.60    1.40
  18   2  -3    5.70    1.50
 -18   2   3    3.60    0.90
 -18   2   3    4.10    1.10
  18   2  -3    5.60    1.80
  16  -2  -3    8.90    1.60
  16  -2  -3   10.00    0.90
  16  -2  -3    6.50    1.30
  16  -2  -3    5.30    1.70
 -16  -2   3    6.90    1.60
 -16  -2   3   11.30    1.50
  16   2  -3    8.50    1.90
 -16   2   3    8.10    1.20
 -16   2   3   11.00    1.50
  16   2  -3    8.30    1.80
  14  -2  -3    4.50    1.50
  14  -2  -3    4.00    1.20
  14  -2  -3    5.70    1.40
 -14  -2   3    3.80    1.00
  14  -2  -3    4.10    0.70
 -14   2   3    4.20    0.90
 -14   2   3    7.20    1.20
  14   2  -3    5.70    1.60
  14   2  -3    4.80    1.80
  12  -2  -3    1.10    0.50
  12  -2  -3    2.50    1.00
  12  -2  -3    0.80    0.80
 -12  -2   3   -0.10    0.70
  12  -2  -3    1.50    0.90
 -12  -2   3    1.40    0.90
  12   2  -3    0.00    1.10
  12   2  -3    0.70    0.80
 -12   2   3    1.60    0.70
 -12   2   3    0.90    0.50
  10  -2  -3    0.30    0.40
 -10  -2   3    1.00    0.30
 -10  -2   3    1.10    0.70
  10  -2  -3    0.60    0.60
  10  -2  -3    0.60    0.70
  10  -2  -3    0.50    0.60
 -10  -2   3    0.90    0.30
 -10  -2   3    0.60    0.80
 -10   2   3    1.40    0.60
 -10   2   3    1.30    0.50
  10   2  -3    0.00    0.70
  10   2  -3    1.70    0.90
   8  -2  -3    3.20    0.80
  -8  -2   3    3.30    0.50
   8  -2  -3    4.20    1.00
  -8  -2   3    3.00    1.00
   8  -2  -3    3.00    0.80
  -8  -2   3    2.80    0.90
   8   2  -3    2.70    1.00
  -8   2   3    3.20    0.60
  -8   2   3    2.20    0.60
   8   2  -3    2.20    1.00
  -6  -2   3   12.80    1.40
   6  -2  -3   15.30    1.10
   6  -2  -3   13.80    1.30
  -6  -2   3   13.00    1.30
   6  -2  -3   14.30    1.00
  -6  -2   3   12.20    0.80
  -6   2   3   14.30    0.80
   6   2  -3   13.60    1.60
  -6   2   3   14.50    0.70
   6   2  -3   12.70    1.50
   4  -2  -3  254.07    6.60
  -4  -2   3  260.27    7.10
  -4  -2   3  236.48    7.50
   4  -2  -3  257.57    7.10
  -4  -2   3  250.67    7.20
   4  -2  -3  253.17    6.60
   4   2  -3  261.67    7.20
   4   2  -3  245.78    7.20
  -4   2   3  265.27    7.10
   2  -2  -3    2.40    0.50
   2  -2  -3    1.90    0.30
   2  -2  -3    2.70    0.40
  -2  -2   3    1.40    0.40
  -2  -2   3    1.10    0.50
   2   2  -3    2.20    0.70
   2   2  -3    1.20    0.50
  -2   2   3    2.50    0.50
   2   2  -3    1.60    0.40
   2   2  -3    1.60    0.50
   0  -2  -3 1248.78   30.90
   0  -2  -3 1230.08   30.80
   0  -2   3 1345.77   31.20
   0  -2  -3 1230.98   30.80
   0   2   3 1290.57   30.70
   0   2  -3 1239.78   31.00
   0   2   3 1226.28   30.60
   0   2  -3 1227.48   31.00
  -2  -2  -3  424.36   11.50
  -2  -2  -3  436.66   11.40
   2  -2   3  435.96   11.40
   2  -2   3  428.76   11.30
   2  -2   3  440.26   11.30
   2  -2   3  432.06   11.40
  -2   2  -3  411.36   11.30
   2   2   3  430.06   11.30
   2   2   3  465.15   11.80
  -2   2  -3  429.96   11.40
  -2   2  -3  462.05   11.60
  -2   2  -3  427.36   11.40
   2   2   3  432.26   11.50
  -4  -2  -3   46.30    2.20
   4  -2   3   54.69    2.20
   4  -2   3   47.90    2.20
   4  -2   3   52.39    2.20
  -4  -2  -3   45.30    2.30
  -4  -2  -3   52.19    2.40
   4  -2   3   50.79    2.00
  -4   2  -3   51.29    2.10
   4   2   3   48.70    2.40
   4   2   3   49.20    2.20
  -4   2  -3   47.80    2.10
  -4   2  -3   51.39    2.10
  -4   2  -3   51.99    2.00
   6  -2   3    7.60    1.30
  -6  -2  -3    7.70    1.40
   6  -2   3    7.10    1.20
  -6  -2  -3    8.30    1.30
  -6  -2  -3    8.80    1.50
   6  -2   3    8.40    1.10
   6  -2   3    6.80    1.00
  -6   2  -3    6.60    1.10
  -6   2  -3    9.50    1.20
  -6   2  -3    7.10    1.00
  -6   2  -3    7.50    1.10
   6   2   3    9.20    1.50
   6   2   3    7.90    1.40
   8  -2   3    4.70    1.00
  -8  -2  -3    4.80    1.10
   8  -2   3    4.50    1.00
  -8  -2  -3    4.60    1.10
  -8  -2  -3    4.80    1.20
   8  -2   3    7.50    1.30
   8  -2   3    4.50    1.10
  -8   2  -3    4.90    0.90
   8   2   3    4.60    1.10
   8   2   3    5.40    1.40
  -8   2  -3    5.10    1.00
  -8   2  -3    4.10    0.90
  10  -2   3   15.70    1.60
 -10  -2  -3   16.80    2.10
 -10  -2  -3   15.90    1.40
  10  -2   3   21.00    2.60
  10  -2   3   16.30    1.60
  10  -2   3   16.30    1.50
 -10   2  -3   15.10    1.40
 -10   2  -3   18.00    2.00
  10   2   3   16.60    1.70
  10   2   3   17.20    2.50
 -10   2  -3   15.50    1.50
  12  -2   3    4.70    1.50
 -12  -2  -3    4.40    1.50
 -12  -2  -3    4.20    0.90
  12  -2   3    3.20    1.10
 -12  -2  -3    3.90    1.20
  12  -2   3    3.90    1.30
  12  -2   3    4.30    1.00
 -12   2  -3    4.90    1.20
  12   2   3    3.50    1.40
 -12   2  -3    2.50    1.10
  12   2   3    4.60    1.40
 -12   2  -3    5.00    1.00
  14  -2   3    9.80    1.50
 -14  -2  -3    7.00    1.70
 -14  -2  -3   10.60    1.40
  14  -2   3    8.20    1.70
  14  -2   3    6.70    1.40
  14  -2   3    7.30    1.60
 -14  -2  -3    6.50    1.70
  14   2   3   10.60    2.00
 -14   2  -3    7.70    1.20
  14   2   3   11.90    2.40
 -14   2  -3    7.20    1.70
 -14   2  -3    9.90    1.60
  16  -2   3    6.70    1.50
  16  -2   3    8.00    1.50
  16  -2   3    6.40    1.70
 -16  -2  -3    9.90    2.10
  16  -2   3    7.50    2.20
 -16  -2  -3    9.00    1.20
 -16  -2  -3    5.60    1.40
 -16   2  -3    9.20    1.60
  16   2   3    7.50    2.10
 -16   2  -3    8.50    1.40
 -16   2  -3    4.60    1.40
  16   2   3    8.90    1.80
  18  -2   3   -1.20    0.80
 -18  -2  -3    1.90    1.50
 -18  -2  -3    0.50    0.90
 -18  -2  -3    1.00    0.60
  18  -2   3    0.00    1.20
 -18   2  -3    0.80    0.70
  18   2   3    0.50    1.20
 -18   2  -3    0.20    0.80
 -19  -3   3    5.00    1.40
  19  -3  -3    8.00    1.70
  19  -3  -3    3.60    1.20
  19  -3  -3    6.00    2.70
 -19  -3   3    5.30    1.50
 -19   3   3    7.70    1.10
  19   3  -3   10.50    2.00
 -19   3   3    5.90    1.10
  17  -3  -3   18.10    2.40
 -17  -3   3   22.40    2.30
  17  -3  -3   17.00    2.50
 -17  -3   3   18.20    1.90
  17  -3  -3   19.70    1.40
  17   3  -3   20.90    2.90
  17   3  -3   19.30    2.70
 -17   3   3   19.60    1.60
 -17   3   3   19.80    1.50
  15  -3  -3   18.30    1.40
 -15  -3   3   20.20    1.90
  15  -3  -3   23.40    2.70
 -15  -3   3   23.70    2.30
  15  -3  -3   20.90    2.10
  15  -3  -3   20.90    2.00
  15   3  -3   23.70    2.80
 -15   3   3   20.30    1.40
 -15   3   3   22.10    1.70
  15   3  -3   26.90    3.20
 -13  -3   3   -0.20    0.80
  13  -3  -3    0.10    0.40
 -13  -3   3    0.70    0.90
  13  -3  -3    0.60    0.70
  13  -3  -3   -0.70    0.80
  13  -3  -3   -0.70    0.80
 -13  -3   3    0.60    0.30
 -13   3   3    0.10    0.60
  13   3  -3    1.20    1.10
  13   3  -3   -0.40    1.10
  11  -3  -3   10.40    1.50
 -11  -3   3   10.10    1.50
  11  -3  -3    9.70    1.10
 -11  -3   3    8.40    1.50
 -11  -3   3    8.40    0.90
  11  -3  -3   10.40    1.50
  11  -3  -3    8.40    1.40
 -11   3   3   10.40    1.20
 -11   3   3   10.20    1.10
  11   3  -3   12.50    2.40
  11   3  -3    8.50    1.60
  -9  -3   3    0.70    0.70
   9  -3  -3    0.40    0.60
  -9  -3   3    0.80    0.70
   9  -3  -3    0.50    0.70
   9  -3  -3    0.40    0.60
   9  -3  -3    0.80    0.50
  -9   3   3    0.80    0.40
  -9   3   3    1.00    0.40
   9   3  -3    1.00    0.80
   9   3  -3    0.20    0.80
  -7  -3   3    6.00    1.10
   7  -3  -3    4.10    0.90
  -7  -3   3    5.20    1.20
  -7  -3   3    5.00    0.70
   7  -3  -3    5.20    0.90
   7  -3  -3    4.00    0.80
   7  -3  -3    3.70    0.80
   7   3  -3    4.30    1.30
   7   3  -3    5.50    1.20
  -7   3   3    4.80    0.70
  -7   3   3    4.50    0.70
  -7   3   3    6.90    1.20
  -5  -3   3   56.09    2.20
   5  -3  -3   53.89    2.10
   5  -3  -3   55.09    2.10
  -5  -3   3   56.09    2.50
   5  -3  -3   57.79    2.50
  -5  -3   3   56.59    3.00
  -5   3   3   55.09    1.80
   5   3  -3   55.69    2.90
  -5   3   3   54.89    1.80
   5   3  -3   55.89    2.80
   5   3  -3   57.49    2.70
  -5   3   3   52.49    2.40
   3  -3  -3   68.89    2.40
  -3  -3   3   71.89    2.70
   3  -3  -3   71.49    2.40
   3  -3  -3   68.89    2.60
  -3  -3   3   65.69    2.90
  -3  -3   3   68.39    2.50
   3   3  -3   69.09    2.90
  -3   3   3   71.59    2.10
   3   3  -3   65.19    2.80
  -3   3   3   68.19    2.10
  -3   3   3   73.69    2.60
   3   3  -3   69.79    2.90
  -1  -3   3   60.99    2.60
   1  -3  -3   65.19    2.30
  -1  -3   3   65.69    2.50
   1  -3  -3   60.09    2.30
  -1  -3   3   63.29    2.40
   1  -3  -3   59.99    2.30
  -1  -3   3   63.19    2.60
  -1   3   3   60.29    2.10
   1   3  -3   61.69    2.60
  -1   3   3   63.99    2.30
   1   3  -3   62.69    2.50
   1   3  -3   60.09    2.40
   1   3  -3   63.69    2.60
   1  -3   3  107.29    3.60
  -1  -3  -3  111.69    3.60
   1  -3   3  105.49    3.80
  -1  -3  -3  107.29    3.60
   1  -3   3  110.69    3.70
   1  -3   3  106.29    3.70
  -1  -3  -3  110.09    3.70
   1   3   3  103.09    3.50
   1   3   3  103.09    3.40
   1   3   3  111.49    3.50
  -1   3  -3  115.09    3.80
  -1   3  -3  102.99    3.70
  -1   3  -3  110.09    3.60
  -1   3  -3  112.19    3.60
   3  -3   3   65.89    2.70
  -3  -3  -3   65.59    2.90
  -3  -3  -3   68.99    2.90
   3  -3   3   67.49    2.60
   3  -3   3   62.89    2.70
   3   3   3   62.69    2.70
  -3   3  -3   69.99    2.70
  -3   3  -3   72.29    2.80
  -3   3  -3   69.39    2.80
   3   3   3   65.59    2.70
   3   3   3   67.59    2.90
  -3   3  -3   72.09    2.60
  -5  -3  -3    9.30    1.50
   5  -3   3    9.70    1.30
   5  -3   3    7.00    1.20
   5  -3   3    9.40    1.20
  -5  -3  -3   10.30    1.60
   5  -3   3    7.90    1.10
  -5   3  -3   12.20    1.30
   5   3   3    7.30    1.40
   5   3   3   10.20    1.30
  -5   3  -3    8.30    1.20
  -5   3  -3    8.40    1.20
  -5   3  -3   10.90    1.30
   5   3   3    8.90    1.30
   7  -3   3   90.19    3.60
   7  -3   3   93.99    3.80
   7  -3   3   94.39    3.60
   7  -3   3   94.49    3.60
  -7  -3  -3   89.49    3.90
  -7  -3  -3   93.89    4.00
  -7  -3  -3   94.39    3.90
  -7   3  -3   91.19    3.50
  -7   3  -3   90.69    3.60
  -7   3  -3   88.29    3.50
  -7   3  -3   94.59    3.60
   7   3   3   93.89    4.10
   7   3   3   96.89    3.90
   9  -3   3  110.09    4.30
   9  -3   3  108.09    4.20
  -9  -3  -3  106.89    4.50
   9  -3   3  104.09    4.30
  -9  -3  -3  107.39    4.20
   9  -3   3  100.89    4.10
  -9  -3  -3  104.99    4.70
   9   3   3  108.89    4.90
   9   3   3  104.39    4.50
  -9   3  -3  102.89    4.00
  -9   3  -3  101.59    4.00
  -9   3  -3  112.09    4.20
 -11  -3  -3   -0.20    0.70
 -11  -3  -3    3.00    1.20
  11  -3   3    2.30    1.00
 -11  -3  -3    0.60    0.90
  11  -3   3    0.60    0.70
  11  -3   3    1.30    1.10
  11  -3   3    3.00    1.00
  11   3   3    1.90    1.30
 -11   3  -3    0.90    0.70
 -11   3  -3    1.10    0.80
  11   3   3    0.90    0.90
 -11   3  -3    1.00    0.80
  13  -3   3   24.80    2.20
  13  -3   3   23.20    2.40
 -13  -3  -3   24.90    2.40
  13  -3   3   20.20    2.20
 -13  -3  -3   22.30    1.90
 -13  -3  -3   22.10    2.80
  13   3   3   26.00    2.40
 -13   3  -3   18.70    1.80
 -13   3  -3   24.20    2.20
 -13   3  -3   20.60    1.90
  13   3   3   28.10    3.40
  15  -3   3    8.70    1.70
 -15  -3  -3    4.00    1.40
  15  -3   3    4.90    1.40
 -15  -3  -3    6.40    1.90
  15  -3   3    3.20    1.20
 -15  -3  -3    8.00    1.30
 -15   3  -3    6.60    1.40
 -15   3  -3    6.00    1.60
  15   3   3    3.60    1.40
 -15   3  -3    5.00    1.10
 -17  -3  -3   -0.80    1.00
 -17  -3  -3    2.10    1.10
  17  -3   3    1.30    1.70
  17  -3   3   -0.50    1.00
 -17  -3  -3    0.80    0.60
  17  -3   3    1.10    1.00
  17  -3   3    1.20    1.00
 -17   3  -3    1.60    0.80
 -17   3  -3   -0.30    0.80
 -17   3  -3   -0.60    1.10
  17   3   3    0.20    1.00
  18  -4  -3    1.30    1.10
 -18  -4   3    3.30    1.10
  18  -4  -3    4.10    0.80
  18  -4  -3    1.20    0.80
  18  -4  -3    4.10    1.30
 -18  -4   3    4.80    1.60
  18   4  -3    2.10    1.20
 -18   4   3    2.40    0.70
 -16  -4   3    9.50    1.90
  16  -4  -3   10.80    1.40
  16  -4  -3   10.80    1.90
  16  -4  -3    7.50    1.70
 -16  -4   3   12.60    2.00
 -16   4   3   11.90    1.40
 -16   4   3   11.50    1.50
  16   4  -3   11.90    2.70
  16   4  -3   12.80    2.30
  14  -4  -3    5.60    1.40
 -14  -4   3    4.90    0.80
  14  -4  -3    3.10    1.20
 -14  -4   3    2.90    1.10
  14  -4  -3    5.30    1.20
 -14  -4   3    5.00    1.40
 -14  -4   3    4.90    0.70
  14  -4  -3    4.20    0.90
 -14   4   3    5.40    1.00
  14   4  -3    5.20    1.60
  14   4  -3    3.90    1.60
 -12  -4   3   13.80    2.00
  12  -4  -3   14.00    1.40
  12  -4  -3   15.80    2.00
  12  -4  -3   15.80    1.90
 -12  -4   3   14.90    1.20
  12  -4  -3   19.80    2.00
 -12  -4   3   20.10    2.40
 -12  -4   3   17.10    1.30
  12   4  -3   15.30    2.30
 -12   4   3   14.30    1.20
  12   4  -3   12.20    2.20
 -12   4   3   13.60    1.20
  10  -4  -3    7.00    1.20
 -10  -4   3    7.30    1.40
  10  -4  -3    4.10    1.10
  10  -4  -3    4.90    1.00
 -10  -4   3    8.50    1.40
  10  -4  -3    5.60    1.10
 -10   4   3    6.90    0.90
 -10   4   3    8.60    1.00
  10   4  -3    7.80    1.70
  10   4  -3    8.00    1.60
  -8  -4   3    0.60    0.70
   8  -4  -3    1.50    0.60
   8  -4  -3    1.40    0.70
   8  -4  -3    1.50    0.80
   8  -4  -3    2.30    0.70
  -8  -4   3    2.80    1.00
  -8   4   3    1.80    0.50
  -8   4   3    1.70    0.80
   8   4  -3    2.80    1.00
  -8   4   3    2.70    0.60
   8   4  -3    1.20    1.10
   6  -4  -3    1.10    0.60
  -6  -4   3    0.70    0.90
  -6  -4   3    0.70    0.50
  -6  -4   3   -0.80    0.80
   6  -4  -3    0.50    0.70
   6  -4  -3    0.80    0.70
  -6   4   3    1.20    0.50
   6   4  -3    0.90    1.00
  -6   4   3    0.50    0.60
   6   4  -3   -1.30    0.90
   6   4  -3    2.30    0.90
  -6   4   3    0.90    0.40
   4  -4  -3   39.20    2.20
   4  -4  -3   37.30    1.80
   4  -4  -3   37.80    1.90
  -4  -4   3   38.00    2.40
  -4  -4   3   36.10    2.10
  -4  -4   3   35.90    1.90
  -4   4   3   39.80    2.10
  -4   4   3   37.60    1.60
   4   4  -3   37.50    2.40
  -4   4   3   35.10    1.60
   4   4  -3   38.70    2.50
   4   4  -3   35.90    2.20
  -2  -4   3   64.29    2.80
   2  -4  -3   67.59    3.20
  -2  -4   3   63.59    2.70
  -2  -4   3   63.99    3.10
   2  -4  -3   60.69    2.50
   2  -4  -3   57.49    2.50
  -2  -4   3   61.49    3.00
   2   4  -3   63.59    2.90
   2   4  -3   60.79    2.90
  -2   4   3   59.79    2.50
  -2   4   3   56.49    2.30
   2   4  -3   60.49    2.80
  -2   4   3   64.89    2.50
   0  -4   3   28.10    1.80
   0  -4   3   25.00    1.60
   0  -4  -3   23.20    1.80
   0  -4   3   28.60    2.00
   0  -4  -3   28.30    1.80
   0  -4   3   26.60    2.00
   0  -4  -3   25.90    1.70
   0   4   3   27.40    1.70
   0   4  -3   28.70    1.90
   0   4   3   27.10    1.70
   0   4  -3   30.30    1.90
   0   4  -3   26.10    1.80
   0   4   3   27.90    1.60
   2  -4   3   63.89    3.10
  -2  -4  -3   67.19    3.10
   2  -4   3   67.09    2.90
  -2  -4  -3   73.59    3.10
   2  -4   3   65.89    2.80
   2  -4   3   64.89    3.00
  -2  -4  -3   72.99    3.10
   2   4   3   75.49    3.00
  -2   4  -3   64.39    2.80
  -2   4  -3   68.99    3.00
  -2   4  -3   70.49    3.00
  -2   4  -3   73.29    3.00
   2   4   3   67.79    3.00
   2   4   3   66.79    2.90
  -4  -4  -3  815.62   21.80
   4  -4   3  812.82   21.60
   4  -4   3  810.92   21.50
  -4  -4  -3  833.62   22.00
   4  -4   3  824.52   21.40
   4  -4   3  844.62   21.70
   4   4   3  822.92   21.60
  -4   4  -3  838.02   21.70
   4   4   3  803.02   21.60
  -4   4  -3  850.91   21.50
  -4   4  -3  850.61   21.50
   4   4   3  821.72   21.90
  -4   4  -3  858.81   21.50
  -6  -4  -3    7.20    1.50
   6  -4   3    7.40    1.20
   6  -4   3    5.10    1.10
   6  -4   3    6.10    1.10
  -6  -4  -3    5.90    1.40
   6  -4   3    6.00    1.30
   6   4   3    6.90    1.30
   6   4   3    6.60    1.40
  -6   4  -3    4.20    0.90
  -6   4  -3    5.60    1.10
  -6   4  -3    5.90    1.10
   6   4   3    4.70    1.10
  -6   4  -3    5.50    1.00
  -8  -4  -3   54.09    3.10
  -8  -4  -3   60.79    3.70
  -8  -4  -3   53.19    3.00
   8  -4   3   54.69    2.80
   8  -4   3   51.19    2.70
   8  -4   3   52.29    2.70
   8  -4   3   52.69    2.90
   8   4   3   53.09    2.90
  -8   4  -3   51.79    2.70
  -8   4  -3   55.69    2.80
  -8   4  -3   55.09    2.80
  -8   4  -3   50.49    2.70
   8   4   3   56.89    3.00
   8   4   3   55.99    3.30
 -10  -4  -3   17.00    2.00
  10  -4   3   18.90    1.90
  10  -4   3   23.60    2.00
  10  -4   3   20.50    2.30
 -10  -4  -3   21.70    2.60
  10  -4   3   20.10    1.90
 -10  -4  -3   21.10    2.60
  10   4   3   17.60    2.50
 -10   4  -3   18.80    1.70
 -10   4  -3   20.20    1.80
  10   4   3   21.00    2.40
 -12  -4  -3   54.59    3.50
 -12  -4  -3   52.39    3.60
  12  -4   3   53.99    3.40
  12  -4   3   57.59    3.40
  12  -4   3   59.49    3.60
  12  -4   3   57.29    3.30
 -12  -4  -3   63.19    3.30
 -12   4  -3   61.29    3.20
 -12   4  -3   62.39    3.40
  12   4   3   54.89    3.90
 -12   4  -3   59.39    3.10
 -14  -4  -3    0.60    0.90
 -14  -4  -3    1.30    0.80
  14  -4   3    1.70    1.10
  14  -4   3    0.60    1.10
 -14  -4  -3    0.30    1.10
  14  -4   3    1.00    1.00
  14  -4   3    2.20    0.90
 -14   4  -3    1.50    0.80
  14   4   3    2.20    1.50
  14   4   3    1.60    1.10
 -14   4  -3    0.80    0.90
 -14   4  -3    0.60    0.70
  16  -4   3    2.50    1.20
 -16  -4  -3    3.70    1.60
  16  -4   3    4.10    1.40
  16  -4   3    1.60    1.10
 -16  -4  -3    4.30    1.60
  16  -4   3    2.80    1.30
 -16  -4  -3    2.70    0.90
 -16   4  -3    3.40    1.20
 -16   4  -3    6.60    1.50
  16   4   3    4.40    1.80
  16   4   3    3.90    1.40
  18  -4   3    9.40    1.90
  18  -4   3    5.70    1.30
 -18  -4  -3    7.00    1.20
 -18  -4  -3    9.10    1.90
 -18   4  -3    9.70    1.60
  18   4   3    9.20    2.10
 -17  -5   3    3.50    1.40
  17  -5  -3    0.30    0.90
  17  -5  -3    1.80    1.10
  17  -5  -3   -0.30    1.00
 -17  -5   3    0.30    0.40
 -17  -5   3    0.80    1.00
  17  -5  -3    0.40    0.80
 -17   5   3    0.00    0.60
  17   5  -3    0.20    1.10
 -17   5   3   -0.40    0.50
 -15  -5   3   -0.90    0.90
 -15  -5   3    0.50    0.50
  15  -5  -3    1.10    1.00
  15  -5  -3    1.40    0.70
  15  -5  -3   -0.50    0.90
  15  -5  -3    2.10    1.00
 -15  -5   3    0.30    0.50
 -15  -5   3    0.20    0.90
  15   5  -3    2.90    1.50
 -15   5   3    0.60    0.70
  15   5  -3    0.50    1.70
 -15   5   3    0.90    0.60
 -13  -5   3    2.20    1.20
  13  -5  -3    1.50    1.10
  13  -5  -3    0.20    0.80
 -13  -5   3    1.70    0.70
 -13  -5   3    2.50    0.80
  13  -5  -3    1.90    0.80
 -13  -5   3    1.00    1.00
  13  -5  -3    0.00    0.90
  13   5  -3    1.80    1.30
 -13   5   3    2.10    0.70
 -13   5   3    0.90    0.60
  13   5  -3    1.00    1.00
  11  -5  -3    5.30    1.40
  11  -5  -3    5.30    1.10
 -11  -5   3    4.90    0.90
  11  -5  -3    5.00    1.20
 -11  -5   3    3.90    1.20
 -11  -5   3    4.50    1.40
  11  -5  -3    4.30    1.20
 -11   5   3    5.50    0.90
  11   5  -3    6.10    1.60
 -11   5   3    4.50    0.90
  11   5  -3    3.80    1.70
  11   5  -3    6.10    1.70
  -9  -5   3   14.80    1.30
   9  -5  -3   15.30    1.80
  -9  -5   3   14.50    2.30
  -9  -5   3   15.30    2.20
   9  -5  -3   14.90    1.50
   9  -5  -3   10.90    1.70
   9  -5  -3   13.80    1.60
   9   5  -3   15.90    2.40
  -9   5   3   13.50    1.10
  -9   5   3   13.40    1.10
   9   5  -3   13.90    2.00
  -9   5   3   10.60    1.60
   9   5  -3    8.60    1.70
  -7  -5   3   32.30    2.50
   7  -5  -3   34.60    2.20
   7  -5  -3   38.80    2.10
  -7  -5   3   38.10    2.10
  -7  -5   3   38.00    2.40
   7  -5  -3   35.60    2.40
   7  -5  -3   33.60    1.90
  -7   5   3   36.30    1.60
   7   5  -3   35.30    2.70
  -7   5   3   34.80    1.70
   7   5  -3   35.20    2.60
  -7   5   3   32.00    2.10
   7   5  -3   35.00    2.50
  -5  -5   3   49.90    2.50
   5  -5  -3   49.70    2.40
  -5  -5   3   48.90    2.60
   5  -5  -3   48.40    2.70
  -5  -5   3   49.20    2.90
  -5   5   3   50.29    2.50
  -5   5   3   51.99    2.00
   5   5  -3   52.09    2.90
   5   5  -3   48.00    2.90
  -5   5   3   49.80    2.10
   5   5  -3   51.39    3.00
  -3  -5   3   62.19    2.80
   3  -5  -3   50.89    2.40
   3  -5  -3   55.79    2.80
   3  -5  -3   56.89    2.60
  -3  -5   3   57.39    3.10
  -3  -5   3   55.89    2.70
  -3  -5   3   61.79    3.20
  -3   5   3   54.29    2.30
  -3   5   3   55.99    2.60
  -3   5   3   50.89    2.20
   3   5  -3   55.89    2.90
   3   5  -3   54.09    2.90
   3   5  -3   55.19    3.00
   1  -5  -3   17.60    1.60
  -1  -5   3   16.30    1.60
   1  -5  -3   19.90    1.80
  -1  -5   3   19.40    2.00
  -1  -5   3   16.60    1.90
   1  -5  -3   16.80    1.70
  -1  -5   3   18.60    1.60
  -1   5   3   15.40    1.40
   1   5  -3   16.20    1.70
   1   5  -3   18.00    1.80
  -1   5   3   22.30    1.70
   1   5  -3   17.10    1.60
   1  -5   3   68.99    3.40
  -1  -5  -3   81.19    3.50
   1  -5   3   72.29    3.30
  -1  -5  -3   78.79    3.50
   1  -5   3   75.79    3.10
   1  -5   3   75.89    3.50
  -1  -5  -3   72.59    3.30
   1   5   3   72.79    3.10
  -1   5  -3   74.19    3.30
   1   5   3   74.09    3.20
   1   5   3   73.19    3.10
  -1   5  -3   79.99    3.30
   3  -5   3    1.40    0.80
   3  -5   3    0.40    0.60
   3  -5   3    0.30    0.60
  -3  -5  -3    0.40    0.80
  -3  -5  -3    0.20    0.70
  -3  -5  -3    1.20    1.00
   3  -5   3    0.70    0.90
   3   5   3   -0.60    0.70
   3   5   3    0.90    0.80
  -3   5  -3    0.50    0.60
  -3   5  -3    0.40    0.70
  -3   5  -3    1.00    0.80
   3   5   3    0.90    0.90
  -5  -5  -3    7.70    1.40
   5  -5   3    9.90    1.40
   5  -5   3    9.10    1.40
   5  -5   3   10.70    1.60
  -5  -5  -3    7.60    1.40
   5   5   3    6.80    1.40
  -5   5  -3   12.10    1.50
   5   5   3    8.70    1.40
  -5   5  -3   10.30    1.40
  -5   5  -3   10.90    1.50
   5   5   3    9.80    1.60
   7  -5   3    6.40    1.30
  -7  -5  -3    3.60    1.20
   7  -5   3    5.00    1.10
  -7  -5  -3    5.50    1.40
   7  -5   3    4.80    1.30
   7  -5   3    2.40    1.20
  -7   5  -3    3.30    1.00
  -7   5  -3    4.10    1.10
   7   5   3    5.20    1.20
  -7   5  -3    4.80    1.00
  -7   5  -3    5.10    1.20
   7   5   3    5.30    1.20
   7   5   3    5.00    1.50
   9  -5   3    2.40    1.20
   9  -5   3    5.10    1.30
  -9  -5  -3    3.70    1.20
  -9  -5  -3    4.20    1.40
  -9  -5  -3    5.80    1.50
   9  -5   3    4.50    1.30
  -9   5  -3    3.90    1.10
   9   5   3    4.30    1.30
  -9   5  -3    4.20    1.10
  -9   5  -3    5.20    1.20
   9   5   3    4.70    1.60
  -9   5  -3    4.60    1.40
 -11  -5  -3    3.80    1.20
  11  -5   3    4.70    1.50
  11  -5   3    6.20    1.60
 -11  -5  -3    7.80    1.90
  11  -5   3    3.70    1.30
  11  -5   3    3.20    1.20
 -11  -5  -3    6.40    1.80
 -11   5  -3    5.30    1.20
 -11   5  -3    3.10    1.10
  11   5   3    7.00    1.90
 -11   5  -3    2.10    0.90
  11   5   3    6.30    1.80
 -11   5  -3    4.00    1.20
  11   5   3    4.80    1.50
  13  -5   3    0.40    1.20
  13  -5   3    1.50    1.00
  13  -5   3    2.70    1.20
 -13  -5  -3    1.90    1.30
  13  -5   3    0.10    0.80
 -13  -5  -3    0.60    1.20
 -13   5  -3    2.30    1.10
  13   5   3    1.20    1.30
  13   5   3    2.60    1.40
 -13   5  -3    1.80    1.00
  13   5   3    1.80    1.20
  15  -5   3    3.40    1.10
  15  -5   3   -0.70    1.00
 -15  -5  -3    0.30    0.80
  15  -5   3    2.30    1.00
 -15  -5  -3    0.60    1.00
  15  -5   3   -0.50    0.80
 -15  -5  -3    2.20    1.40
  15   5   3    2.30    1.30
 -15   5  -3    0.80    1.00
  15   5   3    2.50    1.70
 -15   5  -3    1.50    1.40
  17  -5   3    0.10    1.30
  17  -5   3    0.00    0.90
  17  -5   3    1.70    1.20
 -17  -5  -3   -0.10    0.80
 -17  -5  -3    0.00    1.10
 -17   5  -3    1.40    1.20
 -16  -6   3    1.40    1.20
  16  -6  -3    0.50    0.70
 -16  -6   3   -0.50    1.00
  16  -6  -3   -0.20    1.00
 -16  -6   3    0.50    0.60
  16  -6  -3    0.60    1.20
  16  -6  -3    0.20    1.00
 -16  -6   3    0.80    0.60
 -16   6   3    0.10    0.50
  16   6  -3    3.60    1.50
 -16   6   3   -0.70    0.40
 -14  -6   3    5.30    1.50
  14  -6  -3    6.10    1.10
  14  -6  -3    4.60    1.10
 -14  -6   3    4.90    1.40
  14  -6  -3    5.00    1.40
 -14  -6   3    5.50    1.10
  14  -6  -3    4.60    1.50
 -14  -6   3    7.70    1.20
 -14   6   3    5.60    0.90
 -14   6   3    5.20    0.80
  14   6  -3    5.70    1.60
  14   6  -3    4.10    1.60
  14   6  -3    8.10    2.20
  12  -6  -3    1.10    0.80
  12  -6  -3    1.60    0.80
  12  -6  -3    0.60    1.00
 -12  -6   3    1.20    1.10
  12  -6  -3    1.30    1.20
 -12  -6   3   -0.90    1.00
 -12  -6   3    1.80    0.70
 -12   6   3    1.70    0.70
  12   6  -3    0.40    1.30
  12   6  -3   -0.20    1.00
 -12   6   3    1.20    0.60
  12   6  -3    2.70    1.20
 -10  -6   3   21.90    2.30
 -10  -6   3   24.30    2.80
  10  -6  -3   15.00    3.00
  10  -6  -3   17.60    2.10
  10  -6  -3   23.70    2.30
 -10  -6   3   19.90    1.70
  10  -6  -3   17.90    2.10
 -10   6   3   20.40    2.30
 -10   6   3   22.40    1.50
  10   6  -3   20.20    2.60
 -10   6   3   21.80    1.40
  10   6  -3   23.60    3.10
  10   6  -3   26.40    3.20
   8  -6  -3    5.90    1.30
  -8  -6   3    7.00    1.50
  -8  -6   3    4.30    1.40
   8  -6  -3    7.10    1.50
   8  -6  -3    5.60    1.20
  -8  -6   3    5.30    1.20
   8  -6  -3    5.40    1.30
   8   6  -3    4.60    1.50
   8   6  -3    6.80    1.80
  -8   6   3    7.00    1.00
   8   6  -3    4.50    1.70
  -8   6   3    5.90    1.20
  -8   6   3    6.20    1.00
  -6  -6   3   10.40    2.00
   6  -6  -3    9.10    1.50
  -6  -6   3    8.40    1.70
  -6  -6   3    7.40    1.30
   6  -6  -3    6.30    1.30
   6  -6  -3   11.80    1.70
  -6   6   3    6.60    1.10
   6   6  -3    7.20    1.80
   6   6  -3    7.50    1.60
   6   6  -3    6.40    1.50
  -6   6   3    6.10    1.20
  -6   6   3   10.40    1.00
   4  -6  -3    3.50    0.90
  -4  -6   3    2.50    1.10
   4  -6  -3    2.30    0.90
  -4  -6   3    2.50    0.80
  -4  -6   3    4.20    1.30
   4  -6  -3    4.00    1.10
  -4   6   3    2.70    0.90
   4   6  -3    3.30    1.10
  -4   6   3    2.90    0.70
  -4   6   3    4.00    0.90
   4   6  -3    2.60    1.10
   4   6  -3    2.40    1.00
   2  -6  -3    4.30    1.20
   2  -6  -3    4.20    1.10
  -2  -6   3    5.00    1.30
  -2  -6   3    4.30    0.90
  -2  -6   3    3.80    1.20
  -2  -6   3    2.70    1.00
   2  -6  -3    3.00    1.00
   2   6  -3    4.40    1.20
   2   6  -3    2.60    0.90
  -2   6   3    3.00    0.80
  -2   6   3    3.90    0.90
  -2   6   3    4.30    1.10
   2   6  -3    3.70    1.10
   0  -6   3   48.40    2.60
   0  -6   3   49.60    3.00
   0  -6  -3   47.90    2.80
   0  -6  -3   47.20    2.80
   0  -6   3   49.20    2.90
   0  -6   3   53.19    2.80
   0  -6  -3   48.80    2.70
   0   6  -3   47.70    2.70
   0   6  -3   46.50    2.70
   0   6   3   54.29    2.70
   0   6   3   46.90    2.50
   0   6  -3   51.49    2.80
   0   6   3   45.70    2.50
   2  -6   3   73.79    3.30
  -2  -6  -3   71.49    3.70
  -2  -6  -3   73.09    3.50
   2  -6   3   73.79    3.50
  -2  -6  -3   71.19    3.50
   2  -6   3   77.89    3.70
   2  -6   3   76.69    3.70
  -2   6  -3   73.09    3.40
   2   6   3   79.09    3.40
  -2   6  -3   72.19    3.40
   2   6   3   73.29    3.40
   2   6   3   69.89    3.30
  -2   6  -3   75.39    3.50
  -4  -6  -3   16.90    2.00
   4  -6   3   16.90    2.10
   4  -6   3   16.90    1.90
   4  -6   3   13.00    1.70
   4  -6   3   17.30    1.90
  -4  -6  -3   16.90    2.10
  -4   6  -3   17.90    2.00
  -4   6  -3   13.40    1.70
   4   6   3   18.40    2.00
   4   6   3   18.70    2.20
  -4   6  -3   12.20    1.50
   4   6   3   13.40    1.80
   6  -6   3   20.40    1.80
  -6  -6  -3   23.70    2.70
   6  -6   3   19.40    2.30
   6  -6   3   18.70    2.10
   6  -6   3   18.20    2.10
  -6  -6  -3   24.50    2.70
   6   6   3   22.70    2.10
  -6   6  -3   17.50    1.80
   6   6   3   20.80    2.20
   6   6   3   17.70    2.20
  -6   6  -3   18.90    1.80
  -6   6  -3   15.20    1.80
  -8  -6  -3   56.59    3.70
  -8  -6  -3   71.99    3.90
   8  -6   3   65.49    3.30
   8  -6   3   61.29    3.40
   8  -6   3   63.19    3.60
   8  -6   3   60.89    3.60
  -8   6  -3   60.69    3.20
   8   6   3   64.09    3.90
   8   6   3   69.79    3.80
  -8   6  -3   59.59    3.20
   8   6   3   68.09    3.70
  -8   6  -3   67.09    3.30
  10  -6   3   99.89    4.70
  10  -6   3   88.69    5.00
  10  -6   3   86.89    4.30
 -10  -6  -3   88.29    4.60
  10  -6   3   86.49    4.20
 -10  -6  -3   82.79    4.60
 -10  -6  -3   93.99    5.40
  10   6   3   97.49    5.10
  10   6   3   90.09    4.60
  10   6   3   88.79    5.20
 -10   6  -3   95.79    4.20
 -10   6  -3   92.99    4.30
 -10   6  -3   93.19    4.20
 -12  -6  -3   30.50    3.00
  12  -6   3   29.20    3.10
  12  -6   3   37.70    3.10
 -12  -6  -3   26.90    2.70
  12  -6   3   34.30    2.70
 -12  -6  -3   30.50    2.70
  12  -6   3   31.70    2.60
  12   6   3   32.20    3.10
  12   6   3   34.40    3.30
  12   6   3   30.40    2.80
 -12   6  -3   34.40    2.50
 -12   6  -3   28.60    2.40
 -12   6  -3   34.20    2.60
 -14  -6  -3    5.50    1.60
 -14  -6  -3    1.20    1.40
  14  -6   3    3.90    1.30
 -14  -6  -3    6.60    1.50
  14  -6   3    4.30    1.40
  14  -6   3    1.50    1.10
  14   6   3    1.70    1.20
  14   6   3    7.30    1.80
 -14   6  -3    2.20    1.10
  14   6   3    4.00    1.90
  16  -6   3    1.10    1.00
  16  -6   3    1.70    1.40
 -16  -6  -3    1.70    1.50
 -16  -6  -3    0.50    1.00
  16  -6   3    1.90    1.30
 -16   6  -3    3.00    1.20
  16   6   3    3.10    1.70
 -16   6  -3    2.40    1.20
  16   6   3    4.10    1.80
 -15  -7   3    1.30    0.80
  15  -7  -3    1.90    1.60
 -15  -7   3    2.80    1.10
  15  -7  -3    3.40    1.10
 -15  -7   3    2.00    1.30
  15  -7  -3    1.70    1.30
 -15  -7   3    3.40    1.20
 -15   7   3    1.80    0.60
 -15   7   3    0.10    0.50
  15   7  -3    1.20    1.40
  13  -7  -3    0.70    1.10
 -13  -7   3    1.30    1.30
  13  -7  -3    0.50    0.80
  13  -7  -3    1.20    0.90
  13  -7  -3    0.40    1.10
 -13  -7   3    0.20    0.80
 -13  -7   3    0.60    1.00
  13   7  -3    1.30    1.50
  13   7  -3    1.80    1.40
 -13   7   3    1.30    0.50
 -13   7   3    0.60    0.60
  13   7  -3    3.10    1.70
 -11  -7   3    5.20    1.60
  11  -7  -3    2.20    0.90
  11  -7  -3    0.40    1.20
 -11  -7   3    3.50    1.10
  11  -7  -3    1.40    1.20
  11  -7  -3    2.40    1.10
 -11  -7   3    1.30    1.10
 -11   7   3    2.20    1.30
 -11   7   3    3.30    0.80
  11   7  -3    4.50    1.90
 -11   7   3    3.00    1.10
  11   7  -3    2.20    1.30
  11   7  -3    1.50    1.30
  -9  -7   3    2.50    1.10
   9  -7  -3    1.80    0.90
   9  -7  -3    2.10    1.10
  -9  -7   3    0.70    1.00
  -9  -7   3    2.10    0.80
   9  -7  -3    0.60    1.10
   9   7  -3    1.60    1.30
   9   7  -3    0.80    1.20
  -9   7   3    1.30    1.10
  -9   7   3    1.10    0.70
   9   7  -3    4.10    1.60
   7  -7  -3   38.60    2.70
  -7  -7   3   33.80    2.50
   7  -7  -3   39.30    2.90
  -7  -7   3   37.10    3.00
  -7  -7   3   30.40    2.50
   7  -7  -3   43.40    2.80
   7   7  -3   35.90    2.90
  -7   7   3   36.50    2.50
  -7   7   3   40.30    2.00
   7   7  -3   38.50    3.10
   7   7  -3   39.20    3.10
  -7   7   3   37.90    2.30
  -5  -7   3   20.40    2.40
   5  -7  -3   16.30    1.70
  -5  -7   3   18.60    2.50
   5  -7  -3   21.10    2.40
   5  -7  -3   18.30    2.20
  -5  -7   3   12.50    2.50
   5  -7  -3   14.30    1.90
  -5   7   3   14.50    1.30
  -5   7   3   15.00    1.40
  -5   7   3   20.20    2.20
   5   7  -3   13.50    2.20
   5   7  -3   18.20    2.30
   5   7  -3   19.30    2.50
   3  -7  -3    7.90    1.40
  -3  -7   3    6.80    1.70
   3  -7  -3    7.90    1.60
  -3  -7   3    5.10    1.30
   3  -7  -3    6.70    1.50
  -3  -7   3    5.70    1.60
  -3  -7   3    6.20    1.60
  -3   7   3    7.10    1.30
   3   7  -3    8.00    1.70
   3   7  -3    5.80    1.40
   3   7  -3    6.40    1.50
  -3   7   3    5.70    1.30
  -3   7   3    9.60    1.30
  -1  -7   3   31.70    2.70
  -1  -7   3   30.00    2.30
  -1  -7   3   36.00    2.40
   1  -7  -3   37.60    2.60
   1  -7  -3   35.30    2.40
   1  -7  -3   36.40    2.60
  -1  -7   3   38.90    2.80
   1   7  -3   32.80    2.50
  -1   7   3   38.60    2.30
   1   7  -3   35.70    2.50
   1   7  -3   35.10    2.60
  -1   7   3   31.20    2.10
   1  -7   3   33.80    2.30
  -1  -7  -3   36.40    2.70
  -1  -7  -3   30.90    2.60
   1  -7   3   31.90    2.60
   1  -7   3   30.80    2.60
  -1  -7  -3   34.40    2.80
   1  -7   3   30.40    2.30
  -1   7  -3   31.90    2.40
  -1   7  -3   33.10    2.60
   1   7   3   27.70    2.20
   1   7   3   33.40    2.30
   1   7   3   27.20    2.10
  -1   7  -3   31.30    2.40
   3  -7   3   12.50    1.90
   3  -7   3   12.60    2.00
   3  -7   3   13.90    1.90
  -3  -7  -3   16.50    2.20
  -3  -7  -3   17.60    2.20
   3  -7   3   17.20    2.00
  -3  -7  -3   18.70    2.40
   3   7   3   14.20    2.00
  -3   7  -3   18.00    2.20
   3   7   3   15.80    2.00
  -3   7  -3   12.60    1.90
  -3   7  -3   16.50    2.10
  -5  -7  -3   32.80    2.70
   5  -7   3   40.80    2.90
  -5  -7  -3   32.50    2.70
   5  -7   3   40.60    3.00
   5  -7   3   31.80    2.40
   5  -7   3   35.00    2.60
  -5   7  -3   28.90    2.30
   5   7   3   36.70    2.60
   5   7   3   31.70    2.70
  -5   7  -3   32.40    2.40
  -5   7  -3   35.40    2.40
   5   7   3   31.30    2.60
   7  -7   3   26.50    2.50
   7  -7   3   27.50    2.30
   7  -7   3   29.00    2.60
  -7  -7  -3   32.10    2.70
  -7  -7  -3   29.20    2.90
   7  -7   3   29.10    2.40
  -7   7  -3   29.20    2.30
   7   7   3   32.20    2.60
  -7   7  -3   31.70    2.30
  -7   7  -3   31.70    2.40
   7   7   3   28.10    2.70
   7   7   3   28.20    2.60
  -9  -7  -3   36.80    3.20
  -9  -7  -3   40.90    3.20
   9  -7   3   35.80    2.80
   9  -7   3   41.50    3.10
   9  -7   3   36.10    2.70
   9   7   3   40.80    3.40
  -9   7  -3   38.80    2.80
  -9   7  -3   36.60    2.60
  -9   7  -3   38.70    2.70
   9   7   3   42.30    3.20
   9   7   3   38.40    3.40
  11  -7   3    0.50    1.10
 -11  -7  -3    0.20    1.00
  11  -7   3    1.70    1.20
  11  -7   3    1.10    1.00
 -11  -7  -3   -0.20    1.10
  11  -7   3    0.20    0.80
 -11  -7  -3    3.10    1.60
  11   7   3    1.70    1.30
  11   7   3    1.40    1.20
 -11   7  -3    0.80    0.90
 -11   7  -3    0.30    1.00
 -11   7  -3    0.20    0.80
 -13  -7  -3    0.20    1.20
  13  -7   3    0.70    0.80
  13  -7   3    1.90    1.20
  13  -7   3   -0.30    1.00
 -13  -7  -3   -1.20    1.00
 -13  -7  -3    1.10    0.80
  13  -7   3    0.70    1.00
 -13   7  -3    0.90    0.90
  13   7   3    1.80    1.60
  13   7   3    0.30    1.20
 -13   7  -3    0.40    1.40
  13   7   3   -0.40    1.10
  15  -7   3   -0.70    0.90
 -15  -7  -3    1.00    1.40
  15  -7   3    0.40    1.00
  15  -7   3    3.30    1.50
 -15   7  -3    1.80    1.10
  15   7   3    1.50    1.30
  15   7   3    1.50    1.40
 -15   7  -3    0.10    1.00
 -14  -8   3    0.80    1.30
  14  -8  -3   -1.70    0.80
  14  -8  -3   -1.90    1.00
  14  -8  -3   -0.80    1.10
 -14  -8   3    2.60    1.50
  14  -8  -3   -1.40    0.70
 -14  -8   3    0.50    0.90
 -14   8   3    1.40    0.80
  14   8  -3    0.40    1.40
 -14   8   3   -0.20    0.40
 -12  -8   3    1.70    1.30
 -12  -8   3    1.10    0.90
  12  -8  -3    0.60    1.30
 -12  -8   3    2.60    1.30
  12  -8  -3   -0.50    0.70
  12  -8  -3    0.70    0.90
 -12   8   3    1.60    1.00
  12   8  -3   -0.90    1.00
 -12   8   3    0.90    0.60
 -12   8   3    0.70    0.90
  12   8  -3    2.20    1.30
  12   8  -3    0.10    1.40
  10  -8  -3   14.80    2.30
 -10  -8   3   14.90    2.50
 -10  -8   3   16.70    2.40
 -10  -8   3   17.20    2.20
  10  -8  -3   15.10    2.10
  10  -8  -3   12.80    3.60
 -10   8   3   14.20    1.40
  10   8  -3   13.00    3.60
  10   8  -3   16.10    2.60
  10   8  -3   18.40    2.80
 -10   8   3   15.50    2.20
 -10   8   3   13.80    1.30
   8  -8  -3   12.10    2.00
  -8  -8   3   19.40    2.90
   8  -8  -3   16.90    2.40
  -8  -8   3   15.50    2.30
   8  -8  -3   16.30    2.20
  -8  -8   3   14.80    2.00
   8  -8  -3   13.60    1.80
  -8   8   3   13.30    1.40
   8   8  -3   19.80    3.00
  -8   8   3   18.50    2.30
  -8   8   3   14.80    1.40
   8   8  -3   17.80    2.70
   8   8  -3   12.80    2.20
   6  -8  -3    0.60    1.10
  -6  -8   3    2.40    1.00
   6  -8  -3   -0.10    0.90
  -6  -8   3    0.90    1.20
   6  -8  -3   -0.20    1.20
   6  -8  -3    1.00    0.90
  -6  -8   3    0.50    1.30
  -6   8   3    1.90    0.70
  -6   8   3    0.20    0.90
   6   8  -3    0.70    1.20
  -6   8   3    0.40    0.80
   6   8  -3    0.70    1.20
  -4  -8   3   59.69    3.50
  -4  -8   3   59.39    4.00
   4  -8  -3   61.29    3.70
  -4  -8   3   59.79    4.00
   4  -8  -3   59.69    3.80
  -4  -8   3   60.09    3.40
   4  -8  -3   64.99    3.40
  -4   8   3   61.59    2.80
   4   8  -3   60.89    3.80
  -4   8   3   59.29    3.00
  -4   8   3   65.29    3.50
   4   8  -3   64.69    3.90
   4   8  -3   65.39    3.80
  -2  -8   3   64.29    4.10
   2  -8  -3   70.39    3.60
  -2  -8   3   71.19    3.70
  -2  -8   3   71.79    4.20
   2  -8  -3   66.59    3.80
   2  -8  -3   68.59    4.00
  -2  -8   3   73.69    3.80
  -2   8   3   68.99    3.20
   2   8  -3   70.79    4.00
   2   8  -3   71.19    3.90
   2   8  -3   64.59    3.80
  -2   8   3   69.29    3.40
  -2   8   3   68.29    3.60
   0  -8   3   21.60    2.70
   0  -8   3   21.00    2.40
   0  -8  -3   25.80    2.90
   0  -8   3   22.90    2.10
   0  -8  -3   18.40    2.40
   0  -8   3   25.10    3.00
   0  -8  -3   23.70    2.60
   0   8   3   26.00    2.70
   0   8  -3   19.40    2.20
   0   8  -3   23.30    2.30
   0   8   3   23.50    2.00
   0   8   3   18.90    1.90
  -2  -8  -3    4.50    1.60
   2  -8   3    3.40    1.20
   2  -8   3    3.50    1.20
  -2  -8  -3    5.10    1.60
  -2  -8  -3    1.40    1.10
   2  -8   3    1.70    1.30
   2  -8   3    2.90    1.40
  -2   8  -3    1.90    1.00
  -2   8  -3    2.50    1.30
   2   8   3    2.40    1.20
   2   8   3    1.60    1.20
   2   8   3    2.30    1.10
  -2   8  -3    3.80    1.30
   4  -8   3   13.10    2.10
   4  -8   3   10.90    1.90
  -4  -8  -3   12.50    2.30
  -4  -8  -3   11.70    2.20
   4  -8   3   14.50    2.20
  -4  -8  -3   12.90    2.10
   4  -8   3   13.30    1.90
   4   8   3   11.90    1.90
  -4   8  -3   11.30    1.70
   4   8   3   11.70    2.00
   4   8   3   17.70    2.30
  -4   8  -3   14.90    2.00
  -4   8  -3   16.00    2.20
  -6  -8  -3    0.50    1.10
   6  -8   3   -0.10    1.00
   6  -8   3   -0.50    0.80
  -6  -8  -3    0.70    1.10
   6  -8   3    0.90    1.20
   6  -8   3    1.10    1.00
  -6   8  -3    1.50    1.00
  -6   8  -3   -0.50    0.80
   6   8   3   -0.30    1.10
   6   8   3    0.90    1.20
   6   8   3    0.40    1.10
  -6   8  -3    0.30    1.00
   8  -8   3    2.20    1.00
   8  -8   3    1.40    1.30
   8  -8   3    0.50    1.10
  -8  -8  -3    3.20    1.40
   8  -8   3    1.00    1.10
  -8  -8  -3    1.80    1.40
   8   8   3    0.10    1.20
   8   8   3    0.70    1.00
   8   8   3    2.20    1.30
  -8   8  -3    1.80    1.00
  -8   8  -3    2.80    1.10
  -8   8  -3    2.50    1.20
  10  -8   3    0.10    1.20
  10  -8   3   -0.10    0.90
  10  -8   3   -0.60    1.00
 -10  -8  -3    1.10    1.30
  10  -8   3    2.70    1.50
 -10  -8  -3   -0.60    0.90
 -10   8  -3    0.80    0.90
 -10   8  -3    1.30    1.20
  10   8   3    2.20    1.40
 -10   8  -3    0.70    0.90
  10   8   3    0.60    1.10
  10   8   3    0.80    1.50
 -12  -8  -3   -2.00    0.80
  12  -8   3    0.70    1.10
  12  -8   3    1.20    1.70
 -12  -8  -3   -0.70    1.10
  12  -8   3    0.50    1.00
  12   8   3    2.00    1.60
  12   8   3    0.10    1.20
 -12   8  -3    1.20    0.90
  12   8   3    2.70    1.40
 -12   8  -3    1.00    1.00
 -12   8  -3    0.10    1.00
  14  -8   3    0.40    1.10
 -14  -8  -3    0.50    1.20
  14  -8   3   -0.20    1.10
  14  -8   3    1.10    2.00
  14   8   3    4.20    2.20
 -14   8  -3    0.60    1.00
 -14   8  -3   -0.10    1.00
  13  -9  -3    2.50    1.20
 -13  -9   3    0.00    1.30
 -13  -9   3   -0.80    0.90
  13  -9  -3    2.00    1.80
  13  -9  -3    0.70    0.80
  13  -9  -3   -0.70    1.10
 -13   9   3    0.30    0.50
 -13   9   3    1.00    0.50
 -11  -9   3    0.80    1.00
  11  -9  -3    6.20    2.20
 -11  -9   3   -0.10    1.20
  11  -9  -3    3.90    2.10
 -11  -9   3    1.20    1.10
  11  -9  -3   -1.20    0.90
  11  -9  -3    1.20    1.20
 -11   9   3    0.30    0.50
  11   9  -3    0.40    1.00
 -11   9   3    1.70    1.20
  11   9  -3    0.00    1.40
   9  -9  -3    4.10    1.60
   9  -9  -3    5.90    1.80
   9  -9  -3    3.10    1.30
  -9  -9   3    6.30    1.70
  -9  -9   3    3.80    1.60
  -9  -9   3    5.70    1.30
  -9   9   3    6.30    1.10
   9   9  -3    7.40    1.90
   9   9  -3    4.70    1.70
   9   9  -3    9.50    2.30
  -9   9   3    4.20    0.90
  -9   9   3    2.80    1.20
  -7  -9   3   12.50    2.20
   7  -9  -3   13.30    2.40
   7  -9  -3    7.80    1.40
  -7  -9   3   11.10    1.90
   7  -9  -3    9.10    1.80
  -7  -9   3    7.50    2.00
   7  -9  -3   12.30    2.10
  -7   9   3   11.60    1.50
   7   9  -3   13.00    2.60
   7   9  -3   10.80    2.20
  -7   9   3    9.00    1.40
  -7   9   3   11.30    1.90
   7   9  -3   10.10    1.90
   5  -9  -3    6.70    2.00
   5  -9  -3    4.70    1.50
  -5  -9   3    6.30    1.80
   5  -9  -3    4.80    1.20
   5  -9  -3    6.40    1.80
  -5  -9   3    5.00    1.60
  -5  -9   3    6.90    1.70
  -5   9   3    4.40    1.10
  -5   9   3    6.80    1.30
  -5   9   3    3.90    1.10
   5   9  -3    4.20    1.70
   5   9  -3    2.10    1.30
   5   9  -3    6.30    1.60
  -3  -9   3    5.50    1.70
  -3  -9   3    3.60    1.70
  -3  -9   3    1.80    1.20
  -3  -9   3    4.00    1.30
   3  -9  -3    1.50    1.30
   3  -9  -3    2.20    1.40
   3  -9  -3    2.40    1.10
   3   9  -3    1.90    1.30
  -3   9   3    2.90    1.10
   3   9  -3    3.40    1.40
  -3   9   3    3.80    1.30
  -3   9   3    3.00    1.10
   3   9  -3    2.10    1.60
   1  -9  -3    8.80    2.00
  -1  -9   3   13.70    2.20
  -1  -9   3    9.60    1.90
  -1  -9   3   15.20    2.20
  -1  -9   3    9.80    2.20
   1  -9  -3    9.90    1.80
  -1   9   3   10.30    1.70
  -1   9   3   11.00    1.90
  -1   9   3   12.30    1.90
   1   9  -3   14.40    2.50
   1   9  -3   10.60    1.90
   1   9  -3   10.30    1.90
   1  -9   3   10.70    2.20
   1  -9   3   14.80    2.10
  -1  -9  -3   12.80    2.60
  -1  -9  -3   13.30    2.10
   1  -9   3   11.40    2.30
   1  -9   3   13.20    2.20
   1   9   3   15.70    2.00
  -1   9  -3   12.00    2.00
  -1   9  -3   14.60    2.30
   1   9   3    9.50    1.70
  -1   9  -3   12.70    2.00
   1   9   3   12.90    1.80
   3  -9   3   29.10    2.70
   3  -9   3   36.40    3.20
  -3  -9  -3   34.00    5.10
  -3  -9  -3   30.80    3.00
  -3  -9  -3   34.50    3.00
   3  -9   3   32.00    3.00
   3  -9   3   33.70    2.50
  -3   9  -3   34.60    2.80
   3   9   3   32.00    2.70
   3   9   3   33.20    2.70
  -3   9  -3   33.90    2.80
   3   9   3   34.70    2.80
  -3   9  -3   28.60    2.50
  -5  -9  -3    7.70    2.10
   5  -9   3    1.90    1.00
   5  -9   3    3.60    1.50
   5  -9   3    1.80    1.10
  -5  -9  -3    4.10    1.40
   5  -9   3    4.30    1.40
  -5   9  -3    2.70    1.20
   5   9   3    0.40    1.20
   5   9   3    4.20    1.60
  -5   9  -3    2.30    1.10
  -5   9  -3    2.10    1.30
   5   9   3    3.80    1.30
   7  -9   3   -0.60    0.90
  -7  -9  -3    0.20    1.10
   7  -9   3    1.80    1.30
   7  -9   3    2.50    1.30
   7  -9   3    1.90    1.30
   7   9   3    1.40    1.50
   7   9   3    2.00    1.10
  -7   9  -3    1.80    1.00
   7   9   3    1.80    1.10
  -9  -9  -3    5.90    1.80
   9  -9   3   10.00    2.30
   9  -9   3    4.50    1.30
   9  -9   3    4.00    1.50
   9  -9   3    7.70    1.70
  -9  -9  -3    5.50    1.80
  -9   9  -3    3.80    1.20
   9   9   3    4.60    1.80
  -9   9  -3    6.60    1.50
   9   9   3    8.00    1.90
   9   9   3    6.00    1.70
  -9   9  -3    3.50    1.40
 -11  -9  -3    5.20    1.90
  11  -9   3    6.80    1.80
  11  -9   3    6.10    1.90
  11  -9   3    5.40    1.50
  11   9   3    5.00    1.60
 -11   9  -3    7.50    1.60
  11   9   3    6.30    1.80
 -11   9  -3    7.50    1.60
  10 -10  -3    1.30    0.80
  10 -10  -3    1.40    1.20
  10 -10  -3    1.70    1.50
 -10 -10   3    0.80    1.20
 -10 -10   3    1.50    1.70
  10 -10  -3    2.10    1.50
  10  10  -3    5.00    2.00
 -10  10   3    3.60    0.80
 -10  10   3    2.70    0.90
   8 -10  -3    1.20    1.30
   8 -10  -3    0.40    1.30
  -8 -10   3   -0.50    1.10
   8 -10  -3    0.40    1.20
  -8 -10   3    4.20    1.80
  -8 -10   3    1.30    1.10
   8  10  -3   -0.90    1.50
  -8  10   3    1.80    1.20
   8  10  -3    3.40    1.60
   8  10  -3    0.90    1.20
  -8  10   3    1.50    0.80
  -8  10   3    2.60    0.80
  -6 -10   3   16.40    2.90
   6 -10  -3    7.30    1.70
  -6 -10   3    9.20    2.00
   6 -10  -3    7.30    2.10
  -6 -10   3    7.80    1.70
   6 -10  -3    8.30    2.00
  -6  10   3   11.90    1.60
   6  10  -3    9.70    2.30
   6  10  -3    8.80    2.20
   6  10  -3    8.30    2.10
  -6  10   3    7.20    1.40
  -6  10   3    7.90    1.90
   4 -10  -3   -0.10    0.90
   4 -10  -3    0.30    1.40
   4 -10  -3    0.80    1.00
  -4 -10   3    0.60    1.20
  -4 -10   3    2.30    1.20
  -4 -10   3   -0.80    1.20
  -4 -10   3    0.40    1.00
   4 -10  -3    0.80    1.20
   4  10  -3    0.50    1.20
  -4  10   3   -0.20    0.80
   4  10  -3   -1.30    1.10
  -4  10   3   -1.50    0.60
   2 -10  -3    0.10    0.90
   2 -10  -3    0.10    1.00
  -2 -10   3    0.40    1.10
   2 -10  -3    0.70    1.30
  -2 -10   3   -0.50    0.80
  -2 -10   3    1.30    1.40
   2  10  -3    3.50    1.20
  -2  10   3   -0.80    0.90
   2  10  -3    2.40    1.40
  -2  10   3    0.80    1.00
  -2  10   3    2.00    1.00
   0 -10   3    1.80    1.20
   0 -10  -3   -1.40    0.90
   0 -10   3    1.20    1.20
   0 -10   3    1.10    1.40
   0 -10  -3    1.10    1.10
   0 -10  -3    0.30    1.20
   0 -10   3   -1.20    1.80
   0  10   3    2.60    1.10
   0  10   3   -0.10    1.00
   0  10  -3   -0.40    1.10
   0  10  -3    0.80    1.20
   0  10   3    0.00    0.80
   2 -10   3    2.90    1.60
   2 -10   3    0.10    1.10
  -2 -10  -3    2.40    1.70
  -2 -10  -3    3.10    1.40
   2 -10   3   -0.20    1.30
  -2 -10  -3    3.50    1.90
   2  10   3    0.90    1.00
  -2  10  -3    1.00    1.20
  -2  10  -3    3.20    1.10
  -2  10  -3    3.00    1.40
   2  10   3    4.20    1.30
   2  10   3    4.20    1.30
  -4 -10  -3    2.00    1.40
   4 -10   3    0.50    1.40
   4 -10   3    2.40    1.40
   4 -10   3    2.70    1.20
  -4 -10  -3    0.60    1.10
   4 -10   3    1.80    1.20
  -4 -10  -3    2.10    1.20
   4  10   3    0.60    1.10
  -4  10  -3    1.10    1.10
   4  10   3    1.00    1.10
   4  10   3    1.90    1.20
  -4  10  -3    1.30    1.10
  -4  10  -3    2.60    1.30
   6 -10   3    4.80    1.80
   6 -10   3    5.70    1.50
  -6 -10  -3    4.20    2.00
   6 -10   3    5.30    1.70
   6 -10   3    4.70    1.30
  -6 -10  -3    3.20    1.40
   6  10   3    3.30    1.40
  -6  10  -3    2.20    1.10
   6  10   3    4.90    2.00
  -6  10  -3    3.20    1.30
  -6  10  -3    3.20    1.20
   6  10   3    1.50    1.40
   8 -10   3    3.90    1.60
   8 -10   3    1.90    1.50
  -8 -10  -3    4.00    2.00
   8 -10   3    6.60    2.20
  -8  10  -3    5.20    1.40
   8  10   3    9.80    1.90
   8  10   3    5.10    1.60
  -8  10  -3    6.10    1.70
   8  10   3    8.60    2.00
 -10 -10  -3    4.50    2.90
  10 -10   3    4.80    2.00
  10 -10   3    2.80    1.50
 -10  10  -3    4.50    1.40
  10  10   3    2.90    1.50
   7 -11  -3    4.50    1.90
  -7 -11   3    4.50    1.60
   7 -11  -3    7.60    2.10
  -7 -11   3    2.80    1.60
   7 -11  -3    4.20    1.50
   7  11  -3    1.70    1.70
  -7  11   3    3.30    1.00
  -7  11   3    5.10    1.20
   5 -11  -3    0.60    1.20
  -5 -11   3    1.70    1.40
   5 -11  -3   -0.60    0.90
  -5 -11   3    0.20    1.20
   5 -11  -3    2.30    1.50
  -5  11   3    0.50    0.90
   5  11  -3    2.20    1.50
  -5  11   3    0.90    1.00
   3 -11  -3    3.60    1.60
  -3 -11   3    4.50    1.80
  -3 -11   3    5.50    1.60
   3 -11  -3    6.20    1.60
   3 -11  -3    1.60    1.00
  -3 -11   3    2.90    1.80
  -3  11   3    5.40    1.30
  -3  11   3    6.00    1.30
  -3  11   3    4.50    1.50
   3  11  -3    4.40    1.70
   3  11  -3    3.40    1.70
   1 -11  -3    0.30    1.30
   1 -11  -3    1.50    1.20
  -1 -11   3    3.00    1.60
  -1 -11   3   -1.00    1.20
   1 -11  -3    0.60    1.30
  -1 -11   3    1.30    1.60
  -1 -11   3    1.90    1.60
   1 -11  -3   -0.90    0.90
   1  11  -3   -0.80    1.30
  -1  11   3    1.70    1.30
  -1  11   3    0.60    1.00
   1  11  -3    2.30    1.40
   1  11  -3    0.10    1.00
  -1  11   3    1.70    1.00
   1 -11   3    6.60    1.80
   1 -11   3   10.30    2.40
  -1 -11  -3    7.10    1.60
   1 -11   3    7.30    2.30
  -1 -11  -3    5.00    1.70
  -1 -11  -3    8.10    1.90
   1 -11   3    7.10    1.90
  -1  11  -3    7.70    2.00
   1  11   3    8.90    1.80
   1  11   3    7.00    1.80
  -1  11  -3    5.80    1.90
  -1  11  -3    6.30    1.60
  -3 -11  -3   -0.10    1.40
  -3 -11  -3    4.10    2.20
   3 -11   3   -0.20    1.40
   3 -11   3    4.40    1.60
  -3 -11  -3    0.80    1.10
   3  11   3    1.70    1.20
   3  11   3    1.10    1.30
  -3  11  -3    1.00    1.30
   3  11   3    1.20    1.30
  -3  11  -3    1.40    1.20
   5 -11   3   -0.80    1.00
   5 -11   3    0.50    1.40
  -5 -11  -3    0.90    1.30
  -5  11  -3    2.10    1.20
   5  11   3    1.80    1.60
   5  11   3    1.40    1.00
   5  11   3    0.40    1.10
  -5  11  -3    0.70    1.00
   7 -11   3    1.00    2.60
  -7 -11  -3    0.00    1.60
  -7  11  -3    0.20    1.10
   7  11   3    1.40    1.50
   7  11   3    0.90    1.70
  -7  11  -3    0.80    1.10
   2 -12  -3    2.80    1.70
  -2 -12   3    1.80    1.60
  -2 -12   3    1.00    1.60
   2  12  -3    1.50    1.60
  -2  12   3    3.20    1.90
  -2  12   3    1.80    1.10
   0 -12   3    0.90    1.50
   0 -12   3    1.20    1.60
   0 -12  -3    0.60    1.30
   0  12   3    1.80    1.20
   0  12  -3   -0.70    1.20
   0  12   3    2.30    1.10
  -2 -12  -3    7.70    2.30
  -2 -12  -3    6.00    2.00
   2 -12   3    6.30    2.20
   2 -12   3    3.60    1.70
   2  12   3    7.70    1.80
  -2  12  -3    5.80    1.90
   2  12   3    6.40    1.90
  20   0  -4    1.40    1.00
  20   0  -4    3.80    1.50
 -20   0   4    1.40    0.80
  18   0  -4   -1.00    1.00
  18   0  -4    3.00    1.30
  18   0  -4    2.10    1.70
 -18   0   4    0.70    0.60
 -18   0   4    1.60    0.90
  16   0  -4    0.70    1.10
  16   0  -4   -1.20    1.00
 -16   0   4    0.20    0.70
 -16   0   4    1.80    0.70
  14   0  -4    9.60    1.70
  14   0  -4   10.80    1.80
 -14   0   4   12.00    1.50
 -14   0   4   12.50    1.40
  12   0  -4    5.10    1.30
 -12   0   4    5.40    1.00
  12   0  -4    3.50    1.00
  10   0  -4   20.00    1.60
 -10   0   4   19.70    1.30
  10   0  -4   21.00    1.70
 -10   0   4   18.10    1.20
  -8   0   4  142.99    4.00
  -8   0   4  137.19    4.30
   8   0  -4  136.79    4.50
   8   0  -4  139.19    4.50
  -6   0   4   89.99    2.50
  -6   0   4   90.49    2.50
   6   0  -4   85.39    2.90
   6   0  -4   92.09    3.00
   4   0  -4   10.50    0.60
   4   0  -4   10.60    0.60
   4   0  -4   10.80    0.60
  -2   0   4 1274.47   31.30
   0   0   4   82.99    2.80
   0   0  -4   81.09    2.70
   0   0  -4   82.39    2.20
   0   0  -4   81.59    2.40
   0   0  -4   84.49    2.40
   0   0   4   83.59    2.40
   0   0   4   82.59    2.40
   2   0   4  705.83   17.80
   2   0   4  695.93   17.50
   2   0   4  728.13   17.60
  -2   0  -4  663.93   17.50
   2   0   4  697.33   17.00
  -2   0  -4  692.43   17.70
   4   0   4 1687.03   42.50
   4   0   4 1768.92   42.80
  -4   0  -4 1812.82   42.60
  -4   0  -4 1607.34   42.50
   4   0   4 1749.92   42.10
  -6   0  -4  122.29    4.30
  -6   0  -4  113.09    4.10
   6   0   4  118.29    4.20
  -6   0  -4  116.99    4.10
   6   0   4  119.59    3.80
   6   0   4  120.19    4.20
   6   0   4  121.29    4.30
   8   0   4  165.58    5.70
   8   0   4  164.38    5.50
   8   0   4  166.38    5.20
  -8   0  -4  158.28    5.40
   8   0   4  159.08    5.50
  -8   0  -4  162.68    5.20
  -8   0  -4  153.88    5.60
 -10   0  -4    4.00    0.90
 -10   0  -4    4.30    1.00
  10   0   4    2.90    0.90
  10   0   4    5.10    1.10
  10   0   4    3.80    1.20
 -10   0  -4    1.70    1.10
 -12   0  -4    6.80    1.60
  12   0   4    5.80    1.20
  12   0   4    5.30    1.50
  12   0   4    5.40    1.30
  12   0   4    6.90    1.80
 -12   0  -4    7.00    1.40
 -12   0  -4    5.10    1.00
 -14   0  -4   61.99    2.90
  14   0   4   62.49    3.40
  14   0   4   60.99    3.70
 -14   0  -4   69.39    3.90
  14   0   4   62.99    3.40
 -14   0  -4   61.79    3.40
  14   0   4   61.19    3.90
  16   0   4    2.00    1.00
  16   0   4    1.70    1.10
 -16   0  -4    0.40    0.70
 -16   0  -4    1.70    1.10
 -16   0  -4    1.30    1.20
  16   0   4    2.70    1.60
  18   0   4    5.20    1.30
 -18   0  -4    6.00    1.80
 -18   0  -4    8.50    1.30
 -18   0  -4    4.90    1.40
  18   0   4    4.20    1.40
  19  -1  -4    4.10    1.40
 -19  -1   4    4.30    1.20
  19  -1  -4    2.20    1.20
 -19  -1   4    3.50    1.00
  19  -1  -4    2.70    1.30
  19   1  -4    4.40    1.50
 -19   1   4    3.40    0.80
  19   1  -4    3.40    1.40
 -19   1   4    3.70    1.00
  17  -1  -4   -0.10    1.00
  17  -1  -4    2.00    1.20
 -17  -1   4   -0.40    0.70
  17  -1  -4    0.70    1.00
 -17   1   4    0.60    0.70
  17   1  -4    2.80    1.20
 -17   1   4    1.20    0.60
  17   1  -4   -0.80    1.30
  15  -1  -4    5.40    1.40
 -15  -1   4    6.70    1.10
  15  -1  -4    5.80    1.60
  15  -1  -4    8.70    1.60
 -15  -1   4    4.00    1.10
 -15   1   4    6.30    1.10
  15   1  -4    7.60    1.80
  15   1  -4    7.10    1.50
 -15   1   4    6.40    1.00
 -13  -1   4    1.10    0.80
  13  -1  -4    1.00    0.80
 -13  -1   4    1.00    0.70
  13  -1  -4    0.60    0.80
  13  -1  -4    0.50    0.90
  13   1  -4    3.30    1.30
 -13   1   4    1.80    0.60
 -13   1   4    0.70    0.50
  13   1  -4    1.30    1.00
 -11  -1   4   -0.40    0.50
  11  -1  -4   -0.60    0.60
  11  -1  -4    0.60    0.70
 -11  -1   4   -0.80    0.50
  11  -1  -4    0.80    0.70
  11   1  -4   -0.80    0.60
 -11   1   4    0.50    0.50
  11   1  -4    0.10    0.80
 -11   1   4   -0.20    0.40
   9  -1  -4    8.60    1.10
  -9  -1   4    8.40    1.10
   9  -1  -4    7.40    0.50
  -9  -1   4    8.80    0.90
  -9   1   4    7.80    0.70
  -9   1   4    8.80    0.80
   9   1  -4    9.50    1.40
   9   1  -4   10.30    1.50
  -7  -1   4  284.27    7.50
   7  -1  -4  272.87    7.60
  -7  -1   4  277.17    7.40
   7  -1  -4  269.57    7.00
   7  -1  -4  270.87    7.50
   7   1  -4  277.67    7.90
  -7   1   4  269.07    6.80
  -7   1   4  274.97    6.80
   7   1  -4  268.47    7.80
  -5  -1   4  170.28    5.40
   5  -1  -4  174.18    4.50
  -5  -1   4  175.78    4.80
   5  -1  -4  172.78    5.10
   5  -1  -4  172.38    4.60
  -5  -1   4  175.78    4.50
   5   1  -4  173.18    4.50
   5   1  -4  171.38    5.00
  -3  -1   4  957.90   22.70
   3  -1  -4  912.81   22.90
  -3  -1   4  897.91   22.80
  -3  -1   4  929.61   22.80
   3   1  -4  919.11   22.90
   3   1  -4  953.80   23.00
   3   1  -4  911.91   22.80
  -1  -1   4    2.60    0.50
   1  -1  -4    2.70    0.30
  -1  -1   4    2.30    0.40
   1  -1  -4    2.40    0.70
  -1  -1   4    2.40    0.50
   1   1  -4    2.70    0.40
  -1   1   4    2.10    0.30
   1   1  -4    2.10    0.50
   1   1  -4    2.80    0.50
   1   1  -4    3.20    0.60
  -1  -1  -4 1458.15   36.10
  -1  -1  -4 1480.15   36.00
   3  -1   4  594.94   15.20
  -3  -1  -4  575.84   15.10
   3  -1   4  601.64   15.00
  -3  -1  -4  563.44   15.30
  -3  -1  -4  585.84   15.00
   3  -1   4  576.84   14.70
   3  -1   4  563.94   15.00
  -3   1  -4  592.84   15.10
  -3   1  -4  578.04   15.00
   3   1   4  585.64   15.20
   3   1   4  590.44   15.00
   3   1   4  601.74   15.40
  -3   1  -4  593.24   14.70
  -3   1  -4  582.84   15.00
   5  -1   4  357.76    9.50
  -5  -1  -4  363.26   10.00
   5  -1   4  367.26    9.90
   5  -1   4  360.16    9.90
  -5  -1  -4  349.47    9.90
  -5  -1  -4  364.76   10.00
   5  -1   4  346.27    9.90
   5   1   4  349.27   10.00
  -5   1  -4  353.16    9.80
   5   1   4  353.56   10.10
  -5   1  -4  372.16    9.90
  -5   1  -4  353.36    9.80
   7  -1   4   60.69    2.80
   7  -1   4   62.89    2.60
   7  -1   4   59.59    2.90
  -7  -1  -4   61.09    2.90
   7  -1   4   61.59    2.80
  -7  -1  -4   63.19    2.90
   7   1   4   60.19    2.80
  -7   1  -4   64.29    2.70
  -7   1  -4   59.79    2.70
   7   1   4   64.19    2.90
   7   1   4   58.69    3.00
  -7   1  -4   58.99    2.80
   9  -1   4   29.40    2.10
   9  -1   4   33.60    2.20
  -9  -1  -4   30.80    2.20
  -9  -1  -4   31.30    1.90
   9  -1   4   26.70    1.90
  -9  -1  -4   29.50    2.10
   9  -1   4   32.90    1.90
  -9   1  -4   31.10    1.90
   9   1   4   29.30    2.10
  -9   1  -4   32.50    2.00
   9   1   4   33.00    2.40
   9   1   4   30.10    2.10
  -9   1  -4   35.10    2.20
  11  -1   4    4.30    1.10
 -11  -1  -4    2.10    0.80
  11  -1   4    0.40    1.00
 -11  -1  -4    3.80    1.00
 -11  -1  -4    3.30    1.20
  11  -1   4    2.10    1.10
  11  -1   4    2.80    1.00
  11   1   4    2.50    1.10
  11   1   4    4.10    1.20
 -11   1  -4    2.30    0.90
 -11   1  -4    3.20    1.10
  11   1   4    5.00    1.50
 -11   1  -4    1.90    0.80
  13  -1   4    1.90    0.90
 -13  -1  -4    4.10    1.40
  13  -1   4    1.60    1.20
  13  -1   4    4.00    1.30
  13  -1   4    2.70    1.00
 -13  -1  -4    3.90    1.00
 -13  -1  -4    3.20    1.10
 -13   1  -4    3.80    1.10
 -13   1  -4    1.90    0.80
  13   1   4    3.40    1.30
  13   1   4    2.90    1.30
 -13   1  -4    2.40    1.10
  15  -1   4    0.70    1.00
  15  -1   4    0.80    0.80
 -15  -1  -4    0.50    0.70
 -15  -1  -4    0.50    1.00
  15  -1   4    2.90    1.40
 -15  -1  -4    1.20    1.20
  15  -1   4    1.70    1.00
  15   1   4    0.80    1.20
 -15   1  -4    0.30    0.70
  15   1   4    0.70    0.90
  15   1   4    1.10    1.30
 -15   1  -4    0.30    1.10
 -15   1  -4    0.40    0.90
  17  -1   4    1.80    1.10
  17  -1   4    2.70    1.40
 -17  -1  -4    2.70    1.00
 -17  -1  -4    2.90    0.70
 -17  -1  -4    3.90    1.50
  17  -1   4    2.00    0.80
  17  -1   4    2.70    1.90
  17   1   4    6.60    2.20
  17   1   4    3.90    1.30
  17   1   4    1.80    1.30
 -17   1  -4    1.50    1.10
 -17   1  -4    2.30    0.90
 -17   1  -4    3.60    1.60
  18  -2  -4   36.10    3.50
  18  -2  -4   22.50    2.70
 -18  -2   4   23.00    1.80
 -18  -2   4   21.70    2.20
  18  -2  -4   22.40    2.80
  18   2  -4   27.50    2.60
 -18   2   4   22.90    1.60
 -18   2   4   26.10    1.80
  18   2  -4   18.30    2.60
  16  -2  -4    5.20    1.30
  16  -2  -4    7.70    1.80
 -16  -2   4    5.20    1.10
  16  -2  -4    8.60    1.70
 -16  -2   4    7.00    1.40
  16   2  -4    8.90    2.00
 -16   2   4    9.90    1.20
  16   2  -4    5.20    1.60
 -14  -2   4   51.29    2.60
  14  -2  -4   49.00    2.90
 -14  -2   4   47.00    2.80
  14  -2  -4   44.10    2.80
 -14   2   4   49.10    2.10
 -14   2   4   51.99    2.30
  14   2  -4   49.10    3.30
  14   2  -4   50.89    3.40
  12  -2  -4    0.60    0.40
 -12  -2   4    0.50    0.70
  12  -2  -4    0.80    0.80
  12  -2  -4    0.90    0.90
  12  -2  -4    0.50    0.70
 -12  -2   4   -0.10    0.70
  12   2  -4    1.10    1.00
 -12   2   4    0.70    0.40
 -12   2   4    1.10    0.50
  10  -2  -4   21.10    1.50
 -10  -2   4   22.80    1.70
  10  -2  -4   23.90    1.50
  10  -2  -4   20.80    1.30
 -10  -2   4   20.80    1.60
  10  -2  -4   21.70    1.80
  10   2  -4   20.90    1.90
 -10   2   4   21.20    1.00
 -10   2   4   21.60    1.10
  10   2  -4   24.20    1.90
  -8  -2   4   25.60    1.00
   8  -2  -4   25.70    1.50
   8  -2  -4   24.50    1.80
   8  -2  -4   23.10    1.40
  -8  -2   4   22.10    1.60
  -8  -2   4   25.40    1.70
   8  -2  -4   23.70    1.40
  -8   2   4   25.00    0.90
   8   2  -4   25.40    1.90
  -8   2   4   25.60    0.90
   8   2  -4   28.10    2.00
  -6  -2   4   79.69    2.90
   6  -2  -4   73.29    2.50
   6  -2  -4   74.89    2.40
  -6  -2   4   74.89    2.30
   6  -2  -4   73.99    3.00
  -6  -2   4   74.99    2.90
   6   2  -4   75.49    3.10
   6   2  -4   78.69    3.20
  -4  -2   4  791.22   19.70
  -4  -2   4  807.72   20.10
   4  -2  -4  809.72   20.00
  -4  -2   4  780.02   19.90
   4  -2  -4  762.72   19.30
   4  -2  -4  774.72   19.40
   4   2  -4  831.92   20.30
   4   2  -4  780.32   20.10
  -4   2   4  806.82   20.00
   4   2  -4  774.92   19.70
   2  -2  -4    2.10    0.30
   2  -2  -4    2.50    0.50
   2  -2  -4    2.40    0.30
  -2  -2   4    3.20    0.70
  -2  -2   4    2.00    0.60
   2   2  -4    2.70    0.50
   2   2  -4    2.50    0.70
   2   2  -4    2.40    0.60
  -2   2   4    2.00    0.40
   2   2  -4    2.00    0.50
   0  -2   4  374.76    9.60
   0  -2   4  357.26    9.80
   0  -2  -4  365.66    9.40
   0  -2  -4  381.76    9.50
   0  -2   4  375.06    9.80
   0  -2  -4  357.56    9.50
   0  -2   4  362.46    9.70
   0   2   4  373.96    9.20
   0   2   4  367.16    9.30
   0   2  -4  361.06    9.70
   0   2  -4  364.36    9.80
   0   2  -4  363.56    9.80
   0   2   4  373.16    9.40
   0   2  -4  358.36    9.60
  -2  -2  -4  579.24   15.60
  -2  -2  -4  603.64   15.30
   2  -2   4  620.24   15.20
  -2  -2  -4  591.24   15.20
   2  -2   4  575.84   15.00
   2  -2   4  593.34   15.30
   2  -2   4  579.24   15.30
  -2   2  -4  591.24   15.00
   2   2   4  594.34   15.00
  -2   2  -4  585.84   15.10
   2   2   4  597.54   15.10
  -2   2  -4  588.34   15.20
  -2   2  -4  574.94   15.20
   2   2   4  570.24   15.20
  -4  -2  -4  277.77    7.80
   4  -2   4  265.37    7.60
   4  -2   4  259.37    7.60
  -4  -2  -4  273.47    8.30
   4  -2   4  262.17    7.30
  -4  -2  -4  259.97    7.90
  -4   2  -4  265.97    7.60
   4   2   4  272.37    7.90
   4   2   4  261.47    7.60
  -4   2  -4  260.67    7.60
  -4   2  -4  268.57    7.30
  -6  -2  -4    3.00    1.00
   6  -2   4    2.30    0.90
   6  -2   4    3.40    0.90
  -6  -2  -4    1.50    1.00
   6  -2   4    2.00    1.00
   6  -2   4    1.80    0.80
  -6  -2  -4    0.10    0.80
  -6   2  -4    1.40    0.70
   6   2   4    1.70    1.00
  -6   2  -4    2.00    0.90
  -6   2  -4    1.70    0.80
   6   2   4    2.10    1.00
  -6   2  -4    1.40    0.60
  -8  -2  -4   25.00    2.00
  -8  -2  -4   19.60    1.70
  -8  -2  -4   22.50    1.90
   8  -2   4   21.30    1.80
   8  -2   4   22.20    1.80
   8  -2   4   20.60    1.50
   8  -2   4   22.10    1.70
  -8   2  -4   20.30    1.50
   8   2   4   20.20    1.70
   8   2   4   19.30    1.90
  -8   2  -4   23.00    1.80
  -8   2  -4   20.70    1.50
  10  -2   4    8.00    1.50
  10  -2   4    7.50    1.30
 -10  -2  -4    5.70    1.10
  10  -2   4    7.00    1.50
 -10  -2  -4    5.80    1.50
  10  -2   4    9.70    1.50
 -10  -2  -4    8.00    1.50
 -10   2  -4    7.30    1.10
 -10   2  -4    8.70    1.40
  10   2   4    8.40    1.60
 -10   2  -4    8.80    1.70
  10   2   4    8.10    1.50
  12  -2   4   23.70    2.00
 -12  -2  -4   22.20    2.20
 -12  -2  -4   26.40    2.40
 -12  -2  -4   21.50    1.80
  12  -2   4   20.70    1.90
  12  -2   4   22.70    2.20
  12  -2   4   20.50    2.10
  12   2   4   22.30    2.80
 -12   2  -4   22.20    2.10
  12   2   4   21.50    2.10
 -12   2  -4   23.80    1.80
 -12   2  -4   21.60    1.90
  14  -2   4   27.30    2.40
 -14  -2  -4   31.40    2.80
  14  -2   4   31.20    2.60
 -14  -2  -4   28.90    2.50
  14  -2   4   26.80    2.50
  14  -2   4   30.90    2.40
 -14  -2  -4   30.40    2.10
 -14   2  -4   28.10    2.30
  14   2   4   26.60    2.60
 -14   2  -4   30.10    2.20
  14   2   4   26.20    3.20
 -14   2  -4   24.10    2.30
  16  -2   4   -0.30    0.90
 -16  -2  -4   -0.30    0.60
  16  -2   4    1.00    0.80
  16  -2   4   -2.50    0.90
  16  -2   4    1.00    1.10
 -16  -2  -4   -0.50    0.90
  16   2   4    0.00    1.00
 -16   2  -4    0.90    1.10
  16   2   4    2.10    1.70
 -16   2  -4   -0.30    0.60
 -16   2  -4    0.10    0.80
  18  -2   4    1.20    1.00
  18  -2   4    3.20    1.40
 -18  -2  -4    2.60    1.20
  18  -2   4    3.70    1.30
 -18  -2  -4    2.50    0.80
 -18  -2  -4    3.00    1.80
  18   2   4    5.30    1.70
 -18   2  -4    4.10    1.50
 -18   2  -4    2.90    1.10
 -18   2  -4    3.80    0.90
  18   2   4    4.00    1.30
 -19  -3   4   -0.10    1.10
  19  -3  -4    2.10    1.20
  19  -3  -4    1.50    1.10
 -19   3   4    0.60    0.80
  19   3  -4   -0.80    1.10
 -19   3   4    0.20    0.50
  17  -3  -4   10.90    1.80
 -17  -3   4   14.30    1.90
 -17  -3   4   18.80    2.30
  17  -3  -4   13.10    2.00
 -17   3   4   15.40    1.20
  17   3  -4   14.90    2.30
 -17   3   4   14.80    1.00
  17   3  -4   11.50    2.50
 -15  -3   4    1.60    1.10
 -15  -3   4   -0.70    0.70
  15  -3  -4    2.50    1.10
  15  -3  -4    0.00    0.90
  15  -3  -4    1.20    0.50
  15  -3  -4    3.00    1.20
  15   3  -4    1.00    1.40
 -15   3   4    0.60    0.50
  15   3  -4    1.10    1.20
 -15   3   4    2.00    0.60
 -13  -3   4    0.30    0.80
  13  -3  -4   -0.20    0.80
  13  -3  -4    0.10    0.50
  13  -3  -4    0.80    0.90
 -13  -3   4   -0.10    0.80
  13  -3  -4    0.50    0.90
  13   3  -4    1.40    1.20
 -13   3   4    0.60    0.40
  13   3  -4    0.10    1.20
 -13   3   4    0.60    0.50
 -11  -3   4    0.30    0.50
 -11  -3   4    1.20    0.80
  11  -3  -4    1.20    0.80
  11  -3  -4    0.60    0.50
  11  -3  -4    1.10    0.90
  11  -3  -4   -0.10    0.60
 -11  -3   4    0.20    0.40
  11   3  -4    0.30    0.80
 -11   3   4    0.80    0.50
 -11   3   4    0.80    0.40
  -9  -3   4   44.90    1.70
   9  -3  -4   43.70    2.10
   9  -3  -4   43.70    2.50
  -9  -3   4   41.10    2.40
   9  -3  -4   42.80    2.00
   9  -3  -4   42.50    2.00
  -9  -3   4   42.00    2.40
  -9   3   4   42.10    1.40
   9   3  -4   43.40    2.60
   9   3  -4   49.20    2.80
  -9   3   4   43.10    1.50
   7  -3  -4   95.89    3.80
  -7  -3   4   98.49    3.70
   7  -3  -4   93.29    3.20
  -7  -3   4  100.29    3.20
  -7  -3   4   95.59    3.80
   7  -3  -4   98.29    3.20
   7   3  -4  100.79    4.10
   7   3  -4  102.09    4.00
   5  -3  -4  382.36   10.30
   5  -3  -4  366.56    9.70
  -5  -3   4  365.66   10.50
  -5  -3   4  381.16   10.30
   5  -3  -4  356.26    9.70
  -5  -3   4  368.26    9.90
   5   3  -4  372.16   10.70
   5   3  -4  370.86   10.80
  -5   3   4  380.76   10.20
   5   3  -4  389.66   10.60
  -3  -3   4    3.10    0.90
   3  -3  -4    1.20    0.50
  -3  -3   4    1.10    0.60
   3  -3  -4    0.40    0.50
  -3  -3   4    1.50    0.50
   3   3  -4    2.10    0.80
  -3   3   4    1.40    0.50
   3   3  -4    2.40    0.80
   3   3  -4    1.30    0.80
  -1  -3   4    2.00    0.60
   1  -3  -4    2.90    0.70
  -1  -3   4    1.80    0.70
   1  -3  -4    3.00    0.70
  -1  -3   4    1.70    0.70
   1  -3  -4    2.40    0.60
  -1  -3   4    1.90    0.60
  -1   3   4    2.20    0.40
   1   3  -4    2.20    0.60
   1   3  -4    3.30    0.80
   1   3  -4    2.00    0.70
   1   3  -4    2.20    0.60
  -1   3   4    2.70    0.40
  -1   3   4    3.50    0.60
   1  -3   4  479.45   12.90
  -1  -3  -4  485.65   13.00
  -1  -3  -4  495.95   12.80
   1  -3   4  486.95   12.80
   1  -3   4  495.75   13.00
   1  -3   4  479.05   13.10
  -1  -3  -4  482.85   12.70
  -1   3  -4  488.65   12.80
  -1   3  -4  490.15   12.90
   1   3   4  469.25   12.60
   1   3   4  487.75   12.70
  -1   3  -4  495.65   13.00
   1   3   4  499.95   12.60
   3  -3   4   17.90    1.60
   3  -3   4   17.30    1.30
  -3  -3  -4   15.20    1.50
   3  -3   4   17.60    1.50
   3  -3   4   21.00    1.50
  -3   3  -4   19.30    1.40
   3   3   4   17.80    1.40
   3   3   4   17.10    1.40
  -3   3  -4   18.40    1.30
   3   3   4   16.90    1.60
  -3   3  -4   18.60    1.50
  -3   3  -4   18.20    1.40
   5  -3   4   26.00    1.70
   5  -3   4   23.90    1.70
  -5  -3  -4   20.40    1.90
  -5  -3  -4   23.80    1.80
   5  -3   4   22.10    1.70
  -5  -3  -4   22.10    2.00
   5  -3   4   27.60    1.90
   5   3   4   19.60    1.60
   5   3   4   21.80    2.00
   5   3   4   23.10    1.80
  -5   3  -4   23.20    1.60
  -5   3  -4   27.10    1.80
  -5   3  -4   24.30    1.70
  -5   3  -4   26.40    1.80
   7  -3   4    1.10    0.80
  -7  -3  -4    1.40    1.00
  -7  -3  -4    2.30    1.00
   7  -3   4    0.50    0.80
  -7  -3  -4    1.10    0.70
   7  -3   4    0.50    0.60
   7  -3   4    3.10    0.90
  -7   3  -4    2.00    0.80
  -7   3  -4    1.50    0.80
   7   3   4    0.90    0.90
  -7   3  -4    1.40    0.80
   7   3   4    1.60    0.90
  -7   3  -4    0.90    0.70
   9  -3   4   14.90    1.70
  -9  -3  -4   16.30    2.10
   9  -3   4   13.70    1.70
  -9  -3  -4   19.20    2.70
   9  -3   4   18.90    2.00
  -9  -3  -4   13.80    1.70
  -9   3  -4   16.00    1.50
  -9   3  -4   14.40    1.50
  -9   3  -4   17.00    1.60
   9   3   4   20.80    2.30
 -11  -3  -4    5.60    1.60
  11  -3   4    7.40    1.60
  11  -3   4   10.10    1.60
  11  -3   4    8.20    1.60
 -11  -3  -4    9.30    1.40
  11  -3   4   10.10    1.60
 -11  -3  -4    6.60    1.60
 -11   3  -4    9.10    1.50
 -11   3  -4    9.60    1.70
 -11   3  -4    8.30    1.30
  11   3   4    6.90    1.90
  11   3   4    9.90    1.80
  13  -3   4   51.99    3.10
 -13  -3  -4   53.79    2.90
  13  -3   4   55.69    3.70
  13  -3   4   45.80    3.20
  13  -3   4   50.89    3.40
 -13  -3  -4   54.19    3.80
 -13  -3  -4   57.39    3.70
  13   3   4   53.79    3.80
 -13   3  -4   49.70    2.90
  13   3   4   51.79    3.30
 -13   3  -4   51.39    3.20
 -13   3  -4   48.20    2.80
 -15  -3  -4    6.00    1.30
  15  -3   4    6.30    1.60
  15  -3   4    8.90    1.80
 -15  -3  -4   10.00    1.90
 -15  -3  -4    5.90    1.50
  15  -3   4    9.40    1.70
 -15   3  -4    9.10    1.70
  15   3   4    7.20    2.10
 -15   3  -4    9.20    1.90
 -15   3  -4    8.40    1.40
  15   3   4    6.10    1.70
  17  -3   4    9.10    1.90
  17  -3   4    7.50    1.80
 -17  -3  -4    5.70    2.00
 -17  -3  -4    7.50    1.70
 -17  -3  -4    4.80    1.10
  17  -3   4    6.10    1.50
  17   3   4    8.00    2.00
 -17   3  -4    5.60    1.40
 -17   3  -4    5.40    1.30
  18  -4  -4    0.50    1.00
 -18  -4   4    1.40    1.10
  18  -4  -4   -0.50    0.80
 -18  -4   4    3.40    1.20
  18  -4  -4    2.10    0.70
  18  -4  -4    1.00    1.10
  18   4  -4    3.50    1.60
  16  -4  -4    1.50    0.90
  16  -4  -4    5.00    0.90
 -16  -4   4    1.10    1.10
 -16  -4   4    3.00    1.10
  16  -4  -4    4.80    1.20
  16  -4  -4    1.30    1.20
  16   4  -4    1.30    2.30
  16   4  -4    2.40    1.30
 -16   4   4    1.90    0.50
 -14  -4   4   10.30    0.80
 -14  -4   4   11.50    0.80
  14  -4  -4   11.60    1.70
 -14  -4   4    8.50    1.60
 -14  -4   4   14.70    2.00
  14  -4  -4   13.30    2.10
  14  -4  -4   12.20    1.40
  14  -4  -4   12.90    1.70
 -14   4   4   11.20    0.80
  14   4  -4   13.20    2.30
  14   4  -4   12.60    2.30
  12  -4  -4    1.30    0.90
 -12  -4   4    0.50    0.90
 -12  -4   4    0.20    0.40
 -12  -4   4    1.20    1.00
  12  -4  -4    1.10    0.90
  12  -4  -4   -0.20    0.80
  12  -4  -4    0.90    0.60
 -12  -4   4    0.80    0.60
 -12   4   4    1.10    0.50
  12   4  -4    1.80    1.20
  12   4  -4    0.70    1.10
  10  -4  -4    3.00    0.90
 -10  -4   4    2.30    0.60
  10  -4  -4    1.00    0.60
 -10  -4   4    2.40    1.00
 -10  -4   4    2.20    0.90
  10  -4  -4    2.60    0.90
  10  -4  -4    1.80    0.80
  10   4  -4    0.70    1.00
  10   4  -4    4.30    1.50
 -10   4   4    3.20    0.50
  -8  -4   4  118.59    4.50
   8  -4  -4  123.19    4.60
   8  -4  -4  121.09    4.10
   8  -4  -4  120.79    4.00
  -8  -4   4  122.39    3.90
   8  -4  -4  120.69    4.30
  -8  -4   4  114.49    4.60
   8   4  -4  117.39    5.00
  -8   4   4  119.29    3.20
  -8   4   4  116.29    3.20
   8   4  -4  116.19    4.80
  -8   4   4  115.99    4.50
   6  -4  -4   73.69    3.10
   6  -4  -4   67.19    2.70
  -6  -4   4   72.79    3.10
   6  -4  -4   68.49    2.60
  -6  -4   4   73.29    2.80
  -6  -4   4   74.89    3.40
   6   4  -4   66.99    3.40
  -6   4   4   68.99    3.00
  -6   4   4   68.99    2.00
   6   4  -4   65.79    3.30
  -6   4   4   70.19    2.00
   6   4  -4   71.89    3.50
  -4  -4   4   27.10    1.80
   4  -4  -4   29.00    1.60
  -4  -4   4   27.70    2.10
  -4  -4   4   28.10    1.70
   4  -4  -4   26.90    1.60
   4  -4  -4   29.00    1.90
  -4   4   4   29.30    1.10
   4   4  -4   31.70    2.20
   4   4  -4   29.70    2.20
  -4   4   4   28.70    1.10
   4   4  -4   28.90    2.10
  -4   4   4   30.80    1.80
  -2  -4   4    8.70    1.30
   2  -4  -4    6.20    1.00
   2  -4  -4    6.30    1.00
  -2  -4   4    8.00    1.20
  -2  -4   4    6.40    1.40
  -2  -4   4    5.70    1.30
  -2   4   4    4.30    0.80
   2   4  -4    7.30    1.40
   2   4  -4    7.40    1.30
  -2   4   4    7.20    0.80
  -2   4   4    7.40    0.80
   2   4  -4    8.00    1.30
   0  -4   4   46.00    2.60
   0  -4  -4   50.09    2.30
   0  -4  -4   49.90    2.40
   0  -4   4   51.09    2.30
   0  -4  -4   49.99    2.50
   0  -4   4   48.40    2.70
   0  -4   4   50.09    2.40
   0   4   4   48.60    2.10
   0   4   4   48.50    2.30
   0   4  -4   52.29    2.50
   0   4  -4   51.49    2.60
   0   4   4   49.20    2.10
   0   4  -4   46.70    2.50
   2  -4   4   36.00    1.90
  -2  -4  -4   39.00    2.20
  -2  -4  -4   35.20    2.20
   2  -4   4   38.90    2.10
   2  -4   4   35.50    2.20
   2  -4   4   35.90    2.20
  -2  -4  -4   38.20    2.30
  -2   4  -4   35.00    2.10
   2   4   4   34.40    2.00
   2   4   4   31.50    2.00
  -2   4  -4   33.70    2.00
  -2   4  -4   36.30    2.10
   2   4   4   35.00    2.00
  -2   4  -4   36.40    2.10
   4  -4   4   13.70    1.40
   4  -4   4   13.90    1.60
   4  -4   4   15.30    1.60
  -4  -4  -4   12.40    1.70
  -4  -4  -4   15.10    1.90
  -4   4  -4   14.20    1.60
   4   4   4    9.80    1.30
  -4   4  -4   13.60    1.40
   4   4   4   14.90    1.50
  -4   4  -4   10.90    1.30
  -4   4  -4   12.40    1.50
   4   4   4   15.60    1.80
   6  -4   4    9.70    1.60
   6  -4   4    7.90    1.20
  -6  -4  -4   11.50    1.80
   6  -4   4    9.40    1.40
  -6  -4  -4   11.00    1.70
   6  -4   4    9.70    1.30
  -6   4  -4    7.30    1.20
   6   4   4   10.30    1.40
  -6   4  -4    9.10    1.30
   6   4   4    9.90    1.50
   6   4   4    9.80    1.60
  -6   4  -4    8.40    1.30
  -6   4  -4   10.50    1.40
   8  -4   4   12.50    1.70
   8  -4   4   12.30    1.70
  -8  -4  -4   12.90    1.80
   8  -4   4   12.30    1.80
  -8  -4  -4   11.00    1.70
  -8  -4  -4   12.40    2.00
  -8   4  -4   13.00    1.70
  -8   4  -4   14.70    1.70
   8   4   4   12.80    1.80
  -8   4  -4   14.60    1.70
  -8   4  -4   16.50    1.90
   8   4   4   12.00    1.70
 -10  -4  -4    1.30    1.10
 -10  -4  -4    1.30    0.80
 -10  -4  -4   -0.10    1.00
  10  -4   4    1.20    0.90
  10  -4   4    1.80    1.00
  10   4   4    1.00    1.30
  10   4   4    1.40    1.20
 -10   4  -4    1.30    0.90
 -10   4  -4    2.20    0.80
 -10   4  -4    0.40    0.80
  12  -4   4   13.60    1.90
  12  -4   4   23.70    4.20
  12  -4   4   18.40    2.30
  12  -4   4   19.70    2.50
 -12  -4  -4   14.40    2.40
 -12  -4  -4   17.20    2.10
 -12   4  -4   17.10    2.20
  12   4   4   16.30    2.60
 -12   4  -4   15.10    1.90
  12   4   4   18.90    2.70
 -12   4  -4   15.80    1.90
  14  -4   4    1.50    1.20
 -14  -4  -4    0.80    1.10
  14  -4   4    1.90    1.00
 -14  -4  -4    2.00    0.90
  14  -4   4    1.60    1.20
 -14  -4  -4    1.40    1.20
  14  -4   4    0.40    1.00
  14   4   4    1.40    1.10
 -14   4  -4    0.50    0.90
 -14   4  -4    1.30    0.90
  14   4   4    0.80    1.70
  16  -4   4    5.40    1.40
 -16  -4  -4    6.00    1.80
 -16  -4  -4    3.50    1.00
 -16  -4  -4    4.20    1.40
  16  -4   4    2.30    1.40
  16  -4   4    2.80    1.30
  16  -4   4    1.80    1.10
 -16   4  -4    4.10    1.50
  16   4   4    4.10    1.40
 -16   4  -4    6.10    1.40
 -16   4  -4    4.10    1.20
  17  -5  -4    1.10    1.20
  17  -5  -4    0.30    1.10
 -17  -5   4    1.00    0.90
  17  -5  -4    3.20    1.80
 -17  -5   4    1.40    1.30
  17  -5  -4   -0.10    0.70
  17   5  -4    0.80    1.00
 -15  -5   4    0.80    0.90
  15  -5  -4    1.20    1.20
 -15  -5   4    1.60    0.40
 -15  -5   4    2.50    1.20
  15  -5  -4    0.80    0.70
 -15  -5   4    0.80    0.50
  15  -5  -4    1.60    1.10
  15  -5  -4    0.30    0.70
  15   5  -4    1.40    1.30
 -13  -5   4    3.00    1.40
 -13  -5   4    3.50    1.30
 -13  -5   4    5.50    0.80
  13  -5  -4    3.60    1.10
  13  -5  -4    1.40    1.00
 -13  -5   4    4.10    1.30
  13  -5  -4    1.80    0.90
  13  -5  -4    3.10    0.90
  13   5  -4    3.10    1.30
 -13   5   4    3.10    0.50
  13   5  -4    3.90    1.70
  11  -5  -4    0.50    0.80
 -11  -5   4    2.30    1.10
 -11  -5   4   -0.40    0.80
  11  -5  -4    0.60    0.90
  11  -5  -4    0.20    0.90
 -11  -5   4    1.20    0.70
  11  -5  -4    0.60    0.70
 -11   5   4    1.00    0.40
  11   5  -4    2.00    1.20
  11   5  -4    0.60    1.00
  11   5  -4    2.30    1.60
   9  -5  -4   12.40    1.70
   9  -5  -4   13.50    1.60
  -9  -5   4   12.10    1.30
  -9  -5   4   11.80    1.90
   9  -5  -4   13.20    1.60
   9  -5  -4   14.70    1.50
  -9   5   4   12.10    0.80
   9   5  -4   13.60    2.20
   9   5  -4   15.00    2.20
  -9   5   4   11.50    1.60
   9   5  -4   13.80    2.10
   7  -5  -4   96.59    4.10
  -7  -5   4   93.19    3.60
  -7  -5   4  100.49    4.40
  -7  -5   4   95.49    4.00
   7  -5  -4   92.79    3.50
   7  -5  -4  100.79    4.00
   7  -5  -4   95.69    3.70
   7   5  -4   97.29    4.50
   7   5  -4   90.49    4.50
  -7   5   4   94.99    3.90
  -7   5   4   96.29    2.90
   7   5  -4   97.99    4.30
   5  -5  -4   67.09    2.70
  -5  -5   4   63.29    3.10
   5  -5  -4   69.19    3.20
  -5  -5   4   72.39    3.00
  -5  -5   4   67.59    3.40
  -5   5   4   65.79    2.30
  -5   5   4   64.09    2.90
  -5   5   4   65.49    2.20
   5   5  -4   65.79    3.40
   5   5  -4   72.59    3.50
   5   5  -4   72.59    3.50
   3  -5  -4    4.10    1.00
   3  -5  -4    5.10    1.10
  -3  -5   4    4.40    1.20
  -3  -5   4    7.50    1.40
  -3  -5   4    6.50    1.40
   3  -5  -4    5.90    1.00
  -3  -5   4    4.70    1.00
  -3   5   4    4.40    0.70
   3   5  -4    5.40    1.20
  -3   5   4    5.40    0.80
   3   5  -4    5.70    1.40
   3   5  -4    5.20    1.20
  -1  -5   4   19.60    1.60
   1  -5  -4   19.00    1.70
  -1  -5   4   18.20    1.90
   1  -5  -4   19.50    1.60
   1  -5  -4   18.50    1.60
  -1  -5   4   18.60    2.10
  -1  -5   4   21.70    1.70
  -1   5   4   17.10    1.50
  -1   5   4   18.60    1.40
   1   5  -4   18.40    1.80
   1   5  -4   17.70    1.70
   1   5  -4   18.40    1.80
   1  -5   4    3.30    0.90
  -1  -5  -4    3.50    1.00
  -1  -5  -4    3.50    1.10
   1  -5   4    2.80    1.10
  -1  -5  -4    2.90    1.10
   1  -5   4    4.40    1.00
   1  -5   4    2.50    1.20
  -1   5  -4    5.20    1.10
  -1   5  -4    2.90    1.00
   1   5   4    2.80    0.90
   1   5   4    2.50    0.90
  -1   5  -4    3.90    1.10
  -3  -5  -4   49.90    2.80
  -3  -5  -4   56.79    2.80
   3  -5   4   50.49    2.80
   3  -5   4   51.79    2.60
   3  -5   4   51.39    2.70
  -3  -5  -4   47.30    2.80
   3  -5   4   49.90    2.80
  -3   5  -4   52.39    2.60
  -3   5  -4   51.29    2.80
   3   5   4   52.29    2.80
  -3   5  -4   53.79    2.70
   3   5   4   53.29    2.60
   3   5   4   49.70    2.60
  -3   5  -4   52.59    2.60
   5  -5   4   13.60    1.90
   5  -5   4   10.70    1.50
   5  -5   4   14.10    1.70
  -5  -5  -4   15.50    2.10
   5  -5   4   13.40    1.70
  -5  -5  -4   13.70    1.90
  -5   5  -4   11.10    1.30
   5   5   4   15.00    1.80
  -5   5  -4   13.40    1.60
  -5   5  -4   13.70    1.60
   5   5   4   15.20    1.70
  -5   5  -4   16.50    1.90
   5   5   4   15.00    1.90
  -7  -5  -4   -0.60    0.80
   7  -5   4    0.20    0.80
   7  -5   4    0.80    0.90
   7  -5   4    1.30    0.90
   7  -5   4    0.20    0.80
  -7  -5  -4    1.20    1.10
  -7   5  -4    1.20    0.80
  -7   5  -4   -0.20    0.50
  -7   5  -4    0.70    0.70
   7   5   4    0.20    0.80
   7   5   4    1.30    0.90
  -7   5  -4    2.30    0.90
  -9  -5  -4   14.70    2.10
   9  -5   4   15.00    2.00
   9  -5   4   11.10    1.70
  -9  -5  -4   18.60    2.50
  -9  -5  -4   11.50    2.00
   9  -5   4   13.20    1.90
   9  -5   4   11.00    1.90
   9   5   4   15.40    2.30
   9   5   4   16.60    2.30
  -9   5  -4   13.80    1.80
  -9   5  -4   16.60    2.00
  -9   5  -4   16.20    2.00
  -9   5  -4   19.20    2.10
   9   5   4   14.10    2.00
 -11  -5  -4    8.40    1.50
  11  -5   4    7.00    1.60
  11  -5   4    6.20    1.50
 -11  -5  -4   12.40    2.30
 -11  -5  -4    9.10    1.90
  11  -5   4    9.50    1.80
 -11   5  -4    7.90    1.50
  11   5   4    6.70    1.50
 -11   5  -4    8.40    1.60
 -11   5  -4    9.50    1.70
 -11   5  -4    9.20    1.60
  11   5   4    8.20    1.90
  13  -5   4    2.20    1.20
 -13  -5  -4    1.40    1.30
 -13  -5  -4    0.50    1.00
  13  -5   4    1.40    0.90
  13  -5   4    2.90    1.40
 -13  -5  -4    1.30    0.90
  13  -5   4    2.10    1.30
 -13   5  -4    1.70    1.00
  13   5   4    2.90    1.10
 -13   5  -4    0.50    0.90
  13   5   4    3.50    1.80
 -13   5  -4    1.00    1.00
  13   5   4    2.00    1.20
  15  -5   4   10.90    2.10
 -15  -5  -4    7.50    1.50
  15  -5   4   10.00    1.70
 -15  -5  -4    7.40    2.10
  15  -5   4    7.40    1.70
  15  -5   4    9.50    1.80
 -15  -5  -4   13.00    2.20
  15   5   4   10.10    2.30
  15   5   4    8.70    2.10
 -15   5  -4   12.00    2.10
  15   5   4   10.00    2.20
 -15   5  -4    7.80    1.60
  17  -5   4    0.30    0.90
 -17  -5  -4    0.90    1.30
 -17  -5  -4    1.70    1.00
  17  -5   4    2.10    1.20
  17   5   4    1.20    1.50
 -17   5  -4    1.50    1.10
  17   5   4   -0.60    0.90
 -17   5  -4    2.50    1.60
  16  -6  -4    2.20    1.20
  16  -6  -4   -0.10    0.70
 -16  -6   4    0.50    0.50
 -16  -6   4    0.30    0.50
  16  -6  -4    0.40    1.10
 -16  -6   4   -0.20    1.20
  16  -6  -4   -0.40    0.70
 -16  -6   4   -1.00    1.10
  16   6  -4    3.00    1.30
 -14  -6   4    1.60    0.70
  14  -6  -4    0.50    1.10
  14  -6  -4    1.50    0.90
  14  -6  -4    1.20    0.80
  14  -6  -4    1.10    1.90
 -14  -6   4    2.40    1.10
 -14  -6   4    1.40    0.80
 -14  -6   4    1.60    1.20
  14   6  -4    1.60    1.50
  14   6  -4    4.00    1.50
  14   6  -4    1.40    1.30
  12  -6  -4    1.10    1.00
 -12  -6   4   -0.30    0.80
  12  -6  -4    0.10    0.80
 -12  -6   4    1.20    0.60
  12  -6  -4    0.70    0.80
  12  -6  -4    1.60    0.80
 -12  -6   4   -0.10    1.00
  12   6  -4    0.00    0.90
  12   6  -4   -0.50    1.20
 -12   6   4    0.30    0.30
  12   6  -4   -0.20    1.00
 -10  -6   4    1.10    0.80
 -10  -6   4    1.80    1.30
  10  -6  -4    1.60    1.00
  10  -6  -4    2.40    1.00
  10  -6  -4    1.40    1.00
  10  -6  -4    1.40    0.80
 -10  -6   4    1.50    1.10
 -10   6   4    1.50    1.00
 -10   6   4    1.40    0.50
  10   6  -4    1.10    1.30
  10   6  -4    0.30    1.20
  10   6  -4   -0.80    1.00
  -8  -6   4   48.70    3.30
  -8  -6   4   58.89    3.20
   8  -6  -4   51.59    2.60
   8  -6  -4   50.69    2.80
  -8  -6   4   54.59    2.80
   8  -6  -4   54.19    3.20
   8  -6  -4   52.69    2.90
   8   6  -4   53.09    3.50
  -8   6   4   54.79    3.00
   8   6  -4   54.99    3.60
   8   6  -4   49.99    3.40
  -8   6   4   51.79    2.00
  -6  -6   4    9.50    1.80
   6  -6  -4    7.90    1.30
   6  -6  -4    8.70    1.50
  -6  -6   4    8.70    1.80
  -6  -6   4    6.10    1.10
   6  -6  -4    6.80    1.40
   6   6  -4    8.70    1.60
   6   6  -4    8.50    1.70
   6   6  -4    7.40    1.70
  -6   6   4    6.80    0.90
  -6   6   4    8.30    0.90
  -6   6   4    6.00    1.20
  -4  -6   4   62.79    3.20
  -4  -6   4   60.39    3.50
   4  -6  -4   68.69    3.00
   4  -6  -4   65.69    3.30
  -4  -6   4   65.49    3.20
   4  -6  -4   67.59    3.10
   4   6  -4   63.59    3.40
   4   6  -4   69.59    3.60
  -4   6   4   68.29    3.10
   4   6  -4   68.79    3.60
  -4   6   4   66.09    2.60
  -4   6   4   69.79    2.50
  -2  -6   4   55.59    3.30
  -2  -6   4   56.99    2.90
   2  -6  -4   53.09    2.70
  -2  -6   4   56.69    3.30
  -2  -6   4   56.19    2.90
   2  -6  -4   56.89    3.00
   2  -6  -4   56.29    2.90
  -2   6   4   56.69    2.40
   2   6  -4   53.49    3.00
   2   6  -4   60.09    3.20
  -2   6   4   56.89    2.50
  -2   6   4   54.89    2.70
   2   6  -4   52.69    3.00
   0  -6   4   28.30    2.30
   0  -6  -4   28.00    2.20
   0  -6   4   32.50    2.10
   0  -6   4   29.60    2.10
   0  -6  -4   28.80    2.20
   0  -6   4   30.50    2.30
   0  -6  -4   27.60    2.00
   0   6  -4   30.70    2.20
   0   6  -4   31.40    2.30
   0   6  -4   30.00    2.20
   0   6   4   28.00    2.00
   0   6   4   30.60    1.90
   0   6   4   29.60    1.90
  -2  -6  -4    6.00    1.50
  -2  -6  -4    8.90    1.60
   2  -6   4    6.30    1.40
   2  -6   4   10.00    1.50
   2  -6   4    8.90    1.50
  -2  -6  -4   11.70    1.70
   2  -6   4    7.40    1.30
  -2   6  -4    9.00    1.50
   2   6   4    6.50    1.20
  -2   6  -4    9.00    1.50
  -2   6  -4   11.90    1.70
   2   6   4    9.00    1.50
   2   6   4    9.50    1.50
  -4  -6  -4    5.60    1.40
   4  -6   4    2.80    1.00
  -4  -6  -4    1.40    1.00
   4  -6   4    1.50    1.00
   4  -6   4    2.50    1.10
   4  -6   4    3.30    1.10
  -4   6  -4    3.70    1.10
  -4   6  -4    1.80    0.90
   4   6   4    2.60    1.10
  -4   6  -4    2.20    1.00
   4   6   4    1.30    1.00
   4   6   4    1.30    0.90
  -6  -6  -4    2.30    1.20
   6  -6   4    2.60    1.10
   6  -6   4    5.00    1.40
  -6  -6  -4    1.80    1.30
   6  -6   4    4.30    1.20
   6  -6   4    0.60    0.90
  -6   6  -4    2.70    1.00
  -6   6  -4    1.50    0.70
   6   6   4    1.90    1.30
   6   6   4    3.20    1.20
   6   6   4    3.30    1.10
  -6   6  -4    2.60    1.00
   8  -6   4    2.30    1.20
   8  -6   4    1.70    1.20
  -8  -6  -4    2.90    1.40
   8  -6   4    3.20    1.20
  -8  -6  -4    1.80    1.40
   8  -6   4    4.40    1.30
  -8   6  -4    2.50    1.10
  -8   6  -4    4.00    1.20
   8   6   4    3.70    1.30
   8   6   4    2.20    1.20
   8   6   4    3.70    1.30
  -8   6  -4    2.10    1.00
  10  -6   4    3.50    1.30
  10  -6   4    6.80    1.60
  10  -6   4    4.10    1.30
 -10  -6  -4    3.50    1.30
  10  -6   4    2.80    1.30
 -10  -6  -4    3.30    1.40
 -10  -6  -4    3.00    1.40
 -10   6  -4    5.50    1.30
 -10   6  -4    3.10    1.20
  10   6   4    4.20    1.50
  10   6   4    2.40    1.40
 -10   6  -4    4.90    1.20
 -12  -6  -4    7.00    2.00
  12  -6   4    2.80    1.30
  12  -6   4    4.10    1.40
 -12  -6  -4    4.90    1.60
  12  -6   4    4.00    1.50
  12  -6   4    5.80    1.50
 -12  -6  -4    4.20    1.50
  12   6   4    5.60    1.70
 -12   6  -4    5.70    1.20
  12   6   4    4.00    1.50
 -12   6  -4    3.00    1.20
 -12   6  -4    3.20    1.20
  12   6   4    2.90    1.50
 -14  -6  -4    1.00    1.40
  14  -6   4    1.10    1.10
  14  -6   4   -1.00    1.00
  14  -6   4    0.20    1.20
 -14  -6  -4    0.30    0.90
  14  -6   4    0.50    1.00
 -14  -6  -4    0.60    1.30
  14   6   4    2.50    1.70
  14   6   4    1.10    1.10
 -14   6  -4    0.90    0.90
 -14   6  -4    1.20    1.00
  14   6   4   -1.00    1.20
  16  -6   4   -0.30    1.00
 -16  -6  -4    0.60    1.00
  16  -6   4    0.40    1.10
 -16  -6  -4   -0.50    1.10
 -16   6  -4    0.90    1.00
 -16   6  -4    1.30    1.40
  16   6   4    0.80    1.50
  15  -7  -4    0.30    1.20
  15  -7  -4    0.70    1.20
 -15  -7   4    2.00    1.30
  15  -7  -4    2.70    1.60
 -15  -7   4    0.70    0.70
  15  -7  -4    0.30    0.90
 -15  -7   4    0.50    0.80
 -15  -7   4    2.70    1.20
  15   7  -4    2.00    1.60
  13  -7  -4   15.10    2.30
  13  -7  -4   16.40    2.50
  13  -7  -4   16.00    2.10
 -13  -7   4   19.80    2.50
 -13  -7   4   15.70    2.40
 -13  -7   4   15.00    1.80
  13   7  -4   13.20    2.40
  13   7  -4   19.60    2.90
  13   7  -4   16.60    2.90
 -11  -7   4    1.10    1.30
 -11  -7   4   -0.10    1.10
  11  -7  -4    0.70    1.00
  11  -7  -4    0.00    1.00
  11  -7  -4    0.50    0.80
 -11  -7   4   -0.10    0.70
  11  -7  -4    1.30    0.80
 -11   7   4    0.30    0.40
  11   7  -4    2.30    1.80
  11   7  -4   -0.70    0.80
  11   7  -4   -0.10    1.10
 -11   7   4   -0.50    0.90
   9  -7  -4    0.70    1.10
  -9  -7   4    0.00    0.90
  -9  -7   4   -0.50    0.60
   9  -7  -4    0.30    0.80
  -9  -7   4    0.70    1.10
   9  -7  -4    1.50    1.00
   9   7  -4    0.20    1.20
  -9   7   4   -0.30    0.50
  -9   7   4    1.10    0.50
  -9   7   4    0.50    0.90
   9   7  -4    0.80    1.40
   9   7  -4    0.10    1.50
   7  -7  -4   62.19    3.10
   7  -7  -4   59.59    3.30
   7  -7  -4   64.49    3.70
  -7  -7   4   62.79    3.50
   7  -7  -4   62.29    3.50
  -7  -7   4   67.79    4.00
  -7  -7   4   60.29    3.30
   7   7  -4   60.59    3.90
   7   7  -4   59.49    3.70
  -7   7   4   61.39    2.40
  -7   7   4   60.79    3.30
   7   7  -4   65.89    4.00
  -7   7   4   57.59    2.50
   5  -7  -4   63.39    3.10
   5  -7  -4   63.89    3.30
  -5  -7   4   59.59    3.30
   5  -7  -4   62.09    3.50
  -5  -7   4   53.09    3.50
   5   7  -4   55.49    3.50
  -5   7   4   64.59    3.20
   5   7  -4   55.49    3.60
   5   7  -4   62.49    3.70
  -5   7   4   64.79    2.70
  -5   7   4   63.99    2.50
  -3  -7   4    6.90    1.60
  -3  -7   4    6.50    1.40
   3  -7  -4    5.70    1.20
   3  -7  -4    5.70    1.40
   3  -7  -4    7.20    1.70
  -3  -7   4    7.10    1.50
  -3  -7   4    7.50    1.90
  -3   7   4    8.10    1.20
  -3   7   4    7.60    1.20
   3   7  -4    7.20    1.60
   3   7  -4    8.60    1.60
  -3   7   4    6.90    1.40
   3   7  -4    9.80    1.90
   1  -7  -4    2.90    1.10
   1  -7  -4    2.00    1.20
  -1  -7   4    1.50    0.90
  -1  -7   4    2.60    1.30
   1  -7  -4    2.00    1.10
  -1  -7   4    2.50    1.10
  -1  -7   4    3.50    1.10
   1   7  -4    2.50    1.20
  -1   7   4    1.30    1.00
   1   7  -4    2.60    1.20
   1   7  -4    0.10    1.10
  -1   7   4    1.80    0.80
  -1   7   4    3.70    1.00
   1  -7   4   14.30    2.10
   1  -7   4   16.90    2.00
   1  -7   4   18.90    2.30
  -1  -7  -4   15.30    2.20
   1  -7   4   18.60    2.30
  -1  -7  -4   19.70    2.40
  -1  -7  -4   17.70    2.20
  -1   7  -4   17.00    2.20
  -1   7  -4   21.40    2.40
   1   7   4   14.60    1.80
   1   7   4   16.00    1.70
   1   7   4   18.60    2.10
  -1   7  -4   18.70    2.20
   3  -7   4    4.50    1.40
  -3  -7  -4    3.90    1.40
   3  -7   4    4.20    1.30
  -3  -7  -4    4.90    1.50
  -3  -7  -4    1.00    1.00
   3  -7   4    4.10    1.20
   3  -7   4    4.40    1.40
   3   7   4    5.10    1.20
  -3   7  -4    3.00    1.10
   3   7   4    6.00    1.40
  -3   7  -4    1.90    1.00
  -3   7  -4    2.10    1.10
   3   7   4    4.20    1.50
   5  -7   4    8.20    1.80
  -5  -7  -4    6.10    1.60
  -5  -7  -4    8.00    1.90
   5  -7   4    8.80    1.60
   5  -7   4    7.30    1.40
   5  -7   4    7.50    1.60
   5   7   4    5.20    1.40
  -5   7  -4    8.40    1.60
   5   7   4    8.70    1.60
  -5   7  -4    8.80    1.60
   5   7   4    7.90    1.80
  -5   7  -4    8.00    1.40
   7  -7   4   20.80    2.50
  -7  -7  -4   26.00    2.60
   7  -7   4   19.30    2.50
   7  -7   4   25.30    2.40
  -7  -7  -4   21.40    2.90
   7  -7   4   19.20    2.00
   7   7   4   22.30    2.50
   7   7   4   21.30    2.20
   7   7   4   25.30    2.60
  -7   7  -4   25.00    2.10
  -7   7  -4   19.50    2.00
  -7   7  -4   25.90    2.30
   9  -7   4    0.60    1.20
  -9  -7  -4    2.30    1.60
   9  -7   4    1.50    1.00
   9  -7   4    2.40    1.20
  -9  -7  -4    3.00    1.50
   9  -7   4    2.80    1.10
   9   7   4    2.40    1.30
   9   7   4    3.60    1.30
  -9   7  -4    4.70    1.30
   9   7   4   -0.10    1.20
  -9   7  -4    2.30    1.10
  -9   7  -4    2.80    1.10
  11  -7   4    0.30    1.00
 -11  -7  -4    1.00    0.90
 -11  -7  -4    2.10    1.30
  11  -7   4   -0.30    1.10
  11  -7   4    0.90    1.10
  11  -7   4   -0.30    1.00
 -11   7  -4   -0.10    0.80
  11   7   4    3.30    1.60
  11   7   4    1.70    1.10
 -11   7  -4    0.00    0.80
  11   7   4    0.70    1.00
  13  -7   4    7.70    1.60
 -13  -7  -4    8.50    2.00
  13  -7   4    5.90    1.50
  13  -7   4    8.20    1.90
 -13  -7  -4    7.70    2.10
  13  -7   4    5.90    1.80
  13   7   4    6.30    1.80
 -13   7  -4    5.70    1.50
 -13   7  -4    9.00    1.70
  13   7   4    3.90    1.80
  13   7   4    6.70    1.70
 -15  -7  -4    3.80    1.20
  15  -7   4   -0.20    1.30
  15  -7   4    2.30    1.50
 -15   7  -4    3.40    1.40
  15   7   4    5.50    1.90
 -15   7  -4    4.90    1.80
  14  -8  -4    1.00    0.80
  14  -8  -4    5.60    1.70
  14  -8  -4    2.70    1.60
  14  -8  -4    2.50    1.10
 -14  -8   4    2.00    1.50
 -14  -8   4    3.40    1.50
 -14  -8   4    1.90    0.90
  14   8  -4    2.40    1.40
  12  -8  -4    2.10    1.40
  12  -8  -4   -0.40    0.60
 -12  -8   4    0.50    0.90
  12  -8  -4    0.90    0.90
 -12  -8   4    3.10    1.40
 -12  -8   4    0.10    1.00
  12   8  -4    3.50    1.70
 -12   8   4    2.10    1.30
  12   8  -4    3.30    1.50
  12   8  -4    1.00    1.40
 -10  -8   4    0.00    0.80
  10  -8  -4    1.30    1.20
 -10  -8   4    2.10    1.20
 -10  -8   4    0.10    0.90
  10  -8  -4    1.50    0.90
  10  -8  -4   -1.20    0.70
  10  -8  -4   -0.90    0.90
 -10   8   4    0.80    0.40
  10   8  -4   -1.50    1.10
 -10   8   4    1.40    1.00
 -10   8   4    0.70    0.50
  10   8  -4    0.80    1.20
  -8  -8   4    6.20    1.90
  -8  -8   4    7.20    1.70
   8  -8  -4    6.00    1.20
   8  -8  -4    4.80    1.60
   8  -8  -4    5.80    1.50
  -8  -8   4    3.80    1.20
   8  -8  -4    5.80    1.60
   8   8  -4    6.40    2.00
  -8   8   4    6.80    1.60
   8   8  -4    5.40    1.70
   8   8  -4    5.10    1.60
  -8   8   4    6.10    0.90
  -8   8   4    6.30    1.00
   6  -8  -4   14.10    1.90
  -6  -8   4    9.60    2.40
   6  -8  -4   16.20    2.30
  -6  -8   4   14.10    2.00
   6  -8  -4   12.10    2.10
   6  -8  -4   18.50    2.50
  -6  -8   4   19.80    2.40
   6   8  -4   14.60    2.50
   6   8  -4   13.20    2.30
  -6   8   4   14.90    1.30
  -6   8   4   11.50    1.70
   6   8  -4   15.00    2.80
  -6   8   4   16.50    2.50
  -4  -8   4   61.49    4.00
   4  -8  -4   61.39    3.20
   4  -8  -4   54.49    3.40
  -4  -8   4   65.49    3.60
  -4  -8   4   60.89    4.00
   4  -8  -4   58.49    3.70
  -4  -8   4   56.79    3.40
  -4   8   4   59.39    2.90
   4   8  -4   56.39    3.60
  -4   8   4   51.09    3.20
   4   8  -4   59.39    3.80
  -4   8   4   56.19    2.60
   4   8  -4   53.89    3.70
  -2  -8   4   19.40    2.40
   2  -8  -4   13.50    2.20
   2  -8  -4   12.00    2.10
  -2  -8   4   15.20    2.10
  -2  -8   4   10.10    2.00
   2  -8  -4   16.10    2.10
  -2  -8   4   19.30    2.70
  -2   8   4   12.50    1.70
  -2   8   4   14.30    1.50
  -2   8   4   16.40    1.70
   2   8  -4   14.10    2.10
   2   8  -4   17.40    2.50
   2   8  -4   15.40    2.30
   0  -8   4    2.60    1.20
   0  -8   4    0.20    1.20
   0  -8  -4   -0.10    1.10
   0  -8   4    2.50    1.00
   0  -8   4    1.30    0.90
   0  -8  -4   -0.30    1.10
   0  -8  -4    2.30    1.20
   0   8  -4    2.00    1.10
   0   8   4    1.10    1.00
   0   8   4    1.20    0.90
   0   8  -4    2.10    1.20
   2  -8   4    5.00    1.40
  -2  -8  -4    6.10    1.60
  -2  -8  -4    9.20    1.80
   2  -8   4    3.70    1.50
  -2  -8  -4    5.00    1.40
   2  -8   4    4.20    1.20
   2  -8   4    3.70    1.40
  -2   8  -4    5.60    1.60
  -2   8  -4    6.50    1.60
   2   8   4    7.10    1.50
   2   8   4    4.70    1.30
  -2   8  -4    4.20    1.40
  -4  -8  -4    7.20    1.90
  -4  -8  -4    6.30    1.70
  -4  -8  -4    7.50    1.80
   4  -8   4    9.20    1.60
   4  -8   4   12.60    2.10
   4  -8   4   10.00    2.10
   4  -8   4   10.70    1.80
   4   8   4    9.30    1.70
   4   8   4    7.90    1.60
  -4   8  -4    7.50    1.60
   4   8   4   11.60    2.10
  -4   8  -4    7.70    1.60
  -4   8  -4   10.00    1.70
   6  -8   4    8.60    1.80
   6  -8   4    8.90    2.00
  -6  -8  -4    8.80    1.80
   6  -8   4   15.30    2.40
   6  -8   4   11.60    1.90
  -6  -8  -4    9.20    2.10
   6   8   4    9.60    1.90
   6   8   4   11.40    2.00
   6   8   4   10.20    1.90
  -6   8  -4   11.60    1.90
  -6   8  -4    9.50    1.70
  -6   8  -4   12.50    2.00
  -8  -8  -4    2.70    1.50
   8  -8   4    1.50    1.20
   8  -8   4   -0.30    1.10
   8  -8   4   -0.30    0.90
   8  -8   4    1.30    1.30
  -8  -8  -4    1.70    1.20
   8   8   4   -0.10    0.90
  -8   8  -4    1.30    1.00
  -8   8  -4    1.80    1.00
   8   8   4    2.00    1.40
  -8   8  -4    1.50    1.20
   8   8   4    3.10    1.30
  10  -8   4   -1.10    1.10
  10  -8   4    0.90    1.10
 -10  -8  -4   -1.50    1.10
 -10  -8  -4    1.10    1.10
  10  -8   4    0.40    0.90
  10  -8   4    4.00    1.50
 -10   8  -4   -0.50    0.90
  10   8   4    0.90    1.20
  10   8   4   -0.70    1.00
 -10   8  -4    0.00    1.00
 -10   8  -4    1.80    1.00
  12  -8   4    2.40    1.50
  12  -8   4    4.30    1.80
  12  -8   4    5.30    1.70
 -12  -8  -4    2.60    1.50
 -12  -8  -4    2.20    1.10
  12   8   4    6.10    2.20
 -12   8  -4    3.70    1.40
  12   8   4    4.10    1.60
 -12   8  -4    2.30    1.20
 -12   8  -4    6.70    1.40
  12   8   4    5.30    2.10
  14  -8   4    6.70    2.20
 -14  -8  -4    5.50    1.70
  14  -8   4    4.90    1.40
 -14  -8  -4    3.80    1.50
  14  -8   4    6.60    2.40
 -14   8  -4    6.40    1.60
  14   8   4    7.90    2.50
 -14   8  -4    5.80    1.60
 -13  -9   4   -0.90    1.00
  13  -9  -4   -3.30    1.00
  13  -9  -4    0.10    0.90
  13  -9  -4    0.20    0.80
  13  -9  -4    2.00    1.60
 -13  -9   4    0.20    1.20
  13   9  -4    0.30    1.50
 -11  -9   4   -0.40    1.10
 -11  -9   4    1.30    1.10
  11  -9  -4    1.10    1.00
 -11  -9   4    0.30    1.20
  11  -9  -4    1.90    1.10
  11  -9  -4    1.80    1.50
  11   9  -4    1.90    1.40
   9  -9  -4    0.20    1.00
  -9  -9   4    0.60    1.00
  -9  -9   4   -0.20    1.10
   9  -9  -4    0.80    1.20
   9  -9  -4    0.20    0.90
   9  -9  -4    1.20    0.80
  -9  -9   4    0.50    1.00
   9   9  -4    2.60    1.50
  -9   9   4    0.50    0.60
  -9   9   4    2.30    0.60
   9   9  -4    2.40    1.60
   9   9  -4    1.30    1.70
  -9   9   4    2.60    1.10
   7  -9  -4    2.50    0.90
   7  -9  -4    3.10    1.30
  -7  -9   4    1.80    1.30
  -7  -9   4    2.80    1.60
  -7  -9   4    1.30    1.10
   7  -9  -4    2.70    1.10
   7  -9  -4    5.70    2.80
   7   9  -4    1.20    1.40
  -7   9   4    2.20    0.80
   7   9  -4    2.40    1.80
   7   9  -4    1.70    1.40
  -7   9   4    3.50    1.30
  -7   9   4    3.60    1.00
   5  -9  -4    1.50    1.00
   5  -9  -4    1.10    1.00
   5  -9  -4    1.00    1.20
  -5  -9   4    1.00    0.80
  -5  -9   4    1.40    1.00
  -5  -9   4   -0.40    1.00
   5  -9  -4   -0.80    1.10
  -5   9   4    0.60    0.80
   5   9  -4    0.50    0.90
  -5   9   4    1.40    0.80
  -5   9   4    1.30    0.70
   5   9  -4   -0.20    1.00
   5   9  -4   -0.30    1.10
  -3  -9   4   27.80    3.40
  -3  -9   4   28.50    3.50
   3  -9  -4   22.00    2.80
   3  -9  -4   21.80    2.10
  -3  -9   4   20.70    2.20
   3  -9  -4   26.40    3.10
  -3  -9   4   21.30    2.20
  -3   9   4   20.50    1.70
   3   9  -4   16.80    2.50
  -3   9   4   22.70    2.30
   3   9  -4   24.60    2.50
  -3   9   4   22.80    1.90
   3   9  -4   16.40    2.50
  -1  -9   4    5.90    2.00
  -1  -9   4    3.30    1.10
  -1  -9   4    6.40    1.60
   1  -9  -4    4.50    1.70
   1  -9  -4    3.00    1.30
  -1  -9   4    3.40    1.60
  -1   9   4    4.00    1.30
   1   9  -4    7.30    1.90
  -1   9   4    3.50    1.20
   1   9  -4    3.90    1.50
  -1   9   4    5.60    1.30
   1   9  -4    4.50    1.50
  -1  -9  -4   -0.40    1.90
   1  -9   4    1.90    1.30
   1  -9   4   -1.00    1.10
  -1  -9  -4    1.00    1.20
  -1  -9  -4    0.10    1.10
   1  -9   4    0.30    1.00
   1  -9   4    0.50    1.10
  -1   9  -4   -0.30    0.90
   1   9   4    0.80    1.00
  -1   9  -4    4.30    1.40
   1   9   4    0.90    0.90
   1   9   4    0.50    0.80
  -3  -9  -4    5.40    1.50
  -3  -9  -4    4.50    1.80
   3  -9   4    1.70    1.40
   3  -9   4    3.60    1.30
   3  -9   4    5.00    1.70
   3  -9   4    4.60    1.50
  -3   9  -4    5.00    1.40
   3   9   4    4.30    1.40
   3   9   4    3.80    1.40
  -3   9  -4    2.70    1.20
   3   9   4    5.40    1.30
   5  -9   4    4.70    1.40
   5  -9   4    3.70    1.40
  -5  -9  -4    3.80    1.50
  -5  -9  -4    3.10    1.40
   5  -9   4    2.40    1.10
   5  -9   4    4.10    1.60
  -5   9  -4    4.10    1.40
  -5   9  -4    4.60    1.30
  -5   9  -4    3.80    1.50
   5   9   4    6.80    1.70
   5   9   4    4.70    1.50
   5   9   4    3.60    1.20
   7  -9   4    0.40    1.30
   7  -9   4    0.80    1.80
  -7  -9  -4    3.10    1.50
   7  -9   4    2.30    1.20
   7  -9   4    0.30    1.20
  -7  -9  -4    1.20    1.40
   7   9   4    2.00    1.20
  -7   9  -4    1.50    1.10
   7   9   4   -0.30    1.00
   7   9   4   -0.70    1.20
  -7   9  -4    1.30    1.20
  -7   9  -4    1.80    1.10
  -9  -9  -4    3.10    1.40
   9  -9   4    0.60    1.20
   9  -9   4   -1.10    0.80
   9  -9   4    2.60    1.10
  -9  -9  -4    0.10    1.40
   9  -9   4   -0.40    1.20
   9   9   4    0.60    1.40
  -9   9  -4    1.40    1.00
  -9   9  -4    1.90    1.10
   9   9   4    0.20    1.10
  -9   9  -4   -0.80    1.10
   9   9   4    1.40    1.10
 -11  -9  -4    1.20    1.50
  11  -9   4    1.40    1.60
  11  -9   4    1.00    1.10
  11  -9   4    1.00    1.00
 -11  -9  -4    3.10    1.40
  11   9   4    1.40    1.40
 -11   9  -4    1.40    1.10
  11   9   4    5.40    1.70
 -10 -10   4    1.30    1.60
  10 -10  -4    0.20    0.80
  10 -10  -4    2.00    1.20
 -10 -10   4    1.20    1.30
  10 -10  -4    0.20    1.20
  10 -10  -4   -0.60    1.20
  10  10  -4    1.60    1.50
 -10  10   4    1.30    0.50
 -10  10   4    1.60    0.70
   8 -10  -4    3.70    1.70
  -8 -10   4    4.30    1.60
   8 -10  -4   11.90    3.00
  -8 -10   4    1.70    1.50
  -8 -10   4    2.50    1.20
   8 -10  -4    6.30    1.80
   8 -10  -4    4.70    1.70
  -8  10   4    4.10    1.40
  -8  10   4    4.10    0.90
   8  10  -4    4.60    1.50
  -8  10   4    4.00    0.80
   6 -10  -4    0.70    1.20
   6 -10  -4    0.30    1.40
   6 -10  -4    0.30    0.80
  -6 -10   4    1.40    1.00
  -6 -10   4    3.00    1.40
   6 -10  -4    2.80    1.30
  -6 -10   4    2.40    1.30
   6  10  -4    2.30    1.50
   6  10  -4    1.10    1.40
  -6  10   4    2.90    0.90
  -6  10   4    2.00    0.80
   6  10  -4    4.00    1.50
  -6  10   4    1.90    1.10
  -4 -10   4    9.80    2.40
   4 -10  -4    7.20    1.40
  -4 -10   4   13.40    2.10
   4 -10  -4   12.10    2.30
   4 -10  -4   17.80    2.60
  -4 -10   4   13.30    2.40
   4 -10  -4   10.30    2.20
  -4  10   4   10.80    1.60
   4  10  -4   11.00    2.20
   4  10  -4    8.10    2.50
  -4  10   4   11.90    1.60
   4  10  -4   11.20    2.30
  -2 -10   4    1.90    1.40
   2 -10  -4    0.40    1.10
   2 -10  -4    1.50    1.10
  -2 -10   4    1.40    1.40
  -2 -10   4   -0.20    1.20
  -2 -10   4    0.30    0.90
   2 -10  -4    1.20    1.30
  -2  10   4    0.90    0.70
   2  10  -4    0.10    1.00
  -2  10   4   -0.80    0.70
  -2  10   4   -1.50    0.70
   2  10  -4    1.00    1.30
   2  10  -4    0.90    1.10
   0 -10  -4    2.60    1.50
   0 -10   4    3.70    1.70
   0 -10   4    3.40    1.50
   0 -10  -4    1.20    1.20
   0 -10  -4    6.30    1.90
   0 -10   4    3.00    1.70
   0  10  -4    1.50    1.20
   0  10   4    3.20    1.40
   0  10  -4    0.90    1.20
   0  10   4    2.90    1.10
   0  10   4    2.90    1.10
   0  10  -4    3.10    1.50
  -2 -10  -4   11.60    2.30
   2 -10   4    9.00    2.10
   2 -10   4    8.60    2.20
  -2 -10  -4    5.20    1.70
   2 -10   4   10.50    2.10
   2 -10   4    8.10    1.80
  -2 -10  -4   10.60    2.30
  -2  10  -4    7.90    1.70
   2  10   4    6.50    1.60
   2  10   4    9.00    1.70
  -2  10  -4   10.30    1.90
  -2  10  -4    8.40    1.90
   2  10   4   10.70    1.80
   4 -10   4    5.20    1.90
  -4 -10  -4    1.90    1.30
   4 -10   4    3.40    1.30
  -4 -10  -4    7.90    2.10
   4 -10   4    5.50    1.50
   4 -10   4    2.40    1.50
   4  10   4    5.20    1.40
   4  10   4    5.60    1.60
  -4  10  -4    4.20    1.60
   4  10   4    8.40    1.80
  -4  10  -4    6.80    1.60
  -4  10  -4    5.60    1.60
  -6 -10  -4    1.40    1.50
   6 -10   4    0.70    1.20
   6 -10   4    0.70    1.30
   6 -10   4    2.20    1.20
  -6 -10  -4    0.80    1.10
   6 -10   4   -0.20    0.90
   6  10   4    0.10    1.30
  -6  10  -4    0.00    0.80
  -6  10  -4    0.90    1.10
  -6  10  -4    1.10    1.20
   6  10   4   -0.40    1.70
   6  10   4    2.90    1.20
   8 -10   4    0.70    1.30
  -8 -10  -4   -0.10    1.20
   8 -10   4    2.20    1.40
   8  10   4    1.40    1.10
   8  10   4   -1.80    1.10
  -8  10  -4   -0.20    1.10
   8  10   4    1.30    1.40
  10 -10   4    2.00    1.70
 -10 -10  -4   -1.50    1.10
 -10  10  -4    2.40    1.30
  10  10   4    2.60    1.50
 -10  10  -4    0.50    1.10
   7 -11  -4    2.60    1.40
  -7 -11   4   -0.10    1.20
   7 -11  -4    1.20    0.90
   7 -11  -4    4.20    1.50
  -7 -11   4    2.90    1.70
  -7  11   4    3.40    0.90
   7  11  -4    3.50    1.80
  -7  11   4    1.40    0.70
   5 -11  -4    0.40    1.10
  -5 -11   4    1.90    1.30
   5 -11  -4    0.10    0.90
  -5 -11   4    1.10    1.60
   5 -11  -4   -0.40    1.20
  -5  11   4    0.30    0.90
   5  11  -4    4.00    1.50
   3 -11  -4    1.80    1.30
  -3 -11   4    2.00    1.60
  -3 -11   4    0.70    1.30
   3 -11  -4    2.70    1.40
   3 -11  -4    0.60    0.80
  -3 -11   4    3.50    1.70
  -3  11   4    0.30    0.80
  -3  11   4    1.80    1.30
   3  11  -4   -1.10    1.30
  -3  11   4    2.60    1.00
   3  11  -4    1.60    1.60
  -1 -11   4    2.30    1.60
   1 -11  -4    2.10    1.50
  -1 -11   4    3.10    1.80
  -1 -11   4    1.80    1.30
   1 -11  -4    5.00    1.50
   1 -11  -4    2.80    1.20
  -1  11   4    4.40    1.40
  -1  11   4    3.20    1.50
   1  11  -4    5.90    1.80
  -1  11   4    2.70    1.30
   1  11  -4    2.50    1.30
  -1 -11  -4    3.20    1.60
   1 -11   4    1.40    1.40
  -1 -11  -4    1.00    1.30
   1 -11   4    6.30    1.90
  -1 -11  -4    0.50    1.30
   1  11   4    1.70    1.10
  -1  11  -4    2.20    1.30
   1  11   4    3.00    1.30
  -1  11  -4    3.00    1.50
   1  11   4    2.30    1.40
  -3 -11  -4    3.10    1.50
   3 -11   4   -2.30    1.10
  -3 -11  -4    2.60    1.50
   3 -11   4    2.70    1.70
   3  11   4    0.00    1.30
  -3  11  -4    1.40    1.30
  -3  11  -4    0.50    1.10
   3  11   4    2.40    1.20
   3  11   4    1.20    1.10
   5 -11   4    0.10    1.50
   5 -11   4    0.50    1.40
  -5 -11  -4    2.10    1.30
   5  11   4    1.20    1.40
   5  11   4   -0.30    1.10
   5  11   4    2.40    1.20
  -5  11  -4    2.50    1.50
  -5  11  -4    0.30    1.20
   7 -11   4    0.30    1.40
  -7 -11  -4    1.70    1.60
   7 -11   4    0.40    1.40
   7  11   4   -0.30    1.20
  -7  11  -4    0.70    1.20
   7  11   4   -0.30    1.50
  -7  11  -4    0.10    1.20
   2 -12  -4    1.90    1.60
  -2 -12   4    2.80    1.80
  -2 -12   4    1.00    1.70
   2 -12  -4    1.90    2.70
   2  12  -4    2.80    1.50
  -2  12   4    1.60    0.90
  -2  12   4    1.80    1.00
   0 -12  -4    1.10    1.40
   0 -12   4    1.40    1.40
   0 -12   4    1.30    1.40
   0  12   4    2.00    1.10
   0  12  -4   -1.60    1.20
   0  12   4    0.40    1.10
 -20   0   5    0.30    0.60
 -20   0   5   -0.60    0.70
  20   0  -5   -0.80    0.90
  20   0  -5    0.50    1.20
 -18   0   5   -0.20    0.70
  18   0  -5    0.30    1.30
 -18   0   5   -0.30    0.50
  18   0  -5    0.30    1.00
  18   0  -5   -0.40    1.00
  16   0  -5   -0.70    0.80
 -16   0   5    0.50    0.50
 -16   0   5   -0.50    0.70
  16   0  -5    0.10    1.10
  14   0  -5   -0.40    1.10
 -14   0   5    0.50    0.60
 -14   0   5    1.60    0.90
  14   0  -5    1.10    0.90
  12   0  -5   -0.70    0.70
 -12   0   5    1.10    0.60
 -12   0   5    0.00    0.40
  12   0  -5    0.40    0.80
  10   0  -5    1.00    0.70
 -10   0   5    0.70    0.30
  10   0  -5   -0.40    0.60
  -8   0   5    0.10    0.30
  -8   0   5   -0.30    0.30
   8   0  -5    0.20    0.50
   8   0  -5    0.90    0.70
   6   0  -5   -0.50    0.40
   6   0  -5   -0.40    0.40
   6   0  -5   -0.10    0.20
   4   0  -5    0.10    0.20
   4   0  -5   -0.10    0.20
   4   0  -5   -0.10    0.20
  -4   0   5   -0.40    0.20
   2   0  -5    0.10    0.20
  -2   0   5   -0.20    0.30
   2   0  -5   -0.30    0.30
   2   0  -5   -0.20    0.20
   0   0  -5    0.30    0.30
   0   0  -5    0.20    0.40
   0   0  -5    0.10    0.20
   0   0   5    1.00    0.50
   0   0  -5    0.30    0.30
   0   0   5    0.30    0.30
   0   0   5    0.10    0.30
  -2   0  -5    0.10    0.40
   2   0   5   -0.10    0.40
   2   0   5   -0.20    0.20
  -2   0  -5   -0.40    0.40
   2   0   5    0.00    0.40
   2   0   5    0.00    0.50
  -2   0  -5    0.40    0.40
  -4   0  -5    0.00    0.50
   4   0   5   -0.30    0.30
   4   0   5    0.50    0.60
  -4   0  -5    0.60    0.60
   4   0   5    0.90    0.60
  -4   0  -5   -0.10    0.60
   4   0   5    0.70    0.60
  -6   0  -5    0.20    0.80
   6   0   5   -1.00    0.70
   6   0   5   -0.50    0.70
  -6   0  -5    0.60    0.60
  -6   0  -5   -0.40    0.70
   6   0   5    0.30    0.50
   6   0   5   -1.60    0.60
  -8   0  -5   -0.10    0.50
   8   0   5   -0.60    0.60
   8   0   5   -0.60    0.60
  -8   0  -5   -0.60    0.60
   8   0   5   -0.10    0.50
  -8   0  -5    0.60    0.70
   8   0   5    0.00    0.80
 -10   0  -5    1.00    0.80
 -10   0  -5    0.80    0.60
 -10   0  -5    0.70    0.90
  10   0   5   -0.60    0.60
  10   0   5   -1.50    0.70
  10   0   5    0.20    0.80
  10   0   5    0.00    0.60
 -12   0  -5   -0.40    0.60
  12   0   5   -0.50    0.80
 -12   0  -5   -1.10    0.80
  12   0   5    0.90    1.10
  12   0   5    0.50    1.00
  12   0   5   -0.80    0.70
 -12   0  -5    0.10    0.90
 -14   0  -5    1.10    0.90
  14   0   5   -0.40    1.10
  14   0   5    1.40    0.90
  14   0   5    0.00    1.10
 -14   0  -5   -0.10    1.00
  14   0   5    0.50    0.90
 -14   0  -5    0.90    0.70
 -16   0  -5    0.20    0.90
 -16   0  -5    2.00    0.80
  16   0   5   -1.30    1.00
  16   0   5   -0.20    0.90
 -16   0  -5    0.10    1.20
  16   0   5   -0.60    1.00
  18   0   5    0.20    1.30
  18   0   5   -1.40    0.80
 -18   0  -5   -0.60    0.90
 -18   0  -5    1.00    0.70
 -18   0  -5    0.00    1.50
  19  -1  -5    2.60    1.30
  19  -1  -5    2.40    1.10
  19  -1  -5    2.90    1.30
 -19  -1   5    4.00    1.30
 -19  -1   5    1.00    0.70
 -19   1   5    2.40    0.70
  19   1  -5    0.40    1.10
  19   1  -5    3.40    1.30
 -19   1   5    1.10    0.60
  17  -1  -5   -0.60    1.20
 -17  -1   5    1.00    0.70
  17  -1  -5    0.60    1.10
  17  -1  -5    0.10    0.90
 -17  -1   5    0.80    0.80
 -17   1   5    1.00    0.60
  17   1  -5   -0.10    1.20
 -17   1   5    0.80    0.50
  17   1  -5    0.20    1.20
 -15  -1   5   31.20    1.80
  15  -1  -5   31.60    2.50
 -15  -1   5   27.60    1.90
  15  -1  -5   31.20    2.60
  15  -1  -5   34.00    2.70
  15   1  -5   30.40    2.80
 -15   1   5   31.80    1.70
  15   1  -5   28.70    2.50
 -15   1   5   33.10    1.60
  13  -1  -5   14.60    1.90
  13  -1  -5   15.40    1.90
  13  -1  -5   14.30    1.80
 -13  -1   5   14.70    1.20
 -13  -1   5   16.40    1.50
  13   1  -5   13.90    2.00
 -13   1   5   14.60    1.10
 -13   1   5   13.30    1.00
  11  -1  -5   19.50    1.60
 -11  -1   5   18.90    1.40
  11  -1  -5   19.90    1.60
 -11  -1   5   17.90    1.20
  11  -1  -5   17.80    2.00
  11   1  -5   17.30    1.70
  11   1  -5   16.70    1.70
 -11   1   5   18.20    0.90
   9  -1  -5    3.50    0.70
   9  -1  -5    3.30    0.40
  -9  -1   5    2.90    0.70
   9  -1  -5    2.80    0.80
   9  -1  -5    2.60    0.40
  -9  -1   5    3.50    0.60
   9   1  -5    3.00    0.90
   9   1  -5    4.40    1.10
   7  -1  -5   39.10    1.80
  -7  -1   5   43.30    1.70
  -7  -1   5   41.40    1.70
   7  -1  -5   40.90    1.60
   7   1  -5   45.00    2.20
   7   1  -5   41.70    2.10
  -5  -1   5  109.19    3.00
   5  -1  -5  104.99    3.30
   5  -1  -5  104.79    2.70
   5  -1  -5  105.99    2.80
  -5  -1   5  106.19    3.10
  -5  -1   5  108.69    3.10
   5   1  -5  104.19    3.00
   5   1  -5  107.49    3.40
   5   1  -5  107.79    3.60
  -3  -1   5  146.39    4.20
   3  -1  -5  152.58    4.20
  -3  -1   5  143.99    4.00
   3  -1  -5  148.59    4.40
  -3  -1   5  148.59    3.90
   3   1  -5  143.09    4.10
   3   1  -5  140.39    4.40
   3   1  -5  140.09    4.10
  -1  -1   5    9.50    0.60
   1  -1  -5   10.80    0.50
   1  -1  -5   11.80    0.60
  -1  -1   5   10.20    0.80
   1  -1  -5   10.40    0.50
   1  -1  -5   10.00    1.00
  -1  -1   5   10.50    1.10
   1   1  -5   11.80    1.00
   1   1  -5    9.80    0.70
   1   1  -5   10.30    0.90
   1   1  -5    9.80    0.80
  -1  -1  -5 1261.27   32.10
   1  -1   5 1279.07   31.30
   1  -1   5 1286.77   31.90
  -1  -1  -5 1291.07   31.40
  -1  -1  -5 1299.57   31.60
   1  -1   5 1287.67   31.80
  -1   1  -5 1254.87   31.50
  -1   1  -5 1305.27   31.70
   1   1   5 1307.67   32.20
   1   1   5 1252.07   31.70
  -1   1  -5 1274.97   31.20
   1   1   5 1277.07   31.30
  -1   1  -5 1260.87   31.80
   3  -1   5  141.69    4.00
   3  -1   5  139.49    4.40
   3  -1   5  147.29    4.60
  -3  -1  -5  146.19    4.50
   3  -1   5  140.19    4.40
  -3  -1  -5  131.89    4.60
  -3  -1  -5  140.89    4.40
  -3   1  -5  142.79    4.00
   3   1   5  139.29    4.50
   3   1   5  143.69    4.80
  -3   1  -5  138.29    4.40
   3   1   5  137.49    4.30
  -3   1  -5  143.89    4.50
  -3   1  -5  135.69    4.30
   5  -1   5   24.80    1.80
  -5  -1  -5   22.90    1.80
   5  -1   5   26.00    1.40
   5  -1   5   25.30    1.80
  -5  -1  -5   23.90    1.80
   5  -1   5   27.30    1.80
   5   1   5   26.00    1.70
   5   1   5   24.90    1.90
  -5   1  -5   27.10    1.60
  -5   1  -5   25.80    1.80
  -5   1  -5   25.10    1.70
   5   1   5   24.50    1.90
   7  -1   5  156.68    5.20
  -7  -1  -5  142.69    5.10
  -7  -1  -5  152.28    5.30
   7  -1   5  149.49    5.20
   7  -1   5  143.99    5.20
   7  -1   5  149.39    5.10
  -7  -1  -5  149.39    5.10
   7   1   5  154.88    5.40
  -7   1  -5  151.78    5.00
   7   1   5  148.79    5.40
   7   1   5  146.49    5.10
  -7   1  -5  138.19    5.10
  -7   1  -5  150.08    5.10
  -9  -1  -5   22.30    1.70
  -9  -1  -5   27.40    2.00
   9  -1   5   24.00    1.70
   9  -1   5   28.90    2.10
   9  -1   5   23.50    2.00
  -9  -1  -5   28.20    2.20
   9  -1   5   25.80    2.00
  -9   1  -5   24.90    1.90
   9   1   5   21.90    1.90
   9   1   5   25.10    2.00
   9   1   5   26.40    2.10
  -9   1  -5   27.50    1.90
  -9   1  -5   26.50    1.80
 -11  -1  -5   16.40    1.60
 -11  -1  -5   22.10    2.60
  11  -1   5   16.10    1.60
  11  -1   5   18.10    2.10
 -11  -1  -5   15.50    2.00
  11  -1   5   21.90    2.60
  11  -1   5   20.10    2.10
 -11   1  -5   17.50    1.70
 -11   1  -5   24.20    2.70
  11   1   5   19.60    2.40
 -11   1  -5   16.40    1.60
  11   1   5   19.00    2.20
  11   1   5   22.00    2.40
  13  -1   5    3.10    1.10
 -13  -1  -5    7.10    1.70
  13  -1   5    4.10    1.60
  13  -1   5    3.30    1.10
  13  -1   5    5.40    1.70
 -13  -1  -5    4.80    1.60
 -13  -1  -5    5.10    1.10
 -13   1  -5    5.60    1.40
 -13   1  -5    3.40    1.10
  13   1   5    4.90    1.60
  13   1   5    3.60    1.00
 -13   1  -5    6.40    1.60
  13   1   5    4.30    1.50
  15  -1   5    5.10    1.70
 -15  -1  -5    3.60    1.40
  15  -1   5    2.50    1.30
 -15  -1  -5    4.50    1.10
  15  -1   5    3.10    1.30
 -15  -1  -5    2.50    1.00
  15  -1   5    2.80    1.30
  15   1   5    3.40    2.20
 -15   1  -5    2.60    0.90
 -15   1  -5    2.10    1.10
  15   1   5    3.90    1.30
  15   1   5    3.30    1.00
 -15   1  -5    3.80    1.30
  17  -1   5   -0.30    0.70
  17  -1   5   -0.40    1.10
 -17  -1  -5   -1.00    0.80
  17  -1   5    0.80    1.10
 -17  -1  -5   -0.10    1.20
 -17  -1  -5    0.20    0.70
  17   1   5   -1.60    0.90
 -17   1  -5    1.90    1.30
  17   1   5    0.60    0.80
 -17   1  -5   -0.70    0.60
 -17   1  -5    0.80    0.80
  18  -2  -5    0.80    1.20
  18  -2  -5    1.30    1.20
  18  -2  -5    2.10    1.30
 -18  -2   5    2.80    0.90
 -18  -2   5    3.80    1.10
  18   2  -5    3.30    1.30
  18   2  -5    2.80    1.20
  16  -2  -5    3.00    1.10
  16  -2  -5    0.00    0.80
 -16  -2   5    1.40    0.70
 -16  -2   5    0.80    0.80
  16  -2  -5    0.00    0.80
  16   2  -5   -0.20    1.20
  16   2  -5    0.20    1.10
 -16   2   5    1.10    0.40
 -14  -2   5   20.50    1.90
 -14  -2   5   20.10    1.60
  14  -2  -5   16.40    2.50
  14  -2  -5   20.80    1.90
  14  -2  -5   18.10    0.90
  14   2  -5   21.20    2.60
  14   2  -5   19.00    2.30
 -14   2   5   17.70    0.90
  12  -2  -5   41.00    2.30
 -12  -2   5   47.70    2.30
  12  -2  -5   41.20    1.90
  12  -2  -5   42.10    2.70
 -12  -2   5   44.40    2.30
  12  -2  -5   42.00    2.40
  12   2  -5   40.30    2.80
  12   2  -5   46.70    3.10
  10  -2  -5   14.90    0.90
 -10  -2   5   15.60    1.30
  10  -2  -5   11.70    1.10
 -10  -2   5   15.20    1.30
  10  -2  -5   15.70    1.50
  10  -2  -5   15.90    1.30
  10   2  -5   18.60    2.20
  10   2  -5   17.10    1.70
   8  -2  -5   34.90    1.50
  -8  -2   5   32.70    1.20
   8  -2  -5   33.70    1.60
   8  -2  -5   36.40    2.10
  -8  -2   5   30.30    1.70
  -8  -2   5   34.70    1.80
   8   2  -5   32.40    2.10
   8   2  -5   31.50    2.00
   6  -2  -5  129.99    4.20
   6  -2  -5  118.99    3.50
  -6  -2   5  125.99    4.10
   6  -2  -5  121.29    3.50
  -6  -2   5  131.59    4.00
   6   2  -5  120.79    4.30
   6   2  -5  130.29    4.50
   4  -2  -5   12.00    1.00
  -4  -2   5   14.40    1.20
  -4  -2   5   14.40    1.00
  -4  -2   5   13.60    0.90
   4   2  -5   11.80    0.90
   4   2  -5   14.80    1.10
   4   2  -5   14.10    1.30
  -2  -2   5  149.69    4.40
   2  -2  -5  142.69    3.70
  -2  -2   5  148.29    4.30
   2  -2  -5  147.89    3.80
   2  -2  -5  146.49    4.20
  -2  -2   5  151.58    4.60
   2   2  -5  148.79    4.60
   2   2  -5  150.88    4.40
   2   2  -5  152.28    4.60
   2   2  -5  148.39    4.40
  -2   2   5  151.08    4.20
   0  -2  -5    0.50    0.40
   0  -2   5    0.70    0.50
   0  -2   5    1.60    0.50
   0  -2   5    1.20    0.50
   0  -2   5    1.00    0.50
   0  -2  -5    0.40    0.30
   0   2  -5    0.50    0.40
   0   2   5    0.80    0.30
   0   2  -5    0.50    0.40
   0   2   5    0.80    0.30
   0   2   5    0.60    0.30
   0   2  -5   -0.10    0.50
   2  -2   5    7.50    1.00
   2  -2   5    8.10    1.10
  -2  -2  -5   10.70    1.10
  -2  -2  -5    8.40    1.20
  -2  -2  -5    8.60    1.10
   2  -2   5    6.70    0.80
   2  -2   5    9.30    0.90
   2   2   5    8.30    0.70
  -2   2  -5    9.10    1.20
  -2   2  -5    7.20    0.90
  -2   2  -5    7.30    0.90
   2   2   5    8.30    0.80
  -2   2  -5    6.00    0.70
   2   2   5    8.40    1.00
  -4  -2  -5   96.39    3.60
   4  -2   5   91.99    3.40
  -4  -2  -5   90.79    3.80
   4  -2   5   90.69    3.50
   4  -2   5   89.49    3.50
   4  -2   5   88.39    3.10
  -4  -2  -5   93.69    3.60
  -4   2  -5   89.79    3.40
   4   2   5   95.19    3.70
  -4   2  -5   91.19    3.10
  -4   2  -5   90.59    3.40
   4   2   5   92.09    3.30
  -4   2  -5   91.89    3.40
   6  -2   5  320.77    9.70
   6  -2   5  326.47    9.70
   6  -2   5  338.17    9.80
  -6  -2  -5  352.36   10.00
   6  -2   5  327.27    9.60
  -6  -2  -5  340.77    9.90
  -6  -2  -5  345.37   10.00
  -6   2  -5  342.97    9.30
   6   2   5  329.97    9.60
  -6   2  -5  339.57    9.60
   6   2   5  341.17   10.00
  -6   2  -5  344.47    9.70
  -6   2  -5  331.17    9.60
  -8  -2  -5   39.10    2.50
   8  -2   5   38.90    2.40
  -8  -2  -5   39.80    2.30
  -8  -2  -5   39.00    2.50
   8  -2   5   39.90    2.10
   8  -2   5   40.30    2.40
   8  -2   5   36.00    2.20
   8   2   5   43.20    2.40
  -8   2  -5   38.40    2.30
   8   2   5   38.80    2.60
  -8   2  -5   34.90    2.10
  -8   2  -5   34.20    2.10
  10  -2   5    2.20    1.00
  10  -2   5    1.00    1.00
 -10  -2  -5    1.10    0.70
 -10  -2  -5    0.40    0.90
  10  -2   5    0.90    0.70
  10  -2   5    0.80    0.80
 -10  -2  -5    2.50    1.10
 -10   2  -5    1.10    1.00
  10   2   5    1.10    1.10
 -10   2  -5    0.60    0.70
 -10   2  -5    0.60    0.70
  10   2   5    1.30    0.90
 -12  -2  -5   11.90    2.00
 -12  -2  -5   11.90    1.90
  12  -2   5   11.60    1.60
  12  -2   5    9.80    1.80
  12  -2   5   13.20    2.20
 -12  -2  -5   14.20    1.70
  12  -2   5   13.70    2.00
 -12   2  -5   12.10    1.70
  12   2   5   11.80    2.20
  12   2   5   10.00    1.70
 -12   2  -5   15.20    2.10
 -12   2  -5   12.40    1.70
 -14  -2  -5    3.80    1.10
 -14  -2  -5    2.70    1.50
  14  -2   5    3.30    1.20
 -14  -2  -5    2.00    1.10
  14  -2   5    2.00    1.20
  14  -2   5    2.70    1.20
  14  -2   5    2.40    1.20
 -14   2  -5    1.60    0.90
  14   2   5    2.70    1.40
 -14   2  -5    2.60    1.40
 -14   2  -5    4.70    1.60
  14   2   5    4.70    1.80
  16  -2   5    0.30    0.70
 -16  -2  -5    0.40    0.70
  16  -2   5   -1.00    1.20
  16  -2   5   -0.20    1.00
 -16  -2  -5   -0.90    1.20
  16  -2   5    0.40    0.90
 -16  -2  -5   -0.80    0.70
 -16   2  -5    0.10    0.60
 -16   2  -5    1.00    0.90
  16   2   5    1.00    1.10
  16   2   5    0.90    1.50
  18  -2   5   -0.20    1.10
 -18  -2  -5   -0.10    0.60
  18  -2   5   -0.90    0.90
 -18  -2  -5   -0.50    0.90
  18   2   5    1.10    1.10
 -18   2  -5    2.70    1.50
  18   2   5    2.90    2.30
 -18   2  -5   -0.20    0.80
 -18   2  -5    1.20    1.00
 -19  -3   5    1.20    1.10
  19  -3  -5    1.00    1.60
  19  -3  -5    0.60    0.90
  19  -3  -5    0.30    0.90
 -19  -3   5   -0.90    0.60
  19   3  -5    2.90    1.40
  17  -3  -5   21.80    2.20
  17  -3  -5   14.90    2.20
 -17  -3   5   19.80    2.10
 -17  -3   5   17.30    1.70
  17   3  -5   20.80    2.60
  15  -3  -5   26.90    2.50
 -15  -3   5   25.20    1.90
  15  -3  -5   25.40    1.40
 -15  -3   5   24.80    2.10
  15  -3  -5   24.60    2.10
  15  -3  -5   31.10    2.30
  15   3  -5   20.50    2.80
  15   3  -5   26.50    2.60
  13  -3  -5   37.10    2.30
  13  -3  -5   35.50    2.40
 -13  -3   5   35.40    2.20
  13  -3  -5   39.10    2.80
  13  -3  -5   35.10    1.70
 -13  -3   5   41.80    2.50
  13   3  -5   37.30    3.00
  13   3  -5   39.70    2.90
 -11  -3   5    0.20    0.20
 -11  -3   5   -0.40    0.60
  11  -3  -5    1.00    0.70
 -11  -3   5    0.90    0.70
 -11  -3   5    0.10    0.30
  11  -3  -5    0.10    0.40
  11  -3  -5   -0.10    0.70
  11  -3  -5    1.20    0.80
  11   3  -5   -0.10    0.80
  11   3  -5    2.00    1.20
   9  -3  -5   27.90    1.50
   9  -3  -5   27.10    2.00
  -9  -3   5   24.80    1.80
  -9  -3   5   25.30    1.20
  -9  -3   5   27.00    1.80
   9  -3  -5   26.40    1.50
   9   3  -5   29.40    2.10
   9   3  -5   27.80    2.20
  -7  -3   5   80.79    3.10
  -7  -3   5   72.09    3.20
  -7  -3   5   72.29    2.60
   7  -3  -5   75.99    2.60
   7  -3  -5   76.59    3.20
   7  -3  -5   76.39    2.60
   7   3  -5   74.09    3.30
   7   3  -5   79.19    3.50
  -5  -3   5  159.18    5.00
  -5  -3   5  163.88    4.80
   5  -3  -5  173.18    5.20
   5  -3  -5  157.88    4.50
  -5  -3   5  160.48    5.30
   5   3  -5  162.58    5.30
   5   3  -5  162.38    5.70
   5   3  -5  151.78    5.40
  -5   3   5  165.88    5.10
   3  -3  -5   20.60    1.10
   3  -3  -5   21.60    1.10
  -3  -3   5   22.50    1.40
  -3  -3   5   22.50    1.70
  -3  -3   5   22.20    1.40
   3  -3  -5   19.30    1.40
   3   3  -5   22.90    1.80
   3   3  -5   22.30    1.50
   3   3  -5   25.10    1.80
  -3   3   5   21.00    1.30
   3   3  -5   19.80    1.70
   1  -3  -5    9.20    0.90
   1  -3  -5   10.60    1.00
  -1  -3   5   10.30    1.00
  -1  -3   5   14.10    1.40
   1  -3  -5    9.30    1.00
  -1  -3   5   11.60    1.40
  -1  -3   5   11.30    1.30
  -1   3   5    9.70    0.60
  -1   3   5   10.70    0.60
   1   3  -5   11.60    1.40
   1   3  -5    9.90    1.20
   1   3  -5   10.60    1.20
  -1   3   5    9.40    0.90
   1   3  -5   10.00    1.20
   1  -3   5   27.60    1.50
   1  -3   5   25.30    1.70
  -1  -3  -5   23.60    1.50
  -1  -3  -5   26.50    1.70
  -1  -3  -5   27.40    1.60
   1  -3   5   24.50    1.70
   1   3   5   28.60    1.40
  -1   3  -5   27.40    1.60
  -1   3  -5   27.50    1.80
  -1   3  -5   22.20    1.70
   1   3   5   27.30    1.60
  -1   3  -5   27.60    1.70
   1   3   5   27.00    1.30
   3  -3   5    7.70    1.10
  -3  -3  -5    9.00    1.40
  -3  -3  -5    7.30    1.20
   3  -3   5    6.10    1.10
   3  -3   5    9.90    1.20
  -3   3  -5    7.50    1.20
   3   3   5    8.30    1.00
  -3   3  -5    9.10    1.40
  -3   3  -5    7.90    1.00
   3   3   5    7.60    1.10
   3   3   5    5.80    1.20
  -3   3  -5    6.10    1.10
  -5  -3  -5   59.19    3.10
   5  -3   5   54.69    2.60
  -5  -3  -5   53.39    2.80
   5  -3   5   57.99    2.60
   5  -3   5   53.19    2.80
   5  -3   5   59.29    2.80
  -5  -3  -5   63.49    3.00
  -5   3  -5   58.79    2.70
   5   3   5   52.39    2.50
  -5   3  -5   59.19    2.50
  -5   3  -5   51.39    2.60
  -5   3  -5   58.79    2.70
   5   3   5   57.69    2.90
   5   3   5   54.09    2.60
  -7  -3  -5    0.50    0.90
  -7  -3  -5    0.30    0.70
   7  -3   5    0.80    0.80
  -7  -3  -5    2.50    0.90
   7  -3   5    0.40    0.60
   7  -3   5    1.50    0.70
   7  -3   5    1.50    0.70
  -7   3  -5    0.60    0.70
  -7   3  -5    0.90    0.60
  -7   3  -5    1.60    0.80
   7   3   5    0.10    0.60
   7   3   5    0.20    0.90
  -7   3  -5    0.90    0.60
  -9  -3  -5    9.80    1.50
   9  -3   5   14.70    1.80
  -9  -3  -5   10.50    1.80
   9  -3   5   11.20    1.50
   9  -3   5    9.60    1.70
  -9  -3  -5    8.80    1.60
   9  -3   5    9.80    1.60
  -9   3  -5   11.60    1.90
   9   3   5    9.10    1.50
  -9   3  -5   13.40    1.70
  -9   3  -5   13.50    1.60
   9   3   5   11.10    1.90
  11  -3   5   11.10    1.90
  11  -3   5   16.60    1.90
 -11  -3  -5   16.90    2.00
  11  -3   5   21.30    2.50
  11  -3   5   15.40    2.00
 -11  -3  -5   15.50    2.30
 -11  -3  -5   17.10    2.50
 -11   3  -5   16.80    2.10
 -11   3  -5   17.90    2.10
  11   3   5   15.30    2.40
 -11   3  -5   15.50    1.90
  11   3   5   16.70    2.10
  13  -3   5   11.00    2.00
 -13  -3  -5   10.60    1.90
  13  -3   5    9.30    1.90
  13  -3   5    7.20    1.50
  13  -3   5    9.60    1.60
 -13  -3  -5   10.90    1.90
 -13  -3  -5   12.70    1.80
  13   3   5    8.70    2.00
 -13   3  -5   11.70    2.00
 -13   3  -5   13.20    1.80
  13   3   5   10.00    1.90
 -13   3  -5   13.70    1.80
  15  -3   5    1.70    1.30
  15  -3   5    1.00    1.00
 -15  -3  -5    4.40    2.00
 -15  -3  -5    1.00    0.80
 -15  -3  -5   -0.40    0.90
  15  -3   5    0.20    0.90
  15  -3   5    2.50    1.00
 -15   3  -5    1.80    1.20
  15   3   5    1.40    1.60
 -15   3  -5   -0.10    0.80
 -15   3  -5    1.10    0.80
  15   3   5    2.80    1.40
 -17  -3  -5    0.30    1.10
  17  -3   5    1.00    1.10
  17  -3   5    0.00    1.00
 -17  -3  -5    0.80    0.70
  17  -3   5    2.70    1.30
 -17   3  -5    0.60    1.00
 -17   3  -5    1.30    0.90
  17   3   5    1.80    1.50
 -17   3  -5    0.40    1.40
 -18  -4   5    0.90    1.00
 -18  -4   5    1.70    1.00
  18  -4  -5    1.10    0.60
  18  -4  -5    0.30    1.10
  18  -4  -5   -0.50    0.90
  18   4  -5    1.80    1.30
 -16  -4   5    1.30    0.90
  16  -4  -5    0.50    0.60
  16  -4  -5   -0.70    0.80
 -16  -4   5    1.20    1.00
  16  -4  -5    1.20    0.80
  16  -4  -5   -0.60    0.90
  16   4  -5    2.30    2.60
  16   4  -5   -1.60    1.00
 -14  -4   5    1.80    0.90
  14  -4  -5    0.90    0.50
  14  -4  -5   -0.50    0.70
  14  -4  -5    0.60    1.00
 -14  -4   5    0.30    0.90
  14  -4  -5    0.30    0.80
 -14  -4   5    0.60    0.20
  14   4  -5    1.60    1.10
  14   4  -5    0.40    1.30
 -12  -4   5   17.20    2.10
  12  -4  -5   14.80    2.00
  12  -4  -5   18.70    1.60
  12  -4  -5   13.10    1.30
 -12  -4   5   16.60    1.00
 -12  -4   5   14.90    1.20
  12  -4  -5   16.90    1.50
 -12  -4   5   16.70    3.10
  12   4  -5   15.20    2.30
  12   4  -5   18.60    2.50
  10  -4  -5    1.90    1.00
  10  -4  -5    3.80    0.80
  10  -4  -5    2.20    0.70
  10  -4  -5    2.20    0.80
 -10  -4   5    1.80    1.00
 -10  -4   5    2.20    0.90
 -10  -4   5    2.10    0.60
  10   4  -5    1.70    1.00
  10   4  -5    2.40    1.20
   8  -4  -5    1.90    0.80
  -8  -4   5    0.80    0.40
   8  -4  -5    0.70    0.50
  -8  -4   5   -1.00    0.50
  -8  -4   5    0.60    0.80
   8   4  -5   -1.40    0.60
  -8   4   5    0.80    0.60
   8   4  -5   -1.00    0.90
   6  -4  -5   42.00    2.30
   6  -4  -5   39.70    1.90
   6  -4  -5   41.80    1.80
  -6  -4   5   41.50    2.30
  -6  -4   5   43.40    2.00
  -6  -4   5   42.90    2.50
   6   4  -5   44.70    2.80
  -6   4   5   42.90    2.20
   6   4  -5   39.30    2.60
   6   4  -5   48.40    2.70
   4  -4  -5   14.70    1.10
  -4  -4   5   13.30    1.30
   4  -4  -5   14.40    1.40
  -4  -4   5   15.00    1.50
  -4  -4   5   12.50    1.60
   4   4  -5   17.00    1.90
   4   4  -5   16.40    2.00
  -4   4   5   12.50    1.20
   4   4  -5   17.10    1.90
  -2  -4   5   35.60    2.30
   2  -4  -5   39.00    1.90
   2  -4  -5   43.80    3.40
   2  -4  -5   37.70    1.90
  -2  -4   5   40.70    2.50
  -2  -4   5   35.70    1.90
  -2  -4   5   38.90    2.10
  -2   4   5   36.50    1.30
  -2   4   5   37.60    1.30
   2   4  -5   39.00    2.20
  -2   4   5   39.90    1.90
   2   4  -5   34.90    2.40
   2   4  -5   38.10    2.10
   2   4  -5   35.10    2.30
   0  -4   5   43.80    2.50
   0  -4   5   41.70    2.20
   0  -4  -5   44.70    2.30
   0  -4  -5   44.90    2.20
   0  -4  -5   43.50    2.20
   0  -4   5   41.00    2.50
   0  -4   5   43.80    2.30
   0   4  -5   43.40    2.40
   0   4  -5   40.40    2.40
   0   4  -5   45.90    2.40
   0   4   5   41.60    2.00
   0   4  -5   41.20    2.30
   0   4   5   44.60    1.90
   0   4   5   43.60    1.80
   2  -4   5  594.94   15.80
   2  -4   5  590.44   15.60
  -2  -4  -5  600.14   15.60
  -2  -4  -5  575.14   15.70
   2  -4   5  571.84   15.90
  -2  -4  -5  591.74   15.90
   2  -4   5  568.44   15.70
  -2   4  -5  617.24   15.70
   2   4   5  564.14   15.50
   2   4   5  583.64   15.40
  -2   4  -5  588.04   15.80
  -2   4  -5  585.54   15.50
   2   4   5  563.74   15.30
  -2   4  -5  610.44   15.80
   4  -4   5    3.90    0.90
   4  -4   5    4.70    1.10
   4  -4   5    2.60    0.80
  -4  -4  -5    4.30    1.20
  -4  -4  -5    3.00    1.10
   4   4   5    3.20    0.90
   4   4   5    3.00    1.10
  -4   4  -5    5.00    1.00
   4   4   5    1.50    0.70
  -4   4  -5    5.40    1.20
  -4   4  -5    3.00    0.80
  -4   4  -5    3.30    1.00
  -6  -4  -5    0.30    0.80
  -6  -4  -5    0.20    0.80
   6  -4   5    1.10    0.90
   6  -4   5    0.90    0.70
  -6  -4  -5    0.40    0.80
   6  -4   5    0.80    0.60
   6  -4   5    1.10    0.70
   6   4   5    1.60    1.00
  -6   4  -5    0.60    0.60
   6   4   5    0.20    0.80
  -6   4  -5    0.40    0.70
   6   4   5   -0.30    0.60
  -6   4  -5    1.50    0.70
  -6   4  -5    1.10    0.80
   8  -4   5    1.80    0.90
   8  -4   5    0.80    0.80
   8  -4   5    1.90    0.90
  -8  -4  -5    2.50    1.10
  -8  -4  -5    2.30    1.20
   8  -4   5    2.30    1.10
  -8  -4  -5    2.10    1.10
   8   4   5   -0.10    1.00
  -8   4  -5    0.80    0.80
  -8   4  -5    4.20    1.30
  -8   4  -5    2.00    0.90
   8   4   5    1.40    0.90
  -8   4  -5    1.60    0.80
   8   4   5    1.00    0.90
 -10  -4  -5   27.10    3.00
 -10  -4  -5   24.30    2.80
  10  -4   5   22.80    2.00
  10  -4   5   19.50    2.40
  10  -4   5   20.90    2.10
 -10  -4  -5   20.00    2.30
  10  -4   5   21.70    2.10
  10   4   5   25.50    3.10
 -10   4  -5   20.90    2.00
 -10   4  -5   19.80    2.30
  10   4   5   22.40    2.20
 -10   4  -5   21.30    1.90
 -12  -4  -5    0.90    0.80
 -12  -4  -5    1.90    1.40
 -12  -4  -5    2.00    1.10
  12  -4   5    3.40    1.10
  12  -4   5    0.10    0.90
  12  -4   5    1.70    1.10
  12  -4   5    2.10    1.00
 -12   4  -5    2.40    1.00
 -12   4  -5    1.60    1.00
 -12   4  -5    1.50    1.00
  12   4   5    2.00    1.20
  12   4   5    1.10    1.10
  14  -4   5   24.00    2.40
 -14  -4  -5   26.20    3.10
  14  -4   5   21.60    2.20
  14  -4   5   25.80    3.00
 -14  -4  -5   24.60    2.20
 -14   4  -5   24.90    2.20
 -14   4  -5   25.50    2.20
  14   4   5   23.70    3.00
 -14   4  -5   27.20    2.60
  14   4   5   22.40    4.90
 -16  -4  -5   -0.10    0.80
 -16  -4  -5    0.50    1.60
 -16  -4  -5   -0.50    0.90
  16  -4   5    0.40    1.00
  16  -4   5    3.30    1.30
  16  -4   5    0.70    0.80
 -16   4  -5    1.30    1.40
 -16   4  -5    0.00    0.90
  16   4   5    2.30    1.20
 -16   4  -5    0.00    1.00
 -17  -5   5    2.00    1.10
 -17  -5   5    1.60    0.90
  17  -5  -5    0.40    1.10
  17  -5  -5    0.50    0.80
  17  -5  -5   -2.00    1.00
  17  -5  -5    1.00    0.70
  17   5  -5    0.40    1.10
  15  -5  -5    0.70    0.70
  15  -5  -5   -0.70    0.90
 -15  -5   5    1.70    1.10
 -15  -5   5    0.50    0.40
  15  -5  -5    1.10    0.80
  15  -5  -5    0.60    0.90
 -15  -5   5    0.90    1.10
  15   5  -5    0.50    1.00
  13  -5  -5    0.30    0.80
 -13  -5   5   -1.50    0.70
  13  -5  -5   -0.90    0.70
  13  -5  -5    0.20    0.60
 -13  -5   5    0.40    0.80
 -13  -5   5    0.10    0.40
  13  -5  -5    0.90    0.90
  13   5  -5    0.30    1.30
  13   5  -5   -0.50    1.00
  11  -5  -5   22.50    1.70
 -11  -5   5   22.10    2.00
  11  -5  -5   19.70    1.80
 -11  -5   5   21.00    1.50
 -11  -5   5   21.60    2.20
  11  -5  -5   20.10    2.30
  11  -5  -5   20.30    1.70
  11   5  -5   25.30    3.00
  11   5  -5   20.40    2.80
  11   5  -5   24.40    3.00
   9  -5  -5    3.70    0.90
   9  -5  -5    2.40    1.00
  -9  -5   5    1.80    1.00
   9  -5  -5    3.50    1.00
  -9  -5   5    2.20    1.10
   9  -5  -5    2.20    0.90
  -9  -5   5    3.70    0.80
   9   5  -5    4.30    1.50
   9   5  -5    2.60    1.30
  -9   5   5    0.50    0.80
   9   5  -5    2.50    1.30
  -7  -5   5    5.50    1.00
  -7  -5   5    7.40    1.30
   7  -5  -5    5.70    1.20
  -7  -5   5    3.70    1.20
   7  -5  -5    5.20    1.00
   7  -5  -5    5.30    0.90
  -7   5   5    2.80    0.90
   7   5  -5    5.30    1.30
   7   5  -5    5.20    1.50
   5  -5  -5   23.40    2.80
  -5  -5   5   21.80    1.70
  -5  -5   5   15.80    1.40
  -5  -5   5   18.20    1.80
   5  -5  -5   15.40    1.60
   5  -5  -5   17.80    1.30
   5   5  -5   20.30    2.00
  -5   5   5   17.10    1.50
   5   5  -5   18.60    1.80
   5   5  -5   16.70    2.10
  -3  -5   5   43.80    2.70
  -3  -5   5   40.10    2.20
  -3  -5   5   43.70    2.70
  -3  -5   5   39.30    2.20
   3  -5  -5   39.40    2.30
   3  -5  -5   40.20    2.10
  -3   5   5   39.90    1.60
   3   5  -5   43.00    2.60
  -3   5   5   41.50    2.20
   3   5  -5   39.70    2.40
   3   5  -5   48.20    2.70
  -1  -5   5   50.69    2.60
   1  -5  -5   50.79    2.50
   1  -5  -5   47.90    2.60
  -1  -5   5   50.09    2.50
  -1  -5   5   54.49    3.00
   1  -5  -5   51.39    2.60
  -1  -5   5   52.19    2.90
   1   5  -5   52.89    2.70
  -1   5   5   48.80    2.10
   1   5  -5   51.19    2.80
  -1   5   5   52.19    2.10
   1   5  -5   50.39    2.80
  -1   5   5   46.60    2.40
  -1  -5  -5    2.80    1.00
  -1  -5  -5    5.20    1.30
   1  -5   5    4.50    1.10
   1  -5   5    7.40    1.20
  -1  -5  -5    4.10    1.00
   1  -5   5    6.10    1.10
   1  -5   5    6.80    1.40
  -1   5  -5    5.80    1.20
   1   5   5    6.30    1.10
  -1   5  -5    7.70    1.30
   1   5   5    5.60    1.00
  -1   5  -5    5.80    1.20
  -1   5  -5    5.10    1.10
   1   5   5    4.50    0.90
   3  -5   5   35.60    2.40
   3  -5   5   34.00    2.10
  -3  -5  -5   37.50    2.50
   3  -5   5   37.30    2.30
  -3  -5  -5   32.90    2.20
   3  -5   5   36.50    2.40
  -3  -5  -5   34.60    2.30
  -3   5  -5   37.50    2.20
   3   5   5   32.90    2.10
  -3   5  -5   37.70    2.40
   3   5   5   32.90    2.10
  -3   5  -5   37.80    2.30
   3   5   5   38.20    2.20
  -3   5  -5   35.20    2.30
   5  -5   5    8.90    1.50
  -5  -5  -5    7.10    1.40
  -5  -5  -5   10.90    1.80
   5  -5   5    9.90    1.50
   5  -5   5   10.60    1.60
   5  -5   5    8.80    1.40
   5   5   5    8.80    1.40
  -5   5  -5   10.30    1.50
   5   5   5    9.40    1.50
   5   5   5   10.80    1.70
  -5   5  -5    7.20    1.10
  -5   5  -5    8.10    1.30
  -5   5  -5    9.70    1.40
   7  -5   5   11.40    1.70
   7  -5   5   14.00    2.10
   7  -5   5    9.20    1.50
  -7  -5  -5   13.00    2.00
   7  -5   5   12.60    1.80
  -7  -5  -5   11.10    1.90
  -7  -5  -5   10.90    1.90
   7   5   5   12.10    2.30
  -7   5  -5   10.00    1.70
  -7   5  -5   13.60    1.80
  -7   5  -5   12.80    1.80
  -7   5  -5   14.80    2.00
   7   5   5   16.30    2.10
   7   5   5   13.70    1.80
   9  -5   5   11.50    1.80
   9  -5   5    9.00    1.80
   9  -5   5    9.50    1.70
  -9  -5  -5   11.60    2.00
  -9  -5  -5   12.50    2.00
   9  -5   5    7.70    1.60
  -9  -5  -5   10.80    2.00
   9   5   5    9.80    1.80
  -9   5  -5   11.00    1.70
  -9   5  -5   12.20    1.90
   9   5   5   11.90    1.80
  -9   5  -5   10.10    1.60
   9   5   5   20.00    2.70
  -9   5  -5   10.10    1.70
 -11  -5  -5    4.20    1.50
  11  -5   5    6.00    1.40
 -11  -5  -5    5.90    1.80
  11  -5   5    5.40    1.30
 -11  -5  -5    3.90    1.20
  11  -5   5    6.60    1.50
  11  -5   5    3.00    1.40
 -11   5  -5    2.60    1.20
  11   5   5    6.60    1.50
  11   5   5    5.70    2.00
 -11   5  -5    4.50    1.40
  11   5   5    5.20    1.70
 -11   5  -5    4.10    1.20
  13  -5   5    3.50    1.20
 -13  -5  -5    1.60    1.30
  13  -5   5    2.70    1.30
 -13  -5  -5    3.40    1.20
  13  -5   5    5.40    1.60
  13  -5   5    5.80    1.70
  13   5   5    2.50    1.40
 -13   5  -5    6.60    1.50
 -13   5  -5    5.30    1.60
  13   5   5    5.60    2.00
 -13   5  -5    6.20    1.40
  13   5   5    5.30    1.60
  15  -5   5    4.20    1.40
  15  -5   5    7.10    1.50
  15  -5   5    8.40    2.40
 -15  -5  -5    2.50    1.50
  15  -5   5    7.90    1.80
 -15  -5  -5    6.00    2.10
 -15  -5  -5    3.50    1.30
  15   5   5    5.60    1.60
 -15   5  -5    7.00    1.70
 -15   5  -5    3.80    1.20
  15   5   5    3.70    1.80
  15   5   5    3.90    1.80
 -15   5  -5    4.80    1.30
 -16  -6   5    0.70    0.40
 -16  -6   5    0.70    0.60
 -16  -6   5    0.70    1.10
  16  -6  -5    0.50    0.70
  16  -6  -5   -0.50    0.60
  16  -6  -5    1.00    1.00
  16  -6  -5    0.40    0.90
 -16  -6   5   -0.20    1.10
  16   6  -5    0.00    1.10
  14  -6  -5    0.20    0.60
  14  -6  -5    0.20    0.80
  14  -6  -5    1.30    1.10
 -14  -6   5    0.60    0.90
 -14  -6   5   -0.20    0.50
 -14  -6   5    0.30    1.00
  14  -6  -5    0.30    1.00
 -14  -6   5    0.80    0.80
  14   6  -5    1.10    1.40
  14   6  -5   -0.90    1.10
  14   6  -5    1.10    1.20
  12  -6  -5   15.40    2.20
 -12  -6   5   12.80    1.40
  12  -6  -5   15.20    2.30
  12  -6  -5   12.40    1.60
 -12  -6   5   13.60    2.10
  12  -6  -5   11.30    1.80
 -12  -6   5   13.90    2.20
  12   6  -5   12.50    2.30
  12   6  -5   12.50    2.40
  12   6  -5   16.60    2.50
  10  -6  -5    1.10    0.60
  10  -6  -5    1.00    0.80
 -10  -6   5   -0.50    0.60
  10  -6  -5    2.40    1.10
 -10  -6   5    2.20    1.30
  10  -6  -5    0.80    1.00
 -10  -6   5    0.50    0.90
 -10   6   5    2.10    0.90
  10   6  -5    1.60    1.50
  10   6  -5    0.00    0.90
  10   6  -5    1.60    1.20
  -8  -6   5    9.10    1.60
   8  -6  -5    7.10    1.40
   8  -6  -5    8.70    1.60
   8  -6  -5    7.80    1.40
  -8  -6   5    6.60    1.20
  -8  -6   5    6.90    1.70
   8  -6  -5    6.90    1.20
   8   6  -5    9.60    2.00
  -8   6   5    5.80    1.30
   8   6  -5    9.70    2.00
   8   6  -5    6.80    1.70
   6  -6  -5   34.10    2.50
  -6  -6   5   34.90    2.20
   6  -6  -5   33.00    2.20
  -6  -6   5   34.50    2.60
   6  -6  -5   32.40    2.00
  -6  -6   5   33.30    2.70
   6   6  -5   35.00    2.80
  -6   6   5   33.10    1.20
   6   6  -5   30.80    2.70
  -6   6   5   34.40    1.20
   6   6  -5   32.70    2.60
  -6   6   5   35.20    2.30
   4  -6  -5    2.50    0.90
  -4  -6   5    1.90    1.00
  -4  -6   5    3.90    1.10
   4  -6  -5    1.10    0.90
   4  -6  -5    0.70    0.80
  -4  -6   5    1.50    0.70
  -4   6   5    0.60    0.50
   4   6  -5    1.70    0.90
  -4   6   5    1.70    0.70
  -2  -6   5    3.30    1.20
   2  -6  -5    2.90    1.00
   2  -6  -5    4.10    1.10
  -2  -6   5    3.40    1.00
   2  -6  -5    2.90    1.10
  -2  -6   5    4.60    1.10
  -2  -6   5    5.10    1.40
   2   6  -5    4.80    1.20
   2   6  -5    5.40    1.30
   2   6  -5    6.10    1.50
  -2   6   5    4.80    1.00
  -2   6   5    5.50    0.90
  -2   6   5    3.90    0.80
   0  -6  -5    8.00    1.50
   0  -6  -5    6.40    1.30
   0  -6   5    7.20    1.40
   0  -6   5    6.70    1.50
   0  -6  -5    7.10    1.30
   0  -6   5    8.60    1.40
   0  -6   5    6.80    1.20
   0   6  -5    5.70    1.10
   0   6   5    8.20    1.30
   0   6  -5    6.40    1.30
   0   6   5    5.20    1.60
   0   6   5    9.60    1.20
   0   6  -5    7.00    1.40
  -2  -6  -5   17.00    2.10
   2  -6   5   18.80    2.40
  -2  -6  -5   16.90    1.70
  -2  -6  -5   15.60    1.90
   2  -6   5   15.20    2.10
   2  -6   5   13.50    1.90
   2  -6   5   14.00    2.00
   2   6   5   17.00    1.60
   2   6   5   13.50    1.40
  -2   6  -5   17.30    1.90
   2   6   5   17.00    1.80
  -2   6  -5   15.20    1.90
  -2   6  -5   16.60    2.00
   4  -6   5   77.59    3.90
   4  -6   5   76.99    3.80
   4  -6   5   76.79    3.70
  -4  -6  -5   77.59    4.00
   4  -6   5   76.99    3.50
  -4  -6  -5   81.69    4.60
  -4   6  -5   72.59    3.80
  -4   6  -5   76.69    3.60
   4   6   5   74.49    3.50
   4   6   5   69.49    3.50
  -4   6  -5   68.99    3.50
   4   6   5   73.89    3.50
   6  -6   5    1.00    0.80
   6  -6   5    0.70    1.00
  -6  -6  -5    0.90    1.20
  -6  -6  -5    0.70    1.00
   6  -6   5   -0.10    0.70
   6  -6   5    1.20    1.00
   6   6   5    1.30    0.80
   6   6   5   -1.00    0.90
   6   6   5    1.20    1.00
  -6   6  -5    1.30    0.80
  -6   6  -5    0.70    0.70
  -6   6  -5    0.20    0.80
  -6   6  -5    2.00    0.90
   8  -6   5   22.50    2.20
   8  -6   5   20.80    2.60
  -8  -6  -5   20.40    2.70
  -8  -6  -5   22.90    2.30
   8  -6   5   25.20    2.80
  -8  -6  -5   24.40    2.90
   8  -6   5   23.60    2.10
  -8   6  -5   22.20    2.10
   8   6   5   23.00    3.00
  -8   6  -5   20.30    1.90
  -8   6  -5   17.80    2.20
   8   6   5   21.90    2.50
  -8   6  -5   17.50    2.00
   8   6   5   22.70    2.20
 -10  -6  -5    1.50    1.10
 -10  -6  -5    0.20    1.10
  10  -6   5    1.40    1.10
  10  -6   5    1.40    1.20
  10  -6   5    3.80    1.30
 -10  -6  -5    3.40    1.50
  10  -6   5    0.10    1.00
  10   6   5    3.30    1.50
 -10   6  -5    1.30    1.00
 -10   6  -5    2.90    1.20
 -10   6  -5   -0.60    0.90
 -10   6  -5    1.60    1.10
  10   6   5    0.50    1.30
  10   6   5    0.70    1.00
 -12  -6  -5   -0.30    0.80
  12  -6   5    0.70    0.80
  12  -6   5    1.80    1.10
  12  -6   5    0.60    0.90
 -12  -6  -5    0.90    1.40
 -12   6  -5    1.10    1.00
  12   6   5    1.00    1.30
 -12   6  -5    1.00    0.90
  12   6   5    1.80    1.10
 -12   6  -5    0.90    1.10
  12   6   5    3.60    1.40
 -14  -6  -5    5.60    1.70
  14  -6   5    4.40    1.50
  14  -6   5    7.60    1.70
  14  -6   5   11.60    2.40
  14  -6   5    7.10    1.60
 -14  -6  -5    7.40    1.70
 -14  -6  -5    7.20    2.30
 -14   6  -5    7.50    1.60
  14   6   5    5.70    2.20
  14   6   5   10.10    2.10
 -14   6  -5    4.60    1.50
  14   6   5    4.40    1.50
 -16  -6  -5    6.00    1.50
 -16  -6  -5    8.80    2.80
  16  -6   5    5.90    1.80
  16  -6   5    6.10    2.10
 -16   6  -5    7.10    1.80
 -16   6  -5    6.30    1.50
  16   6   5    4.10    1.70
  16   6   5    3.70    1.60
  15  -7  -5    1.40    1.30
  15  -7  -5    2.80    1.40
  15  -7  -5    1.90    0.90
  15  -7  -5    0.50    0.60
 -15  -7   5    2.50    0.80
 -15  -7   5    4.10    1.40
 -15  -7   5    2.70    0.90
 -15  -7   5    2.60    1.40
  15   7  -5    1.10    1.40
  13  -7  -5    3.40    0.90
  13  -7  -5    3.30    1.30
 -13  -7   5    1.70    1.30
 -13  -7   5    2.60    1.20
  13  -7  -5    0.70    1.10
 -13  -7   5    1.00    0.70
  13   7  -5    4.20    1.70
  13   7  -5    1.00    1.20
  13   7  -5    2.10    1.70
  11  -7  -5    2.00    0.90
 -11  -7   5    0.30    1.30
 -11  -7   5    1.40    1.10
  11  -7  -5    1.00    1.00
 -11  -7   5    0.70    0.60
  11  -7  -5    1.10    0.90
  11  -7  -5    1.70    1.10
  11   7  -5    0.00    1.10
  11   7  -5   -0.10    1.10
 -11   7   5   -0.90    0.70
  11   7  -5    0.90    1.40
  -9  -7   5    8.60    1.80
  -9  -7   5    8.10    1.40
  -9  -7   5   14.10    2.10
   9  -7  -5    9.80    1.70
   9  -7  -5    7.10    1.50
   9  -7  -5   11.70    2.00
   9   7  -5    6.70    1.70
  -9   7   5   12.70    1.90
   9   7  -5   11.00    2.30
   9   7  -5    9.30    2.00
   7  -7  -5    7.30    1.60
  -7  -7   5    4.00    1.40
  -7  -7   5    7.70    1.80
   7  -7  -5    4.30    1.20
  -7  -7   5    7.10    1.60
   7  -7  -5    6.40    1.60
   7   7  -5    5.60    1.70
  -7   7   5    7.00    1.40
   7   7  -5    4.90    1.50
  -7   7   5    5.60    0.70
   7   7  -5    7.70    1.90
   5  -7  -5   67.69    3.40
  -5  -7   5   64.29    3.80
   5  -7  -5   62.59    3.50
   5  -7  -5   56.59    3.00
  -5  -7   5   62.19    3.90
  -5  -7   5   61.79    3.40
   5   7  -5   63.09    3.80
   5   7  -5   61.09    3.80
   5   7  -5   66.69    3.90
  -5   7   5   62.49    2.40
  -5   7   5   61.49    3.20
  -5   7   5   65.09    2.30
  -3  -7   5    5.30    1.10
  -3  -7   5    4.70    1.30
   3  -7  -5    5.50    1.30
  -3  -7   5    4.00    1.40
   3  -7  -5    6.30    1.50
   3  -7  -5    4.20    1.20
  -3  -7   5    7.00    1.70
   3   7  -5    4.70    1.50
   3   7  -5    5.10    1.50
   3   7  -5    5.80    1.50
  -3   7   5    4.50    1.10
  -3   7   5    5.60    0.90
  -3   7   5    5.90    1.00
   1  -7  -5    3.60    1.20
   1  -7  -5    4.20    1.40
  -1  -7   5    4.00    1.30
  -1  -7   5    3.80    1.40
  -1  -7   5    3.20    1.20
   1  -7  -5    4.40    1.20
  -1  -7   5    5.60    1.30
   1   7  -5    5.00    1.40
  -1   7   5    2.30    1.00
  -1   7   5    3.60    1.00
   1   7  -5    3.90    1.30
   1   7  -5    2.20    1.10
  -1   7   5    3.50    0.90
  -1  -7  -5    3.90    1.30
   1  -7   5    5.10    1.50
   1  -7   5    4.90    1.20
   1  -7   5    3.50    1.30
  -1  -7  -5    3.60    1.60
  -1  -7  -5    5.20    1.50
   1  -7   5    6.30    1.30
  -1   7  -5    7.80    1.60
   1   7   5    3.10    1.10
   1   7   5    5.00    1.10
  -1   7  -5    2.70    1.20
  -1   7  -5    3.20    1.20
   1   7   5    5.70    1.30
   3  -7   5   45.70    2.90
  -3  -7  -5   42.00    2.90
   3  -7   5   46.10    2.70
  -3  -7  -5   39.30    2.90
   3  -7   5   44.10    3.10
  -3  -7  -5   44.00    3.00
   3  -7   5   42.90    3.10
  -3   7  -5   37.40    2.70
   3   7   5   37.70    2.60
   3   7   5   46.40    2.80
   3   7   5   41.90    2.60
  -3   7  -5   40.50    2.80
  -3   7  -5   42.20    2.80
   5  -7   5    4.10    1.20
  -5  -7  -5    6.10    1.70
   5  -7   5    5.40    1.50
   5  -7   5    5.70    1.70
  -5  -7  -5    4.50    1.50
   5  -7   5    6.00    1.40
   5   7   5    5.10    1.40
  -5   7  -5    1.90    1.00
  -5   7  -5    5.50    1.40
  -5   7  -5    2.70    1.10
   5   7   5    7.60    1.60
   5   7   5    5.40    1.60
   7  -7   5   27.50    2.40
   7  -7   5   26.40    2.40
  -7  -7  -5   26.10    3.00
   7  -7   5   26.70    2.60
  -7   7  -5   28.70    2.30
   7   7   5   24.20    2.30
   7   7   5   23.30    2.40
  -7   7  -5   23.90    2.20
   7   7   5   25.20    2.60
  -7   7  -5   21.70    2.00
  -9  -7  -5    4.00    1.60
   9  -7   5    2.60    1.30
  -9  -7  -5    3.40    1.60
   9  -7   5    2.00    1.20
  -9  -7  -5    1.20    1.20
   9  -7   5    3.20    1.30
   9  -7   5    2.20    1.20
  -9   7  -5    1.30    1.10
   9   7   5    3.00    1.60
  -9   7  -5    2.50    1.10
  -9   7  -5    2.20    1.20
   9   7   5    2.40    1.10
   9   7   5    1.80    1.00
  11  -7   5   -0.20    1.00
  11  -7   5    1.30    1.00
  11  -7   5   -1.40    1.00
  11  -7   5   -0.60    1.00
 -11  -7  -5    1.80    1.50
 -11  -7  -5    0.50    1.20
  11   7   5    1.70    1.40
 -11   7  -5    0.70    1.00
 -11   7  -5    0.80    0.80
  11   7   5   -1.00    0.70
  11   7   5    0.60    1.10
 -11   7  -5   -0.70    0.90
  13  -7   5    7.20    1.70
 -13  -7  -5    7.50    2.10
  13  -7   5    7.50    1.80
  13  -7   5    5.00    1.50
 -13  -7  -5    7.20    1.80
  13   7   5    4.50    1.60
  13   7   5    6.20    2.20
 -13   7  -5    4.20    1.40
  13   7   5    5.80    1.60
 -13   7  -5    5.80    1.50
  15  -7   5    0.50    1.30
  15  -7   5    1.40    1.10
  15  -7   5    0.00    1.10
 -15  -7  -5   -0.80    1.30
 -15  -7  -5    0.00    1.10
  15   7   5    2.00    1.60
 -15   7  -5    1.00    1.20
  15   7   5    1.30    2.40
 -15   7  -5    0.90    1.20
  14  -8  -5    5.70    1.70
 -14  -8   5    3.60    1.10
  14  -8  -5    4.30    1.20
  14  -8  -5    3.10    1.50
 -14  -8   5    2.30    1.30
 -14  -8   5    4.30    1.70
  14  -8  -5    4.50    1.80
  14   8  -5    4.70    1.70
 -12  -8   5    1.90    1.20
  12  -8  -5    0.20    1.10
  12  -8  -5    1.20    0.70
  12  -8  -5    0.40    1.00
 -12  -8   5    2.70    1.00
 -12   8   5    2.60    0.90
  12   8  -5    2.00    1.40
  12   8  -5   -0.90    1.30
  12   8  -5    2.10    1.70
  10  -8  -5    2.30    1.20
  10  -8  -5    0.80    0.90
  10  -8  -5    0.40    0.80
 -10  -8   5   -1.10    0.80
 -10  -8   5   -0.80    0.70
 -10  -8   5    0.10    1.10
  10   8  -5    1.50    1.60
 -10   8   5   -0.60    1.00
  10   8  -5    0.80    1.30
  -8  -8   5    0.40    1.10
  -8  -8   5   -0.30    0.70
   8  -8  -5    0.40    1.10
  -8  -8   5    1.30    1.20
   8  -8  -5    0.60    0.90
   8  -8  -5    0.30    1.00
   8  -8  -5   -0.20    0.80
   8   8  -5   -0.50    1.00
   8   8  -5    1.60    1.50
  -8   8   5    0.40    0.40
   8   8  -5    1.70    1.20
  -8   8   5    1.30    1.00
  -6  -8   5  166.08    6.60
   6  -8  -5  158.78    6.40
  -6  -8   5  186.68    8.20
  -6  -8   5  176.78    6.50
   6  -8  -5  171.48    7.40
  -6   8   5  165.88    4.90
   6   8  -5  173.78    7.10
   6   8  -5  167.68    7.10
  -6   8   5  157.48    5.00
   6   8  -5  162.58    6.90
  -6   8   5  165.78    6.40
   4  -8  -5    9.80    1.90
   4  -8  -5    8.40    1.90
  -4  -8   5   12.10    1.80
   4  -8  -5   10.90    1.70
  -4  -8   5   13.60    2.50
  -4  -8   5   11.30    1.90
   4   8  -5   15.20    2.40
   4   8  -5    9.40    2.00
  -4   8   5   12.60    1.30
   4   8  -5   15.20    2.30
  -4   8   5    9.60    1.60
  -2  -8   5   28.60    2.50
  -2  -8   5   27.70    3.10
   2  -8  -5   33.80    3.30
  -2  -8   5   26.20    2.70
  -2  -8   5   24.20    2.20
   2  -8  -5   25.20    2.30
   2  -8  -5   24.80    2.50
  -2   8   5   26.60    2.20
   2   8  -5   24.90    2.40
   2   8  -5   28.00    2.60
  -2   8   5   24.80    1.80
   2   8  -5   23.80    2.50
  -2   8   5   26.70    1.90
   0  -8   5   21.90    2.10
   0  -8  -5   21.90    2.20
   0  -8   5   20.20    2.00
   0  -8  -5   19.50    2.60
   0  -8   5   21.00    2.60
   0  -8  -5   23.60    2.70
   0  -8   5   25.10    3.00
   0   8   5   24.00    1.90
   0   8   5   26.30    2.60
   0   8  -5   21.90    2.50
   0   8  -5   22.50    2.80
   2  -8   5    9.00    2.00
  -2  -8  -5    8.50    1.80
   2  -8   5    7.70    1.40
  -2  -8  -5    8.10    1.90
  -2  -8  -5    6.90    1.60
   2  -8   5    6.80    1.80
   2  -8   5    4.10    1.40
  -2   8  -5    7.90    1.80
   2   8   5    6.40    1.50
   2   8   5    7.80    1.50
   2   8   5    4.20    1.30
  -2   8  -5    7.80    1.70
  -2   8  -5    4.10    1.50
   4  -8   5   -0.30    1.10
   4  -8   5    2.70    1.50
  -4  -8  -5    0.90    1.20
  -4  -8  -5   -0.30    1.00
   4  -8   5   -0.30    0.90
   4  -8   5    1.10    0.90
  -4  -8  -5    0.10    0.90
  -4   8  -5    0.60    1.10
  -4   8  -5    0.90    0.90
   4   8   5    0.40    1.00
   4   8   5    1.90    1.10
   4   8   5   -0.30    1.00
  -4   8  -5    0.80    1.10
   6  -8   5    5.40    1.60
   6  -8   5    4.00    1.20
   6  -8   5    5.10    1.70
  -6  -8  -5    6.70    1.60
  -6  -8  -5    4.40    1.60
   6  -8   5    1.80    1.10
  -6   8  -5    4.70    1.50
   6   8   5    4.00    1.20
  -6   8  -5    3.70    1.50
   6   8   5    4.30    1.60
   6   8   5    2.40    1.40
  -6   8  -5    3.30    1.30
   8  -8   5    0.70    0.90
  -8  -8  -5    0.60    1.20
   8  -8   5    1.20    1.30
   8  -8   5   -0.50    0.90
   8  -8   5    0.30    1.00
  -8  -8  -5    1.80    1.50
  -8   8  -5    0.90    1.10
   8   8   5    1.20    1.00
  -8   8  -5    1.50    0.90
   8   8   5    0.10    1.10
   8   8   5    0.90    1.30
  -8   8  -5    1.30    1.10
  10  -8   5    0.90    1.10
  10  -8   5    3.00    1.30
  10  -8   5    1.70    1.10
  10  -8   5    0.10    1.40
 -10  -8  -5    2.20    1.60
 -10  -8  -5    1.80    1.20
 -10  -8  -5    3.10    1.30
 -10   8  -5    1.80    1.00
  10   8   5    1.70    1.20
  10   8   5    2.10    1.40
 -10   8  -5   -0.40    0.80
 -10   8  -5    1.60    1.00
  12  -8   5    3.80    1.50
 -12  -8  -5    5.40    1.80
 -12  -8  -5    4.20    1.60
  12  -8   5    4.50    1.60
  12  -8   5    2.80    1.40
  12   8   5   10.10    4.00
  12   8   5    5.10    2.20
 -12   8  -5    3.80    1.40
  12   8   5    8.60    1.90
 -12   8  -5    4.10    1.60
 -12   8  -5    6.10    1.60
  13  -9  -5    3.20    0.90
  13  -9  -5    6.20    1.60
 -13  -9   5    4.30    1.40
 -13  -9   5    6.30    1.80
  13  -9  -5    4.50    1.40
  13  -9  -5    3.40    1.60
  13   9  -5    7.80    2.20
 -11  -9   5    6.80    1.60
  11  -9  -5    5.20    1.70
  11  -9  -5    5.50    1.70
 -11  -9   5    5.40    1.90
  11  -9  -5    6.30    1.70
 -11  -9   5    5.60    1.80
  11   9  -5    3.70    1.80
  -9  -9   5    1.40    1.00
   9  -9  -5    1.60    0.90
  -9  -9   5    0.80    0.90
   9  -9  -5   -0.30    1.10
   9  -9  -5   -0.60    0.90
   9  -9  -5    0.40    1.10
  -9  -9   5    0.50    1.00
   9   9  -5   -0.70    1.10
  -9   9   5   -0.60    1.00
   9   9  -5   -0.80    1.40
   9   9  -5    0.30    1.30
   7  -9  -5    3.10    1.00
  -7  -9   5    5.70    1.50
  -7  -9   5    1.40    1.40
   7  -9  -5    3.50    1.50
   7  -9  -5    1.10    1.20
  -7  -9   5    2.90    1.00
  -7   9   5    4.20    0.60
   7   9  -5    4.00    1.60
  -7   9   5    4.00    0.70
  -7   9   5    3.50    1.10
   5  -9  -5   17.60    2.60
  -5  -9   5   20.80    2.50
   5  -9  -5   22.50    2.80
  -5  -9   5   15.60    2.70
  -5  -9   5   19.20    2.50
   5   9  -5   15.10    2.30
  -5   9   5   18.60    1.40
  -5   9   5   18.00    1.50
  -5   9   5   18.10    2.10
   5   9  -5   20.70    2.80
   5   9  -5   15.40    2.70
  -3  -9   5    2.20    1.10
   3  -9  -5    1.90    1.40
  -3  -9   5    2.00    1.10
   3  -9  -5    2.50    1.10
  -3  -9   5    1.90    1.40
   3  -9  -5    0.30    1.10
  -3  -9   5    2.30    1.40
   3   9  -5    2.30    1.30
   3   9  -5    4.20    1.40
   3   9  -5    2.70    1.50
  -3   9   5    0.10    0.80
  -3   9   5    2.70    0.90
  -3   9   5    1.80    0.90
  -1  -9   5    1.00    1.00
   1  -9  -5    0.30    1.40
   1  -9  -5    3.10    1.30
  -1  -9   5   -0.20    1.20
  -1  -9   5    0.70    1.00
  -1  -9   5    1.70    1.30
   1  -9  -5    0.30    1.00
  -1   9   5    0.80    0.90
  -1   9   5    2.00    1.00
   1   9  -5   -0.60    1.10
   1   9  -5    1.80    1.10
  -1   9   5   -0.40    0.80
   1   9  -5    0.80    1.10
  -1  -9  -5   22.20    2.70
  -1  -9  -5   24.40    3.60
   1  -9   5   23.30    3.20
   1  -9   5   25.40    2.50
   1  -9   5   21.90    2.20
  -1  -9  -5   23.20    2.40
   1  -9   5   24.90    3.10
  -1   9  -5   21.60    2.70
   1   9   5   22.50    2.10
   1   9   5   24.50    2.10
  -1   9  -5   26.10    2.60
  -1   9  -5   23.70    2.80
   1   9   5   26.00    2.30
  -3  -9  -5   17.30    2.70
   3  -9   5   12.70    2.00
   3  -9   5   13.60    2.10
   3  -9   5   12.60    2.30
   3  -9   5   14.40    2.30
  -3  -9  -5    9.90    2.10
  -3  -9  -5   11.90    2.50
  -3   9  -5   11.80    1.90
  -3   9  -5   10.70    1.90
   3   9   5   12.90    2.00
   3   9   5   13.40    2.10
   3   9   5   16.90    2.40
  -3   9  -5   17.10    2.50
   5  -9   5    0.40    1.10
   5  -9   5    0.90    1.30
   5  -9   5    2.10    1.10
  -5  -9  -5    0.40    1.20
   5  -9   5    0.80    1.10
  -5  -9  -5    1.20    1.10
   5   9   5   -0.30    1.10
  -5   9  -5    1.80    1.20
   5   9   5    2.00    1.00
  -5   9  -5    1.90    1.10
  -5   9  -5    1.70    1.10
   5   9   5   -0.10    1.00
   7  -9   5    2.10    1.20
   7  -9   5    3.40    1.40
   7  -9   5    2.00    1.20
  -7  -9  -5    1.30    1.00
  -7  -9  -5    0.50    1.00
   7  -9   5    3.00    1.40
  -7   9  -5    1.10    1.10
  -7   9  -5    0.60    0.90
   7   9   5    1.10    1.40
   7   9   5    1.30    1.10
  -7   9  -5    1.50    1.20
   7   9   5   -1.00    1.00
  -9  -9  -5    0.60    1.60
   9  -9   5   -1.80    1.00
   9  -9   5    0.80    1.30
   9  -9   5    0.60    1.30
   9  -9   5    2.40    1.50
  -9  -9  -5   -1.30    1.20
   9   9   5   -0.30    1.00
   9   9   5    2.10    1.40
  -9   9  -5    0.10    1.00
   9   9   5    2.40    1.00
  -9   9  -5    2.50    1.40
  -9   9  -5    1.30    1.10
 -11  -9  -5    4.40    1.90
  11  -9   5    2.80    1.60
 -11  -9  -5    6.00    1.70
  11  -9   5    5.60    1.70
 -11   9  -5    3.90    1.30
  11   9   5    5.10    1.60
 -11   9  -5    4.00    1.50
  11   9   5    6.80    1.70
  10 -10  -5    0.10    0.70
  10 -10  -5    1.30    1.30
  10 -10  -5    1.40    1.40
  10 -10  -5    1.60    1.20
 -10 -10   5   -1.10    1.20
 -10 -10   5   -0.30    0.90
  10  10  -5   -1.40    1.20
  -8 -10   5    1.70    1.20
   8 -10  -5    0.50    0.80
   8 -10  -5    0.30    1.10
  -8 -10   5    0.90    1.40
  -8 -10   5    1.60    1.70
   8 -10  -5    2.10    1.30
   8 -10  -5    0.80    1.30
   8  10  -5    2.20    1.40
  -8  10   5    0.70    0.40
  -8  10   5   -0.90    1.10
  -6 -10   5    1.30    1.30
   6 -10  -5    3.30    1.40
  -6 -10   5   -0.80    0.90
  -6 -10   5    5.40    1.90
   6 -10  -5    2.60    1.10
   6 -10  -5    2.70    1.40
   6 -10  -5    1.60    1.10
   6  10  -5    3.40    1.40
   6  10  -5    0.60    1.40
  -6  10   5    2.10    0.70
  -6  10   5    1.70    1.00
   6  10  -5    1.10    1.60
  -4 -10   5   -0.50    1.00
  -4 -10   5   -0.60    0.90
   4 -10  -5   -0.20    1.20
   4 -10  -5   -0.10    0.90
   4 -10  -5    1.60    1.40
  -4 -10   5    0.10    1.00
  -4  10   5    0.60    0.80
   4  10  -5    0.00    1.10
  -4  10   5    1.60    0.80
   4  10  -5   -0.50    1.20
   4  10  -5   -1.30    1.30
  -2 -10   5   -0.10    1.40
   2 -10  -5    2.30    1.50
  -2 -10   5    1.40    1.20
   2 -10  -5   -0.30    1.00
  -2 -10   5    0.30    1.20
  -2 -10   5   -0.70    1.20
   2 -10  -5    1.70    1.30
  -2  10   5    1.80    0.90
   2  10  -5    0.90    1.20
  -2  10   5    1.70    1.20
   2  10  -5    0.80    1.20
  -2  10   5    1.10    0.90
   0 -10   5    3.80    1.30
   0 -10  -5    3.20    1.50
   0 -10  -5    4.20    1.60
   0 -10  -5    1.00    1.10
   0 -10   5    2.30    1.40
   0 -10   5    2.80    1.40
   0 -10   5    3.70    1.70
   0  10  -5    1.90    1.20
   0  10   5    3.50    1.40
   0  10  -5    4.90    1.50
   0  10   5    3.50    1.10
   0  10   5    3.10    1.30
   0  10  -5    4.90    1.70
  -2 -10  -5    1.90    1.10
   2 -10   5    0.90    1.10
   2 -10   5    1.10    1.50
   2 -10   5    3.30    1.30
   2 -10   5    0.10    1.40
  -2 -10  -5    1.30    1.30
  -2 -10  -5    2.30    1.50
   2  10   5    1.00    1.00
  -2  10  -5    2.20    1.30
   2  10   5    0.60    1.00
   2  10   5    3.10    1.30
  -2  10  -5    1.60    1.50
  -2  10  -5    0.90    1.10
   4 -10   5   -0.30    1.50
   4 -10   5    1.70    1.40
  -4 -10  -5    2.30    1.40
  -4 -10  -5    2.10    1.50
   4 -10   5    3.00    1.30
   4 -10   5    2.10    1.10
  -4  10  -5    2.00    1.10
   4  10   5    4.40    1.50
  -4  10  -5    2.90    1.20
   4  10   5    4.50    1.40
  -6 -10  -5    1.30    1.30
   6 -10   5    1.30    1.40
  -6 -10  -5    2.80    1.40
   6 -10   5   -1.50    0.80
   6 -10   5    0.90    1.50
   6 -10   5    1.20    1.40
  -6  10  -5    3.60    1.40
  -6  10  -5    2.70    1.20
   6  10   5    0.60    1.00
  -6  10  -5    3.40    1.00
   6  10   5    3.20    1.50
   8 -10   5    3.90    1.70
   8 -10   5    1.30    1.50
  -8 -10  -5    0.90    1.40
   8  10   5    3.50    1.30
   8  10   5    2.40    1.50
  -8  10  -5    2.90    1.50
  -8  10  -5    1.40    1.20
   8  10   5    4.50    1.90
   7 -11  -5    6.00    1.70
  -7 -11   5    4.30    1.70
   7 -11  -5    1.80    1.00
  -7 -11   5    4.40    1.60
   7 -11  -5    3.80    1.70
   7  11  -5    5.90    2.20
  -7  11   5    4.50    0.90
  -7  11   5    5.20    0.70
  -5 -11   5    2.80    1.50
   5 -11  -5    3.70    1.70
  -5 -11   5    6.70    2.20
   5 -11  -5    0.80    0.80
   5 -11  -5    3.40    1.80
  -5  11   5    5.90    1.10
   5  11  -5    4.80    1.90
  -5  11   5    3.50    0.90
   3 -11  -5    2.10    1.60
  -3 -11   5   -0.30    1.20
  -3 -11   5    3.00    1.40
  -3 -11   5    2.50    1.60
   3 -11  -5    0.70    0.70
   3 -11  -5    2.50    1.30
  -3  11   5    0.60    0.80
  -3  11   5   -0.30    1.10
   3  11  -5    3.00    1.60
  -1 -11   5    0.20    1.30
  -1 -11   5    0.80    1.60
  -1 -11   5   -0.60    1.30
   1 -11  -5    2.20    1.50
   1 -11  -5    0.20    1.10
   1 -11  -5    0.50    1.40
  -1  11   5    1.10    1.00
  -1  11   5   -0.90    1.00
   1  11  -5    2.20    1.50
  -1  11   5   -0.10    0.90
   1  11  -5   -1.90    1.30
  -1 -11  -5   -1.70    1.10
  -1 -11  -5    0.40    1.20
   1 -11   5    1.70    1.40
   1 -11   5    1.30    1.30
  -1 -11  -5    0.20    1.10
   1  11   5    0.00    1.00
  -1  11  -5    1.50    1.20
   1  11   5   -0.80    1.00
   1  11   5    2.00    1.10
  -1  11  -5    0.40    1.20
  -3 -11  -5    1.00    1.60
   3 -11   5    1.10    1.40
  -3 -11  -5    2.20    1.40
   3 -11   5    0.00    1.40
  -3  11  -5    2.00    1.10
   3  11   5    1.30    1.20
   3  11   5   -1.10    0.90
   3  11   5   -1.50    1.00
  -3  11  -5   -0.90    1.30
   5 -11   5    4.30    1.60
   5 -11   5    5.30    2.10
  -5 -11  -5   -0.60    1.60
   5  11   5    2.40    1.40
   5  11   5    3.90    1.30
  -5  11  -5    1.10    1.40
  -5  11  -5    3.50    1.50
 -20   0   6    3.80    0.60
  20   0  -6    4.50    1.60
  20   0  -6    4.20    3.20
  18   0  -6   12.00    2.10
 -18   0   6   15.10    1.00
  18   0  -6    8.80    1.70
  18   0  -6   12.60    2.30
 -18   0   6   14.60    1.00
  16   0  -6    1.00    1.00
 -16   0   6    0.00    0.40
 -16   0   6    1.00    0.50
  16   0  -6    0.50    1.00
  14   0  -6    4.70    2.20
 -14   0   6    5.90    0.70
  14   0  -6    6.00    1.50
 -14   0   6    5.60    0.80
 -12   0   6   29.00    1.20
 -12   0   6   27.40    1.50
  12   0  -6   27.40    2.00
  12   0  -6   27.40    2.10
  10   0  -6    3.00    0.90
  10   0  -6    6.90    1.10
 -10   0   6    3.70    0.40
 -10   0   6    3.80    0.30
   8   0  -6  377.96   10.10
   8   0  -6  365.86   10.00
   6   0  -6  134.09    4.00
   6   0  -6  136.39    3.90
   6   0  -6  131.19    3.70
   4   0  -6   92.29    3.00
  -4   0   6   93.69    3.10
   4   0  -6   92.79    2.50
   4   0  -6   94.59    2.50
   2   0  -6  608.84   15.50
   2   0  -6  592.64   14.90
  -2   0   6  610.04   15.60
   2   0  -6  597.04   14.80
   0   0   6    8.70    0.70
   0   0  -6    9.90    0.70
   0   0   6    9.80    0.70
   0   0  -6    8.70    0.80
   0   0  -6   10.20    1.10
   0   0  -6    8.70    0.50
   0   0   6   12.00    1.20
   2   0   6  357.66    8.60
   2   0   6  351.56    9.80
  -2   0  -6  344.67    9.30
  -2   0  -6  348.77    9.70
   2   0   6  343.87    9.30
   2   0   6  343.57    9.30
  -2   0  -6  348.97    9.30
  -4   0  -6   12.40    1.20
  -4   0  -6   11.10    1.40
   4   0   6   13.80    1.50
   4   0   6   13.50    1.50
   4   0   6    9.90    0.80
   4   0   6    8.70    1.30
  -4   0  -6    9.70    1.30
   6   0   6   63.39    2.40
  -6   0  -6   69.29    3.00
   6   0   6   62.69    3.00
   6   0   6   65.39    2.90
  -6   0  -6   64.59    3.00
  -6   0  -6   66.39    3.00
   6   0   6   61.49    3.10
  -8   0  -6   68.59    3.10
   8   0   6   64.59    2.60
   8   0   6   66.59    3.10
  -8   0  -6   63.29    3.20
   8   0   6   66.29    3.30
   8   0   6   65.69    3.30
  -8   0  -6   61.69    3.00
  10   0   6    0.90    0.90
  10   0   6   -0.50    0.90
 -10   0  -6    0.70    0.90
  10   0   6   -0.20    0.50
  10   0   6    0.60    0.90
 -10   0  -6    1.40    0.80
 -10   0  -6    1.70    0.90
  12   0   6  170.78    5.90
  12   0   6  166.48    6.50
  12   0   6  166.68    6.50
 -12   0  -6  169.98    6.70
 -12   0  -6  169.08    6.00
  12   0   6  186.28    7.10
 -12   0  -6  171.78    6.30
  14   0   6   16.70    2.20
 -14   0  -6   20.80    2.50
 -14   0  -6   16.70    2.60
  14   0   6   16.80    2.60
  14   0   6   20.20    2.50
 -14   0  -6   17.40    1.80
  14   0   6   16.80    1.90
  16   0   6    4.20    1.80
  16   0   6    2.30    1.00
 -16   0  -6    3.50    1.60
  16   0   6    1.50    1.30
 -16   0  -6    1.80    0.80
 -16   0  -6    2.40    1.20
  16   0   6    3.30    1.30
 -18   0  -6    2.30    1.10
  18   0   6    0.40    1.10
  18   0   6    4.00    1.50
 -18   0  -6    1.80    0.90
  19  -1  -6    3.70    1.30
 -19  -1   6    3.10    0.80
  19  -1  -6    2.90    1.20
  19  -1  -6    1.60    1.10
 -19  -1   6    1.80    0.70
  19   1  -6    1.10    1.20
  17  -1  -6   11.30    1.90
 -17  -1   6    9.20    1.30
 -17  -1   6    6.80    1.00
  17  -1  -6    7.10    1.70
  17  -1  -6    6.60    1.50
  17   1  -6    8.40    1.80
  17   1  -6    5.70    1.40
 -15  -1   6    5.40    0.90
 -15  -1   6    4.70    0.90
  15  -1  -6    6.10    1.50
  15  -1  -6    6.00    1.40
  15  -1  -6    7.30    1.60
  15   1  -6    4.90    1.30
  15   1  -6    5.60    1.50
  13  -1  -6   23.00    2.00
  13  -1  -6   18.10    1.80
 -13  -1   6   22.20    1.30
  13  -1  -6   18.10    2.10
 -13  -1   6   19.40    1.40
  13   1  -6   21.00    2.10
  13   1  -6   20.20    2.10
  11  -1  -6    2.40    0.80
 -11  -1   6    1.90    0.50
  11  -1  -6    2.50    0.90
  11  -1  -6    2.70    0.90
 -11  -1   6    2.40    0.60
  11   1  -6    1.90    0.80
  11   1  -6    1.20    1.00
   9  -1  -6   89.49    3.10
   9  -1  -6   85.89    2.60
  -9  -1   6   88.69    2.70
   9  -1  -6   86.99    3.20
   9  -1  -6   85.99    2.50
   9   1  -6   88.09    3.50
   9   1  -6   86.19    3.50
  -7  -1   6   74.49    2.20
  -7  -1   6   73.89    2.20
   7  -1  -6   69.29    2.40
   7  -1  -6   71.59    2.90
  -7  -1   6   76.59    2.20
   7  -1  -6   70.19    2.50
   7   1  -6   71.89    2.10
   7   1  -6   76.29    2.90
   7   1  -6   76.09    2.90
  -5  -1   6  201.18    5.10
  -5  -1   6  198.58    5.10
   5  -1  -6  197.48    5.70
   5   1  -6  193.78    5.60
   5   1  -6  206.08    5.80
   5   1  -6  197.18    5.40
  -3  -1   6  386.86    9.70
   3  -1  -6  386.26   10.40
  -3  -1   6  390.96    9.60
   3  -1  -6  381.76   10.00
   3   1  -6  395.36   10.40
   3   1  -6  388.26   10.10
   3   1  -6  379.06    9.90
  -1  -1   6   49.90    2.10
  -1  -1   6   51.59    1.80
   1  -1  -6   49.70    2.20
   1  -1  -6   46.60    1.60
   1  -1  -6   47.20    1.50
   1  -1  -6   46.90    1.50
   1   1  -6   46.80    2.00
  -1   1   6   48.60    2.30
   1   1  -6   48.70    1.90
   1   1  -6   52.79    2.10
   1   1  -6   48.50    1.80
  -1  -1  -6    9.50    0.90
   1  -1   6    9.50    0.80
  -1  -1  -6   11.70    1.30
   1  -1   6   10.40    1.20
   1  -1   6    9.50    0.90
   1  -1   6    9.90    0.70
  -1   1  -6   10.50    0.90
   1   1   6   11.40    1.00
  -1   1  -6   12.10    1.00
   1   1   6    8.40    1.10
   1   1   6    9.40    0.70
  -1   1  -6   10.00    0.70
  -1   1  -6    7.70    1.00
  -3  -1  -6  765.02   19.60
   3  -1   6  778.92   19.90
   3  -1   6  750.22   19.60
  -3  -1  -6  780.52   19.70
   3  -1   6  744.53   19.00
   3  -1   6  770.62   19.60
  -3   1  -6  755.02   19.90
   3   1   6  762.82   19.40
   3   1   6  767.32   19.70
  -3   1  -6  774.32   19.00
   3   1   6  765.42   20.10
  -3   1  -6  766.12   19.60
  -5  -1  -6   43.40    2.30
   5  -1   6   41.50    2.30
  -5  -1  -6   42.40    2.30
   5  -1   6   42.60    2.40
   5  -1   6   45.80    2.40
  -5  -1  -6   45.90    2.50
   5  -1   6   44.90    1.80
   5   1   6   42.10    2.60
   5   1   6   43.40    2.20
  -5   1  -6   41.80    2.30
  -5   1  -6   43.00    2.30
  -5   1  -6   44.60    2.20
   5   1   6   43.50    2.40
   7  -1   6   93.09    3.90
   7  -1   6   94.99    3.80
  -7  -1  -6   85.59    3.70
  -7  -1  -6   89.69    3.70
   7  -1   6   91.39    3.70
  -7  -1  -6   86.89    3.80
  -7   1  -6   88.39    3.70
  -7   1  -6   91.99    3.70
   7   1   6   86.89    3.90
  -7   1  -6   87.89    3.60
   7   1   6   91.69    4.00
   7   1   6   87.39    3.60
   9  -1   6   15.70    1.40
  -9  -1  -6   17.90    1.70
  -9  -1  -6   16.70    1.70
   9  -1   6   16.70    1.70
  -9  -1  -6   17.10    2.40
   9  -1   6   15.70    2.20
   9  -1   6   18.20    2.00
   9   1   6   19.50    1.80
  -9   1  -6   16.80    1.60
  -9   1  -6   16.50    1.60
   9   1   6   18.40    2.10
 -11  -1  -6   20.10    1.80
 -11  -1  -6   26.10    2.90
  11  -1   6   20.10    2.00
  11  -1   6   19.50    2.00
  11  -1   6   17.30    1.70
 -11  -1  -6   17.50    1.80
  11  -1   6   21.40    2.10
 -11   1  -6   17.40    1.70
 -11   1  -6   20.70    2.00
  11   1   6   23.90    2.80
 -11   1  -6   19.50    1.80
  11   1   6   22.20    2.10
  11   1   6   22.70    2.30
  13  -1   6    1.10    1.00
 -13  -1  -6    1.10    1.10
 -13  -1  -6    2.90    1.30
  13  -1   6    1.00    1.10
  13  -1   6    2.10    1.00
 -13  -1  -6    0.70    0.70
  13  -1   6    1.80    1.20
  13   1   6    0.50    0.70
  13   1   6   -0.10    0.90
 -13   1  -6    1.50    1.00
  13   1   6    0.60    1.20
 -13   1  -6    0.10    0.60
  15  -1   6    1.60    1.40
 -15  -1  -6    2.40    1.20
 -15  -1  -6    0.00    1.10
  15  -1   6   -0.10    1.00
  15  -1   6    0.20    0.90
 -15  -1  -6    0.60    0.70
 -15   1  -6    1.30    1.10
 -15   1  -6   -0.10    0.70
 -15   1  -6    2.30    0.90
  15   1   6    2.30    1.50
  15   1   6    0.80    0.90
  15   1   6    0.40    1.10
  17  -1   6    0.20    1.10
  17  -1   6    0.30    1.00
 -17  -1  -6   -0.20    1.10
  17  -1   6    1.30    1.40
 -17  -1  -6   -0.40    1.30
 -17  -1  -6   -1.10    0.60
 -17   1  -6    0.90    0.90
  17   1   6    1.10    1.00
 -17   1  -6    0.20    0.90
 -17   1  -6    0.10    1.20
  17   1   6    3.70    1.50
 -18  -2   6    0.90    0.80
  18  -2  -6    2.20    1.20
  18  -2  -6   -0.50    0.80
  18  -2  -6    0.60    1.20
 -18  -2   6    1.90    0.70
  18   2  -6    1.60    1.40
  18   2  -6    1.00    1.20
 -16  -2   6   45.10    2.50
  16  -2  -6   44.10    2.90
  16  -2  -6   47.40    3.30
 -16  -2   6   42.80    2.20
  16   2  -6   42.90    3.30
  16   2  -6   41.00    3.10
  14  -2  -6   45.20    2.70
 -14  -2   6   38.40    2.10
 -14  -2   6   40.20    2.30
  14  -2  -6   44.60    3.00
  14  -2  -6   42.10    2.50
  14   2  -6   43.40    3.20
  14   2  -6   43.30    3.00
 -12  -2   6    0.70    0.70
  12  -2  -6    0.90    0.80
  12  -2  -6    0.40    0.40
  12  -2  -6   -0.40    0.80
 -12  -2   6    0.50    0.60
  12  -2  -6   -0.20    0.70
  12   2  -6   -0.60    0.80
  12   2  -6    0.20    0.90
  10  -2  -6    1.20    0.60
  10  -2  -6    1.20    0.40
 -10  -2   6    1.90    0.70
  10  -2  -6    2.90    1.00
 -10  -2   6    0.80    0.60
  10   2  -6    0.40    0.80
  10   2  -6    1.20    0.90
   8  -2  -6   17.40    1.50
  -8  -2   6   20.00    1.20
  -8  -2   6   16.00    1.20
  -8  -2   6   16.10    0.80
   8  -2  -6   18.10    1.10
   8   2  -6   19.50    1.60
   8   2  -6   16.40    1.60
   6  -2  -6  231.38    6.70
   6  -2  -6  216.38    5.70
  -6  -2   6  225.48    6.20
  -6  -2   6  222.78    6.40
  -6  -2   6  225.18    6.10
   6  -2  -6  223.98    5.80
   6   2  -6  219.78    6.20
   6   2  -6  234.38    6.90
   6   2  -6  233.68    6.80
  -4  -2   6   17.40    1.00
   4  -2  -6   16.70    1.20
  -4  -2   6   16.40    1.30
  -4  -2   6   15.50    1.10
   4   2  -6   15.40    1.40
   4   2  -6   15.30    1.10
   4   2  -6   13.40    1.20
   2  -2  -6   21.30    0.70
  -2  -2   6   21.30    1.30
  -2  -2   6   21.10    1.40
   2  -2  -6   22.30    0.70
  -2  -2   6   21.40    1.10
   2  -2  -6   22.30    1.10
   2   2  -6   21.40    1.40
   2   2  -6   21.80    1.30
   2   2  -6   21.30    1.40
  -2   2   6   21.70    1.10
   2   2  -6   21.70    1.30
   0  -2  -6   13.70    1.00
   0  -2  -6   14.90    0.90
   0  -2   6   15.60    1.20
   0  -2  -6   14.30    0.90
   0  -2  -6   17.10    1.50
   0  -2   6   14.60    1.10
   0  -2   6   15.80    1.30
   0  -2   6   15.70    1.10
   0   2   6   13.40    0.60
   0   2  -6   13.10    1.20
   0   2   6   15.20    0.80
   0   2  -6   14.90    1.10
   0   2  -6   13.60    1.00
   0   2  -6   14.00    1.20
   0   2   6   12.80    0.70
  -2  -2  -6   70.09    3.20
  -2  -2  -6   70.09    2.80
  -2  -2  -6   71.89    2.70
   2  -2   6   70.79    2.60
   2  -2   6   63.09    2.60
   2  -2   6   67.89    2.90
   2   2   6   67.09    2.40
  -2   2  -6   65.19    2.80
   2   2   6   69.99    2.70
   2   2   6   68.99    2.20
  -2   2  -6   69.59    2.40
  -2   2  -6   65.59    2.70
  -4  -2  -6   70.59    3.10
   4  -2   6   66.29    3.00
   4  -2   6   67.59    3.10
   4  -2   6   65.99    2.60
  -4  -2  -6   70.59    3.30
   4  -2   6   80.29    3.00
  -4  -2  -6   70.99    3.00
  -4   2  -6   67.19    3.00
  -4   2  -6   64.79    2.80
  -4   2  -6   73.39    2.60
  -4   2  -6   69.89    3.00
   4   2   6   66.59    2.50
   4   2   6   68.09    3.10
   6  -2   6  335.57    9.50
   6  -2   6  320.87    9.40
   6  -2   6  321.27    9.60
  -6  -2  -6  321.37    9.70
  -6  -2  -6  327.17    9.70
  -6  -2  -6  302.77    9.50
   6  -2   6  321.77    9.50
  -6   2  -6  332.37    9.00
  -6   2  -6  322.87    9.30
  -6   2  -6  330.87    9.50
   6   2   6  313.67    9.70
  -6   2  -6  320.27    9.40
   6   2   6  318.57    9.30
   8  -2   6    0.70    0.70
   8  -2   6   -0.30    0.70
  -8  -2  -6    1.40    0.90
  -8  -2  -6    0.80    0.80
  -8  -2  -6    0.70    0.70
   8  -2   6    0.50    0.60
   8  -2   6    0.90    0.80
  -8   2  -6    1.00    0.90
   8   2   6    1.10    0.90
  -8   2  -6    0.50    0.60
  -8   2  -6    0.70    0.50
   8   2   6    0.70    0.60
 -10  -2  -6   10.10    1.90
  10  -2   6    9.40    1.60
  10  -2   6    7.00    1.30
 -10  -2  -6   11.70    1.60
  10  -2   6    7.80    1.30
 -10  -2  -6    9.00    1.70
  10  -2   6   11.10    1.90
 -10   2  -6   12.90    1.90
  10   2   6   11.80    2.10
  10   2   6   11.90    1.80
 -10   2  -6    8.60    1.40
 -10   2  -6   10.80    1.60
  12  -2   6   85.29    4.40
  12  -2   6   87.29    4.30
 -12  -2  -6   87.19    4.00
  12  -2   6   91.89    4.00
 -12  -2  -6   87.39    4.60
 -12  -2  -6   91.69    4.50
  12   2   6   88.29    4.80
 -12   2  -6   94.99    4.50
  12   2   6   85.59    4.40
 -12   2  -6   95.79    4.20
 -12   2  -6   92.19    4.00
  14  -2   6    0.40    1.10
  14  -2   6    0.40    0.90
  14  -2   6   -0.30    0.70
 -14  -2  -6    1.20    1.00
 -14  -2  -6   -1.20    1.20
  14  -2   6    1.60    1.20
 -14  -2  -6    0.10    0.60
 -14   2  -6   -0.30    0.90
  14   2   6    0.20    1.10
 -14   2  -6    1.50    0.90
 -14   2  -6    0.60    0.80
  14   2   6    2.30    1.40
  16  -2   6    3.30    1.60
  16  -2   6    1.40    0.90
  16  -2   6    0.60    1.10
  16  -2   6    1.10    1.20
 -16  -2  -6    0.80    1.20
 -16  -2  -6    1.30    0.80
 -16  -2  -6    1.90    1.20
 -16   2  -6    0.60    0.70
  16   2   6    0.40    1.50
  16   2   6    4.10    1.40
 -16   2  -6    1.80    1.30
 -16   2  -6    1.30    0.90
  16   2   6    1.70    0.90
  18  -2   6    0.20    0.90
 -18  -2  -6    1.40    1.00
  18  -2   6   -0.70    1.10
  18  -2   6   -1.50    0.90
 -18  -2  -6    0.60    1.00
 -18   2  -6   -0.70    0.80
 -18   2  -6    1.50    1.00
  18   2   6    0.10    0.90
  18   2   6   -0.80    1.10
  19  -3  -6    2.30    1.20
  19  -3  -6    2.50    1.50
 -19  -3   6    0.50    0.70
 -19  -3   6   -0.10    1.00
  19  -3  -6    0.40    1.10
  19   3  -6    0.60    1.40
  17  -3  -6    2.30    1.20
 -17  -3   6    1.80    1.00
  17  -3  -6    1.80    1.00
  17  -3  -6   -0.10    0.80
 -17  -3   6    2.00    0.80
  17   3  -6    3.70    1.50
  15  -3  -6    4.60    1.20
 -15  -3   6    4.70    1.10
  15  -3  -6    3.40    1.00
  15  -3  -6    3.80    1.20
 -15  -3   6    5.60    1.10
  15   3  -6    3.10    1.40
  15   3  -6    4.60    1.50
  13  -3  -6   15.50    1.60
 -13  -3   6   16.80    1.60
  13  -3  -6   17.20    1.20
  13  -3  -6   16.90    1.60
 -13  -3   6   14.80    1.80
  13  -3  -6   13.20    2.00
  13   3  -6   22.50    2.80
  13   3  -6   15.20    2.30
  11  -3  -6   22.30    2.00
 -11  -3   6   21.40    1.70
  11  -3  -6   23.50    1.50
 -11  -3   6   19.30    1.60
 -11  -3   6   20.50    0.90
  11  -3  -6   22.70    1.60
  11  -3  -6   21.00    1.30
  11   3  -6   25.20    2.40
  11   3  -6   20.60    2.40
   9  -3  -6    1.30    0.60
   9  -3  -6    1.00    0.80
  -9  -3   6    3.10    0.90
   9  -3  -6    1.50    0.60
  -9  -3   6    2.20    0.80
  -9  -3   6    2.10    0.40
   9   3  -6    2.90    1.00
   9   3  -6    1.50    1.00
  -7  -3   6   39.20    1.70
   7  -3  -6   35.00    1.50
   7  -3  -6   38.30    1.60
   7  -3  -6   38.40    2.20
  -7  -3   6   42.00    2.00
   7   3  -6   38.00    2.30
   7   3  -6   36.50    2.40
   5  -3  -6   25.90    1.10
  -5  -3   6   27.70    1.50
   5  -3  -6   27.20    1.70
  -5  -3   6   27.00    1.60
  -5  -3   6   26.70    1.80
   5  -3  -6   24.50    1.10
   5   3  -6   26.10    2.00
  -5   3   6   27.70    1.70
   5   3  -6   23.60    1.80
   5   3  -6   25.70    1.50
   5   3  -6   28.00    2.10
  -3  -3   6   58.69    2.40
   3  -3  -6   58.09    2.40
   3  -3  -6   53.09    1.90
  -3  -3   6   58.29    2.40
  -3  -3   6   53.99    2.60
   3   3  -6   54.39    2.70
   3   3  -6   58.49    2.50
   3   3  -6   58.29    2.90
   3   3  -6   55.09    2.70
  -3   3   6   59.49    2.30
  -1  -3   6    3.20    0.80
  -1  -3   6    4.00    1.10
   1  -3  -6    4.20    0.80
  -1  -3   6    5.60    0.90
   1  -3  -6    4.90    0.80
  -1  -3   6    5.80    1.20
   1  -3  -6    3.30    0.70
   1   3  -6    3.80    1.10
  -1   3   6    3.80    0.70
   1   3  -6    4.30    1.00
   1   3  -6    3.30    0.90
   1  -3   6    5.40    1.00
  -1  -3  -6    8.40    1.20
   1  -3   6    5.10    1.20
  -1  -3  -6    6.00    1.00
  -1  -3  -6    5.90    0.90
   1  -3   6    5.60    1.00
   1  -3   6    5.30    1.10
  -1   3  -6    6.10    1.30
  -1   3  -6    4.40    1.00
  -1   3  -6    5.30    0.90
   1   3   6    5.60    0.80
  -1   3  -6    5.70    1.00
   3  -3   6    9.70    1.40
  -3  -3  -6   12.20    1.50
  -3  -3  -6   10.70    1.70
   3  -3   6    9.00    1.20
  -3  -3  -6   10.00    1.50
   3  -3   6    8.00    1.30
  -3   3  -6    8.10    1.00
  -3   3  -6   10.90    1.50
  -3   3  -6   11.20    1.40
   3   3   6   11.50    1.50
  -3   3  -6    8.30    1.30
   3   3   6   10.10    1.10
   3   3   6   11.20    1.20
   5  -3   6   10.00    1.60
   5  -3   6    8.50    1.30
  -5  -3  -6   13.60    1.70
  -5  -3  -6   10.30    1.60
   5  -3   6    9.00    1.20
  -5  -3  -6    9.80    1.40
   5  -3   6    9.00    1.40
  -5   3  -6    7.90    1.00
  -5   3  -6    8.30    1.30
   5   3   6   11.60    1.20
  -5   3  -6   10.90    1.50
  -5   3  -6    9.30    1.30
   5   3   6   12.90    1.80
   5   3   6   10.20    1.30
   7  -3   6   21.90    1.80
   7  -3   6   19.00    1.80
  -7  -3  -6   19.80    1.90
  -7  -3  -6   19.30    1.90
   7  -3   6   17.00    1.70
  -7  -3  -6   19.60    1.90
   7  -3   6   20.60    1.60
   7   3   6   19.50    1.60
  -7   3  -6   22.50    1.70
   7   3   6   20.30    1.70
  -7   3  -6   18.80    1.70
   7   3   6   19.20    2.20
  -7   3  -6   21.80    1.50
  -7   3  -6   19.70    1.70
   9  -3   6    3.50    1.10
  -9  -3  -6    4.80    1.30
   9  -3   6    2.90    1.00
   9  -3   6    3.00    0.90
  -9  -3  -6    4.00    1.10
   9  -3   6    3.80    1.10
  -9  -3  -6    3.40    1.30
  -9   3  -6    4.10    1.10
   9   3   6    2.70    1.20
  -9   3  -6    4.40    1.00
  -9   3  -6    2.60    1.00
   9   3   6    3.70    1.20
 -11  -3  -6   84.69    4.40
  11  -3   6   81.29    3.80
 -11  -3  -6   86.29    4.30
 -11  -3  -6   86.59    4.10
  11  -3   6   82.69    4.10
  11  -3   6   83.59    4.20
  11  -3   6   81.39    4.20
  11   3   6   89.69    4.70
 -11   3  -6   80.19    3.80
 -11   3  -6   86.29    4.10
  11   3   6   84.09    4.20
 -11   3  -6   77.99    3.90
 -13  -3  -6   28.70    2.70
  13  -3   6   31.50    2.40
 -13  -3  -6   27.40    2.50
 -13  -3  -6   28.60    2.40
  13  -3   6   31.90    2.80
  13  -3   6   30.90    2.60
  13  -3   6   33.00    2.90
 -13   3  -6   32.20    2.40
  13   3   6   31.40    3.10
 -13   3  -6   33.70    2.70
  13   3   6   30.10    2.60
 -13   3  -6   31.40    2.40
 -15  -3  -6    2.10    0.90
  15  -3   6    6.40    1.70
  15  -3   6    5.50    1.60
  15  -3   6    3.30    1.10
  15  -3   6    5.40    1.40
 -15  -3  -6    2.50    1.30
 -15  -3  -6    3.40    1.70
 -15   3  -6    3.50    1.10
 -15   3  -6    3.90    1.20
  15   3   6    2.20    1.40
  15   3   6    3.90    1.80
 -15   3  -6    7.70    1.70
  17  -3   6    0.60    1.20
  17  -3   6    1.10    1.30
  17  -3   6    1.30    1.10
 -17  -3  -6    1.10    0.80
 -17  -3  -6   -0.40    1.10
  17   3   6    2.70    1.30
 -17   3  -6    1.90    1.50
 -17   3  -6    1.40    0.90
 -17   3  -6    0.10    0.90
 -18  -4   6    0.90    0.80
  18  -4  -6   -0.20    1.00
  18  -4  -6   -0.30    1.00
  18  -4  -6    0.70    0.90
 -18  -4   6    1.10    1.10
  18   4  -6    2.20    1.40
  16  -4  -6    4.10    0.80
 -16  -4   6    4.20    1.20
  16  -4  -6    2.70    1.20
 -16  -4   6    4.20    1.10
  16  -4  -6    2.40    1.20
  16  -4  -6    2.10    1.10
  16   4  -6    3.90    2.50
  16   4  -6    4.20    1.50
  14  -4  -6    1.30    0.90
 -14  -4   6    0.60    0.90
 -14  -4   6    1.60    1.00
  14  -4  -6    0.00    0.50
  14  -4  -6   -0.30    0.70
  14  -4  -6    0.70    0.90
  14   4  -6    0.50    1.30
  14   4  -6   -0.20    1.00
  12  -4  -6    5.80    1.40
  12  -4  -6    5.90    1.20
  12  -4  -6    6.00    1.00
 -12  -4   6    7.10    1.40
 -12  -4   6    8.50    1.40
  12  -4  -6    7.50    1.20
  12   4  -6    4.10    1.50
  12   4  -6    8.80    2.00
  10  -4  -6    1.40    0.70
  10  -4  -6    1.50    0.70
 -10  -4   6    1.00    0.50
 -10  -4   6    2.10    1.00
  10  -4  -6    1.20    0.70
 -10  -4   6    1.60    0.80
  10  -4  -6    1.50    0.90
  10   4  -6    2.50    1.30
  10   4  -6    0.00    1.00
   8  -4  -6   13.60    1.10
  -8  -4   6   14.90    1.40
  -8  -4   6   16.60    1.90
  -8  -4   6   15.30    1.10
   8  -4  -6   11.00    1.50
   8  -4  -6   13.50    1.10
   8   4  -6   16.00    2.00
   8   4  -6   13.70    1.80
   8   4  -6   17.20    2.20
  -6  -4   6   27.20    1.60
   6  -4  -6   23.00    1.30
   6  -4  -6   22.30    1.30
  -6  -4   6   23.60    1.90
  -6  -4   6   23.80    1.70
   6  -4  -6   23.90    1.70
   6   4  -6   20.70    1.90
  -6   4   6   21.30    1.60
   6   4  -6   22.10    2.10
   6   4  -6   21.70    2.00
  -4  -4   6   31.30    2.10
  -4  -4   6   29.90    1.80
   4  -4  -6   27.20    1.50
  -4  -4   6   28.10    1.70
   4  -4  -6   28.80    1.80
   4   4  -6   26.40    1.90
   4   4  -6   28.80    2.20
  -4   4   6   28.50    1.70
   4   4  -6   30.30    2.20
  -2  -4   6   19.20    1.40
   2  -4  -6   19.40    1.30
   2  -4  -6   19.10    1.40
  -2  -4   6   19.70    1.80
  -2  -4   6   16.60    1.70
  -2  -4   6   19.20    1.50
   2  -4  -6   20.00    1.80
   2   4  -6   17.90    1.70
  -2   4   6   19.80    1.40
   2   4  -6   21.30    1.70
   2   4  -6   19.40    1.60
   2   4  -6   22.20    1.90
   0  -4  -6   33.10    1.90
   0  -4   6   29.40    2.10
   0  -4   6   28.00    2.00
   0  -4  -6   32.70    1.90
   0  -4   6   28.30    1.80
   0  -4  -6   32.80    1.90
   0  -4   6   32.50    2.00
   0   4  -6   33.80    2.10
   0   4   6   33.70    1.50
   0   4   6   32.20    1.70
   0   4  -6   31.60    2.00
   0   4  -6   34.00    2.10
   0   4  -6   33.10    2.20
   2  -4   6   54.29    2.70
  -2  -4  -6   56.49    2.60
   2  -4   6   55.09    2.60
  -2  -4  -6   59.59    2.90
  -2  -4  -6   58.69    2.80
   2  -4   6   56.79    2.80
   2  -4   6   55.59    2.90
   2   4   6   57.19    2.40
   2   4   6   55.59    2.60
   2   4   6   58.19    2.40
  -2   4  -6   61.79    2.70
  -2   4  -6   54.09    2.80
  -2   4  -6   55.59    2.80
  -2   4  -6   56.99    2.60
   4  -4   6    0.10    0.60
  -4  -4  -6    0.50    0.80
   4  -4   6    0.30    0.60
  -4  -4  -6    1.60    0.90
   4  -4   6    0.70    0.70
  -4  -4  -6    0.70    0.90
   4  -4   6    0.80    0.90
   4   4   6    0.40    0.60
   4   4   6    0.60    0.60
   4   4   6   -0.40    0.70
  -4   4  -6    1.20    0.70
  -4   4  -6   -0.30    0.80
  -4   4  -6    1.00    0.80
  -4   4  -6   -0.10    0.50
   6  -4   6    1.80    0.80
  -6  -4  -6    1.90    1.00
   6  -4   6    0.70    0.70
   6  -4   6    0.90    1.00
  -6  -4  -6    0.60    0.80
  -6  -4  -6    2.00    1.10
   6  -4   6    1.00    0.70
  -6   4  -6    2.40    1.00
   6   4   6    1.00    1.00
  -6   4  -6    1.80    0.80
  -6   4  -6    1.70    0.70
   6   4   6    0.80    0.70
  -6   4  -6    2.10    0.90
   6   4   6    1.80    0.90
   8  -4   6    0.10    0.90
  -8  -4  -6    0.70    0.90
  -8  -4  -6    1.40    1.00
   8  -4   6    1.60    0.80
  -8  -4  -6   -0.80    0.90
   8  -4   6   -0.10    0.80
   8   4   6    1.20    1.20
   8   4   6   -0.30    0.60
  -8   4  -6    1.10    0.80
  -8   4  -6    0.00    0.70
  -8   4  -6    2.10    1.00
   8   4   6    1.20    0.80
  -8   4  -6    1.30    0.80
  10  -4   6    6.50    1.50
 -10  -4  -6    5.80    1.50
 -10  -4  -6    1.90    1.30
  10  -4   6    5.60    1.20
  10  -4   6    4.40    1.40
  10  -4   6    4.90    1.30
 -10  -4  -6    5.50    1.60
  10   4   6    5.40    1.70
  10   4   6    6.30    1.50
  10   4   6    6.50    1.40
 -10   4  -6    3.20    1.10
 -10   4  -6    6.30    1.40
 -10   4  -6    5.30    1.20
  12  -4   6   -0.20    0.70
  12  -4   6   -0.20    1.10
  12  -4   6    1.50    1.10
 -12  -4  -6    0.60    1.20
 -12  -4  -6    1.10    1.10
  12  -4   6    1.10    0.90
 -12  -4  -6    0.70    0.80
  12   4   6    0.60    1.20
 -12   4  -6    0.00    0.80
  12   4   6    1.20    0.90
 -12   4  -6    1.30    0.90
 -14  -4  -6    6.00    1.80
  14  -4   6    4.20    1.20
 -14  -4  -6    4.50    1.20
  14  -4   6    5.40    1.70
  14  -4   6    8.60    1.90
 -14  -4  -6    3.10    1.20
  14  -4   6    8.70    1.70
  14   4   6    4.70    1.50
  14   4   6    5.30    1.80
 -14   4  -6    6.70    1.50
 -14   4  -6    6.60    1.50
 -14   4  -6    5.00    1.40
  16  -4   6    2.00    1.10
 -16  -4  -6    3.00    1.10
 -16  -4  -6    3.80    1.30
  16  -4   6    0.00    1.10
  16  -4   6    2.40    1.20
 -16   4  -6    0.40    1.30
  16   4   6    2.60    1.30
 -16   4  -6    2.30    1.00
 -16   4  -6    1.80    1.00
 -17  -5   6    1.40    1.10
  17  -5  -6    0.50    1.10
  17  -5  -6    0.60    1.30
  17  -5  -6    1.60    1.00
  17  -5  -6    0.30    0.60
  17   5  -6    1.50    1.40
 -15  -5   6    1.00    1.00
  15  -5  -6    1.40    1.10
 -15  -5   6   -0.50    0.80
 -15  -5   6    0.50    0.40
  15  -5  -6    1.10    1.00
  15  -5  -6    1.00    0.80
  15  -5  -6   -0.70    0.50
  15   5  -6    1.60    2.40
  15   5  -6    0.90    1.30
  13  -5  -6    0.30    0.60
  13  -5  -6    0.30    1.10
  13  -5  -6   -0.50    0.90
  13  -5  -6    1.20    1.00
 -13  -5   6    1.40    1.20
 -13  -5   6    0.50    0.80
 -13  -5   6    0.10    0.40
  13   5  -6   -0.70    1.40
  13   5  -6    0.80    0.90
  11  -5  -6    0.50    0.80
  11  -5  -6   -0.30    0.70
 -11  -5   6    1.00    0.90
  11  -5  -6    0.10    0.60
 -11  -5   6    1.00    0.90
  11  -5  -6    0.20    0.60
 -11  -5   6    0.60    0.50
  11   5  -6    0.70    1.00
  11   5  -6    1.30    1.30
  11   5  -6    1.10    1.10
   9  -5  -6   12.10    1.20
   9  -5  -6   14.30    2.00
   9  -5  -6   15.10    1.60
  -9  -5   6   16.30    1.70
  -9  -5   6   12.40    1.20
   9  -5  -6   14.20    1.70
  -9  -5   6   11.60    1.90
   9   5  -6   16.30    2.20
   9   5  -6   14.20    2.30
  -9   5   6   14.00    1.70
   9   5  -6   17.70    2.50
  -7  -5   6    9.10    1.40
   7  -5  -6    8.40    1.40
   7  -5  -6    9.10    1.10
  -7  -5   6    9.50    1.20
  -7  -5   6    7.20    1.50
   7  -5  -6    8.50    1.20
   7   5  -6    8.00    1.50
   7   5  -6    7.80    1.90
   7   5  -6    6.00    1.40
  -7   5   6    9.80    1.40
   5  -5  -6   35.00    1.90
  -5  -5   6   44.00    2.70
  -5  -5   6   44.00    2.40
   5  -5  -6   41.90    2.40
  -5  -5   6   42.30    2.20
   5  -5  -6   41.00    2.00
   5   5  -6   40.00    2.70
   5   5  -6   39.60    2.60
   5   5  -6   40.80    2.70
  -5   5   6   39.40    2.20
  -3  -5   6   39.60    2.20
  -3  -5   6   44.20    2.70
   3  -5  -6   38.80    2.00
  -3  -5   6   41.30    2.20
   3  -5  -6   39.80    2.30
   3  -5  -6   44.80    2.40
  -3  -5   6   39.80    2.60
  -3   5   6   39.10    2.10
   3   5  -6   43.40    2.70
   3   5  -6   35.00    2.30
   3   5  -6   38.40    2.50
  -1  -5   6   82.69    3.40
   1  -5  -6   86.29    3.50
  -1  -5   6   85.99    3.80
  -1  -5   6   80.69    3.50
   1  -5  -6   87.49    3.50
   1  -5  -6   78.29    3.30
  -1  -5   6   84.19    3.80
   1   5  -6   83.39    3.70
   1   5  -6   84.29    3.80
  -1   5   6   81.29    3.20
   1   5  -6   82.59    3.70
   1   5  -6   88.59    3.70
  -1   5   6   82.29    2.70
  -1   5   6   84.19    3.50
   1  -5   6   48.90    2.60
  -1  -5  -6   50.69    2.60
   1  -5   6   36.70    2.50
  -1  -5  -6   46.40    2.60
   1  -5   6   40.10    2.60
  -1  -5  -6   45.20    2.40
   1  -5   6   46.70    2.40
  -1   5  -6   40.90    2.40
   1   5   6   44.20    2.10
  -1   5  -6   46.60    2.50
   1   5   6   47.00    2.30
   1   5   6   44.10    2.20
  -1   5  -6   42.70    2.60
  -1   5  -6   47.00    2.70
   3  -5   6    9.40    1.50
  -3  -5  -6    6.80    1.30
  -3  -5  -6    5.90    1.30
   3  -5   6    6.90    1.50
   3  -5   6    7.00    1.40
   3  -5   6    9.20    1.40
  -3  -5  -6    7.10    1.20
  -3   5  -6    5.90    1.20
  -3   5  -6    8.40    1.50
  -3   5  -6    8.10    1.40
   3   5   6   10.10    1.50
   3   5   6    8.80    1.20
  -3   5  -6    8.80    1.20
   3   5   6    7.80    1.20
  -5  -5  -6   19.50    2.30
   5  -5   6   17.80    1.80
  -5  -5  -6   17.70    1.80
   5  -5   6   14.70    1.70
   5  -5   6   17.70    2.20
  -5   5  -6   18.90    1.60
   5   5   6   21.80    1.90
  -5   5  -6   15.30    1.80
  -5   5  -6   19.50    1.80
   5   5   6   19.00    1.70
   5   5   6   16.20    1.60
   7  -5   6    9.00    1.50
  -7  -5  -6   12.90    2.00
   7  -5   6   10.00    1.60
  -7  -5  -6   12.00    2.00
  -7  -5  -6   10.80    2.10
   7  -5   6   10.50    1.70
   7  -5   6    7.70    1.60
  -7   5  -6   11.20    1.70
   7   5   6    8.90    1.90
   7   5   6    9.00    1.40
  -7   5  -6    9.70    1.60
   7   5   6    8.70    1.60
  -7   5  -6   10.40    1.70
  -9  -5  -6    2.90    1.50
   9  -5   6    4.00    1.20
  -9  -5  -6    4.50    1.40
   9  -5   6    3.10    1.20
   9  -5   6    4.30    1.30
  -9  -5  -6    1.50    1.30
   9  -5   6    2.20    1.20
   9   5   6    1.20    0.90
   9   5   6    3.20    1.50
  -9   5  -6    3.50    1.10
   9   5   6    4.70    1.30
  -9   5  -6    5.00    1.30
  -9   5  -6    3.40    1.40
  -9   5  -6    3.10    1.10
  11  -5   6    5.50    1.70
 -11  -5  -6    3.20    1.50
 -11  -5  -6    5.20    1.50
  11  -5   6    3.40    1.20
  11  -5   6    2.60    1.20
 -11  -5  -6    5.50    1.40
  11  -5   6    1.60    1.20
 -11   5  -6    3.20    1.70
 -11   5  -6    3.70    1.20
  11   5   6    4.90    1.50
  11   5   6    7.40    2.00
 -11   5  -6    5.30    1.30
  11   5   6    4.30    1.20
  13  -5   6   30.60    2.80
 -13  -5  -6   28.90    2.60
 -13  -5  -6   31.10    3.70
  13  -5   6   31.00    2.80
  13  -5   6   30.20    2.60
 -13  -5  -6   30.10    2.90
  13  -5   6   30.20    2.80
 -13   5  -6   33.90    2.60
 -13   5  -6   32.00    2.70
  13   5   6   33.00    2.90
  13   5   6   30.20    2.70
 -13   5  -6   29.10    3.00
  15  -5   6   28.20    3.40
  15  -5   6   26.70    2.50
 -15  -5  -6   30.60    2.60
  15  -5   6   28.00    2.70
 -15  -5  -6   28.00    2.90
 -15   5  -6   27.30    2.60
 -15   5  -6   26.90    2.80
 -15   5  -6   24.90    2.30
  15   5   6   28.20    2.80
  15   5   6   28.10    2.80
  16  -6  -6    2.80    1.20
 -16  -6   6    0.20    0.40
 -16  -6   6    1.50    1.10
  16  -6  -6    0.30    0.80
  16  -6  -6   -0.20    0.90
 -16  -6   6    0.80    0.50
  16  -6  -6    1.50    0.90
 -16  -6   6   -0.90    0.90
  16   6  -6    1.70    1.40
  14  -6  -6    0.90    0.90
  14  -6  -6   -0.10    0.80
  14  -6  -6    0.60    1.00
 -14  -6   6    1.60    1.00
 -14  -6   6    0.60    0.50
  14  -6  -6    1.50    1.00
 -14  -6   6    0.60    0.90
  14   6  -6   -0.30    1.40
  14   6  -6   -1.20    0.90
  14   6  -6    1.70    1.60
 -12  -6   6    0.30    0.90
 -12  -6   6    0.50    0.60
  12  -6  -6   -0.30    0.80
 -12  -6   6    0.20    0.90
  12  -6  -6   -0.50    0.80
  12  -6  -6    0.20    0.80
  12   6  -6    0.20    1.00
  12   6  -6    1.20    1.40
  12   6  -6   -0.30    1.00
  10  -6  -6    0.10    0.80
 -10  -6   6    0.00    0.90
  10  -6  -6   -0.10    1.00
  10  -6  -6    1.20    0.90
 -10  -6   6    0.30    0.50
 -10  -6   6    2.10    0.90
  10  -6  -6    0.10    0.80
  10   6  -6    1.00    1.00
  10   6  -6   -1.30    1.20
  10   6  -6    1.40    1.20
 -10   6   6   -0.50    0.70
   8  -6  -6    6.40    1.30
  -8  -6   6    6.20    1.10
   8  -6  -6    3.30    1.00
  -8  -6   6    5.20    1.50
   8  -6  -6    5.30    1.10
  -8  -6   6    5.80    1.40
  -8   6   6    3.80    1.20
   8   6  -6    4.30    1.50
   8   6  -6    3.10    1.40
   8   6  -6    7.70    2.00
  -6  -6   6   39.80    2.80
   6  -6  -6   34.10    2.00
  -6  -6   6   34.50    2.20
   6  -6  -6   34.00    2.20
   6  -6  -6   34.40    2.50
  -6  -6   6   34.80    2.70
   6   6  -6   32.10    2.80
   6   6  -6   37.20    2.90
  -6   6   6   31.70    2.20
   6   6  -6   32.50    2.60
   4  -6  -6   20.10    1.70
  -4  -6   6   16.80    2.30
  -4  -6   6   15.90    1.70
  -4  -6   6   17.40    1.70
   4  -6  -6   18.50    1.80
   4  -6  -6   16.40    1.50
   4   6  -6   17.90    1.90
  -4   6   6   19.80    1.70
   4   6  -6   17.80    2.20
   4   6  -6   24.00    2.70
   2  -6  -6  137.09    4.90
  -2  -6   6  131.69    5.50
  -2  -6   6  129.89    4.90
   2  -6  -6  133.99    4.90
   2  -6  -6  137.99    5.10
  -2  -6   6  136.89    5.10
  -2  -6   6  131.59    5.50
   2   6  -6  136.99    5.40
  -2   6   6  133.29    4.00
  -2   6   6  138.69    4.10
   2   6  -6  138.09    5.40
  -2   6   6  128.69    4.70
   0  -6   6   16.30    1.60
   0  -6   6   13.20    1.90
   0  -6   6   15.50    1.80
   0  -6  -6   13.40    1.80
   0  -6  -6   14.70    1.90
   0  -6  -6   17.30    1.90
   0  -6   6   15.10    2.10
   0   6  -6   17.10    2.10
   0   6  -6   17.30    2.00
   0   6   6   11.70    1.20
   0   6   6   13.00    1.20
   0   6   6   15.10    1.50
   2  -6   6   21.80    1.90
   2  -6   6   21.50    2.20
   2  -6   6   19.30    2.10
   2  -6   6   17.50    1.70
  -2  -6  -6   21.30    2.00
  -2  -6  -6   22.70    2.10
  -2  -6  -6   19.90    2.20
  -2   6  -6   21.40    2.00
  -2   6  -6   18.70    1.80
   2   6   6   18.90    1.70
  -2   6  -6   20.70    1.90
  -2   6  -6   21.90    1.90
   2   6   6   21.20    1.60
   2   6   6   20.80    1.70
   4  -6   6    6.50    1.40
   4  -6   6    6.40    1.40
  -4  -6  -6    3.70    1.40
   4  -6   6    7.50    1.60
   4  -6   6    6.30    1.60
  -4   6  -6    4.50    1.40
   4   6   6    5.80    1.20
   4   6   6    8.80    1.60
  -4   6  -6    6.90    1.50
  -4   6  -6    7.00    1.60
   4   6   6    8.70    1.40
  -4   6  -6    4.40    1.20
   6  -6   6   10.80    1.90
  -6  -6  -6   11.10    1.90
   6  -6   6    7.90    1.60
   6  -6   6    6.90    1.40
  -6  -6  -6    8.80    1.90
   6  -6   6    9.10    1.60
   6   6   6    7.80    1.40
  -6   6  -6    9.00    1.70
  -6   6  -6    8.40    1.50
   6   6   6   10.00    1.70
  -6   6  -6   11.90    1.70
   6   6   6    9.60    1.80
  -6   6  -6   10.00    1.70
   8  -6   6    2.40    1.20
   8  -6   6    2.00    1.00
  -8  -6  -6    3.60    1.40
  -8  -6  -6    3.00    1.50
  -8  -6  -6    4.50    1.70
   8  -6   6    1.00    0.90
   8   6   6    2.90    1.40
   8   6   6    2.80    1.20
  -8   6  -6    4.30    1.20
  -8   6  -6    4.80    1.30
  -8   6  -6    4.40    1.40
  -8   6  -6    2.10    1.00
   8   6   6    2.80    1.40
  10  -6   6    4.90    1.60
  10  -6   6    1.80    1.00
  10  -6   6    5.30    2.40
  10  -6   6    1.50    1.10
 -10  -6  -6    1.60    1.30
 -10  -6  -6    4.70    1.60
 -10  -6  -6    3.40    1.30
 -10   6  -6    1.20    1.10
  10   6   6    2.80    1.30
  10   6   6    6.70    1.70
 -10   6  -6    3.00    1.20
  10   6   6    3.00    1.30
 -10   6  -6    3.70    1.10
  12  -6   6   12.40    2.30
  12  -6   6    9.40    1.90
 -12  -6  -6   11.20    2.10
 -12  -6  -6   10.90    2.00
  12  -6   6   11.30    1.90
  12  -6   6   10.40    1.80
 -12  -6  -6    9.90    2.10
  12   6   6   14.70    2.30
 -12   6  -6   11.50    2.10
  12   6   6   10.80    2.00
 -12   6  -6   14.20    2.00
 -12   6  -6   11.30    1.80
 -14  -6  -6    8.20    1.90
  14  -6   6    6.00    1.60
 -14  -6  -6    5.50    1.50
  14  -6   6    6.30    2.00
  14  -6   6    4.10    1.40
 -14   6  -6   10.10    2.00
  14   6   6   11.40    2.00
 -14   6  -6    7.00    1.70
 -14   6  -6    4.00    1.30
  14   6   6    7.80    1.80
  15  -7  -6    2.40    1.00
 -15  -7   6    2.30    0.70
  15  -7  -6   -0.30    1.10
  15  -7  -6    3.10    1.30
 -15  -7   6    3.90    1.40
 -15  -7   6    0.60    0.80
  15  -7  -6    1.20    0.80
  15   7  -6    6.30    1.80
 -13  -7   6    2.50    1.30
 -13  -7   6    6.80    1.60
  13  -7  -6    6.30    1.70
  13  -7  -6    3.60    0.90
 -13  -7   6    5.30    1.10
  13  -7  -6    5.70    1.50
  13  -7  -6    5.20    1.20
  13   7  -6    5.20    1.80
  13   7  -6    3.70    1.60
  13   7  -6    3.20    1.80
  11  -7  -6    2.00    1.10
 -11  -7   6    1.50    1.20
  11  -7  -6    1.10    0.90
  11  -7  -6    0.50    1.10
 -11  -7   6    2.00    0.80
  11  -7  -6    2.30    1.10
  11   7  -6    2.50    1.40
  11   7  -6    2.40    1.30
  11   7  -6    2.20    1.50
 -11   7   6    0.80    0.90
  -9  -7   6    1.40    0.80
  -9  -7   6    1.20    1.00
   9  -7  -6   -0.20    0.90
  -9  -7   6   -0.10    1.00
   9  -7  -6    0.10    0.80
   9  -7  -6    2.00    0.90
   9  -7  -6    1.80    1.00
  -9   7   6    1.10    0.90
   9   7  -6    0.80    1.10
   9   7  -6    2.70    1.70
   9   7  -6   -0.10    1.20
   7  -7  -6   61.29    3.60
   7  -7  -6   58.29    3.10
  -7  -7   6   60.09    3.70
  -7  -7   6   56.19    3.20
   7  -7  -6   56.79    2.90
   7   7  -6   47.20    3.50
   7   7  -6   53.49    3.60
   7   7  -6   56.59    3.70
  -7   7   6   56.09    3.20
  -5  -7   6   12.20    2.10
   5  -7  -6   11.90    1.60
   5  -7  -6   14.50    2.00
   5  -7  -6   12.20    1.80
  -5  -7   6   13.60    2.00
  -5  -7   6   10.50    1.60
   5   7  -6   11.40    2.00
  -5   7   6   13.90    1.80
   5   7  -6   14.00    2.30
   5   7  -6    9.00    1.80
   3  -7  -6   10.20    1.70
  -3  -7   6    6.60    1.80
  -3  -7   6    4.80    1.50
  -3  -7   6    8.70    1.60
  -3  -7   6   11.10    1.70
   3  -7  -6    8.70    1.50
   3  -7  -6    7.90    1.50
   3   7  -6    7.50    1.70
  -3   7   6    9.20    1.00
  -3   7   6   10.40    1.10
  -3   7   6   10.70    1.70
   3   7  -6    6.70    1.80
   3   7  -6    8.10    1.80
  -1  -7   6    6.90    1.30
  -1  -7   6    3.60    1.10
   1  -7  -6    4.00    1.20
   1  -7  -6    4.40    1.30
  -1  -7   6    3.00    1.50
   1  -7  -6    6.40    1.50
  -1  -7   6    4.00    1.40
   1   7  -6    7.90    1.70
  -1   7   6    5.30    1.00
  -1   7   6    3.90    1.20
   1   7  -6    2.00    1.20
   1   7  -6    5.60    1.40
   1  -7   6   43.70    2.70
  -1  -7  -6   40.20    2.80
   1  -7   6   41.70    3.10
   1  -7   6   42.90    2.80
  -1  -7  -6   44.40    3.10
   1  -7   6   41.60    3.10
  -1  -7  -6   53.89    3.70
  -1   7  -6   44.60    2.90
   1   7   6   41.90    2.40
  -1   7  -6   44.70    2.90
  -1   7  -6   38.00    2.70
   1   7   6   43.40    2.40
   1   7   6   45.50    2.60
  -3  -7  -6    1.20    1.10
   3  -7   6    0.20    1.10
   3  -7   6    1.50    1.30
  -3  -7  -6    2.40    1.10
   3  -7   6    3.20    1.10
  -3  -7  -6    1.90    1.30
   3  -7   6    1.40    0.80
   3   7   6    1.00    1.10
  -3   7  -6    1.10    1.10
   3   7   6    0.50    0.80
  -3   7  -6    1.70    1.00
   3   7   6    0.60    0.90
  -3   7  -6    1.30    0.90
   5  -7   6   31.20    2.90
  -5  -7  -6   35.60    3.00
   5  -7   6   36.30    2.90
   5  -7   6   39.20    2.60
  -5  -7  -6   37.70    2.80
   5  -7   6   41.30    2.90
  -5   7  -6   38.60    2.70
  -5   7  -6   33.90    2.60
   5   7   6   38.10    2.80
  -5   7  -6   39.20    2.60
   5   7   6   38.30    2.60
   5   7   6   33.40    2.90
   7  -7   6   11.10    1.90
   7  -7   6   11.90    1.90
   7  -7   6   11.60    2.20
   7  -7   6   12.90    2.10
  -7  -7  -6   12.60    2.10
  -7  -7  -6   15.80    2.50
   7   7   6   19.20    2.60
   7   7   6   12.50    1.80
  -7   7  -6   12.70    1.90
   7   7   6   12.60    1.90
  -7   7  -6   15.90    2.20
  -7   7  -6   12.80    1.90
   9  -7   6    6.00    1.60
   9  -7   6    6.10    1.60
   9  -7   6    4.20    1.40
  -9  -7  -6    4.70    1.50
  -9  -7  -6    3.10    1.50
   9  -7   6    7.00    1.60
   9   7   6    5.00    2.00
  -9   7  -6    6.50    1.40
  -9   7  -6    5.50    1.40
   9   7   6    4.60    1.50
   9   7   6    6.30    1.60
  -9   7  -6    5.00    1.40
  11  -7   6    1.40    1.00
 -11  -7  -6    6.00    2.00
 -11  -7  -6    2.90    1.40
  11  -7   6    3.70    1.30
 -11  -7  -6    2.00    1.40
  11  -7   6    3.50    1.20
 -11   7  -6    0.40    1.00
 -11   7  -6    5.40    1.40
 -11   7  -6    0.80    1.20
  11   7   6    3.50    1.40
  11   7   6    1.40    1.10
 -13  -7  -6    5.90    1.70
  13  -7   6    7.20    1.90
 -13  -7  -6    4.40    1.70
  13  -7   6    4.60    1.60
  13  -7   6    4.60    1.50
  13   7   6    6.20    1.80
 -13   7  -6    7.10    1.60
  13   7   6    5.30    1.80
  13   7   6    6.80    2.50
 -13   7  -6    6.40    1.50
 -14  -8   6    0.40    0.80
  14  -8  -6    1.50    1.10
  14  -8  -6    0.80    1.20
 -14  -8   6    0.90    1.10
 -14  -8   6    1.20    1.40
  14  -8  -6   -1.50    0.70
  14  -8  -6    0.90    0.80
  14   8  -6    1.40    1.40
 -12  -8   6    0.30    1.10
  12  -8  -6    0.10    0.90
 -12  -8   6    1.50    1.80
  12  -8  -6    1.70    0.80
  12  -8  -6    1.40    1.30
 -12  -8   6    0.40    0.80
  12   8  -6    1.40    1.40
  12   8  -6    3.10    1.70
  12   8  -6    2.70    1.60
 -12   8   6    1.30    1.00
  10  -8  -6    0.80    1.20
  10  -8  -6    1.50    1.20
  10  -8  -6   -0.10    0.80
 -10  -8   6   -0.40    1.00
  10  -8  -6   -0.30    0.60
 -10  -8   6    2.50    1.40
 -10  -8   6    1.40    0.80
 -10   8   6    1.40    1.30
  10   8  -6    1.90    1.80
  10   8  -6   -0.90    1.10
  10   8  -6   -1.10    0.90
  -8  -8   6   12.40    2.40
  -8  -8   6   12.60    1.90
  -8  -8   6    9.80    1.70
   8  -8  -6   12.80    2.00
   8  -8  -6   14.30    2.10
   8  -8  -6    9.70    1.50
   8  -8  -6   13.70    2.40
  -8   8   6   13.10    2.00
   8   8  -6   12.20    2.30
   8   8  -6   11.60    2.40
   8   8  -6   12.30    2.40
   6  -8  -6   24.90    2.10
   6  -8  -6   23.20    3.20
  -6  -8   6   23.80    2.30
   6  -8  -6   28.30    2.50
  -6  -8   6   27.20    2.40
   6   8  -6   28.40    2.80
   6   8  -6   27.20    2.70
  -6   8   6   24.00    2.20
   6   8  -6   26.80    3.40
  -4  -8   6   20.80    2.90
   4  -8  -6   24.00    2.20
   4  -8  -6   24.20    2.70
   4  -8  -6   22.90    2.80
  -4  -8   6   22.60    2.20
  -4  -8   6   23.90    2.30
  -4   8   6   25.10    1.30
  -4   8   6   25.80    1.50
  -4   8   6   22.90    2.20
   4   8  -6   24.50    2.90
   4   8  -6   26.60    2.70
   2  -8  -6    4.50    1.30
  -2  -8   6    5.40    1.40
  -2  -8   6    8.50    1.90
   2  -8  -6    4.10    1.50
   2  -8  -6    6.60    1.60
  -2  -8   6    5.50    1.40
  -2  -8   6    3.80    1.50
   2   8  -6    4.60    1.70
  -2   8   6    7.30    1.10
  -2   8   6    5.00    1.00
   2   8  -6    7.60    1.90
  -2   8   6    5.80    1.40
   2   8  -6    5.00    1.60
   0  -8   6    9.90    2.10
   0  -8   6    9.90    1.80
   0  -8  -6    8.40    1.80
   0  -8   6   11.50    2.00
   0  -8  -6    9.40    1.80
   0  -8  -6    8.50    1.80
   0  -8   6   12.10    1.90
   0   8  -6    6.30    1.70
   0   8  -6   10.30    1.90
   0   8  -6   10.00    1.90
   0   8   6    9.20    1.40
   0   8   6    9.60    1.70
   2  -8   6   14.40    2.20
  -2  -8  -6   12.30    1.90
   2  -8   6   19.50    2.60
  -2  -8  -6   11.80    2.00
  -2  -8  -6   13.60    2.40
   2  -8   6   15.70    2.20
   2   8   6   15.70    2.00
  -2   8  -6   13.00    2.00
   2   8   6   16.20    2.00
   2   8   6   14.20    1.90
  -2   8  -6   18.60    2.40
  -2   8  -6   17.10    2.20
   4  -8   6   18.70    2.60
   4  -8   6   16.80    2.60
   4  -8   6   15.60    2.20
  -4  -8  -6   15.70    3.80
  -4  -8  -6   16.00    2.20
  -4   8  -6   13.50    2.20
   4   8   6   16.10    2.10
   4   8   6   17.80    1.80
   4   8   6   13.20    2.00
  -4   8  -6   14.70    2.00
  -6  -8  -6    3.40    1.60
   6  -8   6    5.50    1.80
   6  -8   6    4.80    1.50
   6  -8   6    3.00    1.40
   6  -8   6    5.40    1.50
  -6  -8  -6    4.70    1.50
  -6   8  -6    2.70    1.10
   6   8   6    4.90    1.40
[truncated: 495,856 more chars]
