# Supplementary material for: A lithium–aluminium heterobimetallic dimetallocene
Source: Nat Chem. 2024 May 14;16(7):1093–100. doi: 10.1038/s41557-024-01531-y (PMC11637000; doi:10.1038/s41557-024-01531-y)
Supplement: Supplementary file 10 — Crystallographic data for compound 5; CCDC reference no. 2338185. [file 41557_2024_1531_MOESM10_ESM.cif]

 
data_5491_a
 
_audit_creation_method            'SHELXL-2019/1'
_shelx_SHELXL_version_number      '2019/1'
_chemical_name_systematic         ?
_chemical_name_common             ?
_chemical_melting_point           ?
_chemical_formula_moiety          'C60 H100 Al2 N2'
_chemical_formula_sum
 'C60 H100 Al2 N2' 
_chemical_formula_weight          903.37

loop_
 _atom_type_symbol
 _atom_type_description
 _atom_type_scat_dispersion_real
 _atom_type_scat_dispersion_imag
 _atom_type_scat_source
 'C'  'C'   0.0033   0.0016
 'International Tables Vol C Tables 4.2.6.8 and 6.1.1.4'
 'H'  'H'   0.0000   0.0000
 'International Tables Vol C Tables 4.2.6.8 and 6.1.1.4'
 'N'  'N'   0.0061   0.0033
 'International Tables Vol C Tables 4.2.6.8 and 6.1.1.4'
 'Al'  'Al'   0.0645   0.0514
 'International Tables Vol C Tables 4.2.6.8 and 6.1.1.4'
 
_space_group_crystal_system       orthorhombic
_space_group_IT_number            61
_space_group_name_H-M_alt         'P b c a'
_space_group_name_Hall            '-P 2ac 2ab'
 
_shelx_space_group_comment
;
The symmetry employed for this shelxl refinement is uniquely defined
by the following loop, which should always be used as a source of
symmetry information in preference to the above space-group names.
They are only intended as comments.
;
 
loop_
 _space_group_symop_operation_xyz
 'x, y, z'
 '-x+1/2, -y, z+1/2'
 '-x, y+1/2, -z+1/2'
 'x+1/2, -y+1/2, -z'
 '-x, -y, -z'
 'x-1/2, y, -z-1/2'
 'x, -y-1/2, z-1/2'
 '-x-1/2, y-1/2, z'
 
_cell_length_a                    14.4067(5)
_cell_length_b                    23.4935(8)
_cell_length_c                    31.5318(11)
_cell_angle_alpha                 90
_cell_angle_beta                  90
_cell_angle_gamma                 90
_cell_volume                      10672.4(6)
_cell_formula_units_Z             8
_cell_measurement_temperature     143(2)
_cell_measurement_reflns_used     9962
_cell_measurement_theta_min       2.55
_cell_measurement_theta_max       27.08
 
_exptl_crystal_description        plate
_exptl_crystal_colour             colourless
_exptl_crystal_density_meas       'not measured'
_exptl_crystal_density_method     ?
_exptl_crystal_density_diffrn     1.124          
_exptl_crystal_F_000              4000
_exptl_transmission_factor_min    ?
_exptl_transmission_factor_max    ?
_exptl_crystal_size_max           0.240
_exptl_crystal_size_mid           0.200
_exptl_crystal_size_min           0.040
_exptl_absorpt_coefficient_mu     0.094
_shelx_estimated_absorpt_T_min    0.978
_shelx_estimated_absorpt_T_max    0.996
_exptl_absorpt_correction_type    'multi-scan'
_exptl_absorpt_correction_T_min   0.6743
_exptl_absorpt_correction_T_max   0.7455
_exptl_absorpt_process_details    
;
 SADABS 2016/2: Krause, L., Herbst-Irmer, R., Sheldrick G.M. & Stalke D.,
 J. Appl. Cryst. 48 (2015) 3-10
;
_exptl_absorpt_special_details    ?
_diffrn_ambient_temperature       143(2)
_diffrn_radiation_wavelength      0.71073
_diffrn_radiation_type            MoK\a
_diffrn_source                    'INCOATEC IµS microfocus sealed tube' 
_diffrn_measurement_device_type   'Bruker AXS D8 Venture, Photon II'
_diffrn_measurement_method        '\f and \w scans'
_diffrn_detector_area_resol_mean  ?
_diffrn_reflns_number             148344
_diffrn_reflns_av_unetI/netI      0.0506
_diffrn_reflns_av_R_equivalents   0.1460
_diffrn_reflns_limit_h_min        -15
_diffrn_reflns_limit_h_max        17
_diffrn_reflns_limit_k_min        -28
_diffrn_reflns_limit_k_max        28
_diffrn_reflns_limit_l_min        -38
_diffrn_reflns_limit_l_max        38
_diffrn_reflns_theta_min          2.102
_diffrn_reflns_theta_max          25.681
_diffrn_reflns_theta_full         25.242
_diffrn_measured_fraction_theta_max   0.994
_diffrn_measured_fraction_theta_full  0.995
_diffrn_reflns_Laue_measured_fraction_max    0.994
_diffrn_reflns_Laue_measured_fraction_full   0.995
_diffrn_reflns_point_group_measured_fraction_max   0.994
_diffrn_reflns_point_group_measured_fraction_full  0.995
_reflns_number_total              10072
_reflns_number_gt                 6618
_reflns_threshold_expression      'I > 2\s(I)'
_reflns_Friedel_coverage          0.000
_reflns_Friedel_fraction_max      .
_reflns_Friedel_fraction_full     .
 
_reflns_special_details
;
 Reflections were merged by SHELXL according to the crystal
 class for the calculation of statistics and refinement.
 
 _reflns_Friedel_fraction is defined as the number of unique
 Friedel pairs measured divided by the number that would be
 possible theoretically, ignoring centric projections and
 systematic absences.
;
 
_computing_data_collection        'APEX 4 (Bruker, 2021)'
_computing_cell_refinement        'SAINT  (Bruker, 2019)'
_computing_data_reduction         'SAINT  (Bruker, 2019)'
_computing_structure_solution     'SHELXT 2018/2 (Sheldrick, 2018)'
_computing_structure_refinement 
;
SHELXL-2019/1 (Sheldrick, 2019),                                              
SHELXLe Rev 1000 (Huebschle et al., 2011)
;
_computing_molecular_graphics     'SHELXL-2019/1 (Sheldrick, 2019)'
_computing_publication_material   'CIFTAB-2014 (Sheldrick, G. M.)'
_refine_special_details           ?
_refine_ls_structure_factor_coef  Fsqd
_refine_ls_matrix_type            full
_refine_ls_weighting_scheme       calc
_refine_ls_weighting_details
'w=1/[\s^2^(Fo^2^)+(0.0496P)^2^+11.9730P] where P=(Fo^2^+2Fc^2^)/3'
_atom_sites_solution_primary      direct
_atom_sites_solution_secondary    difmap
_atom_sites_solution_hydrogens    geom
_refine_ls_hydrogen_treatment     constr
_refine_ls_extinction_method      'SHELXL-2019/1 (Sheldrick 2019)'
_refine_ls_extinction_coef        0.00038(6)
_refine_ls_extinction_expression
 'Fc^*^=kFc[1+0.001xFc^2^\l^3^/sin(2\q)]^-1/4^'
_refine_ls_number_reflns          10072
_refine_ls_number_parameters      751
_refine_ls_number_restraints      587
_refine_ls_R_factor_all           0.1041
_refine_ls_R_factor_gt            0.0589
_refine_ls_wR_factor_ref          0.1487
_refine_ls_wR_factor_gt           0.1231
_refine_ls_goodness_of_fit_ref    1.029
_refine_ls_restrained_S_all       1.026
_refine_ls_shift/su_max           0.001
_refine_ls_shift/su_mean          0.000
 
loop_
 _atom_site_label
 _atom_site_type_symbol
 _atom_site_fract_x
 _atom_site_fract_y
 _atom_site_fract_z
 _atom_site_U_iso_or_equiv
 _atom_site_adp_type
 _atom_site_occupancy
 _atom_site_site_symmetry_order  
 _atom_site_calc_flag
 _atom_site_refinement_flags_posn
 _atom_site_refinement_flags_adp
 _atom_site_refinement_flags_occupancy
 _atom_site_disorder_assembly
 _atom_site_disorder_group
Al1 Al 0.46314(5) 0.62298(3) 0.62177(2) 0.02173(18) Uani 1 1 d . . . . .
Al2 Al 0.53572(5) 0.72131(3) 0.61771(2) 0.02111(18) Uani 1 1 d . . . . .
N1 N 0.41721(15) 0.69488(9) 0.61638(7) 0.0229(5) Uani 1 1 d . . . . .
N2 N 0.58051(15) 0.64897(8) 0.61327(7) 0.0233(5) Uani 1 1 d . . . . .
C1 C 0.40638(18) 0.54820(10) 0.64042(8) 0.0225(6) Uani 1 1 d D . . . .
C2 C 0.3292(3) 0.5580(3) 0.67286(13) 0.0219(9) Uani 0.837(4) 1 d D U P A 1
C3 C 0.2469(3) 0.5411(2) 0.65497(11) 0.0236(8) Uani 0.837(4) 1 d D U P A 1
C4 C 0.2642(2) 0.52212(16) 0.61116(11) 0.0199(8) Uani 0.837(4) 1 d D U P A 1
C5 C 0.3562(3) 0.5273(3) 0.60268(13) 0.0205(9) Uani 0.837(4) 1 d D U P A 1
C9 C 0.3391(3) 0.58395(16) 0.71731(11) 0.0303(8) Uani 0.837(4) 1 d D U P A 1
H9 H 0.278877 0.603506 0.723271 0.036 Uiso 0.837(4) 1 calc R U P A 1
C10 C 0.4142(3) 0.63012(15) 0.72074(11) 0.0333(9) Uani 0.837(4) 1 d D U P A 1
H10A H 0.475052 0.613433 0.714550 0.050 Uiso 0.837(4) 1 calc R U P A 1
H10B H 0.414359 0.645857 0.749526 0.050 Uiso 0.837(4) 1 calc R U P A 1
H10C H 0.401101 0.660548 0.700339 0.050 Uiso 0.837(4) 1 calc R U P A 1
C11 C 0.3526(4) 0.5408(3) 0.75339(18) 0.0445(16) Uani 0.837(4) 1 d D U P A 1
H11A H 0.306257 0.510412 0.750830 0.067 Uiso 0.837(4) 1 calc R U P A 1
H11B H 0.345112 0.560000 0.780758 0.067 Uiso 0.837(4) 1 calc R U P A 1
H11C H 0.414987 0.524317 0.751606 0.067 Uiso 0.837(4) 1 calc R U P A 1
C12 C 0.1512(2) 0.53525(14) 0.67493(12) 0.0287(8) Uani 0.837(4) 1 d D U P A 1
H12 H 0.107224 0.526669 0.651230 0.034 Uiso 0.837(4) 1 calc R U P A 1
C13 C 0.1476(6) 0.4832(2) 0.7055(3) 0.0354(18) Uani 0.837(4) 1 d D U P A 1
H13A H 0.178411 0.450575 0.692205 0.053 Uiso 0.837(4) 1 calc R U P A 1
H13B H 0.082726 0.473501 0.711513 0.053 Uiso 0.837(4) 1 calc R U P A 1
H13C H 0.179327 0.492737 0.732066 0.053 Uiso 0.837(4) 1 calc R U P A 1
C14 C 0.1122(4) 0.5874(2) 0.69793(17) 0.0353(13) Uani 0.837(4) 1 d D U P A 1
H14A H 0.127642 0.621863 0.681901 0.053 Uiso 0.837(4) 1 calc R U P A 1
H14B H 0.139334 0.589819 0.726368 0.053 Uiso 0.837(4) 1 calc R U P A 1
H14C H 0.044580 0.583924 0.700247 0.053 Uiso 0.837(4) 1 calc R U P A 1
C15 C 0.1930(2) 0.49829(13) 0.57983(11) 0.0247(7) Uani 0.837(4) 1 d D U P A 1
H15 H 0.228337 0.489433 0.553334 0.030 Uiso 0.837(4) 1 calc R U P A 1
C16 C 0.1507(6) 0.4417(2) 0.5946(3) 0.0308(19) Uani 0.837(4) 1 d D U P A 1
H16A H 0.122427 0.422269 0.570310 0.046 Uiso 0.837(4) 1 calc R U P A 1
H16B H 0.103232 0.449160 0.616109 0.046 Uiso 0.837(4) 1 calc R U P A 1
H16C H 0.199532 0.417652 0.606683 0.046 Uiso 0.837(4) 1 calc R U P A 1
C17 C 0.1161(7) 0.5404(4) 0.5667(3) 0.033(2) Uani 0.837(4) 1 d D U P A 1
H17A H 0.144449 0.575360 0.555717 0.049 Uiso 0.837(4) 1 calc R U P A 1
H17B H 0.077693 0.549569 0.591443 0.049 Uiso 0.837(4) 1 calc R U P A 1
H17C H 0.077366 0.523129 0.544669 0.049 Uiso 0.837(4) 1 calc R U P A 1
C18 C 0.4077(3) 0.50915(14) 0.56245(10) 0.0264(8) Uani 0.837(4) 1 d D U P A 1
H18 H 0.474635 0.518029 0.567741 0.032 Uiso 0.837(4) 1 calc R U P A 1
C19 C 0.4035(8) 0.4447(2) 0.5545(3) 0.0306(14) Uani 0.837(4) 1 d D U P A 1
H19A H 0.338977 0.433306 0.549571 0.046 Uiso 0.837(4) 1 calc R U P A 1
H19B H 0.427724 0.424518 0.579385 0.046 Uiso 0.837(4) 1 calc R U P A 1
H19C H 0.441081 0.435182 0.529631 0.046 Uiso 0.837(4) 1 calc R U P A 1
C20 C 0.3807(3) 0.54341(17) 0.52335(11) 0.0337(9) Uani 0.837(4) 1 d D U P A 1
H20A H 0.416491 0.529995 0.498871 0.051 Uiso 0.837(4) 1 calc R U P A 1
H20B H 0.394023 0.583783 0.528271 0.051 Uiso 0.837(4) 1 calc R U P A 1
H20C H 0.314308 0.538497 0.517740 0.051 Uiso 0.837(4) 1 calc R U P A 1
C2B C 0.3493(15) 0.5557(17) 0.6746(7) 0.026(2) Uani 0.163(4) 1 d D U P A 2
C3B C 0.2552(12) 0.5452(14) 0.6661(6) 0.023(2) Uani 0.163(4) 1 d D U P A 2
C4B C 0.2459(11) 0.5283(10) 0.6232(5) 0.019(2) Uani 0.163(4) 1 d D U P A 2
C5B C 0.3333(15) 0.5255(16) 0.6037(6) 0.018(2) Uani 0.163(4) 1 d D U P A 2
C9B C 0.3846(16) 0.5720(7) 0.7186(5) 0.030(2) Uani 0.163(4) 1 d D U P A 2
H9B H 0.453072 0.574004 0.713630 0.036 Uiso 0.163(4) 1 calc R U P A 2
C10B C 0.3649(18) 0.6309(7) 0.7341(7) 0.044(4) Uani 0.163(4) 1 d D U P A 2
H10D H 0.394236 0.658569 0.715121 0.066 Uiso 0.163(4) 1 calc R U P A 2
H10E H 0.389748 0.635431 0.762813 0.066 Uiso 0.163(4) 1 calc R U P A 2
H10F H 0.297634 0.637216 0.734478 0.066 Uiso 0.163(4) 1 calc R U P A 2
C11B C 0.379(3) 0.5273(12) 0.7535(9) 0.037(5) Uani 0.163(4) 1 d D U P A 2
H11D H 0.370711 0.489614 0.740797 0.055 Uiso 0.163(4) 1 calc R U P A 2
H11E H 0.326494 0.535768 0.772185 0.055 Uiso 0.163(4) 1 calc R U P A 2
H11F H 0.436713 0.527769 0.770094 0.055 Uiso 0.163(4) 1 calc R U P A 2
C12B C 0.1747(11) 0.5448(7) 0.6980(6) 0.028(2) Uani 0.163(4) 1 d D U P A 2
H12B H 0.198510 0.555474 0.726677 0.034 Uiso 0.163(4) 1 calc R U P A 2
C13B C 0.135(3) 0.4825(11) 0.6995(19) 0.035(5) Uani 0.163(4) 1 d D U P A 2
H13D H 0.109811 0.472367 0.671658 0.052 Uiso 0.163(4) 1 calc R U P A 2
H13E H 0.085386 0.480462 0.720800 0.052 Uiso 0.163(4) 1 calc R U P A 2
H13F H 0.184627 0.455970 0.707128 0.052 Uiso 0.163(4) 1 calc R U P A 2
C14B C 0.0916(18) 0.5840(12) 0.6862(9) 0.030(5) Uani 0.163(4) 1 d D U P A 2
H14D H 0.063167 0.570575 0.659769 0.045 Uiso 0.163(4) 1 calc R U P A 2
H14E H 0.113837 0.623107 0.682307 0.045 Uiso 0.163(4) 1 calc R U P A 2
H14F H 0.045434 0.583131 0.708990 0.045 Uiso 0.163(4) 1 calc R U P A 2
C15B C 0.1579(11) 0.5058(6) 0.6013(5) 0.023(2) Uani 0.163(4) 1 d D U P A 2
H15B H 0.106403 0.508606 0.622509 0.028 Uiso 0.163(4) 1 calc R U P A 2
C16B C 0.166(3) 0.4431(9) 0.5888(16) 0.023(5) Uani 0.163(4) 1 d D U P A 2
H16D H 0.207201 0.439432 0.564245 0.035 Uiso 0.163(4) 1 calc R U P A 2
H16E H 0.104194 0.428380 0.581365 0.035 Uiso 0.163(4) 1 calc R U P A 2
H16F H 0.190994 0.421194 0.612581 0.035 Uiso 0.163(4) 1 calc R U P A 2
C17B C 0.129(4) 0.5425(19) 0.5627(16) 0.027(5) Uani 0.163(4) 1 d D U P A 2
H17D H 0.183045 0.548191 0.544172 0.040 Uiso 0.163(4) 1 calc R U P A 2
H17E H 0.106267 0.579449 0.572507 0.040 Uiso 0.163(4) 1 calc R U P A 2
H17F H 0.080057 0.522918 0.546848 0.040 Uiso 0.163(4) 1 calc R U P A 2
C18B C 0.3549(13) 0.5128(6) 0.5577(5) 0.020(2) Uani 0.163(4) 1 d D U P A 2
H18B H 0.293829 0.512310 0.542614 0.024 Uiso 0.163(4) 1 calc R U P A 2
C19B C 0.398(4) 0.4541(10) 0.5507(14) 0.022(5) Uani 0.163(4) 1 d D U P A 2
H19D H 0.386457 0.441877 0.521425 0.033 Uiso 0.163(4) 1 calc R U P A 2
H19E H 0.369553 0.426757 0.570306 0.033 Uiso 0.163(4) 1 calc R U P A 2
H19F H 0.464769 0.455988 0.555851 0.033 Uiso 0.163(4) 1 calc R U P A 2
C20B C 0.4135(15) 0.5591(7) 0.5357(6) 0.030(4) Uani 0.163(4) 1 d D U P A 2
H20D H 0.421245 0.549469 0.505648 0.045 Uiso 0.163(4) 1 calc R U P A 2
H20E H 0.474548 0.561446 0.549273 0.045 Uiso 0.163(4) 1 calc R U P A 2
H20F H 0.381935 0.595948 0.538114 0.045 Uiso 0.163(4) 1 calc R U P A 2
C6 C 0.4795(2) 0.50109(11) 0.65299(10) 0.0322(7) Uani 1 1 d . . . . .
H6 H 0.512243 0.490316 0.626199 0.039 Uiso 1 1 calc R U . . .
C7 C 0.5552(2) 0.51811(13) 0.68461(10) 0.0397(8) Uani 1 1 d . . . . .
H7A H 0.603050 0.488477 0.685468 0.060 Uiso 1 1 calc R U . . .
H7B H 0.527852 0.522551 0.712870 0.060 Uiso 1 1 calc R U . . .
H7C H 0.583220 0.554215 0.675730 0.060 Uiso 1 1 calc R U . . .
C8 C 0.4294(2) 0.44669(12) 0.66864(11) 0.0439(8) Uani 1 1 d . . . . .
H8A H 0.373797 0.440171 0.651422 0.066 Uiso 1 1 calc R U . . .
H8B H 0.411498 0.451479 0.698413 0.066 Uiso 1 1 calc R U . . .
H8C H 0.471252 0.413989 0.666006 0.066 Uiso 1 1 calc R U . . .
C21 C 0.59593(18) 0.79534(10) 0.63603(8) 0.0210(5) Uani 1 1 d . . . . .
C22 C 0.66295(19) 0.81247(10) 0.60166(8) 0.0225(6) Uani 1 1 d . . . . .
C23 C 0.75111(19) 0.81178(11) 0.61731(8) 0.0254(6) Uani 1 1 d . . . . .
C24 C 0.7481(2) 0.79349(11) 0.66206(8) 0.0253(6) Uani 1 1 d . . . . .
C25 C 0.65878(19) 0.78324(10) 0.67335(8) 0.0231(6) Uani 1 1 d . . . . .
C26 C 0.6340(2) 0.82779(11) 0.55659(8) 0.0278(6) Uani 1 1 d . . . . .
H26 H 0.689365 0.821158 0.538117 0.033 Uiso 1 1 calc R U . . .
C27 C 0.5575(2) 0.78891(12) 0.54034(9) 0.0315(7) Uani 1 1 d . . . . .
H27A H 0.544303 0.797941 0.510606 0.047 Uiso 1 1 calc R U . . .
H27B H 0.501321 0.794542 0.557337 0.047 Uiso 1 1 calc R U . . .
H27C H 0.577661 0.749182 0.542602 0.047 Uiso 1 1 calc R U . . .
C28 C 0.6042(2) 0.89007(12) 0.54966(9) 0.0360(7) Uani 1 1 d . . . . .
H28A H 0.596591 0.897245 0.519243 0.054 Uiso 1 1 calc R U . . .
H28B H 0.651786 0.915582 0.561114 0.054 Uiso 1 1 calc R U . . .
H28C H 0.545136 0.896992 0.564222 0.054 Uiso 1 1 calc R U . . .
C29 C 0.8412(2) 0.83030(12) 0.59591(9) 0.0311(6) Uani 1 1 d . . . . .
H29 H 0.891259 0.824443 0.617428 0.037 Uiso 1 1 calc R U . . .
C30 C 0.8710(2) 0.79666(13) 0.55674(10) 0.0387(7) Uani 1 1 d . . . . .
H30A H 0.825733 0.802539 0.533943 0.058 Uiso 1 1 calc R U . . .
H30B H 0.874075 0.756075 0.563768 0.058 Uiso 1 1 calc R U . . .
H30C H 0.932191 0.809802 0.547385 0.058 Uiso 1 1 calc R U . . .
C31 C 0.8410(2) 0.89404(13) 0.58600(11) 0.0457(8) Uani 1 1 d . . . . .
H31A H 0.903965 0.906210 0.578520 0.068 Uiso 1 1 calc R U . . .
H31B H 0.819824 0.915216 0.610968 0.068 Uiso 1 1 calc R U . . .
H31C H 0.799088 0.901522 0.562162 0.068 Uiso 1 1 calc R U . . .
C32 C 0.8290(2) 0.79069(12) 0.69284(9) 0.0327(7) Uani 1 1 d . . . . .
H32 H 0.802501 0.776435 0.720152 0.039 Uiso 1 1 calc R U . . .
C33 C 0.9065(2) 0.74889(14) 0.68112(10) 0.0403(7) Uani 1 1 d . . . . .
H33A H 0.879871 0.711105 0.676121 0.060 Uiso 1 1 calc R U . . .
H33B H 0.951474 0.746764 0.704401 0.060 Uiso 1 1 calc R U . . .
H33C H 0.937880 0.762060 0.655336 0.060 Uiso 1 1 calc R U . . .
C34 C 0.8663(2) 0.85047(13) 0.70236(10) 0.0429(8) Uani 1 1 d . . . . .
H34A H 0.888697 0.867946 0.676067 0.064 Uiso 1 1 calc R U . . .
H34B H 0.917478 0.847802 0.722733 0.064 Uiso 1 1 calc R U . . .
H34C H 0.816491 0.873868 0.714382 0.064 Uiso 1 1 calc R U . . .
C35 C 0.6210(2) 0.76408(11) 0.71635(8) 0.0308(7) Uani 1 1 d . . . . .
H35 H 0.552177 0.761204 0.712764 0.037 Uiso 1 1 calc R U . . .
C36 C 0.6533(2) 0.70497(12) 0.73006(9) 0.0395(8) Uani 1 1 d . . . . .
H36A H 0.635981 0.677043 0.708379 0.059 Uiso 1 1 calc R U . . .
H36B H 0.623821 0.694886 0.757043 0.059 Uiso 1 1 calc R U . . .
H36C H 0.720910 0.705046 0.733575 0.059 Uiso 1 1 calc R U . . .
C37 C 0.6366(2) 0.80776(12) 0.75196(9) 0.0346(7) Uani 1 1 d . . . . .
H37A H 0.618287 0.845654 0.742025 0.052 Uiso 1 1 calc R U . . .
H37B H 0.702415 0.808151 0.759848 0.052 Uiso 1 1 calc R U . . .
H37C H 0.599133 0.797313 0.776695 0.052 Uiso 1 1 calc R U . . .
C38 C 0.52435(19) 0.84420(10) 0.64465(8) 0.0240(6) Uani 1 1 d . . . . .
H38 H 0.491469 0.851440 0.617245 0.029 Uiso 1 1 calc R U . . .
C39 C 0.4492(2) 0.83214(11) 0.67778(9) 0.0295(6) Uani 1 1 d . . . . .
H39A H 0.398222 0.859340 0.674316 0.044 Uiso 1 1 calc R U . . .
H39B H 0.475698 0.836021 0.706269 0.044 Uiso 1 1 calc R U . . .
H39C H 0.425689 0.793339 0.673982 0.044 Uiso 1 1 calc R U . . .
C40 C 0.5745(2) 0.90011(11) 0.65654(9) 0.0320(7) Uani 1 1 d . . . . .
H40A H 0.625055 0.907121 0.636408 0.048 Uiso 1 1 calc R U . . .
H40B H 0.599967 0.896874 0.685257 0.048 Uiso 1 1 calc R U . . .
H40C H 0.530299 0.931780 0.655487 0.048 Uiso 1 1 calc R U . . .
C41 C 0.32313(18) 0.71590(10) 0.60824(8) 0.0210(5) Uani 1 1 d . . . . .
C42 C 0.27533(18) 0.67861(11) 0.57432(8) 0.0245(6) Uani 1 1 d . . . . .
H42A H 0.312922 0.679139 0.548041 0.029 Uiso 1 1 calc R U . . .
H42B H 0.272463 0.638810 0.584548 0.029 Uiso 1 1 calc R U . . .
C43 C 0.26132(18) 0.71500(11) 0.64811(8) 0.0242(6) Uani 1 1 d . . . . .
H43A H 0.258300 0.675717 0.659385 0.029 Uiso 1 1 calc R U . . .
H43B H 0.289268 0.739562 0.670200 0.029 Uiso 1 1 calc R U . . .
C44 C 0.32360(19) 0.77693(11) 0.59007(9) 0.0262(6) Uani 1 1 d . . . . .
H44A H 0.354058 0.802801 0.610572 0.031 Uiso 1 1 calc R U . . .
H44B H 0.360195 0.777531 0.563497 0.031 Uiso 1 1 calc R U . . .
C45 C 0.1768(2) 0.69934(11) 0.56424(8) 0.0279(6) Uani 1 1 d . . . . .
H45 H 0.148250 0.673980 0.542374 0.033 Uiso 1 1 calc R U . . .
C46 C 0.1182(2) 0.69804(12) 0.60455(9) 0.0310(6) Uani 1 1 d . . . . .
H46A H 0.113823 0.658512 0.615240 0.037 Uiso 1 1 calc R U . . .
H46B H 0.054649 0.711644 0.598226 0.037 Uiso 1 1 calc R U . . .
C47 C 0.16247(19) 0.73604(11) 0.63827(9) 0.0284(6) Uani 1 1 d . . . . .
H47 H 0.124160 0.734890 0.664707 0.034 Uiso 1 1 calc R U . . .
C48 C 0.1672(2) 0.79714(12) 0.62175(9) 0.0323(7) Uani 1 1 d . . . . .
H48A H 0.195941 0.822064 0.643402 0.039 Uiso 1 1 calc R U . . .
H48B H 0.103820 0.811381 0.615933 0.039 Uiso 1 1 calc R U . . .
C49 C 0.22507(19) 0.79847(11) 0.58096(9) 0.0278(6) Uani 1 1 d . . . . .
H49 H 0.228227 0.838409 0.570085 0.033 Uiso 1 1 calc R U . . .
C50 C 0.1805(2) 0.76039(11) 0.54747(9) 0.0293(6) Uani 1 1 d . . . . .
H50A H 0.217270 0.761737 0.520969 0.035 Uiso 1 1 calc R U . . .
H50B H 0.116941 0.773978 0.541123 0.035 Uiso 1 1 calc R U . . .
C51 C 0.67170(18) 0.62590(10) 0.60095(8) 0.0222(6) Uani 1 1 d . . . . .
C52 C 0.74045(19) 0.62516(11) 0.63817(8) 0.0265(6) Uani 1 1 d . . . . .
H52A H 0.714849 0.601600 0.661429 0.032 Uiso 1 1 calc R U . . .
H52B H 0.748801 0.664364 0.649032 0.032 Uiso 1 1 calc R U . . .
C53 C 0.71458(19) 0.66215(11) 0.56534(9) 0.0282(6) Uani 1 1 d . . . . .
H53A H 0.671929 0.662556 0.540721 0.034 Uiso 1 1 calc R U . . .
H53B H 0.721711 0.701815 0.575417 0.034 Uiso 1 1 calc R U . . .
C54 C 0.66282(19) 0.56530(11) 0.58343(9) 0.0283(6) Uani 1 1 d . . . . .
H54A H 0.620093 0.565483 0.558840 0.034 Uiso 1 1 calc R U . . .
H54B H 0.635772 0.540324 0.605491 0.034 Uiso 1 1 calc R U . . .
C55 C 0.8353(2) 0.60098(12) 0.62443(9) 0.0321(6) Uani 1 1 d . . . . .
H55 H 0.878536 0.600672 0.649243 0.039 Uiso 1 1 calc R U . . .
C56 C 0.8757(2) 0.63844(12) 0.58921(9) 0.0338(7) Uani 1 1 d . . . . .
H56A H 0.936785 0.623325 0.580326 0.041 Uiso 1 1 calc R U . . .
H56B H 0.884808 0.677632 0.599956 0.041 Uiso 1 1 calc R U . . .
C57 C 0.8096(2) 0.63943(12) 0.55116(9) 0.0304(6) Uani 1 1 d . . . . .
H57 H 0.835550 0.664300 0.528320 0.036 Uiso 1 1 calc R U . . .
C58 C 0.7980(2) 0.57871(12) 0.53459(9) 0.0355(7) Uani 1 1 d . . . . .
H58A H 0.756054 0.578659 0.509705 0.043 Uiso 1 1 calc R U . . .
H58B H 0.858914 0.563465 0.525578 0.043 Uiso 1 1 calc R U . . .
C59 C 0.7574(2) 0.54126(12) 0.56960(9) 0.0327(7) Uani 1 1 d . . . . .
H59 H 0.749001 0.501643 0.558660 0.039 Uiso 1 1 calc R U . . .
C60 C 0.8225(2) 0.54031(12) 0.60794(10) 0.0371(7) Uani 1 1 d . . . . .
H60A H 0.795814 0.516038 0.630534 0.045 Uiso 1 1 calc R U . . .
H60B H 0.883309 0.524206 0.599641 0.045 Uiso 1 1 calc R U . . .
 
loop_
 _atom_site_aniso_label
 _atom_site_aniso_U_11
 _atom_site_aniso_U_22
 _atom_site_aniso_U_33
 _atom_site_aniso_U_23
 _atom_site_aniso_U_13
 _atom_site_aniso_U_12
Al1 0.0172(4) 0.0223(4) 0.0257(4) 0.0016(3) -0.0003(3) -0.0007(3)
Al2 0.0169(4) 0.0224(4) 0.0240(4) 0.0005(3) 0.0006(3) 0.0004(3)
N1 0.0156(12) 0.0242(11) 0.0289(12) 0.0033(9) -0.0007(9) 0.0006(8)
N2 0.0177(12) 0.0223(11) 0.0299(12) 0.0002(9) 0.0009(9) -0.0006(9)
C1 0.0189(15) 0.0247(13) 0.0238(13) -0.0002(10) -0.0026(11) -0.0011(10)
C2 0.022(2) 0.0260(16) 0.0179(15) 0.0019(13) 0.0025(15) -0.0002(19)
C3 0.0223(17) 0.0236(17) 0.025(2) -0.0005(18) 0.0035(14) -0.0023(13)
C4 0.0208(19) 0.0195(15) 0.0195(17) -0.0019(14) 0.0003(13) -0.0025(14)
C5 0.021(2) 0.0191(16) 0.0212(15) 0.0023(12) 0.0004(15) -0.003(2)
C9 0.024(2) 0.046(2) 0.0213(16) -0.0059(14) -0.0047(15) 0.0054(16)
C10 0.038(3) 0.037(2) 0.0245(19) -0.0094(15) -0.0074(17) 0.0011(17)
C11 0.048(4) 0.067(4) 0.0181(19) 0.003(2) -0.002(2) -0.011(3)
C12 0.0236(19) 0.0345(18) 0.0280(18) -0.0028(14) 0.0063(15) -0.0041(14)
C13 0.036(4) 0.036(2) 0.035(4) 0.002(2) 0.008(3) -0.0098(19)
C14 0.030(3) 0.039(2) 0.037(3) -0.005(2) 0.012(2) 0.000(2)
C15 0.0223(18) 0.0291(16) 0.0227(16) -0.0042(13) -0.0013(14) -0.0022(13)
C16 0.024(4) 0.033(2) 0.036(4) -0.0050(19) 0.000(3) -0.0074(17)
C17 0.027(4) 0.039(2) 0.033(3) 0.000(2) -0.006(3) 0.000(2)
C18 0.023(2) 0.0317(17) 0.0241(16) -0.0033(13) 0.0032(15) -0.0055(15)
C19 0.027(3) 0.031(2) 0.033(3) -0.006(2) 0.004(2) 0.000(2)
C20 0.038(3) 0.039(2) 0.0248(19) 0.0014(16) 0.0086(17) -0.0055(18)
C2B 0.025(4) 0.032(4) 0.022(4) 0.002(4) -0.006(4) -0.003(5)
C3B 0.025(4) 0.026(4) 0.018(4) -0.003(4) 0.004(3) -0.001(4)
C4B 0.018(4) 0.020(4) 0.021(4) 0.001(4) 0.002(3) -0.003(4)
C5B 0.018(4) 0.021(4) 0.015(4) -0.002(4) -0.003(4) -0.006(5)
C9B 0.033(5) 0.041(5) 0.017(4) -0.001(4) 0.001(5) -0.001(5)
C10B 0.044(10) 0.046(7) 0.042(9) -0.006(6) -0.012(8) 0.005(8)
C11B 0.044(11) 0.048(8) 0.018(7) 0.004(7) 0.004(8) -0.008(9)
C12B 0.028(4) 0.030(4) 0.027(5) -0.006(4) 0.012(4) -0.005(4)
C13B 0.032(10) 0.037(7) 0.035(11) 0.000(8) 0.005(9) -0.005(7)
C14B 0.027(8) 0.036(8) 0.027(10) -0.013(8) 0.006(8) -0.006(7)
C15B 0.019(4) 0.024(4) 0.027(5) -0.002(4) 0.001(4) -0.001(4)
C16B 0.022(10) 0.028(7) 0.019(9) -0.009(7) 0.006(9) 0.000(7)
C17B 0.016(10) 0.032(9) 0.033(9) -0.006(8) -0.002(8) 0.000(8)
C18B 0.020(5) 0.020(4) 0.020(4) 0.001(4) 0.001(4) -0.002(4)
C19B 0.014(9) 0.030(7) 0.022(9) 0.006(7) 0.007(8) 0.003(8)
C20B 0.034(9) 0.028(7) 0.028(8) -0.005(6) 0.010(7) -0.013(7)
C6 0.0231(17) 0.0280(15) 0.0456(17) 0.0061(12) -0.0018(13) -0.0014(11)
C7 0.0258(18) 0.0432(18) 0.0502(19) 0.0137(14) -0.0083(14) 0.0003(13)
C8 0.037(2) 0.0284(16) 0.066(2) 0.0154(15) -0.0065(16) -0.0053(13)
C21 0.0165(14) 0.0232(13) 0.0234(13) 0.0020(10) 0.0011(10) -0.0034(10)
C22 0.0235(15) 0.0232(13) 0.0207(13) 0.0013(10) 0.0020(11) -0.0045(11)
C23 0.0226(16) 0.0276(14) 0.0260(14) -0.0012(11) 0.0031(12) -0.0039(11)
C24 0.0257(16) 0.0258(14) 0.0243(13) 0.0000(11) -0.0042(12) -0.0014(11)
C25 0.0251(16) 0.0240(13) 0.0202(12) 0.0007(10) -0.0021(11) -0.0016(11)
C26 0.0260(16) 0.0348(15) 0.0227(14) 0.0060(11) 0.0012(11) -0.0013(12)
C27 0.0307(18) 0.0408(17) 0.0231(14) 0.0015(12) 0.0002(12) -0.0015(12)
C28 0.0391(19) 0.0367(16) 0.0320(16) 0.0114(12) -0.0007(14) -0.0016(13)
C29 0.0236(16) 0.0375(16) 0.0323(15) 0.0037(12) 0.0026(12) -0.0063(12)
C30 0.0258(18) 0.0466(18) 0.0436(18) 0.0014(14) 0.0110(14) -0.0009(13)
C31 0.035(2) 0.0397(18) 0.062(2) 0.0053(15) 0.0144(16) -0.0114(14)
C32 0.0258(17) 0.0421(17) 0.0301(15) 0.0033(12) -0.0051(12) -0.0036(13)
C33 0.0242(18) 0.060(2) 0.0369(17) 0.0069(15) -0.0065(14) 0.0038(14)
C34 0.040(2) 0.052(2) 0.0368(17) -0.0008(14) -0.0124(15) -0.0166(15)
C35 0.0341(18) 0.0354(16) 0.0229(14) 0.0050(11) 0.0000(12) -0.0025(12)
C36 0.051(2) 0.0371(17) 0.0306(16) 0.0073(13) 0.0033(14) -0.0029(14)
C37 0.0393(19) 0.0412(16) 0.0233(14) -0.0021(12) 0.0003(13) -0.0033(14)
C38 0.0196(15) 0.0258(14) 0.0265(14) -0.0003(10) -0.0003(11) -0.0010(10)
C39 0.0263(17) 0.0316(15) 0.0306(15) -0.0047(12) 0.0039(12) 0.0006(12)
C40 0.0335(18) 0.0234(14) 0.0392(16) -0.0046(12) 0.0010(13) -0.0011(12)
C41 0.0158(14) 0.0223(13) 0.0247(13) 0.0006(10) -0.0013(10) -0.0001(10)
C42 0.0224(16) 0.0258(14) 0.0252(13) -0.0011(10) -0.0032(11) 0.0004(11)
C43 0.0211(15) 0.0269(14) 0.0245(13) -0.0020(10) 0.0023(11) 0.0005(11)
C44 0.0214(16) 0.0242(14) 0.0329(15) 0.0034(11) -0.0026(12) -0.0006(11)
C45 0.0270(17) 0.0284(14) 0.0282(14) -0.0023(11) -0.0068(12) -0.0012(11)
C46 0.0166(16) 0.0360(16) 0.0404(16) 0.0033(12) -0.0028(12) -0.0024(11)
C47 0.0202(16) 0.0361(16) 0.0291(14) -0.0009(12) 0.0025(12) 0.0014(12)
C48 0.0240(16) 0.0331(15) 0.0399(16) -0.0068(12) -0.0020(13) 0.0088(12)
C49 0.0229(16) 0.0223(13) 0.0382(16) 0.0031(11) -0.0031(12) 0.0018(11)
C50 0.0259(17) 0.0309(15) 0.0311(15) 0.0032(11) -0.0086(12) 0.0022(11)
C51 0.0176(15) 0.0214(13) 0.0275(14) -0.0026(10) 0.0020(11) 0.0008(10)
C52 0.0192(15) 0.0288(14) 0.0316(14) -0.0025(11) -0.0012(12) 0.0013(11)
C53 0.0216(16) 0.0301(15) 0.0328(15) 0.0014(11) 0.0022(12) 0.0004(11)
C54 0.0212(16) 0.0260(14) 0.0377(16) -0.0049(12) 0.0007(12) -0.0016(11)
C55 0.0195(16) 0.0414(16) 0.0355(16) -0.0018(13) -0.0062(12) 0.0019(12)
C56 0.0169(16) 0.0370(16) 0.0473(18) -0.0069(13) 0.0049(13) 0.0001(12)
C57 0.0227(17) 0.0338(15) 0.0348(15) 0.0001(12) 0.0042(12) 0.0004(12)
C58 0.0256(17) 0.0417(17) 0.0391(17) -0.0100(13) 0.0065(13) 0.0028(13)
C59 0.0246(17) 0.0265(14) 0.0471(17) -0.0084(12) 0.0027(14) 0.0022(12)
C60 0.0232(17) 0.0330(16) 0.0552(19) 0.0043(14) 0.0016(14) 0.0077(12)
 
_geom_special_details
;
 All esds (except the esd in the dihedral angle between two l.s. planes)
 are estimated using the full covariance matrix.  The cell esds are taken
 into account individually in the estimation of esds in distances, angles
 and torsion angles; correlations between esds in cell parameters are only
 used when they are defined by crystal symmetry.  An approximate (isotropic)
 treatment of cell esds is used for estimating esds involving l.s. planes.
;
 
loop_
 _geom_bond_atom_site_label_1
 _geom_bond_atom_site_label_2
 _geom_bond_distance
 _geom_bond_site_symmetry_2
 _geom_bond_publ_flag
Al1 N2 1.818(2) . ?
Al1 N1 1.822(2) . ?
Al1 C1 2.025(3) . ?
Al1 Al2 2.5389(10) . ?
Al2 N1 1.817(2) . ?
Al2 N2 1.823(2) . ?
Al2 C21 2.027(3) . ?
N1 C41 1.465(3) . ?
N2 C51 1.473(3) . ?
C1 C2B 1.37(2) . ?
C1 C5 1.476(5) . ?
C1 C2 1.528(5) . ?
C1 C6 1.579(4) . ?
C1 C5B 1.65(2) . ?
C2 C3 1.372(5) . ?
C2 C9 1.535(4) . ?
C3 C4 1.473(4) . ?
C3 C12 1.522(5) . ?
C4 C5 1.358(5) . ?
C4 C15 1.530(4) . ?
C5 C18 1.530(5) . ?
C9 C10 1.536(5) . ?
C9 C11 1.537(5) . ?
C12 C14 1.531(5) . ?
C12 C13 1.559(7) . ?
C15 C16 1.534(7) . ?
C15 C17 1.542(8) . ?
C18 C20 1.523(5) . ?
C18 C19 1.536(6) . ?
C2B C3B 1.403(14) . ?
C2B C9B 1.528(15) . ?
C3B C4B 1.418(12) . ?
C3B C12B 1.534(15) . ?
C4B C5B 1.402(13) . ?
C4B C15B 1.535(15) . ?
C5B C18B 1.514(15) . ?
C9B C10B 1.493(16) . ?
C9B C11B 1.524(16) . ?
C12B C14B 1.557(17) . ?
C12B C13B 1.571(19) . ?
C15B C16B 1.531(18) . ?
C15B C17B 1.549(19) . ?
C18B C19B 1.527(17) . ?
C18B C20B 1.542(15) . ?
C6 C7 1.531(4) . ?
C6 C8 1.548(4) . ?
C21 C22 1.506(3) . ?
C21 C25 1.512(3) . ?
C21 C38 1.567(3) . ?
C22 C23 1.363(4) . ?
C22 C26 1.524(3) . ?
C23 C24 1.476(4) . ?
C23 C29 1.526(4) . ?
C24 C25 1.357(4) . ?
C24 C32 1.518(4) . ?
C25 C35 1.529(4) . ?
C26 C27 1.520(4) . ?
C26 C28 1.540(4) . ?
C29 C30 1.528(4) . ?
C29 C31 1.530(4) . ?
C32 C33 1.532(4) . ?
C32 C34 1.533(4) . ?
C35 C36 1.527(4) . ?
C35 C37 1.538(4) . ?
C38 C39 1.531(4) . ?
C38 C40 1.545(4) . ?
C41 C43 1.541(3) . ?
C41 C44 1.544(3) . ?
C41 C42 1.544(3) . ?
C42 C45 1.534(4) . ?
C43 C47 1.539(4) . ?
C44 C49 1.534(4) . ?
C45 C46 1.526(4) . ?
C45 C50 1.530(4) . ?
C46 C47 1.528(4) . ?
C47 C48 1.529(4) . ?
C48 C49 1.533(4) . ?
C49 C50 1.526(4) . ?
C51 C54 1.532(3) . ?
C51 C52 1.536(4) . ?
C51 C53 1.539(4) . ?
C52 C55 1.542(4) . ?
C53 C57 1.535(4) . ?
C54 C59 1.538(4) . ?
C55 C60 1.528(4) . ?
C55 C56 1.532(4) . ?
C56 C57 1.532(4) . ?
C57 C58 1.528(4) . ?
C58 C59 1.528(4) . ?
C59 C60 1.530(4) . ?
 
loop_
 _geom_angle_atom_site_label_1
 _geom_angle_atom_site_label_2
 _geom_angle_atom_site_label_3
 _geom_angle
 _geom_angle_site_symmetry_1
 _geom_angle_site_symmetry_3
 _geom_angle_publ_flag
N2 Al1 N1 90.72(10) . . ?
N2 Al1 C1 135.23(11) . . ?
N1 Al1 C1 133.21(11) . . ?
N2 Al1 Al2 45.88(7) . . ?
N1 Al1 Al2 45.68(7) . . ?
C1 Al1 Al2 165.99(8) . . ?
N1 Al2 N2 90.70(10) . . ?
N1 Al2 C21 134.55(11) . . ?
N2 Al2 C21 132.07(11) . . ?
N1 Al2 Al1 45.84(7) . . ?
N2 Al2 Al1 45.69(7) . . ?
C21 Al2 Al1 160.44(8) . . ?
C41 N1 Al2 139.30(17) . . ?
C41 N1 Al1 131.65(17) . . ?
Al2 N1 Al1 88.48(10) . . ?
C51 N2 Al1 138.14(16) . . ?
C51 N2 Al2 132.75(17) . . ?
Al1 N2 Al2 88.43(10) . . ?
C5 C1 C2 103.5(2) . . ?
C2B C1 C6 107.1(16) . . ?
C5 C1 C6 107.2(3) . . ?
C2 C1 C6 115.0(3) . . ?
C2B C1 C5B 102.1(9) . . ?
C6 C1 C5B 112.0(13) . . ?
C2B C1 Al1 111.1(16) . . ?
C5 C1 Al1 104.6(3) . . ?
C2 C1 Al1 111.0(3) . . ?
C6 C1 Al1 114.31(18) . . ?
C5B C1 Al1 109.5(12) . . ?
C3 C2 C1 108.1(3) . . ?
C3 C2 C9 124.8(3) . . ?
C1 C2 C9 127.1(3) . . ?
C2 C3 C4 109.1(3) . . ?
C2 C3 C12 129.7(3) . . ?
C4 C3 C12 120.9(3) . . ?
C5 C4 C3 108.8(3) . . ?
C5 C4 C15 124.0(3) . . ?
C3 C4 C15 127.1(3) . . ?
C4 C5 C1 110.4(3) . . ?
C4 C5 C18 127.7(3) . . ?
C1 C5 C18 121.6(3) . . ?
C2 C9 C10 114.3(3) . . ?
C2 C9 C11 115.1(4) . . ?
C10 C9 C11 109.0(4) . . ?
C3 C12 C14 117.1(4) . . ?
C3 C12 C13 110.9(4) . . ?
C14 C12 C13 108.8(5) . . ?
C4 C15 C16 112.8(4) . . ?
C4 C15 C17 114.8(4) . . ?
C16 C15 C17 110.6(5) . . ?
C20 C18 C5 113.6(4) . . ?
C20 C18 C19 112.3(4) . . ?
C5 C18 C19 112.9(4) . . ?
C1 C2B C3B 114.1(12) . . ?
C1 C2B C9B 123.3(15) . . ?
C3B C2B C9B 122.6(18) . . ?
C2B C3B C4B 108.8(13) . . ?
C2B C3B C12B 127.4(15) . . ?
C4B C3B C12B 123.5(14) . . ?
C5B C4B C3B 110.3(13) . . ?
C5B C4B C15B 121.9(15) . . ?
C3B C4B C15B 127.1(14) . . ?
C4B C5B C18B 127.9(18) . . ?
C4B C5B C1 104.5(11) . . ?
C18B C5B C1 127.1(14) . . ?
C10B C9B C11B 113.1(16) . . ?
C10B C9B C2B 117.8(18) . . ?
C11B C9B C2B 117.8(19) . . ?
C3B C12B C14B 114.9(17) . . ?
C3B C12B C13B 108(2) . . ?
C14B C12B C13B 106(2) . . ?
C16B C15B C4B 112.7(19) . . ?
C16B C15B C17B 111(2) . . ?
C4B C15B C17B 112(2) . . ?
C5B C18B C19B 113.5(19) . . ?
C5B C18B C20B 113.9(16) . . ?
C19B C18B C20B 111(2) . . ?
C7 C6 C8 109.9(2) . . ?
C7 C6 C1 117.1(2) . . ?
C8 C6 C1 110.3(2) . . ?
C22 C21 C25 103.1(2) . . ?
C22 C21 C38 110.5(2) . . ?
C25 C21 C38 113.4(2) . . ?
C22 C21 Al2 107.37(16) . . ?
C25 C21 Al2 108.47(16) . . ?
C38 C21 Al2 113.35(17) . . ?
C23 C22 C21 109.5(2) . . ?
C23 C22 C26 126.5(2) . . ?
C21 C22 C26 123.9(2) . . ?
C22 C23 C24 108.8(2) . . ?
C22 C23 C29 129.0(2) . . ?
C24 C23 C29 122.1(2) . . ?
C25 C24 C23 109.3(2) . . ?
C25 C24 C32 123.6(2) . . ?
C23 C24 C32 127.0(2) . . ?
C24 C25 C21 109.3(2) . . ?
C24 C25 C35 128.5(2) . . ?
C21 C25 C35 122.2(2) . . ?
C27 C26 C22 111.8(2) . . ?
C27 C26 C28 108.7(2) . . ?
C22 C26 C28 115.7(2) . . ?
C23 C29 C30 116.7(2) . . ?
C23 C29 C31 111.6(2) . . ?
C30 C29 C31 110.0(2) . . ?
C24 C32 C33 115.7(2) . . ?
C24 C32 C34 110.8(2) . . ?
C33 C32 C34 112.3(3) . . ?
C36 C35 C25 114.2(2) . . ?
C36 C35 C37 110.8(2) . . ?
C25 C35 C37 113.5(2) . . ?
C39 C38 C40 108.8(2) . . ?
C39 C38 C21 116.6(2) . . ?
C40 C38 C21 110.9(2) . . ?
N1 C41 C43 112.8(2) . . ?
N1 C41 C44 111.9(2) . . ?
C43 C41 C44 108.5(2) . . ?
N1 C41 C42 110.0(2) . . ?
C43 C41 C42 107.4(2) . . ?
C44 C41 C42 105.8(2) . . ?
C45 C42 C41 112.1(2) . . ?
C47 C43 C41 111.5(2) . . ?
C49 C44 C41 111.8(2) . . ?
C46 C45 C50 109.0(2) . . ?
C46 C45 C42 109.5(2) . . ?
C50 C45 C42 109.7(2) . . ?
C45 C46 C47 109.7(2) . . ?
C46 C47 C48 109.3(2) . . ?
C46 C47 C43 109.8(2) . . ?
C48 C47 C43 109.2(2) . . ?
C47 C48 C49 109.2(2) . . ?
C50 C49 C48 109.9(2) . . ?
C50 C49 C44 109.0(2) . . ?
C48 C49 C44 109.8(2) . . ?
C49 C50 C45 109.0(2) . . ?
N2 C51 C54 111.2(2) . . ?
N2 C51 C52 112.2(2) . . ?
C54 C51 C52 108.6(2) . . ?
N2 C51 C53 110.3(2) . . ?
C54 C51 C53 106.5(2) . . ?
C52 C51 C53 107.8(2) . . ?
C51 C52 C55 111.2(2) . . ?
C57 C53 C51 112.2(2) . . ?
C51 C54 C59 111.7(2) . . ?
C60 C55 C56 109.6(2) . . ?
C60 C55 C52 109.4(2) . . ?
C56 C55 C52 109.2(2) . . ?
C55 C56 C57 109.9(2) . . ?
C58 C57 C56 108.8(2) . . ?
C58 C57 C53 109.1(2) . . ?
C56 C57 C53 109.3(2) . . ?
C59 C58 C57 109.4(2) . . ?
C58 C59 C60 110.2(2) . . ?
C58 C59 C54 109.4(2) . . ?
C60 C59 C54 108.9(2) . . ?
C55 C60 C59 109.2(2) . . ?
 
loop_
 _geom_torsion_atom_site_label_1
 _geom_torsion_atom_site_label_2
 _geom_torsion_atom_site_label_3
 _geom_torsion_atom_site_label_4
 _geom_torsion
 _geom_torsion_site_symmetry_1
 _geom_torsion_site_symmetry_2
 _geom_torsion_site_symmetry_3
 _geom_torsion_site_symmetry_4
 _geom_torsion_publ_flag
N2 Al2 N1 C41 -161.6(3) . . . . ?
C21 Al2 N1 C41 36.1(3) . . . . ?
Al1 Al2 N1 C41 -171.3(3) . . . . ?
N2 Al2 N1 Al1 9.74(10) . . . . ?
C21 Al2 N1 Al1 -152.52(12) . . . . ?
N2 Al1 N1 C41 162.7(2) . . . . ?
C1 Al1 N1 C41 -26.9(3) . . . . ?
Al2 Al1 N1 C41 172.4(3) . . . . ?
N2 Al1 N1 Al2 -9.77(10) . . . . ?
C1 Al1 N1 Al2 160.62(11) . . . . ?
N1 Al1 N2 C51 -161.0(3) . . . . ?
C1 Al1 N2 C51 28.9(3) . . . . ?
Al2 Al1 N2 C51 -170.7(3) . . . . ?
N1 Al1 N2 Al2 9.74(10) . . . . ?
C1 Al1 N2 Al2 -160.31(12) . . . . ?
N1 Al2 N2 C51 161.8(2) . . . . ?
C21 Al2 N2 C51 -35.2(3) . . . . ?
Al1 Al2 N2 C51 171.6(3) . . . . ?
N1 Al2 N2 Al1 -9.77(10) . . . . ?
C21 Al2 N2 Al1 153.23(11) . . . . ?
C5 C1 C2 C3 2.8(6) . . . . ?
C6 C1 C2 C3 -113.7(4) . . . . ?
Al1 C1 C2 C3 114.5(4) . . . . ?
C5 C1 C2 C9 -175.1(5) . . . . ?
C6 C1 C2 C9 68.3(6) . . . . ?
Al1 C1 C2 C9 -63.4(6) . . . . ?
C1 C2 C3 C4 -1.9(6) . . . . ?
C9 C2 C3 C4 176.1(5) . . . . ?
C1 C2 C3 C12 172.1(4) . . . . ?
C9 C2 C3 C12 -9.9(10) . . . . ?
C2 C3 C4 C5 0.2(6) . . . . ?
C12 C3 C4 C5 -174.4(5) . . . . ?
C2 C3 C4 C15 178.2(4) . . . . ?
C12 C3 C4 C15 3.6(7) . . . . ?
C3 C4 C5 C1 1.7(6) . . . . ?
C15 C4 C5 C1 -176.3(3) . . . . ?
C3 C4 C5 C18 175.6(5) . . . . ?
C15 C4 C5 C18 -2.5(8) . . . . ?
C2 C1 C5 C4 -2.8(6) . . . . ?
C6 C1 C5 C4 119.2(4) . . . . ?
Al1 C1 C5 C4 -119.1(4) . . . . ?
C2 C1 C5 C18 -177.1(5) . . . . ?
C6 C1 C5 C18 -55.1(5) . . . . ?
Al1 C1 C5 C18 66.6(5) . . . . ?
C3 C2 C9 C10 -144.2(6) . . . . ?
C1 C2 C9 C10 33.4(7) . . . . ?
C3 C2 C9 C11 88.5(7) . . . . ?
C1 C2 C9 C11 -93.9(6) . . . . ?
C2 C3 C12 C14 54.2(7) . . . . ?
C4 C3 C12 C14 -132.4(5) . . . . ?
C2 C3 C12 C13 -71.5(7) . . . . ?
C4 C3 C12 C13 101.9(6) . . . . ?
C5 C4 C15 C16 113.8(6) . . . . ?
C3 C4 C15 C16 -64.0(6) . . . . ?
C5 C4 C15 C17 -118.3(7) . . . . ?
C3 C4 C15 C17 64.0(7) . . . . ?
C4 C5 C18 C20 66.6(7) . . . . ?
C1 C5 C18 C20 -120.1(5) . . . . ?
C4 C5 C18 C19 -62.8(8) . . . . ?
C1 C5 C18 C19 110.5(7) . . . . ?
C6 C1 C2B C3B -121(3) . . . . ?
C5B C1 C2B C3B -3(4) . . . . ?
Al1 C1 C2B C3B 114(3) . . . . ?
C6 C1 C2B C9B 57(3) . . . . ?
C5B C1 C2B C9B 175(3) . . . . ?
Al1 C1 C2B C9B -69(3) . . . . ?
C1 C2B C3B C4B 1(4) . . . . ?
C9B C2B C3B C4B -177(3) . . . . ?
C1 C2B C3B C12B 174(2) . . . . ?
C9B C2B C3B C12B -4(5) . . . . ?
C2B C3B C4B C5B 2(4) . . . . ?
C12B C3B C4B C5B -172(3) . . . . ?
C2B C3B C4B C15B 172(3) . . . . ?
C12B C3B C4B C15B -1(4) . . . . ?
C3B C4B C5B C18B -176(3) . . . . ?
C15B C4B C5B C18B 13(5) . . . . ?
C3B C4B C5B C1 -4(3) . . . . ?
C15B C4B C5B C1 -174.5(17) . . . . ?
C2B C1 C5B C4B 4(3) . . . . ?
C6 C1 C5B C4B 118(2) . . . . ?
Al1 C1 C5B C4B -114(2) . . . . ?
C2B C1 C5B C18B 176(3) . . . . ?
C6 C1 C5B C18B -69(3) . . . . ?
Al1 C1 C5B C18B 59(3) . . . . ?
C1 C2B C9B C10B 109(3) . . . . ?
C3B C2B C9B C10B -74(4) . . . . ?
C1 C2B C9B C11B -110(3) . . . . ?
C3B C2B C9B C11B 68(4) . . . . ?
C2B C3B C12B C14B 127(4) . . . . ?
C4B C3B C12B C14B -61(3) . . . . ?
C2B C3B C12B C13B -116(4) . . . . ?
C4B C3B C12B C13B 57(4) . . . . ?
C5B C4B C15B C16B 57(3) . . . . ?
C3B C4B C15B C16B -112(3) . . . . ?
C5B C4B C15B C17B -69(4) . . . . ?
C3B C4B C15B C17B 122(4) . . . . ?
C4B C5B C18B C19B -108(4) . . . . ?
C1 C5B C18B C19B 82(4) . . . . ?
C4B C5B C18B C20B 124(3) . . . . ?
C1 C5B C18B C20B -46(3) . . . . ?
C2B C1 C6 C7 -72.7(12) . . . . ?
C5 C1 C6 C7 166.2(3) . . . . ?
C2 C1 C6 C7 -79.3(4) . . . . ?
C5B C1 C6 C7 176.1(8) . . . . ?
Al1 C1 C6 C7 50.8(3) . . . . ?
C2B C1 C6 C8 53.9(12) . . . . ?
C5 C1 C6 C8 -67.1(3) . . . . ?
C2 C1 C6 C8 47.4(4) . . . . ?
C5B C1 C6 C8 -57.3(8) . . . . ?
Al1 C1 C6 C8 177.5(2) . . . . ?
C25 C21 C22 C23 -1.4(3) . . . . ?
C38 C21 C22 C23 120.1(2) . . . . ?
Al2 C21 C22 C23 -115.8(2) . . . . ?
C25 C21 C22 C26 178.4(2) . . . . ?
C38 C21 C22 C26 -60.1(3) . . . . ?
Al2 C21 C22 C26 64.0(3) . . . . ?
C21 C22 C23 C24 0.9(3) . . . . ?
C26 C22 C23 C24 -178.9(2) . . . . ?
C21 C22 C23 C29 -174.6(2) . . . . ?
C26 C22 C23 C29 5.6(4) . . . . ?
C22 C23 C24 C25 0.0(3) . . . . ?
C29 C23 C24 C25 175.9(2) . . . . ?
C22 C23 C24 C32 -175.3(3) . . . . ?
C29 C23 C24 C32 0.6(4) . . . . ?
C23 C24 C25 C21 -0.9(3) . . . . ?
C32 C24 C25 C21 174.5(2) . . . . ?
C23 C24 C25 C35 -179.3(2) . . . . ?
C32 C24 C25 C35 -3.9(4) . . . . ?
C22 C21 C25 C24 1.4(3) . . . . ?
C38 C21 C25 C24 -118.1(2) . . . . ?
Al2 C21 C25 C24 115.0(2) . . . . ?
C22 C21 C25 C35 179.9(2) . . . . ?
C38 C21 C25 C35 60.4(3) . . . . ?
Al2 C21 C25 C35 -66.4(3) . . . . ?
C23 C22 C26 C27 139.8(3) . . . . ?
C21 C22 C26 C27 -40.1(3) . . . . ?
C23 C22 C26 C28 -95.1(3) . . . . ?
C21 C22 C26 C28 85.0(3) . . . . ?
C22 C23 C29 C30 -63.8(4) . . . . ?
C24 C23 C29 C30 121.2(3) . . . . ?
C22 C23 C29 C31 63.8(4) . . . . ?
C24 C23 C29 C31 -111.2(3) . . . . ?
C25 C24 C32 C33 122.3(3) . . . . ?
C23 C24 C32 C33 -63.1(4) . . . . ?
C25 C24 C32 C34 -108.5(3) . . . . ?
C23 C24 C32 C34 66.1(4) . . . . ?
C24 C25 C35 C36 -64.3(4) . . . . ?
C21 C25 C35 C36 117.4(3) . . . . ?
C24 C25 C35 C37 64.0(4) . . . . ?
C21 C25 C35 C37 -114.2(3) . . . . ?
C22 C21 C38 C39 177.8(2) . . . . ?
C25 C21 C38 C39 -67.0(3) . . . . ?
Al2 C21 C38 C39 57.2(3) . . . . ?
C22 C21 C38 C40 -56.9(3) . . . . ?
C25 C21 C38 C40 58.3(3) . . . . ?
Al2 C21 C38 C40 -177.50(17) . . . . ?
Al2 N1 C41 C43 -113.0(3) . . . . ?
Al1 N1 C41 C43 78.6(3) . . . . ?
Al2 N1 C41 C44 9.7(4) . . . . ?
Al1 N1 C41 C44 -158.64(19) . . . . ?
Al2 N1 C41 C42 127.0(2) . . . . ?
Al1 N1 C41 C42 -41.3(3) . . . . ?
N1 C41 C42 C45 -179.3(2) . . . . ?
C43 C41 C42 C45 57.6(3) . . . . ?
C44 C41 C42 C45 -58.2(3) . . . . ?
N1 C41 C43 C47 -178.7(2) . . . . ?
C44 C41 C43 C47 56.6(3) . . . . ?
C42 C41 C43 C47 -57.3(3) . . . . ?
N1 C41 C44 C49 179.2(2) . . . . ?
C43 C41 C44 C49 -55.7(3) . . . . ?
C42 C41 C44 C49 59.3(3) . . . . ?
C41 C42 C45 C46 -59.5(3) . . . . ?
C41 C42 C45 C50 60.1(3) . . . . ?
C50 C45 C46 C47 -61.0(3) . . . . ?
C42 C45 C46 C47 59.0(3) . . . . ?
C45 C46 C47 C48 60.4(3) . . . . ?
C45 C46 C47 C43 -59.3(3) . . . . ?
C41 C43 C47 C46 59.6(3) . . . . ?
C41 C43 C47 C48 -60.2(3) . . . . ?
C46 C47 C48 C49 -59.4(3) . . . . ?
C43 C47 C48 C49 60.7(3) . . . . ?
C47 C48 C49 C50 59.9(3) . . . . ?
C47 C48 C49 C44 -60.0(3) . . . . ?
C41 C44 C49 C50 -62.1(3) . . . . ?
C41 C44 C49 C48 58.3(3) . . . . ?
C48 C49 C50 C45 -60.5(3) . . . . ?
C44 C49 C50 C45 59.9(3) . . . . ?
C46 C45 C50 C49 60.7(3) . . . . ?
C42 C45 C50 C49 -59.2(3) . . . . ?
Al1 N2 C51 C54 12.8(4) . . . . ?
Al2 N2 C51 C54 -154.6(2) . . . . ?
Al1 N2 C51 C52 -109.1(3) . . . . ?
Al2 N2 C51 C52 83.6(3) . . . . ?
Al1 N2 C51 C53 130.8(2) . . . . ?
Al2 N2 C51 C53 -36.6(3) . . . . ?
N2 C51 C52 C55 -179.9(2) . . . . ?
C54 C51 C52 C55 56.7(3) . . . . ?
C53 C51 C52 C55 -58.3(3) . . . . ?
N2 C51 C53 C57 -179.6(2) . . . . ?
C54 C51 C53 C57 -58.7(3) . . . . ?
C52 C51 C53 C57 57.7(3) . . . . ?
N2 C51 C54 C59 178.8(2) . . . . ?
C52 C51 C54 C59 -57.2(3) . . . . ?
C53 C51 C54 C59 58.6(3) . . . . ?
C51 C52 C55 C60 -59.4(3) . . . . ?
C51 C52 C55 C56 60.5(3) . . . . ?
C60 C55 C56 C57 60.1(3) . . . . ?
C52 C55 C56 C57 -59.7(3) . . . . ?
C55 C56 C57 C58 -60.4(3) . . . . ?
C55 C56 C57 C53 58.6(3) . . . . ?
C51 C53 C57 C58 60.2(3) . . . . ?
C51 C53 C57 C56 -58.6(3) . . . . ?
C56 C57 C58 C59 60.2(3) . . . . ?
C53 C57 C58 C59 -58.9(3) . . . . ?
C57 C58 C59 C60 -60.3(3) . . . . ?
C57 C58 C59 C54 59.4(3) . . . . ?
C51 C54 C59 C58 -60.7(3) . . . . ?
C51 C54 C59 C60 59.8(3) . . . . ?
C56 C55 C60 C59 -58.9(3) . . . . ?
C52 C55 C60 C59 60.7(3) . . . . ?
C58 C59 C60 C55 59.4(3) . . . . ?
C54 C59 C60 C55 -60.6(3) . . . . ?
 
_refine_diff_density_max    0.391
_refine_diff_density_min   -0.289
_refine_diff_density_rms    0.073

_shelx_res_file
;
TITL 5491_a.res in Pbca
    5491_a.res
    created by SHELXL-2019/1 at 14:14:01 on 12-Jan-2024
REM Old TITL 5491 in Pbca
REM SHELXT solution in Pbca: R1 0.197, Rweak 0.013, Alpha 0.044
REM <I/s>   0.478 for  932 systematic absences,  Orientation as input
REM Formula found by SHELXT:  C58 N4 Al2
CELL  0.71073  14.4067  23.4935  31.5318   90.000   90.000   90.000
ZERR   8.000   0.0005   0.0008   0.0011    0.000    0.000    0.000
LATT  1
SYMM 1/2-X, -Y, 1/2+Z
SYMM -X, 1/2+Y, 1/2-Z
SYMM 1/2+X, 1/2-Y, -Z
SFAC C H N AL
UNIT 480 800 16 16
TEMP -130.150
SIZE 0.04 0.20 0.24
L.S. 10
SHEL 10000 0.82
BOND
ACTA
CONF
LIST 4
FMAP 2
PLAN 5
WGHT    0.049600   11.973000
EXTI    0.000384
FVAR       0.11075   0.83737
AL1   4    0.463142    0.622982    0.621768    11.00000    0.01717    0.02230 =
         0.02574    0.00156   -0.00034   -0.00067
AL2   4    0.535722    0.721308    0.617710    11.00000    0.01693    0.02242 =
         0.02399    0.00048    0.00057    0.00043
N1    3    0.417214    0.694882    0.616379    11.00000    0.01556    0.02417 =
         0.02885    0.00329   -0.00071    0.00064
N2    3    0.580507    0.648971    0.613268    11.00000    0.01773    0.02232 =
         0.02994    0.00020    0.00089   -0.00056
C1    1    0.406382    0.548199    0.640423    11.00000    0.01889    0.02467 =
         0.02381   -0.00020   -0.00264   -0.00105
sadi c1 c2 c2 c3 c3 c4 c4 c5 c5 c1
simu 0.01 c2 > C20b
delu c2 > C20b
PART 1 21
C2    1    0.329236    0.557955    0.672863    21.00000    0.02160    0.02604 =
         0.01795    0.00186    0.00248   -0.00016
C3    1    0.246875    0.541109    0.654968    21.00000    0.02226    0.02361 =
         0.02482   -0.00049    0.00347   -0.00231
C4    1    0.264185    0.522124    0.611164    21.00000    0.02076    0.01950 =
         0.01945   -0.00193    0.00028   -0.00253
C5    1    0.356229    0.527270    0.602682    21.00000    0.02133    0.01906 =
         0.02119    0.00233    0.00045   -0.00340
C9    1    0.339136    0.583953    0.717310    21.00000    0.02388    0.04586 =
         0.02130   -0.00594   -0.00473    0.00537
AFIX  13
H9    2    0.278877    0.603506    0.723271    21.00000   -1.20000
AFIX   0
C10   1    0.414201    0.630124    0.720741    21.00000    0.03831    0.03721 =
         0.02453   -0.00942   -0.00741    0.00114
AFIX 137
H10A  2    0.475052    0.613433    0.714550    21.00000   -1.50000
H10B  2    0.414359    0.645857    0.749526    21.00000   -1.50000
H10C  2    0.401101    0.660548    0.700339    21.00000   -1.50000
AFIX   0
C11   1    0.352592    0.540757    0.753395    21.00000    0.04843    0.06682 =
         0.01814    0.00270   -0.00179   -0.01139
AFIX 137
H11A  2    0.306257    0.510412    0.750830    21.00000   -1.50000
H11B  2    0.345112    0.560000    0.780758    21.00000   -1.50000
H11C  2    0.414987    0.524317    0.751606    21.00000   -1.50000
AFIX   0
C12   1    0.151183    0.535254    0.674926    21.00000    0.02357    0.03455 =
         0.02796   -0.00280    0.00631   -0.00407
AFIX  13
H12   2    0.107224    0.526669    0.651230    21.00000   -1.20000
AFIX   0

C13   1    0.147577    0.483184    0.705517    21.00000    0.03556    0.03596 =
         0.03479    0.00227    0.00807   -0.00977
AFIX 137
H13A  2    0.178411    0.450575    0.692205    21.00000   -1.50000
H13B  2    0.082726    0.473501    0.711513    21.00000   -1.50000
H13C  2    0.179327    0.492737    0.732066    21.00000   -1.50000
AFIX   0
C14   1    0.112176    0.587406    0.697930    21.00000    0.03007    0.03909 =
         0.03667   -0.00477    0.01159   -0.00017
AFIX 137
H14A  2    0.127642    0.621863    0.681901    21.00000   -1.50000
H14B  2    0.139334    0.589819    0.726368    21.00000   -1.50000
H14C  2    0.044580    0.583924    0.700247    21.00000   -1.50000
AFIX   0
C15   1    0.193034    0.498287    0.579831    21.00000    0.02226    0.02913 =
         0.02270   -0.00420   -0.00130   -0.00217
AFIX  13
H15   2    0.228337    0.489433    0.553334    21.00000   -1.20000
AFIX   0
C16   1    0.150739    0.441738    0.594563    21.00000    0.02397    0.03254 =
         0.03595   -0.00504   -0.00003   -0.00738
AFIX 137
H16A  2    0.122427    0.422269    0.570310    21.00000   -1.50000
H16B  2    0.103232    0.449160    0.616109    21.00000   -1.50000
H16C  2    0.199532    0.417652    0.606683    21.00000   -1.50000
AFIX   0
C17   1    0.116126    0.540427    0.566720    21.00000    0.02685    0.03903 =
         0.03265    0.00047   -0.00628   -0.00020
AFIX 137
H17A  2    0.144449    0.575360    0.555717    21.00000   -1.50000
H17B  2    0.077693    0.549569    0.591443    21.00000   -1.50000
H17C  2    0.077366    0.523129    0.544669    21.00000   -1.50000
AFIX   0
C18   1    0.407744    0.509153    0.562450    21.00000    0.02339    0.03173 =
         0.02409   -0.00328    0.00318   -0.00552
AFIX  13
H18   2    0.474635    0.518029    0.567741    21.00000   -1.20000
AFIX   0
C19   1    0.403498    0.444711    0.554544    21.00000    0.02723    0.03141 =
         0.03322   -0.00576    0.00415   -0.00015
AFIX 137
H19A  2    0.338977    0.433306    0.549571    21.00000   -1.50000
H19B  2    0.427724    0.424518    0.579385    21.00000   -1.50000
H19C  2    0.441081    0.435182    0.529631    21.00000   -1.50000
AFIX   0
C20   1    0.380734    0.543410    0.523348    21.00000    0.03751    0.03875 =
         0.02479    0.00137    0.00864   -0.00547
AFIX 137
H20A  2    0.416491    0.529995    0.498871    21.00000   -1.50000
H20B  2    0.394023    0.583783    0.528271    21.00000   -1.50000
H20C  2    0.314308    0.538497    0.517740    21.00000   -1.50000
AFIX   0
same c2 > c20
PART 2 -21
C2B   1    0.349285    0.555718    0.674596   -21.00000    0.02514    0.03158 =
         0.02166    0.00222   -0.00589   -0.00294
C3B   1    0.255194    0.545222    0.666126   -21.00000    0.02524    0.02574 =
         0.01810   -0.00330    0.00444   -0.00121
C4B   1    0.245868    0.528257    0.623168   -21.00000    0.01819    0.01960 =
         0.02052    0.00090    0.00247   -0.00307
C5B   1    0.333254    0.525491    0.603690   -21.00000    0.01848    0.02054 =
         0.01502   -0.00225   -0.00331   -0.00624
C9B   1    0.384604    0.572039    0.718633   -21.00000    0.03300    0.04087 =
         0.01696   -0.00074    0.00094   -0.00062
AFIX  13
H9B   2    0.453072    0.574004    0.713630   -21.00000   -1.20000
AFIX   0
C10B  1    0.364860    0.630866    0.734089   -21.00000    0.04441    0.04575 =
         0.04247   -0.00633   -0.01237    0.00545
AFIX 137
H10D  2    0.394236    0.658569    0.715121   -21.00000   -1.50000
H10E  2    0.389748    0.635431    0.762813   -21.00000   -1.50000
H10F  2    0.297634    0.637216    0.734478   -21.00000   -1.50000
AFIX   0
C11B  1    0.379143    0.527306    0.753542   -21.00000    0.04386    0.04785 =
         0.01808    0.00435    0.00431   -0.00768
AFIX 137
H11D  2    0.370711    0.489614    0.740797   -21.00000   -1.50000
H11E  2    0.326494    0.535768    0.772185   -21.00000   -1.50000
H11F  2    0.436713    0.527769    0.770094   -21.00000   -1.50000
AFIX   0
C12B  1    0.174691    0.544758    0.697979   -21.00000    0.02822    0.03010 =
         0.02674   -0.00587    0.01175   -0.00500
AFIX  13
H12B  2    0.198510    0.555474    0.726677   -21.00000   -1.20000
AFIX   0

C13B  1    0.134885    0.482537    0.699538   -21.00000    0.03249    0.03677 =
         0.03484    0.00023    0.00485   -0.00505
AFIX 137
H13D  2    0.109811    0.472367    0.671658   -21.00000   -1.50000
H13E  2    0.085386    0.480462    0.720800   -21.00000   -1.50000
H13F  2    0.184627    0.455970    0.707128   -21.00000   -1.50000
AFIX   0
C14B  1    0.091585    0.584030    0.686167   -21.00000    0.02726    0.03617 =
         0.02651   -0.01310    0.00577   -0.00621
AFIX 137
H14D  2    0.063167    0.570575    0.659769   -21.00000   -1.50000
H14E  2    0.113837    0.623107    0.682307   -21.00000   -1.50000
H14F  2    0.045434    0.583131    0.708990   -21.00000   -1.50000
AFIX   0
C15B  1    0.157902    0.505827    0.601347   -21.00000    0.01923    0.02416 =
         0.02703   -0.00241    0.00144   -0.00107
AFIX  13
H15B  2    0.106403    0.508606    0.622509   -21.00000   -1.20000
AFIX   0
C16B  1    0.165782    0.443058    0.588750   -21.00000    0.02189    0.02843 =
         0.01941   -0.00930    0.00647   -0.00011
AFIX 137
H16D  2    0.207201    0.439432    0.564245   -21.00000   -1.50000
H16E  2    0.104194    0.428380    0.581365   -21.00000   -1.50000
H16F  2    0.190994    0.421194    0.612581   -21.00000   -1.50000
AFIX   0
C17B  1    0.129180    0.542461    0.562666   -21.00000    0.01585    0.03150 =
         0.03258   -0.00563   -0.00244    0.00030
AFIX 137
H17D  2    0.183045    0.548191    0.544172   -21.00000   -1.50000
H17E  2    0.106267    0.579449    0.572507   -21.00000   -1.50000
H17F  2    0.080057    0.522918    0.546848   -21.00000   -1.50000
AFIX   0
C18B  1    0.354905    0.512819    0.557678   -21.00000    0.01990    0.02021 =
         0.02004    0.00129    0.00120   -0.00249
AFIX  13
H18B  2    0.293829    0.512310    0.542614   -21.00000   -1.20000
AFIX   0
C19B  1    0.397761    0.454099    0.550689   -21.00000    0.01437    0.02997 =
         0.02239    0.00586    0.00671    0.00305
AFIX 137
H19D  2    0.386457    0.441877    0.521425   -21.00000   -1.50000
H19E  2    0.369553    0.426757    0.570306   -21.00000   -1.50000
H19F  2    0.464769    0.455988    0.555851   -21.00000   -1.50000
AFIX   0
C20B  1    0.413498    0.559142    0.535673   -21.00000    0.03393    0.02751 =
         0.02820   -0.00496    0.00978   -0.01254
AFIX 137
H20D  2    0.421245    0.549469    0.505648   -21.00000   -1.50000
H20E  2    0.474548    0.561446    0.549273   -21.00000   -1.50000
H20F  2    0.381935    0.595948    0.538114   -21.00000   -1.50000
AFIX   0
PART 0
C6    1    0.479505    0.501089    0.652988    11.00000    0.02306    0.02804 =
         0.04564    0.00611   -0.00179   -0.00143
AFIX  13
H6    2    0.512243    0.490316    0.626199    11.00000   -1.20000
AFIX   0
C7    1    0.555219    0.518115    0.684609    11.00000    0.02581    0.04322 =
         0.05015    0.01366   -0.00829    0.00030
AFIX 137
H7A   2    0.603050    0.488477    0.685468    11.00000   -1.50000
H7B   2    0.527852    0.522551    0.712870    11.00000   -1.50000
H7C   2    0.583220    0.554215    0.675730    11.00000   -1.50000
AFIX   0
C8    1    0.429416    0.446689    0.668644    11.00000    0.03735    0.02841 =
         0.06585    0.01542   -0.00650   -0.00531
AFIX 137
H8A   2    0.373797    0.440171    0.651422    11.00000   -1.50000
H8B   2    0.411498    0.451479    0.698413    11.00000   -1.50000
H8C   2    0.471252    0.413989    0.666006    11.00000   -1.50000
AFIX   0

C21   1    0.595928    0.795336    0.636027    11.00000    0.01653    0.02317 =
         0.02343    0.00201    0.00113   -0.00335
C22   1    0.662953    0.812472    0.601659    11.00000    0.02347    0.02325 =
         0.02065    0.00133    0.00202   -0.00445
C23   1    0.751112    0.811776    0.617305    11.00000    0.02263    0.02762 =
         0.02604   -0.00118    0.00311   -0.00386
C24   1    0.748114    0.793488    0.662065    11.00000    0.02570    0.02578 =
         0.02430   -0.00004   -0.00420   -0.00141
C25   1    0.658779    0.783242    0.673352    11.00000    0.02509    0.02404 =
         0.02020    0.00066   -0.00206   -0.00161
C26   1    0.633996    0.827794    0.556593    11.00000    0.02596    0.03478 =
         0.02273    0.00601    0.00123   -0.00134
AFIX  13
H26   2    0.689365    0.821158    0.538117    11.00000   -1.20000
AFIX   0
C27   1    0.557528    0.788911    0.540341    11.00000    0.03068    0.04076 =
         0.02310    0.00151    0.00025   -0.00147
AFIX 137
H27A  2    0.544303    0.797941    0.510606    11.00000   -1.50000
H27B  2    0.501321    0.794542    0.557337    11.00000   -1.50000
H27C  2    0.577661    0.749182    0.542602    11.00000   -1.50000
AFIX   0
C28   1    0.604164    0.890067    0.549663    11.00000    0.03915    0.03671 =
         0.03204    0.01135   -0.00072   -0.00159
AFIX 137
H28A  2    0.596591    0.897245    0.519243    11.00000   -1.50000
H28B  2    0.651786    0.915582    0.561114    11.00000   -1.50000
H28C  2    0.545136    0.896992    0.564222    11.00000   -1.50000
AFIX   0
C29   1    0.841165    0.830301    0.595913    11.00000    0.02358    0.03754 =
         0.03231    0.00373    0.00261   -0.00626
AFIX  13
H29   2    0.891259    0.824443    0.617428    11.00000   -1.20000
AFIX   0
C30   1    0.870962    0.796664    0.556741    11.00000    0.02579    0.04663 =
         0.04364    0.00137    0.01101   -0.00091
AFIX 137
H30A  2    0.825733    0.802539    0.533943    11.00000   -1.50000
H30B  2    0.874075    0.756075    0.563768    11.00000   -1.50000
H30C  2    0.932191    0.809802    0.547385    11.00000   -1.50000
AFIX   0
C31   1    0.840995    0.894038    0.586000    11.00000    0.03536    0.03966 =
         0.06198    0.00528    0.01436   -0.01139
AFIX 137
H31A  2    0.903965    0.906210    0.578520    11.00000   -1.50000
H31B  2    0.819824    0.915216    0.610968    11.00000   -1.50000
H31C  2    0.799088    0.901522    0.562162    11.00000   -1.50000
AFIX   0
C32   1    0.829023    0.790685    0.692835    11.00000    0.02581    0.04207 =
         0.03008    0.00328   -0.00512   -0.00363
AFIX  13
H32   2    0.802501    0.776435    0.720152    11.00000   -1.20000
AFIX   0
C33   1    0.906549    0.748887    0.681117    11.00000    0.02418    0.05966 =
         0.03691    0.00687   -0.00648    0.00376
AFIX 137
H33A  2    0.879871    0.711105    0.676121    11.00000   -1.50000
H33B  2    0.951474    0.746764    0.704401    11.00000   -1.50000
H33C  2    0.937880    0.762060    0.655336    11.00000   -1.50000
AFIX   0
C34   1    0.866284    0.850469    0.702364    11.00000    0.03972    0.05218 =
         0.03676   -0.00075   -0.01242   -0.01660
AFIX 137
H34A  2    0.888697    0.867946    0.676067    11.00000   -1.50000
H34B  2    0.917478    0.847802    0.722733    11.00000   -1.50000
H34C  2    0.816491    0.873868    0.714382    11.00000   -1.50000
AFIX   0
C35   1    0.620985    0.764083    0.716346    11.00000    0.03411    0.03538 =
         0.02289    0.00499    0.00001   -0.00249
AFIX  13
H35   2    0.552177    0.761204    0.712764    11.00000   -1.20000
AFIX   0
C36   1    0.653321    0.704968    0.730065    11.00000    0.05068    0.03707 =
         0.03062    0.00725    0.00332   -0.00288
AFIX 137
H36A  2    0.635981    0.677043    0.708379    11.00000   -1.50000
H36B  2    0.623821    0.694886    0.757043    11.00000   -1.50000
H36C  2    0.720910    0.705046    0.733575    11.00000   -1.50000
AFIX   0
C37   1    0.636623    0.807761    0.751958    11.00000    0.03927    0.04120 =
         0.02333   -0.00213    0.00030   -0.00332
AFIX 137
H37A  2    0.618287    0.845654    0.742025    11.00000   -1.50000
H37B  2    0.702415    0.808151    0.759848    11.00000   -1.50000
H37C  2    0.599133    0.797313    0.776695    11.00000   -1.50000
AFIX   0
C38   1    0.524346    0.844197    0.644649    11.00000    0.01958    0.02580 =
         0.02651   -0.00028   -0.00027   -0.00099
AFIX  13
H38   2    0.491469    0.851440    0.617245    11.00000   -1.20000
AFIX   0
C39   1    0.449233    0.832140    0.677784    11.00000    0.02632    0.03156 =
         0.03057   -0.00468    0.00391    0.00065
AFIX 137
H39A  2    0.398222    0.859340    0.674316    11.00000   -1.50000
H39B  2    0.475698    0.836021    0.706269    11.00000   -1.50000
H39C  2    0.425689    0.793339    0.673982    11.00000   -1.50000
AFIX   0
C40   1    0.574504    0.900106    0.656538    11.00000    0.03352    0.02337 =
         0.03917   -0.00456    0.00102   -0.00106
AFIX 137
H40A  2    0.625055    0.907121    0.636408    11.00000   -1.50000
H40B  2    0.599967    0.896874    0.685257    11.00000   -1.50000
H40C  2    0.530299    0.931780    0.655487    11.00000   -1.50000
AFIX   0
C41   1    0.323125    0.715895    0.608242    11.00000    0.01585    0.02231 =
         0.02469    0.00063   -0.00126   -0.00009
C42   1    0.275334    0.678613    0.574322    11.00000    0.02240    0.02585 =
         0.02523   -0.00107   -0.00321    0.00037
AFIX  23
H42A  2    0.312922    0.679139    0.548041    11.00000   -1.20000
H42B  2    0.272463    0.638810    0.584548    11.00000   -1.20000
AFIX   0
C43   1    0.261318    0.715003    0.648112    11.00000    0.02114    0.02695 =
         0.02454   -0.00198    0.00233    0.00047
AFIX  23
H43A  2    0.258300    0.675717    0.659385    11.00000   -1.20000
H43B  2    0.289268    0.739562    0.670200    11.00000   -1.20000
AFIX   0
C44   1    0.323598    0.776928    0.590067    11.00000    0.02143    0.02419 =
         0.03286    0.00340   -0.00261   -0.00059
AFIX  23
H44A  2    0.354058    0.802801    0.610572    11.00000   -1.20000
H44B  2    0.360195    0.777531    0.563497    11.00000   -1.20000
AFIX   0
C45   1    0.176820    0.699343    0.564243    11.00000    0.02702    0.02845 =
         0.02820   -0.00235   -0.00685   -0.00117
AFIX  13
H45   2    0.148250    0.673980    0.542374    11.00000   -1.20000
AFIX   0
C46   1    0.118200    0.698042    0.604548    11.00000    0.01664    0.03598 =
         0.04036    0.00333   -0.00281   -0.00240
AFIX  23
H46A  2    0.113823    0.658512    0.615240    11.00000   -1.20000
H46B  2    0.054649    0.711644    0.598226    11.00000   -1.20000
AFIX   0
C47   1    0.162467    0.736035    0.638274    11.00000    0.02017    0.03605 =
         0.02907   -0.00095    0.00253    0.00140
AFIX  13
H47   2    0.124160    0.734890    0.664707    11.00000   -1.20000
AFIX   0
C48   1    0.167226    0.797137    0.621753    11.00000    0.02403    0.03306 =
         0.03986   -0.00677   -0.00201    0.00875
AFIX  23
H48A  2    0.195941    0.822064    0.643402    11.00000   -1.20000
H48B  2    0.103820    0.811381    0.615933    11.00000   -1.20000
AFIX   0
C49   1    0.225075    0.798474    0.580965    11.00000    0.02291    0.02233 =
         0.03816    0.00312   -0.00311    0.00178
AFIX  13
H49   2    0.228227    0.838409    0.570085    11.00000   -1.20000
AFIX   0
C50   1    0.180489    0.760394    0.547471    11.00000    0.02590    0.03090 =
         0.03112    0.00320   -0.00860    0.00221
AFIX  23
H50A  2    0.217270    0.761737    0.520969    11.00000   -1.20000
H50B  2    0.116941    0.773978    0.541123    11.00000   -1.20000
AFIX   0
C51   1    0.671696    0.625899    0.600949    11.00000    0.01759    0.02142 =
         0.02747   -0.00255    0.00199    0.00084
C52   1    0.740445    0.625159    0.638173    11.00000    0.01923    0.02878 =
         0.03160   -0.00246   -0.00123    0.00132
AFIX  23
H52A  2    0.714849    0.601600    0.661429    11.00000   -1.20000
H52B  2    0.748801    0.664364    0.649032    11.00000   -1.20000
AFIX   0
C53   1    0.714582    0.662147    0.565336    11.00000    0.02156    0.03014 =
         0.03283    0.00142    0.00215    0.00041
AFIX  23
H53A  2    0.671929    0.662556    0.540721    11.00000   -1.20000
H53B  2    0.721711    0.701815    0.575417    11.00000   -1.20000
AFIX   0
C54   1    0.662819    0.565303    0.583430    11.00000    0.02122    0.02599 =
         0.03769   -0.00493    0.00071   -0.00161
AFIX  23
H54A  2    0.620093    0.565483    0.558840    11.00000   -1.20000
H54B  2    0.635772    0.540324    0.605491    11.00000   -1.20000
AFIX   0
C55   1    0.835299    0.600976    0.624434    11.00000    0.01951    0.04136 =
         0.03555   -0.00179   -0.00618    0.00186
AFIX  13
H55   2    0.878536    0.600672    0.649243    11.00000   -1.20000
AFIX   0
C56   1    0.875656    0.638438    0.589208    11.00000    0.01693    0.03704 =
         0.04730   -0.00689    0.00491    0.00008
AFIX  23
H56A  2    0.936785    0.623325    0.580326    11.00000   -1.20000
H56B  2    0.884808    0.677632    0.599956    11.00000   -1.20000
AFIX   0
C57   1    0.809567    0.639430    0.551156    11.00000    0.02266    0.03377 =
         0.03480    0.00009    0.00423    0.00042
AFIX  13
H57   2    0.835550    0.664300    0.528320    11.00000   -1.20000
AFIX   0
C58   1    0.797960    0.578705    0.534589    11.00000    0.02559    0.04174 =
         0.03907   -0.01004    0.00649    0.00281
AFIX  23
H58A  2    0.756054    0.578659    0.509705    11.00000   -1.20000
H58B  2    0.858914    0.563465    0.525578    11.00000   -1.20000
AFIX   0
C59   1    0.757373    0.541265    0.569600    11.00000    0.02462    0.02648 =
         0.04708   -0.00840    0.00269    0.00218
AFIX  13
H59   2    0.749001    0.501643    0.558660    11.00000   -1.20000
AFIX   0
C60   1    0.822464    0.540312    0.607942    11.00000    0.02324    0.03302 =
         0.05518    0.00435    0.00159    0.00775
AFIX  23
H60A  2    0.795814    0.516038    0.630534    11.00000   -1.20000
H60B  2    0.883309    0.524206    0.599641    11.00000   -1.20000
AFIX   0
HKLF 4


REM  5491_a.res in Pbca
REM wR2 = 0.1487, GooF = S = 1.029, Restrained GooF = 1.026 for all data
REM R1 = 0.0589 for 6618 Fo > 4sig(Fo) and 0.1041 for all 10072 data
REM 751 parameters refined using 587 restraints

END

WGHT      0.0496     11.9726

REM Highest difference peak  0.391,  deepest hole -0.289,  1-sigma level  0.073
Q1    1   0.4607  0.7197  0.6190  11.00000  0.05    0.39
Q2    1   0.5326  0.6290  0.6183  11.00000  0.05    0.30
Q3    1   0.5810  0.7608  0.6220  11.00000  0.05    0.30
Q4    1   0.4168  0.6631  0.6292  11.00000  0.05    0.30
Q5    1   0.4784  0.5634  0.6393  11.00000  0.05    0.29
;
_shelx_res_checksum   67617

_shelx_hkl_file
;
   0  -3   0   -0.10    0.60
   0  -3   0    0.10    0.70
   0   3   0   -0.30    0.50
   0   3   0   -0.20    0.60
   0   3   0   -0.10    0.60
   0  -3   0   -0.40    0.50
   0  -4   0 1032.70   21.30
   0  -4   0  942.11   20.20
   0  -4   0 1011.10   20.30
   0   4   0  963.50   20.30
   0   4   0  991.60   21.00
   0  -5   0    0.80    1.10
   0  -5   0    0.00    1.00
   0  -5   0    0.40    1.20
   0   5   0    0.20    1.10
   0   5   0    0.30    0.90
   0   6   0  207.58    6.20
   0   6   0  211.18    7.00
   0  -6   0  213.98    6.50
   0  -6   0  216.28    7.50
   0  -6   0  209.38    6.20
   0   7   0    0.40    1.30
   0   7   0    1.90    1.20
   0   7   0    1.40    1.10
   0  -7   0    1.10    1.20
   0  -7   0    0.90    1.10
   0  -7   0    2.10    1.40
   0  -8   0  636.34   15.30
   0   8   0  639.94   15.20
   0   8   0  636.54   16.70
   0  -8   0  683.83   15.50
   0   8   0  657.53   15.40
   0  -8   0  646.24   16.80
   0  -9   0    1.00    1.40
   0   9   0    0.90    1.40
   0  -9   0   -0.10    1.60
   0  -9   0    1.30    1.30
   0   9   0   -0.70    1.60
   0   9   0    1.10    1.30
   0 -10   0  141.69    7.20
   0  10   0  148.09    7.20
   0  10   0  155.58    6.10
   0 -10   0  149.79    6.30
   0 -10   0  153.28    6.10
   0  10   0  141.89    6.10
   0 -11   0   -2.00    1.90
   0  11   0    0.40    2.00
   0 -11   0    1.00    1.60
   0  11   0    1.10    1.80
   0  11   0    1.20    2.00
   0 -11   0    3.00    2.20
   0 -12   0 1110.79   26.00
   0  12   0 1087.69   27.90
   0 -12   0 1157.88   28.50
   0  12   0 1133.39   25.90
   0 -12   0 1163.58   26.20
   0  12   0 1102.09   26.10
   0  13   0    4.80    2.30
   0 -13   0    1.20    1.60
   0  13   0    3.90    2.00
   0  13   0    5.30    2.20
   0 -13   0   -1.10    2.00
   0 -13   0    0.30    2.00
   0  14   0   56.29    4.50
   0  14   0   55.79    4.50
   0  14   0   60.39    5.40
   0 -14   0   60.69    4.90
   0 -14   0   51.49    5.40
   0 -14   0   49.10    4.20
   0  15   0    1.30    2.00
   0  15   0    1.50    1.80
   0 -15   0    2.50    2.10
   0 -15   0    5.40    2.10
   0  15   0    0.80    2.00
   0 -15   0   -1.00    1.90
   0  16   0    6.40    2.60
   0 -16   0    3.70    2.10
   0 -16   0    6.70    2.90
   0  16   0    2.80    2.30
   0  16   0    5.50    2.20
   0 -16   0    3.50    2.20
   0  17   0    1.60    2.10
   0  17   0    1.10    1.80
   0 -17   0   -0.70    1.60
   0 -17   0   -1.20    2.10
   0 -17   0    0.30    2.40
   0  17   0    0.20    2.00
   0  18   0   16.80    3.40
   0 -18   0   17.80    3.40
   0 -18   0    8.20    3.60
   0 -18   0   17.40    3.50
   0  18   0   20.10    3.70
   0  19   0   -0.40    2.00
   0 -19   0   -2.50    2.40
   0 -19   0    2.00    2.70
   0 -19   0   -0.20    2.10
   0  19   0    1.30    2.40
   0  20   0   19.90    4.00
   0 -20   0   17.10    4.90
   0 -20   0    9.90    3.20
   0 -20   0   17.60    4.00
   0  20   0   22.90    4.30
   0 -21   0    0.00    2.60
   0  21   0   -1.30    2.40
   0  21   0    1.50    2.40
   0 -21   0    0.00    2.20
   0 -21   0   -5.80    2.70
   0 -22   0   -3.50    3.30
   0 -22   0    0.40    2.90
   0 -22   0    0.90    2.60
   0  22   0    2.10    2.60
   0 -23   0    1.60    3.00
   0 -23   0   -5.10    3.10
   0 -23   0   -1.00    2.80
   0  23   0   -4.30    2.40
   0  23   0    0.20    2.30
   0 -24   0   45.80    7.40
   0  24   0   59.29    6.40
   0 -24   0   55.59    6.40
   0  24   0   63.09    6.60
   0 -24   0   62.29    6.90
   0 -25   0    0.40    2.90
   0  25   0   -0.10    3.20
   0  25   0    1.90    2.50
   0 -25   0    0.80    4.10
   0  26   0    4.00    3.20
   0  26   0    7.70    3.60
   0 -26   0   -4.40    3.60
   0 -26   0    1.30    3.30
   0 -26   0   -2.10    3.00
   0  27   0    3.60    3.40
   0 -27   0   -0.70    3.10
   0  27   0   -1.30    2.50
   0  28   0    4.80    3.50
   0 -28   0    7.00    4.20
   0  29   0    5.90    5.50
   0 -30   0   -8.10    3.50
   0  30   0    3.90    3.60
   1   2   0   -0.10    0.40
   1   2   0   -0.30    0.30
   1  -2   0    0.00    0.30
   1  -2   0   -0.10    0.40
   1   2   0   -0.20    0.40
  -1  -2   0    0.10    0.50
  -1   2   0    0.20    0.30
  -1  -2   0    0.10    0.30
  -1  -2   0   -0.30    0.40
  -1   2   0   -0.10    0.40
   1  -3   0   -0.30    0.60
   1   3   0   -0.30    0.70
   1   3   0    0.60    0.80
   1  -3   0   -0.10    0.80
   1   3   0   -0.30    0.50
   1  -3   0   -0.30    0.60
  -1  -3   0   -0.10    0.60
  -1  -3   0    0.20    0.70
  -1  -3   0    0.20    0.80
  -1   3   0   -0.10    0.60
  -1   3   0    0.80    0.70
   1  -4   0    0.20    1.00
   1   4   0    0.10    1.00
   1  -4   0    0.70    1.20
   1  -4   0   -0.20    0.80
   1   4   0   -0.30    0.80
   1   4   0    1.20    1.20
  -1  -4   0   -0.30    1.10
  -1   4   0    1.30    0.90
  -1   4   0    0.10    1.00
  -1  -4   0    1.00    1.00
  -1  -4   0   -0.30    0.80
  -1   4   0    1.50    1.20
   1   5   0    0.20    0.90
   1   5   0    1.20    1.20
   1  -5   0    0.50    1.00
   1   5   0   -0.50    1.10
   1  -5   0    0.80    1.20
   1  -5   0    0.50    1.10
  -1   5   0    1.30    1.40
  -1   5   0    0.70    1.10
  -1  -5   0    0.70    1.10
  -1   5   0    0.60    0.90
  -1  -5   0   -1.70    1.10
  -1  -5   0    0.80    1.00
   1  -6   0    0.60    1.00
   1   6   0   -1.70    0.80
   1   6   0   -0.40    1.10
   1  -6   0    0.30    1.30
   1   6   0    0.40    1.20
  -1   6   0   -0.40    1.20
  -1  -6   0   -0.40    1.10
  -1  -6   0    2.00    1.30
  -1  -6   0    0.10    1.00
  -1   6   0    0.00    0.90
   1  -7   0   -1.10    1.10
   1   7   0   -0.80    1.30
   1  -7   0   -1.30    1.20
   1   7   0   -0.20    1.10
   1  -7   0   -0.60    0.90
   1   7   0   -0.70    0.80
  -1   7   0    0.40    1.30
  -1  -7   0    0.40    1.00
  -1   7   0   -1.00    0.90
  -1  -7   0   -0.30    1.40
  -1  -7   0    0.40    1.20
  -1   7   0    1.10    1.20
   1  -8   0   -1.30    1.10
   1   8   0    1.30    1.50
   1  -8   0   -2.10    1.30
   1  -8   0    0.60    1.10
   1   8   0   -0.90    1.10
   1   8   0   -0.20    1.00
  -1   8   0    0.00    1.10
  -1  -8   0    0.40    1.60
  -1  -8   0    0.40    1.00
  -1   8   0    0.30    1.30
  -1   8   0    0.20    1.30
  -1  -8   0   -0.10    1.30
   1   9   0   -0.90    1.30
   1  -9   0    0.40    1.30
   1   9   0    1.30    1.60
   1  -9   0   -1.30    1.50
   1  -9   0    0.50    1.50
   1   9   0   -1.20    1.10
  -1  -9   0   -1.20    1.30
  -1   9   0    0.00    1.40
  -1  -9   0   -0.10    1.30
  -1  -9   0    0.70    1.50
  -1   9   0    0.90    1.30
  -1   9   0    1.90    1.60
   1 -10   0    1.90    1.90
   1  10   0    1.30    1.60
   1  10   0    2.50    2.10
   1 -10   0   -0.50    1.40
   1 -10   0   -0.20    2.00
  -1 -10   0    0.90    1.40
  -1 -10   0    2.70    2.00
  -1  10   0   -0.40    1.70
  -1 -10   0    2.40    2.10
  -1  10   0   -0.30    1.80
  -1  10   0    0.60    1.80
   1  11   0    1.40    2.00
   1 -11   0   -0.40    1.50
   1 -11   0   -0.50    2.00
   1 -11   0    0.20    2.10
   1  11   0   -1.00    1.50
  -1 -11   0    1.40    2.10
  -1  11   0   -2.30    1.80
  -1 -11   0   -0.10    2.10
  -1  11   0    1.80    2.10
  -1  11   0    1.10    1.70
  -1 -11   0   -0.10    1.60
   1  12   0    0.80    1.70
   1 -12   0    2.00    1.80
   1 -12   0   -3.20    1.70
   1  12   0   -2.70    1.60
   1  12   0    1.80    2.00
   1 -12   0    5.20    2.20
  -1  12   0    3.40    1.90
  -1 -12   0   -0.80    2.10
  -1 -12   0   -0.90    1.60
  -1  12   0    6.10    2.20
  -1 -12   0    0.50    2.00
  -1  12   0    2.30    2.20
   1  13   0   -0.30    1.50
   1  13   0    0.10    1.80
   1 -13   0   -1.70    1.50
   1 -13   0   -0.80    1.90
   1 -13   0    0.80    2.10
   1  13   0    0.80    2.00
  -1  13   0   -1.10    1.70
  -1 -13   0   -2.10    1.90
  -1 -13   0   -0.70    1.60
  -1  13   0   -1.40    1.40
  -1  13   0    0.20    2.10
  -1 -13   0   -0.40    1.90
   1 -14   0    0.40    1.70
   1  14   0   -1.00    1.40
   1 -14   0   -1.20    2.00
   1  14   0    0.90    2.10
   1 -14   0   -0.60    1.80
   1  14   0    0.30    1.60
  -1  14   0   -0.70    1.80
  -1  14   0    1.80    1.90
  -1 -14   0   -0.40    2.10
  -1 -14   0   -2.20    1.80
  -1  14   0    2.60    1.90
  -1 -14   0   -0.60    1.50
   1 -15   0   -2.10    1.80
   1  15   0    1.50    1.80
   1 -15   0    0.10    1.50
   1  15   0   -0.90    1.90
   1 -15   0   -0.10    1.80
   1  15   0   -0.80    1.50
  -1 -15   0    1.40    1.80
  -1 -15   0    2.10    2.50
  -1  15   0   -2.60    1.50
  -1  15   0   -2.70    1.20
  -1 -15   0    0.70    2.00
   1  16   0    3.30    2.10
   1 -16   0   -2.10    1.90
   1  16   0   -1.10    1.50
   1 -16   0    2.80    1.90
   1 -16   0    0.10    2.00
   1  16   0   -1.00    1.80
  -1 -16   0    0.10    1.60
  -1  16   0   -1.20    1.80
  -1 -16   0    3.50    3.00
  -1  16   0   -3.40    1.30
  -1 -16   0    0.10    2.00
   1 -17   0    1.60    2.00
   1 -17   0    1.10    2.70
   1  17   0    1.80    2.10
   1 -17   0   -0.40    2.10
   1  17   0    1.80    2.10
   1  17   0    1.60    2.30
  -1 -17   0    1.00    2.20
  -1 -17   0   -1.70    2.10
  -1  17   0   -1.20    1.60
  -1  17   0    0.90    2.00
  -1 -17   0    2.00    2.10
   1 -18   0    0.30    2.00
   1  18   0   -0.50    1.80
   1  18   0   -1.20    2.20
   1 -18   0    0.20    2.20
   1  18   0    1.00    2.60
   1 -18   0   -1.40    2.30
  -1 -18   0   -1.10    1.70
  -1  18   0    0.20    2.20
  -1  18   0   -0.70    1.90
  -1 -18   0   -2.20    2.40
  -1 -18   0    3.40    2.60
   1  19   0    1.20    2.30
   1  19   0   -0.10    2.40
   1 -19   0   -0.20    2.10
   1  19   0    1.10    2.50
   1 -19   0    0.30    2.70
   1 -19   0    0.40    2.60
  -1 -19   0    0.30    2.50
  -1 -19   0   -0.80    1.80
  -1 -19   0    0.60    2.60
  -1  19   0   -1.90    1.90
  -1  19   0   -0.20    2.10
   1 -20   0    2.50    2.50
   1 -20   0    4.70    3.10
   1 -20   0    1.20    3.20
   1  20   0    1.00    2.40
   1  20   0   -1.60    2.30
   1  20   0    0.10    1.90
  -1  20   0    1.00    2.30
  -1 -20   0   -5.00    2.20
  -1  20   0   -2.00    2.20
  -1 -20   0    1.00    2.40
  -1 -20   0   -4.00    2.30
   1 -21   0   -4.80    4.10
   1 -21   0   -1.20    2.10
   1  21   0   -0.20    2.60
   1  21   0    1.70    2.60
   1 -21   0    2.00    3.40
  -1  21   0    2.20    2.80
  -1 -21   0    1.00    2.70
  -1 -21   0    4.40    2.60
  -1 -21   0    4.40    3.40
  -1  21   0   -1.40    2.00
   1 -22   0   -2.60    2.40
   1  22   0    1.80    2.60
   1 -22   0    1.40    3.00
   1 -22   0   -3.20    2.90
   1  22   0    3.80    3.00
  -1 -22   0    3.40    3.10
  -1  22   0    5.00    2.80
  -1 -22   0    0.30    3.30
  -1  22   0   -1.20    2.10
  -1 -22   0    3.40    3.10
   1 -23   0   -0.20    3.30
   1 -23   0    3.70    2.90
   1 -23   0   -0.40    2.70
   1  23   0    5.60    2.90
   1  23   0   -0.10    2.80
  -1 -23   0   -4.20    3.10
  -1 -23   0   -0.70    2.80
  -1  23   0   -0.50    2.20
  -1 -23   0   -0.90    2.40
  -1  23   0    0.40    2.70
   1  24   0    2.50    3.00
   1  24   0    2.60    2.60
   1 -24   0    2.00    3.10
   1 -24   0   -3.50    3.50
   1 -24   0   -1.40    2.70
  -1 -24   0   -0.60    2.60
  -1 -24   0    1.10    2.80
  -1  24   0   -0.10    2.30
  -1  24   0    2.80    2.90
   1 -25   0    3.80    3.90
   1 -25   0   -4.10    2.60
   1  25   0   -2.00    2.30
   1 -25   0   -0.10    3.00
   1  25   0    3.30    2.90
  -1 -25   0   -7.60    2.90
  -1 -25   0    4.70    3.50
  -1 -25   0   -0.60    2.70
  -1  25   0   -0.90    2.10
  -1  25   0    3.50    3.50
   1  26   0    2.50    3.00
   1 -26   0   -5.50    2.80
   1 -26   0   -4.00    2.70
   1 -26   0    8.60    5.80
  -1  26   0   -1.00    3.20
  -1 -26   0    2.30    3.50
  -1 -26   0   -4.20    3.50
  -1 -26   0    4.80    3.60
  -1  26   0   -0.30    2.40
   1  27   0   -1.50    2.60
   1 -27   0    1.70    3.80
  -1  27   0   -3.70    2.30
  -1 -27   0   -5.00    2.80
  -1  27   0    0.50    3.40
  -1 -27   0    0.30    3.40
   1  28   0    0.90    3.30
   1 -28   0    1.70    3.40
  -1 -28   0    6.80    4.10
  -1  28   0   -2.10    2.90
   1 -29   0   -1.80    3.60
   1  29   0    2.40    4.60
  -1 -29   0    3.90    4.70
  -1  29   0    1.10    3.00
   1  30   0    5.10    3.40
   1 -30   0    2.40    4.00
  -1  30   0   -1.10    2.90
  -1 -30   0    5.60    4.60
   2   0   0 1804.72   35.20
   2   1   0  206.08    5.10
  -2  -1   0  208.48    5.10
   2  -2   0   80.49    2.40
   2   2   0   76.59    2.50
   2   2   0   73.39    2.90
   2  -2   0   77.39    2.20
   2   2   0   75.69    2.20
  -2  -2   0   79.39    3.00
  -2  -2   0   79.59    2.30
   2   3   0  977.00   19.80
   2   3   0  981.80   19.70
   2   3   0  975.00   20.60
   2  -3   0  963.10   19.70
   2  -3   0 1006.60   19.70
  -2   3   0  976.50   19.60
  -2   3   0  972.30   19.70
  -2  -3   0  990.10   20.60
  -2  -3   0  953.90   19.70
  -2  -3   0  976.80   19.60
   2  -4   0  159.98    4.70
   2  -4   0  166.08    4.60
   2   4   0  161.18    4.60
   2   4   0  160.18    4.70
   2   4   0  159.88    5.40
  -2  -4   0  142.59    6.30
  -2   4   0  166.28    4.60
  -2  -4   0  162.28    4.50
  -2   4   0  159.78    4.50
  -2  -4   0  157.28    4.70
   2  -5   0   20.30    2.00
   2   5   0   18.80    2.10
   2  -5   0   21.80    2.50
   2   5   0   22.20    1.90
   2  -5   0   22.00    2.10
   2   5   0   20.80    2.50
  -2  -5   0   22.60    2.60
  -2   5   0   20.60    2.00
  -2  -5   0   22.20    2.20
  -2   5   0   25.80    2.00
  -2  -5   0   21.00    1.90
   2  -6   0   15.10    2.20
   2  -6   0   15.00    1.80
   2   6   0   10.90    1.80
   2   6   0   16.30    1.90
   2   6   0   16.30    2.50
   2  -6   0   15.00    2.30
  -2  -6   0   14.10    1.80
  -2  -6   0   13.10    2.20
  -2   6   0   15.80    2.50
  -2   6   0   16.30    1.80
   2   7   0    7.60    1.70
   2  -7   0   10.90    1.70
   2   7   0    7.30    2.10
   2  -7   0    6.10    1.50
   2  -7   0   12.30    2.40
   2   7   0   10.90    1.70
  -2  -7   0    7.50    1.60
  -2  -7   0   10.90    2.30
  -2   7   0    6.90    1.50
  -2   7   0    9.30    1.60
  -2  -7   0    8.00    1.50
   2   8   0  526.95   13.20
   2  -8   0  550.34   13.30
   2  -8   0  549.74   14.70
   2   8   0  533.45   14.60
   2  -8   0  520.95   13.10
   2   8   0  533.35   13.20
  -2   8   0  558.84   13.30
  -2  -8   0  513.05   13.20
  -2  -8   0  557.24   13.20
  -2   8   0  533.25   13.10
  -2  -8   0  540.75   14.70
   2   9   0  515.15   13.50
   2   9   0  531.45   13.50
   2  -9   0  540.15   15.20
   2  -9   0  533.55   13.60
   2   9   0  526.85   15.10
  -2   9   0  527.75   13.40
  -2  -9   0  548.25   13.50
  -2  -9   0  548.75   15.30
  -2   9   0  536.85   13.40
  -2  -9   0  523.25   13.50
   2 -10   0   27.40    3.80
   2  10   0   31.60    3.50
   2 -10   0   27.40    3.20
   2  10   0   31.80    3.40
   2 -10   0   27.90    3.20
   2  10   0   27.40    3.80
  -2  10   0   33.30    3.50
  -2 -10   0   27.20    3.90
  -2 -10   0   26.10    3.10
   2 -11   0   -0.20    2.00
   2  11   0    2.00    2.00
   2  11   0    2.40    2.10
   2 -11   0   -0.20    1.70
   2  11   0    0.80    1.70
   2 -11   0   -0.70    1.90
  -2  11   0   -0.40    1.60
  -2 -11   0   -0.80    1.40
  -2 -11   0    2.10    2.20
  -2 -11   0   -0.70    2.20
  -2  11   0    0.80    1.90
   2 -12   0   34.60    4.80
   2  12   0   31.80    3.70
   2  12   0   33.00    4.30
   2 -12   0   32.40    3.60
   2 -12   0   32.40    3.70
   2  12   0   37.70    3.80
  -2  12   0   36.00    3.70
  -2 -12   0   31.70    4.50
  -2  12   0   33.90    3.60
  -2 -12   0   39.50    4.10
  -2 -12   0   39.30    3.70
   2 -13   0    4.90    2.30
   2  13   0    3.90    2.00
   2  13   0    7.10    2.60
   2 -13   0    6.20    2.10
   2 -13   0    3.90    2.60
  -2 -13   0    3.80    2.20
  -2  13   0    6.00    2.20
  -2 -13   0    5.00    2.10
  -2  13   0    3.60    2.00
  -2 -13   0    7.70    3.00
   2 -14   0   32.50    3.60
   2 -14   0   35.60    4.00
   2  14   0   32.60    4.60
   2  14   0   30.80    3.60
   2 -14   0   33.30    5.00
  -2  14   0   29.60    3.70
  -2 -14   0   27.70    4.60
  -2 -14   0   33.20    3.60
  -2 -14   0   34.70    4.10
  -2  14   0   38.30    3.90
   2 -15   0    3.60    2.10
   2  15   0    1.80    2.20
   2 -15   0    3.00    2.30
   2 -15   0    0.50    2.10
   2  15   0    1.40    1.80
  -2 -15   0    0.50    1.80
  -2 -15   0    1.90    1.70
  -2  15   0   -0.40    1.70
  -2 -15   0    2.00    2.60
  -2  15   0    0.10    1.50
   2 -16   0   -0.10    2.00
   2  16   0    0.70    1.80
   2  16   0    2.10    2.60
   2 -16   0   -0.10    2.40
   2  16   0   -0.60    1.80
   2 -16   0   -0.70    1.90
  -2 -16   0   -1.40    2.00
  -2 -16   0   -0.50    2.10
  -2  16   0    4.30    2.10
  -2  16   0    4.20    2.20
  -2 -16   0    3.30    1.90
   2  17   0   10.90    3.00
   2 -17   0    7.50    2.80
   2 -17   0   13.30    2.90
   2  17   0    3.70    2.60
   2 -17   0    5.80    2.90
   2  17   0    7.10    2.70
  -2 -17   0   10.40    3.20
  -2  17   0    7.60    2.70
  -2  17   0    9.20    3.50
  -2 -17   0    5.00    3.00
  -2 -17   0    6.40    2.50
   2 -18   0   72.89    5.80
   2 -18   0   78.79    7.50
   2  18   0   68.99    5.70
   2  18   0   71.19    5.80
   2  18   0   61.09    6.50
   2 -18   0   63.59    6.00
  -2 -18   0   76.29    7.40
  -2  18   0   72.19    5.70
  -2 -18   0   65.39    5.40
  -2 -18   0   72.29    6.20
  -2  18   0   64.09    5.50
   2 -19   0   11.50    3.30
   2 -19   0    6.50    4.10
   2  19   0    6.00    3.10
   2 -19   0   11.90    3.60
   2  19   0    6.80    3.00
   2  19   0   11.20    3.30
  -2 -19   0    8.30    3.00
  -2 -19   0   10.00    3.80
  -2 -19   0   13.40    3.60
  -2  19   0   14.50    3.60
  -2  19   0   15.00    3.30
   2 -20   0    1.90    3.00
   2 -20   0    4.60    3.80
   2  20   0    2.70    2.70
   2 -20   0    2.20    2.50
   2  20   0    5.90    3.40
   2  20   0    8.50    3.10
  -2 -20   0    7.00    2.80
  -2  20   0    5.90    3.00
  -2 -20   0    9.70    3.90
  -2 -20   0    2.30    2.90
  -2  20   0    5.00    2.60
   2 -21   0    4.90    4.10
   2 -21   0    4.80    3.70
   2  21   0    2.20    3.00
   2  21   0    4.30    3.50
   2 -21   0    6.40    3.20
  -2  21   0    5.70    2.70
  -2 -21   0    7.90    3.90
  -2  21   0    4.00    3.00
  -2 -21   0    6.30    3.20
  -2 -21   0    9.40    3.40
   2 -22   0   -1.60    2.40
   2 -22   0    0.60    3.40
   2  22   0   -0.60    2.40
   2 -22   0   -1.10    2.60
   2  22   0    5.50    3.10
  -2 -22   0   -3.30    2.60
  -2 -22   0    1.50    3.00
  -2 -22   0    0.00    2.80
  -2  22   0   -3.30    3.60
  -2  22   0   -0.50    2.60
   2 -23   0    1.00    3.80
   2  23   0    4.60    3.00
   2 -23   0    2.00    2.90
   2  23   0   -2.80    2.80
   2 -23   0   -1.90    2.60
  -2  23   0    1.40    2.60
  -2 -23   0    7.40    4.10
  -2  23   0    2.30    3.00
  -2 -23   0    1.60    3.20
   2 -24   0    3.50    5.30
   2 -24   0    4.60    3.30
   2  24   0   -2.40    3.40
   2  24   0    1.80    2.50
   2 -24   0   15.10    5.90
  -2  24   0   -0.10    2.40
  -2 -24   0   -1.80    2.50
  -2  24   0    3.60    3.30
  -2 -24   0    3.40    3.30
  -2 -24   0    3.50    3.90
   2  25   0   15.40    3.80
   2 -25   0   15.10    4.20
   2 -25   0   18.80    4.20
   2  25   0   13.90    4.20
   2 -25   0    5.30    4.00
  -2 -25   0   18.10    4.80
  -2 -25   0    7.40    4.00
  -2  25   0   10.30    3.70
  -2 -25   0   16.10    5.80
   2 -26   0    4.30    3.60
   2  26   0    3.60    3.10
   2 -26   0   -7.00    3.00
   2 -26   0   -4.10    3.70
   2  26   0    6.10    3.40
  -2 -26   0    2.10    3.30
  -2  26   0   -0.90    2.50
  -2 -26   0   -2.50    4.60
  -2 -26   0   -2.50    3.30
  -2  26   0    4.80    3.50
   2  27   0    1.60    3.00
   2 -27   0    6.30    4.20
  -2 -27   0   -3.00    3.40
  -2  27   0   -2.50    3.00
  -2 -27   0    6.00    3.80
  -2  27   0    3.40    3.30
   2 -28   0    6.30    4.00
   2  28   0    6.70    3.70
  -2  28   0    4.20    3.30
  -2 -28   0    6.50    4.10
   2  29   0    3.10    3.20
   2 -29   0    6.80    4.40
  -2 -29   0    4.60    3.90
  -2  29   0    3.10    3.20
   3   0   0    1.20    1.10
   3   1   0   -0.60    1.00
  -3  -1   0    0.50    1.10
   3   2   0    0.90    1.00
  -3  -2   0    0.70    1.10
   3   3   0    0.30    0.70
   3   3   0    0.00    1.00
   3  -3   0    1.20    0.80
   3   3   0    0.20    1.00
   3  -3   0   -0.50    0.90
  -3  -3   0    0.00    1.20
   3   4   0   -1.20    1.00
   3  -4   0   -1.20    0.90
   3   4   0   -1.60    1.00
   3   4   0   -0.60    0.70
   3  -4   0    0.70    0.80
  -3  -4   0   -1.50    0.90
  -3  -4   0    0.40    1.20
  -3   4   0   -1.40    0.70
  -3  -4   0    0.40    0.70
  -3   4   0    0.80    0.90
   3  -5   0   -0.60    0.80
   3   5   0    0.20    1.00
   3  -5   0   -1.00    1.00
   3   5   0   -1.00    1.20
   3   5   0   -0.20    0.80
  -3  -5   0   -0.50    0.90
  -3  -5   0    0.30    1.10
  -3   5   0   -0.10    0.80
  -3   5   0   -1.40    1.00
  -3  -5   0   -1.60    1.10
   3   6   0   -0.90    0.90
   3   6   0   -0.70    1.10
   3  -6   0    0.60    1.20
   3   6   0   -0.30    1.10
   3  -6   0   -0.60    1.30
   3  -6   0   -1.60    1.00
  -3   6   0   -0.50    1.00
  -3  -6   0   -1.10    1.30
  -3  -6   0    0.60    1.20
  -3  -6   0    0.90    0.90
  -3   6   0   -0.80    0.80
   3   7   0    3.00    1.30
   3  -7   0    1.10    1.20
   3  -7   0   -0.50    1.20
   3   7   0    1.80    1.30
   3  -7   0   -0.60    1.30
   3   7   0    1.20    1.70
  -3   7   0   -0.20    1.20
  -3  -7   0    3.50    1.20
  -3  -7   0    1.10    1.30
  -3  -7   0    3.40    1.80
  -3   7   0    0.20    1.00
   3  -8   0   -2.50    1.50
   3   8   0    0.00    1.20
   3  -8   0   -0.20    1.30
   3  -8   0   -0.90    1.50
   3   8   0    0.30    1.50
   3   8   0   -1.00    1.60
  -3   8   0   -0.60    1.30
  -3  -8   0    0.30    1.70
  -3  -8   0   -0.40    1.50
  -3  -8   0   -0.70    1.10
  -3   8   0   -1.10    1.20
   3   9   0    1.50    1.60
   3  -9   0    0.80    2.00
   3   9   0    0.00    1.80
   3   9   0   -1.40    1.70
   3  -9   0   -1.20    1.50
   3  -9   0    0.50    1.90
  -3   9   0    0.60    1.70
  -3   9   0    0.70    1.50
  -3  -9   0    0.40    1.90
  -3  -9   0    0.80    1.40
  -3  -9   0   -0.40    1.90
   3  10   0   -0.40    1.50
   3 -10   0   -0.30    2.00
   3 -10   0   -1.20    1.50
   3  10   0   -2.10    1.70
   3  10   0   -0.90    1.90
   3 -10   0   -1.20    1.90
  -3  10   0    0.60    1.90
  -3 -10   0   -1.50    2.10
  -3  10   0    2.00    1.70
  -3 -10   0    0.10    2.40
  -3 -10   0    0.60    1.60
   3  11   0    1.30    2.00
   3 -11   0    1.30    2.10
   3  11   0   -1.40    1.90
   3  11   0    2.80    1.80
   3 -11   0    1.40    1.70
  -3 -11   0    2.70    1.70
  -3  11   0   -0.40    1.50
  -3 -11   0   -0.20    2.00
  -3  11   0    1.40    1.80
  -3 -11   0   -0.70    2.20
   3 -12   0    0.60    2.20
   3 -12   0    0.90    2.00
   3 -12   0    1.10    1.70
   3  12   0    0.80    1.80
   3  12   0   -0.40    1.50
   3  12   0   -1.60    1.70
  -3 -12   0    0.00    2.10
  -3  12   0    1.30    1.60
  -3 -12   0   -0.80    1.80
  -3 -12   0    0.80    1.60
  -3  12   0   -0.40    1.80
   3 -13   0   -0.10    2.10
   3  13   0    0.80    2.20
   3 -13   0   -0.20    1.50
   3  13   0   -0.50    1.80
   3  13   0    0.40    1.60
   3 -13   0   -0.90    1.80
  -3  13   0   -1.40    1.30
  -3 -13   0   -0.70    2.10
  -3 -13   0    0.30    1.50
  -3 -13   0   -0.10    1.90
  -3  13   0    2.20    2.00
   3  14   0   -0.20    1.90
   3  14   0    1.40    1.70
   3 -14   0    0.90    1.70
   3 -14   0    1.20    2.00
   3  14   0   -1.10    1.60
   3 -14   0   -1.90    1.80
  -3  14   0   -0.60    1.40
  -3 -14   0    1.80    2.30
  -3 -14   0   -1.10    1.90
  -3 -14   0   -1.10    1.40
  -3  14   0   -0.80    1.70
   3 -15   0   -0.50    1.60
   3 -15   0   -1.50    1.80
   3  15   0   -0.40    1.60
   3  15   0   -1.50    1.60
   3  15   0   -1.20    1.90
   3 -15   0   -2.10    1.90
  -3 -15   0    1.80    2.20
  -3  15   0   -2.80    1.60
  -3 -15   0   -0.70    1.50
  -3  15   0   -1.70    1.50
  -3 -15   0    0.00    2.10
   3 -16   0    1.80    2.30
   3 -16   0   -0.10    3.20
   3  16   0    2.40    2.00
   3  16   0   -1.90    2.10
  -3 -16   0    3.70    2.40
  -3  16   0    1.10    2.10
  -3  16   0   -2.40    1.60
  -3 -16   0    1.10    1.80
   3  17   0   -1.30    1.70
   3  17   0   -2.10    1.90
   3 -17   0    2.30    2.50
   3  17   0    0.00    2.30
   3 -17   0   -0.10    2.60
   3 -17   0   -0.60    1.80
  -3 -17   0    1.10    2.70
  -3  17   0    0.10    3.60
  -3 -17   0    2.00    2.50
  -3  17   0    0.30    1.80
  -3 -17   0   -0.50    2.20
   3  18   0    2.40    2.60
   3 -18   0    1.40    2.50
   3  18   0    0.80    2.10
   3 -18   0    1.10    2.70
   3  18   0    2.40    2.50
   3 -18   0    1.10    2.30
  -3 -18   0   -0.60    2.80
  -3  18   0    4.10    2.50
  -3  18   0   -0.40    1.90
  -3 -18   0   -2.30    1.80
  -3 -18   0   -0.50    2.50
   3 -19   0   -1.70    2.60
   3  19   0   -2.40    2.10
   3 -19   0    2.30    2.60
   3 -19   0   -0.60    2.50
   3  19   0   -1.70    2.30
   3  19   0   -0.80    2.00
  -3  19   0    1.00    2.50
  -3 -19   0    1.60    2.30
  -3 -19   0    2.40    3.20
  -3  19   0    2.40    2.30
  -3 -19   0   -0.40    2.60
   3 -20   0   -2.40    2.10
   3  20   0    0.80    2.20
   3 -20   0    0.90    2.80
   3  20   0    3.90    2.70
   3 -20   0    0.00    3.10
   3  20   0    0.30    2.60
  -3 -20   0   -1.40    2.30
  -3  20   0    3.90    2.60
  -3 -20   0   -1.30    2.70
  -3 -20   0   -1.00    2.70
  -3  20   0   -0.80    2.50
   3  21   0   -2.10    2.40
   3  21   0   -2.60    1.90
   3 -21   0   -0.60    2.60
   3 -21   0    0.20    2.30
   3  21   0    2.80    3.70
   3 -21   0    1.20    2.90
  -3  21   0    1.60    2.90
  -3  21   0   -2.40    2.00
  -3 -21   0    1.00    3.10
  -3 -21   0    0.70    2.50
  -3 -21   0    1.50    3.20
   3 -22   0    0.90    3.00
   3  22   0   -0.20    2.70
   3  22   0   -1.30    2.60
   3 -22   0    3.20    3.10
   3 -22   0   -3.80    2.20
   3  22   0   -3.80    2.10
  -3  22   0   -2.40    2.10
  -3  22   0    0.80    2.80
  -3 -22   0   -3.90    5.20
  -3 -22   0   -1.30    2.10
  -3 -22   0   -4.40    3.00
   3  23   0   -5.90    2.20
   3 -23   0    4.80    3.40
   3  23   0    0.00    2.70
   3 -23   0    2.60    3.20
   3 -23   0   -0.10    2.80
   3  23   0   -0.10    2.70
  -3  23   0   -3.40    2.00
  -3 -23   0   -0.20    3.50
  -3  23   0   -1.20    2.60
  -3 -23   0   -5.40    2.50
  -3 -23   0    3.90    2.90
   3 -24   0    4.00    3.50
   3 -24   0   -5.10    3.00
   3  24   0   -0.10    2.60
   3  24   0    3.30    4.20
  -3 -24   0    1.80    3.20
  -3 -24   0    0.60    4.00
  -3  24   0   -0.40    2.60
  -3  24   0    3.30    3.10
  -3 -24   0    1.00    2.60
   3 -25   0   -3.70    3.50
   3 -25   0   -2.10    2.80
   3  25   0    2.20    2.90
   3  25   0    2.00    3.20
   3 -25   0   -2.50    2.80
  -3 -25   0    8.00    5.00
  -3  25   0    1.20    2.90
  -3 -25   0   -2.80    3.10
  -3  25   0    1.20    2.50
   3  26   0    2.00    3.30
   3  26   0    5.90    3.30
   3 -26   0    1.70    3.30
   3 -26   0   -3.70    3.30
   3 -26   0    3.00    3.60
  -3 -26   0    1.90    4.20
  -3 -26   0   -1.70    3.20
  -3  26   0   -0.20    2.60
  -3 -26   0   -0.20    3.20
   3  27   0   -0.20    2.70
   3 -27   0    0.60    3.70
  -3 -27   0   -3.10    3.50
  -3  27   0   -0.20    3.00
  -3  27   0    5.50    4.00
  -3 -27   0    0.00    3.30
   3 -28   0    3.00    4.40
   3  28   0    0.30    3.10
  -3 -28   0    3.20    4.00
  -3  28   0    7.80    3.50
   3 -29   0   -0.90    3.30
   3  29   0    3.70    3.80
  -3  29   0   -4.90    2.90
  -3 -29   0    3.00    3.80
   4   0   0 4053.09   78.69
   4   1   0   39.70    2.50
  -4  -1   0   33.40    2.50
   4   2   0   16.60    2.00
  -4  -2   0   15.20    1.90
   4  -3   0  648.14   13.20
   4   3   0  629.54   13.20
   4   3   0  637.74   14.70
  -4  -3   0  624.44   16.20
   4   4   0   14.50    1.70
   4  -4   0   13.10    1.50
   4  -4   0   15.80    1.50
   4   4   0   13.10    1.50
   4   4   0   15.70    2.20
  -4  -4   0   15.80    2.20
   4  -5   0  575.14   12.60
   4   5   0  568.04   14.10
   4   5   0  566.24   12.70
   4  -5   0  558.94   12.70
   4   5   0  549.65   12.80
  -4  -5   0  555.14   12.10
  -4  -5   0  540.15   15.50
  -4   5   0  565.74   12.10
  -4  -5   0  560.14   12.50
   4  -6   0  163.28    5.30
   4  -6   0  163.78    6.20
   4   6   0  160.58    5.50
   4   6   0  158.88    6.30
   4   6   0  157.08    5.20
  -4   6   0  158.78    5.10
  -4  -6   0  152.28    5.20
  -4  -6   0  163.08    4.90
  -4  -6   0  158.58    6.30
  -4   6   0  161.78    4.90
   4   7   0    0.50    1.80
   4  -7   0    0.20    1.50
   4  -7   0    0.80    1.30
   4   7   0    2.30    1.40
   4  -7   0    1.00    1.80
   4   7   0    2.90    1.60
  -4   7   0    1.10    2.20
  -4  -7   0    1.80    1.20
  -4  -7   0    3.40    1.70
  -4  -7   0    2.10    1.90
  -4   7   0    2.40    1.30
   4   8   0  236.88    8.70
   4   8   0  222.08    7.40
   4   8   0  225.28    7.30
   4  -8   0  226.68    7.20
   4  -8   0  225.38    8.50
   4  -8   0  219.88    7.30
  -4  -8   0  224.18    7.40
  -4  -8   0  237.18    7.00
  -4   8   0  220.38    7.00
  -4   8   0  223.88    6.90
  -4  -8   0  225.08    8.60
   4  -9   0   11.60    2.80
   4   9   0    9.10    4.40
   4  -9   0    9.90    2.20
   4   9   0    9.60    2.50
   4  -9   0   11.20    2.60
  -4   9   0    9.90    2.10
  -4  -9   0    6.90    2.60
  -4   9   0    4.50    1.90
  -4  -9   0    8.10    2.40
  -4  -9   0    7.40    1.90
   4  10   0   32.10    4.10
   4  10   0   38.50    3.50
   4 -10   0   28.40    3.30
   4  10   0   31.00    3.70
   4 -10   0   31.70    3.40
   4 -10   0   37.90    4.40
  -4  10   0   32.50    3.50
  -4  10   0   31.60    3.20
  -4 -10   0   35.10    3.90
  -4 -10   0   30.50    3.20
  -4 -10   0   30.80    4.00
   4  11   0   -2.90    1.90
   4 -11   0    0.60    2.00
   4 -11   0   -0.30    1.80
   4  11   0    0.30    1.90
   4  11   0   -0.50    1.50
   4 -11   0   -1.40    1.50
  -4  11   0    0.20    1.70
  -4  11   0    1.00    1.90
  -4 -11   0   -4.30    1.90
  -4 -11   0    1.50    2.00
  -4 -11   0   -0.60    1.40
   4 -12   0   11.70    2.50
   4 -12   0    8.70    2.90
   4 -12   0   12.00    2.50
   4  12   0   10.50    2.50
   4  12   0    5.80    2.60
   4  12   0    9.40    2.50
  -4 -12   0    5.30    2.30
  -4 -12   0    9.00    2.20
  -4  12   0    8.20    2.20
  -4 -12   0    5.40    2.50
  -4  12   0    7.60    2.20
   4 -13   0    2.10    2.30
   4 -13   0    5.10    2.10
   4  13   0    3.20    1.90
   4  13   0    4.70    2.40
   4  13   0    9.00    2.50
  -4  13   0    2.30    1.70
  -4 -13   0    3.70    1.90
  -4  13   0    4.40    2.00
  -4 -13   0    3.50    2.40
  -4 -13   0    0.60    1.90
   4 -14   0   23.30    3.40
   4 -14   0   23.10    3.50
   4  14   0   25.80    4.30
   4  14   0   23.10    3.40
   4 -14   0   25.50    4.30
   4  14   0   26.10    3.60
  -4 -14   0   21.90    3.30
  -4 -14   0   25.30    3.30
  -4 -14   0   19.60    3.90
  -4  14   0   27.40    3.50
  -4  14   0   27.30    3.40
   4 -15   0  348.77   14.10
   4  15   0  353.86   12.00
   4 -15   0  343.67   12.00
   4  15   0  367.76   14.00
   4  15   0  370.06   12.40
   4 -15   0  381.06   12.30
  -4 -15   0  362.66   12.10
  -4  15   0  366.36   11.80
  -4 -15   0  371.56   11.80
  -4 -15   0  360.46   14.20
  -4  15   0  363.66   11.80
   4 -16   0    1.20    2.90
   4  16   0    3.30    2.60
   4 -16   0    0.60    2.40
   4  16   0    2.90    2.40
   4 -16   0    4.00    2.80
   4  16   0    6.40    2.50
  -4  16   0    0.20    1.90
  -4  16   0    0.10    2.10
  -4 -16   0    1.90    2.50
  -4 -16   0    2.20    1.90
   4  17   0  270.47   11.00
   4 -17   0  287.57   11.20
   4 -17   0  275.57   10.90
   4 -17   0  266.57   12.70
   4  17   0  273.87   12.60
  -4 -17   0  227.68   14.30
  -4  17   0  277.37   10.50
  -4 -17   0  277.57   11.00
  -4  17   0  285.97   10.70
  -4 -17   0  277.77   13.10
   4  18   0   36.80    5.40
   4 -18   0   41.10    4.90
   4 -18   0   35.80    5.80
   4 -18   0   40.40    4.90
   4  18   0   39.40    5.00
  -4  18   0   42.10    5.00
  -4 -18   0   39.70    4.60
  -4 -18   0   30.90    5.60
  -4 -18   0   36.40    4.80
  -4  18   0   39.40    4.70
   4  19   0    1.20    2.70
   4 -19   0    1.00    2.90
   4 -19   0    4.80    2.70
   4  19   0    3.40    2.80
   4 -19   0    4.00    3.30
   4  19   0    2.90    2.40
  -4  19   0    3.60    2.50
  -4 -19   0    0.80    3.30
  -4 -19   0    5.10    3.20
  -4 -19   0    4.40    2.60
  -4  19   0    3.70    2.80
   4 -20   0  107.39    7.40
   4  20   0   95.89    7.70
   4 -20   0   98.19    9.00
   4 -20   0  110.79    7.70
   4  20   0  109.09    8.80
   4  20   0  101.69    7.30
  -4  20   0  105.79    7.30
  -4 -20   0  113.19    7.20
  -4  20   0  105.89    7.00
  -4 -20   0   99.39    7.50
  -4 -20   0  123.09    9.50
   4  21   0   -4.20    2.30
   4 -21   0    1.60    2.60
   4 -21   0    3.00    3.10
   4 -21   0    2.30    2.80
   4  21   0    2.70    2.50
   4  21   0   -3.50    2.30
  -4 -21   0    0.80    2.50
  -4  21   0   -2.40    2.10
  -4 -21   0    6.10    3.80
  -4 -21   0   -2.20    2.60
  -4  21   0    4.40    2.90
   4  22   0    2.10    2.80
   4 -22   0   -3.60    2.20
   4  22   0    4.70    3.00
   4 -22   0   -4.90    2.50
   4 -22   0    4.50    3.30
   4  22   0    0.00    2.70
  -4 -22   0    3.80    3.20
  -4  22   0    5.50    3.00
  -4 -22   0    1.10    2.60
  -4  22   0    5.70    3.00
  -4 -22   0    0.80    3.20
   4  23   0   87.49    8.50
   4  23   0   89.79    7.50
   4 -23   0   70.59    6.90
   4  23   0   90.09    7.60
   4 -23   0   75.39    7.40
   4 -23   0   71.59   10.30
  -4  23   0   87.59    7.30
  -4 -23   0   93.19    7.30
  -4 -23   0   78.69    9.10
  -4 -23   0   82.69    7.50
  -4  23   0   68.09    6.50
   4 -24   0    8.30    5.90
   4 -24   0   28.10    5.30
   4  24   0   22.50    4.50
   4 -24   0   25.60    4.90
   4  24   0   24.90    4.90
  -4  24   0   31.30    5.00
  -4  24   0   22.40    4.30
  -4 -24   0   18.80    4.70
  -4 -24   0   19.80    4.50
   4  25   0    6.10    3.20
   4 -25   0    6.20    3.20
   4  25   0    4.10    3.60
   4 -25   0    8.30    4.10
   4 -25   0   10.00    4.40
  -4 -25   0    1.70    3.60
  -4 -25   0    0.50    3.40
  -4  25   0    1.40    2.90
  -4  25   0    3.60    3.40
  -4 -25   0    5.10    5.00
   4 -26   0    3.50    5.10
   4  26   0    9.80    3.90
   4 -26   0    4.40    3.60
   4 -26   0    8.20    4.40
   4  26   0    8.70    5.50
  -4 -26   0    8.20    5.20
  -4 -26   0   11.40    4.40
  -4 -26   0    4.90    3.80
  -4  26   0    9.00    3.80
  -4  26   0   10.80    4.40
   4 -27   0   54.59    7.20
   4  27   0   68.99    7.50
  -4  27   0   84.89    8.60
  -4 -27   0   79.79    8.10
  -4 -27   0   78.19    8.10
  -4  27   0   74.19    7.30
   4  28   0    0.70    4.00
   4 -28   0   -4.90    3.70
  -4  28   0    0.50    6.00
  -4 -28   0    2.80    4.10
  -4  28   0    4.60    3.30
   4  29   0   21.00    5.10
   4 -29   0   33.30    5.90
  -4 -29   0   40.30    6.80
  -4  29   0   25.70    4.90
   5   0   0    0.60    1.20
   5   1   0    3.20    1.30
   5   2   0   -0.30    1.00
   5   3   0   -0.20    1.10
  -5  -3   0   -0.80    1.30
   5   4   0   -0.70    0.70
   5  -4   0   -0.20    0.80
   5   4   0    0.30    1.40
   5  -4   0   -0.60    1.10
   5   4   0   -0.80    1.10
  -5  -4   0   -0.70    1.50
   5   5   0   -1.20    1.20
   5  -5   0   -0.30    1.20
   5   5   0    0.90    1.10
   5  -5   0   -0.10    1.00
   5   5   0    1.10    1.70
  -5  -5   0    0.60    1.60
   5  -6   0    0.10    1.20
   5  -6   0    2.00    1.50
   5   6   0   -0.60    1.10
   5   6   0    1.60    1.70
   5   6   0    1.80    1.70
  -5  -6   0    0.00    1.80
  -5  -6   0    0.10    1.30
   5   7   0    1.40    1.40
   5   7   0    2.80    2.00
   5  -7   0   -0.10    1.40
   5  -7   0    0.30    1.70
   5   7   0    1.70    1.70
  -5  -7   0    0.20    1.90
  -5  -7   0    1.90    1.70
  -5   7   0    2.30    1.50
  -5  -7   0    1.40    1.20
  -5   7   0   -0.50    1.10
   5   8   0    0.60    1.80
   5   8   0    0.60    1.90
   5  -8   0    1.70    2.20
   5   8   0   -0.70    1.40
   5  -8   0   -0.90    1.40
   5  -8   0   -1.00    1.70
  -5   8   0   -1.90    1.50
  -5  -8   0    0.40    1.80
  -5  -8   0    1.20    2.00
  -5  -8   0    1.30    1.30
  -5   8   0    0.80    1.30
   5   9   0    1.60    2.00
   5  -9   0   -2.10    1.40
   5  -9   0   -1.40    1.90
   5   9   0    0.60    1.90
   5   9   0    0.10    1.60
  -5   9   0   -0.40    1.40
  -5   9   0   -0.70    1.50
  -5  -9   0   -0.90    1.90
  -5  -9   0   -1.30    1.20
  -5  -9   0    0.70    2.00
   5  10   0    0.90    1.90
   5 -10   0   -0.60    1.40
   5 -10   0   -0.90    1.70
   5  10   0    1.30    1.90
   5  10   0    1.10    1.50
   5 -10   0    0.40    1.80
  -5  10   0   -0.20    1.30
  -5 -10   0    2.50    2.10
  -5 -10   0    0.10    2.00
  -5  10   0   -0.50    1.50
  -5 -10   0   -0.60    1.20
   5  11   0   -1.00    1.40
   5  11   0   -1.40    1.70
   5 -11   0    0.50    1.60
   5 -11   0    1.90    2.10
   5  11   0   -0.20    1.90
   5 -11   0    0.10    1.80
  -5  11   0   -2.00    1.20
  -5 -11   0   -1.50    1.70
  -5  11   0   -0.30    1.60
  -5 -11   0   -0.60    1.20
   5  12   0    1.90    2.00
   5  12   0    2.70    1.70
   5 -12   0    3.70    2.30
   5 -12   0    1.80    1.80
   5 -12   0    0.60    1.60
   5  12   0    0.70    1.80
  -5  12   0   -1.10    1.30
  -5 -12   0   -1.00    1.20
  -5 -12   0   -1.80    1.70
  -5 -12   0    1.40    2.10
   5  13   0    2.60    2.10
   5 -13   0   -1.50    1.70
   5 -13   0   -0.10    1.60
   5  13   0   -1.30    1.60
   5 -13   0   -0.70    1.80
   5  13   0   -2.00    1.20
  -5  13   0    1.00    1.60
  -5 -13   0   -0.70    1.90
  -5  13   0   -3.20    1.30
  -5 -13   0   -1.30    1.20
   5  14   0   -1.00    1.90
   5  14   0   -0.40    1.50
   5  14   0    2.70    2.10
   5 -14   0    2.10    2.30
   5 -14   0    0.80    1.80
  -5  14   0    0.60    1.50
  -5  14   0    3.60    1.90
  -5 -14   0   -3.10    1.80
  -5 -14   0    2.40    2.40
  -5 -14   0    0.40    1.60
   5 -15   0   -0.20    1.70
   5  15   0    0.00    1.70
   5  15   0    2.50    2.40
   5  15   0    0.70    2.10
   5 -15   0    1.40    2.60
  -5 -15   0   -1.90    1.40
  -5  15   0    0.50    1.80
  -5  15   0   -3.90    1.60
  -5 -15   0    0.60    2.50
  -5 -15   0   -1.20    2.00
   5 -16   0   -1.20    2.10
   5 -16   0    2.40    2.20
   5 -16   0   -0.60    2.50
   5  16   0    3.30    2.40
   5  16   0    1.00    2.20
   5  16   0    2.00    2.00
  -5 -16   0    1.00    2.50
  -5 -16   0   -0.30    2.50
  -5  16   0    2.20    1.90
  -5 -16   0    0.50    1.60
  -5  16   0   -2.30    1.70
   5 -17   0   -3.70    2.10
   5  17   0    2.80    2.70
   5 -17   0    1.10    2.40
   5 -17   0    3.40    3.00
   5  17   0   -1.60    1.70
   5  17   0    0.00    2.30
  -5 -17   0   -4.20    1.60
  -5  17   0   -3.90    1.60
  -5  17   0    0.40    2.20
  -5 -17   0   -0.20    2.50
  -5 -17   0   -1.60    2.60
   5  18   0   -0.50    2.10
   5  18   0    0.40    2.70
   5 -18   0   -1.60    2.50
   5  18   0    2.40    2.60
   5 -18   0   -1.00    3.00
   5 -18   0    1.10    2.30
  -5  18   0    2.00    2.60
  -5  18   0    3.50    2.30
  -5 -18   0   -0.20    2.10
  -5 -18   0   -0.20    2.50
  -5 -18   0   -1.80    2.90
   5 -19   0   -3.80    2.40
   5  19   0   -2.10    2.10
   5 -19   0   -3.70    2.40
   5  19   0   -0.90    2.60
   5 -19   0    2.10    2.60
  -5  19   0    0.20    2.40
  -5  19   0    0.70    2.10
  -5 -19   0   -0.40    3.10
  -5 -19   0   -2.20    2.60
  -5 -19   0   -0.50    2.10
   5  20   0   -0.50    2.40
   5 -20   0    4.60    2.70
   5 -20   0   -3.40    2.70
   5  20   0    2.10    3.00
  -5  20   0    0.20    2.10
  -5  20   0    1.50    2.60
  -5 -20   0    4.20    3.90
  -5 -20   0   -2.80    2.50
  -5 -20   0    1.40    2.60
   5  21   0    2.60    2.70
   5 -21   0   -1.10    2.70
   5 -21   0    5.70    3.10
   5 -21   0   -1.60    2.80
   5  21   0    2.30    3.00
   5  21   0    3.20    2.80
  -5 -21   0   -0.90    2.80
  -5  21   0    4.50    2.40
  -5 -21   0   -0.70    2.30
  -5 -21   0    1.30    3.10
  -5  21   0    2.80    2.70
   5  22   0    1.40    2.70
   5 -22   0   -1.30    2.60
   5  22   0   -2.10    2.50
   5 -22   0    3.60    2.70
   5 -22   0   -5.50    2.10
   5  22   0    1.80    2.90
  -5 -22   0    1.40    3.50
  -5  22   0    0.50    2.40
  -5 -22   0    0.40    2.60
  -5 -22   0    4.00    3.20
  -5  22   0   -0.10    2.70
   5 -23   0    3.20    2.70
   5  23   0   -2.00    3.00
   5  23   0   -3.00    2.60
   5  23   0    4.60    3.20
   5 -23   0   -3.00    2.70
  -5 -23   0    0.30    2.90
  -5 -23   0   -4.90    2.70
  -5 -23   0    3.70    4.20
  -5  23   0    0.50    2.90
   5  24   0    0.60    3.10
   5 -24   0    7.70    4.20
   5 -24   0    3.60    3.30
   5 -24   0   -0.40    2.80
   5  24   0    0.40    3.20
   5  24   0   -2.60    2.30
  -5 -24   0   -0.90    3.00
  -5  24   0    4.40    3.50
  -5 -24   0    3.00    3.40
  -5 -24   0   -3.30    4.40
  -5  24   0   -2.50    2.30
   5 -25   0   -6.20    2.50
   5  25   0    0.50    3.30
   5  25   0    0.90    3.00
   5 -25   0    4.70    3.50
   5 -25   0   -0.90    3.90
   5  25   0   -2.00    3.20
  -5 -25   0    2.10    4.70
  -5  25   0   -3.00    3.50
  -5 -25   0    0.40    3.20
  -5  25   0    0.80    2.60
  -5 -25   0    0.70    3.20
   5 -26   0    1.60    4.30
   5 -26   0   -1.50    3.40
   5  26   0    5.90    3.10
  -5  26   0   -8.10    4.70
  -5 -26   0    2.00    4.90
  -5 -26   0    2.10    3.50
  -5  26   0    1.80    3.00
  -5 -26   0   -1.30    3.10
   5  27   0    3.90    2.90
   5 -27   0   -0.70    3.30
  -5  27   0    5.50    3.30
  -5 -27   0   -1.90    3.90
  -5 -27   0    0.80    3.70
  -5  27   0    9.80    4.40
   5 -28   0   -1.00    2.70
   5  28   0    2.90    3.10
  -5  28   0   -3.00    4.30
  -5 -28   0    5.50    4.30
  -5  28   0    0.30    3.00
   5 -29   0    6.70    3.90
   5  29   0    1.30    3.50
  -5 -29   0   -5.80    4.00
   6   0   0   59.39    3.80
   6   1   0   -0.20    1.50
   6  -1   0    2.80    1.80
   6   2   0   31.40    3.10
  -6  -2   0   29.00    3.20
   6   3   0   47.40    3.60
  -6  -3   0   40.10    3.80
   6   4   0   26.10    3.20
   6  -4   0   30.00    2.60
   6   4   0   20.20    2.70
  -6  -4   0   17.90    2.70
   6  -5   0   25.60    2.80
   6   5   0   20.60    2.40
   6   5   0   24.20    2.30
   6  -5   0   22.60    2.30
   6   5   0   24.10    3.10
  -6  -5   0   25.40    3.30
   6   6   0   42.70    2.90
   6  -6   0   47.80    3.00
   6   6   0   45.80    3.50
   6   6   0   48.50    4.10
   6  -6   0   46.70    3.40
  -6  -6   0   42.90    4.20
   6   7   0   14.90    2.50
   6   7   0   21.40    2.50
   6   7   0   19.80    3.10
   6  -7   0   19.20    2.40
   6  -7   0   19.90    2.40
  -6  -7   0   18.90    3.10
   6  -8   0    5.10    1.80
   6   8   0    4.50    1.70
   6   8   0    4.30    2.00
   6  -8   0    3.90    1.90
   6   8   0    5.00    2.30
  -6  -8   0    6.50    1.90
  -6  -8   0    6.80    2.50
  -6  -8   0    1.30    1.90
   6   9   0   42.90    3.70
   6   9   0   41.10    4.30
   6   9   0   42.40    3.50
   6  -9   0   45.80    4.50
   6  -9   0   51.29    3.60
   6  -9   0   38.10    4.30
  -6  -9   0   42.70    3.50
  -6   9   0   39.60    2.80
  -6  -9   0   42.20    2.90
  -6   9   0   43.80    3.10
  -6  -9   0   39.00    4.40
   6  10   0   16.60    2.60
   6  10   0   21.70    3.00
   6 -10   0   17.10    2.70
   6 -10   0   15.50    2.60
   6 -10   0   19.60    3.30
   6  10   0   15.10    3.10
  -6  10   0   19.60    2.50
  -6 -10   0   23.00    3.70
  -6 -10   0   17.00    2.20
  -6 -10   0   13.40    2.50
  -6  10   0   17.80    2.30
   6 -11   0    4.50    2.10
   6  11   0    4.00    2.20
   6  11   0    3.30    1.80
   6  11   0    3.90    2.30
   6 -11   0    1.60    2.00
   6 -11   0    1.60    1.70
  -6  11   0    1.80    1.60
  -6 -11   0    1.60    1.40
  -6  11   0    3.20    1.60
  -6 -11   0    4.30    2.10
  -6 -11   0    2.70    2.40
   6 -12   0   15.40    2.70
   6 -12   0   16.00    2.80
   6  12   0   16.70    2.80
   6 -12   0   12.30    3.20
   6  12   0   11.50    2.70
   6  12   0   16.10    3.40
  -6  12   0    9.90    2.20
  -6 -12   0   12.80    2.30
  -6 -12   0   10.40    3.00
  -6  12   0   11.50    2.30
  -6 -12   0   11.70    2.60
   6 -13   0    7.00    2.50
   6 -13   0    9.40    2.50
   6  13   0    6.50    2.80
   6  13   0   11.40    2.50
   6 -13   0    9.00    2.90
   6  13   0   12.10    3.00
  -6  13   0    5.70    2.00
  -6  13   0   12.40    2.50
  -6 -13   0    6.80    2.00
  -6 -13   0    6.00    2.40
  -6 -13   0    9.70    3.20
   6 -14   0   52.49    4.50
   6  14   0   45.70    4.40
   6  14   0   40.80    4.40
   6 -14   0   58.69    5.80
   6 -14   0   50.09    4.70
   6  14   0   51.79    5.50
  -6 -14   0   51.09    4.00
  -6 -14   0   41.40    5.50
  -6  14   0   41.50    4.10
  -6  14   0   44.20    3.90
  -6 -14   0   54.89    4.80
   6  15   0  133.49    8.30
   6  15   0  139.69    7.80
   6  15   0  121.29    6.90
   6 -15   0  118.89    6.80
   6 -15   0  131.69    9.40
  -6 -15   0  130.39    7.00
  -6  15   0  127.59    6.40
  -6 -15   0  120.99    8.40
  -6  15   0  134.19    6.70
  -6 -15   0  134.79    6.50
   6 -16   0    0.90    2.70
   6  16   0    1.40    2.20
   6  16   0   -4.60    2.00
   6 -16   0    0.80    2.30
   6  16   0    1.60    2.50
  -6 -16   0    0.80    2.80
  -6  16   0    2.30    2.00
  -6  16   0    0.10    2.00
  -6 -16   0    1.10    2.00
  -6 -16   0    2.00    2.60
   6 -17   0   25.80    4.30
   6  17   0   35.40    4.80
   6 -17   0   30.70    4.40
   6  17   0   31.30    5.40
   6  17   0   30.90    4.40
   6 -17   0   26.10    4.80
  -6  17   0   29.60    3.90
  -6 -17   0   28.10    4.50
  -6 -17   0   36.20    6.00
  -6  17   0   36.40    4.30
  -6 -17   0   32.90    4.00
   6  18   0   31.90    4.60
   6 -18   0   34.70    5.00
   6 -18   0   27.30    4.50
   6  18   0   23.20    4.80
   6 -18   0   23.50    4.80
   6  18   0   35.10    5.00
  -6  18   0   28.00    3.90
  -6 -18   0   32.20    4.70
  -6 -18   0   30.20    5.70
  -6  18   0   27.30    3.90
  -6 -18   0   21.40    4.40
   6  19   0    1.70    2.90
   6  19   0    1.30    2.40
   6 -19   0    2.90    2.90
   6 -19   0    2.90    2.70
   6  19   0   -0.30    2.70
   6 -19   0    3.40    3.30
  -6 -19   0   -1.00    2.80
  -6 -19   0    2.70    3.60
  -6 -19   0    3.70    2.50
  -6  19   0    1.50    2.20
  -6  19   0    0.50    2.20
   6 -20   0   25.60    5.20
   6 -20   0   39.10    5.60
   6 -20   0   35.50    5.00
   6  20   0   38.50    5.30
   6  20   0   26.10    5.60
  -6  20   0   36.40    4.70
  -6 -20   0   40.40    6.50
  -6  20   0   37.30    4.70
  -6 -20   0   33.50    5.10
  -6 -20   0   40.90    4.90
   6 -21   0   34.50    5.30
   6  21   0   36.40    5.90
   6  21   0   31.80    4.80
   6 -21   0   35.80    7.50
   6 -21   0   28.80    4.60
  -6 -21   0   29.10    4.50
  -6  21   0   37.30    4.60
  -6 -21   0   25.10    5.60
  -6 -21   0   39.10    5.30
  -6  21   0   35.60    4.80
   6 -22   0   -0.80    3.00
   6 -22   0    2.90    2.90
   6  22   0   -0.20    2.30
   6 -22   0    3.20    3.60
   6  22   0    2.20    3.20
   6  22   0   -2.00    2.60
  -6 -22   0    1.00    3.60
  -6 -22   0   -2.80    2.90
  -6 -22   0    0.00    2.70
  -6  22   0    0.00    2.50
  -6  22   0   -4.10    2.00
   6 -23   0   16.60    4.40
   6 -23   0    9.70    4.60
   6  23   0   12.80    4.40
   6  23   0   20.30    4.40
   6  23   0   17.10    7.50
  -6 -23   0   17.70    4.10
  -6  23   0   16.80    4.00
  -6  23   0   16.80    3.90
  -6 -23   0   22.50    6.20
   6 -24   0   11.10    4.60
   6 -24   0    1.00    3.20
   6  24   0   -3.60    2.60
   6  24   0    0.00    2.80
   6  24   0    2.70    3.50
   6 -24   0   -0.80    2.80
  -6 -24   0    2.20    4.20
  -6 -24   0    5.60    3.70
  -6 -24   0    4.80    3.30
  -6  24   0   -2.60    3.00
  -6  24   0    4.00    2.90
   6 -25   0   -3.10    2.80
   6 -25   0   -3.80    3.40
   6  25   0    2.50    3.60
   6  25   0    1.00    3.30
   6  25   0   -4.70    2.50
   6 -25   0    0.50    2.70
  -6 -25   0    3.40    4.70
  -6  25   0   -2.50    3.30
  -6 -25   0   -2.60    3.30
  -6 -25   0    1.50    3.30
   6 -26   0   -1.80    3.40
   6  26   0    1.00    3.00
  -6 -26   0   -1.80    6.10
  -6 -26   0    1.00    3.80
  -6  26   0    1.80    2.80
  -6 -26   0   -2.20    3.40
  -6  26   0    3.30    4.00
   6 -27   0   -5.80    4.60
  -6  27   0    0.70    4.40
  -6 -27   0    0.40    3.90
  -6 -27   0    7.80    4.10
  -6  27   0    6.50    3.50
   6 -28   0   -3.10    3.40
   6  28   0    0.00    3.00
  -6  28   0    8.80    3.60
  -6 -28   0   11.00    4.40
  -6  28   0    2.80    4.40
  -6 -28   0    6.00    4.70
   7   0   0    1.50    2.00
   7   1   0    0.50    1.80
   7  -1   0    0.60    1.90
   7   3   0    0.20    1.70
  -7  -3   0   -4.00    1.80
   7   4   0   -1.40    1.70
   7   4   0    0.90    1.10
  -7  -4   0   -0.60    1.90
   7   5   0    1.60    2.00
   7  -5   0   -0.60    1.50
   7  -5   0   -0.30    1.10
   7   5   0   -1.20    1.70
   7   5   0   -0.50    1.10
  -7  -5   0   -2.80    1.70
   7   6   0   -0.50    1.60
   7   6   0    2.70    1.70
   7   6   0    1.30    1.30
   7  -6   0   -0.80    1.10
   7  -6   0   -1.10    1.40
  -7  -6   0   -2.90    1.80
   7  -7   0    0.40    1.60
   7   7   0    0.80    1.70
   7  -7   0    0.50    1.20
   7   7   0   -0.10    1.70
   7   7   0   -0.30    1.20
  -7  -7   0   -0.80    1.90
   7  -8   0   -0.50    1.20
   7   8   0    1.20    2.00
   7  -8   0   -1.30    1.50
   7   8   0   -1.90    1.50
   7   8   0   -2.10    1.10
  -7  -8   0   -0.80    1.90
   7   9   0    0.20    1.80
   7  -9   0    2.20    1.70
   7   9   0   -1.40    1.20
   7   9   0    1.60    1.70
   7  -9   0   -1.70    1.70
   7  -9   0    0.30    1.30
  -7  -9   0   -1.20    1.70
   7 -10   0   -0.90    1.70
   7  10   0    0.40    1.80
   7  10   0    0.70    1.50
   7 -10   0   -1.60    1.70
   7  10   0    0.20    1.90
   7 -10   0   -0.90    1.40
  -7 -10   0    2.50    1.60
  -7 -10   0   -1.40    1.00
  -7 -10   0   -2.20    1.70
   7 -11   0   -2.20    1.60
   7  11   0   -0.60    1.80
   7  11   0   -1.20    1.40
   7 -11   0    1.10    1.60
   7  11   0    0.80    2.00
   7 -11   0    3.60    2.00
  -7 -11   0    2.10    1.30
  -7 -11   0    0.30    2.00
  -7 -11   0    0.70    1.70
  -7  11   0   -1.10    1.20
  -7  11   0    0.10    1.40
   7 -12   0    2.60    2.00
   7 -12   0    1.20    1.80
   7  12   0    2.00    2.20
   7  12   0   -0.50    1.90
   7 -12   0    2.50    2.20
   7  13   0   -1.40    1.70
   7  13   0   -2.70    1.50
   7  13   0   -3.20    1.70
   7 -13   0   -1.50    1.80
   7 -13   0    1.60    2.30
   7 -13   0    1.10    1.70
  -7 -13   0   -0.80    1.40
  -7 -13   0    1.80    2.00
  -7 -13   0   -4.60    2.00
  -7  13   0   -0.20    1.60
  -7  13   0    0.00    1.70
   7 -14   0   -0.60    1.70
   7  14   0    3.50    2.50
   7 -14   0    1.20    2.20
   7 -14   0    3.40    2.80
   7  14   0    1.20    2.30
   7  14   0    1.30    1.90
  -7  14   0    1.20    1.90
  -7 -14   0   -0.60    1.50
  -7 -14   0    2.10    2.70
  -7 -14   0   -1.50    2.10
  -7  14   0    2.10    1.60
   7 -15   0   -0.50    2.20
   7  15   0    1.20    2.10
   7 -15   0   -1.00    2.30
   7  15   0    1.60    2.50
   7  15   0    0.10    3.70
   7 -15   0   -0.30    2.60
  -7 -15   0    1.60    2.50
  -7 -15   0    1.50    1.80
  -7  15   0    1.40    1.70
  -7  15   0    0.10    1.80
  -7 -15   0    0.00    2.60
   7 -16   0   -4.90    2.00
   7  16   0   -0.50    2.20
   7  16   0   -0.90    2.30
   7  16   0    1.10    2.30
   7 -16   0   -1.50    2.00
  -7 -16   0   -1.30    1.80
  -7 -16   0    4.00    3.10
  -7  16   0    1.00    2.10
  -7  16   0    1.80    2.00
  -7 -16   0    2.10    2.50
   7  17   0   -0.30    2.10
   7  17   0   -2.20    2.20
   7 -17   0   -1.60    2.20
   7 -17   0   -3.10    2.70
   7  17   0   -1.60    2.40
  -7 -17   0   -1.20    1.80
  -7  17   0    4.00    2.10
  -7  17   0    1.60    2.30
  -7 -17   0   -2.30    2.70
  -7 -17   0   -1.00    2.50
   7 -18   0   -1.50    2.80
   7  18   0    2.20    2.90
   7 -18   0    1.10    2.70
   7 -18   0    0.70    2.40
   7  18   0   -2.10    2.40
   7  18   0   -1.00    2.50
  -7  18   0    2.50    2.00
  -7 -18   0   -2.90    2.50
  -7 -18   0   -1.40    2.00
  -7  18   0    4.80    2.60
  -7 -18   0   -2.80    2.70
   7 -19   0   -0.90    2.40
   7  19   0   -2.40    2.30
   7 -19   0   -6.00    2.40
   7  19   0    0.60    3.00
   7 -19   0    0.70    2.90
   7  19   0   -1.00    2.70
  -7 -19   0    0.80    2.40
  -7 -19   0    2.90    3.30
  -7  19   0    2.20    2.00
  -7 -19   0   -3.50    2.60
   7 -20   0   -2.90    2.40
   7  20   0    1.60    2.60
   7 -20   0   -3.10    2.70
   7 -20   0    1.70    3.00
   7  20   0    0.50    2.90
  -7 -20   0   -1.60    3.00
  -7 -20   0   -0.20    2.70
  -7  20   0   -0.80    2.00
  -7 -20   0    2.70    2.60
  -7  20   0    1.80    2.80
   7 -21   0   -1.90    2.20
   7  21   0   -0.70    3.00
   7 -21   0   -5.00    3.10
   7  21   0    0.70    2.70
   7 -21   0   -3.60    2.40
  -7  21   0   -0.10    2.10
  -7 -21   0    2.40    2.70
  -7 -21   0    1.90    3.50
  -7  21   0    2.90    2.80
  -7 -21   0   -0.40    2.90
   7  22   0   -3.20    2.70
   7  22   0   -3.00    2.40
   7 -22   0    2.20    3.20
   7 -22   0   -1.70    2.30
   7 -22   0   -1.90    2.70
  -7 -22   0    1.60    3.00
  -7 -22   0    2.20    2.70
  -7 -22   0    3.30    3.70
  -7  22   0    0.70    2.30
   7  23   0    0.30    2.60
   7 -23   0   -1.70    3.20
   7  23   0   -0.90    2.90
   7 -23   0    1.10    2.80
   7  23   0    5.40    3.40
  -7  23   0   -0.40    2.20
  -7 -23   0   -0.90    2.70
  -7 -23   0    1.10    4.00
  -7 -23   0    0.30    3.00
  -7  23   0    1.60    3.10
   7  24   0   -0.50    2.60
   7 -24   0    1.00    3.20
   7 -24   0   -2.90    2.20
   7  24   0   -3.10    2.90
   7  24   0    0.20    3.10
  -7 -24   0   -0.40    3.10
  -7  24   0   -6.00    2.90
  -7 -24   0    1.00    3.00
  -7 -24   0   -3.00    3.90
  -7  24   0    2.20    3.20
   7 -25   0   -2.80    4.60
   7  25   0    1.80    3.40
   7 -25   0   -1.40    3.40
   7 -25   0   -3.40    2.50
   7  25   0    0.30    2.90
  -7 -25   0   -5.70    3.10
  -7 -25   0   -2.80    3.10
  -7  25   0    5.30    3.80
  -7  25   0   -1.30    2.50
  -7 -25   0   12.10    5.60
   7 -26   0    1.40    3.40
   7  26   0    2.80    3.20
   7  26   0   -3.50    2.10
  -7  26   0   -2.20    2.80
  -7 -26   0    4.30    4.80
  -7  26   0    6.60    4.00
  -7 -26   0    6.40    4.30
   7 -27   0    2.30    3.90
   7  27   0    0.40    2.80
  -7 -27   0    5.90    4.00
  -7  27   0   -1.80    2.90
  -7 -27   0    6.10    4.00
  -7  27   0   -4.60    5.10
   8   0   0    2.40    2.00
   8   1   0   15.30    2.60
   8  -1   0   13.70    2.60
   8  -2   0   35.60    3.80
   8   2   0   39.30    3.60
   8   3   0  499.75   13.50
   8   4   0    6.20    2.10
  -8  -4   0    1.80    2.00
   8   5   0   94.59    5.70
   8  -5   0  104.59    4.40
   8   5   0  101.79    5.50
  -8  -5   0  104.79    5.80
   8   6   0   87.49    4.30
   8   6   0   89.39    4.10
   8   6   0   90.99    5.30
   8  -6   0   93.59    4.40
   8  -6   0   85.79    3.90
  -8  -6   0   97.29    5.70
   8   7   0   32.00    4.70
   8   7   0   27.30    2.70
   8  -7   0   29.60    2.70
   8   7   0   29.40    3.10
   8  -7   0   25.20    2.80
  -8  -7   0   29.10    3.70
   8   8   0   35.90    4.00
   8  -8   0   31.30    2.90
   8  -8   0   37.50    3.60
   8   8   0   31.60    5.10
   8   8   0   35.40    3.40
  -8  -8   0   35.70    4.10
   8   9   0    3.30    1.90
   8  -9   0    6.40    1.90
   8   9   0    4.60    2.20
   8   9   0    6.30    1.90
   8  -9   0    6.00    2.00
  -8  -9   0    7.80    2.60
   8 -10   0    0.90    2.10
   8  10   0    2.90    2.10
   8  10   0   -1.00    1.80
   8  10   0   -0.60    1.40
   8 -10   0    3.70    1.70
   8 -10   0    3.80    2.00
  -8 -10   0    0.10    2.00
   8 -11   0    0.30    2.30
   8 -11   0    0.90    1.70
   8  11   0    2.80    1.90
   8 -11   0    5.10    2.20
   8  11   0    4.20    2.30
   8  11   0    4.30    2.60
  -8 -11   0    2.20    2.40
   8  12   0   10.80    2.60
   8 -12   0    6.50    2.50
   8 -12   0    8.70    2.50
   8  12   0   15.30    3.00
   8  12   0    9.00    2.80
   8 -12   0   10.80    3.40
  -8 -12   0    6.40    2.10
  -8 -12   0   11.10    1.90
  -8 -12   0   11.80    3.20
   8 -13   0    2.30    2.30
   8  13   0   -3.00    1.80
   8  13   0    1.80    1.90
   8 -13   0    0.20    1.90
   8 -13   0    4.60    2.90
   8  13   0   -1.50    2.10
  -8  13   0    2.90    1.60
  -8 -13   0   -2.50    1.80
  -8 -13   0    1.60    2.60
  -8 -13   0    1.20    1.40
   8 -14   0   48.60    5.10
   8  14   0   42.30    4.60
   8  14   0   44.70    5.70
   8 -14   0   44.10    4.50
   8  14   0   44.60    4.90
   8 -14   0   34.70    5.20
  -8 -14   0   53.79    3.90
  -8 -14   0   43.00    5.80
  -8  14   0   49.99    3.70
  -8  14   0   44.00    3.90
  -8 -14   0   45.90    5.00
   8  15   0   32.40    4.40
   8 -15   0   27.70    4.50
   8 -15   0   25.40    5.00
   8  15   0   37.40    4.70
   8  15   0   37.20    5.50
   8 -15   0   38.10    4.50
  -8  15   0   31.10    3.50
  -8 -15   0   25.90    5.60
  -8 -15   0   33.30    4.10
  -8  15   0   30.90    3.50
  -8 -15   0   33.00    3.60
   8 -16   0    3.00    2.60
   8 -16   0    1.20    2.60
   8  16   0   -0.20    2.60
   8 -16   0    0.10    2.70
   8  16   0    3.50    2.60
   8  16   0   -1.10    2.50
  -8  16   0   -1.20    1.70
  -8 -16   0    4.60    2.70
  -8  16   0   -0.80    2.10
  -8 -16   0    4.90    3.40
  -8 -16   0    1.00    1.90
   8  17   0   14.80    4.10
   8 -17   0   19.60    5.10
   8  17   0   15.20    3.60
   8  17   0   10.60    3.60
   8 -17   0   16.20    3.40
  -8  17   0   15.90    3.00
  -8 -17   0   18.80    3.30
  -8  17   0   18.80    3.20
  -8 -17   0   15.80    3.60
  -8 -17   0   18.40    4.70
   8  18   0   33.40    4.60
   8  18   0   24.90    4.30
   8 -18   0   11.40    5.10
   8 -18   0   28.00    4.60
   8 -18   0   29.00    4.40
   8  18   0   26.20    4.90
  -8  18   0   30.40    4.00
  -8 -18   0   26.10    3.60
  -8  18   0   23.50    3.70
  -8 -18   0   22.80    4.00
  -8 -18   0   44.90    6.60
   8  19   0   -1.70    2.30
   8 -19   0    0.90    2.40
   8 -19   0    6.50    3.60
   8  19   0    2.30    2.90
   8  19   0   -0.10    2.60
  -8  19   0    4.90    2.80
  -8  19   0   -1.80    2.00
  -8 -19   0   -0.10    3.10
  -8 -19   0    2.50    2.80
  -8 -19   0    0.00    3.40
   8 -20   0    4.10    3.60
   8  20   0   -4.40    3.00
   8 -20   0   -1.80    2.40
   8  20   0    2.10    3.00
   8  20   0   -1.70    2.60
   8 -20   0    0.60    2.90
  -8 -20   0   -1.20    3.00
  -8 -20   0   12.70    4.70
  -8 -20   0    2.90    2.60
  -8  20   0    6.70    2.60
   8 -21   0   19.10    3.60
   8  21   0   22.80    4.60
   8 -21   0   19.50    4.80
   8  21   0   21.00    5.00
   8 -21   0   23.50    4.70
  -8 -21   0   36.00    6.50
  -8 -21   0   21.60    4.50
  -8 -21   0   27.00    4.30
  -8  21   0   25.50    4.00
  -8  21   0   19.80    3.90
   8  22   0   -0.60    2.70
   8  22   0    1.50    2.80
   8 -22   0    2.60    3.00
   8 -22   0   -2.50    2.30
   8 -22   0   -3.30    2.80
  -8 -22   0    0.20    4.10
  -8 -22   0   -4.20    2.60
  -8 -22   0   -3.60    3.00
  -8  22   0   -4.30    2.00
  -8  22   0   -3.40    2.50
   8  23   0   22.80    5.00
   8 -23   0    5.40    3.30
   8 -23   0    7.60    2.90
   8  23   0    9.50    3.60
   8  23   0    9.90    3.50
   8 -23   0    6.40    3.40
  -8  23   0    9.80    3.20
  -8 -23   0   15.10    3.90
  -8  23   0   12.00    3.70
  -8 -23   0   19.30    9.30
   8  24   0    2.90    3.10
   8 -24   0   -0.70    3.40
   8  24   0   -0.10    3.20
   8 -24   0    2.60    3.40
   8 -24   0    6.30    3.30
   8  24   0    2.60    3.30
  -8 -24   0    4.40    4.10
  -8  24   0   -1.70    2.60
  -8  24   0    3.10    3.20
  -8 -24   0    0.50    3.20
   8 -25   0    3.80    3.60
   8  25   0    8.30    4.10
   8  25   0    5.40    3.10
   8 -25   0   -0.70    4.50
  -8 -25   0   13.50    4.10
  -8 -25   0   -0.60    5.00
  -8 -25   0   10.90    3.90
  -8  25   0    3.10    3.70
   8 -26   0   11.10    5.30
   8  26   0    1.40    3.70
  -8  26   0   11.60    4.50
  -8 -26   0    8.80    4.00
  -8 -26   0    3.90    3.90
   8  27   0   -5.00    2.70
   8 -27   0    2.50    4.30
  -8 -27   0   -2.40    4.00
  -8 -27   0    3.80    4.10
  -8  27   0    1.60    3.20
  -8  27   0   -7.10    4.10
   9   0   0    3.70    1.90
   9  -1   0    0.50    1.80
   9   1   0    0.50    1.60
   9  -2   0   -1.70    1.60
   9   2   0   -0.60    1.50
   9   3   0   -0.20    1.60
   9   4   0    1.50    1.70
   9   5   0    1.40    1.70
  -9  -5   0   -0.50    1.70
   9   6   0   -0.30    1.40
   9   6   0   -0.70    1.20
   9  -6   0    0.00    1.10
   9   6   0    1.70    1.90
   9  -6   0   -2.40    1.30
  -9  -6   0    0.20    1.90
   9   7   0    0.30    1.30
   9  -7   0    0.10    1.20
   9  -7   0   -1.50    1.40
   9   7   0   -1.40    1.60
   9   7   0   -0.20    1.50
  -9  -7   0   -0.90    1.80
   9   8   0   -1.20    1.60
   9   8   0   -0.30    1.80
   9   8   0    1.20    1.50
   9  -8   0   -1.20    1.20
   9  -8   0   -3.60    2.10
  -9  -8   0    1.50    2.20
   9   9   0   -0.60    1.80
   9  -9   0    0.80    1.50
   9   9   0   -0.60    1.40
   9  -9   0   -1.00    1.70
   9   9   0    0.60    1.90
  -9  -9   0    0.50    2.20
   9 -10   0   -1.10    1.50
   9  10   0    1.30    2.10
   9  10   0   -2.50    1.70
   9  10   0   -0.50    1.50
   9 -10   0   -2.30    1.70
   9 -10   0   -0.80    2.10
  -9 -10   0    3.10    2.50
   9  11   0   -0.40    1.90
   9 -11   0    1.20    1.90
   9 -11   0    0.60    2.40
   9  11   0   -3.50    1.80
   9  11   0    0.10    1.70
  -9 -11   0    0.90    2.40
   9  12   0    0.60    1.90
   9 -12   0    1.40    2.20
   9  12   0    0.70    2.20
   9  12   0    1.40    2.30
   9 -12   0   -1.20    2.20
   9 -12   0    2.50    2.10
  -9 -12   0   -0.90    2.40
   9 -13   0   -1.70    1.70
   9 -13   0   -2.10    2.40
   9  13   0   -0.70    2.20
   9  13   0    0.70    2.20
   9 -13   0    3.10    2.40
   9  13   0    0.20    1.90
  -9 -13   0   -0.50    2.60
   9  14   0   -0.20    2.70
   9 -14   0   -0.60    2.30
   9 -14   0    7.60    5.30
   9  14   0    0.50    2.60
   9 -14   0    2.70    2.20
   9  14   0   -0.10    2.10
  -9 -14   0    4.80    3.30
   9 -15   0   -0.40    3.20
   9  15   0    0.50    2.60
   9 -15   0   -0.50    2.30
   9 -15   0    1.20    2.60
   9  15   0    2.60    2.40
   9  15   0   -2.80    2.30
  -9 -15   0    4.20    3.20
  -9 -15   0    0.00    1.70
  -9 -15   0   -1.90    2.20
   9  16   0    4.50    2.50
   9 -16   0   -2.60    2.70
   9  16   0    3.90    3.10
   9 -16   0    1.00    2.70
   9 -16   0   -1.30    2.20
   9  16   0   -5.30    2.20
  -9 -16   0   -1.10    1.80
  -9 -16   0   -0.40    2.90
  -9 -16   0   -2.10    2.10
   9  17   0   -1.50    2.80
   9  17   0    3.50    3.10
   9  17   0    2.10    2.60
   9 -17   0    0.30    3.70
   9 -17   0    1.40    2.50
  -9 -17   0   -0.40    1.80
  -9 -17   0   -2.30    2.20
  -9 -17   0   -2.30    2.70
  -9  17   0    2.00    2.20
  -9  17   0   -0.30    1.80
   9 -18   0    1.30    2.50
   9  18   0   -1.60    2.60
   9  18   0    1.80    2.70
   9  18   0    0.70    2.50
   9 -18   0    3.80    3.40
  -9  18   0    0.60    2.00
  -9 -18   0   -1.80    2.40
  -9  18   0   -1.70    2.10
  -9 -18   0   -2.90    3.00
  -9 -18   0    1.00    2.10
   9 -19   0   -1.40    2.50
   9 -19   0    1.90    2.90
   9  19   0   -1.50    2.30
   9 -19   0    1.40    2.50
   9  19   0    1.20    2.50
   9  19   0   -3.20    2.20
  -9 -19   0   -2.30    3.10
  -9  19   0   -2.10    1.90
  -9 -19   0    3.20    2.80
  -9  19   0   -0.70    2.30
  -9 -19   0    5.80    2.50
   9 -20   0   -0.80    2.70
   9 -20   0    3.80    2.30
   9  20   0   -0.40    2.60
   9  20   0   -3.10    2.70
   9  20   0    4.60    2.70
   9 -20   0    5.60    3.40
  -9  20   0    1.00    2.20
  -9 -20   0   -0.60    3.80
  -9 -20   0   -2.60    2.70
  -9  20   0   -1.70    2.30
  -9 -20   0    0.90    2.80
   9  21   0   -0.30    3.10
   9  21   0   -2.20    2.70
   9  21   0   -3.10    2.50
   9 -21   0   -2.30    2.70
   9 -21   0   -1.80    2.90
   9 -21   0    2.00    2.50
  -9 -21   0    0.80    3.80
  -9 -21   0   -0.90    3.00
  -9  21   0   -0.90    2.10
  -9 -21   0    0.60    2.40
  -9  21   0   -0.40    2.90
   9  22   0   -4.80    2.20
   9 -22   0    3.80    3.90
   9  22   0   -2.90    3.10
   9 -22   0   -5.10    1.90
   9 -22   0    3.90    3.40
  -9 -22   0   -0.30    2.90
  -9  22   0   -1.10    2.40
  -9  22   0    4.00    2.90
  -9 -22   0   -1.20    2.50
  -9 -22   0    9.10    4.80
   9  23   0    4.50    2.70
   9 -23   0    3.50    3.30
   9 -23   0   -2.60    2.20
   9  23   0    5.90    3.50
  -9 -23   0   -2.20    4.70
  -9  23   0   -0.60    3.10
  -9  23   0    1.20    2.80
  -9 -23   0    0.90    3.10
   9 -24   0    3.10    3.30
   9 -24   0    0.80    2.80
   9 -24   0    4.90    3.70
   9  24   0    5.90    3.10
   9  24   0   -1.00    3.20
  -9 -24   0   -1.60    3.20
  -9  24   0    3.00    3.10
  -9 -24   0    5.00    5.50
  -9  24   0   -0.60    3.40
  -9 -24   0    3.70    3.10
   9 -25   0   -4.50    2.80
   9  25   0    2.60    3.50
   9  25   0    0.20    3.00
  -9 -25   0   -7.80    6.20
  -9  25   0    0.00    3.00
  -9  25   0   -0.60    3.40
  -9 -25   0   -6.20    4.20
  -9 -25   0    1.00    3.50
   9 -26   0    3.60    4.10
   9  26   0    1.20    3.70
   9  26   0   -3.80    2.90
  -9 -26   0   -3.70    3.30
  -9  26   0   -2.00    3.70
  -9  26   0   -0.50    3.70
  -9 -26   0    3.90    4.20
  10   0   0  449.16   12.90
  10  -1   0   23.10    3.20
  10  -2   0   19.80    3.00
  10   3   0   40.80    3.90
  10  -3   0   43.80    4.30
  10   4   0   14.70    2.70
  10   5   0   29.10    3.60
  10   5   0   29.90    2.60
  10   6   0   -1.10    1.80
  10  -6   0    2.10    1.70
  10   6   0    3.00    1.50
  10   6   0    3.60    1.90
 -10  -6   0    3.20    2.40
  10   7   0    3.10    2.00
  10  -7   0    5.40    2.00
  10  -7   0    6.10    1.70
  10   7   0    4.10    2.20
 -10  -7   0    7.70    2.80
  10  -8   0   12.00    2.20
  10  -8   0   14.90    2.50
  10   8   0   15.70    2.80
  10   8   0   10.10    2.80
  10   8   0   16.20    2.60
 -10  -8   0   14.80    3.30
  10  -9   0   41.30    3.90
  10   9   0   39.40    3.70
  10   9   0   42.30    4.80
  10   9   0   35.70    3.90
  10  -9   0   47.80    3.80
 -10  -9   0   47.40    5.40
  10  10   0   17.30    2.80
  10  10   0   20.00    3.70
  10 -10   0   16.30    2.80
  10 -10   0   14.20    3.40
  10 -10   0   18.20    3.00
  10  10   0   19.20    3.30
 -10 -10   0   16.90    3.80
  10  11   0    3.90    2.20
  10  11   0    6.00    2.70
  10  11   0   -0.50    2.10
  10 -11   0    4.20    2.30
  10 -11   0    5.90    3.00
  10 -11   0    3.90    2.20
 -10 -11   0    1.60    2.90
  10  12   0  134.29    6.80
  10 -12   0  121.99    6.70
  10  12   0  118.29    6.70
  10  12   0  127.29    7.90
  10 -12   0  132.39    6.70
  10 -12   0  143.29    8.70
 -10 -12   0  114.89    8.10
  10 -13   0   -1.20    2.30
  10  13   0   -1.50    2.00
  10 -13   0   -4.10    2.30
  10  13   0   -0.70    2.40
  10 -13   0   -0.70    2.00
  10  13   0   -2.00    2.20
 -10 -13   0   -1.50    2.90
  10  14   0    2.10    2.40
  10 -14   0    1.80    2.60
  10 -14   0   -2.10    3.20
  10  14   0    3.20    2.90
  10 -14   0    8.10    3.60
  10  14   0    2.10    2.80
 -10 -14   0    5.90    4.80
  10 -15   0   21.00    3.70
  10  15   0   16.20    4.20
  10  15   0   25.60    4.30
  10 -15   0   10.80    3.60
  10  15   0   20.80    3.90
 -10 -15   0   24.80    5.10
  10 -16   0   17.00    5.50
  10  16   0   13.20    4.10
  10  16   0   19.80    3.90
  10  16   0   11.50    3.60
  10 -16   0   10.70    3.40
  10 -16   0    9.20    3.00
 -10 -16   0   14.20    4.20
  10  17   0   82.19    6.60
  10 -17   0   74.19    7.40
  10  17   0   75.39    6.50
  10  17   0   77.39    7.70
  10 -17   0   81.19    6.60
 -10 -17   0   84.89    8.10
  10 -18   0    5.30    3.00
  10 -18   0   12.70    4.20
  10  18   0    6.90    3.30
  10  18   0    8.10    3.30
  10  18   0    6.80    3.00
 -10 -18   0   16.60    5.10
  10  19   0    3.20    3.50
  10 -19   0   -0.40    2.20
  10 -19   0    0.20    2.90
  10 -19   0    5.10    3.20
  10  19   0    0.60    2.90
  10  19   0   -1.10    2.40
 -10 -19   0   -4.40    3.20
  10  20   0   91.99    7.30
  10  20   0   76.39    7.00
  10 -20   0  107.19    8.00
  10  20   0   86.39    8.10
 -10 -20   0   89.89    5.70
 -10 -20   0  101.09    9.30
  10  21   0    4.90    3.30
  10  21   0   -3.80    2.80
  10 -21   0   -1.40    2.70
 -10 -21   0    1.70    2.90
 -10 -21   0    3.70    2.90
 -10 -21   0    3.60    4.30
  10 -22   0    2.00    3.20
  10  22   0    6.80    3.80
  10 -22   0    4.40    4.00
  10  22   0    1.90    2.80
  10 -22   0    1.60    2.40
 -10 -22   0    0.50    3.80
 -10 -22   0    2.30    3.30
 -10 -22   0    3.40    6.00
  10  23   0   -3.20    3.20
  10 -23   0   -0.30    2.80
  10 -23   0    2.10    3.60
  10 -23   0    2.20    3.00
  10  23   0   -2.60    2.60
 -10 -23   0    3.90    3.50
 -10 -23   0   -9.70    4.10
 -10  23   0    0.70    4.30
 -10 -23   0   -4.30    2.80
 -10  23   0    3.10    2.70
  10  24   0   -0.50    3.00
  10  24   0    1.80    3.20
  10 -24   0   -2.50    3.10
  10 -24   0    1.40    3.90
 -10  24   0    0.30    2.70
 -10 -24   0   -3.80    3.20
 -10 -24   0   -4.50    3.20
 -10 -24   0    3.10    5.20
 -10  24   0   -1.40    3.10
  10  25   0   -0.20    3.30
 -10  25   0    0.30    2.90
 -10 -25   0   -5.00    3.50
 -10 -25   0   -0.50    3.50
  11   0   0    2.50    2.20
  11  -3   0   -2.00    1.90
  11   3   0   -1.80    1.70
  11  -4   0    0.90    3.20
  11   4   0    1.20    2.10
  11   5   0    1.50    1.90
  11   5   0   -3.00    1.60
  11  -6   0   -1.50    1.30
  11   6   0    0.70    1.80
  11   6   0   -0.90    1.80
  11  -6   0    4.10    1.90
  11   7   0    2.40    1.70
  11  -7   0   -1.30    2.80
  11   7   0    0.30    2.20
  11   7   0    0.80    2.00
  11  -7   0   -1.40    1.40
 -11  -7   0   -0.10    2.50
  11  -8   0    0.50    1.70
  11   8   0    4.50    2.50
  11   8   0    0.30    1.60
  11  -8   0    0.60    1.90
  11   8   0   -2.60    1.90
 -11  -8   0   -0.80    2.40
  11   9   0    0.70    2.10
  11   9   0    0.20    2.30
  11  -9   0   -0.30    1.90
  11  -9   0    1.00    1.80
  11   9   0   -0.10    1.80
 -11  -9   0   -1.00    2.40
  11 -10   0    0.20    2.10
  11  10   0    1.10    2.40
  11  10   0    1.70    1.90
  11  10   0    1.70    2.30
  11 -10   0    0.20    2.70
  11 -10   0    1.80    1.80
 -11 -10   0   -2.40    2.30
  11 -11   0   -3.00    1.70
  11 -11   0   -0.30    2.90
  11  11   0    2.40    2.70
  11 -11   0   -1.80    2.00
  11  11   0   -0.60    2.10
  11  11   0    1.80    2.00
 -11 -11   0   -0.90    2.80
  11  12   0   -0.80    2.00
  11 -12   0    1.40    2.40
  11 -12   0   -0.50    2.80
  11  12   0   -1.70    2.20
  11 -12   0   -0.50    2.00
  11  12   0   -0.60    2.40
 -11 -12   0    0.20    2.80
  11  13   0   -2.30    2.20
  11 -13   0    0.50    2.20
  11 -13   0    3.00    4.80
  11  13   0   -2.60    1.80
  11  13   0    0.00    2.90
  11 -13   0   -0.60    2.30
 -11 -13   0   -2.90    2.50
  11 -14   0    2.00    2.70
  11 -14   0   -0.10    2.20
  11  14   0    0.10    2.50
  11 -14   0    2.70    3.80
  11  14   0    2.20    2.30
  11  14   0    4.00    3.00
 -11 -14   0    2.50    3.10
  11  15   0    3.10    2.70
  11 -15   0    2.30    2.40
  11 -15   0   -1.50    2.90
  11 -15   0    4.10    2.80
  11  15   0    1.10    2.20
  11  15   0    1.10    2.70
 -11 -15   0   -2.50    2.80
  11  16   0   -0.80    2.10
  11 -16   0    0.60    2.30
  11  16   0    3.30    2.90
  11 -16   0   -0.50    2.70
  11 -16   0   -4.50    2.80
  11  16   0   -2.30    2.30
 -11 -16   0    0.60    3.80
  11 -17   0    2.50    2.70
  11 -17   0   -0.70    2.90
  11  17   0   -3.90    2.30
  11  17   0    1.70    2.70
  11 -17   0   -0.40    2.70
  11  17   0    0.60    3.80
 -11 -17   0    2.30    3.80
  11  18   0   -2.80    2.10
  11 -18   0    0.80    2.50
  11  18   0   -2.50    2.60
  11  18   0   -1.40    2.70
  11 -18   0    5.40    3.60
 -11 -18   0   -2.40    3.10
  11 -19   0   -0.90    3.00
  11  19   0    1.00    2.80
  11  19   0   -2.40    2.20
  11 -19   0   -0.80    2.20
  11  19   0   -2.10    2.30
 -11 -19   0    7.20    4.10
  11  20   0   -3.50    2.50
  11 -20   0   -2.30    2.00
  11 -20   0   -2.20    3.20
  11  20   0    2.00    3.10
  11 -20   0    1.20    3.10
  11  20   0    2.10    3.30
 -11 -20   0    2.00    4.00
  11  21   0    2.60    3.50
  11 -21   0    4.60    3.40
  11 -21   0    9.40    4.80
  11  21   0    4.30    2.90
  11  21   0    1.40    3.40
  11 -21   0    4.80    3.50
 -11 -21   0   -7.40    3.90
  11  22   0    6.30    3.60
  11  22   0    7.70    3.80
  11 -22   0   -4.80    2.80
  11  22   0   -2.00    2.80
  11 -22   0    3.10    2.60
  11 -22   0    4.20    3.80
 -11 -22   0   -4.00    4.20
  11  23   0    0.90    3.40
  11 -23   0   -2.10    3.50
  11 -23   0    6.00    3.40
  11  23   0   -5.20    2.50
 -11 -23   0   16.50    5.30
  11  24   0    8.20    3.80
  11  24   0   -0.60    3.40
 -11 -24   0    6.30    6.60
  12  -2   0   10.40    5.00
  12   4   0   31.50    4.00
  12  -4   0   32.40    4.30
  12  -5   0   -0.10    2.50
  12   5   0   -0.80    1.90
  12   6   0   12.10    2.60
  12   6   0   11.70    3.00
  12   6   0   14.40    2.80
  12   7   0    1.80    1.80
  12   7   0    3.00    2.40
  12  -7   0    1.70    1.80
  12   7   0    2.90    2.30
  12  -7   0    2.60    2.10
  12   8   0   64.39    4.60
  12  -8   0   61.89    4.40
  12   8   0   51.19    5.20
  12  -8   0   50.29    4.30
  12   8   0   55.69    4.50
 -12  -8   0   63.89    6.10
  12   9   0    0.60    2.30
  12   9   0   -3.90    1.70
  12  -9   0   -1.40    2.70
  12  -9   0   -0.60    2.00
  12  -9   0    2.50    2.20
  12   9   0   -0.20    2.40
 -12  -9   0    2.00    2.90
  12  10   0    3.60    2.60
  12 -10   0    2.40    2.10
  12  10   0   -1.60    1.80
  12 -10   0    0.40    2.00
  12 -10   0    1.70    2.60
  12  10   0   -3.10    2.30
 -12 -10   0    2.90    3.00
  12  11   0    0.60    2.30
  12 -11   0    2.30    2.20
  12 -11   0    0.40    2.10
  12  11   0   -4.00    2.20
  12  11   0    4.80    2.30
  12 -11   0   -4.40    2.50
 -12 -11   0   -0.90    3.00
  12 -12   0   22.70    3.60
  12 -12   0   24.80    3.60
  12 -12   0   18.50    4.90
  12  12   0   17.60    3.90
  12  12   0   24.30    3.80
  12  12   0   19.10    3.50
 -12 -12   0   21.10    4.80
  12  13   0   11.30    3.30
  12  13   0   15.30    3.40
  12 -13   0   20.10    4.70
  12 -13   0   15.20    3.30
  12 -13   0   12.00    3.30
  12  13   0   17.30    4.00
 -12 -13   0   17.70    7.50
  12  14   0    2.10    2.50
  12  14   0    1.90    2.60
  12  14   0    2.40    3.00
  12 -14   0    2.30    2.60
  12 -14   0   -0.90    2.80
  12 -14   0   -2.10    2.00
 -12 -14   0    6.80    4.10
  12 -15   0    3.40    2.80
  12  15   0    5.20    3.00
  12  15   0    0.40    3.40
  12  15   0    3.10    2.60
  12 -15   0    1.90    3.10
  12 -15   0   -1.30    2.70
 -12 -15   0    0.70    3.30
  12 -16   0   -0.90    2.30
  12 -16   0   -3.50    2.90
  12  16   0    3.90    3.10
  12  16   0    0.90    3.00
  12  16   0    3.90    2.70
  12 -16   0    7.10    3.10
 -12 -16   0    6.80    4.20
  12 -17   0    3.10    2.80
  12  17   0   -3.90    2.70
  12  17   0    6.70    3.30
  12 -17   0   -1.50    3.00
  12 -17   0    5.20    4.00
  12  17   0    4.70    2.90
 -12 -17   0    2.50    3.80
  12 -18   0   -0.70    2.80
  12  18   0    2.40    3.70
  12  18   0    5.40    3.00
  12  18   0    7.30    3.30
 -12 -18   0    9.10    4.60
  12  19   0   -2.10    2.50
  12 -19   0   -0.20    2.30
  12 -19   0    4.70    3.60
  12  19   0   -0.80    2.90
  12  19   0    2.50    3.20
 -12 -19   0    0.50    3.70
  12  20   0   63.39    6.70
  12  20   0   62.89    7.60
  12 -20   0   80.19    7.50
  12 -20   0   88.29   10.00
 -12 -20   0   66.19    8.80
  12 -21   0    0.40    3.20
  12 -21   0    1.60    3.50
  12  21   0   -3.40    3.20
  12  21   0   -3.90    3.00
  12 -21   0    0.90    2.90
  12  21   0   -5.00    3.10
 -12 -21   0   -1.10    5.40
  12 -22   0    0.60    3.60
  12  22   0   -5.10    3.20
  12 -22   0   -1.90    2.40
  12 -22   0    2.70    3.60
  12  22   0   -3.00    4.30
  12  22   0   -3.20    3.10
 -12 -22   0   -6.50    4.60
  13  -2   0    1.70    2.40
  13  -4   0    0.00    2.50
  13   4   0   -2.30    1.80
  13  -5   0   -3.00    2.40
  13   5   0   -0.20    2.00
  13  -6   0   -1.50    2.50
  13   7   0   -0.60    2.10
  13   7   0    0.80    2.20
  13  -7   0    0.60    1.80
  13   7   0    3.40    1.90
  13  -8   0   -1.60    1.90
  13   8   0    0.90    2.10
  13   8   0   -3.70    2.10
  13  -8   0    0.60    1.80
  13   8   0   -0.10    2.10
  13   9   0    3.60    2.40
  13  -9   0    1.80    3.00
  13  -9   0    1.70    2.10
  13   9   0   -0.30    2.40
  13  -9   0    3.40    2.10
  13   9   0   -2.00    2.10
 -13  -9   0    0.30    2.90
  13 -10   0    2.60    2.20
  13 -10   0    5.20    3.30
  13  10   0   -1.80    2.30
  13  10   0    1.10    2.10
  13  10   0    3.10    2.70
 -13 -10   0    3.60    3.30
  13  11   0   -3.30    2.40
  13  11   0   -1.20    2.30
  13 -11   0    5.50    3.50
  13  11   0    3.20    2.50
  13 -11   0   -3.10    1.90
 -13 -11   0    4.00    3.30
  13 -12   0   -0.60    2.20
  13 -12   0    0.90    3.80
  13  12   0   -0.80    2.10
  13  12   0   -2.20    2.40
 -13 -12   0   -6.80    2.70
  13 -13   0    0.20    2.80
  13 -13   0   -0.90    2.50
  13 -13   0   -0.60    2.40
  13  13   0    5.20    2.90
  13  13   0   -1.30    2.40
  13  13   0   -0.50    2.30
 -13 -13   0   -0.60    3.30
  13  14   0    3.60    3.50
  13 -14   0    3.80    2.80
  13 -14   0    5.10    2.80
  13  14   0   -3.30    2.20
  13 -14   0   -0.80    3.10
  13  14   0   -3.80    2.30
 -13 -14   0   -1.90    3.50
  13  15   0   -4.20    2.40
  13 -15   0    2.20    3.20
  13 -15   0   -2.20    2.60
  13  15   0    1.50    2.90
  13 -15   0    4.60    2.60
 -13 -15   0   -4.30    3.50
  13  16   0   -2.80    2.70
  13 -16   0   -4.30    3.60
  13 -16   0    6.90    3.70
  13 -16   0    1.50    2.60
  13  16   0   -1.70    3.00
  13  16   0    1.80    3.30
 -13 -16   0    6.40    4.50
  13 -17   0    0.10    2.70
  13 -17   0   -1.70    3.40
  13 -17   0   -1.10    2.80
  13  17   0    7.00    3.00
  13  17   0   -1.60    2.60
 -13 -17   0   -2.10    4.00
  13 -18   0   -0.10    3.30
  13  18   0    1.90    3.00
  13  18   0    3.10    3.30
  13  18   0    1.80    3.00
  13 -18   0   -1.40    2.60
 -13 -18   0    0.90    3.70
  13  19   0   -2.10    2.60
  13  19   0   -5.30    2.40
  13 -19   0    0.30    3.50
  13 -19   0   -0.30    2.60
  13  19   0   -2.00    4.00
 -13 -19   0    1.20    4.40
  13  20   0   -2.40    2.90
  13 -20   0   -3.20    2.90
  13 -20   0    4.80    3.50
  13  20   0   -6.10    2.90
  13  20   0    2.10    2.80
 -13 -20   0   -3.60    5.00
  13  21   0    4.90    3.60
  13  21   0    3.40    3.80
  13 -21   0    6.50    3.60
  13 -21   0   -3.30    3.60
  13  21   0   -5.20    3.20
  13 -21   0    3.30    3.00
 -13 -21   0    2.30    5.60
  14  -5   0   60.29    5.90
  14  -6   0   47.30    5.60
  14   7   0    4.50    2.30
  14  -7   0    0.50    1.90
  14   7   0    8.00    2.60
  14  -7   0    9.60    3.30
  14   8   0   24.00    3.50
  14   8   0   20.90    3.40
  14  -8   0   20.90    4.40
  14  -8   0   13.50    2.80
  14   8   0   17.00    3.60
  14  -9   0   -2.80    3.10
  14  -9   0   -2.40    1.90
  14   9   0   -1.60    2.20
  14  -9   0   -5.60    2.00
  14   9   0   -1.50    2.00
  14   9   0   -3.80    2.10
  14 -10   0    6.00    2.90
  14  10   0    0.00    2.40
  14 -10   0    9.00    4.00
  14  10   0    6.50    3.00
  14  10   0    0.90    2.20
  14  11   0    5.80    2.70
  14  11   0    4.40    3.10
  14 -11   0    3.30    2.60
  14 -11   0    3.60    2.40
  14  11   0    4.60    2.60
  14  12   0  149.39    8.20
  14 -12   0  126.59    8.80
  14  12   0  145.89    8.80
  14 -12   0  122.49   10.70
  14 -12   0  145.29    7.60
  14  12   0  158.88    8.00
 -14 -12   0  127.79   13.50
  14  13   0   49.50    6.00
  14 -13   0   49.10    5.60
  14 -13   0   46.30    5.10
  14  13   0   34.30    4.50
  14 -13   0   33.20    5.60
  14  13   0   46.20    5.30
 -14 -13   0   48.50    6.50
  14 -14   0    9.70    3.50
  14 -14   0    1.40    3.50
  14 -14   0   12.60    3.50
  14  14   0    6.90    3.10
  14  14   0    8.10    3.30
  14  14   0    7.40    3.50
 -14 -14   0    7.50    4.30
  14 -15   0    8.60    3.20
  14 -15   0    7.60    3.40
  14 -15   0    4.10    3.90
  14  15   0    8.60    3.70
  14  15   0    9.00    3.40
 -14 -15   0    1.70    4.10
  14  16   0    2.10    3.10
  14 -16   0   -3.30    2.90
  14 -16   0    1.00    3.00
  14  16   0    0.80    3.00
  14  16   0    1.10    2.90
  14 -16   0   -3.30    2.70
 -14 -16   0    1.20    4.10
  14 -17   0    2.20    2.70
  14  17   0    0.50    3.10
  14 -17   0    5.00    2.90
  14  17   0   -1.70    2.80
  14  17   0   -1.60    2.80
 -14 -17   0   -3.40    4.30
  14 -18   0    5.50    2.90
  14  18   0    6.80    3.40
  14 -18   0    1.50    3.60
  14  18   0   12.00    4.00
  14  19   0    6.00    3.60
  14 -19   0    8.70    4.30
  14  19   0   13.00    3.80
  14 -19   0   -4.20    3.80
  15   7   0    1.50    2.20
  15   8   0    1.10    2.40
  15  -8   0    0.90    2.00
  15  -8   0   -3.60    3.20
  15  -9   0    1.20    3.40
  15   9   0    3.50    2.50
  15  -9   0    7.30    3.40
  15   9   0    4.80    2.40
  15  -9   0    0.70    2.10
  15  10   0    1.70    2.30
  15  10   0   -2.90    2.20
  15 -10   0   -0.30    3.70
  15 -10   0    5.00    2.90
  15  10   0    1.60    2.60
  15 -10   0   -1.00    2.00
  15  11   0   -0.90    2.40
  15 -11   0   -2.60    2.00
  15 -11   0   -1.30    2.90
  15  11   0   -1.40    2.40
  15 -11   0    1.10    2.90
  15  11   0   -1.00    2.50
  15  12   0   -3.30    2.20
  15  12   0   -4.70    2.60
  15 -12   0   -4.20    2.80
  15 -12   0    2.50    3.00
  15 -12   0   -0.10    3.10
  15  12   0    0.40    2.80
  15  13   0   -3.50    2.30
  15 -13   0    2.90    3.40
  15  13   0    3.10    3.00
  15 -13   0   -0.90    2.80
  15  13   0   -2.50    2.40
  15 -13   0    2.40    2.80
 -15 -13   0   -0.80    3.80
  15 -14   0   -2.60    2.50
  15 -14   0    1.80    3.80
  15  14   0    1.60    3.00
  15 -14   0    2.10    3.20
  15  14   0    2.60    3.00
 -15 -14   0   -6.10    4.00
  15  15   0    6.50    3.20
  15 -15   0   -4.70    2.70
  15  15   0   -1.90    2.80
  15  15   0   -5.30    3.20
  15 -15   0   -0.20    2.70
  15 -15   0    2.80    3.70
 -15 -15   0   -5.80    4.10
  15  16   0   -2.90    3.40
  15  16   0   -6.40    2.90
  15 -16   0    3.10    3.30
  15 -16   0   -4.00    2.70
  15 -16   0   -7.30    3.10
  15  16   0    6.20    3.10
 -15 -16   0   -3.80    4.50
  15 -17   0    4.40    3.80
  15  17   0   -4.90    3.20
  15 -17   0   -2.70    2.80
  15 -17   0    3.30    3.40
  15  17   0   -4.20    2.90
  15  17   0    5.80    3.40
 -15 -17   0   -4.10    4.50
  16   7   0    4.50    2.80
  16  -8   0    2.10    2.50
  16   9   0    5.40    3.00
  16   9   0    0.90    2.60
  16  -9   0   -2.60    2.70
  16  -9   0    3.70    2.10
  16  -9   0    5.50    3.20
  16  -9   0    5.00    3.50
  16  10   0    0.00    2.70
  16 -10   0    5.60    2.90
  16 -10   0    7.30    3.00
  16  10   0    7.30    3.70
  16  11   0   11.60    3.50
  16 -11   0   11.60    4.30
  16 -11   0   11.90    3.80
  16  11   0    3.70    3.00
  16  11   0    9.70    3.30
  16 -11   0   13.40    3.00
  16 -11   0   14.40    3.20
  16 -12   0    0.50    3.00
  16  12   0    4.20    3.30
  16 -12   0   -0.80    2.50
  16  12   0    1.20    3.00
  16  12   0   -3.20    2.70
  16 -12   0    1.70    3.20
  16  13   0    8.50    3.50
  16 -13   0    1.90    3.00
  16  13   0    3.40    4.00
  16 -13   0   -1.30    2.70
  16 -13   0   -0.40    3.60
  16  13   0    9.10    3.40
  16  14   0    2.80    3.30
  16 -14   0    5.80    4.20
  16  14   0    5.10    2.90
  16  14   0    1.10    2.90
  16 -14   0   -5.00    2.80
  16  15   0    4.80    2.80
  16  15   0    6.40    3.90
  16 -15   0   -5.20    3.10
  16  15   0    4.50    2.90
  16 -15   0   -5.50    3.40
 -16 -15   0   -2.00    4.80
  17   8   0    1.70    2.70
  17   9   0   -0.60    3.90
  17   9   0    0.00    2.60
  17  10   0    3.40    3.30
  17  10   0    6.20    3.00
  17 -10   0    4.20    2.70
  17 -10   0    3.80    3.10
  17 -11   0   -6.50    2.80
  17 -11   0    2.00    2.90
  17  11   0   -4.30    2.80
  17  11   0   -2.60    2.80
   0  30  -1    4.80    3.80
   0 -30   1    4.20    4.30
   0  29  -1    4.10    5.80
   0  28  -1   12.50    4.20
   0 -28   1   15.20    4.80
   0  27  -1   -1.10    2.50
   0  27  -1    2.40    4.10
   0 -27   1    1.00    3.20
   0 -26   1    2.20    3.60
   0  26  -1    0.50    3.20
   0 -26   1    9.60    4.60
   0 -26   1    4.00    3.70
   0  26  -1   -3.60    2.20
   0 -25   1    0.70    3.10
   0 -25   1    0.80    2.50
   0  25  -1    0.10    2.50
   0 -25   1    3.30    3.40
   0  25  -1   -5.10    2.80
   0 -24   1    1.10    3.00
   0 -24   1    4.10    2.90
   0  24  -1    5.90    3.00
   0  24  -1    6.30    3.50
   0 -24   1    4.10    4.00
   0  23  -1   -4.90    1.90
   0 -23   1    1.40    3.40
   0  23  -1   -0.80    2.70
   0 -23   1    4.60    2.90
   0 -23   1   -2.00    2.70
   0  22  -1  112.59    7.80
   0  22  -1  120.19    7.90
   0 -22   1  112.19    8.10
   0 -22   1  111.09    9.90
   0 -22   1   98.79    7.50
   0 -21   1    3.30    3.10
   0 -21   1   -1.50    3.10
   0  21  -1   -3.00    2.30
   0 -21   1   -0.10    2.60
   0  21  -1    1.90    2.30
   0 -20   1   34.70    4.80
   0 -20   1   26.80    5.60
   0  20  -1   34.00    4.80
   0  20  -1   36.80    4.90
   0 -20   1   32.20    4.60
   0 -19   1    1.00    3.10
   0 -19   1    2.20    2.80
   0  19  -1    0.10    2.30
   0  19  -1   -0.70    1.90
   0 -19   1    5.10    2.70
   0  19  -1    0.00    2.30
   0  18  -1   17.20    4.20
   0 -18   1   14.50    3.40
   0  18  -1   16.00    3.30
   0 -18   1   19.50    3.70
   0 -18   1   14.00    4.10
   0  18  -1   16.70    3.50
   0 -17   1   -3.40    1.80
   0  17  -1    0.20    1.70
   0  17  -1    3.80    2.60
   0 -17   1   -1.70    1.70
   0 -17   1    1.80    2.30
   0  17  -1   -1.80    1.90
   0 -16   1    0.30    2.30
   0  16  -1   -1.50    1.80
   0  16  -1    2.00    2.00
   0 -16   1   -0.50    1.90
   0 -16   1    1.80    1.80
   0  16  -1   -1.90    1.40
   0  15  -1    0.20    1.80
   0  15  -1    1.20    1.70
   0  15  -1    1.50    2.20
   0 -15   1    1.70    1.70
   0 -15   1    1.20    2.40
   0 -15   1    0.40    2.00
   0  14  -1   16.00    3.40
   0  14  -1   23.70    3.30
   0  14  -1   19.30    3.10
   0 -14   1   21.10    3.30
   0 -14   1   15.20    3.50
   0 -14   1   21.70    3.40
   0  13  -1   -1.30    1.90
   0  13  -1    0.80    1.90
   0 -13   1   -0.20    1.60
   0  13  -1    0.30    1.60
   0 -13   1    0.70    2.10
   0 -13   1   -1.40    1.90
   0 -12   1    9.50    2.40
   0 -12   1   12.90    2.80
   0  12  -1    9.00    2.40
   0  12  -1    7.80    2.90
   0  12  -1    8.00    2.40
   0 -12   1    7.60    2.70
   0 -11   1    0.30    1.70
   0 -11   1   -0.70    2.00
   0  11  -1    1.80    2.30
   0  11  -1    0.50    2.00
   0  11  -1   -0.50    1.60
   0 -11   1   -1.90    2.00
   0 -10   1  616.24   17.30
   0 -10   1  607.44   15.40
   0 -10   1  591.44   15.20
   0  10  -1  621.74   15.40
   0  10  -1  608.44   16.90
   0  10  -1  620.44   15.30
   0  -9   1    1.10    1.50
   0  -9   1    0.50    1.30
   0   9  -1   -1.40    1.30
   0  -9   1    0.40    1.60
   0   9  -1    0.90    1.60
   0   9  -1    0.30    1.20
   0  -8   1  221.88    6.90
   0   8  -1  221.18    6.80
   0  -8   1  216.58    8.00
   0  -8   1  205.98    6.70
   0   8  -1  207.08    6.70
   0   8  -1  211.88    7.80
   0   7  -1    0.80    1.20
   0   7  -1    0.20    1.20
   0  -7   1   -0.30    0.90
   0  -7   1   -0.70    1.00
   0   7  -1   -0.30    1.00
   0  -7   1    0.10    1.50
   0  -6   1    0.70    1.00
   0  -6   1    0.80    1.10
   0   6  -1    0.70    1.20
   0   6  -1    0.90    1.30
   0   6  -1   -0.20    0.90
   0  -6   1    1.40    1.40
   0  -5   1   -0.10    1.00
   0  -5   1    0.80    1.40
   0   5  -1   -0.20    1.10
   0   5  -1    0.70    0.90
   0   5  -1    0.60    1.30
   0  -5   1    0.30    1.10
   0   4  -1 1939.51   37.90
   0   4  -1 1936.31   37.80
   0  -4   1 1921.31   38.90
   0   4  -1 1880.51   38.70
   0  -4   1 1914.11   37.90
   0   3  -1   -0.20    0.70
   0  -3   1    0.10    0.60
   0   3  -1    0.40    0.80
   0  -3   1    0.00    0.60
   0   3  -1    0.10    0.50
   0  -3   1    0.50    0.70
   0  -3  -1   -0.40    0.60
   0   3   1   -0.60    0.50
   0   3   1   -1.00    0.60
   0   3   1    0.90    0.70
   0  -3  -1    0.00    0.60
   0  -3  -1   -0.30    0.60
   0  -4  -1 1828.32   37.70
   0   4   1 1917.51   38.50
   0  -4  -1 1945.61   38.60
   0   4   1 1908.91   37.90
   0   4   1 1904.51   37.70
   0  -4  -1 1966.30   37.90
   0   5   1   -0.10    0.90
   0   5   1   -1.40    1.20
   0  -5  -1    0.30    1.20
   0   5   1    0.40    1.10
   0  -5  -1   -0.40    0.90
   0  -5  -1    1.40    1.50
   0  -6  -1    1.40    1.10
   0  -6  -1    0.30    1.40
   0   6   1   -0.70    1.20
   0   6   1    0.00    0.90
   0  -6  -1    1.10    1.20
   0   6   1   -0.40    1.10
   0  -7  -1   -0.80    0.90
   0   7   1    0.70    1.20
   0   7   1   -0.70    1.00
   0  -7  -1   -0.20    1.20
   0   7   1    0.00    1.30
   0  -7  -1    1.30    1.30
   0  -8  -1  214.38    6.80
   0  -8  -1  207.58    6.80
   0   8   1  210.58    6.80
   0   8   1  206.98    7.70
   0  -8  -1  220.28    8.00
   0   8   1  209.58    6.70
   0  -9  -1   -0.70    1.20
   0  -9  -1    2.10    1.80
   0  -9  -1   -0.30    1.40
   0   9   1   -0.20    1.40
   0   9   1   -0.50    1.20
   0 -10  -1  592.44   15.20
   0 -10  -1  613.74   15.20
   0  10   1  580.84   16.50
   0 -10  -1  622.14   17.20
   0  10   1  592.64   15.30
   0 -11  -1   -0.50    2.10
   0  11   1    1.20    2.30
   0  11   1    3.30    1.90
   0 -11  -1   -0.60    1.60
   0 -11  -1   -1.40    1.90
   0  11   1   -0.80    1.70
   0  12   1    9.80    2.70
   0  12   1    6.20    2.30
   0 -12  -1    6.90    2.30
   0 -12  -1    6.90    3.00
   0 -12  -1    9.00    2.60
   0  12   1    8.90    2.40
   0  13   1    0.10    1.70
   0 -13  -1   -1.90    1.90
   0  13   1   -2.90    1.50
   0  13   1   -2.70    1.70
   0 -13  -1    1.70    2.10
   0 -13  -1    0.80    1.60
   0  14   1   18.00    3.60
   0 -14  -1   21.10    3.90
   0  14   1   19.00    3.00
   0 -14  -1   17.40    3.30
   0 -14  -1   17.70    2.90
   0  14   1   20.70    3.10
   0  15   1   -1.60    1.60
   0 -15  -1   -0.70    1.90
   0 -15  -1   -1.10    1.90
   0  15   1    1.20    2.00
   0 -15  -1    0.60    1.60
   0  15   1   -0.60    1.50
   0 -16  -1   -1.10    1.40
   0  16   1   -2.00    1.80
   0  16   1   -0.80    1.70
   0 -16  -1    1.50    2.30
   0 -16  -1   -1.40    1.80
   0 -17  -1   -4.00    1.40
   0  17   1    1.00    2.10
   0 -17  -1   -1.10    2.00
   0  17   1   -0.40    1.60
   0 -17  -1   -1.90    2.10
   0 -18  -1   13.00    3.50
   0  18   1   13.60    3.30
   0  18   1   19.20    3.60
   0 -18  -1   10.70    3.40
   0 -18  -1   16.70    3.40
   0 -19  -1    0.30    3.00
   0  19   1   -2.00    2.00
   0 -19  -1   -1.40    1.90
   0  19   1    2.30    2.50
   0 -19  -1    4.00    2.90
   0 -20  -1   32.70    5.60
   0 -20  -1   32.60    5.00
   0 -20  -1   31.30    4.50
   0  20   1   34.60    5.00
   0  20   1   30.50    4.40
   0  21   1   -0.30    2.10
   0 -21  -1    2.50    2.40
   0 -21  -1   -4.30    2.60
   0  21   1    0.40    2.50
   0 -21  -1    2.90    3.50
   0 -22  -1  124.79   10.20
   0 -22  -1  134.39    8.80
   0 -22  -1  111.39    7.80
   0  22   1  102.59    7.70
   0  22   1  111.69    7.90
   0 -23  -1   -3.00    2.60
   0  23   1    3.50    3.00
   0 -23  -1   -0.50    2.50
   0 -23  -1    7.50    4.30
   0  23   1    1.50    2.40
   0 -24  -1    2.30    3.90
   0 -24  -1   -2.00    2.80
   0  24   1   -0.70    2.50
   0 -24  -1    4.50    2.90
   0  24   1    9.00    3.60
   0 -25  -1    0.70    3.00
   0 -25  -1   -0.30    3.10
   0 -25  -1    3.80    3.80
   0  25   1    2.80    2.60
   0  25   1   -2.50    2.70
   0  26   1    5.60    3.60
   0 -26  -1    4.00    3.60
   0 -26  -1    8.40    4.90
   0  26   1   -0.30    2.70
   0  27   1   -3.30    3.10
   0 -27  -1    3.00    3.60
   0  27   1   -3.70    2.40
   0 -28  -1    9.80    4.30
   0  28   1   13.70    4.30
   0  29   1    3.40    4.50
   0 -30  -1   -3.60    3.80
   0  30   1    6.50    3.50
   1  30  -1    8.70    4.30
   1 -30   1    0.90    3.60
  -1  30  -1   -6.00    3.00
  -1 -30   1    1.50    3.70
   1  29  -1   12.90    5.10
   1 -29   1   13.40    5.00
  -1  29  -1   18.00    4.50
  -1 -29   1   19.80    5.60
   1  28  -1    3.00    3.10
   1 -28   1    3.60    3.80
  -1 -28   1    1.90    3.30
  -1  28  -1    1.70    3.20
   1 -27   1   -1.60    3.10
   1  27  -1    5.40    3.30
  -1  27  -1   -0.20    3.60
  -1  27  -1    0.60    2.90
  -1 -27   1   -1.70    3.20
  -1 -27   1   -1.30    3.00
   1 -26   1    0.90    3.50
   1  26  -1    4.20    3.00
   1 -26   1    1.70    3.10
   1  26  -1    2.60    3.30
   1 -26   1    0.20    3.00
  -1 -26   1   -3.00    3.10
  -1 -26   1    0.10    3.90
  -1 -26   1   -3.50    3.00
  -1  26  -1   -2.50    2.10
  -1  26  -1   -0.40    3.10
   1  25  -1    7.10    3.40
   1 -25   1   -2.20    2.80
   1  25  -1    1.50    2.80
   1 -25   1    4.90    3.90
   1 -25   1    1.20    3.10
  -1 -25   1   -1.30    2.80
  -1  25  -1    2.00    3.50
  -1 -25   1   -0.50    3.00
  -1  25  -1   -1.80    2.40
  -1 -25   1   -0.70    3.80
   1 -24   1   -0.70    2.90
   1 -24   1    0.10    3.20
   1 -24   1    5.30    4.30
   1  24  -1    2.00    2.60
   1  24  -1   -2.10    2.40
  -1  24  -1    0.60    2.70
  -1 -24   1   -0.60    2.50
  -1 -24   1   -3.80    3.10
  -1  24  -1    1.40    2.90
  -1 -24   1    4.50    3.30
   1  23  -1    4.00    2.80
   1 -23   1    2.80    3.30
   1 -23   1    8.50    3.90
   1  23  -1   -1.80    2.70
   1 -23   1    4.40    3.40
  -1 -23   1    2.40    2.60
  -1 -23   1   -1.00    3.30
  -1  23  -1    6.00    2.90
  -1  23  -1    6.10    3.00
   1 -22   1    2.20    2.70
   1 -22   1    0.80    2.70
   1  22  -1   -1.10    2.40
   1  22  -1    2.40    2.80
   1 -22   1    1.90    3.30
  -1 -22   1    2.10    2.90
  -1  22  -1   -2.70    2.40
  -1 -22   1   -1.20    2.10
  -1  22  -1    2.40    2.60
  -1 -22   1    3.00    3.50
   1  21  -1   10.80    5.20
   1  21  -1    5.40    5.70
   1  21  -1   12.80    3.60
   1 -21   1   15.60    4.70
   1 -21   1   14.40    6.20
   1 -21   1   13.40    3.80
  -1 -21   1    5.10    3.80
  -1  21  -1   17.30    3.90
  -1 -21   1    8.30    3.30
  -1  21  -1   10.50    3.40
  -1 -21   1   13.00    4.00
   1  20  -1    1.60    2.30
   1 -20   1    2.50    2.50
   1  20  -1   -1.60    2.30
   1 -20   1    1.40    2.90
   1  20  -1   -1.50    2.30
   1 -20   1    4.00    3.00
  -1  20  -1    3.80    2.70
  -1 -20   1    1.20    3.20
  -1  20  -1    0.30    2.20
  -1 -20   1    1.20    2.30
  -1 -20   1    0.40    2.70
   1 -19   1    0.20    2.70
   1 -19   1   -0.90    2.00
   1  19  -1   -1.50    2.30
   1 -19   1    4.00    3.20
   1  19  -1    0.40    2.50
   1  19  -1   -3.00    1.50
  -1  19  -1    0.70    2.20
  -1 -19   1    2.20    2.30
  -1 -19   1   -1.20    2.40
  -1  19  -1    2.50    2.50
  -1 -19   1    0.00    2.60
   1  18  -1   -1.60    2.10
   1  18  -1    3.00    2.10
   1 -18   1    3.60    2.40
   1 -18   1    4.20    3.40
   1  18  -1    4.50    3.00
   1 -18   1    0.80    2.60
  -1  18  -1    4.90    2.50
  -1  18  -1    8.30    2.80
  -1 -18   1    4.10    2.40
  -1 -18   1    3.40    3.00
  -1 -18   1   -0.50    2.30
   1 -17   1   53.89    5.20
   1 -17   1   43.60    4.50
   1  17  -1   46.50    4.80
   1 -17   1   36.60    5.30
   1  17  -1   48.80    4.80
   1  17  -1   43.90    5.90
  -1  17  -1   38.10    4.50
  -1  17  -1   46.40    5.50
  -1 -17   1   45.00    4.80
  -1 -17   1   38.30    5.60
  -1 -17   1   43.00    4.50
  -1  17  -1   40.40    4.50
   1 -16   1    3.30    2.60
   1 -16   1    6.60    2.30
   1 -16   1    4.00    2.20
   1  16  -1    0.80    2.20
   1  16  -1    0.80    1.70
   1  16  -1    0.90    2.00
  -1  16  -1    3.80    2.50
  -1  16  -1   -1.30    1.50
  -1 -16   1    2.20    2.60
  -1 -16   1    4.20    2.40
  -1 -16   1    2.10    2.00
  -1  16  -1    1.80    2.10
   1 -15   1   31.00    4.80
   1  15  -1   39.40    4.10
   1  15  -1   33.80    4.80
   1 -15   1   36.50    4.20
   1 -15   1   38.00    3.90
   1  15  -1   39.10    4.00
  -1 -15   1   39.40    4.30
  -1  15  -1   34.70    4.00
  -1 -15   1   26.00    4.40
  -1  15  -1   33.40    4.00
  -1  15  -1   29.00    4.30
  -1 -15   1   29.50    3.80
   1  14  -1    1.90    2.10
   1  14  -1    3.50    2.30
   1  14  -1    0.80    1.60
   1 -14   1    0.70    2.30
   1 -14   1    4.30    2.00
   1 -14   1    3.80    2.10
  -1 -14   1    2.80    2.20
  -1  14  -1    1.80    1.70
  -1 -14   1    2.40    1.80
  -1  14  -1    2.80    2.00
  -1  14  -1   -1.60    1.70
  -1 -14   1   -2.00    1.90
   1 -13   1    1.70    2.00
   1  13  -1   -0.50    1.80
   1 -13   1   -0.90    1.90
   1  13  -1   -1.20    1.50
   1 -13   1    0.80    1.80
   1  13  -1    0.40    1.80
  -1 -13   1    3.70    2.70
  -1 -13   1   -0.20    1.90
  -1  13  -1    1.30    1.90
  -1  13  -1    1.70    1.80
  -1 -13   1   -2.40    1.30
  -1  13  -1    2.70    2.40
   1 -12   1  519.65   14.20
   1  12  -1  508.85   14.20
   1 -12   1  521.95   14.30
   1 -12   1  510.05   16.20
   1  12  -1  505.15   13.90
   1  12  -1  535.15   16.10
  -1 -12   1  510.65   14.20
  -1 -12   1  509.25   14.10
  -1  12  -1  521.95   15.90
  -1  12  -1  510.95   14.10
  -1  12  -1  519.25   14.30
  -1 -12   1  501.05   16.00
   1 -11   1   78.79    5.80
   1  11  -1   78.69    4.70
   1 -11   1   83.39    4.80
   1  11  -1   74.09    4.80
   1 -11   1   81.29    5.00
   1  11  -1   78.99    5.70
  -1  11  -1   69.89    4.50
  -1  11  -1   81.09    5.70
  -1 -11   1   70.79    4.90
  -1  11  -1   81.49    5.00
  -1 -11   1   77.19    5.80
  -1 -11   1   83.79    4.80
   1  10  -1    1.20    1.50
   1 -10   1   -1.20    1.50
   1 -10   1    1.30    1.80
   1  10  -1    2.60    1.80
   1  10  -1   -0.60    1.80
   1 -10   1   -2.40    1.80
  -1  10  -1    0.80    1.70
  -1 -10   1    1.70    2.00
  -1 -10   1   -1.50    1.90
  -1  10  -1   -0.70    1.90
  -1  10  -1    0.60    1.80
  -1 -10   1   -0.40    1.40
   1   9  -1    5.90    2.00
   1  -9   1    8.20    1.80
   1  -9   1    7.50    2.00
   1  -9   1    9.00    2.50
   1   9  -1    5.20    1.60
  -1  -9   1    2.90    1.80
  -1  -9   1    5.30    1.90
  -1   9  -1    6.00    1.90
  -1   9  -1   11.30    2.00
  -1   9  -1    1.60    1.60
  -1  -9   1    7.10    1.80
   1  -8   1   33.80    2.70
   1   8  -1   28.50    2.60
   1   8  -1   32.80    3.30
   1  -8   1   38.30    3.60
  -1  -8   1   35.00    2.70
  -1  -8   1   33.60    2.90
  -1   8  -1   30.60    3.20
  -1  -8   1   31.50    3.30
  -1   8  -1   34.10    2.70
  -1   8  -1   31.10    2.80
   1  -7   1    5.30    1.90
   1  -7   1    7.00    1.50
   1   7  -1    5.80    1.90
   1   7  -1    4.70    1.30
   1  -7   1    3.60    1.40
   1   7  -1    5.30    1.50
  -1   7  -1    5.40    1.40
  -1   7  -1    5.30    1.90
  -1   7  -1    5.30    1.50
  -1  -7   1    6.30    1.40
  -1  -7   1    5.20    1.50
  -1  -7   1    3.20    1.70
   1   6  -1  495.95   11.80
   1   6  -1  496.45   11.60
   1  -6   1  501.85   11.70
   1  -6   1  498.55   12.90
   1   6  -1  480.65   12.70
   1  -6   1  476.05   11.50
  -1   6  -1  492.05   11.50
  -1  -6   1  451.15   12.50
  -1   6  -1  489.65   12.60
  -1  -6   1  478.15   11.50
  -1  -6   1  496.25   12.80
  -1   6  -1  490.35   11.90
   1  -5   1   28.30    2.40
   1   5  -1   30.00    2.80
   1  -5   1   30.60    2.80
   1   5  -1   30.60    2.30
   1  -5   1   31.40    2.20
   1   5  -1   31.90    2.20
  -1   5  -1   35.00    2.20
  -1  -5   1   31.10    2.40
  -1  -5   1   30.80    2.20
  -1   5  -1   31.70    2.40
  -1  -5   1   26.00    2.80
  -1   5  -1   35.00    2.90
   1  -4   1  523.45   12.30
   1   4  -1  520.55   11.50
   1   4  -1  508.95   12.30
   1   4  -1  519.25   11.40
   1  -4   1  512.15   11.50
   1  -4   1  535.55   11.60
  -1   4  -1  512.15   11.40
  -1  -4   1  519.25   11.40
  -1   4  -1  523.85   12.20
  -1  -4   1  547.55   12.90
  -1  -4   1  508.75   11.40
  -1   4  -1  510.85   11.50
   1  -3   1  119.09    3.40
   1   3  -1  115.09    3.90
   1  -3   1  110.09    3.40
   1   3  -1  114.09    3.30
   1   3  -1  113.89    3.30
   1  -3   1  116.99    3.80
  -1  -3   1  110.19    3.30
  -1   3  -1  109.69    3.70
  -1   3  -1  118.59    3.30
  -1  -3   1  113.29    4.00
  -1   3  -1  110.19    3.40
  -1  -3   1  112.89    3.30
   1  -2   1   32.20    1.40
   1  -2   1   34.60    1.50
   1   2  -1   31.60    1.30
   1   2  -1   31.60    1.30
   1  -2   1   33.20    1.60
   1   2  -1   30.50    1.70
  -1   2  -1   31.80    1.50
  -1   2  -1   32.70    1.30
  -1  -2   1   33.10    1.80
  -1   2  -1   30.50    1.50
  -1  -2   1   33.40    1.30
  -1  -2   1   30.90    1.30
   1  -2  -1   35.10    1.40
   1  -2  -1   32.80    1.30
   1   2   1   32.00    1.50
   1   2   1   33.10    1.40
   1   2   1   32.30    1.50
  -1  -2  -1   34.40    1.60
  -1  -2  -1   33.20    1.40
  -1   2   1   32.20    1.30
  -1  -2  -1   28.40    1.50
  -1   2   1   31.90    1.30
   1   3   1  112.99    3.50
   1   3   1  113.09    3.70
   1   3   1  116.29    3.40
   1  -3  -1  117.79    3.40
  -1   3   1  119.09    3.40
  -1   3   1  112.69    3.30
  -1  -3  -1  109.99    3.30
  -1  -3  -1  116.49    3.50
  -1  -3  -1  112.89    3.80
   1   4   1  526.55   11.70
   1   4   1  525.45   12.30
   1  -4  -1  512.85   11.50
   1   4   1  522.75   11.70
   1  -4  -1  531.05   11.60
  -1  -4  -1  521.35   11.60
  -1   4   1  533.15   11.40
  -1   4   1  523.35   11.60
  -1  -4  -1  513.65   11.60
  -1  -4  -1  528.75   12.30
   1  -5  -1   28.40    2.20
   1  -5  -1   32.20    2.30
   1   5   1   29.90    2.30
   1   5   1   27.00    2.60
   1  -5  -1   31.80    2.80
   1   5   1   29.20    2.40
  -1  -5  -1   28.20    2.70
  -1   5   1   32.40    2.30
  -1   5   1   30.30    2.30
  -1  -5  -1   31.30    2.20
  -1  -5  -1   27.30    2.40
   1   6   1  458.45   12.30
   1  -6  -1  465.75   11.40
   1  -6  -1  494.55   12.70
   1   6   1  495.65   11.60
   1   6   1  485.25   11.60
   1  -6  -1  490.65   12.40
  -1  -6  -1  459.95   11.50
  -1  -6  -1  508.95   11.70
  -1  -6  -1  494.05   13.10
  -1   6   1  491.45   11.50
   1   7   1    3.00    1.40
   1  -7  -1    4.80    1.80
   1   7   1    3.30    1.40
   1   7   1    3.90    1.30
   1  -7  -1    4.00    1.30
   1  -7  -1    6.60    1.50
  -1   7   1    4.20    1.40
  -1  -7  -1    5.90    1.90
  -1   7   1    4.80    1.30
  -1  -7  -1    7.80    1.60
  -1  -7  -1    5.10    1.50
   1   8   1   33.70    2.90
   1  -8  -1   38.10    2.80
   1   8   1   30.00    3.20
   1   8   1   26.80    2.60
   1  -8  -1   29.30    2.80
   1  -8  -1   33.60    3.40
  -1  -8  -1   33.10    3.40
  -1  -8  -1   28.90    2.80
  -1   8   1   33.20    2.80
  -1   8   1   34.70    2.80
  -1  -8  -1   29.60    2.60
   1  -9  -1    8.50    2.40
   1   9   1    7.50    2.10
   1  -9  -1    7.80    2.00
   1   9   1    7.90    1.90
   1  -9  -1    8.10    1.90
   1   9   1    6.20    1.80
  -1   9   1    7.70    2.00
  -1  -9  -1    8.30    1.80
  -1  -9  -1    9.60    2.30
  -1  -9  -1    9.60    2.20
  -1   9   1    7.10    1.80
   1 -10  -1    1.20    1.80
   1  10   1    0.50    1.90
   1  10   1    2.00    1.80
   1 -10  -1    0.30    2.30
   1  10   1    0.30    1.50
   1 -10  -1   -1.70    1.40
  -1 -10  -1    4.00    2.30
  -1 -10  -1    0.20    1.40
  -1  10   1    0.20    1.90
  -1  10   1    0.70    1.70
  -1 -10  -1   -0.30    1.90
   1 -11  -1   86.29    5.10
   1 -11  -1   77.19    4.70
   1  11   1   71.49    5.60
   1  11   1   76.59    4.80
   1  11   1   73.19    4.80
   1 -11  -1   81.09    5.90
  -1  11   1   83.39    4.90
  -1 -11  -1   84.19    4.80
  -1  11   1   75.09    4.70
  -1 -11  -1   77.39    5.10
  -1 -11  -1   89.59    6.10
   1 -12  -1  512.25   14.30
   1  12   1  517.75   14.50
   1  12   1  534.65   16.10
   1 -12  -1  522.55   16.40
   1 -12  -1  507.75   14.30
  -1  12   1  521.95   14.30
  -1 -12  -1  528.75   16.30
  -1  12   1  518.95   14.10
  -1 -12  -1  513.15   14.30
  -1 -12  -1  519.25   14.40
   1 -13  -1   -0.40    2.30
   1 -13  -1    1.50    2.20
   1  13   1    0.30    1.80
   1  13   1   -0.80    1.80
   1 -13  -1   -0.40    1.50
  -1 -13  -1   -0.20    2.00
  -1  13   1    0.30    1.70
  -1 -13  -1    0.80    1.70
  -1 -13  -1    2.90    2.60
  -1  13   1   -0.60    1.80
   1  14   1    0.60    1.70
   1  14   1    2.60    2.00
   1 -14  -1    3.10    2.20
   1 -14  -1    1.10    2.20
   1 -14  -1    1.90    1.90
   1  14   1   -0.70    1.90
  -1  14   1    0.30    1.80
  -1 -14  -1    0.30    2.10
  -1 -14  -1    0.10    1.60
  -1 -14  -1    4.90    2.80
  -1  14   1    1.70    1.80
   1 -15  -1   25.90    4.50
   1  15   1   38.80    4.00
   1  15   1   39.10    4.00
   1 -15  -1   34.10    3.80
   1  15   1   32.30    4.50
   1 -15  -1   37.10    4.30
  -1 -15  -1   32.10    4.00
  -1  15   1   32.30    3.80
  -1  15   1   32.60    4.10
  -1 -15  -1   31.50    3.70
  -1 -15  -1   29.60    4.70
   1  16   1    0.90    1.90
   1  16   1    3.20    2.20
   1 -16  -1    0.90    1.90
   1  16   1    0.70    2.10
   1 -16  -1    3.00    2.50
   1 -16  -1    5.00    2.40
  -1 -16  -1    1.80    1.80
  -1 -16  -1    2.40    2.60
  -1 -16  -1    2.40    2.30
  -1  16   1    4.90    2.10
  -1  16   1   -1.20    1.80
   1 -17  -1   48.20    5.00
   1  17   1   50.69    5.60
   1 -17  -1   43.90    4.50
   1  17   1   45.20    4.70
   1  17   1   50.89    4.90
   1 -17  -1   32.90    5.10
  -1 -17  -1   48.90    5.10
  -1  17   1   43.70    4.60
  -1 -17  -1   48.10    5.90
  -1  17   1   40.60    4.50
  -1 -17  -1   49.60    4.70
   1 -18  -1    8.90    3.10
   1 -18  -1    1.60    2.70
   1  18   1    2.30    2.30
   1  18   1    4.50    2.90
   1  18   1    0.40    2.20
   1 -18  -1    3.90    2.50
  -1 -18  -1    3.60    2.40
  -1  18   1    1.50    2.10
  -1 -18  -1    4.90    2.80
  -1  18   1    8.80    2.90
  -1 -18  -1    5.30    3.20
   1 -19  -1   -1.20    2.70
   1 -19  -1    0.00    2.20
   1  19   1    1.90    2.30
   1  19   1    2.60    2.60
   1 -19  -1    0.10    2.50
  -1 -19  -1   -2.80    1.80
  -1 -19  -1   -1.40    2.60
  -1  19   1    0.40    2.00
  -1 -19  -1    1.60    2.60
  -1  19   1    0.70    2.40
   1 -20  -1    2.10    3.30
   1 -20  -1    0.10    2.50
   1 -20  -1   -1.60    2.20
   1  20   1    2.50    2.80
   1  20   1    1.00    2.20
  -1 -20  -1   -1.00    2.80
  -1 -20  -1    3.20    2.40
  -1 -20  -1    0.80    2.80
  -1  20   1   -1.90    2.00
  -1  20   1    0.90    2.50
   1 -21  -1    6.10    3.90
   1 -21  -1   11.70    3.30
   1 -21  -1    0.70    5.30
   1  21   1    9.90    3.30
   1  21   1   12.70    4.20
  -1 -21  -1   14.40    3.90
  -1 -21  -1   11.30    4.50
  -1  21   1    8.30    3.10
  -1  21   1    9.80    3.40
  -1 -21  -1    6.80    3.40
   1 -22  -1    4.60    3.20
   1  22   1    1.00    2.30
   1 -22  -1   -1.20    2.50
   1  22   1    0.30    2.70
   1 -22  -1    6.70    3.80
  -1  22   1   -1.50    1.90
  -1 -22  -1    5.60    3.40
  -1 -22  -1   -4.30    2.60
  -1 -22  -1    1.90    2.60
  -1  22   1    5.50    3.10
   1  23   1    3.50    3.00
   1 -23  -1    2.00    2.70
   1 -23  -1   -1.20    2.70
   1 -23  -1    2.00    3.50
   1  23   1    9.20    3.40
  -1 -23  -1    2.80    2.60
  -1  23   1    3.20    2.60
  -1  23   1    7.00    3.20
  -1 -23  -1    5.50    3.40
  -1 -23  -1    5.00    3.80
   1  24   1    0.70    3.00
   1 -24  -1    2.10    3.20
   1  24   1    0.10    2.40
   1 -24  -1    3.30    3.20
   1 -24  -1   -8.80    3.60
  -1  24   1    1.90    2.60
  -1 -24  -1    2.70    3.80
  -1 -24  -1    1.00    2.80
  -1 -24  -1   -1.50    2.80
  -1  24   1   -6.10    2.50
   1  25   1    3.30    3.20
   1 -25  -1   -5.90    2.50
   1 -25  -1    2.40    3.20
   1  25   1   -2.40    2.20
   1 -25  -1    0.90    3.00
  -1 -25  -1    7.60    4.50
  -1 -25  -1   -0.40    3.00
  -1  25   1    2.30    3.50
  -1  25   1   -3.20    2.30
  -1 -25  -1   -1.30    2.80
   1 -26  -1   -0.60    3.00
   1 -26  -1   -4.20    3.60
   1  26   1    3.60    3.80
   1  26   1   -2.10    2.50
   1 -26  -1    3.10    3.90
  -1 -26  -1    3.60    4.10
  -1 -26  -1    0.60    3.20
  -1 -26  -1    1.10    3.10
  -1  26   1    3.00    2.80
  -1  26   1    3.80    3.40
   1  27   1    1.20    3.30
   1 -27  -1    1.70    3.40
  -1 -27  -1    0.70    3.60
  -1  27   1   -2.60    3.50
  -1  27   1    5.50    3.20
  -1 -27  -1   -4.00    3.30
   1  28   1   -3.60    2.70
   1 -28  -1    4.10    3.70
  -1  28   1    0.30    3.10
  -1 -28  -1    3.10    4.20
   1 -29  -1   16.60    5.30
   1  29   1   17.30    6.00
  -1 -29  -1    6.50    5.60
   1  30   1    3.30    3.80
   1 -30  -1   -1.70    3.90
  -1 -30  -1    0.80    4.00
  -1  30   1   -2.10    3.20
   2  29  -1    2.40    3.20
   2 -29   1   -1.60    3.30
  -2 -29   1    0.90    3.70
  -2  29  -1    1.20    3.20
   2  28  -1   -0.60    3.00
   2 -28   1    4.60    3.80
  -2  28  -1    1.70    3.30
  -2 -28   1   11.50    4.60
   2 -27   1   -3.80    2.90
   2  27  -1   -0.20    2.80
  -2 -27   1   -2.70    3.30
  -2  27  -1    2.50    3.50
  -2 -27   1    3.70    4.00
  -2  27  -1    2.70    3.10
   2 -26   1    1.80    3.90
   2  26  -1    1.20    2.70
   2 -26   1   -4.10    2.90
   2 -26   1   -4.20    2.80
   2  26  -1    5.50    3.70
  -2  26  -1    4.50    3.40
  -2 -26   1    9.30    4.90
  -2 -26   1    1.20    3.30
  -2  26  -1    2.90    2.80
  -2 -26   1   -0.40    3.00
   2  25  -1    1.00    2.60
   2 -25   1    3.60    3.30
   2  25  -1   -3.40    2.90
   2 -25   1   -0.70    3.50
   2 -25   1    0.00    3.10
  -2 -25   1   -1.40    3.70
  -2 -25   1    1.70    3.30
  -2 -25   1    3.10    4.00
  -2  25  -1    0.20    2.20
   2 -24   1    3.20    3.10
   2 -24   1   -0.10    4.50
   2  24  -1    2.90    4.60
   2 -24   1    3.20    4.90
   2  24  -1    4.50    2.90
  -2 -24   1    4.50    3.60
  -2 -24   1   -1.90    2.60
  -2 -24   1    0.20    4.30
  -2  24  -1   -1.40    2.40
  -2  24  -1    1.10    3.10
   2 -23   1   -2.10    2.60
   2  23  -1    1.70    2.90
   2  23  -1    0.50    2.80
   2 -23   1   -0.70    2.80
   2 -23   1    1.80    3.40
   2  23  -1    5.70    3.00
  -2  23  -1   -4.20    2.50
  -2  23  -1    2.80    2.70
  -2 -23   1    0.00    2.70
  -2 -23   1   -0.90    3.50
   2 -22   1   -2.90    2.30
   2  22  -1   -3.10    2.70
   2  22  -1   -0.60    2.40
   2 -22   1   -0.40    2.90
   2  22  -1    3.30    3.10
   2 -22   1    1.10    2.90
  -2 -22   1    0.10    2.90
  -2  22  -1   -1.60    2.70
  -2  22  -1    1.00    2.60
  -2 -22   1   -2.50    2.90
  -2 -22   1   -2.70    2.20
   2 -21   1   15.70    5.00
   2  21  -1   21.10    4.10
   2  21  -1   18.20    4.80
   2 -21   1   13.10    3.60
   2 -21   1   20.40    6.00
  -2 -21   1   17.70    3.80
  -2 -21   1   12.10    3.90
  -2  21  -1   17.30    3.80
  -2  21  -1   12.70    3.70
  -2 -21   1   15.00    4.80
   2  20  -1    0.70    2.50
   2 -20   1    2.20    2.60
   2 -20   1    1.30    2.70
   2 -20   1    0.00    2.60
   2  20  -1    1.60    2.60
   2  20  -1    1.10    2.40
  -2  20  -1    1.10    2.70
  -2 -20   1    4.00    2.70
  -2  20  -1    3.20    2.40
  -2 -20   1    1.70    2.90
  -2 -20   1    2.70    2.90
   2  19  -1    1.20    2.30
   2 -19   1    0.50    2.60
   2 -19   1    4.60    3.40
   2  19  -1   -1.90    2.40
   2 -19   1    0.00    2.10
   2  19  -1   -3.60    1.90
  -2 -19   1    0.20    2.50
  -2  19  -1   -1.40    1.80
  -2 -19   1    1.90    2.30
  -2 -19   1   -2.80    2.70
  -2  19  -1   -0.40    2.50
   2 -18   1   22.80    3.70
   2  18  -1   29.70    4.40
   2  18  -1   22.50    4.40
   2  18  -1   27.30    4.00
   2 -18   1   26.40    4.20
  -2  18  -1   30.60    4.20
  -2 -18   1   31.50    5.90
  -2 -18   1   31.80    4.40
  -2  18  -1   26.40    4.10
  -2 -18   1   27.90    4.10
   2 -17   1    6.70    2.60
   2 -17   1    9.00    3.40
   2  17  -1    8.50    3.50
   2 -17   1   13.00    3.20
   2  17  -1   12.20    3.00
   2  17  -1   10.80    3.10
  -2  17  -1   13.00    2.90
  -2 -17   1   11.60    3.80
  -2  17  -1   13.50    3.20
  -2 -17   1   13.00    3.30
  -2 -17   1   12.40    3.00
   2  16  -1   38.60    5.30
   2  16  -1   37.50    4.20
   2 -16   1   33.20    4.20
   2  16  -1   35.20    4.90
   2 -16   1   49.40    6.00
   2 -16   1   39.80    6.00
  -2  16  -1   41.90    4.30
  -2 -16   1   35.50    4.00
  -2  16  -1   35.00    4.20
  -2 -16   1   38.20    4.50
  -2 -16   1   24.50    5.00
   2 -15   1    6.60    2.40
   2  15  -1    3.40    2.10
   2  15  -1    4.30    2.10
   2  15  -1    2.20    2.20
   2 -15   1    3.70    2.10
   2 -15   1    4.70    2.60
  -2 -15   1    4.70    2.30
  -2 -15   1    3.90    1.90
  -2  15  -1    6.10    2.30
  -2 -15   1    3.90    2.80
  -2  15  -1    5.30    2.20
   2 -14   1   16.40    2.90
   2  14  -1   16.80    3.40
   2 -14   1   11.70    3.20
   2  14  -1   15.40    2.90
   2  14  -1   17.10    2.90
   2 -14   1   15.50    2.90
  -2  14  -1   15.30    2.80
  -2 -14   1   17.20    2.90
  -2  14  -1   19.00    3.10
  -2 -14   1   14.50    3.50
  -2 -14   1   16.40    3.10
   2  13  -1  115.19    6.00
   2  13  -1  125.99    6.10
   2  13  -1  115.29    7.10
   2 -13   1  119.39    6.20
   2 -13   1  106.39    5.80
   2 -13   1  115.09    7.20
  -2 -13   1  114.89    6.10
  -2 -13   1  114.39    7.40
  -2  13  -1  114.99    5.90
  -2  13  -1  119.49    6.00
  -2 -13   1  113.39    5.80
   2  12  -1    8.00    2.30
   2 -12   1    0.90    2.30
   2 -12   1    2.30    2.20
   2 -12   1    4.30    2.00
   2  12  -1    4.40    2.40
  -2 -12   1    3.40    2.30
  -2 -12   1    3.90    2.80
  -2  12  -1   11.00    2.30
  -2  12  -1    5.30    2.30
  -2 -12   1    5.80    2.00
   2 -11   1    2.30    1.90
   2 -11   1    0.10    2.20
   2  11  -1    4.70    1.90
   2  11  -1    4.50    2.20
   2  11  -1    6.50    2.70
  -2 -11   1    6.00    2.10
  -2 -11   1    3.90    2.30
  -2 -11   1    5.10    2.70
  -2  11  -1    4.40    2.20
  -2  11  -1    3.70    1.90
  -2  11  -1    3.80    2.50
   2  10  -1   52.19    4.10
   2  10  -1   54.09    3.90
   2  10  -1   51.89    5.00
   2 -10   1   51.09    5.00
   2 -10   1   56.09    4.00
  -2 -10   1   58.29    5.10
  -2  10  -1   61.39    4.20
  -2 -10   1   54.19    3.90
  -2  10  -1   55.79    4.80
   2  -9   1    0.60    1.90
   2  -9   1    0.40    1.60
   2   9  -1    1.30    1.40
   2  -9   1    0.60    1.40
   2   9  -1    0.70    1.80
   2   9  -1   -1.90    1.50
  -2   9  -1    1.40    1.80
  -2  -9   1   -0.20    1.70
  -2  -9   1    0.70    1.30
  -2   9  -1    0.10    1.50
  -2  -9   1    0.10    1.60
  -2   9  -1   -1.40    1.10
   2   8  -1  198.48    6.40
   2  -8   1  204.68    7.70
   2  -8   1  205.68    6.60
   2  -8   1  183.88    6.40
   2   8  -1  194.08    7.60
   2   8  -1  193.68    6.40
  -2  -8   1  193.38    7.60
  -2  -8   1  186.68    6.40
  -2   8  -1  194.18    6.50
  -2   8  -1  190.68    6.30
  -2   8  -1  194.48    7.30
  -2  -8   1  197.28    6.40
   2   7  -1  119.29    5.60
   2  -7   1  129.79    4.80
   2   7  -1  125.19    4.70
   2   7  -1  123.19    4.70
   2  -7   1  124.39    5.60
   2  -7   1  125.39    4.80
  -2  -7   1  135.29    4.70
  -2  -7   1  121.29    4.70
  -2   7  -1  127.69    4.80
  -2   7  -1  129.39    4.70
  -2  -7   1  122.29    5.60
  -2   7  -1  133.09    5.50
   2  -6   1   -0.20    1.10
   2   6  -1   -0.20    1.20
   2  -6   1    0.50    1.20
   2   6  -1    0.50    1.20
   2   6  -1   -0.20    0.90
   2  -6   1   -0.90    0.90
  -2   6  -1    0.50    0.90
  -2  -6   1    0.70    1.20
  -2  -6   1    0.60    1.10
   2   5  -1   38.00    2.50
   2  -5   1   39.30    2.40
   2  -5   1   34.40    2.80
   2   5  -1   39.00    2.30
   2   5  -1   35.90    3.00
   2  -5   1   33.40    2.50
  -2   5  -1   38.40    2.30
  -2  -5   1   36.60    2.20
  -2   5  -1   33.00    2.40
  -2  -5   1   41.40    2.50
  -2  -5   1   33.50    3.00
   2   4  -1  329.07    7.80
   2   4  -1  327.67    7.90
   2  -4   1  346.27    8.00
   2   4  -1  322.17    8.90
   2  -4   1  325.87    8.00
   2  -4   1  348.07    8.90
  -2   4  -1  332.47    7.80
  -2   4  -1  337.47    8.00
  -2  -4   1  329.17    7.80
  -2  -4   1  331.57    7.70
  -2  -4   1  313.37    9.80
   2   3  -1    4.60    0.90
   2   3  -1    4.20    1.00
   2   3  -1    4.60    1.40
   2  -3   1    5.20    1.00
   2  -3   1    5.00    1.30
   2  -3   1    3.30    1.10
  -2  -3   1    4.10    1.40
  -2   3  -1    4.20    1.10
  -2  -3   1    3.80    1.00
  -2   3  -1    5.60    0.90
  -2  -3   1    4.40    0.90
   2   2  -1   87.99    2.50
   2  -2   1   86.29    2.80
   2   2  -1   86.99    2.40
   2  -2   1   91.19    2.60
   2   2  -1   89.19    3.40
  -2   2  -1   88.39    2.70
  -2  -2   1   90.49    3.40
  -2   2  -1   85.79    2.50
   2  -1   1  103.09    2.50
   2   1  -1   97.29    3.40
  -2  -1   1  104.79    3.50
   2   0  -1    0.00    0.80
   2   1   1  100.19    2.60
   2   1   1   98.89    2.70
   2   2   1   89.09    2.90
   2   2   1   88.79    2.70
   2   2   1   86.59    3.00
  -2  -2  -1   91.99    3.00
  -2  -2  -1   89.59    2.80
  -2  -2  -1   86.59    2.50
   2   3   1    4.90    1.20
   2  -3  -1    5.40    1.00
   2   3   1    4.30    1.00
   2   3   1    5.40    1.20
   2  -3  -1    4.00    0.90
  -2   3   1    4.70    0.90
  -2  -3  -1    3.70    1.20
  -2  -3  -1    5.30    1.20
  -2  -3  -1    5.10    0.90
  -2   3   1    5.30    1.00
   2  -4  -1  347.77    8.00
   2   4   1  323.07    8.60
   2  -4  -1  320.57    7.80
   2   4   1  324.47    8.30
   2   4   1  338.97    8.10
  -2   4   1  337.37    7.70
  -2   4   1  324.37    7.80
  -2  -4  -1  333.87    7.90
  -2  -4  -1  325.07    8.10
  -2  -4  -1  350.76    8.80
   2   5   1   30.10    2.40
   2   5   1   35.70    2.40
   2  -5  -1   33.10    2.30
   2  -5  -1   34.80    2.40
   2   5   1   33.70    2.80
  -2   5   1   38.50    2.30
  -2  -5  -1   36.40    2.60
  -2  -5  -1   39.90    2.90
  -2   5   1   34.40    2.80
  -2  -5  -1   36.30    2.20
   2   6   1    1.20    1.00
   2  -6  -1    2.50    1.60
   2  -6  -1   -0.10    1.50
   2  -6  -1    0.50    1.10
   2   6   1    0.70    1.20
   2   6   1    0.90    1.20
  -2  -6  -1   -0.30    1.10
  -2  -6  -1    0.00    1.00
  -2   6   1   -1.20    0.80
  -2  -6  -1   -2.00    1.00
  -2   6   1   -0.20    1.00
   2  -7  -1  124.89    4.70
   2  -7  -1  126.99    5.60
   2   7   1  120.09    5.40
   2   7   1  124.99    4.80
   2   7   1  123.99    4.80
  -2   7   1  130.19    4.70
  -2  -7  -1  127.19    5.60
  -2  -7  -1  127.19    4.70
  -2   7   1  123.29    4.50
  -2  -7  -1  120.29    4.80
   2  -8  -1  188.58    6.40
   2  -8  -1  202.08    7.70
   2  -8  -1  190.68    6.50
   2   8   1  195.38    6.60
   2   8   1  201.28    7.60
   2   8   1  187.98    6.50
  -2  -8  -1  200.18    7.70
  -2  -8  -1  200.78    6.70
  -2   8   1  203.78    6.40
  -2   8   1  190.48    6.40
  -2  -8  -1  195.68    6.40
   2   9   1   -0.30    1.50
   2  -9  -1    1.50    1.50
   2  -9  -1    2.10    1.90
   2  -9  -1   -0.90    1.40
   2   9   1    1.50    1.50
   2   9   1    0.90    1.60
  -2  -9  -1   -0.20    1.80
  -2   9   1    0.10    1.30
  -2   9   1   -1.30    1.50
  -2  -9  -1    0.30    1.30
  -2  -9  -1    0.50    1.60
   2  10   1   55.89    4.80
   2  10   1   53.99    4.10
   2  10   1   56.49    4.10
   2 -10  -1   58.79    5.00
   2 -10  -1   54.29    3.90
   2 -10  -1   52.89    4.20
  -2 -10  -1   55.69    4.50
  -2 -10  -1   55.09    3.90
  -2  10   1   50.59    4.00
  -2  10   1   57.89    4.90
  -2 -10  -1   62.59    5.10
   2  11   1    2.50    2.40
   2  11   1    4.80    2.30
   2 -11  -1    8.30    3.00
   2  11   1    3.60    2.00
   2 -11  -1    4.50    2.00
   2 -11  -1    4.60    2.20
  -2 -11  -1    6.50    2.70
  -2 -11  -1    5.20    2.00
  -2 -11  -1    3.20    2.20
  -2  11   1    2.70    1.90
  -2  11   1    6.00    2.30
   2 -12  -1    4.90    2.40
   2 -12  -1    6.00    2.60
   2 -12  -1    7.90    2.30
   2  12   1    3.80    2.40
   2  12   1    3.10    2.10
   2  12   1    6.60    2.40
  -2 -12  -1    6.80    3.00
  -2 -12  -1    3.00    1.90
  -2  12   1    7.40    2.30
  -2  12   1    6.40    2.20
  -2 -12  -1    0.90    2.10
   2  13   1  107.69    6.90
   2  13   1  118.79    6.00
   2 -13  -1  110.49    6.00
   2  13   1  110.29    5.90
   2 -13  -1  108.59    7.10
   2 -13  -1  119.09    6.00
  -2 -13  -1  117.39    7.20
  -2 -13  -1  106.69    5.70
  -2  13   1  117.39    5.90
  -2 -13  -1  112.59    6.10
  -2  13   1  108.09    5.80
   2  14   1   20.30    3.90
   2  14   1   14.50    3.00
   2 -14  -1   12.10    2.70
   2  14   1   16.40    3.10
   2 -14  -1   14.80    3.50
   2 -14  -1   15.30    3.00
  -2 -14  -1   20.50    3.10
  -2  14   1   17.50    3.00
  -2  14   1   13.30    2.80
  -2 -14  -1   18.40    3.80
  -2 -14  -1   14.50    3.00
   2 -15  -1    1.80    1.80
   2  15   1    4.80    2.50
   2 -15  -1    5.20    2.80
   2 -15  -1    5.50    2.40
   2  15   1    4.40    2.20
  -2 -15  -1    7.70    3.20
  -2 -15  -1    6.20    2.60
  -2  15   1    4.10    2.10
  -2  15   1    5.90    2.30
  -2 -15  -1   10.10    2.50
   2  16   1   36.00    4.90
   2  16   1   42.20    4.40
   2 -16  -1   29.70    4.10
   2 -16  -1   34.30    4.80
  -2  16   1   32.00    4.00
  -2 -16  -1   35.30    5.30
  -2 -16  -1   35.30    4.00
  -2 -16  -1   39.90    4.60
  -2  16   1   37.50    4.20
   2 -17  -1   11.30    3.10
   2  17   1   14.30    3.10
   2  17   1    4.90    2.50
   2 -17  -1   10.10    2.80
   2 -17  -1   11.50    3.40
   2  17   1   13.70    3.90
  -2 -17  -1   13.60    3.10
  -2  17   1   15.20    3.20
  -2 -17  -1   12.10    3.30
  -2 -17  -1   10.10    3.40
   2  18   1   24.60    4.10
   2  18   1   30.30    4.20
   2 -18  -1   27.50    5.60
   2 -18  -1   21.10    3.60
   2  18   1   31.80    5.10
   2 -18  -1   34.00    4.60
  -2 -18  -1   26.80    4.00
  -2  18   1   31.10    4.20
  -2  18   1   29.40    4.10
  -2 -18  -1   32.00    5.60
  -2 -18  -1   26.30    4.10
   2  19   1    1.80    2.70
   2 -19  -1    0.60    2.70
   2  19   1   -1.70    2.30
   2 -19  -1    1.30    2.20
   2  19   1    3.00    2.30
   2 -19  -1    2.90    2.80
  -2 -19  -1    4.20    2.90
  -2 -19  -1    5.10    2.50
  -2  19   1    0.60    2.10
  -2 -19  -1    5.70    3.30
  -2  19   1    1.50    2.40
   2  20   1    2.30    2.50
   2 -20  -1    1.90    2.50
   2 -20  -1    1.90    3.20
   2  20   1    1.50    2.90
   2 -20  -1    1.70    2.90
   2  20   1    3.30    2.90
  -2 -20  -1    4.60    3.30
  -2  20   1    1.90    2.80
  -2  20   1    4.60    2.70
  -2 -20  -1   -2.00    2.10
  -2 -20  -1    1.20    2.60
   2  21   1   17.90    4.00
   2 -21  -1   13.80    4.70
   2 -21  -1    3.80    3.80
   2  21   1   19.90    5.20
   2 -21  -1   12.00    3.50
  -2  21   1   11.60    3.60
  -2 -21  -1   19.30    4.40
  -2 -21  -1    5.20    3.80
  -2  21   1   15.30    3.70
  -2 -21  -1   18.50    3.90
   2  22   1    2.20    2.40
   2 -22  -1   -1.30    2.40
   2 -22  -1    3.50    3.00
   2  22   1    2.70    2.90
   2 -22  -1   -0.40    3.30
  -2 -22  -1    5.10    3.30
  -2 -22  -1   -0.60    2.20
  -2  22   1   -2.60    2.20
  -2 -22  -1   -1.20    2.60
   2  23   1   -2.60    2.00
   2 -23  -1   -0.40    2.80
   2 -23  -1   -1.40    2.60
   2  23   1   -5.70    2.40
   2 -23  -1    3.00    4.00
  -2  23   1    1.80    2.80
  -2 -23  -1   -1.70    2.70
  -2 -23  -1   -5.40    2.80
  -2 -23  -1    0.80    3.10
  -2  23   1   -1.90    2.50
   2  24   1   -0.80    2.50
   2 -24  -1    2.00    3.00
   2  24   1    7.60    4.60
   2 -24  -1   -2.70    5.00
  -2  24   1    2.10    2.60
  -2 -24  -1    2.30    3.30
  -2 -24  -1   -0.50    3.20
  -2  24   1   -2.90    2.80
  -2 -24  -1    2.10    2.90
   2  25   1    3.80    3.30
   2  25   1    5.00    3.10
   2 -25  -1   -0.40    3.00
   2 -25  -1   -4.00    3.40
   2 -25  -1   -1.20    2.60
  -2  25   1    6.50    5.60
  -2 -25  -1    2.80    3.60
  -2  25   1    4.70    3.00
  -2 -25  -1    0.00    3.40
  -2 -25  -1    5.60    3.60
   2 -26  -1    1.20    3.00
   2  26   1   -0.10    3.20
   2 -26  -1   -4.90    2.90
   2 -26  -1    5.20    3.20
   2  26   1    2.60    2.90
  -2 -26  -1   -3.70    3.70
  -2  26   1   -1.70    2.70
  -2 -26  -1    3.90    3.60
  -2 -26  -1   -1.00    3.20
  -2  26   1   -1.10    3.20
   2  27   1   -4.80    2.50
   2 -27  -1   -0.40    3.40
  -2  27   1   -1.60    2.70
  -2 -27  -1    9.10    4.10
  -2  27   1    2.50    3.70
  -2 -27  -1    3.60    3.90
   2 -28  -1   11.50    4.70
  -2 -28  -1    6.90    3.90
  -2  28   1   12.30    3.80
   2  29   1    5.00    3.50
   2 -29  -1    4.70    4.00
  -2 -29  -1    2.30    3.90
  -2  29   1    3.20    3.00
   3  29  -1    6.80    3.90
   3 -29   1   10.40    4.50
  -3 -29   1    2.80    3.50
  -3  29  -1   -1.00    3.50
   3 -28   1    3.90    4.60
   3  28  -1    3.90    3.70
  -3  28  -1    0.60    3.10
   3  27  -1   17.60    4.30
   3 -27   1   20.80    5.00
  -3 -27   1   24.40    5.60
  -3  27  -1   30.50    5.20
  -3 -27   1   37.00    5.70
  -3  27  -1   35.10    5.90
   3 -26   1   47.20    6.70
   3  26  -1   69.29    7.60
   3 -26   1   64.79    7.30
   3  26  -1   74.99    7.30
  -3 -26   1   65.49    7.40
  -3 -26   1   61.99    7.30
  -3  26  -1   66.19    6.80
  -3 -26   1   59.79    9.20
  -3  26  -1   64.99    7.40
   3  25  -1    1.20    3.30
   3 -25   1    0.40    3.00
   3 -25   1    2.50    3.50
   3  25  -1    3.80    3.30
   3 -25   1   -0.20    3.00
  -3  25  -1    3.30    3.10
  -3 -25   1    3.20    3.70
  -3  25  -1   -1.00    3.40
  -3 -25   1    0.20    4.20
   3  24  -1   26.40    4.90
   3 -24   1   21.20    4.80
   3  24  -1   36.00    7.40
   3 -24   1   33.40    7.00
   3  24  -1   18.40    4.90
  -3 -24   1   27.00    9.00
  -3  24  -1   32.20    5.10
  -3 -24   1   27.10    5.10
  -3  24  -1   27.30    4.90
  -3 -24   1   36.20    5.20
   3  23  -1   21.70    4.90
   3 -23   1   20.60    4.60
   3  23  -1   30.60    5.10
   3  23  -1   27.50    4.80
   3 -23   1   27.30    4.90
   3 -23   1   32.00    5.20
  -3 -23   1   31.30    4.90
  -3 -23   1   22.70    5.50
  -3  23  -1   28.00    4.70
  -3 -23   1   34.10    5.40
  -3  23  -1   31.10    4.80
   3  22  -1    3.80    2.90
   3  22  -1   -1.40    2.60
   3  22  -1   -1.10    2.10
   3 -22   1   -0.40    2.90
   3 -22   1    1.20    2.90
  -3 -22   1    3.40    3.90
  -3  22  -1    1.40    3.10
  -3 -22   1    3.10    2.80
  -3  22  -1    1.40    2.70
   3 -21   1   10.60    3.50
   3 -21   1   10.40    4.40
   3  21  -1   15.50    3.90
   3  21  -1    8.60    4.30
   3  21  -1    9.40    3.20
   3 -21   1   14.20    4.00
  -3  21  -1   10.90    3.30
  -3 -21   1   11.60    3.60
  -3 -21   1   16.30    4.20
  -3 -21   1    3.40    3.90
  -3  21  -1   12.60    3.50
   3  20  -1   -1.80    2.50
   3  20  -1    1.20    2.60
   3  20  -1    2.10    2.40
   3 -20   1    5.00    3.10
   3 -20   1   -0.60    2.40
   3 -20   1   -2.30    3.00
  -3  20  -1    0.70    2.70
  -3 -20   1   -0.60    2.20
  -3 -20   1   -2.50    2.80
  -3 -20   1   -4.80    2.20
  -3  20  -1   -0.40    2.30
   3  19  -1    6.90    3.00
   3 -19   1   11.60    4.00
   3 -19   1   14.10    3.50
   3 -19   1   12.60    3.60
   3  19  -1   14.50    4.20
   3  19  -1   17.00    3.60
  -3  19  -1   13.50    3.30
  -3 -19   1   10.10    3.50
  -3 -19   1    6.20    3.70
  -3  19  -1   12.20    3.30
  -3 -19   1   12.20    3.10
   3  18  -1    5.60    3.20
   3 -18   1    7.80    2.80
   3  18  -1    5.30    2.70
   3 -18   1    9.10    3.10
   3  18  -1    3.80    2.40
   3 -18   1    2.10    3.00
  -3 -18   1    0.50    2.90
  -3  18  -1    7.30    2.90
  -3  18  -1    5.40    2.60
  -3 -18   1    4.20    2.90
  -3 -18   1    4.40    2.60
   3  17  -1    9.40    2.90
   3 -17   1    9.70    2.80
   3 -17   1   11.60    3.20
   3  17  -1   12.70    3.00
   3  17  -1   11.30    3.40
   3 -17   1    8.90    3.40
  -3 -17   1   14.20    3.40
  -3  17  -1   12.90    3.10
  -3 -17   1   13.70    4.10
   3  16  -1   -0.60    1.50
   3 -16   1   -2.00    2.60
   3  16  -1    0.10    1.90
   3 -16   1    1.50    2.10
  -3 -16   1    3.60    2.30
  -3  16  -1    3.40    2.30
  -3  16  -1   -2.60    1.40
  -3 -16   1   -1.10    3.40
  -3 -16   1    2.20    1.90
   3 -15   1    1.70    2.20
   3 -15   1    2.30    2.10
   3  15  -1    0.70    2.10
   3 -15   1    2.40    2.40
   3  15  -1    3.20    2.00
  -3  15  -1    5.90    2.20
  -3  15  -1    4.30    2.30
  -3 -15   1    3.10    2.60
  -3 -15   1    4.10    2.40
  -3 -15   1    6.20    2.20
   3  14  -1   29.60    4.60
   3 -14   1   23.10    3.60
   3  14  -1   25.30    3.50
   3 -14   1   25.90    4.20
   3 -14   1   26.60    3.50
  -3 -14   1   18.40    3.60
  -3 -14   1   24.10    3.50
  -3  14  -1   28.60    3.60
  -3  14  -1   25.80    3.30
  -3 -14   1   24.40    3.40
   3 -13   1    1.20    1.80
   3  13  -1    1.20    1.60
   3 -13   1    1.50    2.40
   3  13  -1    3.60    2.40
   3  13  -1    1.90    2.00
  -3 -13   1    3.10    1.90
  -3 -13   1    1.90    2.10
  -3  13  -1    0.90    1.60
  -3 -13   1    1.10    2.30
  -3  13  -1    1.40    1.90
   3  12  -1  109.89    5.60
   3 -12   1   97.59    6.70
   3 -12   1  108.99    5.60
   3  12  -1  101.49    5.50
   3  12  -1  105.69    6.80
  -3 -12   1  112.59    7.00
  -3  12  -1   98.79    5.40
  -3 -12   1  106.59    5.40
  -3  12  -1   97.49    5.30
  -3 -12   1   98.79    5.60
   3 -11   1    4.90    2.30
   3 -11   1    7.20    2.80
   3  11  -1    5.60    2.60
   3  11  -1    5.00    2.00
   3  11  -1   10.10    2.50
   3 -11   1    7.00    2.20
  -3  11  -1    9.00    2.30
  -3 -11   1    2.70    2.30
  -3  11  -1    7.80    2.30
  -3 -11   1    7.40    2.40
  -3 -11   1    6.80    2.10
   3 -10   1   29.30    3.40
   3 -10   1   30.60    3.40
   3  10  -1   35.00    4.30
   3  10  -1   37.70    3.70
   3  10  -1   27.10    3.10
   3 -10   1   34.40    4.40
  -3 -10   1   27.40    3.20
  -3 -10   1   28.70    3.30
  -3  10  -1   26.90    3.20
  -3 -10   1   29.50    4.00
  -3  10  -1   26.40    3.10
   3  -9   1  113.49    5.70
   3   9  -1  112.19    5.40
   3  -9   1  116.79    6.30
   3   9  -1  112.89    5.20
   3  -9   1  115.09    5.20
   3   9  -1  115.79    7.60
  -3   9  -1  112.79    5.00
  -3  -9   1  115.59    5.00
  -3   9  -1  113.69    5.20
  -3  -9   1  111.69    6.30
  -3  -9   1  112.99    5.30
   3   8  -1   31.90    2.80
   3  -8   1   34.40    3.60
   3   8  -1   28.60    3.60
   3  -8   1   33.10    2.90
   3   8  -1   28.80    2.90
   3  -8   1   31.30    3.10
  -3   8  -1   30.80    2.70
  -3  -8   1   32.00    3.10
  -3  -8   1   27.40    2.60
  -3  -8   1   35.90    3.80
  -3   8  -1   26.60    2.90
   3   7  -1    1.80    1.40
   3  -7   1    3.20    1.50
   3  -7   1    3.10    1.30
   3   7  -1    2.50    1.70
   3  -7   1    2.90    1.80
   3   7  -1    3.40    1.40
  -3  -7   1    4.40    1.30
  -3  -7   1    2.00    1.70
  -3   7  -1    5.10    1.30
  -3   7  -1    5.00    1.50
  -3  -7   1    1.60    1.40
   3   6  -1    0.20    1.20
   3   6  -1   -0.70    1.30
   3  -6   1    0.50    1.30
   3  -6   1   -0.20    1.10
   3   6  -1    1.50    1.00
   3  -6   1    1.30    1.10
  -3   6  -1   -0.10    1.20
  -3  -6   1   -0.60    0.80
  -3  -6   1   -1.30    1.00
  -3  -6   1   -1.30    1.20
  -3   6  -1    1.00    1.00
   3   5  -1    1.70    1.30
   3  -5   1    1.60    1.00
   3  -5   1    0.50    1.10
   3   5  -1    0.90    0.90
   3  -5   1   -0.10    1.10
   3   5  -1    0.10    1.00
  -3   5  -1    1.50    1.10
  -3  -5   1    0.70    1.00
  -3   5  -1    0.70    0.90
  -3  -5   1   -0.20    1.00
   3   4  -1    3.00    1.00
   3  -4   1    3.20    1.20
   3  -4   1    3.50    1.00
   3   4  -1    3.10    1.30
   3   4  -1    2.90    1.10
  -3   4  -1    2.50    1.10
  -3   4  -1    3.00    0.90
  -3  -4   1    2.00    0.80
  -3  -4   1    3.90    1.50
  -3  -4   1    2.60    1.00
   3   3  -1   67.29    2.40
   3  -3   1   68.89    2.90
   3   3  -1   69.39    3.50
   3  -3   1   70.89    2.60
   3   3  -1   70.79    2.60
  -3   3  -1   68.99    2.60
  -3   3  -1   72.09    2.40
  -3  -3   1   70.09    3.80
   3   2  -1  472.15   11.40
   3  -2   1  493.05   10.20
  -3  -2   1  498.95   11.60
   3   1  -1  110.09    4.10
  -3  -1   1  111.09    4.10
   3   0  -1    0.20    1.20
   3  -1  -1  114.89    8.50
   3   1   1  129.89   17.50
  -3   1   1   93.49    9.20
  -3  -1  -1   95.59   15.80
   3   2   1  483.55   10.80
   3   2   1  489.05   10.20
   3   2   1  492.75   10.50
  -3  -2  -1  477.55   10.80
   3  -3  -1   70.59    2.50
   3   3   1   68.39    2.60
   3   3   1   72.29    3.20
   3   3   1   66.09    2.90
   3  -3  -1   70.99    2.40
  -3  -3  -1   69.09    3.20
  -3  -3  -1   68.39    2.70
  -3  -3  -1   69.59    2.40
   3  -4  -1    1.60    0.90
   3   4   1    1.70    1.40
   3   4   1    2.70    1.30
   3   4   1    3.70    1.00
   3  -4  -1    2.60    1.00
  -3   4   1    3.80    0.90
  -3   4   1    3.20    0.90
  -3  -4  -1    2.10    0.90
  -3  -4  -1    3.80    1.80
  -3  -4  -1    5.50    1.30
   3   5   1   -0.30    1.00
   3   5   1    0.20    0.90
   3  -5  -1    0.80    0.90
   3  -5  -1    0.70    1.00
   3   5   1   -0.90    1.00
  -3  -5  -1    1.20    1.10
  -3  -5  -1   -0.40    0.80
  -3   5   1   -0.10    0.80
  -3   5   1   -0.90    0.90
  -3  -5  -1    0.50    1.20
   3   6   1    0.50    1.00
   3   6   1   -1.00    1.10
   3   6   1    0.10    1.10
   3  -6  -1    0.00    1.00
  -3  -6  -1   -0.50    1.20
  -3   6   1   -0.10    1.00
  -3  -6  -1    0.70    1.20
  -3   6   1    1.20    1.10
   3  -7  -1    3.80    1.40
   3   7   1    2.60    1.30
   3  -7  -1    3.60    1.70
   3   7   1    5.00    1.80
   3   7   1    2.40    1.40
   3  -7  -1    2.20    1.40
  -3   7   1    3.10    1.30
  -3  -7  -1    3.40    1.30
  -3  -7  -1    2.70    1.50
  -3  -7  -1    3.70    1.80
  -3   7   1    2.50    1.20
   3   8   1   25.60    3.00
   3   8   1   38.70    3.70
   3  -8  -1   32.80    3.00
   3  -8  -1   34.10    2.90
   3  -8  -1   31.40    3.60
   3   8   1   31.40    2.90
  -3   8   1   26.30    2.60
  -3   8   1   33.10    2.90
  -3  -8  -1   33.00    3.60
  -3  -8  -1   26.20    2.60
  -3  -8  -1   31.40    3.20
   3  -9  -1  113.79    6.20
   3  -9  -1  106.79    5.10
   3  -9  -1  110.89    5.10
   3   9   1  114.09    5.30
   3   9   1  107.89    8.00
   3   9   1  108.49    6.00
  -3  -9  -1  114.29    4.90
  -3  -9  -1  110.19    5.40
  -3  -9  -1  117.89    6.30
  -3   9   1  100.79    4.80
  -3   9   1  106.69    4.90
   3  10   1   29.60    3.50
   3 -10  -1   27.70    3.90
   3  10   1   32.30    4.30
   3  10   1   32.90    3.60
   3 -10  -1   27.90    3.30
  -3 -10  -1   31.30    4.20
  -3  10   1   28.00    3.20
  -3  10   1   36.10    3.60
  -3 -10  -1   29.60    3.20
   3  11   1    5.80    2.50
   3 -11  -1    9.90    3.10
   3  11   1    6.70    2.40
   3 -11  -1    5.20    2.40
   3 -11  -1    8.90    2.30
   3  11   1   10.90    2.50
  -3  11   1    5.90    2.10
  -3 -11  -1    5.60    1.90
  -3  11   1    4.90    2.00
  -3 -11  -1    5.90    2.50
  -3 -11  -1    7.70    2.80
   3  12   1  106.09    6.60
   3  12   1  103.09    5.60
   3 -12  -1  103.29    6.70
   3 -12  -1  102.89    5.50
   3  12   1   96.99    5.60
   3 -12  -1  104.89    5.70
  -3  12   1  110.59    5.50
  -3 -12  -1  111.99    5.50
  -3 -12  -1  109.19    5.90
  -3  12   1  101.39    5.30
  -3 -12  -1  107.49    6.80
   3 -13  -1   -0.60    1.70
   3 -13  -1    4.00    2.00
   3  13   1   -0.60    1.80
   3 -13  -1   -0.50    2.10
   3  13   1   -1.10    1.40
   3  13   1    2.30    2.10
  -3  13   1    2.80    1.90
  -3 -13  -1    0.50    1.40
  -3  13   1    1.60    1.70
  -3 -13  -1    1.70    2.20
  -3 -13  -1    3.00    2.20
   3  14   1   22.50    4.10
   3 -14  -1   17.20    3.80
   3 -14  -1   21.00    3.40
   3 -14  -1   20.00    3.10
   3  14   1   25.40    3.50
   3  14   1   25.90    3.70
  -3  14   1   21.40    3.10
  -3 -14  -1   28.40    4.60
  -3 -14  -1   24.70    3.50
  -3  14   1   29.40    3.40
  -3 -14  -1   25.80    3.40
   3 -15  -1    2.90    2.00
   3  15   1    1.80    2.20
   3  15   1    6.20    2.40
   3  15   1    5.00    2.60
   3 -15  -1    4.20    2.30
   3 -15  -1    7.20    3.10
  -3 -15  -1    4.50    2.00
  -3 -15  -1    2.10    2.60
  -3  15   1    3.00    2.00
  -3  15   1    4.60    2.20
  -3 -15  -1    7.80    2.70
   3  16   1    1.50    1.90
   3 -16  -1   -1.20    3.50
   3 -16  -1   -2.40    1.80
   3 -16  -1   -0.50    3.10
   3  16   1    3.00    2.90
   3  16   1   -1.00    2.10
  -3 -16  -1    2.20    2.30
  -3 -16  -1    1.70    1.90
  -3  16   1    0.70    1.90
  -3  16   1   -1.10    1.50
  -3 -16  -1   -1.80    2.00
   3 -17  -1    4.30    3.20
   3  17   1   11.00    3.10
   3  17   1   15.40    4.10
   3 -17  -1   14.10    3.50
   3 -17  -1   11.80    3.10
  -3 -17  -1   10.40    3.30
  -3  17   1   16.20    3.30
  -3 -17  -1   10.30    2.80
  -3 -17  -1   10.00    3.70
  -3  17   1   14.50    3.60
   3 -18  -1    8.20    2.80
   3 -18  -1    2.50    3.10
   3  18   1    5.70    3.30
   3 -18  -1    4.20    2.80
   3  18   1    7.10    2.80
  -3 -18  -1    6.30    3.10
  -3  18   1    5.10    2.40
  -3 -18  -1    0.00    2.90
  -3  18   1    7.40    2.80
  -3 -18  -1    5.90    2.60
   3 -19  -1   14.90    3.80
   3  19   1   11.70    4.00
   3  19   1   12.00    3.30
   3 -19  -1    2.80    3.30
   3  19   1   10.50    2.90
   3 -19  -1   12.50    3.60
  -3 -19  -1   13.30    3.20
  -3  19   1   13.80    3.50
  -3  19   1    7.70    2.80
  -3 -19  -1   15.20    3.80
  -3 -19  -1   10.70    4.10
   3 -20  -1    2.90    2.70
   3 -20  -1    0.40    2.90
   3  20   1   -1.80    2.40
   3  20   1    1.90    2.60
   3 -20  -1    1.90    2.80
   3  20   1   -1.40    2.20
  -3 -20  -1   -0.70    3.20
  -3  20   1    1.30    2.40
  -3 -20  -1   -3.00    2.50
  -3  20   1    0.80    2.80
  -3 -20  -1    1.30    2.40
   3  21   1   17.50    3.80
   3  21   1   14.90    3.70
   3 -21  -1   13.80    3.60
   3 -21  -1   15.20    4.00
  -3  21   1   11.40    3.50
  -3  21   1   16.20    3.90
  -3 -21  -1   16.70    3.90
  -3 -21  -1    9.20    4.10
  -3 -21  -1   10.30    3.80
   3  22   1    0.60    2.70
   3 -22  -1    3.20    3.30
   3 -22  -1   -0.20    2.60
   3 -22  -1    2.50    4.10
   3  22   1   -0.10    2.40
  -3 -22  -1    1.10    2.40
  -3  22   1    7.90    3.30
  -3  22   1    2.00    2.60
  -3 -22  -1   -1.80    3.70
  -3 -22  -1   -0.70    3.70
   3 -23  -1   22.40    6.50
   3  23   1   27.90    5.00
   3 -23  -1   29.30    4.90
   3 -23  -1   22.00    4.70
   3  23   1   27.10    4.50
  -3  23   1   30.90    5.00
  -3 -23  -1   25.30    4.70
  -3 -23  -1   35.70    5.50
  -3 -23  -1   33.60    6.70
  -3  23   1   27.00    4.80
   3 -24  -1   23.30    6.20
   3  24   1   29.50    5.10
   3  24   1   28.10    6.40
   3 -24  -1   28.80    5.20
  -3  24   1   33.50    5.10
  -3 -24  -1   33.70    5.10
  -3  24   1   29.40    5.00
  -3 -24  -1   26.70    5.10
  -3 -24  -1   40.90    8.10
   3 -25  -1   -1.50    3.20
   3  25   1    3.60    2.80
   3 -25  -1    2.10    3.70
   3 -25  -1   -5.30    2.50
   3  25   1    0.20    2.90
  -3  25   1    2.90    2.80
  -3  25   1    1.00    3.00
  -3 -25  -1   -7.70    5.20
  -3 -25  -1    3.30    3.80
  -3 -25  -1   -4.80    3.80
   3 -26  -1   45.10    7.60
   3 -26  -1   73.29    7.70
   3 -26  -1   72.09    7.60
   3  26   1   80.09    7.90
   3  26   1   73.89    7.40
  -3 -26  -1   47.00    8.40
  -3 -26  -1   64.79    7.50
  -3  26   1   71.79    7.10
  -3 -26  -1   63.09    7.40
  -3  26   1   66.29    7.30
   3  27   1   28.50    5.70
   3 -27  -1   29.40    5.60
  -3 -27  -1   32.00    5.60
  -3 -27  -1   35.70    6.30
  -3  27   1   28.40    5.10
  -3  27   1   28.80    5.40
   3  28   1   -2.40    3.10
   3 -28  -1    7.00    4.80
  -3  28   1    4.70    3.30
  -3 -28  -1   11.40    4.60
   3  29   1    7.70    4.10
   3 -29  -1   -2.90    3.80
  -3  29   1    4.70    3.50
  -3 -29  -1    2.90    4.30
   4 -29   1    1.00    3.90
   4  29  -1    1.30    3.10
  -4  29  -1    6.30    3.50
  -4 -29   1    4.00    4.30
   4  28  -1    7.70    4.20
   4 -28   1   -5.50    3.90
  -4 -28   1    5.70    4.20
  -4  28  -1    3.50    3.20
   4 -27   1   12.20    4.20
   4  27  -1   10.80    3.90
  -4  27  -1   19.80    4.80
  -4 -27   1   11.20    4.70
  -4 -27   1   19.60    5.10
  -4  27  -1   15.00    4.10
   4 -26   1    1.50    4.90
   4  26  -1    6.10    3.40
   4 -26   1    3.60    3.40
   4  26  -1    7.60    5.50
   4 -26   1    4.90    3.90
  -4  26  -1    5.90    3.20
  -4 -26   1    0.40    3.40
  -4 -26   1   -0.90    3.30
  -4  26  -1   -0.50    3.50
  -4 -26   1   -1.40    4.10
   4  25  -1   32.90    5.70
   4  25  -1   16.10    4.70
   4 -25   1   31.90    5.30
   4  25  -1   22.70    4.70
   4 -25   1   15.30    4.10
   4 -25   1   16.60    5.10
  -4 -25   1   17.80    4.50
  -4 -25   1   20.30    5.50
  -4 -25   1   22.90    4.90
  -4  25  -1   26.70    4.90
   4  24  -1   10.30    3.80
   4 -24   1    7.90    3.80
   4 -24   1    7.20    5.20
   4  24  -1   11.40    4.40
   4  24  -1   10.20    3.50
   4 -24   1    8.10    3.90
  -4  24  -1   11.30    3.50
  -4  24  -1    3.90    3.50
  -4 -24   1    3.40    3.30
  -4 -24   1    3.80    3.20
  -4 -24   1    6.10    6.20
   4  23  -1    2.70    2.80
   4 -23   1    5.90    5.10
   4  23  -1    3.80    3.30
   4  23  -1    5.10    3.30
   4 -23   1    2.30    2.90
   4 -23   1    1.10    2.80
  -4  23  -1   -1.90    2.70
  -4 -23   1   -0.20    3.70
  -4  23  -1   -2.70    1.90
  -4 -23   1   -2.00    2.60
  -4 -23   1   -5.50    2.60
   4  22  -1    5.50    3.60
   4 -22   1    6.80    4.50
   4 -22   1    5.60    3.50
   4 -22   1    9.50    3.50
   4  22  -1   13.60    3.80
   4  22  -1    7.00    3.20
  -4  22  -1    8.00    3.40
  -4  22  -1    6.40    3.00
  -4 -22   1    3.00    3.80
  -4 -22   1    2.90    2.90
  -4 -22   1    2.80    3.10
   4  21  -1    4.90    3.20
   4  21  -1    5.30    2.80
   4  21  -1    0.40    2.60
   4 -21   1    6.10    2.80
   4 -21   1    3.20    2.90
   4 -21   1   -0.60    3.10
  -4  21  -1    4.50    2.80
  -4 -21   1    2.70    3.40
  -4 -21   1    4.30    2.60
  -4 -21   1    2.60    3.10
  -4  21  -1    0.50    2.40
   4  20  -1   19.00    4.10
   4 -20   1   21.20    4.20
   4 -20   1   10.00    4.00
   4  20  -1   26.10    5.20
   4 -20   1   21.00    4.30
   4  20  -1   19.20    3.90
  -4 -20   1   17.50    4.10
  -4 -20   1   19.90    3.80
  -4 -20   1   24.00    5.20
  -4  20  -1   29.40    4.50
  -4  20  -1   22.80    4.00
   4 -19   1    2.20    2.70
   4 -19   1    1.10    2.90
   4  19  -1   -0.30    2.30
   4 -19   1    0.90    2.60
   4  19  -1    0.70    2.70
   4  19  -1    2.90    2.50
  -4 -19   1    7.00    2.80
  -4  19  -1    1.00    2.10
  -4 -19   1    5.80    3.30
  -4  19  -1    5.20    2.90
  -4 -19   1    1.50    3.00
   4  18  -1   20.20    3.50
   4  18  -1   23.20    4.00
   4  18  -1   20.60    4.30
   4 -18   1   12.50    4.00
   4 -18   1   17.70    3.90
   4 -18   1   23.40    4.10
  -4 -18   1   19.70    3.70
  -4 -18   1   18.20    3.80
  -4  18  -1   19.80    3.70
  -4 -18   1   15.60    4.80
  -4  18  -1   25.40    3.90
   4  17  -1   36.90    4.60
   4 -17   1   30.50    5.50
   4 -17   1   46.50    5.10
   4 -17   1   51.59    5.00
   4  17  -1   43.70    5.80
  -4  17  -1   39.70    4.50
  -4 -17   1   35.30    5.10
  -4  17  -1   37.30    4.60
  -4 -17   1   47.00    5.10
  -4 -17   1   34.70    5.50
   4  16  -1   24.00    4.40
   4 -16   1   18.50    3.40
   4  16  -1   21.70    3.50
   4 -16   1   31.00    4.40
   4 -16   1    4.80    5.00
  -4 -16   1   18.80    3.20
  -4 -16   1   18.60    3.50
  -4 -16   1   15.20    4.60
  -4  16  -1   19.00    3.40
  -4  16  -1   17.00    3.10
   4 -15   1   46.60    5.70
   4 -15   1   64.19    5.20
   4 -15   1   50.29    4.60
   4  15  -1   56.39    4.80
   4  15  -1   65.09    5.10
   4  15  -1   52.49    5.60
  -4  15  -1   44.90    4.40
  -4 -15   1   46.10    4.70
  -4 -15   1   49.80    5.70
  -4  15  -1   59.09    4.60
  -4 -15   1   53.99    4.30
   4  14  -1    2.30    1.80
   4  14  -1    0.50    1.90
   4  14  -1    0.10    1.90
   4 -14   1    3.00    1.90
   4 -14   1   -0.10    2.30
  -4  14  -1    0.50    1.80
  -4 -14   1   -2.30    1.80
  -4 -14   1    0.70    1.70
  -4 -14   1    2.40    2.10
  -4  14  -1    2.30    1.80
   4  13  -1   47.20    5.00
   4 -13   1   52.99    4.50
   4 -13   1   51.59    4.30
   4 -13   1   43.10    4.90
   4  13  -1   45.10    4.10
   4  13  -1   49.50    4.20
  -4  13  -1   57.09    4.10
  -4 -13   1   45.00    4.30
  -4 -13   1   48.70    3.90
  -4  13  -1   44.50    4.10
  -4 -13   1   52.39    5.20
   4  12  -1    0.90    2.20
   4 -12   1   -0.10    1.80
   4  12  -1    0.30    1.50
   4  12  -1    0.30    1.80
   4 -12   1    1.10    1.60
   4 -12   1    0.60    1.90
  -4 -12   1    0.20    1.90
  -4 -12   1    1.80    2.20
  -4 -12   1   -0.80    1.30
  -4  12  -1   -1.00    1.30
  -4  12  -1    0.60    1.80
   4 -11   1    7.90    2.40
   4  11  -1   10.60    2.90
   4  11  -1    6.60    2.30
   4 -11   1    7.60    2.30
   4  11  -1    9.60    2.20
   4 -11   1   12.70    3.30
  -4 -11   1    6.50    2.30
  -4  11  -1    3.40    2.00
  -4  11  -1    7.10    2.00
  -4 -11   1   12.60    3.30
  -4 -11   1    6.10    1.80
   4  10  -1  105.49    5.40
   4 -10   1  113.29    5.60
   4  10  -1  107.99    5.30
   4 -10   1  103.89    6.40
   4  10  -1  122.69    6.80
   4 -10   1  101.99    5.20
  -4 -10   1  112.19    5.60
  -4  10  -1  103.09    4.90
  -4 -10   1  109.59    5.00
  -4 -10   1  113.09    6.80
  -4  10  -1  116.09    5.40
   4   9  -1   35.20    3.60
   4   9  -1   44.00    4.80
   4  -9   1   37.70    3.40
   4   9  -1   41.70    4.70
   4  -9   1   42.10    4.30
  -4   9  -1   39.80    3.20
  -4  -9   1   39.10    4.50
  -4   9  -1   36.00    3.50
  -4  -9   1   40.10    3.70
  -4  -9   1   37.00    3.10
   4  -8   1   32.40    3.00
   4  -8   1   29.60    3.70
   4  -8   1   27.00    3.00
   4   8  -1   27.60    2.80
   4   8  -1   29.60    4.00
   4   8  -1   29.50    3.10
  -4  -8   1   28.90    2.70
  -4  -8   1   27.60    3.20
  -4   8  -1   28.60    3.10
  -4  -8   1   28.70    3.70
  -4   8  -1   29.40    2.70
   4  -7   1   25.10    2.90
   4  -7   1   26.00    2.50
   4   7  -1   23.30    2.60
   4   7  -1   20.00    2.90
   4   7  -1   23.10    2.40
   4  -7   1   23.30    3.10
  -4   7  -1   26.20    2.30
  -4  -7   1   24.60    3.40
  -4  -7   1   21.10    2.50
  -4   7  -1   20.50    2.30
  -4  -7   1   28.20    2.80
   4   6  -1   -1.30    1.30
   4  -6   1    1.40    1.30
   4  -6   1    0.30    1.50
   4   6  -1    0.20    1.30
   4  -6   1    0.30    1.00
   4   6  -1    0.20    1.00
  -4   6  -1   -0.50    0.90
  -4  -6   1    0.90    1.60
  -4   6  -1    0.80    1.30
  -4  -6   1   -0.80    1.20
  -4  -6   1    0.20    1.00
   4   5  -1   76.99    4.20
   4   5  -1   72.99    3.30
   4  -5   1   74.59    3.20
   4   5  -1   76.09    3.10
   4  -5   1   75.49    3.40
  -4  -5   1   73.39    4.20
  -4  -5   1   76.09    3.00
  -4   5  -1   68.49    3.10
  -4   5  -1   76.69    2.90
  -4  -5   1   72.49    2.70
   4   4  -1  109.19    3.50
   4  -4   1  106.09    3.90
   4   4  -1  104.69    3.60
   4  -4   1  115.49    3.80
   4   4  -1  114.79    4.80
  -4  -4   1  110.69    4.90
   4  -3   1    6.60    1.00
   4  -3   1    4.60    1.20
   4   3  -1    7.10    1.60
  -4  -3   1    4.70    1.60
   4   2  -1    3.90    1.30
  -4  -2   1    3.60    1.80
   4   1  -1   59.39    3.20
  -4  -1   1   59.89    3.30
   4   0  -1    1.10    1.30
  -4  -1  -1   56.09    2.70
   4   2   1    2.70    0.90
   4   2   1    1.80    1.10
  -4  -2  -1    4.60    1.20
   4   3   1    5.30    1.20
   4   3   1    7.50    1.30
   4   3   1    8.20    1.10
  -4  -3  -1    5.90    1.40
   4  -4  -1  108.99    3.50
   4  -4  -1  101.59    3.50
   4   4   1  110.39    4.40
   4   4   1  109.69    3.70
  -4  -4  -1  108.39    3.60
  -4  -4  -1  108.59    4.50
   4   5   1   74.49    3.50
   4  -5  -1   70.39    3.10
   4   5   1   70.99    3.80
   4   5   1   73.99    3.20
   4  -5  -1   71.29    3.30
  -4  -5  -1   71.59    3.90
  -4  -5  -1   78.69    3.40
   4   6   1    1.00    1.10
   4   6   1   -0.20    1.40
   4  -6  -1    0.30    1.20
   4   6   1    3.00    1.50
  -4   6   1    0.50    1.00
  -4  -6  -1   -0.40    0.80
  -4  -6  -1    1.60    1.60
  -4  -6  -1    1.40    1.40
   4   7   1   23.20    2.60
   4  -7  -1   20.00    2.40
   4   7   1   23.40    2.90
   4   7   1   24.70    2.70
   4  -7  -1   21.80    2.40
  -4   7   1   20.00    2.60
  -4  -7  -1   21.10    3.00
  -4  -7  -1   18.50    2.40
  -4  -7  -1   24.70    2.30
  -4   7   1   21.80    2.30
   4  -8  -1   26.40    2.80
   4   8   1   28.80    3.10
   4  -8  -1   29.10    3.30
   4   8   1   26.50    3.00
   4  -8  -1   29.10    3.70
   4   8   1   25.00    3.40
  -4   8   1   27.40    2.80
  -4  -8  -1   27.20    2.70
  -4   8   1   33.10    3.00
  -4  -8  -1   24.30    3.00
  -4  -8  -1   33.60    3.80
   4  -9  -1   37.60    4.40
   4   9   1   38.70    4.40
   4  -9  -1   37.30    3.40
   4   9   1   41.10    3.80
   4   9   1   37.30    4.30
   4  -9  -1   32.80    3.70
  -4  -9  -1   39.20    3.20
  -4   9   1   39.40    3.30
  -4  -9  -1   40.30    4.50
  -4  -9  -1   40.20    4.00
  -4   9   1   36.40    3.40
   4  10   1  116.39    5.70
   4 -10  -1  111.99    6.70
   4  10   1  118.09    6.60
   4  10   1  115.89    5.60
   4 -10  -1  109.99    5.40
   4 -10  -1  113.99    5.40
  -4 -10  -1  106.09    5.70
  -4 -10  -1  113.49    6.40
  -4  10   1  111.89    5.20
  -4 -10  -1  106.49    5.10
  -4  10   1  109.99    5.10
   4  11   1    8.40    2.60
   4 -11  -1    5.10    2.60
   4  11   1    6.50    2.20
   4 -11  -1    3.60    2.00
   4  11   1    4.80    2.20
  -4 -11  -1    7.40    2.00
  -4  11   1    3.80    1.90
  -4 -11  -1    8.20    2.70
  -4 -11  -1    6.70    2.40
   4 -12  -1   -3.10    1.40
   4  12   1    0.00    1.50
   4  12   1   -0.80    1.70
   4 -12  -1   -0.30    1.90
   4  12   1   -0.90    1.80
  -4  12   1    0.40    1.40
  -4 -12  -1   -0.90    1.40
  -4 -12  -1    1.60    2.10
  -4 -12  -1   -2.10    1.70
  -4  12   1   -2.70    1.40
   4 -13  -1   49.50    4.40
   4  13   1   52.99    5.00
   4 -13  -1   50.19    5.20
   4  13   1   47.10    4.30
   4  13   1   53.89    4.40
   4 -13  -1   50.59    4.20
  -4 -13  -1   49.99    5.10
  -4  13   1   54.69    4.10
  -4 -13  -1   47.20    4.40
  -4 -13  -1   43.80    3.80
  -4  13   1   44.20    3.90
   4 -14  -1   -2.10    2.00
   4  14   1    2.10    1.90
   4 -14  -1   -0.70    1.80
   4  14   1    1.30    2.00
   4 -14  -1   -0.30    1.70
   4  14   1    2.40    2.30
  -4 -14  -1    0.20    1.50
  -4  14   1    2.00    1.70
  -4  14   1    5.70    2.10
  -4 -14  -1   -0.20    2.20
  -4 -14  -1   -2.10    1.70
   4 -15  -1   49.10    4.50
   4  15   1   55.79    4.90
   4 -15  -1   54.39    4.80
   4  15   1   53.59    4.70
   4  15   1   51.49    5.40
   4 -15  -1   50.69    5.80
  -4 -15  -1   54.89    5.10
  -4  15   1   48.60    4.40
  -4  15   1   52.69    4.50
  -4 -15  -1   41.30    5.60
  -4 -15  -1   55.29    4.40
   4  16   1   18.30    3.40
   4  16   1   15.90    3.70
   4 -16  -1   26.20    5.10
   4 -16  -1   18.90    3.60
   4 -16  -1   14.50    4.60
   4  16   1   18.20    3.50
  -4  16   1   20.30    3.50
  -4  16   1   20.00    3.30
  -4 -16  -1   19.40    3.20
  -4 -16  -1   22.40    5.50
  -4 -16  -1   24.80    4.10
   4  17   1   42.20    4.90
   4  17   1   48.40    5.00
   4  17   1   46.80    5.70
   4 -17  -1   40.90    4.70
   4 -17  -1   40.00    6.10
   4 -17  -1   43.20    5.00
  -4  17   1   40.50    4.50
  -4 -17  -1   32.20    6.50
  -4  17   1   38.60    4.50
  -4 -17  -1   41.90    5.00
  -4 -17  -1   48.80    6.00
   4 -18  -1   18.60    3.50
   4  18   1   24.50    4.30
   4 -18  -1   18.70    4.60
   4  18   1   18.30    4.00
   4  18   1   26.10    4.50
   4 -18  -1   25.50    4.30
  -4  18   1   23.70    3.90
  -4 -18  -1   33.30    5.50
  -4 -18  -1   20.60    3.60
  -4 -18  -1   31.00    4.70
  -4  18   1   24.70    3.70
   4  19   1    8.30    3.70
   4 -19  -1    4.40    3.50
   4 -19  -1   -1.50    2.50
   4 -19  -1    6.20    3.00
   4  19   1    7.10    2.90
  -4 -19  -1    2.20    2.90
  -4  19   1    9.30    3.00
  -4 -19  -1   -1.50    2.60
  -4  19   1    4.50    2.60
   4  20   1   23.60    5.00
   4 -20  -1   21.20    5.00
   4  20   1   24.70    4.80
   4 -20  -1   21.40    4.40
   4 -20  -1   19.70    4.10
  -4  20   1   21.50    3.90
  -4 -20  -1   22.50    4.50
  -4 -20  -1   22.60    5.10
  -4 -20  -1   32.40    4.60
  -4  20   1   29.30    4.10
   4 -21  -1    1.30    2.70
   4  21   1    2.10    2.60
   4 -21  -1    6.80    3.80
   4 -21  -1   -3.20    2.60
   4  21   1    3.50    3.30
   4  21   1    3.20    2.80
  -4 -21  -1    5.80    3.00
  -4 -21  -1    2.50    3.70
  -4  21   1   -2.00    1.90
  -4 -21  -1    3.50    3.10
  -4  21   1    4.50    2.80
   4 -22  -1    5.80    3.40
   4  22   1    4.70    3.60
   4  22   1    3.70    2.80
   4 -22  -1    4.20    3.00
   4 -22  -1    5.80    3.10
   4  22   1    0.60    2.70
  -4 -22  -1    5.60    4.10
  -4 -22  -1    3.80    3.00
  -4 -22  -1    8.10    4.60
  -4  22   1    8.20    3.40
  -4  22   1    8.60    3.20
   4 -23  -1    2.40    3.60
   4 -23  -1    1.70    3.00
   4  23   1    1.00    3.10
   4  23   1    2.80    2.60
   4 -23  -1    3.50    3.40
  -4  23   1   -1.60    2.30
  -4 -23  -1   -0.80    3.00
  -4 -23  -1    1.20    2.80
  -4 -23  -1   -0.20    3.80
  -4  23   1   -0.90    2.80
   4  24   1   12.00    3.90
   4 -24  -1   10.50    4.10
   4  24   1    5.10    3.00
  -4 -24  -1   15.40    9.60
  -4 -24  -1   18.30    4.30
  -4 -24  -1   11.80    4.20
  -4  24   1    5.40    3.40
   4 -25  -1   17.40    4.20
   4  25   1   30.40    5.50
   4 -25  -1   17.20    5.70
   4  25   1   27.40    4.80
   4 -25  -1   36.50    5.70
  -4 -25  -1   30.10    7.30
  -4  25   1   24.50    4.60
  -4  25   1   40.40    5.50
  -4 -25  -1   28.20    5.40
  -4 -25  -1   25.20    6.50
   4 -26  -1    4.50    3.50
   4 -26  -1    5.70    3.70
   4 -26  -1   -3.60    4.30
   4  26   1    9.80    6.00
   4  26   1    0.90    3.00
  -4  26   1   -2.80    2.90
  -4 -26  -1    4.20    3.40
  -4  26   1    0.60    3.00
  -4 -26  -1    3.40    4.90
  -4 -26  -1   -3.80    3.10
   4  27   1   17.00    4.70
   4 -27  -1   10.10    4.20
  -4  27   1   19.00    4.40
  -4  27   1   27.70    5.80
  -4 -27  -1   20.60    5.20
  -4 -27  -1   19.20    5.20
   4  28   1    1.40    4.30
   4 -28  -1    0.20    5.20
  -4  28   1    0.70    4.40
  -4  28   1    3.40    3.30
  -4 -28  -1   -0.20    3.60
   4  29   1    2.50    3.40
   4 -29  -1   13.60    4.70
  -4 -29  -1    9.10    4.60
  -4  29   1   -4.10    3.00
   5 -29   1    6.90    3.70
  -5 -29   1    1.80    4.40
   5 -28   1    2.40    3.50
   5  28  -1    8.80    3.30
  -5  28  -1    7.40    5.10
  -5  28  -1    3.30    3.50
  -5 -28   1    3.60    3.90
   5  27  -1    6.30    3.10
   5 -27   1   15.20    4.80
  -5 -27   1   15.00    4.80
  -5  27  -1    7.00    3.40
  -5  27  -1    6.30    4.40
  -5 -27   1    3.60    3.90
   5  26  -1    2.20    3.70
   5 -26   1   -0.30    4.00
   5  26  -1    6.80    3.10
   5 -26   1   -4.20    3.10
  -5  26  -1    3.40    4.20
  -5 -26   1    3.70    3.70
  -5 -26   1   -5.70    4.90
  -5  26  -1    1.90    3.00
  -5 -26   1   -3.30    3.40
   5  25  -1    1.70    3.30
   5 -25   1   -0.80    2.50
   5  25  -1    0.70    2.80
   5 -25   1    2.30    4.10
   5 -25   1    6.90    3.40
   5  25  -1    0.60    3.30
  -5 -25   1   -0.90    4.80
  -5  25  -1    4.00    3.00
  -5  25  -1   -1.90    3.40
  -5 -25   1    1.90    3.60
  -5 -25   1    7.90    3.50
   5 -24   1    0.60    3.00
   5 -24   1    1.90    3.90
   5  24  -1   -0.90    3.00
   5  24  -1    1.00    3.50
   5 -24   1    0.60    2.70
   5  24  -1   -1.20    2.60
  -5 -24   1    0.40    3.00
  -5 -24   1    1.50    4.60
  -5 -24   1   -2.20    3.10
  -5  24  -1    0.70    3.10
  -5  24  -1    3.30    2.80
   5  23  -1    1.50    3.10
   5 -23   1    7.90    3.40
   5 -23   1    5.40    3.20
   5  23  -1   -1.40    2.80
   5 -23   1    1.30    3.50
   5  23  -1    3.00    2.80
  -5 -23   1    5.20    4.60
  -5  23  -1   -2.30    2.60
  -5 -23   1    1.50    2.80
  -5  23  -1    3.60    3.10
  -5 -23   1   -0.90    2.60
   5 -22   1    3.30    3.10
   5 -22   1   -1.80    4.00
   5  22  -1    3.20    2.90
   5  22  -1    2.50    3.20
   5  22  -1   -0.50    2.20
   5 -22   1   -1.70    2.50
  -5  22  -1   -2.20    2.60
  -5  22  -1    1.80    2.60
  -5 -22   1    1.50    3.70
  -5 -22   1    9.60    3.50
  -5 -22   1   -0.20    2.90
   5 -21   1   55.69    8.80
   5 -21   1   58.29    6.40
   5  21  -1   63.09    6.20
   5  21  -1   40.50    5.00
   5 -21   1   59.29    6.10
   5  21  -1   37.80    6.20
  -5  21  -1   50.09    5.60
  -5  21  -1   57.99    5.60
  -5 -21   1   38.80    6.60
  -5 -21   1   55.39    5.70
  -5 -21   1   53.89    6.10
   5 -20   1   -0.80    2.60
   5  20  -1   -0.50    2.40
   5 -20   1    1.80    2.30
   5  20  -1    1.10    3.10
  -5 -20   1   -1.90    2.10
  -5 -20   1   -0.30    2.60
  -5  20  -1    2.30    2.40
  -5  20  -1   -2.70    2.20
  -5 -20   1    0.00    3.30
   5  19  -1   -2.60    2.00
   5 -19   1   -1.40    2.60
   5  19  -1    1.80    2.70
   5 -19   1   -0.10    3.20
   5  19  -1    1.70    2.50
   5 -19   1    2.70    2.60
  -5 -19   1    0.90    3.20
  -5  19  -1    1.40    2.40
  -5  19  -1    1.70    2.10
  -5 -19   1    4.00    2.50
  -5 -19   1    0.10    2.70
   5 -18   1   18.90    4.50
   5  18  -1   21.30    4.50
   5  18  -1   19.00    3.80
   5 -18   1   19.00    3.90
   5 -18   1   29.00    4.40
  -5 -18   1   23.20    4.80
  -5 -18   1   26.10    4.50
  -5  18  -1   23.00    3.70
  -5  18  -1   20.20    3.70
  -5 -18   1   24.80    3.80
   5  17  -1    2.30    2.10
   5  17  -1    1.60    2.70
   5 -17   1    5.60    2.70
   5 -17   1    9.90    3.10
   5 -17   1    6.40    3.60
  -5  17  -1    5.40    2.50
  -5 -17   1    3.50    2.60
  -5  17  -1    5.70    2.60
  -5 -17   1    6.00    3.50
  -5 -17   1    8.30    2.70
   5  16  -1   17.40    3.90
   5 -16   1   11.40    3.30
   5  16  -1   21.30    3.50
   5  16  -1   22.00    3.80
   5 -16   1   11.30    3.10
  -5 -16   1   13.10    2.80
  -5 -16   1   14.60    3.30
  -5 -16   1   14.70    3.90
  -5  16  -1   14.80    3.00
   5 -15   1   19.40    3.40
   5  15  -1   16.50    4.00
   5 -15   1   15.80    4.00
   5  15  -1   14.10    2.90
   5  15  -1   16.40    3.30
  -5 -15   1   10.60    2.50
  -5 -15   1   16.60    4.10
  -5  15  -1   12.80    2.90
  -5 -15   1   18.70    3.40
  -5  15  -1   16.80    3.00
   5 -14   1   67.39    5.00
   5  14  -1   66.59    4.90
   5 -14   1   72.69    5.20
   5 -14   1   58.89    5.90
   5  14  -1   69.09    6.10
   5  14  -1   61.29    4.80
  -5 -14   1   64.99    4.50
  -5 -14   1   80.69    5.40
  -5  14  -1   63.69    4.60
  -5 -14   1   76.79    6.40
  -5  14  -1   73.09    5.00
   5 -13   1    8.10    2.80
   5 -13   1    8.20    2.40
   5  13  -1   10.50    2.70
   5  13  -1    8.70    2.30
   5  13  -1    6.40    2.70
   5 -13   1    4.80    2.30
  -5  13  -1    9.00    2.40
  -5  13  -1   11.20    2.40
  -5 -13   1   10.60    3.40
  -5 -13   1    5.60    2.30
  -5 -13   1    8.40    2.10
   5  12  -1    1.30    2.00
   5 -12   1    1.40    1.70
   5  12  -1    2.00    1.90
   5  12  -1   -0.50    1.40
   5 -12   1    1.70    2.10
   5 -12   1    0.40    1.90
  -5 -12   1   -2.00    1.70
  -5 -12   1   -0.20    1.80
  -5  12  -1    0.70    1.60
  -5  12  -1   -0.70    1.30
  -5 -12   1    0.70    1.50
   5  11  -1    1.40    1.60
   5 -11   1    3.50    2.00
   5  11  -1    1.60    2.10
   5 -11   1    0.80    2.00
   5  11  -1    2.60    2.00
   5 -11   1    1.40    1.70
  -5 -11   1    1.50    2.10
  -5 -11   1    1.50    2.20
  -5 -11   1    0.90    1.40
  -5  11  -1    1.80    1.80
  -5  11  -1    0.40    1.60
   5 -10   1    8.40    2.30
   5 -10   1    7.50    2.70
   5  10  -1   10.40    2.40
   5  10  -1    9.80    2.20
   5  10  -1    6.30    2.70
   5 -10   1    5.80    2.10
  -5  10  -1    4.90    1.90
  -5 -10   1    7.00    2.30
  -5 -10   1    7.60    2.80
  -5  10  -1    6.90    1.90
  -5 -10   1    8.20    1.90
   5   9  -1  153.78    6.20
   5  -9   1  148.09    6.00
   5  -9   1  135.89    7.00
   5  -9   1  148.59    7.30
   5   9  -1  148.19    7.40
  -5   9  -1  140.99    5.40
  -5   9  -1  155.18    5.90
  -5  -9   1  141.69    7.30
  -5  -9   1  142.99    5.90
  -5  -9   1  150.58    5.40
   5   8  -1    8.90    2.90
   5   8  -1    9.40    2.00
   5  -8   1    8.40    2.20
   5  -8   1   11.30    2.20
   5  -8   1    9.90    2.70
   5   8  -1   10.70    2.30
  -5  -8   1   10.70    2.20
  -5  -8   1    7.90    2.80
  -5  -8   1   11.80    1.90
  -5   8  -1   10.20    1.80
  -5   8  -1    7.80    2.00
   5   7  -1    1.80    1.40
   5  -7   1    4.40    1.90
   5  -7   1    2.60    2.00
   5   7  -1    1.10    1.90
   5  -7   1    4.50    1.60
   5   7  -1    1.10    1.70
  -5   7  -1    2.40    1.60
  -5  -7   1    3.30    1.70
  -5   7  -1    4.80    1.50
  -5  -7   1    5.00    2.40
  -5  -7   1    4.70    1.40
   5   6  -1   89.09    3.80
   5   6  -1   87.09    4.20
   5  -6   1   91.19    3.90
   5   6  -1   92.09    5.20
   5  -6   1   81.99    4.20
  -5  -6   1   87.39    5.20
  -5   6  -1   87.29    3.30
  -5   6  -1   77.09    4.60
   5  -5   1    2.70    1.50
   5   5  -1    1.20    1.70
   5   5  -1    1.50    1.00
   5   5  -1   -0.10    1.30
   5  -5   1   -0.30    1.00
  -5  -5   1    1.10    1.80
   5   4  -1   46.50    2.20
   5   4  -1   45.30    3.40
   5   4  -1   46.20    2.60
   5  -4   1   49.00    2.80
   5  -4   1   41.20    3.40
  -5  -4   1   48.90    3.70
   5   3  -1  271.47    8.20
   5  -3   1  274.67    6.50
  -5  -3   1  270.37    8.40
   5   2  -1    0.60    1.30
  -5  -2   1    0.50    1.30
   5   1  -1    8.30    1.70
   5   0  -1   -0.40    1.20
   5   1   1    6.00    1.30
   5   2   1   -0.70    1.00
  -5  -2  -1    0.20    1.10
   5   3   1  257.17    6.90
   5   3   1  276.87    7.70
   5   3   1  269.97    6.60
   5   4   1   39.40    3.70
   5   4   1   49.00    3.20
   5   4   1   46.10    2.50
   5  -4  -1   47.10    2.30
  -5  -4  -1   51.69    3.40
   5  -5  -1    2.20    1.30
   5   5   1   -1.30    1.00
   5   5   1    0.90    1.50
   5  -5  -1    0.00    1.10
   5   5   1    0.00    1.40
  -5  -5  -1   -1.20    1.60
   5   6   1   89.29    4.40
   5   6   1   89.79    4.00
   5  -6  -1   92.29    4.00
   5   6   1   91.89    4.90
  -5  -6  -1   86.59    3.40
  -5  -6  -1   87.89    3.90
  -5  -6  -1   89.69    5.00
   5  -7  -1    1.40    1.60
   5  -7  -1    3.00    1.60
   5   7   1    4.20    1.70
   5   7   1    2.30    1.90
   5   7   1    5.20    2.10
  -5   7   1    4.80    1.90
  -5  -7  -1    2.70    1.70
  -5  -7  -1    1.10    1.80
  -5  -7  -1    3.20    2.10
   5  -8  -1    9.60    2.10
   5  -8  -1   13.20    2.40
   5   8   1   10.00    2.80
   5   8   1   12.70    2.50
   5   8   1    6.50    2.00
  -5   8   1   11.90    1.90
  -5  -8  -1    7.90    2.20
  -5   8   1   10.80    3.00
  -5  -8  -1   11.50    1.90
  -5  -8  -1    9.50    2.70
   5  -9  -1  145.79    7.00
   5  -9  -1  151.98    7.30
   5   9   1  146.49    6.20
   5   9   1  148.49    6.10
   5  -9  -1  148.69    5.90
  -5  -9  -1  152.78    5.60
  -5   9   1  147.59    5.40
  -5  -9  -1  159.58    7.40
  -5   9   1  144.79    5.60
  -5  -9  -1  144.39    6.20
   5 -10  -1    7.00    2.00
   5 -10  -1    4.30    2.00
   5  10   1    7.00    2.10
   5  10   1    6.00    2.50
   5 -10  -1    0.50    2.20
   5  10   1    4.70    2.20
  -5 -10  -1    8.30    2.80
  -5  10   1    3.60    1.80
  -5  10   1    6.80    1.80
  -5 -10  -1    5.70    1.70
  -5 -10  -1    3.60    2.10
   5 -11  -1    1.80    2.20
   5 -11  -1    2.70    1.80
   5  11   1    2.20    1.60
   5  11   1    4.20    2.30
   5  11   1    1.40    1.90
   5 -11  -1    4.40    2.10
  -5 -11  -1    2.10    1.50
  -5  11   1   -0.30    1.30
  -5  11   1    0.80    1.60
  -5 -11  -1   -1.00    2.00
  -5 -11  -1    2.70    2.20
   5  12   1   -1.20    1.70
   5  12   1    0.20    1.60
   5  12   1    0.40    1.80
   5 -12  -1    0.60    1.60
   5 -12  -1    0.40    1.80
   5 -12  -1   -2.00    1.70
  -5  12   1   -1.70    1.20
  -5 -12  -1    2.10    2.10
  -5 -12  -1   -2.10    1.70
  -5 -12  -1   -0.60    1.30
  -5  12   1    0.10    1.70
   5  13   1   13.70    3.20
   5  13   1    9.20    2.50
   5 -13  -1    4.30    2.40
   5  13   1   11.40    2.70
   5 -13  -1    7.10    2.30
  -5 -13  -1    7.10    2.10
  -5 -13  -1    6.80    2.60
  -5  13   1    9.60    2.30
  -5  13   1   10.80    2.40
  -5 -13  -1    8.70    2.90
   5  14   1   67.49    5.10
   5 -14  -1   66.39    5.10
   5  14   1   62.99    5.70
   5  14   1   70.39    5.10
   5 -14  -1   69.19    6.10
   5 -14  -1   67.89    5.00
  -5 -14  -1   67.49    5.30
  -5  14   1   73.99    4.90
  -5 -14  -1   69.79    4.70
  -5 -14  -1   70.59    6.00
  -5  14   1   74.29    4.80
   5 -15  -1   17.90    3.40
   5 -15  -1    8.80    3.20
   5 -15  -1   14.10    3.10
   5  15   1   12.50    3.30
   5  15   1   17.60    3.30
   5  15   1   15.40    3.20
  -5 -15  -1   10.70    3.10
  -5  15   1   14.20    2.90
  -5  15   1   13.60    2.90
  -5 -15  -1   11.80    3.50
  -5 -15  -1   17.60    3.00
   5 -16  -1   14.00    3.30
   5  16   1   19.60    3.70
   5 -16  -1   11.80    3.70
   5  16   1   20.60    4.20
   5  16   1   21.60    3.50
   5 -16  -1   17.20    3.50
  -5 -16  -1   13.10    2.90
  -5 -16  -1   20.50    6.90
  -5  16   1   12.30    2.90
  -5 -16  -1   19.30    3.90
  -5  16   1   14.70    3.00
   5  17   1    5.00    2.90
   5  17   1   13.90    3.40
   5 -17  -1    3.80    2.70
   5 -17  -1    6.10    2.80
   5 -17  -1    5.50    2.90
   5  17   1    5.70    2.60
  -5  17   1    6.50    2.60
  -5 -17  -1    5.80    2.60
  -5 -17  -1    3.60    2.80
  -5 -17  -1    5.20    3.30
  -5  17   1    5.40    2.60
   5  18   1   22.50    4.10
   5 -18  -1   22.50    4.00
   5  18   1   28.70    4.40
   5 -18  -1   20.40    5.40
   5  18   1   21.90    4.70
   5 -18  -1   21.70    3.90
  -5  18   1   24.20    6.70
  -5  18   1   28.90    4.20
  -5 -18  -1   30.50    5.30
  -5 -18  -1   22.40    3.70
  -5 -18  -1   24.20    4.30
   5 -19  -1   -1.00    2.40
   5 -19  -1    7.00    3.80
   5 -19  -1   -3.00    2.50
   5  19   1   -0.10    2.50
   5  19   1    1.60    2.60
  -5  19   1   -4.00    1.90
  -5  19   1   -0.60    2.30
  -5 -19  -1    5.20    3.90
  -5 -19  -1    1.00    2.30
  -5 -19  -1    1.50    2.80
   5 -20  -1   -1.40    4.70
   5 -20  -1    1.40    3.10
   5  20   1   -1.40    2.40
   5 -20  -1    0.40    2.50
   5  20   1    5.60    3.80
  -5 -20  -1    2.20    2.80
  -5 -20  -1    2.30    2.30
  -5 -20  -1   -4.40    2.60
  -5  20   1    0.90    2.50
  -5  20   1    3.60    2.50
   5 -21  -1   63.89    6.20
   5 -21  -1   56.09    6.20
   5  21   1   51.59    5.90
   5  21   1   50.69    6.90
   5 -21  -1   53.39    8.50
  -5 -21  -1   58.99    5.70
  -5 -21  -1   50.69    6.00
  -5  21   1   60.99    5.90
  -5  21   1   63.09    6.00
  -5 -21  -1   48.00    7.40
   5  22   1    4.50    2.90
   5 -22  -1    2.90    4.10
   5  22   1   -1.30    2.70
   5 -22  -1    4.20    3.20
   5 -22  -1    1.50    2.60
   5  22   1    1.30    2.60
  -5  22   1    1.30    2.50
  -5 -22  -1    3.10    3.10
  -5 -22  -1    4.20    3.20
  -5  22   1    3.90    2.90
  -5 -22  -1    6.70    4.20
   5 -23  -1    2.80    3.90
   5 -23  -1    4.30    2.80
   5  23   1    3.70    3.20
   5  23   1    2.30    3.40
   5 -23  -1    1.80    3.30
  -5  23   1   -0.80    2.70
  -5 -23  -1    0.60    2.90
  -5 -23  -1    0.00    2.80
  -5 -23  -1   -3.00    3.90
   5 -24  -1   -2.30    2.90
   5 -24  -1   -1.70    2.40
   5  24   1   -3.10    3.10
   5  24   1   -0.10    2.50
   5 -24  -1   -0.60    3.60
  -5 -24  -1   -7.00    3.90
  -5 -24  -1    2.10    3.30
  -5  24   1    9.30    3.60
  -5 -24  -1   -0.80    2.90
  -5  24   1    1.60    2.60
   5  25   1   -2.90    2.30
   5 -25  -1    2.80    3.50
   5 -25  -1   -0.40    2.30
   5 -25  -1    5.20    3.50
   5  25   1   -0.20    3.20
  -5 -25  -1    5.60    4.50
  -5  25   1   -4.40    3.10
  -5  25   1    0.90    2.60
  -5 -25  -1    0.00    3.30
  -5 -25  -1   -3.30    3.00
   5 -26  -1    0.00    3.30
   5  26   1    1.70    2.80
  -5 -26  -1    6.90    4.00
  -5 -26  -1    8.50    4.10
  -5 -26  -1    0.90    5.10
  -5  26   1    0.10    2.80
   5 -27  -1    5.60    3.70
   5  27   1   10.10    3.90
  -5  27   1   -0.20    2.90
  -5 -27  -1   14.20    4.50
  -5 -27  -1    5.80    4.10
  -5  27   1   16.90    4.80
   5  28   1   -2.30    2.80
   5 -28  -1    0.10    3.20
  -5  28   1   -4.90    4.00
  -5 -28  -1    1.80    3.90
  -5  28   1    0.40    3.20
   5 -29  -1    5.50    3.90
  -5 -29  -1    6.90    4.60
   6  28  -1    8.50    3.90
   6 -28   1    9.60    4.80
  -6  28  -1    9.70    5.00
  -6  28  -1   17.60    4.60
  -6 -28   1    8.60    5.00
  -6 -28   1   13.30    4.70
   6  27  -1    4.80    3.70
  -6 -27   1    2.50    3.80
  -6  27  -1    0.60    2.90
  -6 -27   1   10.10    4.40
  -6  27  -1   -5.00    4.10
   6  26  -1   -2.30    2.30
   6  26  -1    2.00    3.90
   6 -26   1   -6.00    3.00
  -6 -26   1   -0.80    4.40
  -6  26  -1    4.10    4.70
  -6 -26   1   -4.60    3.20
  -6  26  -1    5.10    3.30
   6  25  -1   14.70    4.60
   6 -25   1    7.70    3.90
   6  25  -1   12.50    4.70
   6 -25   1   11.10    4.90
   6 -25   1    5.70    3.10
  -6 -25   1   11.90    3.90
  -6 -25   1   16.40    5.80
  -6  25  -1   17.00    4.00
  -6  25  -1   11.70    4.30
  -6 -25   1   12.70    4.50
   6 -24   1   -2.70    2.60
   6 -24   1    8.10    4.90
   6  24  -1   -0.90    3.00
   6  24  -1   -1.90    2.80
   6 -24   1   -1.50    2.70
   6  24  -1    1.20    2.80
  -6  24  -1   -1.10    3.10
  -6 -24   1   -1.00    3.20
  -6 -24   1    6.10    4.60
  -6 -24   1    2.00    2.90
  -6  24  -1   -4.90    2.30
   6 -23   1    2.10    3.00
   6  23  -1    0.80    2.70
   6 -23   1   -3.30    3.30
   6  23  -1    1.70    3.50
  -6 -23   1    3.30    6.20
  -6 -23   1   -3.30    2.40
  -6 -23   1   -1.60    3.90
  -6  23  -1    0.20    2.30
  -6  23  -1    0.00    3.10
   6 -22   1    3.30    3.00
   6 -22   1    0.30    3.10
   6  22  -1   -0.80    2.60
   6  22  -1    3.60    2.70
   6 -22   1    5.40    3.60
   6  22  -1    1.40    2.90
  -6  22  -1   -2.20    2.80
  -6 -22   1    2.10    3.40
  -6 -22   1    3.90    4.40
  -6 -22   1    3.20    2.80
  -6  22  -1   -2.10    2.10
   6 -21   1    4.30    3.20
   6  21  -1    1.70    2.60
   6  21  -1   -1.20    2.30
   6 -21   1   -1.50    3.30
   6 -21   1    3.70    3.00
   6  21  -1   -1.40    3.10
  -6 -21   1   -4.90    3.10
  -6  21  -1   -2.60    2.40
  -6 -21   1    1.60    3.20
  -6 -21   1   -5.40    2.10
  -6  21  -1   -1.00    2.20
   6 -20   1    2.20    2.90
   6  20  -1   -3.00    2.70
   6  20  -1    3.60    2.60
   6 -20   1    0.60    3.00
   6  20  -1    4.80    2.70
   6 -20   1   -0.30    2.40
  -6 -20   1   -4.10    2.80
  -6  20  -1   -1.00    1.90
  -6  20  -1   -2.00    2.40
  -6 -20   1   -0.10    2.30
  -6 -20   1    2.40    3.10
   6 -19   1   -0.20    2.40
   6  19  -1   -5.60    2.20
   6 -19   1   -3.20    2.70
   6  19  -1    0.70    2.40
   6 -19   1    2.50    2.70
  -6 -19   1    6.00    3.80
  -6  19  -1   -0.10    2.40
  -6 -19   1   -1.40    2.60
  -6 -19   1    1.10    2.10
  -6  19  -1    0.00    2.00
   6  18  -1   -2.10    2.00
   6 -18   1   -1.90    2.40
   6 -18   1    7.00    3.00
   6 -18   1    0.70    2.70
   6  18  -1    4.10    3.10
   6  18  -1    7.40    3.30
  -6  18  -1    0.00    2.10
  -6  18  -1    3.00    3.20
  -6 -18   1   -1.00    3.10
  -6 -18   1    1.40    2.80
   6  17  -1    2.10    2.60
   6 -17   1   -0.30    2.50
   6  17  -1    3.10    2.30
   6 -17   1    4.70    2.70
   6  17  -1    2.90    2.90
  -6 -17   1    1.00    2.60
  -6 -17   1    5.00    3.20
  -6  17  -1   -0.70    1.80
  -6 -17   1   -0.60    1.90
  -6  17  -1    0.60    2.20
   6  16  -1    6.60    2.80
   6 -16   1    3.50    2.90
   6  16  -1    3.50    3.20
   6  16  -1    8.50    2.90
   6 -16   1    8.20    2.80
  -6 -16   1    5.40    2.20
  -6 -16   1    6.00    3.00
  -6 -16   1    7.30    3.40
  -6  16  -1    7.30    2.50
  -6  16  -1    6.10    2.60
   6  15  -1   35.20    4.40
   6  15  -1   33.90    4.20
   6 -15   1   34.20    4.30
   6 -15   1   33.20    4.40
   6 -15   1   36.30    5.60
   6  15  -1   33.40    5.10
  -6  15  -1   41.40    4.00
  -6 -15   1   33.10    3.70
  -6 -15   1   36.30    5.20
  -6  15  -1   32.50    3.90
  -6 -15   1   38.00    4.50
   6  14  -1    9.30    2.60
   6  14  -1   11.80    3.00
   6 -14   1    9.50    2.70
   6  14  -1    6.80    3.10
   6 -14   1   10.90    3.50
   6 -14   1    8.10    2.60
  -6  14  -1    9.50    2.60
  -6 -14   1   11.50    2.40
  -6 -14   1   11.20    3.30
  -6  14  -1   13.50    2.60
  -6 -14   1   11.60    3.00
   6 -13   1   23.70    3.50
   6  13  -1   25.10    3.50
   6 -13   1   24.70    4.00
   6  13  -1   17.80    3.60
   6  13  -1   28.50    3.70
   6 -13   1   24.10    3.50
  -6 -13   1   22.40    2.90
  -6 -13   1   22.30    4.30
  -6  13  -1   21.40    3.00
  -6  13  -1   22.00    2.90
   6 -12   1    0.60    1.80
   6  12  -1    0.20    1.90
   6 -12   1   -0.50    1.50
   6  12  -1    1.00    2.00
   6  12  -1   -1.30    1.30
   6 -12   1   -0.40    2.00
  -6  12  -1   -1.20    1.90
  -6  12  -1   -2.70    1.50
  -6 -12   1   -2.30    1.20
  -6 -12   1    0.00    2.20
  -6 -12   1   -2.60    2.80
   6  11  -1    4.60    2.10
   6  11  -1    7.90    2.00
   6 -11   1    5.00    2.20
   6 -11   1    9.20    2.20
   6  11  -1    4.50    2.40
   6 -11   1    2.80    2.20
  -6 -11   1    3.20    1.50
  -6 -11   1    3.00    1.80
  -6 -11   1    2.70    2.40
  -6  11  -1    1.50    1.60
  -6  11  -1    5.60    1.70
   6 -10   1    5.20    1.80
   6  10  -1    3.20    2.10
   6  10  -1    3.40    1.70
   6 -10   1    2.10    2.10
   6 -10   1    2.70    2.00
   6  10  -1    3.10    2.40
  -6  10  -1    6.10    1.90
  -6  10  -1    4.40    1.50
  -6 -10   1    3.10    1.50
  -6 -10   1    3.20    2.30
  -6 -10   1    1.80    1.70
   6  -9   1    0.40    1.50
   6   9  -1    3.50    2.20
   6   9  -1    1.50    1.90
   6   9  -1    1.20    1.50
   6  -9   1   -1.20    1.70
   6  -9   1    3.50    2.20
  -6   9  -1    0.40    1.20
  -6  -9   1    2.30    1.30
  -6  -9   1    1.90    2.10
  -6   9  -1    0.50    1.50
  -6  -9   1    1.10    1.60
   6   8  -1   77.49    6.70
   6   8  -1   78.19    4.10
   6  -8   1   69.89    4.30
   6  -8   1   71.49    4.10
   6  -8   1   72.19    5.00
   6   8  -1   66.79    4.10
  -6  -8   1   71.89    3.70
  -6  -8   1   74.69    5.30
  -6   8  -1   64.19    4.00
   6   7  -1   21.90    2.50
   6   7  -1   21.00    2.60
   6  -7   1   22.60    2.70
   6   7  -1   26.10    3.50
   6  -7   1   21.80    2.70
   6  -7   1   28.90    3.50
  -6  -7   1   26.30    3.80
   6   6  -1    2.90    2.20
   6  -6   1    2.00    1.80
   6   6  -1    1.70    1.30
   6  -6   1    2.20    1.40
   6   6  -1    1.40    1.70
  -6  -6   1    2.40    2.30
   6   5  -1   53.19    2.80
   6  -5   1   52.69    3.50
   6   5  -1   44.80    4.10
   6  -5   1   51.89    3.00
   6   5  -1   53.09    3.30
  -6  -5   1   54.89    4.60
   6   4  -1  133.59    5.90
   6  -4   1  125.69    4.70
  -6  -4   1  131.79    6.10
   6   3  -1    1.10    1.70
  -6  -3   1   -0.10    1.90
   6   2  -1    8.50    2.20
   6   1  -1   37.10    3.50
   6   0  -1    2.00    1.80
   6   1   1   34.40    2.90
   6  -1  -1   35.80    3.50
   6   2   1   10.60    2.00
   6   3   1   -0.20    1.00
   6   3   1    0.90    1.40
   6   3   1    0.30    1.40
  -6  -3  -1   -0.30    1.70
   6   4   1  132.39    4.40
   6   4   1  127.49    4.90
   6   4   1  125.19    5.40
  -6  -4  -1  116.89    6.30
   6   5   1   48.70    3.10
   6   5   1   53.49    3.90
   6  -5  -1   46.70    2.90
   6  -5  -1   56.79    3.20
  -6  -5  -1   44.60    4.10
   6  -6  -1    2.30    1.60
   6   6   1    1.10    1.80
   6   6   1    0.00    1.30
   6   6   1    0.90    1.90
  -6  -6  -1    2.70    2.10
   6   7   1   23.30    3.40
   6   7   1   24.90    2.80
   6  -7  -1   22.30    2.50
   6   7   1   24.80    3.00
   6  -7  -1   24.40    2.60
  -6  -7  -1   28.60    3.60
  -6  -7  -1   20.50    2.40
   6   8   1   75.69    4.30
   6  -8  -1   77.49    4.00
   6   8   1   71.39    4.40
   6  -8  -1   71.29    4.20
   6   8   1   65.99    5.00
  -6  -8  -1   75.19    4.10
  -6  -8  -1   73.99    3.40
  -6  -8  -1   73.79    5.10
   6   9   1   -0.30    1.80
   6   9   1    3.50    2.00
   6   9   1   -0.90    1.40
   6  -9  -1   -0.80    1.30
  -6  -9  -1    1.10    1.80
  -6  -9  -1    1.90    1.30
  -6  -9  -1    2.90    2.10
   6  10   1    7.20    2.50
   6 -10  -1    6.60    1.90
   6 -10  -1    3.60    2.40
   6 -10  -1    2.80    1.90
   6  10   1    4.60    2.10
   6  10   1    3.50    1.80
  -6  10   1    3.60    1.50
  -6 -10  -1    4.90    1.50
  -6 -10  -1    2.50    1.80
  -6 -10  -1    3.00    2.20
  -6  10   1    0.90    1.40
   6 -11  -1    6.60    2.70
   6 -11  -1    6.20    2.00
   6  11   1    3.50    2.20
   6  11   1    5.90    2.10
   6 -11  -1    2.90    2.00
   6  11   1    6.60    2.50
  -6 -11  -1    1.70    2.00
  -6 -11  -1    3.20    2.10
  -6 -11  -1    6.50    1.70
  -6  11   1    3.70    1.60
  -6  11   1    3.20    1.60
   6 -12  -1    0.30    1.60
   6  12   1    0.90    1.90
   6 -12  -1    1.90    2.30
   6  12   1    0.80    1.90
   6  12   1    1.10    1.60
   6 -12  -1   -1.20    1.70
  -6  12   1    1.40    1.50
  -6 -12  -1   -2.00    1.60
  -6 -12  -1    2.80    2.40
  -6 -12  -1    0.00    1.30
  -6  12   1   -2.40    1.10
   6  13   1   21.90    3.50
   6  13   1   21.10    3.30
   6  13   1   15.10    3.40
   6 -13  -1   22.30    3.40
   6 -13  -1   23.50    4.30
   6 -13  -1   18.30    3.00
  -6  13   1   28.50    3.00
  -6 -13  -1   25.00    3.40
  -6 -13  -1   19.10    2.70
  -6  13   1   19.30    2.80
  -6 -13  -1   23.90    4.20
   6 -14  -1    9.40    3.30
   6  14   1    9.50    3.10
   6  14   1    9.10    2.80
   6  14   1    2.80    2.10
   6 -14  -1   13.70    3.00
  -6 -14  -1   15.20    3.60
  -6 -14  -1    7.60    2.20
  -6 -14  -1   12.20    2.90
  -6  14   1   10.70    2.50
  -6  14   1    8.00    2.20
   6  15   1   36.20    6.00
   6  15   1   31.20    4.20
   6  15   1   33.10    5.20
   6 -15  -1   27.80    4.00
  -6  15   1   26.00    3.50
  -6 -15  -1   31.50    3.70
  -6 -15  -1   27.90    4.00
  -6  15   1   31.80    3.80
  -6 -15  -1   34.90    5.20
   6 -16  -1    9.50    3.20
   6 -16  -1    7.60    3.60
   6 -16  -1    7.00    2.70
   6  16   1    8.80    3.60
   6  16   1   11.00    3.00
   6  16   1    7.90    3.00
  -6 -16  -1    8.40    3.70
  -6  16   1   10.70    2.90
  -6  16   1   11.20    2.70
  -6 -16  -1    6.40    2.90
  -6 -16  -1    8.60    2.50
   6  17   1    0.20    2.50
   6 -17  -1   -2.20    2.40
   6  17   1   -2.20    1.80
   6 -17  -1    0.80    2.10
   6  17   1   -1.30    2.20
   6 -17  -1    2.60    3.30
  -6 -17  -1   -0.30    1.90
  -6  17   1    1.20    2.00
  -6 -17  -1   -0.50    2.60
  -6  17   1   -3.10    1.90
  -6 -17  -1    3.50    3.20
   6  18   1    6.00    3.40
   6  18   1    0.10    2.20
   6  18   1    0.70    2.60
   6 -18  -1    2.30    2.80
   6 -18  -1   -2.30    3.20
   6 -18  -1   -1.20    2.30
  -6 -18  -1   -0.90    2.60
  -6  18   1   -2.20    2.00
  -6 -18  -1    2.10    3.20
  -6 -18  -1    0.90    2.10
  -6  18   1    2.40    2.40
   6  19   1    3.30    2.80
   6  19   1   -3.90    2.40
   6  19   1    3.00    3.00
   6 -19  -1   -3.00    2.60
   6 -19  -1    3.50    2.70
   6 -19  -1    2.50    3.90
  -6  19   1   -1.40    2.00
  -6 -19  -1   -2.10    2.10
  -6 -19  -1   -2.50    2.50
  -6  19   1   -1.80    2.40
  -6 -19  -1    3.60    3.40
   6  20   1   -1.30    3.00
   6 -20  -1    3.00    3.20
   6  20   1    2.30    2.60
   6 -20  -1   -2.60    2.20
   6 -20  -1    3.40    3.20
   6  20   1    1.00    3.00
  -6 -20  -1    5.90    3.50
  -6  20   1    3.20    2.50
  -6 -20  -1    0.40    2.40
  -6 -20  -1    0.00    3.30
  -6  20   1    1.30    2.50
   6 -21  -1   -4.70    2.20
   6  21   1   -1.90    2.80
   6  21   1    2.30    2.60
   6 -21  -1   -2.50    2.70
   6 -21  -1   -2.20    2.90
  -6  21   1    0.60    2.20
  -6 -21  -1    4.80    3.00
  -6 -21  -1    0.90    3.20
  -6 -21  -1    3.20    3.80
  -6  21   1   -2.10    2.40
   6 -22  -1    1.80    2.70
   6  22   1   -5.20    2.40
   6 -22  -1   -2.50    3.10
   6 -22  -1   -1.90    2.60
   6  22   1   -0.60    2.40
  -6 -22  -1    2.30    3.30
  -6 -22  -1   -0.40    3.30
  -6  22   1   -1.10    2.90
  -6 -22  -1   -1.00    2.50
  -6  22   1    1.00    2.40
   6  23   1    0.80    2.70
   6  23   1   -2.30    3.50
   6 -23  -1   -0.10    5.00
   6  23   1    2.10    3.00
   6 -23  -1    1.70    3.40
   6 -23  -1    5.20    3.50
  -6 -23  -1    5.40    4.30
  -6  23   1    3.30    2.80
  -6  23   1    4.00    3.30
  -6 -23  -1   -1.30    3.60
  -6 -23  -1    2.80    3.20
   6  24   1   -3.20    2.60
   6  24   1   -0.40    3.50
   6  24   1   -0.50    3.10
   6 -24  -1   -1.90    2.30
   6 -24  -1   -0.30    3.20
   6 -24  -1    1.00    3.00
  -6 -24  -1   -2.80    3.80
  -6  24   1    5.00    3.70
  -6 -24  -1   -2.40    3.20
  -6  24   1    4.30    2.80
  -6 -24  -1    1.80    3.10
   6  25   1   11.30    3.90
   6 -25  -1    2.70    3.90
   6 -25  -1    4.50    4.00
   6  25   1    6.90    3.90
   6 -25  -1    2.40    3.10
  -6 -25  -1   23.40    4.50
  -6  25   1   16.60    4.60
  -6 -25  -1   21.00    5.90
  -6 -25  -1   12.00    4.50
  -6  25   1   10.50    3.50
   6 -26  -1   -1.00    3.50
   6  26   1   -1.80    2.30
  -6 -26  -1   -3.20    5.00
  -6  26   1    0.00    2.70
  -6 -26  -1    7.20    4.00
  -6 -26  -1   -1.50    3.40
  -6  26   1    0.70    3.60
   6 -27  -1    0.30    4.00
  -6 -27  -1    5.00    4.20
  -6 -27  -1   -0.70    3.60
  -6  27   1   -2.70    4.10
  -6  27   1   10.70    3.80
   6  28   1   -0.10    3.40
   6 -28  -1    5.40    3.80
  -6 -28  -1   11.80    5.00
  -6  28   1   16.60    4.30
  -6  28   1   13.30    5.30
  -6 -28  -1    3.60    4.90
   7  27  -1    3.20    3.30
   7  27  -1    1.70    3.80
   7 -27   1   -2.10    3.50
  -7 -27   1   -3.70    3.60
  -7 -27   1   -0.90    3.60
  -7  27  -1   -0.90    2.90
  -7  27  -1   -0.10    4.30
   7  26  -1    3.30    3.20
   7 -26   1    2.80    3.60
   7  26  -1    7.70    3.60
  -7  26  -1   10.30    4.20
  -7  26  -1    4.60    3.20
  -7 -26   1   -1.10    4.10
  -7 -26   1    6.60    4.10
   7 -25   1    0.20    3.20
   7 -25   1   -2.50    3.30
   7  25  -1    6.20    4.10
   7  25  -1   -2.00    2.30
  -7 -25   1    3.80    3.70
  -7  25  -1    4.80    3.70
  -7  25  -1   -1.20    2.40
  -7 -25   1    2.90    4.70
   7 -24   1   -0.30    2.50
   7  24  -1    6.50    3.70
   7  24  -1    5.30    3.30
   7 -24   1    1.10    3.30
   7 -24   1    3.90    3.50
   7  24  -1    1.60    3.20
  -7  24  -1    1.40    3.60
  -7 -24   1    2.90    4.20
  -7 -24   1   -2.00    2.90
  -7 -24   1    5.20    3.60
   7 -23   1    1.80    2.70
   7 -23   1    1.50    3.30
   7  23  -1    1.40    3.00
   7  23  -1    2.40    3.00
   7  23  -1    4.80    3.40
  -7 -23   1    6.10    3.90
  -7  23  -1    2.30    3.50
  -7 -23   1    1.20    2.70
  -7  23  -1    0.70    2.40
  -7 -23   1    7.80    5.60
   7  22  -1   -2.20    2.60
   7 -22   1    2.60    3.70
   7 -22   1    2.60    3.10
   7  22  -1   -4.20    2.50
   7  22  -1    5.10    3.10
   7 -22   1   -2.70    2.40
  -7 -22   1   -0.70    2.40
  -7  22  -1   -2.40    2.90
  -7 -22   1    0.20    3.10
  -7  22  -1    0.70    2.40
  -7 -22   1    1.00    4.20
   7  21  -1    5.20    3.20
   7 -21   1    6.70    3.60
   7  21  -1    7.90    4.00
   7 -21   1    6.20    3.10
   7 -21   1    8.80    4.20
   7  21  -1    7.80    3.00
  -7  21  -1   15.00    3.90
  -7 -21   1    9.90    3.00
  -7 -21   1    6.00    3.30
  -7 -21   1   10.30    4.50
  -7  21  -1    5.30    2.70
   7 -20   1    1.70    3.10
   7 -20   1    3.00    2.80
   7 -20   1   -2.20    2.80
   7  20  -1   -1.60    2.60
   7  20  -1    3.00    2.70
  -7 -20   1    2.50    2.50
  -7 -20   1   -2.90    3.20
  -7 -20   1    1.10    2.80
  -7  20  -1   -0.10    2.00
  -7  20  -1   -5.60    2.20
   7 -19   1   -0.60    2.60
   7  19  -1   -2.50    2.30
   7  19  -1   -0.30    2.80
   7 -19   1    0.80    2.40
   7 -19   1   -3.80    2.50
   7  19  -1   -0.20    2.70
  -7  19  -1    4.60    3.30
  -7 -19   1   -0.40    2.00
  -7 -19   1   -3.10    3.10
  -7  19  -1   -0.60    1.90
  -7 -19   1    4.80    3.20
   7  18  -1    3.80    2.90
   7 -18   1    5.00    4.20
   7 -18   1    1.90    2.50
   7  18  -1    2.90    3.20
   7  18  -1    1.60    2.50
  -7 -18   1    0.30    2.60
  -7 -18   1    6.10    2.50
  -7 -18   1   -3.40    2.90
  -7  18  -1    3.50    2.60
  -7  18  -1    4.20    2.30
   7  17  -1    4.40    2.90
   7  17  -1    0.40    3.00
   7 -17   1    2.90    3.00
   7  17  -1    5.60    2.80
   7 -17   1    2.80    2.80
  -7 -17   1    8.70    3.20
  -7  17  -1    6.40    2.70
  -7  17  -1    5.40    2.30
  -7 -17   1    5.10    3.50
  -7 -17   1    0.70    1.90
   7  16  -1   -0.10    2.40
   7 -16   1    3.60    3.40
   7  16  -1    0.20    2.10
   7 -16   1    0.40    2.30
   7 -16   1    0.80    2.60
   7  16  -1   -1.30    2.40
  -7  16  -1   -2.40    1.50
  -7  16  -1   -0.90    2.00
  -7 -16   1   -0.30    1.80
  -7 -16   1   -2.70    2.70
  -7 -16   1   -0.20    2.40
   7 -15   1   -1.30    4.20
   7 -15   1    1.70    2.50
   7  15  -1   -2.40    1.80
  -7  15  -1    2.70    1.90
  -7  15  -1    1.90    2.30
  -7 -15   1    3.60    2.30
  -7 -15   1    4.80    2.00
   7 -14   1   30.30    4.10
   7  14  -1   29.40    4.00
   7  14  -1   26.80    4.60
   7 -14   1   27.60    4.50
   7  14  -1   27.20    3.80
   7 -14   1   26.40    3.80
  -7  14  -1   22.70    3.30
  -7 -14   1   26.40    4.70
  -7  14  -1   31.70    3.40
  -7 -14   1   22.80    2.90
  -7 -14   1   29.70    3.70
   7  13  -1    0.80    1.70
   7 -13   1   -1.20    1.90
   7  13  -1   -1.00    1.90
   7  13  -1   -0.80    2.00
   7 -13   1   -0.30    2.10
   7 -13   1   -0.70    1.80
  -7 -13   1    0.30    2.60
  -7  13  -1    3.60    2.70
  -7  13  -1   -0.10    1.70
  -7 -13   1   -3.50    1.90
  -7 -13   1   -2.40    1.30
   7 -12   1   -0.40    1.90
   7 -12   1   -0.30    1.90
   7  12  -1   -0.50    1.50
   7  12  -1   -0.40    1.80
   7 -12   1   -2.30    1.50
   7  12  -1   -1.90    1.70
  -7  12  -1   -0.60    1.50
  -7 -12   1   -1.00    1.70
  -7 -12   1   -1.60    1.20
  -7 -12   1    1.60    2.30
  -7  12  -1    0.00    1.30
   7  11  -1    3.30    1.70
   7 -11   1    6.00    2.30
   7 -11   1    4.40    2.00
   7 -11   1    5.70    2.40
   7  11  -1    5.00    2.70
   7  11  -1    1.50    2.00
  -7 -11   1    1.30    1.80
  -7  11  -1    3.50    1.70
  -7  11  -1    4.80    1.60
  -7 -11   1    1.20    1.30
  -7 -11   1    4.00    2.50
   7  10  -1    8.90    2.10
   7 -10   1   10.00    2.70
   7 -10   1    9.20    2.10
   7 -10   1    9.90    2.30
   7  10  -1    7.50    2.20
   7  10  -1   10.30    2.90
  -7 -10   1    7.20    2.80
   7   9  -1   53.79    3.90
   7  -9   1   61.99    4.90
   7  -9   1   61.69    3.90
   7  -9   1   62.29    4.20
   7   9  -1   59.59    3.80
   7   9  -1   62.89    5.10
  -7  -9   1   63.09    5.20
   7   8  -1   19.30    3.40
   7   8  -1   21.60    2.80
   7  -8   1   12.50    2.30
   7  -8   1   17.00    2.40
   7   8  -1   18.60    2.40
   7  -8   1   20.50    3.20
  -7  -8   1   16.30    3.30
   7   7  -1    1.40    2.00
   7   7  -1    0.20    1.60
   7   7  -1    3.30    1.50
   7  -7   1    1.10    1.70
   7  -7   1    2.70    1.50
  -7  -7   1   -0.10    2.00
   7  -6   1  193.68    6.60
   7  -6   1  194.08    6.20
   7   6  -1  200.68    8.00
   7   6  -1  184.68    5.90
   7   6  -1  186.98    6.30
  -7  -6   1  194.68    8.00
   7   5  -1   59.29    3.40
   7   5  -1   57.19    2.90
   7  -5   1   64.09    3.80
   7   5  -1   60.49    4.60
  -7  -5   1   59.29    4.80
   7  -4   1    0.10    1.50
   7   4  -1    0.60    1.80
  -7  -4   1    2.60    2.30
   7   3  -1  102.69    5.30
  -7  -3   1   95.89    5.50
   7   2  -1   36.20    3.90
   7  -1   1   34.70    3.50
   7   1  -1   26.90    3.30
   7   0  -1   -1.00    2.00
   7   0   1   -0.10    1.70
   7  -1  -1   33.30    3.90
   7   2   1   36.40    3.30
   7   3   1  108.89    5.00
  -7  -3  -1   98.29    5.40
   7   4   1   -0.80    1.10
   7   4   1    1.00    1.60
   7   4   1    3.10    1.80
  -7  -4  -1   -0.70    1.90
   7  -5  -1   53.29    2.80
   7   5   1   58.99    3.90
   7   5   1   59.19    4.20
   7   5   1   60.89    3.30
  -7  -5  -1   58.69    4.40
   7   6   1  194.68    6.70
   7  -6  -1  193.68    6.30
   7   6   1  199.68    7.60
   7  -6  -1  203.58    7.60
   7   6   1  202.88    6.50
  -7  -6  -1  203.38    7.80
   7  -7  -1    1.00    1.30
   7   7   1   -1.40    1.50
   7   7   1   -0.50    1.30
   7   7   1    0.60    1.70
   7  -7  -1    2.50    1.70
  -7  -7  -1    5.00    2.30
   7  -8  -1   20.90    2.60
   7   8   1   19.60    2.80
   7  -8  -1   19.10    2.50
   7   8   1   16.10    3.10
  -7  -8  -1   17.50    3.20
   7   9   1   61.39    4.80
   7  -9  -1   57.99    4.30
   7  -9  -1   64.79    3.90
   7   9   1   66.49    4.40
   7   9   1   70.59    4.30
  -7  -9  -1   57.99    4.90
   7 -10  -1    8.10    2.00
   7  10   1   12.50    2.60
   7  10   1    8.70    2.60
   7 -10  -1    9.30    2.80
   7 -10  -1   10.30    2.30
   7  10   1   11.10    2.40
  -7 -10  -1    9.80    1.80
  -7 -10  -1    6.80    2.00
  -7 -10  -1   15.20    3.20
   7  11   1    4.10    2.20
   7 -11  -1    2.00    2.20
   7  11   1    4.10    2.00
   7 -11  -1    1.60    1.80
   7 -11  -1    7.50    2.10
   7  11   1    6.00    2.50
  -7  11   1    2.40    1.50
  -7 -11  -1    3.60    1.90
  -7 -11  -1    2.90    2.60
  -7 -11  -1    3.20    1.40
   7  12   1   -0.50    1.80
   7  12   1   -0.30    1.60
   7 -12  -1   -0.90    1.70
   7  12   1    1.60    2.00
   7 -12  -1    1.90    1.80
   7 -12  -1    0.60    2.00
  -7  12   1   -1.80    1.30
  -7 -12  -1    1.40    2.00
  -7 -12  -1   -0.50    2.20
  -7 -12  -1   -0.50    1.20
  -7  12   1   -1.80    1.20
   7 -13  -1    2.60    1.90
   7 -13  -1   -0.30    2.30
   7  13   1   -1.90    1.80
   7  13   1    1.70    1.90
   7  13   1   -0.80    1.90
   7 -13  -1   -0.30    1.90
  -7  13   1   -1.90    1.40
  -7 -13  -1    2.60    1.60
  -7  13   1    2.60    1.80
  -7 -13  -1    0.60    2.10
  -7 -13  -1   -1.00    1.90
   7  14   1   34.40    4.40
   7 -14  -1   21.40    4.40
   7 -14  -1   27.00    3.80
   7 -14  -1   26.10    3.80
   7  14   1   28.50    3.90
   7  14   1   29.20    4.60
  -7 -14  -1   23.90    3.60
  -7  14   1   21.80    3.00
  -7 -14  -1   29.20    4.60
  -7 -14  -1   27.30    3.30
  -7  14   1   25.60    3.20
   7  15   1    2.30    2.80
   7 -15  -1   -0.10    1.90
   7  15   1    3.00    2.40
   7  15   1    1.80    2.50
   7 -15  -1   -0.30    2.50
  -7  15   1    2.20    2.10
  -7 -15  -1   -0.30    2.50
  -7 -15  -1    1.60    1.70
  -7  15   1   -1.70    1.60
  -7 -15  -1   -0.70    2.20
   7  16   1    0.80    2.30
   7 -16  -1    0.00    1.90
   7  16   1    0.40    2.30
   7 -16  -1    0.70    3.00
   7  16   1    2.00    2.60
  -7 -16  -1    3.90    1.90
  -7  16   1    0.30    1.80
  -7 -16  -1    0.30    2.70
  -7 -16  -1    0.60    2.60
   7 -17  -1    5.80    3.60
   7  17   1    4.80    2.60
   7 -17  -1    3.90    2.70
   7  17   1    4.40    2.90
   7  17   1    4.10    3.10
   7 -17  -1    3.80    2.90
  -7 -17  -1    3.20    2.20
  -7  17   1    8.60    2.60
  -7  17   1    5.80    2.50
  -7 -17  -1    5.40    3.00
  -7 -17  -1    7.00    3.60
   7  18   1    6.80    3.20
   7 -18  -1    4.50    3.10
   7  18   1    2.90    2.60
   7 -18  -1    1.50    3.50
   7  18   1    4.70    3.10
   7 -18  -1    4.30    2.80
  -7 -18  -1    3.30    2.80
  -7 -18  -1    3.20    3.40
  -7 -18  -1   -1.10    2.70
  -7  18   1    4.70    2.60
  -7  18   1    2.50    2.20
   7 -19  -1   -1.90    2.30
   7  19   1   -2.30    2.30
   7 -19  -1   -0.70    3.50
   7 -19  -1   -1.80    2.80
   7  19   1   -2.00    3.60
   7  19   1    1.60    2.60
  -7 -19  -1   -2.50    2.70
  -7  19   1   -5.40    2.20
  -7  19   1    0.30    2.00
  -7 -19  -1    1.50    2.20
  -7 -19  -1    4.50    3.50
   7  20   1    4.30    4.10
   7  20   1    5.30    3.40
   7 -20  -1   -1.20    2.80
   7  20   1    6.70    3.10
   7 -20  -1    3.20    3.70
   7 -20  -1   -0.50    2.40
  -7  20   1   -0.10    2.20
  -7 -20  -1    6.00    3.50
  -7  20   1    6.10    2.80
  -7 -20  -1    6.00    3.90
   7 -21  -1    4.50    3.40
   7  21   1    4.70    3.50
   7 -21  -1   12.60    3.90
   7 -21  -1    7.30    3.20
   7  21   1    2.60    2.80
   7  21   1    6.20    3.40
  -7 -21  -1    2.10    3.30
  -7  21   1    4.70    3.30
  -7  21   1   14.00    3.20
  -7 -21  -1   11.30    3.40
  -7 -21  -1    9.30    4.20
   7  22   1   -0.80    2.50
   7  22   1   -1.70    2.30
   7 -22  -1    0.70    3.10
   7 -22  -1    8.50    4.20
   7 -22  -1    0.20    2.40
  -7 -22  -1    7.60    4.30
  -7  22   1    1.10    2.30
  -7  22   1    4.10    3.10
  -7 -22  -1    1.30    3.00
  -7 -22  -1    4.40    2.90
   7 -23  -1    0.80    2.30
   7  23   1    3.60    3.30
   7 -23  -1   -5.20    2.70
   7 -23  -1    2.40    4.40
   7  23   1    6.70    3.70
   7  23   1   -1.90    2.80
  -7  23   1    1.70    3.10
  -7 -23  -1    0.30    2.90
  -7  23   1    6.90    3.20
  -7 -23  -1   -0.90    4.10
  -7 -23  -1    0.60    3.30
   7  24   1    0.00    3.20
   7  24   1    4.30    3.30
   7 -24  -1    1.30    2.60
   7  24   1   -2.00    2.40
   7 -24  -1   -1.50    3.60
   7 -24  -1    4.10    3.50
  -7  24   1    2.60    2.80
  -7 -24  -1   -4.70    4.00
  -7 -24  -1    2.20    3.10
  -7 -24  -1    2.70    3.90
  -7  24   1    4.00    3.60
   7 -25  -1   -2.10    3.50
   7 -25  -1    3.30    3.60
   7  25   1   -2.70    2.20
   7 -25  -1    2.70    5.00
   7  25   1    5.00    3.60
  -7 -25  -1   -2.00    4.50
  -7 -25  -1   -2.00    3.30
  -7  25   1    2.30    3.80
  -7  25   1   -4.20    2.30
  -7 -25  -1   -6.70    2.90
   7  26   1    4.20    3.70
   7 -26  -1    7.30    4.10
  -7  26   1    3.90    4.10
  -7  26   1    5.80    3.40
  -7 -26  -1    7.00    4.10
   7 -27  -1    0.60    3.80
   7  27   1   -0.80    3.20
  -7  27   1    1.40    3.30
  -7  27   1    0.60    6.50
  -7 -27  -1    9.60    4.10
  -7 -27  -1   -1.50    3.80
   8  27  -1    0.40    3.30
   8 -27   1    4.70    4.20
  -8 -27   1    8.10    5.80
  -8  27  -1   -4.70    2.90
  -8 -27   1    1.50    3.60
  -8  27  -1   -6.10    4.40
   8  26  -1   -1.00    3.20
   8 -26   1   -1.40    4.60
  -8 -26   1   -1.30    3.70
  -8 -26   1   -5.00    3.20
  -8  26  -1    0.50    3.90
  -8  26  -1   -0.10    2.90
   8 -25   1    8.00    5.00
   8  25  -1   10.70    3.80
   8 -25   1    4.50    3.90
   8  25  -1   13.30    4.30
  -8  25  -1   27.60    5.10
  -8 -25   1    9.40    6.30
  -8 -25   1   11.90    4.10
  -8 -25   1   21.20    4.80
  -8  25  -1   15.80    5.10
   8  24  -1    1.50    3.10
   8  24  -1    2.30    3.00
   8 -24   1   -2.30    2.70
   8 -24   1   -2.30    3.00
   8  24  -1    4.90    2.90
   8 -24   1    2.90    2.60
  -8 -24   1    8.80    3.70
  -8  24  -1    3.50    3.40
  -8 -24   1    1.50    3.50
  -8 -24   1    0.90    4.90
  -8  24  -1    0.80    2.80
   8  23  -1    9.10    4.00
   8 -23   1   -1.90    2.20
   8  23  -1   -2.50    2.60
   8  23  -1   -0.60    2.90
   8 -23   1   -2.90    2.70
   8 -23   1    9.70    4.00
  -8 -23   1   -3.10    4.40
  -8 -23   1    3.00    3.30
  -8 -23   1   -1.20    2.70
  -8  23  -1   -0.60    2.30
  -8  23  -1    1.20    3.50
   8 -22   1    6.40    3.80
   8 -22   1    6.80    3.50
   8  22  -1    9.40    4.10
   8  22  -1   16.40    4.20
   8  22  -1    5.20    3.40
   8 -22   1    7.00    3.60
  -8 -22   1   15.70    5.40
  -8 -22   1   15.20    4.00
  -8  22  -1    9.10    3.00
  -8 -22   1   12.90    3.60
  -8  22  -1   13.50    4.00
   8 -21   1   -2.90    2.20
   8  21  -1   -4.40    1.90
   8 -21   1   -2.90    2.60
   8 -21   1   -1.40    2.80
   8  21  -1    0.70    2.80
  -8  21  -1    1.00    3.00
  -8 -21   1    5.90    3.40
  -8 -21   1    2.70    4.30
  -8  21  -1    5.80    2.60
  -8 -21   1    2.10    2.60
   8 -20   1   -1.30    2.10
   8  20  -1    3.80    2.70
   8 -20   1    4.40    3.00
   8 -20   1    0.30    3.00
   8  20  -1   -4.20    2.30
  -8 -20   1   -1.70    2.30
  -8 -20   1   -4.40    2.50
  -8  20  -1    4.10    2.20
  -8 -20   1   -1.30    3.70
  -8  20  -1    2.50    2.90
   8 -19   1    1.00    3.30
   8 -19   1    0.30    3.20
   8  19  -1   -3.50    2.30
   8  19  -1   -1.50    2.90
   8 -19   1    1.20    2.50
   8  19  -1    1.30    2.90
  -8  19  -1   -1.10    2.50
  -8  19  -1    0.60    2.20
  -8 -19   1    0.50    3.40
  -8 -19   1    2.50    2.40
  -8 -19   1    1.60    2.70
   8 -18   1   10.20    3.30
   8  18  -1    7.60    3.10
   8  18  -1   11.90    4.00
   8  18  -1    9.00    3.30
   8 -18   1    6.60    3.60
  -8  18  -1   12.30    2.90
  -8  18  -1   10.90    3.00
  -8 -18   1    5.20    3.90
  -8 -18   1   10.20    3.30
  -8 -18   1    8.90    2.70
   8  17  -1   -3.00    1.90
   8 -17   1    4.20    2.60
   8 -17   1   -0.20    2.60
   8  17  -1    2.10    2.50
   8 -17   1   -1.00    2.30
   8  17  -1   -0.10    2.20
  -8 -17   1   -0.30    2.50
  -8  17  -1    1.30    2.30
  -8 -17   1    2.60    2.10
  -8  17  -1    0.80    1.90
  -8 -17   1   -5.10    2.70
   8  16  -1   17.10    4.30
   8 -16   1   11.10    3.30
   8 -16   1   13.30    3.20
   8  16  -1    8.00    3.20
   8 -16   1    8.80    3.60
   8  16  -1    9.30    3.00
  -8  16  -1   13.90    2.70
  -8 -16   1   11.60    4.20
  -8  16  -1   13.00    2.90
  -8 -16   1   12.30    3.10
  -8 -16   1   14.60    2.80
   8 -15   1   -1.80    2.30
   8  15  -1    4.40    2.90
   8  15  -1    8.50    2.90
   8 -15   1    0.90    2.20
   8 -15   1    5.50    3.00
   8  15  -1    0.60    2.50
  -8 -15   1    1.60    2.30
  -8  15  -1    2.60    1.90
  -8 -15   1    2.70    3.10
  -8 -15   1    1.10    1.80
  -8  15  -1    4.40    2.30
   8 -14   1   -3.60    2.30
   8  14  -1    1.80    1.90
   8 -14   1    1.50    2.40
   8  14  -1   -0.20    2.30
   8  14  -1   -1.90    2.00
   8 -14   1    0.80    2.10
  -8 -14   1    1.70    1.70
  -8  14  -1   -1.40    1.80
  -8  14  -1    1.00    2.10
  -8 -14   1   -1.50    2.40
   8 -13   1    1.30    2.60
   8  13  -1    0.60    2.20
   8 -13   1   -3.10    1.50
   8  13  -1    3.70    2.00
   8  13  -1   -0.30    2.00
   8 -13   1   -0.90    2.10
  -8  13  -1    0.80    1.70
  -8 -13   1   -1.50    1.80
  -8 -13   1   -1.30    2.20
   8 -12   1    1.20    2.20
   8  12  -1    2.60    2.20
   8 -12   1    2.50    2.10
   8 -12   1    3.50    2.40
   8  12  -1    2.90    1.80
   8  12  -1    4.30    2.60
  -8 -12   1    6.60    2.80
   8  11  -1   21.40    3.10
   8 -11   1   14.50    2.80
   8 -11   1   19.00    3.80
   8 -11   1   15.00    2.80
   8  11  -1   20.50    3.20
   8  11  -1   17.20    3.60
  -8 -11   1   13.70    3.40
   8 -10   1   -0.30    1.50
   8  10  -1    2.30    2.10
   8  10  -1    1.00    1.90
   8  10  -1   -0.90    1.20
   8 -10   1   -2.50    1.50
   8 -10   1    0.10    2.10
  -8 -10   1   -0.80    2.10
   8   9  -1    4.70    2.20
   8  -9   1    8.40    2.00
   8   9  -1    9.30    2.30
   8   9  -1    4.50    1.70
   8  -9   1    6.90    2.40
   8  -9   1    4.80    2.00
  -8  -9   1    2.90    2.30
   8  -8   1    2.10    2.00
   8   8  -1    1.40    1.90
   8   8  -1   -1.90    1.50
   8   8  -1    1.10    1.50
  -8  -8   1   -0.60    1.80
   8   7  -1   72.49    3.80
   8  -7   1   77.89    4.30
   8   7  -1   71.69    4.10
   8   7  -1   78.49    5.40
   8  -7   1   79.59    4.00
  -8  -7   1   78.69    5.50
   8   6  -1    7.60    2.40
   8  -6   1    7.60    1.70
   8   6  -1    7.10    1.60
   8  -6   1    7.00    2.00
   8   6  -1    7.40    1.80
  -8  -6   1    9.60    2.60
   8  -5   1  152.48    5.60
   8   5  -1  151.38    5.50
   8  -5   1  147.89    5.30
   8   5  -1  161.48    5.00
   8   5  -1  161.48    7.00
  -8  -5   1  156.88    7.20
   8   4  -1   36.40    3.80
   8  -4   1   43.00    2.60
  -8  -4   1   50.19    4.50
   8   3  -1    2.30    1.80
   8  -2   1    0.80    1.70
   8   2  -1    4.70    2.00
   8   1  -1    4.50    2.00
   8   0   1    0.50    1.60
   8   0  -1   -0.60    1.70
   8  -1  -1    4.10    2.20
   8  -2  -1    1.50    2.00
   8   2   1    4.80    1.80
   8   3   1    7.90    2.00
   8   4   1   45.20    3.60
   8   4   1   46.70    2.80
  -8  -4  -1   43.00    3.80
   8   5   1  159.88    5.40
   8   5   1  155.08    6.50
   8   5   1  147.69    5.70
  -8  -5  -1  157.18    6.70
   8   6   1    8.60    1.80
   8   6   1    5.90    2.30
   8  -6  -1    6.50    1.50
   8  -6  -1    8.00    1.90
   8   6   1    6.80    2.10
  -8  -6  -1    6.90    2.30
   8  -7  -1   74.29    3.70
   8   7   1   73.89    4.10
   8  -7  -1   86.89    4.20
   8   7   1   72.09    5.00
   8   7   1   75.99    4.40
  -8  -7  -1   79.29    5.00
   8   8   1   -0.30    1.60
   8   8   1    1.30    1.90
   8   8   1    1.60    1.40
   8  -8  -1   -1.70    1.40
   8  -8  -1    1.70    1.40
  -8  -8  -1    0.80    1.80
   8   9   1    8.80    2.50
   8  -9  -1    5.90    2.00
   8   9   1    5.10    2.10
   8   9   1    5.40    1.90
   8  -9  -1    9.30    2.00
  -8  -9  -1    6.50    2.40
   8 -10  -1    1.60    1.80
   8  10   1    1.00    1.50
   8  10   1   -2.50    1.70
   8 -10  -1    2.50    1.70
   8  10   1   -0.70    1.70
  -8 -10  -1   -0.30    2.10
   8 -11  -1   18.00    2.90
   8  11   1   17.60    3.20
   8 -11  -1   28.10    4.40
   8  11   1   14.50    3.10
   8  11   1   20.10    3.00
   8 -11  -1   16.50    2.80
  -8 -11  -1   18.90    3.50
   8 -12  -1    3.90    2.30
   8 -12  -1    7.10    2.30
   8 -12  -1    1.90    2.70
   8  12   1    5.80    2.40
   8  12   1    7.30    2.30
   8  12   1    4.10    2.60
  -8 -12  -1    0.20    2.30
  -8 -12  -1    4.10    1.60
  -8 -12  -1    3.30    2.10
   8  13   1   -2.70    2.10
   8  13   1    1.60    2.30
   8 -13  -1    4.00    2.70
   8  13   1   -2.00    1.70
   8 -13  -1   -3.10    1.50
   8 -13  -1   -4.00    1.70
  -8 -13  -1   -0.50    1.40
  -8 -13  -1    1.80    2.60
   8  14   1    1.90    2.60
   8  14   1   -4.20    2.00
   8 -14  -1   -1.30    1.70
   8  14   1   -0.60    2.00
   8 -14  -1    1.70    2.40
   8 -14  -1    4.90    3.60
  -8 -14  -1   -0.40    2.10
  -8  14   1   -0.80    1.60
  -8  14   1    1.90    1.70
  -8 -14  -1    4.00    1.80
   8 -15  -1    5.30    3.30
   8 -15  -1    6.70    2.80
   8  15   1    2.90    2.80
   8  15   1    5.50    2.80
   8  15   1    2.60    2.30
  -8 -15  -1    5.70    2.80
  -8  15   1    5.80    2.30
  -8 -15  -1    4.10    2.10
  -8 -15  -1    4.80    5.50
   8  16   1   12.90    3.90
   8 -16  -1   12.00    3.20
   8  16   1   19.90    3.80
   8 -16  -1    8.90    3.60
   8  16   1   12.60    3.50
  -8  16   1   11.30    2.60
  -8 -16  -1   10.10    3.00
  -8 -16  -1   13.10    4.10
  -8  16   1   11.60    2.80
  -8 -16  -1    9.10    2.50
   8 -17  -1   -0.70    2.30
   8  17   1    0.80    2.80
   8 -17  -1   -2.50    2.40
   8  17   1   -0.90    2.30
   8  17   1    1.20    2.90
   8 -17  -1   -0.10    3.50
  -8 -17  -1    0.00    3.00
  -8 -17  -1   -2.90    1.70
  -8 -17  -1   -4.50    2.30
  -8  17   1   -2.00    2.00
  -8  17   1   -0.70    1.90
   8 -18  -1   12.10    4.80
   8 -18  -1    5.90    2.90
   8 -18  -1    5.50    3.20
   8  18   1   14.10    3.80
   8  18   1    6.00    3.50
   8  18   1   11.10    3.30
  -8 -18  -1    3.30    2.90
  -8  18   1    8.90    2.60
  -8 -18  -1    5.50    3.70
  -8  18   1    7.30    2.90
  -8 -18  -1   14.10    3.00
   8  19   1    8.90    3.60
   8  19   1    2.20    2.70
   8 -19  -1   -0.40    3.30
   8  19   1    0.60    2.50
   8 -19  -1    3.90    2.60
  -8 -19  -1    6.10    3.10
  -8 -19  -1    4.60    3.80
  -8  19   1    6.20    2.50
  -8  19   1    0.40    2.40
  -8 -19  -1   -1.40    3.60
   8  20   1   -0.90    2.90
   8  20   1    0.40    2.70
   8 -20  -1   -0.70    3.20
   8 -20  -1    0.70    2.40
   8  20   1   -1.00    2.90
   8 -20  -1   -0.80    2.90
  -8 -20  -1   -0.50    2.70
  -8  20   1    1.40    3.10
  -8  20   1    3.10    2.30
  -8 -20  -1    8.40    4.20
  -8 -20  -1    5.80    2.90
   8  21   1    1.00    3.20
   8 -21  -1   -0.40    2.10
   8  21   1    0.70    3.20
   8 -21  -1    0.70    3.10
   8 -21  -1   -3.20    2.60
   8  21   1    2.30    2.90
  -8 -21  -1   -0.40    3.80
  -8 -21  -1   -2.80    2.30
  -8  21   1    1.60    2.40
  -8  21   1    0.90    2.70
  -8 -21  -1   -2.90    2.90
   8 -22  -1   10.30    4.30
   8  22   1    4.40    3.30
   8 -22  -1    6.30    2.90
   8 -22  -1   18.00    4.40
   8  22   1   20.10    4.40
  -8 -22  -1   20.40    5.70
  -8 -22  -1    9.20    3.50
  -8  22   1    8.00    3.30
  -8 -22  -1   11.10    4.20
  -8  22   1   11.70    3.20
   8 -23  -1    6.40    3.30
   8 -23  -1   -0.80    2.10
   8 -23  -1    8.50    3.80
   8  23   1    4.50    3.00
   8  23   1    3.60    3.20
  -8 -23  -1    0.50    2.90
  -8 -23  -1    3.00    6.40
  -8  23   1    2.40    2.60
  -8  23   1   -4.80    2.80
  -8 -23  -1   -3.50    3.30
   8 -24  -1   -2.30    3.10
   8  24   1   -4.30    2.80
   8 -24  -1   -1.30    3.80
   8 -24  -1    4.50    3.00
   8  24   1    0.50    3.20
   8  24   1    6.40    3.50
  -8  24   1    7.30    3.20
  -8  24   1    0.10    2.90
  -8 -24  -1    6.20    3.50
  -8 -24  -1   -4.90    3.90
   8  25   1   15.10    4.80
   8 -25  -1   12.40    4.50
   8  25   1   16.50    4.70
  -8 -25  -1   17.30    4.70
  -8  25   1    9.30    4.00
  -8 -25  -1   13.40    4.10
  -8  25   1   10.10    3.50
  -8 -25  -1   17.40    6.60
   8 -26  -1   -0.50    3.80
  -8 -26  -1    3.30    3.90
  -8  26   1    7.00    3.80
  -8 -26  -1   -2.70    3.70
  -8  26   1    2.50    3.20
   8  27   1    2.00    3.30
   8 -27  -1    4.30    3.90
  -8  27   1    8.50    3.80
  -8 -27  -1    1.80    3.90
  -8 -27  -1    4.00    4.30
   9 -26   1    8.50    4.20
   9  26  -1    2.00    4.10
   9  26  -1   -2.00    2.90
  -9 -26   1    1.50    3.90
  -9 -26   1   -0.70    3.50
  -9  26  -1    2.20    3.90
   9 -25   1    1.80    3.30
   9  25  -1    4.50    3.30
   9  25  -1    9.60    3.90
  -9 -25   1   -4.80    3.30
  -9  25  -1    1.10    3.50
   9 -24   1    0.40    3.90
   9  24  -1    7.10    4.00
   9  24  -1    1.70    2.70
   9 -24   1    6.70    6.10
   9 -24   1    1.10    3.30
  -9  24  -1   14.40    4.20
  -9 -24   1    2.40    3.80
  -9  24  -1    4.70    3.20
  -9 -24   1   16.10    4.10
  -9 -24   1    4.10    4.90
   9  23  -1   -1.50    3.10
   9  23  -1   -0.50    2.30
   9  23  -1   -4.00    2.60
   9 -23   1   -2.50    2.80
   9 -23   1    1.20    2.70
   9 -23   1   -3.10    3.40
  -9 -23   1   -2.10    4.10
  -9 -23   1   -2.70    2.90
  -9  23  -1   -3.20    2.30
  -9  23  -1    1.50    3.00
  -9 -23   1   -3.90    2.90
   9 -22   1   -1.00    2.30
   9  22  -1   -2.00    3.10
   9 -22   1    5.90    3.70
   9  22  -1   -0.70    2.80
   9 -22   1    2.00    3.10
  -9  22  -1    1.20    2.50
  -9 -22   1   11.20    4.80
  -9 -22   1   -3.10    2.60
  -9 -22   1   -0.40    3.00
  -9  22  -1    4.60    3.10
   9 -21   1    9.30    3.90
   9  21  -1    8.50    3.50
   9 -21   1   12.40    3.40
   9  21  -1    7.90    3.80
   9 -21   1    0.40    3.30
  -9 -21   1   16.40    5.30
  -9 -21   1   19.80    3.90
  -9  21  -1    9.90    5.50
  -9 -21   1    1.60    2.70
  -9  21  -1    7.40    2.70
   9  20  -1    8.50    3.30
   9  20  -1    4.10    3.30
   9  20  -1    2.60    2.80
   9 -20   1    7.40    2.80
   9 -20   1    2.10    3.10
   9 -20   1    2.00    3.30
  -9 -20   1    5.50    3.10
  -9 -20   1    0.90    2.40
  -9  20  -1    5.80    2.60
  -9 -20   1   -4.20    3.70
  -9  20  -1    2.80    2.60
   9 -19   1   -1.90    3.10
   9 -19   1   -2.30    2.20
   9  19  -1    5.20    2.90
   9  19  -1    0.40    2.60
  -9 -19   1    3.20    3.50
  -9  19  -1   -1.20    2.40
  -9 -19   1    2.50    2.60
  -9 -19   1    4.80    2.60
  -9  19  -1    3.70    2.10
   9  18  -1    8.20    3.60
   9  18  -1    5.30    2.80
   9  18  -1    7.20    3.20
   9 -18   1    7.00    3.60
   9 -18   1   14.50    3.50
  -9 -18   1    0.80    3.30
  -9  18  -1    4.30    2.10
  -9  18  -1    2.50    2.50
  -9 -18   1   10.30    3.00
  -9 -18   1    5.80    2.50
   9 -17   1   -2.60    2.40
   9  17  -1   -0.20    2.20
   9 -17   1   -4.00    2.50
   9  17  -1    1.50    2.80
   9 -17   1    2.70    2.50
   9  17  -1   -1.80    2.70
  -9  17  -1   -0.50    2.20
  -9 -17   1    0.70    3.00
  -9  17  -1    3.00    2.00
  -9 -17   1   -2.00    2.20
  -9 -17   1   -2.40    1.70
   9  16  -1    1.30    3.00
   9 -16   1    0.70    2.70
   9 -16   1    0.30    2.70
   9  16  -1   -3.70    2.40
   9  16  -1    0.90    2.30
   9 -16   1   -2.40    2.10
  -9 -16   1   -4.00    2.40
  -9 -16   1   -0.30    2.40
  -9  16  -1    2.90    2.20
  -9 -16   1    2.80    1.90
   9  15  -1    3.10    2.30
   9 -15   1    2.50    2.80
   9 -15   1   -1.90    2.30
   9 -15   1   -1.30    2.10
   9  15  -1    2.70    2.60
   9  15  -1    9.90    3.80
  -9 -15   1    3.00    3.20
   9 -14   1   -1.90    3.20
   9  14  -1    1.80    2.50
   9 -14   1    0.00    2.10
   9  14  -1    1.30    2.20
   9  14  -1   -0.10    2.40
   9 -14   1    1.30    2.50
  -9 -14   1   -8.10    4.40
   9 -13   1   -2.70    2.70
   9 -13   1   -0.70    2.00
   9  13  -1   -0.10    2.30
   9  13  -1    2.90    2.40
   9 -13   1    1.70    2.40
   9  13  -1    0.90    1.90
  -9 -13   1    1.90    2.80
   9 -12   1    0.30    2.40
   9  12  -1    1.50    2.40
   9  12  -1    3.10    2.30
   9 -12   1    3.30    2.30
   9 -12   1    1.70    1.90
   9  12  -1   -0.10    1.80
  -9 -12   1    1.40    2.70
   9 -11   1   10.50    3.20
   9  11  -1   12.40    3.30
   9 -11   1   13.60    2.90
   9 -11   1   11.90    2.60
   9  11  -1   10.30    2.80
   9  11  -1   11.00    2.40
  -9 -11   1   17.70    4.00
   9  10  -1    4.10    2.10
   9  10  -1   -1.30    1.40
   9 -10   1   -1.00    1.60
   9 -10   1   -0.40    2.10
   9  10  -1    1.30    2.20
   9 -10   1   -2.20    1.70
  -9 -10   1    0.20    2.30
   9   9  -1   12.70    2.40
   9  -9   1   14.60    2.70
   9   9  -1   15.30    3.50
   9   9  -1   13.30    2.60
   9  -9   1   13.50    2.50
   9  -9   1   14.60    3.30
  -9  -9   1   12.50    3.20
   9   8  -1   73.09    5.50
   9   8  -1   65.59    4.40
   9   8  -1   69.99    4.30
   9  -8   1   73.19    4.60
   9  -8   1   69.99    4.10
  -9  -8   1   73.19    5.80
   9   7  -1    2.30    1.70
   9   7  -1   -0.40    1.10
   9  -7   1    2.00    1.40
   9  -7   1    3.30    1.80
   9   7  -1   -1.20    1.60
  -9  -7   1   -0.10    2.10
   9   6  -1    9.50    2.70
   9   6  -1   12.40    1.90
   9   6  -1   13.70    2.20
   9  -6   1   12.90    2.00
   9  -6   1    7.60    2.00
  -9  -6   1   11.70    2.80
   9  -5   1   75.19    4.10
   9  -5   1   75.19    3.60
   9   5  -1   90.99    5.50
  -9  -5   1   81.39    5.40
   9  -4   1   15.70   16.10
   9   4  -1    7.40   13.70
  -9  -4   1  -17.70   18.00
  -9   4  -1   -6.50   22.10
   9   3  -1   -2.60    1.30
   9   2  -1   82.59    5.10
   9   1  -1    3.00    2.00
   9   0  -1    3.30    2.00
   9   0   1    1.00    1.60
   9  -1  -1    0.10    1.80
   9  -2  -1   84.39    5.40
   9   3   1    1.40    1.60
   9   4   1    1.20    1.60
   9   4   1   -2.20    1.10
   9   4   1   -0.30    1.70
   9   5   1   73.69    4.20
   9   5   1   80.89    3.90
   9   5   1   87.09    5.00
  -9  -5  -1   79.59    5.00
   9   6   1   15.10    2.80
   9  -6  -1   11.50    1.80
   9   6   1   11.90    2.30
   9   6   1    8.30    1.80
  -9  -6  -1   13.30    2.70
   9  -7  -1    0.90    1.30
   9  -7  -1    3.80    1.70
   9   7   1    1.90    2.50
   9   7   1    1.50    1.80
   9   7   1    1.40    1.80
  -9  -7  -1   -0.30    1.80
   9   8   1   82.39    5.40
   9   8   1   74.69    4.70
   9  -8  -1   73.79    4.00
   9   8   1   77.39    4.50
   9  -8  -1   74.19    4.90
  -9  -8  -1   78.09    5.50
   9   9   1   17.10    3.40
   9  -9  -1    8.80    2.20
   9   9   1   12.70    2.50
   9   9   1    9.90    2.50
   9  -9  -1   15.00    2.40
  -9  -9  -1   14.30    3.10
   9 -10  -1   -1.80    1.60
   9  10   1    4.20    1.90
   9 -10  -1    2.60    1.70
   9  10   1    0.20    2.00
   9  10   1   -0.90    1.90
  -9 -10  -1    1.30    2.30
   9 -11  -1   16.40    2.70
   9  11   1   10.80    2.60
   9  11   1   13.70    2.90
   9 -11  -1    8.00    3.30
   9 -11  -1   10.80    2.70
   9  11   1    9.80    2.90
  -9 -11  -1   13.50    3.50
   9 -12  -1    7.20    3.00
   9  12   1    0.50    1.80
   9  12   1    0.00    2.30
   9 -12  -1    0.10    2.10
   9  12   1    2.20    2.40
   9 -12  -1    2.20    2.00
  -9 -12  -1    4.30    2.80
   9  13   1   -0.40    2.40
   9 -13  -1   -1.80    2.10
   9 -13  -1    1.30    2.80
   9  13   1    2.10    2.60
   9 -13  -1    0.60    1.90
   9  13   1   -1.50    1.70
  -9 -13  -1    1.40    2.70
   9  14   1   -5.00    2.00
   9  14   1    2.10    2.10
   9 -14  -1   -3.90    2.30
   9 -14  -1    5.10    2.40
   9 -14  -1   -0.20    2.30
  -9 -14  -1   -0.70    1.40
  -9 -14  -1    0.20    2.80
   9  15   1    2.20    2.60
   9 -15  -1    4.10    3.20
   9  15   1    4.90    2.60
   9 -15  -1    1.50    2.60
   9 -15  -1   -1.70    2.00
   9  15   1    3.80    3.00
  -9 -15  -1    2.10    1.80
  -9 -15  -1    0.50    3.10
  -9 -15  -1   -1.50    3.70
   9  16   1   -1.60    2.60
   9 -16  -1    0.80    3.20
   9  16   1    2.70    2.60
   9 -16  -1    2.20    2.50
   9  16   1   -3.50    2.00
  -9 -16  -1   -5.40    2.50
  -9 -16  -1    0.80    1.80
  -9 -16  -1   -1.20    2.10
   9 -17  -1    2.10    4.40
   9  17   1    3.20    2.90
   9  17   1    1.10    2.40
   9 -17  -1   -1.00    2.40
   9  17   1    0.70    2.80
  -9 -17  -1    1.40    1.90
  -9 -17  -1    5.30    2.70
  -9  17   1   -2.60    2.30
  -9 -17  -1   -3.60    3.00
   9 -18  -1    7.60    3.80
   9 -18  -1   -0.10    2.70
   9 -18  -1    7.20    2.80
   9  18   1    8.40    5.10
   9  18   1    4.50    2.80
   9  18   1    3.40    3.20
  -9 -18  -1    0.20    3.30
  -9 -18  -1    5.50    3.00
  -9  18   1    3.60    2.40
  -9 -18  -1    4.60    2.40
  -9  18   1    4.60    2.20
   9  19   1    2.00    3.00
   9 -19  -1    0.80    2.80
   9  19   1    3.30    3.30
   9 -19  -1    5.20    2.50
   9  19   1    2.10    2.60
   9 -19  -1    2.80    3.10
  -9 -19  -1    6.30    2.40
  -9 -19  -1    4.80    3.10
  -9 -19  -1    1.00    4.00
  -9  19   1    3.10    2.10
  -9  19   1   11.90    3.00
   9  20   1    1.90    2.70
   9  20   1    4.50    3.30
   9 -20  -1    7.50    3.50
   9  20   1    6.10    3.20
   9 -20  -1    5.10    2.60
   9 -20  -1   12.00    3.70
  -9 -20  -1    8.50    3.30
  -9  20   1    2.30    2.60
  -9 -20  -1    5.90    4.40
  -9  20   1    2.70    2.30
   9 -21  -1   17.10    4.30
   9 -21  -1    8.00    2.90
   9  21   1    6.20    3.80
   9  21   1    4.50    3.10
   9  21   1    8.60    3.70
   9 -21  -1    8.50    4.10
  -9 -21  -1   12.00    5.00
  -9  21   1    8.50    2.70
  -9  21   1    7.40    2.90
  -9 -21  -1   11.20    3.90
  -9 -21  -1    9.70    3.00
   9 -22  -1    0.20    2.80
   9  22   1    0.80    3.10
   9  22   1    5.30    3.20
   9  22   1    2.30    2.90
   9 -22  -1    4.40    3.10
  -9  22   1   -0.70    2.30
  -9 -22  -1    6.10    2.90
  -9 -22  -1    2.80    3.30
  -9  22   1    3.40    3.30
   9  23   1   -1.60    3.10
   9 -23  -1    5.10    3.20
   9 -23  -1    0.50    2.20
   9  23   1    0.70    2.70
   9 -23  -1   -4.30    2.90
  -9  23   1   -0.40    2.30
  -9 -23  -1    4.20    5.20
  -9 -23  -1   -5.90    2.50
  -9 -23  -1    2.70    3.50
  -9  23   1   -0.40    3.10
   9 -24  -1    7.30    4.20
   9 -24  -1    4.10    2.80
   9  24   1    8.60    4.10
   9  24   1    6.20    3.10
   9 -24  -1    9.30    3.70
  -9  24   1    5.30    3.70
  -9  24   1    5.40    3.00
  -9 -24  -1    0.80    5.90
  -9 -24  -1   12.00    3.80
  -9 -24  -1   11.40    4.10
   9 -25  -1   -1.20    3.40
   9  25   1   -1.50    3.40
   9  25   1   -1.30    3.00
  -9 -25  -1   -1.60    6.10
  -9 -25  -1    5.60    3.60
  -9  25   1    9.00    3.30
  -9  25   1    1.30    3.40
   9  26   1   -4.80    2.70
   9 -26  -1    3.20    3.30
  -9  26   1   -1.60    2.90
  -9 -26  -1    2.70    4.20
  -9  26   1    0.40    3.70
  -9 -26  -1   -1.70    3.50
  10  25  -1    8.10    3.90
 -10  25  -1    6.00    4.00
 -10 -25   1    7.90    4.30
 -10  25  -1    8.10    3.40
 -10 -25   1   12.40    4.40
  10 -24   1   -0.40    3.00
  10 -24   1   11.50    4.50
  10  24  -1    9.00    4.20
  10  24  -1    1.40    2.70
 -10 -24   1    0.70    3.40
 -10  24  -1   -2.00    2.70
 -10 -24   1    1.70    3.30
 -10 -24   1    3.30    5.10
 -10  24  -1    2.60    3.50
  10  23  -1    2.00    3.50
  10  23  -1    2.10    2.90
  10 -23   1    3.10    3.40
  10 -23   1   -6.20    3.20
  10  23  -1    6.00    3.60
  10 -23   1   -0.50    2.30
 -10 -23   1   10.80    5.40
 -10  23  -1    2.30    4.10
 -10 -23   1    2.90    3.00
 -10  23  -1    8.00    2.90
  10  22  -1    6.30    3.20
  10 -22   1    9.70    5.50
  10 -22   1    5.00    2.40
  10 -22   1   11.70    3.80
  10  22  -1   10.80    4.10
 -10 -22   1   12.70    3.70
 -10  22  -1   12.50    3.10
 -10 -22   1   10.40    7.10
  10 -21   1    4.50    3.10
  10  21  -1    5.50    3.70
  10  21  -1    2.80    3.00
  10 -21   1    7.60    3.70
  10 -21   1    5.50    3.80
 -10  21  -1    5.40    2.50
 -10 -21   1    7.50    2.90
 -10 -21   1    9.90    4.50
 -10 -21   1    6.90    3.20
  10 -20   1   -0.10    3.50
  10  20  -1    5.60    3.50
  10  20  -1   -4.40    2.30
  10 -20   1    4.40    3.20
  10  20  -1   -7.00    3.00
  10 -20   1    2.00    2.70
 -10  20  -1   -1.40    2.00
 -10 -20   1    2.80    3.60
 -10 -20   1   -2.90    2.00
  10  19  -1    4.20    2.90
  10  19  -1    8.90    3.80
  10 -19   1    4.60    2.70
  10 -19   1    5.20    3.70
  10  19  -1   -0.20    3.00
 -10 -19   1   10.10    4.40
  10 -18   1    0.70    2.40
  10  18  -1   -1.70    2.70
  10 -18   1   -1.30    3.10
  10 -18   1    1.50    3.60
  10  18  -1   -2.80    2.50
  10  18  -1    3.00    2.80
 -10 -18   1    4.80    3.80
  10  17  -1    7.30    3.30
  10  17  -1    8.40    3.70
  10  17  -1    6.50    2.90
  10 -17   1    9.00    3.10
  10 -17   1    5.40    3.70
  10 -17   1    3.80    3.20
 -10 -17   1    3.70    3.80
  10 -16   1    5.30    3.10
  10 -16   1    3.90    4.20
  10  16  -1   10.60    3.70
  10  16  -1    2.20    2.60
  10  16  -1    4.00    3.00
  10 -16   1    2.40    2.50
 -10 -16   1    4.80    3.60
  10 -15   1    4.30    2.90
  10 -15   1    5.60    2.50
  10  15  -1    2.40    2.80
  10 -15   1   -3.10    2.40
  10  15  -1    2.10    3.10
 -10 -15   1    0.00    2.80
  10  14  -1    0.60    2.50
  10 -14   1   -6.20    2.20
  10 -14   1   -1.90    3.10
  10  14  -1   -0.70    1.90
  10 -14   1    0.60    2.60
  10  14  -1   -2.60    3.10
 -10 -14   1    3.10    2.90
  10 -13   1    3.30    2.70
  10  13  -1   -0.30    2.00
  10  13  -1    5.00    3.00
  10  13  -1    3.60    2.60
  10 -13   1   -1.20    2.30
  10 -13   1    2.10    2.40
 -10 -13   1    0.60    2.70
  10  12  -1    2.10    2.50
  10 -12   1    0.30    2.00
  10 -12   1    1.50    2.20
  10  12  -1    1.70    2.40
  10 -12   1   -5.30    2.20
  10  12  -1    0.30    1.90
 -10 -12   1    0.60    2.90
  10 -11   1   -0.50    1.90
  10  11  -1    0.10    1.80
  10 -11   1   -2.50    2.10
  10  11  -1   -2.60    2.10
  10  11  -1    1.40    2.20
  10 -11   1    2.40    2.20
 -10 -11   1   -0.10    2.50
  10 -10   1  105.99    5.90
  10  10  -1  118.29    6.00
  10  10  -1  112.39    5.80
  10 -10   1  117.09    7.40
  10  10  -1  114.89    7.20
  10 -10   1  110.59    5.80
 -10 -10   1  102.49    7.30
  10  -9   1    3.50    2.40
  10  -9   1    3.50    2.00
  10   9  -1    2.10    2.10
  10  -9   1    2.50    2.10
  10   9  -1    2.80    2.40
  10   9  -1    2.30    1.80
 -10  -9   1    1.50    2.50
  10   8  -1    2.10    1.90
  10   8  -1    2.30    1.60
  10  -8   1    7.80    2.30
  10  -8   1    0.40    1.60
  10   8  -1    3.20    2.30
 -10  -8   1    3.90    2.80
  10   7  -1   77.99    4.50
  10  -7   1   81.79    4.20
  10   7  -1   74.79    4.10
  10   7  -1   79.39    5.60
 -10  -7   1   77.69    6.00
  10   6  -1   -1.20    1.20
  10  -6   1    0.40    1.40
  10  -6   1   -0.10    1.60
  10   6  -1    3.20    1.80
  10   6  -1    5.40    2.30
 -10  -6   1   -1.10    2.20
  10   5  -1    2.70    2.00
  10   4  -1   51.49    5.50
  10  -3   1    4.90    2.10
  10   3  -1   -0.70    1.80
  10   2  -1   -0.10    1.80
  10   1  -1   -1.80    1.60
  10   0  -1    0.50    1.80
  10  -1  -1   -1.10    1.70
  10  -2  -1   -4.10    1.60
  10  -3  -1    2.50    2.20
  10   4   1   62.99    4.30
  10   5   1   -0.20    1.70
  10   5   1   -0.20    1.60
  10   5   1    0.90    1.30
  10  -6  -1   -0.60    1.50
  10   6   1    1.80    1.90
  10   6   1    0.40    1.40
  10   6   1   -0.40    1.70
 -10  -6  -1    3.80    2.40
  10  -7  -1   84.09    4.50
  10   7   1   82.89    4.90
  10   7   1   83.09    5.40
  10   7   1   79.39    4.50
  10  -7  -1   80.89    4.10
 -10  -7  -1   82.09    5.80
  10  -8  -1   -3.20    1.60
  10   8   1    0.60    1.80
  10  -8  -1    1.20    1.50
  10   8   1    2.60    1.80
  10   8   1    1.70    2.00
 -10  -8  -1    1.20    2.10
  10   9   1    5.60    2.20
  10  -9  -1   -1.20    1.40
  10   9   1    1.70    2.10
  10   9   1    3.10    2.30
  10  -9  -1    0.50    1.80
 -10  -9  -1    0.40    2.50
  10  10   1   99.49    6.00
  10  10   1  104.59    5.80
  10 -10  -1  102.89    5.40
  10  10   1   99.49    6.70
  10 -10  -1  111.19    5.70
 -10 -10  -1  108.59    7.20
  10  11   1    0.10    1.80
  10 -11  -1   -3.10    2.40
  10 -11  -1   -1.20    2.00
  10 -11  -1    0.20    1.90
  10  11   1    1.10    2.00
  10  11   1   -0.90    2.10
 -10 -11  -1   -1.80    2.20
  10 -12  -1    1.00    2.50
  10  12   1    1.20    2.00
  10 -12  -1    0.00    1.90
  10  12   1    2.60    2.40
  10 -12  -1    1.50    2.30
 -10 -12  -1    0.20    2.40
  10 -13  -1    0.80    2.40
  10  13   1   -0.90    1.80
  10  13   1    1.80    2.60
  10  13   1   -1.80    2.30
  10 -13  -1    0.90    2.10
 -10 -13  -1    4.80    2.90
  10  14   1    2.80    2.80
  10  14   1   -3.20    2.30
  10 -14  -1    1.20    2.50
  10 -14  -1   -1.60    2.20
  10 -14  -1   -0.20    3.40
  10  14   1   -0.90    2.00
 -10 -14  -1    0.20    2.90
  10 -15  -1    4.20    2.70
  10  15   1    5.90    2.60
  10  15   1    1.20    2.70
  10 -15  -1   -4.70    2.90
  10  15   1   -0.10    2.70
  10 -15  -1    1.90    2.60
 -10 -15  -1    1.20    3.20
  10  16   1    6.50    2.80
  10 -16  -1    0.80    3.80
  10 -16  -1    7.90    2.80
  10 -16  -1    5.90    3.00
  10  16   1   -0.80    2.90
  10  16   1    2.20    3.00
 -10 -16  -1    7.20    3.50
  10  17   1    7.80    3.20
  10  17   1    5.70    3.00
  10 -17  -1    9.10    4.00
  10 -17  -1    1.80    2.60
  10  17   1    4.90    3.10
 -10 -17  -1    7.60    3.90
  10  18   1    2.00    2.60
  10 -18  -1   -2.70    2.70
  10  18   1    0.20    2.70
  10  18   1   -0.30    2.80
  10 -18  -1    0.00    4.60
  10 -18  -1   -0.80    2.10
 -10 -18  -1   -4.40    3.10
  10 -19  -1    7.20    3.80
  10 -19  -1   13.00    3.70
  10  19   1    7.80    3.30
  10  19   1   11.20    3.40
  10 -19  -1    7.70    2.60
 -10 -19  -1   14.00    4.90
 -10 -19  -1   12.30    2.90
 -10 -19  -1    9.60    3.20
  10  20   1   -1.00    2.20
  10 -20  -1    0.20    2.10
  10  20   1    3.70    3.20
  10  20   1   -0.10    3.10
  10 -20  -1   -0.50    2.90
  10 -20  -1    2.10    2.80
 -10 -20  -1   -3.20    2.20
 -10 -20  -1   -0.40    2.60
 -10 -20  -1    3.20    4.20
  10  21   1    8.00    3.70
  10 -21  -1   -3.70    3.40
  10  21   1    2.90    4.10
  10 -21  -1    5.10    3.40
  10  21   1    8.90    3.40
  10 -21  -1    1.20    3.10
 -10 -21  -1    4.40    3.10
 -10 -21  -1   12.30    5.10
 -10 -21  -1    5.50    3.40
  10  22   1    9.80    3.50
  10 -22  -1   11.10    3.80
  10 -22  -1   11.90    4.60
  10 -22  -1    4.30    2.50
  10  22   1    3.90    3.50
  10  22   1    3.00    3.10
 -10 -22  -1   15.50    5.90
 -10 -22  -1    8.70    3.50
 -10 -22  -1   10.30    3.80
  10 -23  -1   -0.40    3.10
  10  23   1   -1.00    3.10
  10 -23  -1    0.30    2.50
  10  23   1   -1.20    2.80
  10 -23  -1    9.80    4.50
 -10  23   1   -1.90    3.00
 -10 -23  -1   -0.50    5.30
 -10 -23  -1    2.30    3.40
 -10 -23  -1    0.80    3.50
  10 -24  -1    0.40    3.20
  10  24   1   -1.60    4.00
  10  24   1   -3.40    2.70
 -10 -24  -1    0.80    3.80
 -10 -24  -1   -0.60    3.50
 -10  24   1    6.60    4.10
 -10  24   1    3.70    3.00
 -10 -24  -1    8.20    6.00
  10 -25  -1   15.80    5.50
  10  25   1   -3.60    3.70
  10  25   1    7.70    4.80
 -10 -25  -1   18.30    4.70
 -10 -25  -1    6.00    4.00
 -10  25   1    7.00    3.30
  11  24  -1    6.60    3.20
  11  24  -1   -3.50    3.50
  11 -24   1    5.10    3.80
  11 -23   1    5.60    3.50
  11  23  -1    6.60    2.90
  11  23  -1   15.30    4.90
 -11 -23   1   -3.50    4.50
  11 -22   1    3.30    3.20
  11  22  -1    1.70    4.00
  11  22  -1    1.20    2.70
  11 -22   1   -1.60    2.90
  11 -22   1    0.90    3.40
 -11 -22   1    5.20    4.60
  11 -21   1   17.80    4.50
  11  21  -1   19.40    4.90
  11 -21   1    9.30    4.20
  11  21  -1   13.80    4.20
  11  21  -1   21.60    4.20
 -11 -21   1   21.70    5.80
  11  20  -1    3.70    2.70
  11  20  -1    6.10    3.40
  11  20  -1   -3.00    2.70
  11 -20   1    3.90    3.60
  11 -20   1    1.20    2.50
 -11 -20   1    3.00    4.10
  11  19  -1   -3.30    2.70
  11  19  -1    3.80    2.80
  11 -19   1    0.50    2.50
  11 -19   1    2.00    3.40
  11  19  -1    6.40    3.20
 -11 -19   1   -0.80    3.90
  11  18  -1    1.90    2.40
  11 -18   1    1.60    2.50
  11 -18   1   -0.50    3.50
  11  18  -1   -0.90    2.60
  11 -18   1    0.50    2.70
 -11 -18   1    0.10    3.60
  11 -17   1    5.50    3.20
  11  17  -1    0.80    2.90
  11  17  -1    4.30    3.50
  11 -17   1    2.20    2.70
  11  17  -1    3.90    3.20
  11 -17   1    4.30    3.40
 -11 -17   1    3.20    4.10
  11 -16   1    4.90    3.00
  11  16  -1    4.70    3.30
  11  16  -1    2.30    2.60
  11  16  -1   -0.20    2.60
  11 -16   1   -0.70    2.30
  11 -16   1    7.20    3.70
 -11 -16   1   10.30    4.20
  11  15  -1    1.60    3.00
  11 -15   1    3.40    3.60
  11  15  -1   -0.90    2.00
  11 -15   1    1.60    2.30
  11  15  -1    4.80    3.00
  11 -15   1   -0.10    2.50
 -11 -15   1   -5.80    3.00
  11 -14   1   28.80    4.20
  11  14  -1   20.80    4.40
  11  14  -1   34.80    4.40
  11  14  -1   35.00    4.60
  11 -14   1   30.80    4.20
  11 -14   1   25.10    4.40
 -11 -14   1   32.10    5.70
  11  13  -1    3.20    2.70
  11  13  -1    2.40    2.30
  11 -13   1    9.00    4.10
  11  13  -1    7.80    3.30
  11 -13   1    5.70    2.90
  11 -13   1    4.00    2.30
  11  12  -1    2.30    2.30
  11 -12   1   -0.50    2.10
  11 -12   1   -2.60    2.20
  11  12  -1   -1.30    2.20
  11 -12   1   -4.80    2.40
  11  12  -1   -3.10    1.70
 -11 -12   1   -2.00    2.80
  11 -11   1    2.40    2.50
  11  11  -1    2.90    2.30
  11 -11   1    0.40    2.00
  11  11  -1    3.50    2.10
  11  11  -1    2.10    2.60
  11 -11   1    2.40    2.30
 -11 -11   1    3.40    3.10
  11  10  -1    0.40    2.40
  11  10  -1   -2.00    1.70
  11 -10   1    0.90    2.50
  11 -10   1    2.80    2.30
  11  10  -1   -3.10    2.10
  11 -10   1   -2.80    1.70
 -11 -10   1    5.60    3.00
  11   9  -1   78.29    5.00
  11   9  -1   75.69    4.90
  11  -9   1   83.59    6.20
  11   9  -1   78.49    6.10
  11  -9   1   79.89    4.90
  11  -9   1   77.39    5.20
 -11  -9   1   70.49    6.40
  11  -8   1   24.80    3.30
  11  -8   1   18.20    2.80
  11   8  -1   19.60    3.70
  11   8  -1   23.70    3.20
  11   8  -1   23.40    3.00
 -11  -8   1   12.30    3.60
  11  -7   1    1.50    2.00
  11   7  -1   -1.80    1.60
  11   7  -1    2.70    2.20
  11   7  -1    0.80    1.80
  11  -7   1   -1.30    1.70
 -11  -7   1   -1.90    2.20
  11  -6   1   34.80    3.20
  11   6  -1   38.60    4.50
  11   6  -1   29.60    3.20
  11   6  -1   37.30    3.20
  11   5  -1    3.00    2.10
  11  -4   1   61.69    5.00
  11   4  -1   59.09    4.90
  11   3  -1   29.60    4.40
  11   2  -1   -1.40    2.70
  11   1  -1   -1.00    1.90
  11   0  -1   -4.80    1.70
  11  -1  -1   -1.40    2.20
  11  -2  -1   -6.20    3.30
  11  -3  -1   21.20    3.60
  11  -4  -1   68.39    5.50
  11   5   1    5.90    1.90
  11   5   1    4.80    2.30
  11   6   1   45.40    4.70
  11   6   1   40.10    3.80
  11   7   1    0.10    2.00
  11  -7  -1   -0.60    1.50
  11   7   1   -0.80    1.90
  11   7   1   -2.20    1.60
  11  -7  -1    4.30    2.10
 -11  -7  -1   -0.20    2.50
  11  -8  -1   16.50    2.70
  11   8   1   21.10    3.60
  11  -8  -1   17.30    2.60
  11   8   1   20.50    3.30
  11   8   1   26.60    3.40
 -11  -8  -1   14.00    3.50
  11  -9  -1   78.09    4.80
  11   9   1   71.79    5.80
  11   9   1   75.99    5.20
  11   9   1   70.79    4.90
  11  -9  -1   72.59    4.60
 -11  -9  -1   82.89    6.50
  11 -10  -1   -2.40    1.70
  11  10   1   -1.80    1.80
  11 -10  -1   -0.70    2.00
  11  10   1    1.60    2.20
  11  10   1   -0.80    2.30
 -11 -10  -1    1.90    2.80
  11 -11  -1    1.20    2.20
  11  11   1   -2.30    2.10
  11 -11  -1   -3.10    1.70
  11 -11  -1    4.40    3.00
  11  11   1   -1.70    2.10
  11  11   1   -1.00    1.70
 -11 -11  -1    3.10    2.80
  11  12   1   -2.60    2.20
  11 -12  -1    1.40    3.30
  11  12   1    2.30    2.60
  11 -12  -1   -0.50    2.10
  11  12   1    3.00    2.20
  11 -12  -1   -2.80    1.80
 -11 -12  -1   -3.20    2.50
  11  13   1    6.20    2.90
  11 -13  -1    6.60    2.60
  11 -13  -1    6.20    2.80
  11  13   1    4.10    2.40
  11 -13  -1    0.20    3.30
 -11 -13  -1    7.10    3.50
  11  14   1   31.60    4.60
  11  14   1   26.20    4.20
  11 -14  -1   31.20    6.10
  11 -14  -1   28.40    3.90
  11  14   1   32.50    5.10
  11 -14  -1   24.70    4.40
 -11 -14  -1   29.60    6.10
  11 -15  -1   -3.20    2.10
  11  15   1   -3.10    2.20
  11 -15  -1    2.30    2.80
  11 -15  -1    2.10    3.10
  11  15   1    3.40    2.90
  11  15   1   -3.80    2.30
 -11 -15  -1    4.10    3.40
  11  16   1    3.00    2.80
  11  16   1    7.50    3.60
  11 -16  -1    1.90    2.60
  11 -16  -1   -2.90    2.60
  11  16   1    3.10    2.60
  11 -16  -1    0.20    2.90
 -11 -16  -1   11.40    4.30
  11  17   1   -2.80    3.60
  11 -17  -1    4.10    3.60
  11 -17  -1    4.10    2.60
  11  17   1   -2.10    2.40
  11  17   1    1.00    2.50
 -11 -17  -1   -2.50    3.30
  11  18   1    0.30    2.90
  11 -18  -1   -3.50    2.20
  11  18   1    5.00    3.10
  11  18   1   -3.50    2.10
  11 -18  -1   -3.80    2.90
 -11 -18  -1    2.50    3.60
  11 -19  -1    5.90    3.30
  11 -19  -1    2.60    2.60
  11  19   1    0.10    2.40
  11  19   1    4.40    3.30
  11 -19  -1    1.80    3.30
  11  19   1   -1.20    2.60
 -11 -19  -1    9.40    4.70
  11  20   1   -1.50    3.00
  11  20   1    4.50    3.70
  11 -20  -1    3.20    3.60
  11 -20  -1    2.90    3.40
  11 -20  -1   -1.70    2.20
  11  20   1    9.30    3.80
 -11 -20  -1    5.00    4.00
  11  21   1   10.50    4.20
  11  21   1   17.80    4.70
  11 -21  -1    5.80    3.50
  11 -21  -1   17.40    4.20
  11  21   1    7.10    3.40
 -11 -21  -1   12.40    5.10
  11 -22  -1    2.30    3.40
  11 -22  -1    8.40    4.20
  11  22   1    7.20    3.90
  11 -22  -1    4.80    2.90
  11  22   1   -1.40    2.70
 -11 -22  -1    7.80    5.60
  11 -23  -1    7.60    4.30
  11 -23  -1   -2.20    3.10
  11  23   1    1.00    3.60
  11  23   1   -4.20    2.90
  11 -23  -1    7.70    4.40
 -11 -23  -1    4.60    4.50
  11  24   1    4.30    4.70
  11  24   1    9.90    4.70
  11 -24  -1   11.10    4.20
 -11 -24  -1    0.90    3.60
 -11 -24  -1   -1.60    5.20
  12 -22   1    4.90    3.60
  12 -22   1   -0.10    2.60
  12  22  -1    2.40    4.50
  12 -22   1    5.40    3.70
  12  22  -1    5.10    3.50
 -12 -22   1   15.70    5.70
  12 -21   1   -4.40    2.40
  12  21  -1   -5.90    3.00
  12 -21   1   -1.60    3.30
  12 -21   1   -1.70    4.20
  12  21  -1   -1.20    3.10
  12  21  -1    1.50    2.90
  12  20  -1    8.80    5.30
  12  20  -1    4.80    3.20
  12 -20   1    5.10    3.70
  12  20  -1   17.00    4.30
 -12 -20   1   13.00    5.30
  12  19  -1    0.50    2.80
  12 -19   1    0.90    3.40
  12  19  -1    2.70    3.40
  12  19  -1   -0.50    2.80
  12 -19   1   -1.30    2.50
 -12 -19   1    9.70    4.50
  12  18  -1   -1.10    2.90
  12 -18   1    1.30    2.90
  12 -18   1    3.10    3.10
  12  18  -1    0.60    3.20
  12 -18   1   -0.70    2.60
  12  18  -1    1.20    2.70
 -12 -18   1    0.50    3.80
  12 -17   1    6.60    3.30
  12 -17   1    6.60    3.00
  12 -17   1    8.20    3.90
  12  17  -1    1.80    3.10
  12  17  -1    9.20    3.50
  12  17  -1    7.50    3.20
 -12 -17   1   10.30    4.60
  12 -16   1    6.90    3.10
  12 -16   1    0.10    2.70
  12  16  -1    2.70    3.20
  12  16  -1   -0.60    2.80
  12  16  -1    2.30    2.40
  12 -16   1    1.50    3.30
 -12 -16   1    0.70    3.60
  12  15  -1    2.40    2.30
  12  15  -1   -1.00    2.70
  12 -15   1    3.10    2.90
  12  15  -1    1.90    2.90
  12 -15   1   -2.10    2.90
  12 -15   1    3.20    2.60
 -12 -15   1    2.00    3.80
  12 -14   1    2.00    2.60
  12  14  -1    1.80    2.70
  12 -14   1    5.00    3.70
  12  14  -1    3.70    2.70
  12  14  -1    2.10    2.40
  12 -14   1    2.40    2.70
 -12 -14   1    0.40    3.00
  12  13  -1   -0.10    2.60
  12 -13   1    6.60    4.00
  12 -13   1   -3.10    2.30
  12  13  -1    1.90    2.40
  12  13  -1    4.90    3.80
  12 -13   1    0.70    3.30
 -12 -13   1    1.20    3.40
  12  12  -1    6.40    2.60
  12 -12   1    0.70    2.40
  12 -12   1   -0.90    3.00
  12 -12   1    5.10    2.50
  12  12  -1    1.50    2.60
  12  12  -1    5.60    2.70
 -12 -12   1    8.90    3.70
  12 -11   1    6.40    2.50
  12 -11   1    4.30    3.30
  12  11  -1    3.70    2.20
  12  11  -1    5.40    2.60
  12 -11   1    5.40    2.40
  12  11  -1    2.70    2.60
 -12 -11   1    8.50    3.60
  12  10  -1   12.30    2.70
  12 -10   1   13.50    2.80
  12  10  -1   14.30    3.10
  12 -10   1    8.20    2.70
  12 -10   1   17.40    4.10
  12  10  -1   15.50    3.70
 -12 -10   1   14.50    4.00
  12   9  -1   -0.20    1.80
  12   9  -1    3.10    2.60
  12  -9   1    0.60    2.20
  12   9  -1    0.40    2.20
  12  -9   1    2.70    2.80
  12  -9   1    5.90    2.20
 -12  -9   1   -1.80    2.80
  12  -8   1   53.19    4.20
  12   8  -1   47.00    4.00
  12  -8   1   49.70    4.40
  12   8  -1   47.00    4.30
  12  -8   1   47.00    4.90
  12   8  -1   44.80    5.20
 -12  -8   1   50.49    5.90
  12   7  -1   40.50    4.90
  12   7  -1   50.19    4.10
  12  -7   1   42.30    3.90
  12  -7   1   43.60    4.10
  12   7  -1   40.60    3.60
  12   6  -1   -2.40    1.90
  12  -6   1    0.60    1.70
  12  -5   1    3.80    2.70
  12   5  -1    3.70    2.40
  12  -4   1   31.90    7.10
  12   4  -1   29.80    4.10
  12   3  -1    2.70    2.20
  12   2  -1   -2.10    2.00
  12   1  -1   11.60    3.10
  12   0  -1   -1.10    2.30
  12  -1  -1   11.10    3.10
  12  -2  -1   -0.20    2.50
  12  -3  -1    0.40    2.60
  12  -4  -1   21.10    4.10
  12  -5  -1   -2.70    2.30
  12   6   1   -4.10    1.90
  12   6   1    0.10    1.90
  12   6   1   -2.00    1.70
  12  -7  -1   44.20    3.60
  12   7   1   46.30    4.10
  12   7   1   48.60    4.40
  12   7   1   49.20    4.70
  12  -8  -1   49.30    3.90
  12   8   1   53.49    5.10
  12   8   1   48.50    4.40
  12   8   1   43.60    4.30
  12  -8  -1   55.19    4.10
 -12  -8  -1   46.60    5.30
  12  -9  -1    0.80    1.90
  12   9   1    4.40    2.20
  12  -9  -1    3.80    2.10
  12   9   1    0.10    2.30
  12   9   1   -0.80    2.10
 -12  -9  -1   -1.30    2.70
  12  10   1   15.50    3.20
  12 -10  -1   11.90    2.60
  12  10   1   11.50    3.30
  12  10   1   12.50    3.20
  12 -10  -1    9.20    2.70
 -12 -10  -1   15.70    3.90
  12  11   1    2.70    2.20
  12 -11  -1    5.40    2.30
  12 -11  -1    4.70    2.20
  12  11   1    5.90    2.50
  12  11   1    3.30    2.60
  12 -11  -1    7.50    3.70
 -12 -11  -1    3.50    3.50
  12  12   1    2.10    2.70
  12  12   1    3.10    2.80
  12  12   1    2.50    2.30
  12 -12  -1    3.40    3.70
  12 -12  -1    4.20    2.50
  12 -12  -1    5.60    2.50
 -12 -12  -1    6.50    3.30
  12  13   1    6.30    3.00
  12  13   1    1.90    2.60
  12 -13  -1   -2.80    2.90
  12 -13  -1    0.20    2.20
  12  13   1    5.90    2.80
  12 -13  -1    0.70    2.40
 -12 -13  -1    6.90    3.50
  12  14   1   -1.70    2.60
  12 -14  -1    0.40    2.90
  12  14   1    0.30    2.90
  12 -14  -1    3.80    2.50
  12  14   1    4.00    2.60
  12 -14  -1    3.50    2.70
 -12 -14  -1    5.50    3.90
  12 -15  -1    2.80    2.70
  12 -15  -1   -2.80    2.80
  12  15   1   -1.20    2.30
  12  15   1   -1.10    2.80
  12 -15  -1    1.80    2.50
  12  15   1   -0.70    2.60
 -12 -15  -1    7.60    4.10
  12  16   1   -1.40    2.60
  12 -16  -1   -0.60    2.70
  12 -16  -1    5.90    2.70
  12  16   1    0.80    2.90
  12 -16  -1   -4.50    2.70
  12  16   1   -0.40    2.80
 -12 -16  -1    1.10    3.50
  12 -17  -1    4.50    3.70
  12  17   1    6.60    3.30
  12 -17  -1    7.50    2.80
  12  17   1    5.80    3.30
  12  17   1    7.20    3.30
 -12 -17  -1    4.10    4.20
  12 -18  -1   -2.90    2.30
  12  18   1   -2.80    3.30
  12 -18  -1    7.30    4.10
  12  18   1    1.20    2.90
  12  18   1    4.20    3.00
 -12 -18  -1   -0.80    3.60
  12  19   1    3.80    3.50
  12  19   1    1.30    2.90
  12  19   1    3.40    3.30
  12 -19  -1    1.80    3.10
  12 -19  -1    1.00    3.30
  12 -19  -1    1.50    2.30
 -12 -19  -1    1.00    4.00
  12 -20  -1    5.50    3.60
  12 -20  -1    5.10    3.40
  12  20   1    3.20    3.90
  12  20   1   -0.10    3.40
  12 -20  -1    1.60    2.80
  12  20   1   -3.40    3.30
 -12 -20  -1    0.30    4.50
  12 -21  -1    4.70    3.50
  12 -21  -1    2.50    2.80
  12 -21  -1   -0.70    3.30
  12  21   1    4.00    3.50
  12  21   1   -4.60    3.00
  12  21   1   -7.00    3.20
 -12 -21  -1   -6.20    3.90
  12 -22  -1   10.00    4.10
  12 -22  -1    2.20    3.50
  12  22   1    3.70    3.40
  12  22   1    5.00    3.30
  12 -22  -1    9.10    4.10
 -12 -22  -1   13.30    5.80
  13  21  -1   -6.50    2.80
  13 -21   1   -0.30    4.00
  13 -21   1    0.00    2.60
  13  21  -1    1.50    3.60
  13  21  -1   -2.10    3.30
  13 -21   1   11.10    4.30
 -13 -21   1    4.10    5.50
  13  20  -1    2.50    3.50
  13  20  -1    1.30    3.50
  13 -20   1    3.80    3.50
  13 -20   1    0.60    2.50
  13  20  -1    5.00    3.50
 -13 -20   1    7.00    4.90
  13  19  -1    1.70    3.90
  13 -19   1    0.10    3.00
  13  19  -1    9.30    3.70
  13 -19   1   -2.30    3.20
  13  19  -1   -2.80    2.80
 -13 -19   1   -8.70    4.20
  13  18  -1   -0.30    2.40
  13  18  -1   -0.50    3.40
  13 -18   1    0.60    2.90
  13  18  -1    1.20    2.90
  13 -18   1    2.80    3.10
  13 -18   1    7.20    3.80
 -13 -18   1    7.40    5.00
  13  17  -1   14.50    3.60
  13  17  -1   16.40    3.60
  13 -17   1   13.10    3.80
  13 -17   1    4.00    3.20
  13 -17   1    9.60    4.00
  13  17  -1   20.40    6.00
 -13 -17   1    6.10    4.50
  13 -16   1    9.60    3.90
  13  16  -1   13.70    4.10
  13  16  -1   12.00    3.50
  13  16  -1    9.60    5.20
  13 -16   1    3.60    3.20
 -13 -16   1   10.80    4.90
  13 -15   1    9.60    3.40
  13 -15   1    9.40    3.30
  13  15  -1   10.40    3.80
  13  15  -1   13.40    3.60
  13 -15   1   16.70    4.10
  13  15  -1    8.40    3.20
 -13 -15   1   18.40    5.00
  13 -14   1   -2.50    2.40
  13 -14   1   -2.60    2.80
  13  14  -1    5.40    3.20
  13  14  -1   -2.10    2.40
  13  14  -1   -4.00    2.20
 -13 -14   1    1.70    3.70
  13 -13   1    1.50    2.60
  13  13  -1    3.40    2.90
  13 -13   1    1.80    2.90
  13  13  -1    2.70    2.60
  13 -13   1   -1.90    2.40
  13  13  -1    0.40    2.30
 -13 -13   1    4.50    3.60
  13  12  -1    7.40    3.00
  13  12  -1    6.50    2.70
  13 -12   1   10.60    5.00
  13 -12   1    8.70    3.20
  13  12  -1    5.60    3.10
  13 -12   1    9.60    3.00
 -13 -12   1   13.10    5.30
  13  11  -1   24.90    4.70
  13 -11   1   27.50    3.70
  13 -11   1   29.00    3.80
  13  11  -1   30.40    4.00
  13  11  -1   26.30    3.70
 -13 -11   1   33.80    5.60
  13 -10   1    8.00    2.60
  13 -10   1    5.40    3.30
  13 -10   1    5.60    2.50
  13  10  -1    4.90    2.90
  13  10  -1    3.50    2.30
  13  10  -1    4.00    2.30
 -13 -10   1   -0.70    3.00
  13  -9   1   32.60    3.80
  13  -9   1   41.50    4.40
  13   9  -1   39.40    4.10
  13   9  -1   31.50    4.80
  13  -9   1   35.10    5.40
  13   9  -1   33.40    4.00
 -13  -9   1   27.60    4.90
  13  -8   1   -2.70    1.80
  13  -8   1   -2.00    2.00
  13  -8   1    2.30    2.60
  13   8  -1   -0.80    1.90
  13   8  -1    0.90    2.20
  13   8  -1   -2.80    2.20
  13   7  -1   13.90    2.60
  13   7  -1   14.20    3.60
  13  -7   1   15.90    2.80
  13   7  -1   15.60    2.90
  13  -6   1    2.90    2.10
  13  -6   1    2.30    1.90
  13  -6   1    0.50    2.50
  13   6  -1   -1.90    2.00
  13   5  -1    5.30    2.70
  13   4  -1    6.70    2.60
  13   3  -1    6.00    2.60
  13   2  -1    6.20    2.70
  13  -1  -1   15.20    3.40
  13  -2  -1    5.70    2.70
  13  -4  -1    3.40    3.00
  13  -5  -1    4.80    3.00
  13   6   1    0.00    1.80
  13  -6  -1   11.80    3.70
  13   7   1   16.90    3.20
  13   7   1   20.60    3.50
  13  -7  -1   14.00    2.40
  13   7   1   16.20    3.00
  13   8   1   -0.20    2.30
  13  -8  -1    1.50    2.00
  13   8   1   -0.90    2.00
  13   8   1    5.60    2.60
  13   9   1   26.30    4.20
  13   9   1   31.70    4.00
  13  -9  -1   37.30    4.00
  13  -9  -1   35.30    3.90
  13   9   1   27.90    3.70
 -13  -9  -1   38.30    5.20
  13 -10  -1    5.00    2.40
  13 -10  -1    4.70    3.60
  13  10   1    0.00    2.30
  13 -10  -1    0.10    2.20
  13  10   1    2.40    2.60
  13  10   1    8.30    2.80
 -13 -10  -1    0.00    3.10
  13  11   1   22.00    3.80
  13  11   1   28.70    4.00
  13 -11  -1   12.00    3.10
  13 -11  -1   18.30    3.20
  13  11   1   30.10    4.60
 -13 -11  -1   19.30    4.50
  13  12   1    5.10    3.20
  13  12   1    5.50    2.90
  13 -12  -1    4.70    2.60
  13  12   1   12.70    3.20
  13 -12  -1    0.90    2.50
  13 -12  -1    1.00    4.70
 -13 -12  -1   -0.30    3.30
  13 -13  -1    0.00    3.00
  13  13   1   -0.90    2.10
  13  13   1    7.00    2.90
  13 -13  -1   -1.00    2.30
  13  13   1   -4.60    2.40
  13 -13  -1   -1.30    2.80
  13 -14  -1    2.20    3.10
  13  14   1    0.20    2.50
  13  14   1    1.60    2.30
  13 -14  -1    2.90    2.30
  13  14   1   -2.40    2.60
  13 -14  -1    1.00    2.60
 -13 -14  -1   -1.50    3.30
  13  15   1   10.90    4.00
  13  15   1   14.70    3.60
  13 -15  -1    6.40    3.20
  13 -15  -1    3.00    3.40
  13 -15  -1   11.10    3.00
 -13 -15  -1   11.80    4.80
  13 -16  -1   10.00    3.80
  13  16   1   10.70    3.50
  13 -16  -1    9.60    2.90
  13 -16  -1    9.50    3.70
  13  16   1    4.60    3.10
  13  16   1   11.60    3.70
 -13 -16  -1   12.70    4.80
  13 -17  -1    4.20    4.10
  13  17   1   18.20    4.20
  13  17   1   16.90    3.60
  13  17   1   10.70    3.60
  13 -17  -1   10.30    3.10
 -13 -17  -1    4.50    4.30
  13 -18  -1   -1.00    2.40
  13  18   1    0.90    3.30
  13  18   1    4.90    3.10
  13  18   1    3.20    3.00
  13 -18  -1   -1.90    3.40
 -13 -18  -1   -2.00    3.80
  13  19   1   -1.20    2.70
  13 -19  -1   -0.90    3.30
  13  19   1   -0.60    3.50
  13 -19  -1    0.80    3.00
  13 -19  -1    0.50    2.60
 -13 -19  -1    1.20    4.30
  13 -20  -1   10.20    4.60
  13  20   1    8.40    3.70
  13  20   1   12.40    3.90
  13  20   1    0.70    3.40
  13 -20  -1    3.80    2.90
  13 -20  -1    8.90    3.80
 -13 -20  -1    2.60    4.70
  13 -21  -1    2.70    2.50
  13 -21  -1    6.80    4.00
  13  21   1    2.40    3.70
  13  21   1    8.70    3.60
  13  21   1    9.40    3.70
  13 -21  -1    1.60    3.50
 -13 -21  -1   16.70    8.20
  14 -19   1    7.50    4.30
  14  19  -1    2.60    3.10
  14  19  -1   10.50    3.70
  14  19  -1    6.20    3.90
  14 -19   1    1.20    3.20
 -14 -19   1   21.20    6.70
  14  18  -1   10.40    3.50
  14  18  -1    0.50    3.20
  14 -18   1    7.50    3.50
  14 -18   1   -0.70    2.90
  14  18  -1    7.00    3.60
 -14 -18   1    9.50    5.30
  14 -17   1    8.20    3.00
  14  17  -1    0.80    2.60
  14  17  -1    3.20    3.50
  14  17  -1    1.50    3.20
  14 -17   1    5.20    3.80
  14 -17   1    5.00    3.20
 -14 -17   1    4.20    4.40
  14  16  -1    8.70    3.50
  14 -16   1    4.30    2.90
  14  16  -1    1.30    3.10
  14  16  -1    5.80    3.00
  14 -16   1    5.90    3.30
  14 -16   1    4.20    3.10
 -14 -16   1    9.30    4.50
  14  15  -1    1.60    4.50
  14  15  -1   -1.30    2.70
  14 -15   1    4.00    3.60
  14  15  -1   -1.80    2.70
  14 -15   1    3.80    3.30
  14 -15   1    0.30    3.40
 -14 -15   1   -1.30    3.90
  14 -14   1    5.30    3.20
  14  14  -1    2.60    3.00
  14 -14   1   11.40    4.00
  14 -14   1    1.20    2.70
  14  14  -1   -0.20    2.70
  14  14  -1    5.80    3.60
 -14 -14   1    6.40    4.30
  14 -13   1   -1.20    2.60
  14  13  -1   -4.00    2.40
  14 -13   1    0.20    2.70
  14 -13   1    2.10    3.50
  14  13  -1   -1.80    2.50
  14  13  -1   -0.80    2.40
 -14 -13   1   -3.00    3.70
  14  12  -1    4.00    2.80
  14  12  -1    5.40    3.00
  14 -12   1   -0.30    3.20
  14 -12   1    4.00    2.70
  14 -12   1    1.20    2.70
  14  12  -1    3.80    3.00
 -14 -12   1   -1.70    3.80
  14 -11   1   14.70    3.20
  14 -11   1   19.10    4.60
  14  11  -1   11.50    3.10
  14  11  -1   12.20    3.40
  14  11  -1   13.30    3.70
  14 -11   1   14.50    3.40
 -14 -11   1   19.50    6.50
  14 -10   1   26.80    3.70
  14 -10   1   30.90    3.80
  14  10  -1   34.60    4.20
  14  10  -1   30.30    4.60
  14 -10   1   28.10    5.30
  14  10  -1   32.00    4.20
  14  -9   1   -2.50    2.10
  14   9  -1    0.60    2.30
  14   9  -1    7.50    2.50
  14   9  -1   -1.90    2.00
  14  -9   1   -0.20    2.80
  14  -9   1   -2.10    2.10
  14  -8   1   -2.10    2.60
  14  -8   1    2.30    2.10
  14  -8   1   -2.50    2.70
  14  -8   1    3.10    2.40
  14   8  -1    5.20    2.80
  14   8  -1    5.50    2.50
  14   8  -1   -2.30    2.10
  14  -7   1   -2.20    2.60
  14   7  -1    3.90    2.40
  14  -7   1    4.50    2.30
  14  -7   1    7.90    2.30
  14   6  -1    3.70    2.50
  14   5  -1   24.60    4.20
  14  -1  -1   25.30    4.00
  14  -3  -1    2.20    2.70
  14  -4  -1   17.70    4.10
  14  -5  -1   26.80    4.60
  14  -6  -1    1.70    2.80
  14   6   1    0.40    2.30
  14  -7  -1    1.90    3.10
  14   7   1    6.10    2.60
  14   7   1    6.90    2.50
  14   8   1    0.90    2.40
  14  -8  -1    3.90    2.20
  14   8   1    6.30    2.60
  14  -8  -1    6.30    3.50
  14  -9  -1    0.00    1.80
  14   9   1    0.40    2.20
  14  -9  -1    6.20    2.30
  14   9   1    4.40    2.40
  14   9   1   -2.30    2.50
  14  10   1   35.30    4.40
  14 -10  -1   39.40    7.00
  14 -10  -1   21.50    3.10
  14  10   1   21.70    3.80
  14  10   1   27.10    4.10
  14 -11  -1   16.90    3.00
  14  11   1   12.40    3.50
  14 -11  -1   15.90    4.00
  14 -11  -1   18.00    3.40
  14  11   1   18.80    3.60
 -14 -11  -1   27.20    4.70
  14  12   1    2.50    2.90
  14 -12  -1    5.80    2.50
  14  12   1    8.30    3.10
  14  12   1    4.10    2.70
 -14 -12  -1   -2.60    3.60
  14  13   1    0.70    2.60
  14  13   1    0.50    2.80
  14 -13  -1    0.80    3.00
  14 -13  -1    3.70    2.80
  14 -13  -1   -3.70    2.20
  14  13   1   -0.90    2.40
 -14 -13  -1   -2.70    3.40
  14 -14  -1    0.70    3.30
  14  14   1    3.50    2.90
  14  14   1    6.10    3.10
  14 -14  -1    5.70    2.80
  14 -14  -1    6.90    3.00
  14  14   1    1.80    3.30
 -14 -14  -1    3.80    3.60
  14 -15  -1   10.40    3.70
  14  15   1    6.90    3.20
  14 -15  -1    1.70    2.70
  14  15   1    1.00    2.60
  14  15   1    4.00    3.00
  14 -15  -1    7.20    3.10
 -14 -15  -1    0.10    4.00
  14 -16  -1   -2.10    2.70
  14  16   1   -3.30    2.60
  14  16   1    2.60    3.30
  14 -16  -1    1.40    3.30
  14 -16  -1   -0.90    2.60
  14  16   1    1.00    2.90
 -14 -16  -1   -2.00    4.10
  14  17   1    5.10    3.20
  14 -17  -1   -1.30    3.10
  14  17   1    9.40    4.30
  14 -17  -1    8.30    3.60
  14  17   1   -0.40    2.80
 -14 -17  -1   12.00    5.00
  14  18   1    0.30    3.20
  14  18   1    4.90    3.30
  14 -18  -1    2.70    3.60
  14  18   1    5.50    3.90
  14 -18  -1    5.50    3.10
 -14 -18  -1   -2.70    4.60
  14 -19  -1   11.60    4.10
  14  19   1    8.20    3.80
  14  19   1    8.80    4.30
  14  19   1   11.40    3.50
  14 -19  -1    7.90    4.80
 -14 -19  -1   18.70    6.00
  15 -17   1    8.70    3.70
  15 -17   1    8.20    4.60
  15  17  -1    7.40    3.90
  15 -17   1    6.10    3.60
  15  17  -1    6.90    3.70
  15  17  -1   13.60    3.70
 -15 -17   1   14.40    5.80
  15  16  -1    7.20    3.30
  15  16  -1    0.20    2.70
  15  16  -1    9.20    4.10
  15 -16   1    4.90    3.80
  15 -16   1    8.20    3.50
  15 -16   1   -1.60    3.00
 -15 -16   1   -1.80    4.30
  15 -15   1    3.30    3.20
  15 -15   1   13.10    3.80
  15  15  -1    9.70    3.60
  15  15  -1   17.10    4.40
 -15 -15   1   14.90    5.40
  15 -14   1   15.00    4.10
  15  14  -1   15.00    3.60
  15  14  -1   17.00    4.20
  15 -14   1   18.50    3.70
 -15 -14   1    4.50    4.90
  15  13  -1    7.00    2.90
  15  13  -1   -0.20    2.80
  15 -13   1    1.80    3.30
  15 -13   1    7.00    3.50
  15 -13   1    7.90    3.20
  15  13  -1    3.30    3.00
 -15 -13   1    7.20    4.40
  15 -12   1    3.80    3.80
  15  12  -1   -0.20    2.70
  15  12  -1   -6.50    2.60
  15 -12   1    1.90    2.50
  15  12  -1   -0.30    2.50
  15  11  -1    1.10    4.40
  15 -11   1    5.90    3.00
  15  11  -1    6.60    2.80
  15 -11   1    3.60    4.60
  15 -11   1    3.50    3.30
  15  11  -1    9.30    3.20
  15  10  -1    2.50    2.60
  15 -10   1    5.60    2.60
  15  10  -1   -0.50    2.50
  15  10  -1   -0.70    2.70
  15 -10   1    2.40    2.50
  15  -9   1   11.10    3.10
  15   9  -1   17.90    3.60
  15   9  -1    7.30    2.80
  15   9  -1   13.80    3.20
  15  -9   1   13.10    2.80
  15  -8   1    8.60    2.50
  15  -8   1    5.10    2.70
  15   8  -1    6.40    2.90
  15  -7   1    0.70    2.10
  15   6   1    3.60    2.60
  15  -7  -1   -4.60    2.60
  15   7   1   -2.20    1.90
  15   8   1    1.20    2.70
  15  -8  -1   10.60    3.70
  15   8   1    6.80    2.60
  15   9   1   10.00    3.20
  15  -9  -1   15.70    4.70
  15   9   1   16.80    3.70
  15  -9  -1    9.90    2.80
  15   9   1   13.40    3.30
  15  -9  -1    6.90    2.20
  15  -9  -1    9.50    4.10
  15 -10  -1    4.50    3.50
  15  10   1    1.80    2.50
  15 -10  -1   -1.40    2.40
  15  10   1   13.10    4.30
  15 -10  -1   -1.90    1.70
  15 -11  -1   11.30    3.40
  15  11   1   10.10    3.50
  15  11   1    6.60    2.90
  15 -11  -1    5.90    3.50
  15  11   1    7.50    2.90
  15 -11  -1    5.70    2.50
  15 -12  -1   -3.30    3.00
  15  12   1    2.50    2.70
  15 -12  -1    8.30    3.10
  15 -12  -1    1.50    2.40
  15  12   1    5.40    2.80
  15  12   1   -1.00    2.80
  15 -13  -1   -3.90    2.80
  15  13   1   -3.50    2.40
  15  13   1    6.70    3.00
  15 -13  -1    5.10    3.00
  15 -13  -1    2.00    3.50
  15  13   1   -5.60    3.10
 -15 -13  -1    2.90    4.10
  15  14   1    6.10    3.60
  15 -14  -1    9.90    3.30
  15  14   1   12.30    5.10
  15  14   1    9.40    3.50
  15 -14  -1    3.20    3.30
 -15 -14  -1   13.70    5.20
  15 -15  -1    7.80    4.20
  15 -15  -1   14.60    5.90
  15  15   1    8.30    3.30
  15  15   1   10.30    3.60
  15 -15  -1   10.10    3.40
  15  15   1   10.60    3.30
 -15 -15  -1   17.90    5.30
  15  16   1    6.80    3.10
  15 -16  -1    0.30    3.00
  15  16   1   -1.00    3.30
  15 -16  -1    0.40    3.20
  15 -16  -1   10.10    3.50
  15  16   1    0.80    3.10
 -15 -16  -1    6.70    4.90
  15  17   1    1.70    3.80
  15  17   1    8.00    3.90
  15 -17  -1   12.50    3.60
  15  17   1   11.00    3.50
 -15 -17  -1   13.40    5.60
  16  15  -1   -4.50    2.70
  16 -15   1    6.60    3.70
  16 -15   1    0.00    3.20
  16  15  -1   -3.70    5.70
 -16 -15   1    2.40    5.10
  16  14  -1   -0.20    2.80
  16 -14   1    2.50    3.20
  16 -14   1   -1.30    3.20
  16  14  -1    1.80    3.10
  16  14  -1   -4.40    3.50
  16 -13   1    4.20    3.00
  16 -13   1   -5.20    3.20
  16 -13   1   -3.10    2.50
  16  13  -1    5.70    3.10
  16  13  -1    2.50    3.00
  16 -12   1    4.30    3.00
  16 -12   1    6.40    3.20
  16  12  -1    4.10    3.00
  16  12  -1    7.00    3.20
  16  12  -1    8.70    3.40
  16 -12   1    0.90    3.60
  16 -11   1    2.00    2.40
  16  11  -1    1.90    2.90
  16  11  -1    7.20    3.10
  16 -11   1    2.60    3.20
  16 -10   1   -3.80    2.20
  16  10  -1   -2.10    2.50
  16  10  -1    1.70    2.70
  16  10  -1   -3.70    4.40
  16   9  -1    3.10    2.50
  16  -9   1    7.70    2.80
  16   9  -1   -1.50    2.50
  16   8  -1   10.70    3.10
  16  -8   1    9.90    3.10
  16  -7   1   -2.90    1.90
  16   7   1   -0.90    2.30
  16  -8  -1   11.00    4.40
  16  -8  -1   13.40    4.10
  16   9   1   -4.00    2.30
  16   9   1   -0.20    3.00
  16  -9  -1   -2.20    3.10
  16  -9  -1   -2.20    1.70
  16  10   1    1.30    3.00
  16  10   1   -2.50    2.50
  16 -10  -1   -0.70    3.00
  16 -10  -1    7.20    2.60
  16 -10  -1   -1.50    3.30
  16  11   1    0.30    3.40
  16 -11  -1    3.10    3.00
  16 -11  -1   -2.10    3.40
  16  11   1    1.80    3.10
  16 -11  -1    1.00    2.90
  16 -11  -1    4.40    3.70
  16 -12  -1    9.00    2.70
  16  12   1   -1.70    3.00
  16  12   1   -2.70    2.90
  16 -12  -1    7.40    3.10
  16 -12  -1    2.90    3.20
  16  13   1    5.20    3.20
  16 -13  -1   -5.60    2.80
  16 -13  -1    5.80    3.80
  16 -13  -1    5.10    3.10
  16  13   1   -3.90    2.60
  16  14   1    7.10    3.50
  16  14   1    4.40    2.70
  16  14   1    2.50    3.00
  16 -15  -1   -8.60    3.10
  16 -15  -1   -7.00    3.40
  16 -15  -1    0.50    2.80
  16  15   1    2.40    3.50
 -16 -15  -1   -3.30    4.60
  17  11  -1    8.30    3.00
  17 -11   1    7.50    3.00
  17 -11   1   -4.30    3.20
  17  11  -1   -4.20    3.00
  17  10  -1    4.60    2.90
  17  10  -1   19.00    3.70
  17 -10   1   12.20    3.20
  17 -10   1   10.40    3.50
  17   9  -1    3.10    3.10
  17   9  -1   -4.10    2.40
  17   8  -1    6.20    2.80
  17  -8   1    6.80    2.90
  17   8   1   -0.10    2.70
  17   9   1   -3.80    2.60
  17   9   1   -4.50    2.50
  17 -10  -1    3.70    2.90
  17 -10  -1    9.10    3.60
  17  10   1   12.60    3.40
  17  10   1   -2.40    2.90
  17 -11  -1   11.90    4.50
  17 -11  -1    4.10    3.40
  17  11   1   14.90    3.70
  17  11   1   -4.80    3.00
   0  30  -2   -1.60    3.30
   0 -30   2    1.50    4.10
   0 -28   2   10.70    4.40
   0  28  -2    7.30    3.70
   0  27  -2    7.40    5.70
   0 -27   2    2.50    3.70
   0  27  -2    4.30    3.00
   0  26  -2    2.60    3.00
   0 -26   2    0.60    4.10
   0 -26   2    3.00    3.20
   0  26  -2    2.20    3.50
   0 -26   2   -0.30    3.20
   0 -25   2   -6.00    2.70
   0 -25   2    0.40    2.80
   0  25  -2   -1.30    2.60
   0 -25   2    1.20    2.70
   0  25  -2    1.80    2.90
   0  24  -2    0.70    2.60
   0 -24   2   -2.90    3.00
   0 -24   2   -0.90    2.80
   0  24  -2    1.10    2.90
   0 -24   2    3.50    2.80
   0  23  -2    0.90    2.70
   0 -23   2   -0.90    2.90
   0 -23   2   -2.40    3.30
   0  23  -2   -1.30    2.70
   0 -23   2   -1.20    2.40
   0 -22   2    2.70    2.90
   0  22  -2   -1.90    2.60
   0 -22   2    0.40    3.10
   0  22  -2    5.60    2.90
   0 -22   2    0.00    2.50
   0 -21   2    2.20    2.80
   0 -21   2   -2.70    2.00
   0  21  -2    2.10    5.00
   0 -21   2   -3.40    2.30
   0  21  -2   -4.10    2.30
   0  21  -2    0.30    2.30
   0 -20   2    0.50    2.80
   0  20  -2    0.00    2.20
   0 -20   2    2.20    2.90
   0 -20   2   -2.90    1.90
   0  20  -2    3.40    2.90
   0  20  -2    0.50    2.50
   0 -19   2    1.80    2.70
   0 -19   2    1.80    2.20
   0  19  -2    2.20    2.60
   0  19  -2    1.00    2.60
   0 -19   2    1.10    3.00
   0  19  -2    1.90    2.10
   0  18  -2   12.80    3.70
   0 -18   2    9.50    3.60
   0  18  -2   16.10    3.30
   0  18  -2   11.00    3.10
   0 -18   2   18.30    3.80
   0 -18   2   11.10    3.00
   0 -17   2   -3.80    1.50
   0 -17   2    2.80    2.50
   0 -17   2    0.00    2.10
   0  17  -2   -1.20    1.50
   0  17  -2   -2.40    1.80
   0  17  -2    1.00    2.40
   0 -16   2   12.60    2.90
   0  16  -2   17.00    4.00
   0 -16   2   16.50    3.20
   0  16  -2   17.10    3.10
   0  16  -2   21.40    3.50
   0 -16   2   19.40    4.20
   0  15  -2   -0.30    1.50
   0  15  -2   -0.40    1.70
   0 -15   2    1.50    2.10
   0 -15   2   -0.70    1.90
   0  15  -2    0.90    2.10
   0 -15   2    0.00    1.60
   0  14  -2    2.60    2.40
   0  14  -2    0.30    1.80
   0  14  -2    4.30    2.00
   0 -14   2    5.00    2.30
   0 -14   2    5.30    2.10
   0 -14   2    3.20    2.60
   0 -13   2    1.70    2.40
   0 -13   2    3.30    2.20
   0  13  -2   -1.30    1.80
   0  13  -2    0.50    2.20
   0 -13   2    0.90    1.70
   0  13  -2    1.10    1.70
   0  12  -2    1.30    1.70
   0  12  -2    1.30    2.00
   0 -12   2   -0.10    2.00
   0  12  -2    0.60    2.10
   0 -12   2    1.30    2.60
   0 -12   2   -1.90    1.50
   0  11  -2    2.10    2.10
   0 -11   2    0.50    2.10
   0  11  -2   -0.20    1.60
   0 -11   2   -0.20    2.10
   0  11  -2    1.50    2.20
   0 -11   2    0.40    1.60
   0  10  -2   -0.90    1.70
   0 -10   2   -0.40    1.70
   0  10  -2    1.30    1.60
   0 -10   2    1.50    2.10
   0  10  -2   -0.20    1.80
   0 -10   2    0.50    1.50
   0   9  -2    1.20    1.80
   0  -9   2    1.60    1.30
   0   9  -2   -0.50    1.40
   0  -9   2    2.10    1.80
   0  -9   2   -0.70    1.40
   0   9  -2    1.10    1.30
   0  -8   2  121.19    5.80
   0   8  -2  119.79    4.80
   0   8  -2  117.59    5.70
   0  -8   2  124.39    4.90
   0   8  -2  116.89    4.80
   0  -8   2  115.99    4.80
   0   7  -2   -0.30    0.90
   0   7  -2   -1.10    1.10
   0  -7   2    0.90    1.40
   0   7  -2   -0.10    1.40
   0  -7   2    0.30    1.00
   0   6  -2   10.40    1.90
   0   6  -2   10.90    1.70
   0  -6   2   11.10    2.00
   0  -6   2   10.30    1.60
   0  -6   2   11.70    1.70
   0   6  -2   15.10    1.90
   0  -5   2   -1.20    1.40
   0   5  -2    0.20    1.20
   0  -5   2   -1.50    0.90
   0   5  -2   -0.40    0.90
   0  -5   2    0.10    1.10
   0   5  -2   -0.70    1.20
   0  -4   2   44.50    2.50
   0   4  -2   43.20    2.30
   0   4  -2   44.90    2.50
   0  -4   2   45.30    3.10
   0  -4   2   42.50    2.40
   0   4  -2   47.40    2.80
   0   3  -2    0.80    0.80
   0  -3   2    0.30    0.70
   0   3  -2    0.00    0.80
   0  -3   2   -0.20    0.60
   0   3  -2   -0.10    0.60
   0  -3   2   -0.10    0.90
   0   2  -2    0.10    0.50
   0  -2   2    0.90    0.70
   0   2  -2    1.00    0.60
   0   2  -2   -0.10    0.30
   0  -2   2    0.50    0.50
   0  -2   2    0.40    0.40
   0   2   2    0.30    0.50
   0  -2  -2    0.50    0.50
   0   2   2    0.90    0.50
   0  -2  -2    0.60    0.50
   0   3   2    0.00    0.70
   0  -3  -2    0.90    0.70
   0   3   2    0.00    0.70
   0  -3  -2   -0.20    0.70
   0  -4  -2   43.70    2.50
   0  -4  -2   46.30    3.00
   0   4   2   41.60    2.40
   0  -4  -2   47.60    2.60
   0   4   2   45.80    2.60
   0   5   2   -0.80    1.00
   0  -5  -2   -0.30    1.20
   0  -5  -2    1.30    1.10
   0  -5  -2    0.60    1.20
   0   5   2    0.40    1.20
   0  -6  -2   12.80    1.80
   0  -6  -2   16.10    2.00
   0   6   2   14.40    1.80
   0  -6  -2   13.10    2.20
   0   6   2   12.40    1.80
   0   7   2   -1.20    0.90
   0  -7  -2   -0.50    1.30
   0  -7  -2    0.40    1.20
   0  -7  -2   -0.30    1.00
   0   7   2   -0.90    1.10
   0   8   2  116.39    4.80
   0  -8  -2  127.39    5.90
   0  -8  -2  115.99    4.90
   0  -8  -2  119.59    4.90
   0   8   2  120.69    4.90
   0  -9  -2   -1.00    1.40
   0   9   2   -0.70    1.30
   0   9   2   -0.90    1.30
   0  -9  -2    0.90    1.30
   0  -9  -2   -0.20    1.60
   0  10   2    0.70    1.70
   0 -10  -2    2.60    2.00
   0 -10  -2    0.80    1.50
   0  10   2    1.60    1.80
   0 -10  -2    4.10    2.50
   0  11   2    1.00    1.80
   0 -11  -2    0.30    2.00
   0 -11  -2    2.20    2.40
   0 -11  -2    2.00    1.80
   0 -12  -2    3.60    2.00
   0 -12  -2    1.30    2.10
   0  12   2    1.90    2.00
   0 -12  -2   -0.60    2.00
   0  13   2   -0.90    1.60
   0 -13  -2    0.30    2.10
   0 -13  -2   -1.20    1.90
   0  13   2   -0.10    1.70
   0 -13  -2    1.70    1.80
   0 -14  -2    0.20    2.00
   0  14   2    5.40    2.20
   0 -14  -2    2.70    1.80
   0 -14  -2   -0.50    2.20
   0  14   2    2.60    2.10
   0  15   2   -0.40    1.80
   0 -15  -2    0.00    2.10
   0  15   2   -0.70    1.70
   0 -15  -2    1.90    1.80
   0 -15  -2   -0.10    1.90
   0 -16  -2   13.60    3.20
   0  16   2   19.00    3.40
   0 -16  -2   14.10    2.80
   0  16   2   14.20    2.90
   0 -16  -2   12.40    3.80
   0 -17  -2   -0.50    2.20
   0  17   2    2.20    2.20
   0  17   2    0.10    2.00
   0 -17  -2   -1.50    1.60
   0 -17  -2    0.10    2.30
   0 -18  -2   13.00    3.50
   0  18   2   13.70    3.20
   0  18   2   13.60    3.30
   0 -18  -2    9.00    2.80
   0 -18  -2   16.60    4.20
   0 -19  -2    0.40    2.20
   0 -19  -2   -1.10    2.50
   0  19   2    2.20    2.50
   0  19   2    1.00    2.20
   0 -19  -2    4.80    3.00
   0 -20  -2    1.60    2.90
   0  20   2    0.30    2.20
   0 -20  -2   -0.50    2.20
   0  20   2    0.40    2.40
   0 -20  -2    4.90    3.10
   0 -21  -2    6.80    4.20
   0 -21  -2    1.40    2.50
   0  21   2   -0.70    2.20
   0 -21  -2    0.10    3.20
   0  21   2    0.70    2.70
   0  22   2   -3.40    2.30
   0 -22  -2    0.00    2.10
   0 -22  -2    3.50    3.40
   0 -22  -2   -0.10    3.00
   0  22   2    1.00    2.40
   0 -23  -2   -0.10    2.90
   0 -23  -2    0.10    3.40
   0  23   2    3.10    2.60
   0 -23  -2   -2.80    2.50
   0  23   2    1.80    2.80
   0  24   2   -3.90    2.20
   0  24   2    2.70    2.90
   0 -24  -2    3.90    4.30
   0 -24  -2   -0.10    3.10
   0 -24  -2   -0.20    2.80
   0 -25  -2    0.90    3.10
   0 -25  -2    3.10    3.20
   0 -25  -2   12.10    4.60
   0  25   2    2.10    2.90
   0  25   2    3.20    2.80
   0 -26  -2    3.00    3.30
   0  26   2    5.10    3.30
   0  26   2    1.60    2.70
   0 -26  -2    5.40    4.20
   0 -26  -2   -3.80    2.90
   0 -27  -2   -0.90    3.40
   0  27   2    2.20    3.50
   0  27   2    6.00    4.20
   0 -28  -2    4.20    4.20
   0  28   2    1.00    2.90
   0 -29  -2    6.30    6.70
   0  29   2   -0.70    3.80
   0 -30  -2   -8.80    3.40
   0  30   2    1.30    3.50
   1  30  -2    3.10    3.30
   1 -30   2   -1.20    3.70
  -1 -30   2    5.20    4.30
  -1  30  -2   -4.90    3.10
   1  29  -2    4.90    3.80
   1 -29   2   -2.90    3.40
  -1 -29   2   10.00    4.80
  -1  29  -2    1.90    3.30
   1  28  -2    9.90    3.90
   1 -28   2    7.50    3.90
  -1  28  -2   15.20    4.40
  -1 -28   2   12.30    4.70
   1  27  -2    4.50    3.50
   1 -27   2    2.90    3.60
  -1 -27   2    4.40    4.00
  -1 -27   2    4.40    3.40
  -1  27  -2    3.60    3.20
  -1  27  -2    3.60    3.80
   1  26  -2   -0.10    3.10
   1  26  -2   -2.60    2.50
   1 -26   2   -6.60    2.70
   1 -26   2   -1.50    3.00
   1 -26   2   -1.90    3.60
  -1 -26   2   -2.00    3.30
  -1 -26   2   -1.80    3.10
  -1 -26   2    7.10    5.40
  -1  26  -2   -1.30    2.50
  -1  26  -2   -5.50    2.90
   1 -25   2   -1.70    4.60
   1  25  -2    1.70    3.20
   1  25  -2    1.30    2.50
   1 -25   2    5.10    3.40
   1 -25   2   -3.20    2.70
  -1 -25   2    3.00    4.20
  -1  25  -2   -0.10    2.50
  -1  25  -2    1.70    3.20
  -1 -25   2   -1.40    2.70
  -1 -25   2    1.30    3.20
   1 -24   2   -1.50    2.50
   1 -24   2    3.70    3.20
   1  24  -2    2.30    3.20
   1 -24   2    1.40    4.20
   1  24  -2    0.60    2.50
  -1 -24   2   -0.40    2.60
  -1  24  -2    4.30    3.10
  -1 -24   2    0.80    2.90
  -1  24  -2   -2.00    2.30
  -1 -24   2    4.60    4.30
   1  23  -2    0.80    2.20
   1 -23   2   -1.30    2.70
   1 -23   2   -3.30    2.50
   1  23  -2   -1.00    2.70
   1  23  -2    3.60    3.30
   1 -23   2    0.90    3.30
  -1 -23   2    2.10    3.40
  -1  23  -2   -2.20    2.40
  -1 -23   2    0.10    2.50
  -1  23  -2   -0.80    2.30
  -1 -23   2    4.20    3.30
   1  22  -2    1.70    2.50
   1  22  -2   -0.10    2.80
   1 -22   2    1.00    3.00
   1  22  -2    1.40    2.80
   1 -22   2   -2.20    2.80
   1 -22   2   -0.70    2.60
  -1 -22   2   -0.60    2.40
  -1 -22   2   -0.60    3.20
  -1  22  -2   -2.00    2.40
  -1  22  -2   -0.20    2.30
  -1 -22   2   -1.70    2.60
   1 -21   2    9.90    3.20
   1  21  -2    3.40    2.70
   1 -21   2    4.90    3.50
  -1  21  -2    4.40    2.90
  -1  21  -2    8.10    3.10
  -1 -21   2    6.10    3.10
  -1 -21   2    3.90    3.10
  -1 -21   2    3.20    3.50
   1  20  -2    0.90    2.30
   1  20  -2    2.00    2.70
   1 -20   2   -1.40    2.20
   1  20  -2   -4.00    2.30
   1 -20   2    1.00    3.10
   1 -20   2   -0.30    2.50
  -1 -20   2    0.20    2.80
  -1 -20   2   -3.70    2.60
  -1 -20   2    2.20    2.30
  -1  20  -2    0.50    2.50
  -1  20  -2    0.70    2.10
   1  19  -2  167.28   10.40
   1  19  -2  188.68    9.20
   1 -19   2  194.38    9.60
   1  19  -2  191.08    9.40
   1 -19   2  213.08   12.30
   1 -19   2  189.88    9.30
  -1  19  -2  191.98    9.30
  -1  19  -2  183.58   10.70
  -1 -19   2  196.28    9.20
  -1  19  -2  195.28    9.30
  -1 -19   2  199.38    9.60
  -1 -19   2  207.18   12.10
   1  18  -2    0.10    2.20
   1 -18   2   -2.80    1.60
   1 -18   2   -4.90    1.90
   1  18  -2    0.90    2.70
   1  18  -2   -1.40    1.80
   1 -18   2    3.10    2.90
  -1 -18   2    2.60    2.20
  -1 -18   2   -0.10    2.30
  -1 -18   2    0.90    3.00
  -1  18  -2    1.30    1.90
  -1  18  -2   -0.30    2.40
  -1  18  -2    2.20    2.50
   1 -17   2   12.60    3.10
   1 -17   2    9.60    3.60
   1  17  -2   14.30    3.70
   1  17  -2   13.40    3.10
   1  17  -2   14.90    3.10
   1 -17   2   10.20    2.80
  -1  17  -2   12.30    2.90
  -1 -17   2   14.10    3.70
  -1 -17   2   15.30    3.30
  -1 -17   2   15.60    3.40
  -1  17  -2   14.90    3.20
  -1  17  -2   11.20    3.30
   1 -16   2    0.70    2.10
   1  16  -2    6.30    2.40
   1  16  -2    2.50    2.30
   1 -16   2    3.80    2.10
   1  16  -2    4.00    2.10
   1 -16   2    2.40    2.60
  -1  16  -2    5.70    2.80
  -1  16  -2    1.00    2.10
  -1 -16   2   -0.90    1.60
  -1 -16   2    2.90    2.30
  -1 -16   2    5.40    3.10
  -1  16  -2    6.80    2.30
   1  15  -2   45.90    4.30
   1 -15   2   36.90    5.10
   1 -15   2   53.79    4.70
   1  15  -2   51.89    5.30
   1 -15   2   46.80    4.30
   1  15  -2   53.79    4.60
  -1 -15   2   47.90    4.30
  -1  15  -2   45.50    5.00
  -1 -15   2   46.40    4.50
  -1  15  -2   47.70    4.20
  -1 -15   2   55.59    5.60
  -1  15  -2   52.59    4.60
   1  14  -2    4.70    2.20
   1 -14   2    3.90    2.30
   1 -14   2    4.80    2.10
   1  14  -2    4.60    2.00
   1  14  -2    4.10    2.40
   1 -14   2    7.70    2.50
  -1  14  -2    5.10    2.20
  -1  14  -2    4.20    2.00
  -1 -14   2    2.30    2.20
  -1 -14   2    3.00    2.40
  -1  14  -2    2.30    2.50
  -1 -14   2    8.80    2.40
   1  13  -2   67.69    4.80
   1  13  -2   64.89    5.60
   1  13  -2   64.39    4.60
   1 -13   2   65.09    4.80
   1 -13   2   55.09    4.40
   1 -13   2   61.49    5.60
  -1  13  -2   64.99    5.50
  -1 -13   2   67.39    4.70
  -1  13  -2   62.39    4.50
  -1  13  -2   64.89    4.80
  -1 -13   2   70.89    4.90
  -1 -13   2   62.39    5.70
   1  12  -2   19.80    3.70
   1 -12   2   20.00    4.10
   1  12  -2   19.00    3.00
   1  12  -2   17.30    2.80
   1 -12   2   21.60    3.20
   1 -12   2   14.70    2.90
  -1  12  -2   25.10    3.10
  -1  12  -2   20.40    3.60
  -1 -12   2   16.80    3.80
  -1 -12   2   21.30    3.10
  -1  12  -2   19.10    3.10
  -1 -12   2   20.20    3.00
   1  11  -2   98.59    5.30
   1 -11   2   92.69    5.20
   1  11  -2  104.49    5.30
   1 -11   2   95.09    5.40
   1 -11   2  110.99    6.70
   1  11  -2  104.29    6.50
  -1 -11   2   97.69    6.50
  -1 -11   2   93.19    5.40
  -1 -11   2   95.89    5.20
  -1  11  -2   92.49    5.10
  -1  11  -2  104.29    5.50
  -1  11  -2   90.39    6.10
   1  10  -2    5.70    2.40
   1  10  -2    8.00    2.30
   1  10  -2    4.60    1.80
   1 -10   2    5.70    2.00
   1 -10   2    8.60    2.80
  -1 -10   2    1.80    1.70
  -1  10  -2    3.90    1.80
  -1  10  -2    6.10    2.40
  -1 -10   2    7.20    2.30
  -1  10  -2    8.00    2.20
  -1 -10   2    4.00    2.40
   1  -9   2   15.50    2.40
   1   9  -2   16.80    2.40
   1  -9   2   17.80    2.40
   1  -9   2   18.50    3.00
   1   9  -2   17.20    3.10
   1   9  -2   19.90    2.50
  -1  -9   2   14.40    2.80
  -1   9  -2   16.40    2.30
  -1  -9   2   20.00    2.50
  -1  -9   2   16.70    2.40
  -1   9  -2   16.90    2.50
  -1   9  -2   16.40    2.80
   1  -8   2   94.29    4.30
   1  -8   2   90.19    4.20
   1   8  -2   96.39    5.20
   1   8  -2   96.29    4.30
   1   8  -2  102.39    4.30
   1  -8   2   95.79    5.20
  -1   8  -2   98.39    4.30
  -1  -8   2   98.89    5.40
  -1  -8   2   93.59    4.30
  -1   8  -2   97.99    4.40
  -1   8  -2   90.19    4.90
  -1  -8   2   88.19    4.20
   1   7  -2    7.60    1.90
   1   7  -2    8.30    1.50
   1  -7   2   10.50    1.70
   1  -7   2    9.30    1.70
   1   7  -2   12.30    1.80
   1  -7   2   12.10    2.30
  -1   7  -2    7.90    2.00
  -1  -7   2    6.50    1.60
  -1   7  -2   12.30    1.90
  -1  -7   2    9.20    2.00
  -1  -7   2   11.60    1.80
  -1   7  -2   12.00    1.80
   1  -6   2    2.70    1.30
   1  -6   2    4.10    1.50
   1   6  -2    3.50    1.20
   1   6  -2    3.90    1.30
   1   6  -2    4.60    1.60
   1  -6   2    4.40    1.30
  -1  -6   2    3.10    1.30
  -1   6  -2    2.90    1.10
  -1  -6   2    3.10    1.60
  -1   6  -2    3.60    1.60
  -1   6  -2    3.90    1.40
  -1  -6   2    2.60    1.20
   1  -5   2   88.59    3.70
   1   5  -2   90.79    3.50
   1   5  -2   93.09    3.60
   1  -5   2   87.59    3.60
   1   5  -2   94.39    4.40
   1  -5   2   92.89    4.30
  -1   5  -2   89.39    3.70
  -1   5  -2   90.69    3.50
  -1  -5   2   87.09    3.50
  -1  -5   2   90.39    4.40
  -1  -5   2   93.49    3.60
  -1   5  -2   92.19    4.20
   1   4  -2 2127.29   42.00
   1   4  -2 2133.89   43.10
   1  -4   2 2094.89   42.10
   1  -4   2 2155.08   42.90
   1   4  -2 2167.18   41.90
  -1   4  -2 2198.78   42.10
  -1   4  -2 2166.68   42.90
  -1  -4   2 2177.38   42.00
  -1  -4   2 2044.00   44.40
  -1  -4   2 2049.49   41.80
  -1   4  -2 2135.89   43.10
   1  -3   2   12.70    1.60
   1  -3   2   11.80    1.40
   1   3  -2   14.00    1.80
   1   3  -2   10.60    1.30
   1  -3   2   11.90    1.30
   1   3  -2   11.40    1.20
  -1   3  -2   11.80    1.50
  -1   3  -2   11.80    1.40
  -1  -3   2   11.90    1.70
  -1  -3   2   13.60    1.40
  -1  -3   2   12.50    1.40
  -1   3  -2   12.90    1.30
   1  -2   2  385.06    8.60
   1  -2   2  401.46    8.50
   1  -2   2  407.46    8.70
   1   2  -2  381.06    9.10
   1   2  -2  382.86    8.30
   1   2  -2  385.46    8.20
  -1   2  -2  404.26    8.70
  -1   2  -2  388.26    8.60
  -1  -2   2  379.86    8.20
  -1   2  -2  394.56    8.50
  -1  -2   2  390.06    9.10
  -1  -2   2  386.56    8.30
   1  -1   2  738.73   14.50
   1   1  -2  683.93   14.10
   1  -1   2  653.03   14.30
  -1   1  -2  727.63   14.60
  -1  -1   2  753.42   15.00
  -1   1  -2  649.04   14.80
  -1  -1   2  726.13   14.10
  -1   1  -2  724.83   14.20
   1  -1  -2  652.13   14.20
   1   1   2  722.63   14.60
  -1  -1  -2  737.23   15.40
  -1   1   2  688.23   13.70
  -1   1   2  693.03   14.00
  -1  -1  -2  729.13   14.50
   1  -2  -2  397.56    8.50
   1   2   2  392.86    8.70
   1   2   2  398.56    8.70
   1  -2  -2  385.16    8.20
  -1  -2  -2  409.86    8.70
  -1  -2  -2  403.36    8.60
  -1   2   2  385.56    8.40
  -1   2   2  386.56    8.20
  -1  -2  -2  386.06    8.70
   1   3   2   11.10    1.40
   1   3   2   11.10    1.30
   1  -3  -2   10.10    1.20
   1   3   2   11.20    1.40
   1  -3  -2    9.70    1.20
  -1  -3  -2   11.30    1.40
  -1  -3  -2   10.80    1.30
  -1   3   2   10.60    1.20
  -1   3   2   11.90    1.30
  -1  -3  -2   11.90    1.50
   1   4   2 2132.29   42.40
   1  -4  -2 2054.09   41.60
   1  -4  -2 2127.19   41.80
   1   4   2 2128.39   41.90
  -1   4   2 2130.49   41.80
  -1   4   2 2132.29   41.60
  -1  -4  -2 2169.28   42.50
  -1  -4  -2 2063.89   41.90
   1   5   2   84.89    3.70
   1   5   2   93.09    4.10
   1  -5  -2   88.99    3.60
   1  -5  -2   92.19    3.70
   1   5   2   96.89    3.80
  -1  -5  -2   94.19    4.20
  -1  -5  -2   90.89    3.90
  -1   5   2   98.49    3.70
  -1  -5  -2   93.29    3.70
   1   6   2    3.20    1.30
   1   6   2    3.80    1.40
   1  -6  -2    4.70    1.40
   1  -6  -2    4.60    1.60
   1  -6  -2    5.10    1.40
   1   6   2    7.40    1.90
  -1  -6  -2    5.30    1.40
  -1   6   2    3.10    1.30
  -1  -6  -2    3.70    1.40
  -1  -6  -2    2.50    1.50
   1   7   2   10.70    1.90
   1  -7  -2   10.00    1.70
   1  -7  -2    7.60    2.00
   1  -7  -2    9.30    1.70
   1   7   2   11.00    2.00
   1   7   2   10.40    1.80
  -1   7   2   10.30    1.80
  -1  -7  -2   11.40    1.70
  -1  -7  -2   10.20    1.80
  -1   7   2    7.00    1.50
  -1  -7  -2   11.40    2.00
   1   8   2   96.09    4.30
   1   8   2   92.09    5.00
   1   8   2   91.49    4.30
   1  -8  -2   96.29    4.30
   1  -8  -2   94.09    5.30
   1  -8  -2   92.39    4.30
  -1  -8  -2  100.49    4.40
  -1   8   2   99.99    4.30
  -1   8   2   96.19    4.30
  -1  -8  -2   94.59    4.50
  -1  -8  -2   92.39    5.20
   1  -9  -2   16.80    2.50
   1   9   2   20.40    2.60
   1  -9  -2   18.00    2.40
   1   9   2   20.10    3.10
   1   9   2   16.50    2.40
   1  -9  -2   18.10    3.10
  -1  -9  -2   18.10    2.90
  -1  -9  -2   14.60    2.20
  -1   9   2   16.40    2.30
  -1  -9  -2   16.30    2.60
  -1   9   2   16.00    2.40
   1  10   2    8.10    2.20
   1  10   2    5.40    2.10
   1 -10  -2   10.50    2.40
   1  10   2    4.90    2.10
   1 -10  -2    5.60    2.50
   1 -10  -2    2.20    2.00
  -1  10   2    5.90    2.50
  -1 -10  -2    8.00    2.10
  -1 -10  -2    3.60    2.10
  -1  10   2    5.40    2.00
  -1 -10  -2    5.40    2.40
   1 -11  -2  102.69    6.50
   1 -11  -2  101.89    5.30
   1  11   2   91.39    6.00
   1 -11  -2   98.29    5.50
   1  11   2  103.49    5.40
   1  11   2  106.09    5.40
  -1 -11  -2  103.29    6.50
  -1 -11  -2   99.59    5.20
  -1  11   2  101.49    5.30
  -1 -11  -2   89.99    5.40
  -1  11   2   84.19    5.10
   1  12   2   22.80    3.20
   1  12   2   20.30    3.20
   1  12   2   25.10    3.90
   1 -12  -2   21.40    3.40
   1 -12  -2   20.50    3.60
   1 -12  -2   16.70    3.10
  -1  12   2   26.20    3.30
  -1 -12  -2   19.60    3.10
  -1 -12  -2   24.30    3.40
  -1 -12  -2   22.80    3.80
  -1  12   2   23.40    3.20
   1  13   2   57.19    5.40
   1  13   2   65.19    4.70
   1 -13  -2   74.09    5.90
   1 -13  -2   60.99    4.80
   1 -13  -2   62.09    4.50
   1  13   2   60.89    4.70
  -1  13   2   63.49    4.50
  -1  13   2   67.49    4.80
  -1 -13  -2   53.49    4.70
  -1 -13  -2   62.79    4.50
  -1 -13  -2   62.09    5.60
   1  14   2    4.90    2.70
   1 -14  -2    4.10    2.70
   1 -14  -2    2.90    2.10
   1 -14  -2    4.60    2.20
   1  14   2    0.50    1.80
  -1  14   2    4.70    2.20
  -1  14   2    3.90    2.00
  -1 -14  -2    4.50    2.00
  -1 -14  -2    1.80    2.20
  -1 -14  -2    1.50    2.20
   1  15   2   49.20    4.50
   1 -15  -2   44.30    5.20
   1  15   2   42.50    4.90
   1 -15  -2   45.00    4.50
   1 -15  -2   42.20    4.20
  -1 -15  -2   44.70    4.60
  -1 -15  -2   49.40    5.50
  -1 -15  -2   45.30    4.20
  -1  15   2   44.00    4.20
  -1  15   2   41.70    4.20
   1  16   2    1.70    2.00
   1 -16  -2    6.50    2.70
   1 -16  -2    2.40    2.10
   1  16   2    1.30    1.90
   1 -16  -2    5.70    3.30
  -1 -16  -2    3.20    2.50
  -1 -16  -2    5.60    2.20
  -1  16   2    7.00    2.40
  -1  16   2    0.60    1.70
  -1 -16  -2    1.70    2.50
   1 -17  -2   11.30    2.80
   1  17   2   13.10    3.10
   1  17   2   12.60    2.90
   1 -17  -2   13.30    3.70
   1 -17  -2   13.20    3.20
  -1  17   2   17.40    3.20
  -1  17   2   11.70    3.00
  -1 -17  -2   14.80    3.00
  -1 -17  -2   10.10    3.10
  -1 -17  -2   13.10    3.70
   1  18   2    1.90    2.20
   1 -18  -2    1.30    2.30
   1 -18  -2    1.40    2.80
   1 -18  -2   -3.60    1.60
   1  18   2   -0.90    2.00
  -1  18   2   -3.60    1.60
  -1 -18  -2   -1.50    1.70
  -1 -18  -2   -0.20    2.50
  -1 -18  -2   -0.10    2.40
  -1  18   2   -1.70    1.80
   1  19   2  175.48    9.00
   1 -19  -2  188.18   11.30
   1 -19  -2  184.68    9.40
   1  19   2  210.08    9.70
   1 -19  -2  188.08    9.30
  -1  19   2  204.88    9.30
  -1  19   2  200.58    9.60
  -1 -19  -2  192.68    9.70
  -1 -19  -2  189.28    9.20
  -1 -19  -2  179.18   11.20
   1 -20  -2    0.70    3.00
   1 -20  -2    0.90    2.40
   1  20   2   -1.20    2.30
   1 -20  -2    0.40    2.90
   1  20   2    0.60    2.30
  -1 -20  -2   -0.20    2.60
  -1 -20  -2   -2.80    2.60
  -1  20   2    0.10    2.30
  -1  20   2   -2.00    2.20
  -1 -20  -2    0.20    2.20
   1 -21  -2    3.90    2.70
   1  21   2    2.20    3.40
   1 -21  -2   -0.70    2.90
   1  21   2    3.20    2.90
  -1  21   2    3.10    2.90
  -1 -21  -2    0.40    3.20
  -1 -21  -2    6.00    3.20
  -1 -21  -2    5.00    2.90
  -1  21   2    7.30    3.10
   1 -22  -2   -0.10    3.00
   1  22   2    1.70    2.70
   1 -22  -2    1.80    2.50
   1 -22  -2    0.40    3.00
   1  22   2    2.20    2.60
  -1 -22  -2    0.20    3.00
  -1 -22  -2   -2.40    2.20
  -1  22   2    2.90    2.90
  -1  22   2    1.70    2.60
   1  23   2   -0.60    2.20
   1 -23  -2   -5.70    2.60
   1  23   2   -4.00    2.50
   1 -23  -2    5.30    3.30
   1 -23  -2    2.30    2.90
  -1 -23  -2    2.20    3.20
  -1 -23  -2    4.60    2.90
  -1 -23  -2   -0.50    3.30
  -1  23   2    1.20    2.60
  -1  23   2   -0.30    2.70
   1  24   2   -0.10    2.30
   1 -24  -2    1.20    3.70
   1  24   2    7.50    3.60
   1 -24  -2   -4.00    2.70
   1 -24  -2   -2.30    2.90
  -1 -24  -2    0.70    2.90
  -1 -24  -2   -1.60    3.00
  -1  24   2    2.50    2.60
  -1 -24  -2    5.00    4.40
  -1  24   2   -1.80    2.60
   1 -25  -2   -0.40    4.20
   1 -25  -2    7.50    3.50
   1 -25  -2    3.90    3.60
   1  25   2    4.30    3.30
   1  25   2   -1.90    2.50
  -1  25   2    1.00    3.50
  -1 -25  -2    2.20    3.30
  -1  25   2   -2.20    2.20
  -1 -25  -2   -0.10    2.70
  -1 -25  -2    4.80    3.70
   1 -26  -2    6.60    3.40
   1  26   2   -4.10    2.80
   1 -26  -2    1.60    3.30
   1  26   2   -1.80    2.60
   1 -26  -2    1.40    4.80
  -1 -26  -2    8.20    4.00
  -1  26   2    2.80    3.30
  -1 -26  -2   -1.50    3.90
  -1  26   2    0.10    2.60
  -1 -26  -2    5.60    3.60
   1  27   2    3.60    3.10
   1 -27  -2    0.60    3.20
  -1  27   2    6.70    3.20
  -1 -27  -2    3.80    3.80
  -1 -27  -2   -0.70    4.20
  -1  27   2   -6.80    3.20
   1 -28  -2    5.30    3.90
   1  28   2    8.70    4.10
  -1  28   2   15.40    4.40
  -1 -28  -2    7.80    4.40
   1 -29  -2    0.60    3.20
   1  29   2    0.60    3.50
  -1 -29  -2    7.50    7.60
  -1  29   2   -4.00    2.70
   1 -30  -2   -4.90    3.40
  -1  30   2   -1.50    2.60
  -1 -30  -2    4.40    4.10
   2 -29   2   -4.80    3.50
   2  29  -2   -2.20    2.90
  -2  29  -2    1.90    3.30
  -2 -29   2    6.60    4.30
   2 -28   2   -0.50    3.50
   2  28  -2    1.40    3.10
  -2 -28   2    1.50    3.80
  -2  28  -2   -2.00    2.70
   2  27  -2    0.40    2.80
   2 -27   2    2.70    3.30
  -2  27  -2   -2.60    2.60
  -2 -27   2   -0.20    3.50
  -2 -27   2   -1.20    3.30
  -2  27  -2    0.90    3.50
   2  26  -2    1.00    3.30
   2 -26   2    3.50    3.80
   2 -26   2    3.00    3.60
   2 -26   2    0.50    3.00
   2  26  -2    6.00    3.60
  -2  26  -2   -0.60    2.40
  -2 -26   2    2.70    4.90
  -2 -26   2    1.80    3.20
  -2  26  -2    2.20    3.40
  -2 -26   2   -1.00    3.10
   2 -25   2    3.30    4.50
   2  25  -2   -0.60    2.70
   2 -25   2   -0.40    3.10
   2 -25   2    0.30    3.10
   2  25  -2    0.30    3.10
  -2 -25   2    6.20    4.40
  -2  25  -2   -4.50    4.40
  -2  25  -2   -0.40    2.60
  -2 -25   2    5.90    3.60
  -2 -25   2   -1.00    4.00
   2 -24   2    0.90    4.50
   2  24  -2    0.40    5.60
   2  24  -2   -1.90    2.50
   2 -24   2    4.30    3.20
   2  24  -2    3.00    2.80
   2 -24   2    5.10    5.50
  -2 -24   2   -1.80    5.30
  -2 -24   2    2.80    2.90
  -2  24  -2    0.10    2.80
  -2  24  -2   -0.80    2.40
  -2 -24   2   -0.20    3.10
   2  23  -2    3.80    3.10
   2 -23   2   10.70    3.50
   2 -23   2    8.10    3.70
   2 -23   2    4.00    3.80
   2  23  -2    5.70    3.30
   2  23  -2    3.70    3.40
  -2 -23   2    1.60    3.00
  -2 -23   2    2.20    4.10
  -2  23  -2    5.80    2.90
  -2 -23   2    3.50    3.40
  -2  23  -2    6.80    3.50
   2  22  -2    4.30    2.70
   2 -22   2    3.60    3.70
   2 -22   2    4.20    2.90
   2  22  -2    3.00    3.30
   2  22  -2    1.90    2.80
   2 -22   2   -0.50    2.70
  -2 -22   2   -2.60    3.10
  -2  22  -2   -1.00    2.50
  -2  22  -2   -1.80    2.10
  -2 -22   2    1.70    3.20
  -2 -22   2    3.00    2.70
   2  21  -2   -0.30    3.90
   2 -21   2    0.80    2.50
   2 -21   2    5.90    3.50
   2 -21   2    5.70    3.80
   2  21  -2    5.50    3.10
   2  21  -2    6.00    3.30
  -2 -21   2    2.60    3.30
  -2  21  -2    4.20    2.90
  -2 -21   2    0.20    2.60
  -2 -21   2    4.40    2.90
  -2  21  -2    5.20    2.80
   2 -20   2   -0.30    2.20
   2  20  -2   -5.20    2.10
   2 -20   2   -0.60    2.70
   2 -20   2    3.80    3.00
   2  20  -2   -0.70    2.50
   2  20  -2    1.40    2.30
  -2 -20   2    1.80    2.30
  -2  20  -2    5.00    2.90
  -2 -20   2   -0.30    2.60
  -2 -20   2    4.40    3.10
  -2  20  -2    0.10    2.30
   2 -19   2    1.10    2.60
   2  19  -2    3.80    2.30
   2  19  -2    5.00    2.90
   2 -19   2    9.90    3.30
   2  19  -2    4.00    2.90
   2 -19   2    3.40    3.40
  -2  19  -2    8.60    3.10
  -2 -19   2   13.60    4.30
  -2 -19   2    4.30    3.00
  -2 -19   2    5.50    2.70
  -2  19  -2    1.10    2.20
   2  18  -2    1.90    2.70
   2 -18   2    3.60    2.60
   2  18  -2   -2.40    1.70
   2 -18   2   -1.90    2.10
   2  18  -2    1.30    2.70
   2 -18   2    0.50    2.90
  -2 -18   2    1.20    2.10
  -2 -18   2    2.40    2.60
  -2 -18   2    1.70    3.10
  -2  18  -2   -0.70    2.20
  -2  18  -2   -0.30    1.90
   2  17  -2   -3.10    2.00
   2  17  -2   -2.50    1.80
   2 -17   2    4.10    2.50
   2 -17   2    2.00    2.20
   2  17  -2    1.10    2.00
   2 -17   2    0.10    2.10
  -2 -17   2   -1.30    2.50
  -2 -17   2   -1.20    1.90
  -2 -17   2    0.20    2.20
  -2  17  -2   -3.00    1.90
  -2  17  -2   -0.70    1.70
   2  16  -2   13.00    3.50
   2  16  -2    6.20    2.30
   2 -16   2    7.20    3.20
   2 -16   2    8.60    2.70
   2  16  -2    5.80    3.50
  -2 -16   2    5.10    2.30
  -2  16  -2   12.80    2.90
  -2 -16   2    8.20    4.10
  -2 -16   2    6.90    2.70
  -2  16  -2    6.10    2.30
   2 -15   2   11.70    2.80
   2  15  -2   10.90    3.10
   2 -15   2    7.20    2.90
   2  15  -2    6.60    2.40
   2 -15   2    7.20    2.30
   2  15  -2    6.70    2.30
  -2 -15   2   10.30    2.50
  -2 -15   2    6.00    2.50
  -2  15  -2   11.60    2.70
  -2 -15   2    8.10    3.20
  -2  15  -2   10.20    2.50
  -2  15  -2    4.90    2.60
   2  14  -2    6.70    2.30
   2 -14   2    3.50    2.00
   2  14  -2   11.50    2.60
   2 -14   2    8.30    2.80
   2  14  -2   10.00    3.20
   2 -14   2    8.30    2.50
  -2  14  -2    5.90    2.40
  -2  14  -2    4.00    2.40
  -2 -14   2    5.70    2.30
  -2 -14   2    3.00    2.60
  -2 -14   2    6.70    2.20
  -2  14  -2    8.60    2.40
   2 -13   2    1.70    2.20
   2  13  -2    1.60    1.70
   2 -13   2   -0.50    1.50
   2  13  -2    0.50    1.70
   2 -13   2    1.00    2.00
   2  13  -2    2.70    2.30
  -2  13  -2    0.00    1.90
  -2  13  -2    1.60    1.60
  -2 -13   2    2.10    2.50
  -2  13  -2   -0.20    1.80
  -2 -13   2   -0.90    1.50
  -2 -13   2    1.10    1.90
   2  12  -2  141.09    6.50
   2  12  -2  143.59    7.80
   2  12  -2  142.09    6.40
   2 -12   2  138.69    6.40
   2 -12   2  141.49    7.90
  -2  12  -2  153.28    6.50
  -2 -12   2  139.29    6.30
  -2  12  -2  135.39    7.40
  -2 -12   2  141.49    6.50
  -2  12  -2  145.09    6.60
  -2 -12   2  147.59    8.00
   2  11  -2   52.29    4.10
   2  11  -2   53.49    4.30
   2 -11   2   46.00    4.30
   2  11  -2   41.80    4.80
   2 -11   2   47.30    5.00
   2 -11   2   49.90    4.10
  -2  11  -2   46.40    4.20
  -2  11  -2   52.39    4.80
  -2 -11   2   46.80    5.10
  -2 -11   2   48.80    3.90
  -2 -11   2   42.00    4.20
  -2  11  -2   50.49    4.00
   2  10  -2   34.90    4.10
   2 -10   2   29.30    4.00
   2 -10   2   42.20    3.90
   2  10  -2   44.70    3.60
   2 -10   2   40.20    3.60
  -2  10  -2   34.60    3.70
  -2  10  -2   34.30    4.20
  -2 -10   2   40.50    3.50
  -2  10  -2   35.50    3.60
  -2 -10   2   33.70    4.40
   2  -9   2   70.29    4.10
   2  -9   2   64.59    4.40
   2  -9   2   65.29    4.70
   2   9  -2   67.89    3.90
   2   9  -2   69.89    5.30
  -2  -9   2   66.69    4.10
  -2  -9   2   68.99    3.90
  -2   9  -2   69.89    3.90
  -2   9  -2   66.89    4.70
  -2  -9   2   65.29    5.00
  -2   9  -2   65.29    4.10
   2   8  -2    3.60    1.90
   2   8  -2    5.90    1.70
   2   8  -2    3.30    1.40
   2  -8   2    9.80    2.20
   2  -8   2    7.10    1.70
   2  -8   2    5.60    1.70
  -2  -8   2    3.80    1.60
  -2   8  -2    6.70    1.60
  -2  -8   2    7.30    1.60
  -2   8  -2    4.50    1.90
  -2  -8   2    6.10    2.10
  -2   8  -2    6.50    1.70
   2  -7   2    1.40    1.10
   2  -7   2    0.10    1.50
   2  -7   2    0.00    1.20
   2   7  -2    1.60    1.20
   2   7  -2    1.90    1.10
   2   7  -2   -0.70    1.20
  -2   7  -2   -0.50    1.30
  -2  -7   2    0.70    1.20
  -2   7  -2    0.10    1.20
  -2  -7   2    0.40    1.00
  -2  -7   2   -0.20    1.50
  -2   7  -2    0.20    1.00
   2  -6   2   58.49    3.10
   2  -6   2   58.49    3.20
   2   6  -2   58.19    3.00
   2   6  -2   60.39    3.20
   2  -6   2   61.29    3.80
   2   6  -2   65.39    3.90
  -2  -6   2   59.99    3.00
  -2   6  -2   62.59    3.00
  -2  -6   2   62.69    3.90
  -2   6  -2   57.29    3.20
  -2   6  -2   60.59    3.60
   2  -5   2   21.70    2.00
   2  -5   2   20.70    2.20
   2   5  -2   21.40    1.90
   2   5  -2   21.30    2.60
   2   5  -2   21.30    2.10
   2  -5   2   22.10    2.50
  -2   5  -2   20.30    2.40
  -2   5  -2   18.20    2.00
  -2  -5   2   19.60    1.90
  -2   5  -2   23.30    1.90
  -2  -5   2   20.20    2.00
   2  -4   2   34.60    2.50
   2   4  -2   30.30    2.70
   2   4  -2   30.90    2.00
   2  -4   2   31.00    2.50
   2   4  -2   31.20    2.10
  -2  -4   2   33.50    2.10
  -2  -4   2   33.50    3.00
  -2   4  -2   30.70    2.90
  -2   4  -2   33.30    2.50
  -2   4  -2   34.80    2.10
  -2  -4   2   33.30    2.00
   2  -3   2   37.90    2.30
   2  -3   2   39.50    2.10
   2   3  -2   37.00    1.90
   2   3  -2   37.00    2.00
   2  -3   2   39.40    2.30
   2   3  -2   38.30    2.80
  -2   3  -2   40.80    2.00
  -2  -3   2   39.80    1.90
  -2  -3   2   41.10    2.90
  -2   3  -2   42.00    2.40
  -2  -3   2   39.50    1.90
  -2   3  -2   42.30    2.40
   2   2  -2    6.50    0.80
   2  -2   2    8.30    1.10
   2  -2   2    6.20    1.20
   2   2  -2    6.30    1.50
   2   2  -2    7.20    0.80
   2  -2   2    5.70    1.00
  -2  -2   2    4.60    1.30
  -2   2  -2    5.00    1.10
  -2   2  -2    8.60    1.00
   2   1  -2    5.90    1.30
   2  -1   2    6.70    1.00
   2  -1   2    8.00    0.90
  -2  -1   2    7.10    1.40
  -2   1  -2    8.30    1.00
  -2   1  -2    7.20    0.80
   2   0   2  497.05   10.40
   2   0   2  473.85   10.30
   2   0  -2  487.45   11.20
  -2   0  -2  509.05   10.20
  -2   0  -2  499.85   10.20
   2   1   2    6.60    1.10
   2   1   2    7.80    1.00
  -2  -1  -2    6.40    0.90
  -2  -1  -2    8.60    0.90
   2   2   2    6.20    1.20
   2   2   2    8.20    1.10
   2   2   2    7.20    1.10
  -2  -2  -2    6.50    1.00
  -2  -2  -2    7.10    1.20
  -2  -2  -2    8.00    1.00
   2  -3  -2   38.10    1.90
   2   3   2   35.30    2.40
   2  -3  -2   39.00    2.00
   2   3   2   39.60    2.30
   2   3   2   37.70    2.20
  -2  -3  -2   38.00    2.10
  -2  -3  -2   40.30    2.50
  -2   3   2   38.60    1.80
  -2   3   2   39.50    1.90
  -2  -3  -2   37.30    2.30
   2   4   2   30.70    2.40
   2   4   2   32.20    2.30
   2  -4  -2   31.10    2.10
   2  -4  -2   32.80    2.20
   2   4   2   34.80    3.00
  -2  -4  -2   35.70    2.60
  -2   4   2   35.30    2.10
  -2   4   2   35.10    2.00
  -2  -4  -2   34.60    2.60
   2   5   2   19.10    2.00
   2   5   2   22.80    2.40
   2   5   2   24.10    2.40
   2  -5  -2   19.10    2.00
  -2   5   2   19.30    2.10
  -2  -5  -2   22.60    2.40
  -2  -5  -2   19.20    1.90
  -2   5   2   20.80    2.00
  -2  -5  -2   20.30    2.50
   2   6   2   60.79    3.30
   2   6   2   61.39    3.60
   2   6   2   61.39    3.20
   2  -6  -2   63.09    3.10
   2  -6  -2   59.59    3.80
  -2  -6  -2   65.99    3.50
  -2   6   2   60.99    3.10
  -2   6   2   59.69    3.00
  -2  -6  -2   61.89    3.10
  -2  -6  -2   66.19    3.90
   2   7   2    1.30    1.30
   2  -7  -2   -0.40    1.40
   2  -7  -2    1.40    1.20
   2  -7  -2    0.20    1.10
   2   7   2   -0.30    1.20
   2   7   2    0.80    1.10
  -2  -7  -2    0.20    1.40
  -2  -7  -2    1.20    1.10
  -2   7   2    0.60    1.20
  -2  -7  -2    0.00    1.30
  -2   7   2    0.40    1.10
   2   8   2    3.10    1.70
   2  -8  -2    7.80    2.20
   2   8   2    6.40    1.90
   2   8   2    6.30    1.80
   2  -8  -2    4.90    1.60
   2  -8  -2    7.60    1.70
  -2  -8  -2    6.90    1.60
  -2  -8  -2    5.60    1.80
  -2   8   2    5.00    1.60
  -2   8   2    8.40    1.80
  -2  -8  -2    5.00    2.00
   2  -9  -2   73.69    4.10
   2   9   2   69.99    4.90
   2  -9  -2   69.99    5.00
   2   9   2   71.99    4.20
   2  -9  -2   57.99    4.00
   2   9   2   60.49    4.80
  -2   9   2   71.79    4.00
  -2  -9  -2   68.39    4.40
  -2  -9  -2   63.99    3.90
  -2  -9  -2   66.89    4.80
  -2   9   2   71.79    4.00
   2 -10  -2   35.40    4.20
   2 -10  -2   40.00    3.90
   2  10   2   34.80    4.30
   2 -10  -2   35.60    3.50
   2  10   2   36.10    3.80
   2  10   2   34.70    3.60
  -2 -10  -2   40.80    3.50
  -2 -10  -2   30.30    3.60
  -2 -10  -2   36.70    4.30
  -2  10   2   36.70    3.60
  -2  10   2   40.60    4.20
   2 -11  -2   40.20    4.70
   2  11   2   50.09    4.10
   2  11   2   48.60    4.80
   2 -11  -2   45.10    4.20
   2 -11  -2   44.90    3.90
   2  11   2   49.60    4.20
  -2 -11  -2   51.39    4.50
  -2  11   2   45.30    4.00
  -2 -11  -2   52.59    5.20
  -2  11   2   42.00    3.90
  -2 -11  -2   43.80    3.80
   2  12   2  141.09    7.50
   2 -12  -2  136.59    7.60
   2  12   2  132.89    6.40
   2  12   2  140.89    6.50
   2 -12  -2  132.29    6.40
   2 -12  -2  133.19    6.30
  -2 -12  -2  136.39    6.20
  -2 -12  -2  146.49    7.80
  -2 -12  -2  137.09    6.70
  -2  12   2  132.29    6.10
  -2  12   2  137.19    6.30
   2 -13  -2    0.90    2.00
   2 -13  -2   -1.10    1.50
   2  13   2   -0.70    1.70
   2 -13  -2    0.70    2.00
   2  13   2    1.50    1.90
   2  13   2    1.70    1.80
  -2 -13  -2    0.00    2.00
  -2 -13  -2    0.00    1.90
  -2 -13  -2    0.40    1.50
  -2  13   2    0.40    1.60
  -2  13   2    1.20    1.70
   2  14   2    8.20    2.40
   2 -14  -2    7.10    2.30
   2 -14  -2    1.50    2.40
   2  14   2    5.40    2.70
   2  14   2    3.10    1.90
   2 -14  -2    6.70    2.50
  -2 -14  -2    7.90    2.70
  -2  14   2    3.30    1.90
  -2  14   2    4.50    2.20
  -2 -14  -2    9.30    2.30
  -2 -14  -2    5.40    2.60
   2 -15  -2    5.60    3.20
   2 -15  -2    8.70    2.60
   2  15   2    8.30    2.50
   2 -15  -2    7.30    2.50
   2  15   2   11.90    2.90
   2  15   2    7.10    2.70
  -2  15   2    7.60    2.40
  -2 -15  -2    4.90    2.60
  -2 -15  -2    8.50    2.50
  -2  15   2   12.20    2.70
  -2 -15  -2   13.90    3.70
   2  16   2    6.40    2.40
   2 -16  -2    1.50    2.30
   2 -16  -2   11.10    5.30
   2  16   2    4.80    2.60
   2 -16  -2    4.70    2.60
  -2 -16  -2    5.70    3.10
  -2 -16  -2    5.40    2.20
  -2  16   2    5.90    2.30
  -2 -16  -2    7.00    2.80
  -2  16   2    9.80    2.70
   2 -17  -2    3.60    2.30
   2 -17  -2    1.00    2.30
   2  17   2   -0.70    2.40
   2 -17  -2   -0.50    2.00
   2  17   2    2.70    2.10
  -2 -17  -2   -0.10    2.20
  -2  17   2    0.90    1.90
  -2 -17  -2    0.90    2.60
  -2 -17  -2    0.50    1.70
   2 -18  -2    0.40    2.90
   2 -18  -2    1.10    2.10
   2  18   2    1.70    2.40
   2 -18  -2    3.80    2.70
   2  18   2    0.00    2.40
   2  18   2    0.70    2.00
  -2 -18  -2    2.70    2.80
  -2 -18  -2    1.70    2.90
  -2  18   2    4.00    2.30
  -2 -18  -2    1.60    2.00
  -2  18   2    2.60    2.50
   2 -19  -2    8.10    3.30
   2 -19  -2    4.00    2.70
   2 -19  -2    3.00    3.10
   2  19   2    4.80    2.80
   2  19   2    7.70    2.90
  -2 -19  -2    7.00    3.90
  -2  19   2    3.20    2.30
  -2 -19  -2    7.60    2.90
  -2 -19  -2    5.70    3.30
  -2  19   2    7.60    2.90
   2 -20  -2   -1.00    2.50
   2 -20  -2   -1.10    2.10
   2  20   2    0.10    2.50
   2 -20  -2    0.30    2.70
   2  20   2    3.60    2.70
  -2 -20  -2    1.40    2.70
  -2  20   2    4.40    2.70
  -2 -20  -2   -2.60    2.40
  -2 -20  -2   -2.00    2.60
   2 -21  -2    2.80    3.50
   2  21   2    3.00    2.80
   2  21   2   -1.30    2.60
   2 -21  -2    7.00    3.80
   2 -21  -2    4.80    2.80
  -2 -21  -2    3.70    3.10
  -2  21   2    3.20    2.80
  -2 -21  -2    7.60    3.00
  -2 -21  -2    9.00    4.20
  -2  21   2   -0.30    2.60
   2 -22  -2    1.80    2.60
   2 -22  -2   -0.80    3.30
   2 -22  -2   -1.80    2.60
   2  22   2    2.40    2.90
   2  22   2    1.60    2.60
  -2  22   2    4.50    2.90
  -2 -22  -2    1.80    3.20
  -2 -22  -2   -1.60    2.00
  -2 -22  -2    3.80    3.20
   2  23   2    3.40    3.20
   2 -23  -2    2.70    3.00
   2  23   2    3.60    2.70
   2 -23  -2   -1.60    2.60
   2 -23  -2   -3.20    3.50
  -2  23   2    3.60    2.90
  -2  23   2    8.70    3.40
  -2 -23  -2    1.90    2.60
  -2 -23  -2    0.10    3.40
  -2 -23  -2    6.00    3.60
   2 -24  -2   -0.10    3.00
   2 -24  -2    3.30    6.30
   2  24   2   -2.40    4.80
   2 -24  -2  -10.00    3.90
   2  24   2   -2.20    2.70
  -2 -24  -2    7.40    4.30
  -2  24   2    3.70    3.00
  -2 -24  -2    4.90    3.30
  -2  24   2   -4.40    2.80
  -2 -24  -2   -0.60    2.70
   2 -25  -2   -1.70    2.90
   2 -25  -2   -3.20    4.20
   2  25   2    1.80    2.70
   2 -25  -2   -0.60    2.90
   2  25   2    0.30    2.80
  -2 -25  -2    3.30    3.00
  -2 -25  -2   -5.40    3.60
  -2  25   2    1.30    2.80
  -2  25   2    7.10    5.00
  -2 -25  -2   -0.70    3.40
   2  26   2   -1.10    2.70
   2 -26  -2    7.10    3.50
   2 -26  -2   -0.70    4.80
   2 -26  -2    2.30    3.30
   2  26   2    0.60    3.30
  -2 -26  -2    0.90    3.40
  -2  26   2   -4.40    3.00
  -2  26   2   -4.10    2.40
  -2 -26  -2    7.30    4.50
  -2 -26  -2    3.40    3.50
   2  27   2    0.40    3.60
   2 -27  -2    0.80    3.30
  -2 -27  -2    6.10    3.70
  -2 -27  -2   -6.10    3.30
  -2  27   2   -2.00    2.50
  -2  27   2   -0.60    3.40
   2 -28  -2    3.80    3.60
   2  28   2    0.70    3.20
  -2 -28  -2    1.30    3.80
  -2  28   2    0.60    2.80
   2  29   2    1.90    3.20
   2 -29  -2    3.30    3.40
  -2 -29  -2   -1.30    3.80
  -2  29   2    6.80    3.10
   3  29  -2    0.30    3.50
   3 -29   2    1.60    3.70
  -3  29  -2   -0.10    3.00
  -3 -29   2    2.30    3.70
   3 -28   2   61.59    9.00
   3  28  -2   41.30    7.10
  -3  28  -2   37.70    6.20
  -3 -28   2   39.00    6.50
   3 -27   2   16.50    4.50
   3  27  -2   22.30    5.30
  -3  27  -2   15.20    4.10
  -3  27  -2   15.70    4.90
  -3 -27   2   19.10    4.80
  -3 -27   2   15.90    4.60
   3 -26   2   11.40    4.70
   3  26  -2    8.30    4.00
   3 -26   2   16.90    4.70
   3 -26   2    4.80    3.90
   3  26  -2   20.00    4.90
  -3 -26   2    8.50    4.20
  -3 -26   2   22.00    4.80
  -3 -26   2   13.90    5.20
  -3  26  -2   11.30    3.70
  -3  26  -2    8.60    4.00
   3 -25   2    5.30    3.10
   3 -25   2   -2.70    2.90
   3  25  -2   12.60    4.50
   3 -25   2    3.00    3.30
   3  25  -2    0.80    2.50
   3  25  -2   -2.00    2.60
  -3 -25   2   -1.30    3.80
  -3 -25   2   -1.70    3.20
  -3  25  -2    8.10    6.10
  -3  25  -2   -2.70    2.10
  -3 -25   2    4.00    5.60
   3  24  -2   27.50    5.00
   3  24  -2   35.30    6.50
   3  24  -2   31.10    6.20
   3 -24   2   39.40    6.20
   3 -24   2   33.10    5.60
  -3  24  -2   32.80    5.30
  -3  24  -2   39.70    5.60
  -3 -24   2   47.80    6.00
  -3 -24   2   32.40    5.40
   3 -23   2   14.20    4.10
   3  23  -2   12.50    3.90
   3 -23   2   11.40    4.10
   3 -23   2    8.00    3.70
   3  23  -2    9.90    3.40
   3  23  -2    7.00    3.90
  -3  23  -2   18.70    4.10
  -3 -23   2   13.30    4.20
  -3 -23   2   11.90    5.00
  -3  23  -2   11.50    3.50
  -3 -23   2   17.60    4.20
   3 -22   2    1.00    3.10
   3  22  -2    4.60    3.30
   3 -22   2    1.60    4.00
   3  22  -2    0.60    2.40
   3  22  -2    3.60    3.10
   3 -22   2    1.20    2.90
  -3 -22   2    9.10    6.40
  -3  22  -2    4.60    3.00
  -3 -22   2    3.10    2.70
  -3 -22   2    2.10    3.40
   3 -21   2   -0.10    2.50
   3 -21   2    0.30    2.90
   3  21  -2    1.70    2.50
   3  21  -2    1.70    2.90
   3 -21   2   -3.80    2.50
   3  21  -2    1.60    2.90
  -3 -21   2    0.20    2.60
  -3 -21   2   -2.10    2.80
  -3  21  -2   -3.80    2.10
  -3  21  -2   -4.20    2.20
  -3 -21   2    2.30    3.50
   3 -20   2    0.50    3.30
   3  20  -2   -1.60    2.40
   3 -20   2    0.10    2.60
   3  20  -2    1.20    2.40
   3 -20   2   -2.80    2.20
   3  20  -2   -2.70    2.40
  -3  20  -2    5.10    2.90
  -3  20  -2   -0.70    2.00
  -3 -20   2    0.90    3.00
  -3 -20   2   -3.10    2.60
  -3 -20   2    2.40    2.50
   3 -19   2   24.50    4.70
   3 -19   2   32.70    4.70
   3 -19   2   32.40    4.70
   3  19  -2   36.00    6.00
   3  19  -2   47.80    5.50
   3  19  -2   40.00    5.10
  -3  19  -2   34.10    4.60
  -3 -19   2   34.80    4.90
  -3 -19   2   29.80    4.40
  -3 -19   2   28.50    5.50
  -3  19  -2   40.10    5.00
   3  18  -2   -0.30    2.20
   3 -18   2    0.50    2.70
   3  18  -2    2.20    2.60
   3 -18   2    2.20    2.60
   3 -18   2    0.00    2.10
   3  18  -2    1.60    2.10
  -3 -18   2    3.40    2.30
  -3  18  -2    0.60    2.20
  -3 -18   2    0.90    2.60
  -3  18  -2    2.60    2.10
  -3 -18   2    5.50    2.80
   3 -17   2   14.60    3.40
   3  17  -2   21.40    3.70
   3 -17   2   18.90    3.60
   3  17  -2   19.30    3.50
   3 -17   2   12.20    3.80
   3  17  -2   19.00    4.10
  -3  17  -2   17.90    3.40
  -3 -17   2   21.90    3.80
  -3 -17   2   13.70    4.20
  -3  17  -2   21.50    4.50
  -3 -17   2   19.70    5.70
   3  16  -2  228.38    9.40
   3 -16   2  228.18    9.40
   3 -16   2  205.68   11.60
   3 -16   2  220.18   13.30
   3  16  -2  223.68   11.00
  -3 -16   2  229.48    9.40
  -3  16  -2  208.28    8.80
  -3  16  -2  220.58    9.00
  -3 -16   2  217.78    8.90
   3  15  -2    2.30    2.10
   3 -15   2    0.80    1.80
   3  15  -2    0.30    1.90
   3 -15   2    2.10    2.20
   3  15  -2    1.30    1.90
   3 -15   2    2.40    2.50
  -3 -15   2   -0.60    2.20
  -3  15  -2    1.50    2.00
  -3 -15   2    1.90    1.90
  -3  15  -2    2.90    1.90
  -3 -15   2    0.50    2.10
   3  14  -2   27.40    4.80
   3 -14   2   40.20    4.90
   3  14  -2   24.30    3.30
   3 -14   2   23.90    3.50
   3  14  -2   26.70    3.50
  -3  14  -2   29.10    3.70
  -3  14  -2   24.80    3.40
  -3 -14   2   26.50    3.60
  -3 -14   2   22.90    4.10
  -3 -14   2   25.00    3.30
   3 -13   2   -0.40    1.50
   3  13  -2    1.70    1.70
   3 -13   2    2.20    2.10
   3 -13   2    0.50    1.90
   3  13  -2    2.80    2.20
  -3 -13   2    0.10    1.60
  -3  13  -2    2.30    1.60
  -3 -13   2    0.10    2.10
  -3 -13   2    0.50    2.00
  -3  13  -2   -0.70    1.70
   3  12  -2   72.69    5.80
   3 -12   2   60.49    4.40
   3  12  -2   64.89    4.40
   3 -12   2   58.29    5.30
   3 -12   2   67.19    4.80
  -3 -12   2   58.19    5.40
  -3  12  -2   67.39    4.40
  -3 -12   2   64.09    4.70
  -3  12  -2   65.09    4.60
  -3 -12   2   62.49    4.30
   3 -11   2   64.59    5.40
   3 -11   2   60.49    4.60
   3  11  -2   57.19    4.20
   3  11  -2   59.89    4.40
   3 -11   2   64.39    4.50
   3  11  -2   62.59    5.30
  -3  11  -2   59.49    4.50
  -3  11  -2   61.79    4.20
  -3 -11   2   61.99    5.50
  -3 -11   2   57.29    4.40
  -3 -11   2   62.09    4.20
   3 -10   2   15.30    2.70
   3 -10   2   14.00    3.00
   3  10  -2   12.30    3.20
   3  10  -2   11.90    2.30
   3 -10   2   10.90    2.70
   3  10  -2   16.30    2.80
  -3 -10   2   11.80    2.60
  -3 -10   2   12.50    3.10
  -3 -10   2   13.80    2.40
  -3  10  -2    7.60    2.40
   3  -9   2   35.10    4.10
   3   9  -2   44.50    3.60
   3  -9   2   39.30    3.40
   3   9  -2   43.60    3.60
   3   9  -2   37.00    5.50
  -3  -9   2   44.30    3.30
  -3   9  -2   38.90    3.30
  -3  -9   2   46.30    4.60
  -3   9  -2   39.20    3.70
  -3  -9   2   44.00    3.70
   3   8  -2  161.18    5.90
   3  -8   2  160.78    6.90
   3   8  -2  178.98    7.40
   3   8  -2  167.58    5.90
   3  -8   2  156.28    6.00
   3  -8   2  158.38    5.90
  -3  -8   2  155.08    7.10
  -3  -8   2  162.38    5.80
  -3   8  -2  165.48    5.70
  -3   8  -2  160.88    6.00
  -3  -8   2  155.58    5.60
   3  -7   2   61.79    4.00
   3   7  -2   69.99    4.40
   3   7  -2   67.19    3.50
   3  -7   2   60.29    3.40
   3  -7   2   60.69    3.60
   3   7  -2   60.89    3.20
  -3  -7   2   60.09    3.30
  -3  -7   2   62.69    4.30
  -3  -7   2   64.29    3.20
  -3   7  -2   64.49    3.60
  -3   7  -2   64.59    3.20
   3   6  -2    9.10    1.50
   3   6  -2   10.80    2.20
   3  -6   2    9.40    1.70
   3  -6   2   13.40    2.40
   3   6  -2    9.60    2.00
   3  -6   2   11.70    1.70
  -3  -6   2   10.60    1.60
  -3  -6   2   10.60    2.20
  -3  -6   2   11.20    1.60
  -3   6  -2    8.00    1.90
  -3   6  -2   12.90    1.60
   3   5  -2  132.89    4.30
   3  -5   2  130.79    4.50
   3  -5   2  133.09    5.10
   3  -5   2  129.69    4.60
   3   5  -2  136.69    4.40
   3   5  -2  133.99    5.60
  -3   5  -2  133.69    4.60
  -3  -5   2  130.39    4.30
  -3  -5   2  131.89    4.20
  -3   5  -2  139.59    4.30
  -3  -5   2  136.59    5.60
   3   4  -2   67.19    3.80
   3  -4   2   70.69    3.70
   3   4  -2   71.79    2.70
   3  -4   2   68.49    3.10
   3   4  -2   68.79    2.80
   3  -4   2   66.09    3.50
  -3  -4   2   67.39    2.50
  -3   4  -2   65.79    3.00
  -3  -4   2   69.09    2.60
  -3   4  -2   69.49    2.70
  -3  -4   2   68.79    3.80
   3   3  -2    7.80    1.00
   3  -3   2    6.40    1.10
   3   3  -2    9.10    1.20
   3   3  -2    5.80    1.60
   3  -3   2    7.60    1.30
   3  -3   2    3.80    1.30
  -3  -3   2    3.30    1.60
  -3   3  -2    7.80    1.00
  -3   3  -2    6.90    1.30
   3  -2   2  739.13   15.70
   3   2  -2  729.83   16.80
   3  -2   2  774.52   15.40
  -3  -2   2  739.33   16.90
  -3   2  -2  757.32   15.00
  -3   2  -2  731.53   15.30
   3   1  -2  610.64   14.20
   3  -1   2  634.04   12.80
   3  -1   2  621.24   13.10
  -3  -1   2  616.84   14.30
   3   0   2    0.80    0.80
   3   0  -2   -0.60    1.30
   3   0   2    0.90    0.80
   3   1   2  620.24   13.20
   3   1   2  632.14   13.00
   3   2   2  732.03   15.60
   3   2   2  733.93   15.30
  -3  -2  -2  721.33   15.10
  -3  -2  -2  752.92   14.90
   3  -3  -2    7.60    1.10
   3   3   2    6.50    1.40
   3  -3  -2    6.10    1.00
   3   3   2    7.00    1.20
   3   3   2    7.40    1.30
  -3  -3  -2    8.50    1.10
  -3  -3  -2    7.00    1.40
  -3  -3  -2    5.80    1.30
   3  -4  -2   69.19    2.70
   3   4   2   67.19    3.00
   3   4   2   72.59    3.30
   3   4   2   63.39    3.20
   3  -4  -2   64.09    2.70
  -3  -4  -2   65.09    3.20
  -3  -4  -2   72.59    3.40
  -3   4   2   70.09    2.50
  -3   4   2   69.69    2.50
  -3  -4  -2   73.79    3.20
   3   5   2  139.19    5.10
   3   5   2  125.59    4.50
   3  -5  -2  136.59    4.50
   3   5   2  122.19    5.10
   3  -5  -2  134.49    4.30
  -3   5   2  131.49    4.10
  -3   5   2  135.99    4.10
  -3  -5  -2  135.49    4.30
  -3  -5  -2  133.79    4.70
  -3  -5  -2  136.09    5.10
   3   6   2   13.30    2.40
   3   6   2   10.20    1.70
   3   6   2    8.50    1.70
   3  -6  -2   11.60    1.60
  -3  -6  -2    9.90    1.60
  -3   6   2   10.20    1.50
  -3  -6  -2   11.10    2.00
  -3  -6  -2   10.30    1.80
  -3   6   2   10.30    1.60
   3  -7  -2   64.89    3.40
   3   7   2   57.19    3.50
   3   7   2   65.59    4.00
   3  -7  -2   67.89    3.40
   3   7   2   62.29    3.60
  -3  -7  -2   63.99    4.10
  -3  -7  -2   63.89    3.30
  -3  -7  -2   61.79    3.70
  -3   7   2   63.49    3.30
  -3   7   2   56.69    3.10
   3   8   2  164.78    6.10
   3   8   2  155.88    6.00
   3   8   2  155.38    6.70
   3  -8  -2  163.88    5.90
  -3  -8  -2  160.28    6.20
  -3  -8  -2  159.38    5.70
  -3  -8  -2  163.68    6.90
  -3   8   2  159.28    5.70
  -3   8   2  157.48    5.50
   3   9   2   49.30    3.90
   3  -9  -2   49.30    3.60
   3  -9  -2   38.10    3.60
   3  -9  -2   43.00    4.50
   3   9   2   34.60    3.90
   3   9   2   46.10    6.00
  -3  -9  -2   35.00    3.90
  -3  -9  -2   34.50    3.20
  -3   9   2   36.70    3.30
  -3   9   2   36.80    3.30
  -3  -9  -2   37.80    4.10
   3  10   2    8.80    2.80
   3  10   2   12.80    2.70
   3  10   2   14.50    2.70
   3 -10  -2   17.80    2.70
   3 -10  -2   15.10    3.20
   3 -10  -2   12.80    2.60
  -3 -10  -2   12.70    2.90
  -3 -10  -2   12.30    2.30
  -3  10   2   13.90    2.40
  -3  10   2   13.10    2.40
  -3 -10  -2   12.20    3.10
   3 -11  -2   66.59    4.40
   3 -11  -2   60.39    5.50
   3  11   2   55.39    4.40
   3 -11  -2   54.29    4.40
   3  11   2   64.99    4.50
   3  11   2   61.59    5.10
  -3 -11  -2   65.49    4.80
  -3 -11  -2   62.49    5.20
  -3  11   2   61.79    4.30
  -3  11   2   58.39    4.20
  -3 -11  -2   63.69    4.20
   3  12   2   61.29    4.50
   3 -12  -2   63.49    4.70
   3 -12  -2   55.99    5.20
   3 -12  -2   61.49    4.40
   3  12   2   58.09    5.30
   3  12   2   60.69    4.50
  -3 -12  -2   55.49    4.70
  -3 -12  -2   56.49    4.10
  -3  12   2   62.09    4.30
  -3  12   2   61.89    4.30
  -3 -12  -2   60.69    5.30
   3 -13  -2   -1.40    2.00
   3  13   2    0.60    2.30
   3 -13  -2    1.90    2.00
   3 -13  -2    0.80    1.60
   3  13   2   -0.20    1.60
   3  13   2    0.40    1.90
  -3  13   2   -1.60    1.50
  -3  13   2    0.00    1.50
  -3 -13  -2   -0.60    1.90
  -3 -13  -2    0.30    1.50
   3 -14  -2   26.10    3.50
   3  14   2   30.80    4.40
   3  14   2   27.70    3.80
   3  14   2   28.60    3.70
   3 -14  -2   21.50    3.30
  -3  14   2   28.60    3.40
  -3 -14  -2   23.40    4.20
  -3 -14  -2   31.40    3.50
  -3 -14  -2   26.50    3.80
  -3  14   2   29.40    3.60
   3  15   2   -0.40    1.90
   3 -15  -2    0.00    2.20
   3  15   2    2.40    2.20
   3 -15  -2    1.10    2.10
   3  15   2    0.70    1.90
   3 -15  -2    0.40    1.70
  -3  15   2   -1.20    1.60
  -3 -15  -2   -0.20    2.00
  -3 -15  -2    0.90    2.40
  -3  15   2   -1.40    1.60
  -3 -15  -2    3.00    1.80
   3 -16  -2  226.48   13.10
   3  16   2  221.88    9.40
   3  16   2  229.58    9.90
   3  16   2  213.38   10.40
   3 -16  -2  172.88   12.50
   3 -16  -2  229.58    9.40
  -3  16   2  212.78    8.70
  -3  16   2  219.98    9.00
  -3 -16  -2  202.98    8.80
  -3 -16  -2  215.68   10.90
  -3 -16  -2  218.78    9.50
   3 -17  -2   20.00    3.80
   3  17   2   18.70    3.70
   3 -17  -2   16.10    4.20
   3 -17  -2   18.80    3.40
   3  17   2   16.70    3.40
   3  17   2   22.90    4.40
  -3 -17  -2   18.50    3.20
  -3  17   2   19.00    3.60
  -3  17   2   15.40    3.40
  -3 -17  -2   20.20    3.80
  -3 -17  -2   24.90    4.90
   3  18   2    1.20    2.10
   3  18   2   -1.00    2.10
   3 -18  -2    0.60    2.90
   3 -18  -2    3.90    2.50
   3 -18  -2    5.50    2.90
  -3 -18  -2   -0.90    2.60
  -3  18   2    4.50    2.70
  -3 -18  -2    0.50    2.00
  -3  18   2    0.10    2.10
  -3 -18  -2    0.80    2.70
   3 -19  -2   34.20    5.80
   3  19   2   30.40    5.50
   3  19   2   33.70    4.80
   3 -19  -2   29.30    4.50
   3 -19  -2   33.80    4.80
  -3 -19  -2   47.20    6.70
  -3 -19  -2   36.70    5.20
  -3  19   2   29.60    4.40
  -3  19   2   28.30    4.20
  -3 -19  -2   29.70    4.40
   3  20   2   -3.00    1.80
   3  20   2   -3.60    1.90
   3 -20  -2    0.00    2.70
   3 -20  -2   -2.90    2.80
   3  20   2    2.00    2.70
   3 -20  -2    2.10    2.50
  -3  20   2   -1.80    1.90
  -3 -20  -2    2.50    2.30
  -3  20   2   -0.70    2.40
  -3 -20  -2   -0.30    2.80
  -3 -20  -2   -2.10    3.10
   3  21   2   -1.40    2.30
   3 -21  -2   -2.90    2.20
   3 -21  -2   -1.60    2.70
   3 -21  -2   -0.50    2.80
   3  21   2   -2.50    2.40
  -3  21   2    0.60    2.70
  -3  21   2    4.70    2.80
  -3 -21  -2    8.80    3.90
  -3 -21  -2    2.50    2.90
  -3 -21  -2    3.90    2.60
   3 -22  -2    1.80    3.00
   3  22   2   -1.30    2.50
   3 -22  -2    5.80    4.20
   3  22   2    3.50    2.70
   3 -22  -2   -0.50    2.40
  -3  22   2    7.40    3.20
  -3 -22  -2    4.80    2.70
  -3  22   2    4.10    2.90
  -3 -22  -2    0.50    3.00
  -3 -22  -2    6.00    4.00
   3 -23  -2   11.30    3.50
   3 -23  -2   14.00    4.20
   3  23   2   14.30    3.90
   3  23   2   11.30    3.70
   3 -23  -2   11.30    5.50
  -3  23   2   15.40    3.80
  -3 -23  -2   17.00    5.40
  -3 -23  -2   25.70    5.10
  -3  23   2   18.40    4.20
  -3 -23  -2   24.40    4.50
   3  24   2   27.60    4.80
   3 -24  -2   29.10    6.30
   3  24   2   37.30    6.10
   3 -24  -2   39.30    5.90
  -3 -24  -2   38.20    5.50
  -3  24   2   35.20    5.30
  -3  24   2   30.40    5.00
  -3 -24  -2   44.70    8.20
  -3 -24  -2   36.80    5.80
   3 -25  -2    3.20    3.10
   3 -25  -2   -2.70    2.70
   3  25   2   -1.20    2.40
   3  25   2    0.20    3.10
   3 -25  -2   -2.60    3.20
  -3 -25  -2    3.80    4.00
  -3 -25  -2   -2.10    3.50
  -3  25   2    2.00    2.70
  -3 -25  -2   -2.10    3.00
  -3  25   2   -1.40    3.00
   3  26   2   13.90    4.30
   3  26   2   13.90    4.20
   3 -26  -2    9.70    4.30
   3 -26  -2    6.00    3.60
   3 -26  -2    7.20    3.70
  -3  26   2   10.80    3.70
  -3 -26  -2    7.00    4.30
  -3  26   2    5.90    3.80
  -3 -26  -2    6.80    5.40
  -3 -26  -2   15.40    4.50
   3 -27  -2   15.30    4.10
   3  27   2   15.70    4.30
  -3  27   2   14.20    4.80
  -3 -27  -2   10.10    4.40
  -3  27   2    6.90    3.50
  -3 -27  -2   13.60    4.30
   3  28   2   42.00    8.00
   3 -28  -2   49.20    8.80
  -3  28   2   40.00    5.90
  -3 -28  -2   51.09    7.10
   3  29   2    2.00    3.10
  -3  29   2    4.10    3.50
  -3 -29  -2   -3.20    3.80
   4 -29   2    0.50    4.20
   4  29  -2    4.70    3.90
  -4 -29   2   13.90    5.00
  -4  29  -2    6.00    3.70
   4 -28   2    9.00    4.90
   4  28  -2    2.60    3.70
  -4 -28   2   -1.70    3.40
  -4  28  -2    2.20    3.50
   4 -27   2   12.40    4.60
   4  27  -2    4.10    3.20
  -4 -27   2   -1.80    3.60
  -4  27  -2    7.10    4.20
  -4 -27   2    9.10    3.90
  -4  27  -2    3.30    3.40
   4  26  -2    0.00    3.20
   4 -26   2   -3.70    3.00
   4  26  -2    4.80    4.50
   4  26  -2   -2.70    2.50
   4 -26   2    2.00    3.50
  -4 -26   2   -1.10    4.50
  -4 -26   2   -5.60    2.70
  -4  26  -2    5.50    4.20
  -4 -26   2   -1.70    3.10
  -4  26  -2   -0.60    2.80
   4  25  -2   -3.40    3.00
   4 -25   2    0.80    3.10
   4 -25   2    2.00    2.90
   4  25  -2    0.50    2.50
   4  25  -2    4.00    3.20
   4 -25   2    0.60    3.10
  -4 -25   2    2.50    4.20
  -4 -25   2   -0.90    3.00
  -4  25  -2    3.70    3.50
  -4 -25   2    0.30    3.10
  -4  25  -2   -1.30    2.30
   4 -24   2    1.50    3.30
   4  24  -2   -3.00    3.10
   4 -24   2    0.80    2.90
   4  24  -2   -1.60    2.40
   4  24  -2    3.60    2.80
  -4  24  -2    3.70    3.40
  -4 -24   2    4.80    5.00
  -4  24  -2    3.50    2.50
  -4 -24   2    2.20    3.30
  -4 -24   2    2.80    3.00
   4 -23   2   -5.80    2.50
   4 -23   2    1.10    2.90
   4 -23   2    1.30    2.70
   4  23  -2    4.80    3.30
   4  23  -2    3.60    3.30
   4  23  -2   -0.80    2.40
  -4  23  -2   -2.00    1.90
  -4  23  -2    2.60    3.00
  -4 -23   2    6.90    4.30
  -4 -23   2   -0.70    2.90
  -4 -23   2    8.60    3.30
   4  22  -2   -1.80    2.70
   4  22  -2   -0.40    2.30
   4 -22   2    2.40    2.90
   4 -22   2    1.20    2.70
   4  22  -2    1.10    2.80
   4 -22   2    2.90    3.10
  -4 -22   2   -3.30    3.10
  -4  22  -2    1.80    2.50
  -4 -22   2   -1.70    2.50
  -4  22  -2   -4.80    2.40
  -4 -22   2   -1.90    2.70
   4  21  -2   14.40    4.30
   4  21  -2   13.90    3.60
   4 -21   2    5.90    3.80
   4  21  -2   10.80    3.40
   4 -21   2    9.80    3.30
   4 -21   2   14.80    4.00
  -4  21  -2    7.30    3.30
  -4 -21   2   17.00    3.90
  -4 -21   2   13.30    4.70
  -4  21  -2   11.00    3.40
  -4 -21   2   10.60    3.70
   4 -20   2   -0.30    2.60
   4 -20   2   -0.50    2.40
   4  20  -2    5.00    3.00
   4 -20   2    4.70    3.50
   4  20  -2   -1.30    2.70
   4  20  -2    2.30    2.50
  -4  20  -2    1.60    2.70
  -4 -20   2    1.60    2.90
  -4  20  -2    3.60    2.60
  -4 -20   2    8.00    4.00
   4 -19   2   -2.30    2.20
   4 -19   2    1.20    2.70
   4 -19   2   -1.90    2.60
   4  19  -2    1.10    2.30
   4  19  -2    1.20    2.70
   4  19  -2    4.10    2.90
  -4 -19   2    2.50    2.40
  -4  19  -2   -1.30    2.00
  -4 -19   2    1.20    3.00
  -4  19  -2    2.20    2.60
  -4 -19   2    5.90    4.00
   4 -18   2   33.00    4.60
   4 -18   2   19.60    4.00
   4  18  -2   24.60    3.90
   4 -18   2   20.40    4.00
   4  18  -2   36.70    5.70
   4  18  -2   24.30    3.90
  -4 -18   2   32.90    4.40
  -4 -18   2   30.80    5.70
  -4  18  -2   27.00    4.20
  -4 -18   2   34.40    4.80
  -4  18  -2   33.10    4.40
   4 -17   2   11.70    3.60
   4 -17   2   10.50    3.20
   4  17  -2   11.60    3.80
   4 -17   2   10.90    3.10
   4  17  -2    5.40    2.60
   4  17  -2    9.00    2.90
  -4  17  -2   12.00    3.00
  -4 -17   2   11.60    3.10
  -4 -17   2    8.40    3.30
  -4 -17   2    9.20    3.70
  -4  17  -2    6.90    3.10
   4 -16   2    2.50    2.40
   4 -16   2    7.30    2.50
   4  16  -2    6.60    2.60
   4  16  -2    4.50    2.30
   4  16  -2    4.30    2.80
  -4  16  -2    4.50    2.50
  -4 -16   2    3.60    2.50
  -4 -16   2    0.50    2.70
  -4 -16   2    4.00    2.20
  -4  16  -2    6.10    2.40
   4  15  -2    2.30    1.80
   4 -15   2   -3.10    1.80
   4 -15   2    2.20    2.00
   4  15  -2    2.10    2.30
  -4 -15   2    1.30    1.80
  -4  15  -2    0.60    1.70
  -4  15  -2    0.90    2.00
  -4 -15   2    2.00    2.30
  -4 -15   2   -1.90    2.00
   4  14  -2    8.80    3.00
   4 -14   2    7.40    2.50
   4 -14   2    5.70    2.80
   4  14  -2    7.20    2.30
   4 -14   2    5.00    2.20
  -4  14  -2    3.90    2.20
  -4 -14   2    5.90    2.10
  -4 -14   2   10.10    3.30
  -4 -14   2    9.20    2.70
  -4  14  -2    6.30    2.10
   4  13  -2   13.40    2.60
   4 -13   2   14.50    2.80
   4  13  -2   15.20    3.40
   4 -13   2   10.10    3.00
   4  13  -2   15.20    2.90
   4 -13   2   14.30    2.90
  -4 -13   2    9.20    2.50
  -4 -13   2    9.10    2.30
  -4 -13   2   12.30    3.50
  -4  13  -2   12.50    2.70
  -4  13  -2   13.50    2.50
   4 -12   2    5.00    2.00
   4 -12   2    2.70    2.10
   4 -12   2    4.20    2.40
   4  12  -2    4.00    2.50
   4  12  -2    5.90    2.30
   4  12  -2    1.90    1.70
  -4 -12   2    2.90    2.10
  -4 -12   2    3.90    1.70
  -4 -12   2    2.40    2.50
  -4  12  -2    3.70    2.00
  -4  12  -2    1.50    1.60
   4  11  -2   -0.70    2.10
   4 -11   2   -2.20    1.80
   4 -11   2    4.40    2.30
   4 -11   2    3.50    2.00
   4  11  -2    1.60    1.90
   4  11  -2    2.30    1.70
  -4  11  -2    1.00    1.80
  -4 -11   2    1.50    1.60
  -4 -11   2    0.20    2.00
  -4 -11   2    0.60    2.10
  -4  11  -2    2.40    1.60
   4  10  -2    1.10    2.20
   4 -10   2    0.40    2.00
   4 -10   2   -0.20    2.10
   4  10  -2    0.00    1.80
   4  10  -2   -0.90    1.40
   4 -10   2   -1.00    1.50
  -4 -10   2   -0.60    1.40
  -4 -10   2   -0.20    1.90
  -4  10  -2   -1.00    1.70
  -4 -10   2    2.70    2.20
  -4  10  -2   -0.40    1.30
   4   9  -2    2.70    2.30
   4   9  -2    5.00    2.10
   4  -9   2   -0.50    1.90
   4  -9   2    4.50    1.90
   4   9  -2    4.80    2.10
   4  -9   2    5.30    2.50
  -4  -9   2    4.20    2.00
  -4   9  -2    5.40    1.80
  -4   9  -2    5.60    2.10
  -4  -9   2    5.90    1.80
  -4  -9   2    1.90    2.40
   4   8  -2    7.10    2.10
   4   8  -2    3.50    2.40
   4  -8   2    5.40    1.80
   4   8  -2    5.40    1.70
   4  -8   2    6.00    2.10
   4  -8   2    6.30    2.30
  -4  -8   2    4.10    1.90
  -4   8  -2    6.90    1.70
  -4  -8   2    5.60    2.70
  -4   8  -2    1.90    1.80
  -4  -8   2    5.70    1.70
   4   7  -2    2.70    1.60
   4  -7   2    3.80    1.80
   4   7  -2    4.90    2.10
   4   7  -2    5.60    1.50
   4  -7   2    2.70    1.50
   4  -7   2    4.80    1.90
  -4  -7   2    2.30    1.50
  -4   7  -2    3.10    1.30
  -4  -7   2    1.70    1.90
  -4   7  -2    1.30    1.50
   4  -6   2    1.80    1.50
   4  -6   2    2.30    1.50
   4   6  -2    0.70    1.00
   4   6  -2    2.50    1.80
   4  -6   2    2.70    1.30
   4   6  -2    1.30    1.70
  -4   6  -2    1.90    1.50
  -4   6  -2    1.00    1.00
  -4  -6   2    0.50    1.70
  -4  -6   2   -0.70    0.90
  -4  -6   2    2.10    1.20
   4  -5   2   34.90    2.80
   4   5  -2   32.80    2.20
   4  -5   2   34.90    2.70
   4   5  -2   32.40    3.10
   4  -5   2   34.10    2.70
   4   5  -2   32.50    2.30
  -4   5  -2   35.30    3.00
  -4   5  -2   36.00    2.10
  -4  -5   2   33.40    3.30
   4  -4   2   11.90    1.70
   4   4  -2   12.20    1.30
   4   4  -2   12.00    1.40
   4   4  -2   12.50    2.10
   4  -4   2   17.30    2.40
   4  -4   2   14.10    1.70
  -4   4  -2   11.90    1.30
  -4  -4   2   14.10    2.40
  -4   4  -2   10.80    1.40
   4  -3   2   12.10    1.60
   4  -3   2   12.40    1.50
   4   3  -2   11.50    2.00
  -4  -3   2    8.10    1.90
   4   2  -2   50.29    3.20
   4  -2   2   47.70    2.50
   4  -2   2   50.79    2.10
  -4  -2   2   49.70    3.30
   4  -1   2   60.49    2.20
   4   1  -2   60.29    3.40
  -4  -1   2   51.39    3.50
   4   0  -2   64.69    3.50
   4   1   2   61.39    2.50
   4   1   2   59.29    2.30
   4   2   2   49.50    2.20
   4   2   2   48.20    2.50
   4   3   2   11.80    1.40
   4   3   2   10.20    1.50
   4   3   2    8.70    1.50
  -4  -3  -2   11.80    1.30
  -4  -3  -2   12.90    1.70
   4   4   2    9.60    1.70
   4  -4  -2   12.80    1.50
   4   4   2   13.20    1.90
   4  -4  -2   12.00    1.30
   4   4   2   11.20    1.50
  -4  -4  -2   13.20    2.20
  -4  -4  -2   12.00    1.30
  -4  -4  -2   12.40    1.60
   4  -5  -2   33.00    2.30
   4   5   2   34.20    2.80
   4   5   2   35.10    2.50
  -4  -5  -2   37.20    2.90
  -4  -5  -2   31.70    2.10
  -4  -5  -2   37.30    2.60
   4   6   2    1.20    1.20
   4   6   2    0.20    1.30
   4  -6  -2    1.90    1.30
   4  -6  -2    0.20    1.30
   4   6   2    0.10    1.20
  -4   6   2    1.00    1.20
  -4  -6  -2    0.00    1.40
  -4  -6  -2    1.90    1.50
  -4   6   2   -0.40    1.00
   4  -7  -2    1.60    1.50
   4   7   2    2.90    1.80
   4   7   2    2.70    1.80
   4   7   2    2.80    1.50
   4  -7  -2    2.50    1.50
  -4  -7  -2    4.80    1.90
  -4  -7  -2    1.70    1.70
  -4   7   2    4.40    1.50
  -4   7   2    3.00    1.40
  -4  -7  -2    3.80    1.40
   4   8   2    6.70    2.00
   4   8   2    6.90    2.30
   4   8   2    5.60    2.10
   4  -8  -2    6.20    2.00
   4  -8  -2    4.50    1.80
  -4  -8  -2    4.00    2.30
  -4   8   2    3.80    1.60
  -4  -8  -2    6.30    1.70
  -4   8   2    5.90    1.80
  -4  -8  -2    3.10    2.20
   4   9   2    5.10    2.00
   4   9   2    1.70    2.00
   4   9   2    5.50    2.50
   4  -9  -2    4.30    2.10
   4  -9  -2    2.50    1.70
  -4   9   2    3.50    1.80
  -4  -9  -2    2.30    2.20
  -4  -9  -2    4.80    2.60
  -4  -9  -2    1.30    1.50
  -4   9   2    5.00    1.90
   4  10   2    0.80    2.00
   4  10   2    4.60    2.00
   4 -10  -2   -1.20    1.80
   4  10   2    2.50    2.10
   4 -10  -2    2.80    1.80
  -4 -10  -2    1.40    1.60
  -4  10   2   -0.30    1.50
  -4 -10  -2   -0.40    2.10
  -4  10   2   -1.40    1.40
   4  11   2    2.20    1.80
   4 -11  -2    2.10    2.20
   4  11   2    3.00    2.10
   4  11   2    0.50    1.90
   4 -11  -2   -1.00    1.60
   4 -11  -2    0.70    1.90
  -4  11   2    1.30    1.70
  -4  11   2    6.30    2.60
  -4 -11  -2    1.00    2.10
  -4 -11  -2    3.70    1.80
  -4 -11  -2    0.90    2.10
   4 -12  -2    3.20    1.80
   4  12   2    7.10    2.50
   4  12   2    2.60    1.80
   4 -12  -2    4.10    2.40
   4 -12  -2    3.70    2.00
   4  12   2    6.50    2.30
  -4  12   2    4.50    2.00
  -4  12   2    3.40    1.90
  -4 -12  -2    4.90    2.30
  -4 -12  -2    3.70    2.30
  -4 -12  -2    0.90    1.50
   4  13   2    9.40    2.60
   4 -13  -2   13.90    2.80
   4  13   2   10.80    2.60
   4  13   2   11.70    3.10
   4 -13  -2   16.00    2.90
   4 -13  -2    9.80    2.80
  -4 -13  -2   11.90    2.40
  -4 -13  -2   10.20    3.00
  -4  13   2   11.40    2.40
  -4 -13  -2   13.20    2.90
  -4  13   2    8.20    2.30
   4  14   2    3.70    1.90
   4 -14  -2    3.40    2.20
   4  14   2    3.70    2.40
   4  14   2    4.50    2.40
   4 -14  -2    5.10    2.10
   4 -14  -2    5.30    2.60
  -4 -14  -2    3.80    1.90
  -4 -14  -2    2.40    2.30
  -4  14   2    7.60    2.20
  -4  14   2    4.40    2.10
  -4 -14  -2    7.80    2.90
   4 -15  -2    1.60    2.60
   4 -15  -2    0.90    1.90
   4  15   2    3.00    2.20
   4  15   2    1.10    1.90
   4 -15  -2   -0.20    2.00
   4  15   2   -0.40    1.90
  -4 -15  -2    1.40    1.80
  -4 -15  -2    1.40    2.50
  -4  15   2   -0.20    1.70
  -4 -15  -2    5.10    2.50
  -4  15   2   -1.50    1.80
   4 -16  -2    3.90    2.80
   4  16   2    3.40    2.40
   4 -16  -2    0.50    2.20
   4 -16  -2    6.40    4.10
   4  16   2    2.90    2.20
   4  16   2    4.40    2.50
  -4  16   2   -0.70    2.00
  -4 -16  -2    3.20    3.30
  -4 -16  -2    1.20    1.90
  -4 -16  -2    2.80    2.60
  -4  16   2    3.30    2.30
   4  17   2   12.00    3.30
   4 -17  -2    8.90    3.90
   4 -17  -2   16.50    3.50
   4  17   2    9.50    2.90
   4 -17  -2    5.10    2.70
   4  17   2    9.80    3.40
  -4  17   2   13.10    3.00
  -4 -17  -2    9.30    2.70
  -4 -17  -2    8.70    3.60
  -4  17   2   10.20    2.90
  -4 -17  -2    8.00    3.20
   4  18   2   28.70    4.50
   4 -18  -2   33.10    4.70
   4 -18  -2   30.20    5.60
   4 -18  -2   25.80    4.10
   4  18   2   23.00    4.20
   4  18   2   28.00    4.80
  -4 -18  -2   28.20    4.10
  -4 -18  -2   24.20    4.40
  -4  18   2   24.20    4.00
  -4  18   2   29.10    4.20
  -4 -18  -2   30.00    5.60
   4  19   2    0.80    2.80
   4 -19  -2    6.10    3.20
   4 -19  -2   -0.50    3.00
   4  19   2    2.30    2.60
   4  19   2    0.70    2.60
   4 -19  -2   -0.70    2.10
  -4 -19  -2    1.40    2.40
  -4  19   2   -0.40    2.30
  -4 -19  -2    3.40    3.30
  -4 -19  -2    2.90    2.90
  -4  19   2   -0.30    2.10
   4  20   2   -1.80    2.40
   4 -20  -2    1.10    2.80
   4 -20  -2    0.30    2.70
   4 -20  -2    1.40    2.10
   4  20   2   -1.20    2.60
  -4  20   2    3.50    2.70
  -4  20   2   -0.10    2.10
  -4 -20  -2   -0.80    2.20
  -4 -20  -2    5.10    3.40
  -4 -20  -2   -1.30    2.80
   4  21   2    5.50    3.00
   4  21   2   12.50    3.40
   4 -21  -2    3.70    2.80
   4  21   2    5.70    4.80
   4 -21  -2   12.00    4.30
   4 -21  -2    7.30    3.70
  -4  21   2    7.50    2.90
  -4 -21  -2   15.40    4.90
  -4 -21  -2   18.50    4.20
  -4  21   2    7.40    3.00
  -4 -21  -2   14.90    3.70
   4 -22  -2   -2.20    2.80
   4  22   2   -3.00    2.50
   4 -22  -2    4.30    3.20
   4 -22  -2   -1.40    2.30
   4  22   2   -3.20    2.20
  -4  22   2   -1.50    2.40
  -4 -22  -2    2.40    3.40
  -4 -22  -2    1.50    2.80
  -4  22   2   -3.40    2.30
   4  23   2   -0.10    2.30
   4 -23  -2   -5.50    2.60
   4 -23  -2   -4.50    3.50
   4 -23  -2    2.20    2.80
   4  23   2    1.90    3.00
  -4 -23  -2    3.50    3.40
  -4  23   2    1.40    2.40
  -4 -23  -2    3.10    2.80
  -4 -23  -2    3.30    4.30
  -4  23   2    0.90    2.80
   4 -24  -2   -1.50    2.40
   4 -24  -2    6.20    3.50
   4 -24  -2   -3.90    3.00
   4  24   2   -0.60    2.40
   4  24   2    4.00    3.30
  -4 -24  -2   -1.90    2.80
  -4 -24  -2    5.00    3.60
  -4 -24  -2   -6.10    4.90
  -4  24   2    6.60    3.10
  -4  24   2   -4.90    2.20
   4 -25  -2    0.10    2.80
   4 -25  -2   -1.60    2.60
   4  25   2    1.40    2.70
   4 -25  -2   -0.30    3.10
   4  25   2    0.40    3.50
  -4 -25  -2   -3.70    3.30
  -4  25   2   -1.40    3.30
  -4  25   2    6.60    3.10
  -4 -25  -2    5.20    4.50
   4 -26  -2   -1.70    3.00
   4  26   2    2.10    3.10
   4 -26  -2    3.20    4.80
   4 -26  -2   -1.60    3.90
  -4  26   2    4.60    3.70
  -4 -26  -2    7.50    6.20
  -4  26   2    4.80    3.00
  -4 -26  -2   -1.80    3.30
  -4 -26  -2    0.20    3.50
   4  27   2   11.70    4.50
   4 -27  -2    9.00    4.30
  -4 -27  -2    7.00    4.50
  -4  27   2    4.60    4.20
  -4 -27  -2   -0.10    3.90
   4 -28  -2   11.30    5.60
   4  28   2   -0.80    4.30
  -4  28   2    6.10    4.60
  -4  28   2    4.90    3.40
   4 -29  -2   -0.40    3.60
   4  29   2    2.80    3.80
  -4  29   2    0.90    3.40
  -4 -29  -2    8.60    4.50
   5  28  -2    6.30    3.60
   5 -28   2    3.40    3.80
  -5 -28   2   -2.70    3.70
  -5 -28   2    4.30    5.40
  -5  28  -2   -2.80    2.50
  -5  28  -2   -3.20    5.20
   5  27  -2    0.90    3.60
   5 -27   2    2.40    3.40
   5  27  -2    4.10    3.00
  -5 -27   2   -6.30    3.40
  -5 -27   2    2.90    3.80
  -5  27  -2   -9.00    3.70
  -5  27  -2    1.40    2.90
   5 -26   2   -1.20    3.60
   5  26  -2    2.60    3.20
   5 -26   2   -0.20    3.30
   5  26  -2    4.30    3.20
  -5 -26   2   -5.80    3.20
  -5  26  -2   -2.00    2.50
  -5  26  -2   -1.80    3.70
  -5 -26   2    0.00    5.70
  -5 -26   2    3.20    3.60
   5 -25   2   -1.80    3.40
   5  25  -2    6.30    4.30
   5  25  -2    6.70    2.80
   5 -25   2    1.70    3.30
   5  25  -2    3.90    3.70
   5 -25   2    5.00    3.40
  -5 -25   2    5.00    3.30
  -5  25  -2    3.70    3.60
  -5  25  -2    2.40    2.80
  -5 -25   2   16.90    5.80
  -5 -25   2   -0.10    3.20
   5 -24   2   14.20    3.80
   5 -24   2   17.60    4.70
   5  24  -2   21.00    4.30
   5  24  -2   29.40    5.00
   5  24  -2   14.30    4.50
   5 -24   2   17.50    4.30
  -5 -24   2   25.80    6.30
  -5  24  -2   26.60    4.70
  -5 -24   2   25.20    5.00
  -5 -24   2   24.30    4.60
  -5  24  -2   34.20    5.50
   5  23  -2   -2.20    2.80
   5 -23   2    0.40    3.40
   5 -23   2   -1.70    2.40
   5  23  -2   -1.00    2.60
   5  23  -2   -1.40    2.40
   5 -23   2   -0.80    2.80
  -5 -23   2    5.30    3.40
  -5  23  -2   -2.90    2.80
  -5 -23   2    3.70    3.20
  -5 -23   2    4.30    3.70
  -5  23  -2    6.30    3.10
   5 -22   2    2.70    3.60
   5  22  -2    1.90    3.10
   5 -22   2   -2.00    2.50
   5  22  -2   -2.30    2.20
   5  22  -2    2.20    3.00
   5 -22   2   -2.60    2.40
  -5 -22   2    3.40    3.40
  -5 -22   2   -1.30    2.60
  -5  22  -2   -0.30    2.10
  -5  22  -2   -4.20    2.60
  -5 -22   2    6.40    3.90
   5 -21   2   20.70    4.80
   5 -21   2   28.70    4.80
   5 -21   2   29.50    4.80
   5  21  -2   19.00    3.90
   5  21  -2   27.00    5.50
   5  21  -2   27.40    4.70
  -5  21  -2   29.20    4.50
  -5 -21   2   22.00    4.40
  -5 -21   2   27.30    4.30
  -5  21  -2   23.30    4.30
  -5 -21   2   28.00    5.70
   5 -20   2    3.10    4.90
   5  20  -2    5.20    4.60
   5  20  -2   -0.30    2.70
   5  20  -2    7.00    3.10
   5 -20   2   10.60    3.50
   5 -20   2    6.90    4.00
  -5 -20   2    6.50    2.70
  -5 -20   2    1.00    2.90
  -5  20  -2    5.00    2.80
  -5 -20   2    2.90    3.60
  -5  20  -2    4.30    3.00
   5 -19   2   93.79    8.80
   5 -19   2  111.79    7.40
   5  19  -2  103.29    7.10
   5  19  -2   97.59    8.20
   5 -19   2   99.99    7.30
   5  19  -2   99.99    7.10
  -5 -19   2   80.89    8.20
  -5 -19   2  103.99    6.70
  -5  19  -2  105.59    7.00
  -5  19  -2  106.49    6.70
  -5 -19   2  106.29    7.30
   5  18  -2    1.20    2.70
   5  18  -2    0.00    2.30
   5 -18   2    2.20    2.40
   5  18  -2    2.00    2.40
   5 -18   2   -1.60    2.50
   5 -18   2    1.30    3.00
  -5  18  -2    2.00    2.50
  -5 -18   2   -0.20    3.00
  -5  18  -2   -1.90    2.00
  -5 -18   2   -1.20    1.80
  -5 -18   2   -0.80    2.60
   5 -17   2    0.30    2.10
   5  17  -2    5.70    2.90
   5  17  -2    0.20    2.10
   5 -17   2   -0.30    2.80
  -5 -17   2    5.40    3.20
  -5  17  -2   -1.30    1.70
  -5 -17   2   -0.20    2.50
  -5 -17   2    3.50    2.10
  -5  17  -2    3.00    2.40
   5 -16   2   91.89    7.70
   5  16  -2  110.29    8.00
   5  16  -2   94.59    6.20
   5 -16   2   99.99    6.40
  -5  16  -2   96.99    6.10
  -5 -16   2  108.59    6.10
  -5  16  -2  104.69    6.10
  -5 -16   2   98.59    7.90
  -5 -16   2  107.59    6.60
   5 -15   2    2.50    2.20
   5 -15   2    1.10    2.20
   5 -15   2   -1.20    2.00
   5  15  -2    0.60    2.10
   5  15  -2    2.60    1.90
   5  15  -2   -0.60    2.00
  -5 -15   2    4.10    2.50
  -5 -15   2    0.50    1.70
  -5  15  -2    1.90    1.80
  -5 -15   2   -1.20    2.10
  -5  15  -2    0.20    1.90
   5  14  -2   53.49    5.60
   5  14  -2   51.29    4.40
   5  14  -2   60.69    4.80
   5 -14   2   65.59    4.90
   5 -14   2   52.69    5.60
   5 -14   2   66.29    5.00
  -5 -14   2   68.29    6.20
  -5  14  -2   52.29    4.20
  -5 -14   2   56.89    4.80
  -5  14  -2   50.99    4.50
  -5 -14   2   60.69    4.40
   5  13  -2   30.40    3.70
   5 -13   2   27.30    3.70
   5  13  -2   26.50    4.30
   5 -13   2   23.30    3.30
   5  13  -2   28.10    3.50
   5 -13   2   25.10    4.10
  -5 -13   2   22.00    3.00
  -5  13  -2   20.30    2.90
  -5 -13   2   19.40    3.90
  -5  13  -2   20.50    3.00
  -5 -13   2   20.70    3.20
   5 -12   2    0.40    1.50
   5  12  -2    0.30    1.90
   5 -12   2    2.40    1.90
   5 -12   2   -0.80    1.90
   5  12  -2    0.50    2.10
   5  12  -2   -0.90    1.40
  -5  12  -2    1.40    1.50
  -5 -12   2    0.20    1.80
  -5 -12   2    1.80    2.10
  -5  12  -2    1.60    1.90
  -5 -12   2    0.70    1.50
   5 -11   2   17.00    2.80
   5  11  -2   15.10    3.30
   5  11  -2   25.10    3.30
   5 -11   2   19.70    3.70
   5  11  -2   12.80    2.40
   5 -11   2   22.00    3.10
  -5  11  -2   14.10    2.60
  -5 -11   2   22.60    3.90
  -5 -11   2   16.70    2.80
  -5 -11   2   14.80    2.30
  -5  11  -2   21.80    3.70
   5  10  -2    5.00    2.10
   5 -10   2    7.90    2.10
   5  10  -2    8.70    2.00
   5 -10   2    3.10    2.10
   5  10  -2    9.90    2.90
   5 -10   2    2.10    2.20
  -5  10  -2   10.00    2.30
  -5 -10   2    3.90    2.70
  -5 -10   2    5.50    1.70
  -5  10  -2    5.20    1.70
  -5 -10   2    6.20    2.20
   5   9  -2   28.80    4.00
   5  -9   2   25.50    3.00
   5  -9   2   25.80    3.10
   5  -9   2   31.50    4.10
   5   9  -2   27.70    3.20
  -5  -9   2   26.40    2.70
  -5  -9   2   22.90    2.80
  -5   9  -2   26.60    3.00
  -5  -9   2   22.10    3.70
  -5   9  -2   24.20    2.70
   5  -8   2    0.10    1.90
   5  -8   2   -1.00    1.80
   5   8  -2    0.20    1.70
   5   8  -2   -0.20    1.30
   5  -8   2   -0.90    1.40
  -5  -8   2   -1.80    1.60
  -5   8  -2   -2.70    1.40
  -5  -8   2   -0.90    2.20
  -5  -8   2    1.80    1.40
  -5   8  -2   -0.50    1.20
   5  -7   2    2.60    1.90
   5  -7   2    4.50    1.70
   5   7  -2    4.60    1.50
   5  -7   2    5.90    2.20
   5   7  -2    5.70    2.40
   5   7  -2    4.30    1.90
  -5   7  -2    6.20    1.60
  -5  -7   2    7.10    2.70
  -5   7  -2    5.60    2.20
  -5  -7   2    6.00    1.50
  -5  -7   2    6.30    1.80
   5   6  -2   67.29    4.70
[truncated: 4,649,178 more chars]
