# Supplementary material for: A lithium–aluminium heterobimetallic dimetallocene
Source: Nat Chem. 2024 May 14;16(7):1093–100. doi: 10.1038/s41557-024-01531-y (PMC11637000; doi:10.1038/s41557-024-01531-y)
Supplement: Supplementary file 11 — DFT coordinates of the optimized structures. [file 41557_2024_1531_MOESM11_ESM.xyz]

22
CpAl-LiCp, E(M06-2X/def2-SVP) = -636.519428232
Li    1.627888000000     -0.003314000000     -0.001864000000
C     3.347778000000     -0.692323000000      0.986549000000
C     3.344658000000      0.724455000000      0.964080000000
C     3.350481000000     -1.151482000000     -0.353905000000
C     3.349022000000     -0.018524000000     -1.204823000000
C     3.345397000000      1.140846000000     -0.390272000000
Al   -1.121038000000     -0.002913000000     -0.001421000000
C    -3.075025000000     -0.019390000000     -1.206082000000
C    -3.076324000000     -1.152870000000     -0.353283000000
C    -3.072148000000      1.141942000000     -0.391627000000
C    -3.074252000000     -0.692078000000      0.988236000000
C    -3.071670000000      0.726260000000      0.964542000000
H    -3.059520000000      1.380162000000      1.833735000000
H    -3.060407000000      2.170634000000     -0.745001000000
H    -3.065960000000     -0.037558000000     -2.293665000000
H    -3.068414000000     -2.192854000000     -0.672014000000
H    -3.064397000000     -1.316662000000      1.878760000000
H     3.356340000000      2.170845000000     -0.743076000000
H     3.354795000000      1.378288000000      1.834652000000
H     3.360744000000     -1.318197000000      1.877402000000
H     3.365967000000     -2.192111000000     -0.673809000000
H     3.363183000000     -0.035746000000     -2.293404000000
52
Cp*Al-LiCp*, E(M06-2X/def2-SVP) = -1029.18233373
Li   -1.529842000000      0.002282000000     -0.068216000000
C    -3.290595000000      0.529797000000     -1.078184000000
C    -3.234644000000      1.199061000000      0.177019000000
C    -3.277105000000     -0.872072000000     -0.830226000000
C    -3.212734000000     -1.069091000000      0.578034000000
C    -3.186326000000      0.210843000000      1.200482000000
Al    1.197852000000      0.002046000000     -0.057748000000
C     3.076850000000     -0.336076000000      1.166861000000
C     3.110071000000     -1.213881000000      0.040914000000
C     3.092960000000      1.006381000000      0.680544000000
C     3.146521000000     -0.413877000000     -1.141325000000
C     3.135909000000      0.958301000000     -0.746106000000
C     3.232446000000     -0.924686000000     -2.549561000000
H     2.739344000000     -1.900051000000     -2.655532000000
H     2.759974000000     -0.232385000000     -3.259033000000
H     4.283046000000     -1.047985000000     -2.854709000000
C     3.150157000000     -2.712872000000      0.093381000000
H     4.189576000000     -3.072291000000      0.142473000000
H     2.623245000000     -3.099588000000      0.975834000000
H     2.685985000000     -3.160090000000     -0.795590000000
C     3.074987000000     -0.752042000000      2.608514000000
H     4.104563000000     -0.860614000000      2.982991000000
H     2.568046000000     -0.011323000000      3.241007000000
H     2.567181000000     -1.715421000000      2.749540000000
C     3.110809000000      2.248447000000      1.522294000000
H     2.582734000000      2.098371000000      2.473331000000
H     4.144926000000      2.542967000000      1.758649000000
H     2.635046000000      3.092523000000      1.005571000000
C     3.208250000000      2.140855000000     -1.666881000000
H     2.708128000000      3.018370000000     -1.236069000000
H     4.255680000000      2.417537000000     -1.862552000000
H     2.734888000000      1.927871000000     -2.634573000000
C    -3.249173000000     -2.394027000000      1.286669000000
H    -2.717478000000     -2.356450000000      2.249081000000
H    -4.282504000000     -2.713719000000      1.502797000000
H    -2.786256000000     -3.191002000000      0.685978000000
C    -3.396816000000     -1.952236000000     -1.868466000000
H    -2.898514000000     -2.880199000000     -1.550988000000
H    -4.450310000000     -2.207000000000     -2.073220000000
H    -2.948537000000     -1.649259000000     -2.826359000000
C    -3.427330000000      1.185643000000     -2.423610000000
H    -4.484790000000      1.334021000000     -2.700135000000
H    -2.948385000000      2.175734000000     -2.445583000000
H    -2.969609000000      0.581046000000     -3.220663000000
C    -3.299249000000      2.685639000000      0.388567000000
H    -4.338915000000      3.038592000000      0.493977000000
H    -2.762991000000      2.992105000000      1.299047000000
H    -2.857538000000      3.237027000000     -0.454673000000
C    -3.188720000000      0.472265000000      2.680567000000
H    -2.668770000000     -0.322486000000      3.235992000000
H    -2.694311000000      1.423554000000      2.927404000000
H    -4.213620000000      0.528486000000      3.084461000000
56
1, E(M06-2X/def2-SVP) = -1024.61436236
Al   -0.000103000000      0.000012000000     -1.925937000000
C     3.248869000000     -0.516991000000      1.470376000000
H     4.333217000000     -0.353669000000      1.562301000000
H     2.752279000000     -0.017557000000      2.315193000000
H     3.065944000000     -1.596488000000      1.568629000000
C     3.441291000000     -0.586888000000     -1.071077000000
H     4.533055000000     -0.509215000000     -0.956955000000
H     3.194104000000     -1.650619000000     -1.199487000000
H     3.157755000000     -0.069708000000     -1.999940000000
H     1.002936000000     -4.231792000000      1.559912000000
H     0.839603000000     -2.624392000000      2.314148000000
H    -0.568797000000     -3.406971000000      1.570710000000
C     0.503015000000     -3.453826000000     -1.071786000000
H     0.915451000000     -4.467877000000     -0.959661000000
H    -0.585284000000     -3.548215000000     -1.197203000000
H     0.904169000000     -3.023115000000     -2.001409000000
C    -2.932515000000     -1.491224000000      1.470318000000
H    -3.714874000000     -2.259665000000      1.561758000000
H    -2.237283000000     -1.604945000000      2.314992000000
H    -3.417564000000     -0.509687000000      1.569239000000
C    -3.129106000000     -1.547481000000     -1.071248000000
H    -3.966680000000     -2.252154000000     -0.957709000000
H    -3.554424000000     -0.541606000000     -1.199157000000
H    -2.595438000000     -1.798592000000     -2.000124000000
C    -2.325806000000      2.327562000000      1.469552000000
H    -3.298325000000      2.834491000000      1.559991000000
H    -2.220478000000      1.630923000000      2.314161000000
H    -1.542029000000      3.091885000000      1.569642000000
C    -2.437652000000      2.498143000000     -1.071959000000
H    -3.366656000000      3.077079000000     -0.958912000000
H    -1.612170000000      3.213355000000     -1.198792000000
H    -2.510896000000      1.913504000000     -2.001186000000
C     1.495161000000      2.930641000000      1.469713000000
H     1.676945000000      4.012166000000      1.560336000000
H     0.865183000000      2.615115000000      2.314291000000
H     2.464178000000      2.421209000000      1.569604000000
C     1.622814000000      3.090086000000     -1.071830000000
H     1.886251000000      4.152539000000     -0.958863000000
H     2.558161000000      2.526023000000     -1.198506000000
H     1.044261000000      2.978894000000     -2.001112000000
C     1.216815000000      0.009372000000      0.065014000000
C     0.384987000000     -1.154483000000      0.064874000000
C    -0.979040000000     -0.722984000000      0.065066000000
C    -0.990113000000      0.707535000000      0.064875000000
C     0.367003000000      1.160144000000      0.064751000000
C     2.734629000000      0.041442000000      0.136336000000
H     3.017568000000      1.101219000000      0.127679000000
C     0.884619000000     -2.588130000000      0.135230000000
H     1.979977000000     -2.529807000000      0.124681000000
C     0.514504000000     -3.249816000000      1.469807000000
C    -2.188329000000     -1.640939000000      0.136251000000
H    -1.794883000000     -2.664844000000      0.127580000000
C    -2.236942000000      1.573956000000      0.135319000000
H    -3.089137000000      0.883355000000      0.125481000000
C     0.805753000000      2.613623000000      0.135446000000
H    -0.114512000000      3.210567000000      0.125719000000
112
2, E(M06-2X/def2-SVP) = -1814.44571170
Al   -1.152569000000     -0.010267000000      0.006519000000
C    -1.842696000000      3.364138000000      0.792542000000
H    -1.927904000000      4.349622000000      1.273873000000
H    -0.930719000000      2.879943000000      1.175272000000
H    -1.699060000000      3.531188000000     -0.285118000000
C    -4.394091000000      3.242432000000      0.779785000000
H    -4.453860000000      4.185008000000      1.343681000000
H    -4.487268000000      3.487404000000     -0.287689000000
H    -5.258683000000      2.621148000000      1.055704000000
H    -1.960870000000      0.133655000000      4.535222000000
H    -0.955817000000     -0.225207000000      3.111877000000
H    -1.723861000000      1.365171000000      3.277988000000
C    -4.419963000000      0.266993000000      3.312395000000
H    -4.488577000000      0.020527000000      4.382225000000
H    -4.510415000000      1.358157000000      3.216429000000
H    -5.281387000000     -0.185162000000      2.799415000000
C    -1.888853000000     -3.192038000000      1.344787000000
H    -1.986491000000     -4.271411000000      1.533243000000
H    -0.971749000000     -3.034195000000      0.756007000000
H    -1.745680000000     -2.695572000000      2.315836000000
C    -4.439182000000     -3.057344000000      1.266471000000
H    -4.512329000000     -4.150633000000      1.363251000000
H    -4.535176000000     -2.627548000000      2.273447000000
H    -5.295342000000     -2.706759000000      0.671763000000
C    -1.875622000000     -2.263618000000     -2.613912000000
H    -1.965852000000     -2.772947000000     -3.584744000000
H    -0.956245000000     -1.657931000000     -2.635026000000
H    -1.743012000000     -3.036725000000     -1.842819000000
C    -4.425615000000     -2.140849000000     -2.528786000000
H    -4.492103000000     -2.571059000000     -3.539000000000
H    -4.528495000000     -2.965227000000     -1.809167000000
H    -5.281522000000     -1.465138000000     -2.385921000000
C    -1.846178000000      1.785532000000     -2.955479000000
H    -1.927534000000      2.550926000000     -3.741387000000
H    -0.929154000000      1.988640000000     -2.380621000000
H    -1.714944000000      0.812209000000     -3.450685000000
C    -4.397228000000      1.756257000000     -2.829587000000
H    -4.453735000000      2.584053000000     -3.551809000000
H    -4.501743000000      0.817396000000     -3.391469000000
H    -5.257414000000      1.834756000000     -2.148743000000
Li    1.481155000000     -0.003363000000      0.008573000000
C     3.179317000000     -1.136516000000     -0.441884000000
C     3.174784000000      0.063283000000     -1.215736000000
C     3.180742000000      1.170000000000     -0.313758000000
C     3.189714000000      0.654207000000      1.017398000000
C     3.187990000000     -0.771317000000      0.938237000000
C     3.175162000000     -2.546373000000     -1.006951000000
H     3.171220000000     -2.445224000000     -2.100171000000
C     4.454788000000     -3.324711000000     -0.671923000000
H     4.465222000000     -4.301470000000     -1.180719000000
H     4.560937000000     -3.508566000000      0.406842000000
H     5.338631000000     -2.756504000000     -0.996595000000
C     1.905285000000     -3.339809000000     -0.664854000000
H     1.925143000000     -4.339414000000     -1.127589000000
H     1.012945000000     -2.810155000000     -1.038641000000
H     1.777946000000     -3.475995000000      0.419680000000
C     3.165044000000      0.165610000000     -2.731000000000
H     3.166031000000      1.236790000000     -2.971643000000
C     4.438466000000     -0.400643000000     -3.373765000000
H     4.445023000000     -0.218500000000     -4.459959000000
H     4.539155000000     -1.483986000000     -3.215796000000
H     5.327029000000      0.078567000000     -2.937580000000
C     1.888422000000     -0.397033000000     -3.373283000000
H     1.900229000000     -0.260894000000     -4.466486000000
H     1.001357000000      0.123663000000     -2.975170000000
H     1.758543000000     -1.471006000000     -3.171432000000
C     3.179119000000      2.642764000000     -0.684508000000
H     3.185972000000      3.201593000000      0.260345000000
C     4.453393000000      3.071995000000     -1.424332000000
H     4.466979000000      4.161650000000     -1.584042000000
H     4.548099000000      2.589053000000     -2.407434000000
H     5.341699000000      2.797721000000     -0.836845000000
C     1.903586000000      3.089301000000     -1.414059000000
H     1.924022000000      4.170632000000     -1.623918000000
H     1.016931000000      2.880590000000     -0.792170000000
H     1.765388000000      2.565645000000     -2.372019000000
C     3.197858000000      1.462145000000      2.303601000000
H     3.204442000000      0.736743000000      3.127665000000
C     4.477459000000      2.291733000000      2.477543000000
H     4.497041000000      2.782019000000      3.463586000000
H     4.574281000000      3.075612000000      1.712728000000
H     5.361897000000      1.643184000000      2.396496000000
C     1.927578000000      2.301352000000      2.507290000000
H     1.955709000000      2.837361000000      3.469387000000
H     1.037246000000      1.650190000000      2.507390000000
H     1.789690000000      3.049532000000      1.712030000000
C     3.193990000000     -1.744228000000      2.104694000000
H     3.192086000000     -2.752702000000      1.670784000000
C     4.477445000000     -1.660706000000      2.942228000000
H     4.493826000000     -2.444605000000      3.715710000000
H     4.583565000000     -0.690169000000      3.447712000000
H     5.358497000000     -1.792931000000      2.297455000000
C     1.927641000000     -1.668655000000      2.970560000000
H     1.954320000000     -2.416184000000      3.779381000000
H     1.033371000000     -1.865522000000      2.355597000000
H     1.797926000000     -0.679048000000      3.434197000000
C    -3.050931000000      1.124414000000      0.483808000000
C    -3.061448000000     -0.107710000000      1.216304000000
C    -3.066729000000     -1.185250000000      0.270783000000
C    -3.060494000000     -0.618955000000     -1.046047000000
C    -3.050469000000      0.808460000000     -0.914451000000
C    -3.081999000000      2.513653000000      1.099886000000
H    -3.079584000000      2.364740000000      2.186483000000
C    -3.104451000000     -0.264415000000      2.727648000000
H    -3.105307000000     -1.343755000000      2.921989000000
C    -1.869253000000      0.288569000000      3.450001000000
C    -3.117760000000     -2.670700000000      0.588786000000
H    -3.115257000000     -3.188697000000     -0.377803000000
C    -3.103679000000     -1.379887000000     -2.360951000000
H    -3.092997000000     -0.620441000000     -3.151987000000
C    -3.080287000000      1.824350000000     -2.044886000000
H    -3.067507000000      2.811170000000     -1.566540000000
22
CpZnZnCp, E(M06-2X/def2-SVP) = -3944.89870867
Zn    1.208910000000     -0.001906000000      0.000137000000
C     3.187266000000      0.034995000000      1.208288000000
C     3.184812000000      1.160989000000      0.341423000000
C     3.189342000000     -1.137430000000      0.404892000000
C     3.187843000000     -0.735774000000     -0.958119000000
C     3.184995000000      0.684818000000     -0.997246000000
Zn   -1.208989000000     -0.001424000000      0.000247000000
C    -3.188593000000     -1.091619000000     -0.516635000000
C    -3.188623000000     -0.827664000000      0.879571000000
C    -3.185996000000      0.154862000000     -1.199185000000
C    -3.186176000000      0.581827000000      1.060071000000
C    -3.184442000000      1.189149000000     -0.224623000000
H    -3.194967000000      2.258032000000     -0.426935000000
H    -3.197903000000      0.292951000000     -2.278191000000
H    -3.202119000000     -2.075093000000     -0.981501000000
H    -3.202181000000     -1.573547000000      1.671291000000
H    -3.198251000000      1.104359000000      2.014182000000
H     3.195388000000      1.299999000000     -1.894416000000
H     3.195082000000      2.204542000000      0.648663000000
H     3.199896000000      0.065059000000      2.295628000000
H     3.203893000000     -2.162285000000      0.769428000000
H     3.200979000000     -1.399048000000     -1.820315000000
52
Cp*ZnZnCp*, E(M06-2X/def2-SVP) = -4337.56143661 
Zn   -1.211999000000      0.000009000000     -0.000123000000
C    -3.168984000000     -0.720250000000      0.979666000000
C    -3.168965000000     -1.154233000000     -0.382233000000
C    -3.168924000000      0.709191000000      0.987835000000
C    -3.168929000000      1.158657000000     -0.369075000000
C    -3.168951000000      0.006989000000     -1.215825000000
Zn    1.212067000000     -0.000351000000     -0.000114000000
C     3.168964000000      0.714053000000     -0.984233000000
C     3.168852000000      1.156811000000      0.374805000000
C     3.169024000000     -0.715396000000     -0.983137000000
C     3.168929000000      0.001017000000      1.215956000000
C     3.169044000000     -1.156068000000      0.376754000000
C     3.247487000000      0.002181000000      2.715169000000
H     2.761503000000      0.888736000000      3.146223000000
H     2.762361000000     -0.884249000000      3.147463000000
H     4.293812000000      0.002922000000      3.061416000000
C     3.247475000000      2.582920000000      0.837201000000
H     4.293845000000      2.912025000000      0.944431000000
H     2.762320000000      3.267102000000      0.126944000000
H     2.761492000000      2.720214000000      1.813391000000
C     3.247559000000      1.594463000000     -2.197706000000
H     4.293902000000      1.799505000000     -2.476644000000
H     2.763825000000      1.129623000000     -3.068245000000
H     2.760177000000      2.564689000000     -2.027273000000
C     3.247843000000     -1.597572000000     -2.195338000000
H     2.761652000000     -1.135276000000     -3.065897000000
H     4.294244000000     -1.800536000000     -2.475578000000
H     2.762994000000     -2.568671000000     -2.022596000000
C     3.247669000000     -2.581548000000      0.841089000000
H     2.763538000000     -3.266651000000      0.131025000000
H     4.294008000000     -2.910225000000      0.949871000000
H     2.760653000000     -2.717791000000      1.816899000000
C    -3.247388000000      2.587087000000     -0.824320000000
H    -2.759855000000      2.729634000000     -1.798975000000
H    -4.293689000000      2.916391000000     -0.931566000000
H    -2.763694000000      3.267693000000     -0.109643000000
C    -3.247676000000      1.583517000000      2.205714000000
H    -2.761444000000      2.555119000000      2.039810000000
H    -4.294067000000      1.785993000000      2.486353000000
H    -2.762869000000      1.114926000000      3.073671000000
C    -3.247624000000     -1.608572000000      2.187349000000
H    -4.293979000000     -1.815322000000      2.464987000000
H    -2.760344000000     -2.577701000000      2.010523000000
H    -2.763792000000     -1.149468000000      3.060870000000
C    -3.247958000000     -2.577337000000     -0.853709000000
H    -4.294422000000     -2.905951000000     -0.961508000000
H    -2.763392000000     -2.708182000000     -1.831482000000
H    -2.761637000000     -3.265966000000     -0.148562000000
C    -3.247618000000      0.015481000000     -2.715002000000
H    -2.763623000000      0.905302000000     -3.141531000000
H    -2.760571000000     -0.867661000000     -3.151814000000
H    -4.293957000000      0.015700000000     -3.061216000000
112
Cp5ZnZnCp5, E(M06-2X/def2-SVP) = -5122.82692077 
Zn    1.200349000000      0.000247000000     -0.000261000000
C     1.955156000000     -3.435455000000     -0.310823000000
H     2.018719000000     -4.521872000000     -0.145479000000
H     1.045211000000     -3.067980000000      0.190325000000
H     1.826340000000     -3.269480000000     -1.390824000000
C     4.504273000000     -3.328119000000     -0.285732000000
H     4.557660000000     -4.403584000000     -0.057711000000
H     4.602865000000     -3.213286000000     -1.374536000000
H     5.370086000000     -2.834057000000      0.178860000000
H     2.023413000000     -1.537337000000      4.257212000000
H     1.047453000000     -0.768554000000      2.980345000000
H     1.828910000000     -2.334047000000      2.681240000000
C     4.506981000000     -1.299625000000      3.075425000000
H     4.561543000000     -1.416043000000      4.168561000000
H     4.605810000000     -2.299217000000      2.628732000000
H     5.372026000000     -0.704176000000      2.748750000000
C     1.955416000000      2.596422000000      2.272517000000
H     2.018631000000      3.572628000000      2.777196000000
H     1.044941000000      2.592882000000      1.651894000000
H     1.827724000000      1.827357000000      3.048847000000
C     4.504505000000      2.525384000000      2.187403000000
H     4.557701000000      3.529296000000      2.635524000000
H     4.603975000000      1.792132000000      3.000346000000
H     5.369919000000      2.399381000000      1.520505000000
C     1.955403000000      2.963854000000     -1.766838000000
H     2.018937000000      3.745517000000     -2.539269000000
H     1.045015000000      2.372516000000     -1.955688000000
H     1.827343000000      3.464593000000     -0.795546000000
C     4.504355000000      2.861275000000     -1.724028000000
H     4.557791000000      3.598260000000     -2.539792000000
H     4.603080000000      3.407239000000     -0.774981000000
H     5.370008000000      2.188394000000     -1.810294000000
C     1.956323000000     -0.764673000000     -3.364997000000
H     2.020505000000     -1.258188000000     -4.346836000000
H     1.045567000000     -1.126816000000     -2.861412000000
H     1.828432000000      0.313720000000     -3.541685000000
C     4.505253000000     -0.756209000000     -3.252559000000
H     4.559143000000     -1.304452000000     -4.205450000000
H     4.604570000000      0.315000000000     -3.478568000000
H     5.370367000000     -1.046402000000     -2.638613000000
Zn   -1.200236000000      0.000965000000      0.002006000000
C    -3.157976000000      1.215427000000     -0.104544000000
C    -3.156475000000      0.276128000000     -1.189086000000
C    -3.155698000000     -1.045576000000     -0.630957000000
C    -3.156899000000     -0.923225000000      0.798546000000
C    -3.158159000000      0.474169000000      1.123941000000
C    -3.198567000000      2.726739000000     -0.251735000000
H    -3.195061000000      2.930615000000     -1.329972000000
C    -4.506731000000      3.327486000000      0.280225000000
H    -4.560803000000      4.402491000000      0.050327000000
H    -4.605753000000      3.214465000000      1.369171000000
H    -5.371983000000      2.831985000000     -0.183900000000
C    -1.957700000000      3.436657000000      0.306787000000
H    -2.022480000000      4.522863000000      0.140708000000
H    -1.047199000000      3.069982000000     -0.193874000000
H    -1.828928000000      3.271464000000      1.386917000000
C    -3.196616000000      0.603420000000     -2.671822000000
H    -3.192887000000     -0.358718000000     -3.199363000000
C    -4.504846000000      1.294907000000     -3.078625000000
H    -4.558372000000      1.409828000000     -4.171942000000
H    -4.604507000000      2.295020000000     -2.633321000000
H    -5.369978000000      0.699547000000     -2.752004000000
C    -1.955688000000      1.354246000000     -3.173811000000
H    -2.019865000000      1.531837000000     -4.258236000000
H    -1.045238000000      0.764854000000     -2.979178000000
H    -1.827278000000      2.330535000000     -2.682988000000
C    -3.193136000000     -2.354742000000     -1.400500000000
H    -3.188825000000     -3.153769000000     -0.648370000000
C    -4.500332000000     -2.530032000000     -2.185150000000
H    -4.552170000000     -3.534656000000     -2.631763000000
H    -4.600134000000     -1.798106000000     -2.999231000000
H    -5.366278000000     -2.403964000000     -1.518951000000
C    -1.951088000000     -2.598332000000     -2.268717000000
H    -2.013162000000     -3.575147000000     -2.772295000000
H    -1.040940000000     -2.593262000000     -1.647691000000
H    -1.823524000000     -1.830008000000     -3.045768000000
C    -3.197102000000     -2.059825000000      1.805463000000
H    -3.195930000000     -1.591752000000      2.797940000000
C    -4.503857000000     -2.860551000000      1.725490000000
H    -4.557914000000     -3.596119000000      2.542452000000
H    -4.600471000000     -3.408295000000      0.777249000000
H    -5.370337000000     -2.188391000000      1.809116000000
C    -1.954863000000     -2.960585000000      1.772101000000
H    -2.018861000000     -3.741316000000      2.545396000000
H    -1.045233000000     -2.368282000000      1.961444000000
H    -1.824995000000     -3.462395000000      0.801608000000
C    -3.200471000000      1.080929000000      2.515777000000
H    -3.197045000000      2.169401000000      2.376886000000
C    -4.509619000000      0.759863000000      3.249377000000
H    -4.564901000000      1.309238000000      4.201508000000
H    -4.608960000000     -0.311112000000      3.476485000000
H    -5.373985000000      1.049106000000      2.633923000000
C    -1.960910000000      0.769322000000      3.365484000000
H    -2.026285000000      1.265223000000      4.346009000000
H    -1.049354000000      1.129882000000      2.862277000000
H    -1.833685000000     -0.308662000000      3.545029000000
C     3.156990000000     -1.215679000000      0.102560000000
C     3.157246000000     -0.277921000000      1.188353000000
C     3.157067000000      1.044524000000      0.632025000000
C     3.156705000000      0.924071000000     -0.797592000000
C     3.156545000000     -0.472877000000     -1.124827000000
C     3.196865000000     -2.727157000000      0.247811000000
H     3.193925000000     -2.932342000000      1.325793000000
C     3.198618000000     -0.607159000000      2.670643000000
H     3.195652000000      0.354381000000      3.199318000000
C     1.958051000000     -1.358352000000      3.173058000000
C     3.196674000000      2.352602000000      1.403248000000
H     3.192886000000      3.152600000000      0.652131000000
C     3.196701000000      2.061907000000     -1.803125000000
H     3.193623000000      1.595112000000     -2.796224000000
C     3.197044000000     -1.077815000000     -2.517521000000
H     3.193522000000     -2.166488000000     -2.380090000000
22
CpBeBeCp, E(M06-2X/def2-SVP) = -416.113947626
Be    1.021028000000     -0.000256000000     -0.000468000000
Be   -1.021027000000     -0.000254000000     -0.000465000000
C    -2.565728000000      1.204769000000     -0.047683000000
H    -2.503930000000      2.288807000000     -0.090676000000
C    -2.565501000000      0.417706000000      1.131086000000
H    -2.503392000000      0.793520000000      2.148784000000
C    -2.565907000000     -0.946554000000      0.746782000000
H    -2.504351000000     -1.798360000000      1.418679000000
C    -2.566372000000     -1.002672000000     -0.669448000000
H    -2.505232000000     -1.904966000000     -1.271880000000
C    -2.566272000000      0.326910000000     -1.160469000000
H    -2.504996000000      0.621053000000     -2.204751000000
C     2.565903000000     -0.953300000000      0.738156000000
H     2.504328000000     -1.811169000000      1.402291000000
C     2.566384000000     -0.996548000000     -0.678526000000
H     2.505266000000     -1.893327000000     -1.289139000000
C     2.566284000000      0.337437000000     -1.157442000000
H     2.505019000000      0.641056000000     -2.199010000000
C     2.565723000000      1.205157000000     -0.036727000000
H     2.503915000000      2.289539000000     -0.069876000000
C     2.565488000000      0.407417000000      1.134838000000
H     2.503355000000      0.773957000000      2.155911000000

5CpBeBe5Cp, E(M06-2X/def2-SVP) = -1594.043178
 C                  2.62568500    0.90338500    0.80898000
 C                  2.62767600    1.04626700   -0.61328500
 C                  2.62477500   -0.26224100   -1.18861300
 C                  2.62092400   -1.21379100   -0.12219100
 C                  2.62151800   -0.49355600    1.11245500
 Be                 1.06590600    0.00002700   -0.00192000
 C                 -2.62605700   -0.68607100   -1.00025200
 C                 -2.62504400   -1.16129400    0.34778400
 C                 -2.62053800   -0.02595600    1.21639500
 C                 -2.61886700    1.15088500    0.40512000
 C                 -2.62252400    0.74289300   -0.96482100
 Be                -1.06388100    0.00047000   -0.00177800
 C                 -2.71557200   -2.62170300    0.75284700
 H                 -2.68195700   -3.19448900   -0.18168200
 C                 -4.07200200   -2.93856000    1.39658300
 C                 -1.54641100   -3.13425700    1.59765500
 H                 -0.58867800   -2.87254000    1.12932900
 H                 -1.53846300   -2.71154400    2.61254500
 H                 -1.60155800   -4.22895700    1.69847800
 H                 -4.18817900   -2.44332500    2.37152400
 H                 -4.17727800   -4.02198000    1.55879900
 H                 -4.89829200   -2.60375100    0.75243200
 C                 -2.71739100   -1.52271600   -2.26384500
 H                 -2.68164900   -0.81120300   -3.09745000
 C                 -4.07540000   -2.22975600   -2.36718500
 C                 -1.54986800   -2.48712700   -2.48853600
 H                 -0.59102500   -1.96167300   -2.38894900
 H                 -1.54159000   -3.31820000   -1.76877000
 H                 -1.60776900   -2.92597700   -3.49632500
 H                 -4.19403100   -3.00397300   -1.59530400
 H                 -4.18128500   -2.71810300   -3.34773600
 H                 -4.90002400   -1.51167900   -2.24809900
 C                 -2.70763400    1.68619600   -2.15143800
 H                 -2.66798700    2.69889000   -1.73275300
 C                 -4.06477900    1.57214300   -2.85827900
 C                 -1.53856400    1.59582500   -3.13556500
 H                 -0.58089400    1.65229700   -2.60182300
 H                 -1.53704900    0.65704500   -3.70794300
 H                 -1.58695600    2.42236600   -3.86087300
 H                 -4.18782000    0.59853300   -3.35447900
 H                 -4.16479500    2.35293000   -3.62741800
 H                 -4.89014200    1.68665100   -2.14032000
 C                 -2.69767200    2.57126600    0.93560000
 H                 -2.65796900    2.48589700    2.02814500
 C                 -4.05193500    3.21447900    0.60893300
 C                 -1.52455700    3.47403000    0.54516700
 H                 -0.56890100    2.97715800    0.75773200
 H                 -1.52566200    3.73327500   -0.52332100
 H                 -1.56525600    4.41700900    1.11148900
 H                 -4.17427300    3.38522600   -0.47049800
 H                 -4.14720500    4.18809800    1.11309800
 H                 -4.88036000    2.57130200    0.94031900
 C                 -2.70330200   -0.09169400    2.73104700
 H                 -2.66868700   -1.15743900    2.98697700
 C                 -4.05676400    0.42331200    3.23836900
 C                 -1.52980100    0.55337900    3.47292200
 H                 -0.57432100    0.19486100    3.06827200
 H                 -1.52689700    1.64974100    3.39081400
 H                 -1.57430800    0.30485200    4.54428600
 H                 -4.17402300    1.50316500    3.06673400
 H                 -4.15541200    0.24533900    4.31994600
 H                 -4.88610700   -0.08719600    2.72714300
 C                  2.71367700    2.05328700    1.79645900
 H                  2.67914600    2.96881000    1.19382400
 C                  4.06933900    2.06842600    2.51511700
 C                  1.54344300    2.15642000    2.77794200
 H                  0.58622900    2.11300800    2.24209700
 H                  1.53847300    1.34482400    3.51968800
 H                  1.59435700    3.10641700    3.33157100
 H                  4.18569900    1.20606000    3.18751000
 H                  4.17305600    2.98048500    3.12226000
 H                  4.89627800    2.03973000    1.79045800
 C                  2.71793200    2.34053300   -1.40184800
 H                  2.68337500    2.05034800   -2.45882300
 C                  4.07466200    3.02666700   -1.19422200
 C                  1.54866400    3.30706800   -1.19646000
 H                  0.59091700    2.78584300   -1.32466700
 H                  1.54198100    3.75792000   -0.19368500
 H                  1.60238700    4.12971200   -1.92581200
 H                  4.19217000    3.39922600   -0.16627100
 H                  4.17932900    3.88593100   -1.87387200
 H                  4.90055300    2.32752900   -1.39149200
 C                  2.70838200   -0.61169500   -2.66362700
 H                  2.66792500   -1.70632200   -2.71494400
 C                  4.06514300   -0.20870600   -3.25642900
 C                  1.53831700   -0.11062200   -3.51419600
 H                  0.58102000   -0.38692100   -3.05303300
 H                  1.53805600    0.98235100   -3.63377100
 H                  1.58421600   -0.55104700   -4.52191600
 H                  4.18976100    0.88337300   -3.28919400
 H                  4.16284500   -0.58611900   -4.28562300
 H                  4.89105600   -0.62018400   -2.65780100
 C                  2.69862500   -2.72489200   -0.24609700
 H                  2.65813600   -3.11192600    0.77911600
 C                  4.05248600   -3.16964500   -0.81496300
 C                  1.52475600   -3.37412100   -0.98390500
 H                  0.56989400   -3.01240200   -0.58075200
 H                  1.52678600   -3.15433500   -2.06126000
 H                  1.56308600   -4.46848700   -0.87219500
 H                  4.17598600   -2.86445800   -1.86419500
 H                  4.14604700   -4.26543600   -0.77355300
 H                  4.88123500   -2.73027700   -0.24059600
 C                  2.70359300   -1.07870500    2.51093200
 H                  2.66789000   -0.22326700    3.19606500
 C                  4.05721800   -1.76006500    2.75136500
 C                  1.53050500   -1.97938900    2.90640000
 H                  0.57479600   -1.48387800    2.69131600
 H                  1.52946700   -2.93674600    2.36565400
 H                  1.57376400   -2.21024700    3.98177200
 H                  4.17496900   -2.66437400    2.13673900
 H                  4.15572600   -2.05893200    3.80598100
 H                  4.88625800   -1.08021100    2.50596800
